# Supplementary material for: Inferring the age and environmental characteristics of fossil sites using citizen science
Source: PLoS One. 2023 Apr 17;18(4):e0284388. doi: 10.1371/journal.pone.0284388 (PMC10109468; doi:10.1371/journal.pone.0284388)
Supplement: S1 Data — (ZIP) [file pone.0284388.s004.zip]

Archive with 32 entries (32 files):
- S1_Data Expedition data-all-raw/Exp27-Project-179076903-DwC.xlsx
- S1_Data Expedition data-all-raw/Exp22-Project-179074554-DwC.xlsx
- S1_Data Expedition data-all-raw/Exp20-Project-175597606-DwC.xlsx
- S1_Data Expedition data-all-raw/Exp17-Project-175596826-DwC.xlsx
- S1_Data Expedition data-all-raw/Exp4-Raw Project-168998153-DwC.xlsx
- S1_Data Expedition data-all-raw/Exp10-Raw Project-169802621-DwC.xlsx
- S1_Data Expedition data-all-raw/.DS_Store
- S1_Data Expedition data-all-raw/Icon
- S1_Data Expedition data-all-raw/Exp15-Raw Project-174816641-DwC.xlsx
- S1_Data Expedition data-all-raw/Exp18-Project-175597123-DwC.xlsx
- S1_Data Expedition data-all-raw/1-In agreement, fossil.xlsx
- S1_Data Expedition data-all-raw/Exp24-Project-179075352-DwC.xlsx
- S1_Data Expedition data-all-raw/Exp14-Raw Project-174816543-DwC.xlsx
- S1_Data Expedition data-all-raw/Exp1-Raw Project-168996213-DwC.xlsx
- S1_Data Expedition data-all-raw/Exp5-Raw Project-169388960-DwC.xlsx
- S1_Data Expedition data-all-raw/Exp26-Project-179076759-DwC.xlsx
- S1_Data Expedition data-all-raw/Exp7-Raw Project-169549098-DwC.xlsx
- S1_Data Expedition data-all-raw/Exp9-Raw Project-169802618-DwC.xlsx
- S1_Data Expedition data-all-raw/Exp8-Raw Project-169549711-DwC.xlsx
- S1_Data Expedition data-all-raw/Exp16-Raw Project-174816825-DwC.xlsx
- S1_Data Expedition data-all-raw/Exp12-Raw Project-169802686-DwC.xlsx
- S1_Data Expedition data-all-raw/Exp11-Raw Project-169802682-DwC.xlsx
- S1_Data Expedition data-all-raw/Exp6-Raw Project-169548835-DwC.xlsx
- S1_Data Expedition data-all-raw/Exp23-Project-179075260-DwC.xlsx
- S1_Data Expedition data-all-raw/Exp25-Project-179075978-DwC.xlsx
- S1_Data Expedition data-all-raw/Date a fossil-collated data v1.xlsx
- S1_Data Expedition data-all-raw/Exp21-Project-179073841-DwC.xlsx
- S1_Data Expedition data-all-raw/Exp19-Project-175597464-DwC.xlsx
- S1_Data Expedition data-all-raw/Exp3-Raw Project-168998024-DwC.xlsx
- S1_Data Expedition data-all-raw/Exp2-Raw Project-168997930-DwC.xlsx
- S1_Data Expedition data-all-raw/Exp28-Project-179077527-DwC.xlsx
- S1_Data Expedition data-all-raw/Exp13-Raw Project-174816269-DwC.xlsx
