# Supplementary material for: Inferring the age and environmental characteristics of fossil sites using citizen science
Source: PLoS One. 2023 Apr 17;18(4):e0284388. doi: 10.1371/journal.pone.0284388 (PMC10109468; doi:10.1371/journal.pone.0284388)
Supplement: S1 Data — (ZIP) [file pone.0284388.s004.zip › S1_Data Expedition data-all-raw/Exp27-Project-179076903-DwC.xlsx]

## Sheet: All transcribed
taskID	taskURL	validationStatus		validatorID	externalIdentifier		dateTranscribed	dateValidated	individualCount	occurrenceID	occurrenceRemarks	occurrenceStatus		vernacularName
181607759	https://volunteer.ala.org.au/validate/task/181607759	Valid		system	Tile_034-021-000_0-000.jpg			2021-06-07 09:25:43		NO		IN FOCUS
181607759	https://volunteer.ala.org.au/validate/task/181607759	Valid		system	Tile_034-021-000_0-000.jpg		2021-06-07 08:33:16	2021-06-07 09:25:43		NO		IN FOCUS
181607759	https://volunteer.ala.org.au/validate/task/181607759	Valid		system	Tile_034-021-000_0-000.jpg		2021-06-07 08:25:53	2021-06-07 09:25:43		NO		IN FOCUS
181607759	https://volunteer.ala.org.au/validate/task/181607759	Valid		system	Tile_034-021-000_0-000.jpg		2021-06-07 09:25:42	2021-06-07 09:25:43		NO		IN FOCUS
181607761	https://volunteer.ala.org.au/validate/task/181607761	Valid		system	Tile_034-023-000_0-000.jpg		2021-06-07 08:26:40	2021-06-07 11:16:09		NO		IN FOCUS
181607761	https://volunteer.ala.org.au/validate/task/181607761	Valid		system	Tile_034-023-000_0-000.jpg			2021-06-07 11:16:09		NO		IN FOCUS
181607761	https://volunteer.ala.org.au/validate/task/181607761	Valid		system	Tile_034-023-000_0-000.jpg		2021-06-07 09:35:23	2021-06-07 11:16:09		NO		IN FOCUS
181607761	https://volunteer.ala.org.au/validate/task/181607761	Valid		system	Tile_034-023-000_0-000.jpg		2021-06-07 11:16:07	2021-06-07 11:16:09		NO		IN FOCUS
181607762	https://volunteer.ala.org.au/validate/task/181607762	Valid		system	Tile_034-024-000_0-000.jpg		2021-06-07 11:16:18	2021-06-07 11:16:18		NO		IN FOCUS
181607762	https://volunteer.ala.org.au/validate/task/181607762	Valid		system	Tile_034-024-000_0-000.jpg		2021-06-07 08:27:01	2021-06-07 11:16:18		NO		IN FOCUS
181607762	https://volunteer.ala.org.au/validate/task/181607762	Valid		system	Tile_034-024-000_0-000.jpg		2021-06-07 09:42:56	2021-06-07 11:16:18		NO		IN FOCUS
181607762	https://volunteer.ala.org.au/validate/task/181607762	Valid		system	Tile_034-024-000_0-000.jpg			2021-06-07 11:16:18		NO		IN FOCUS
181607763	https://volunteer.ala.org.au/validate/task/181607763	Valid		system	Tile_034-025-000_0-000.jpg		2021-06-07 11:16:28	2021-06-07 11:16:29		NO		IN FOCUS
181607763	https://volunteer.ala.org.au/validate/task/181607763	Valid		system	Tile_034-025-000_0-000.jpg		2021-06-07 08:27:21	2021-06-07 11:16:29		NO		IN FOCUS
181607763	https://volunteer.ala.org.au/validate/task/181607763	Valid		system	Tile_034-025-000_0-000.jpg		2021-06-07 10:04:35	2021-06-07 11:16:29		NO		IN FOCUS
181607763	https://volunteer.ala.org.au/validate/task/181607763	Valid		system	Tile_034-025-000_0-000.jpg			2021-06-07 11:16:29		NO		IN FOCUS
181607765	https://volunteer.ala.org.au/validate/task/181607765	Valid		system	Tile_034-027-000_0-000.jpg		2021-06-07 11:17:27	2021-06-07 11:17:22		NO		IN FOCUS
181607765	https://volunteer.ala.org.au/validate/task/181607765	Valid		system	Tile_034-027-000_0-000.jpg		2021-06-07 11:17:22	2021-06-07 11:17:22		NO		IN FOCUS
181607765	https://volunteer.ala.org.au/validate/task/181607765	Valid		system	Tile_034-027-000_0-000.jpg			2021-06-07 11:17:22		NO		IN FOCUS
181607765	https://volunteer.ala.org.au/validate/task/181607765	Valid		system	Tile_034-027-000_0-000.jpg		2021-06-07 10:12:45	2021-06-07 11:17:22		NO		IN FOCUS
181607765	https://volunteer.ala.org.au/validate/task/181607765	Valid		system	Tile_034-027-000_0-000.jpg		2021-06-07 08:28:13	2021-06-07 11:17:22		NO		IN FOCUS
181607767	https://volunteer.ala.org.au/validate/task/181607767	Valid		system	Tile_034-029-000_0-000.jpg		2021-06-07 11:00:06	2021-06-07 11:17:54		NO		IN FOCUS
181607767	https://volunteer.ala.org.au/validate/task/181607767	Valid		system	Tile_034-029-000_0-000.jpg		2021-06-07 08:30:41	2021-06-07 11:17:54		NO		IN FOCUS
181607767	https://volunteer.ala.org.au/validate/task/181607767	Valid		system	Tile_034-029-000_0-000.jpg		2021-06-07 11:17:54	2021-06-07 11:17:54		NO		IN FOCUS
181607767	https://volunteer.ala.org.au/validate/task/181607767	Valid		system	Tile_034-029-000_0-000.jpg		2021-06-07 11:18:00	2021-06-07 11:17:54		NO		IN FOCUS
181607767	https://volunteer.ala.org.au/validate/task/181607767	Valid		system	Tile_034-029-000_0-000.jpg			2021-06-07 11:17:54		NO		IN FOCUS
181607768	https://volunteer.ala.org.au/validate/task/181607768	Valid		system	Tile_034-030-000_0-000.jpg		2021-06-07 11:18:19	2021-06-07 11:18:06		NO		IN FOCUS
181607768	https://volunteer.ala.org.au/validate/task/181607768	Valid		system	Tile_034-030-000_0-000.jpg		2021-06-07 11:18:06	2021-06-07 11:18:06		NO		IN FOCUS
181607768	https://volunteer.ala.org.au/validate/task/181607768	Valid		system	Tile_034-030-000_0-000.jpg		2021-06-07 08:31:03	2021-06-07 11:18:06		NO		IN FOCUS
181607768	https://volunteer.ala.org.au/validate/task/181607768	Valid		system	Tile_034-030-000_0-000.jpg			2021-06-07 11:18:06		NO		IN FOCUS
181607768	https://volunteer.ala.org.au/validate/task/181607768	Valid		system	Tile_034-030-000_0-000.jpg		2021-06-07 11:02:42	2021-06-07 11:18:06		NO		IN FOCUS
181607769	https://volunteer.ala.org.au/validate/task/181607769	Valid		system	Tile_034-031-000_0-000.jpg			2021-06-07 11:18:17		NO		IN FOCUS
181607769	https://volunteer.ala.org.au/validate/task/181607769	Valid		system	Tile_034-031-000_0-000.jpg		2021-06-07 08:31:24	2021-06-07 11:18:17		NO		IN FOCUS
181607769	https://volunteer.ala.org.au/validate/task/181607769	Valid		system	Tile_034-031-000_0-000.jpg		2021-06-07 11:18:17	2021-06-07 11:18:17		NO		IN FOCUS
181607769	https://volunteer.ala.org.au/validate/task/181607769	Valid		system	Tile_034-031-000_0-000.jpg		2021-06-07 11:04:02	2021-06-07 11:18:17		NO		IN FOCUS
181607770	https://volunteer.ala.org.au/validate/task/181607770	Valid		system	Tile_034-032-000_0-000.jpg		2021-06-07 11:13:02	2021-06-07 11:18:36		NO		IN FOCUS
181607770	https://volunteer.ala.org.au/validate/task/181607770	Valid		system	Tile_034-032-000_0-000.jpg			2021-06-07 11:18:36		NO		IN FOCUS
181607770	https://volunteer.ala.org.au/validate/task/181607770	Valid		system	Tile_034-032-000_0-000.jpg		2021-06-07 11:18:36	2021-06-07 11:18:36		NO		IN FOCUS
181607770	https://volunteer.ala.org.au/validate/task/181607770	Valid		system	Tile_034-032-000_0-000.jpg		2021-06-07 08:32:00	2021-06-07 11:18:36		NO		IN FOCUS
181607770	https://volunteer.ala.org.au/validate/task/181607770	Valid		system	Tile_034-032-000_0-000.jpg		2021-06-07 11:18:45	2021-06-07 11:18:36	1	YES	MIDDLE	IN FOCUS		Unknown
181607771	https://volunteer.ala.org.au/validate/task/181607771	Valid		system	Tile_034-033-000_0-000.jpg		2021-06-07 08:32:21	2021-06-07 11:18:57		NO		IN FOCUS
181607771	https://volunteer.ala.org.au/validate/task/181607771	Valid		system	Tile_034-033-000_0-000.jpg		2021-06-07 11:18:52	2021-06-07 11:18:57		NO		IN FOCUS
181607771	https://volunteer.ala.org.au/validate/task/181607771	Valid		system	Tile_034-033-000_0-000.jpg		2021-06-07 11:18:57	2021-06-07 11:18:57		NO		IN FOCUS
181607771	https://volunteer.ala.org.au/validate/task/181607771	Valid		system	Tile_034-033-000_0-000.jpg			2021-06-07 11:18:57		NO		IN FOCUS
181607771	https://volunteer.ala.org.au/validate/task/181607771	Valid		system	Tile_034-033-000_0-000.jpg		2021-06-07 11:31:45	2021-06-07 11:18:57		NO		IN FOCUS
181607772	https://volunteer.ala.org.au/validate/task/181607772	Valid		system	Tile_034-034-000_0-000.jpg		2021-06-07 11:19:44	2021-06-07 11:19:44		NO		IN FOCUS
181607772	https://volunteer.ala.org.au/validate/task/181607772	Valid		system	Tile_034-034-000_0-000.jpg			2021-06-07 11:19:44		NO		IN FOCUS
181607772	https://volunteer.ala.org.au/validate/task/181607772	Valid		system	Tile_034-034-000_0-000.jpg		2021-06-07 08:32:38	2021-06-07 11:19:44		NO		IN FOCUS
181607772	https://volunteer.ala.org.au/validate/task/181607772	Valid		system	Tile_034-034-000_0-000.jpg		2021-06-07 11:19:18	2021-06-07 11:19:44		NO		IN FOCUS
181607773	https://volunteer.ala.org.au/validate/task/181607773	Valid		system	Tile_034-035-000_0-000.jpg		2021-06-07 08:35:09	2021-06-07 11:19:59		NO		IN FOCUS
181607773	https://volunteer.ala.org.au/validate/task/181607773	Valid		system	Tile_034-035-000_0-000.jpg		2021-06-07 11:19:59	2021-06-07 11:19:59		NO		IN FOCUS
181607773	https://volunteer.ala.org.au/validate/task/181607773	Valid		system	Tile_034-035-000_0-000.jpg			2021-06-07 11:19:59		NO		IN FOCUS
181607773	https://volunteer.ala.org.au/validate/task/181607773	Valid		system	Tile_034-035-000_0-000.jpg		2021-06-07 11:19:39	2021-06-07 11:19:59		NO		IN FOCUS
181607774	https://volunteer.ala.org.au/validate/task/181607774	Valid		system	Tile_034-036-000_0-000.jpg		2021-06-07 11:20:10	2021-06-07 11:20:10		NO		IN FOCUS
181607774	https://volunteer.ala.org.au/validate/task/181607774	Valid		system	Tile_034-036-000_0-000.jpg		2021-06-07 11:19:55	2021-06-07 11:20:10		NO		IN FOCUS
181607774	https://volunteer.ala.org.au/validate/task/181607774	Valid		system	Tile_034-036-000_0-000.jpg		2021-06-07 08:35:35	2021-06-07 11:20:10		NO		IN FOCUS
181607774	https://volunteer.ala.org.au/validate/task/181607774	Valid		system	Tile_034-036-000_0-000.jpg			2021-06-07 11:20:10		NO		IN FOCUS
181607775	https://volunteer.ala.org.au/validate/task/181607775	Valid		system	Tile_034-037-000_0-000.jpg		2021-06-07 11:20:10	2021-06-07 11:20:21		NO		IN FOCUS
181607775	https://volunteer.ala.org.au/validate/task/181607775	Valid		system	Tile_034-037-000_0-000.jpg			2021-06-07 11:20:21		NO		IN FOCUS
181607775	https://volunteer.ala.org.au/validate/task/181607775	Valid		system	Tile_034-037-000_0-000.jpg		2021-06-07 11:20:21	2021-06-07 11:20:21		NO		IN FOCUS
181607775	https://volunteer.ala.org.au/validate/task/181607775	Valid		system	Tile_034-037-000_0-000.jpg		2021-06-07 08:35:57	2021-06-07 11:20:21		NO		IN FOCUS
181607776	https://volunteer.ala.org.au/validate/task/181607776	Valid		system	Tile_034-038-000_0-000.jpg		2021-06-07 08:36:22	2021-06-07 11:20:33		NO		IN FOCUS
181607776	https://volunteer.ala.org.au/validate/task/181607776	Valid		system	Tile_034-038-000_0-000.jpg			2021-06-07 11:20:33		NO		IN FOCUS
181607776	https://volunteer.ala.org.au/validate/task/181607776	Valid		system	Tile_034-038-000_0-000.jpg		2021-06-07 11:20:27	2021-06-07 11:20:33		NO		IN FOCUS
181607776	https://volunteer.ala.org.au/validate/task/181607776	Valid		system	Tile_034-038-000_0-000.jpg		2021-06-07 11:20:32	2021-06-07 11:20:33		NO		IN FOCUS
181607778	https://volunteer.ala.org.au/validate/task/181607778	Valid		system	Tile_034-040-000_0-000.jpg		2021-06-07 11:21:01	2021-06-07 11:21:31		NO		IN FOCUS
181607778	https://volunteer.ala.org.au/validate/task/181607778	Valid		system	Tile_034-040-000_0-000.jpg			2021-06-07 11:21:31		NO		IN FOCUS
181607778	https://volunteer.ala.org.au/validate/task/181607778	Valid		system	Tile_034-040-000_0-000.jpg		2021-06-07 11:21:31	2021-06-07 11:21:31		NO		IN FOCUS
181607778	https://volunteer.ala.org.au/validate/task/181607778	Valid		system	Tile_034-040-000_0-000.jpg		2021-06-07 08:37:08	2021-06-07 11:21:31		NO		IN FOCUS
181607779	https://volunteer.ala.org.au/validate/task/181607779	Valid		system	Tile_034-041-000_0-000.jpg		2021-06-07 08:37:30	2021-06-07 11:21:44		NO		IN FOCUS
181607779	https://volunteer.ala.org.au/validate/task/181607779	Valid		system	Tile_034-041-000_0-000.jpg		2021-06-07 11:21:25	2021-06-07 11:21:44		NO		IN FOCUS
181607779	https://volunteer.ala.org.au/validate/task/181607779	Valid		system	Tile_034-041-000_0-000.jpg		2021-06-07 11:21:44	2021-06-07 11:21:44		NO		IN FOCUS
181607779	https://volunteer.ala.org.au/validate/task/181607779	Valid		system	Tile_034-041-000_0-000.jpg			2021-06-07 11:21:44		NO		IN FOCUS
181607781	https://volunteer.ala.org.au/validate/task/181607781	Valid		system	Tile_034-043-000_0-000.jpg		2021-06-07 11:22:08	2021-06-07 11:22:49		NO		IN FOCUS
181607781	https://volunteer.ala.org.au/validate/task/181607781	Valid		system	Tile_034-043-000_0-000.jpg		2021-06-07 08:38:21	2021-06-07 11:22:49		NO		IN FOCUS
181607781	https://volunteer.ala.org.au/validate/task/181607781	Valid		system	Tile_034-043-000_0-000.jpg		2021-06-07 11:22:48	2021-06-07 11:22:49		NO		IN FOCUS
181607781	https://volunteer.ala.org.au/validate/task/181607781	Valid		system	Tile_034-043-000_0-000.jpg			2021-06-07 11:22:49		NO		IN FOCUS
181607782	https://volunteer.ala.org.au/validate/task/181607782	Valid		system	Tile_034-044-000_0-000.jpg		2021-06-07 08:38:45	2021-06-07 11:23:01		NO		IN FOCUS
181607782	https://volunteer.ala.org.au/validate/task/181607782	Valid		system	Tile_034-044-000_0-000.jpg		2021-06-07 11:23:01	2021-06-07 11:23:01		NO		IN FOCUS
181607782	https://volunteer.ala.org.au/validate/task/181607782	Valid		system	Tile_034-044-000_0-000.jpg			2021-06-07 11:23:01		NO		IN FOCUS
181607782	https://volunteer.ala.org.au/validate/task/181607782	Valid		system	Tile_034-044-000_0-000.jpg		2021-06-07 11:22:23	2021-06-07 11:23:01		NO		IN FOCUS
181607783	https://volunteer.ala.org.au/validate/task/181607783	Valid		system	Tile_034-045-000_0-000.jpg		2021-06-07 11:22:42	2021-06-07 11:23:12		NO		IN FOCUS
181607783	https://volunteer.ala.org.au/validate/task/181607783	Valid		system	Tile_034-045-000_0-000.jpg		2021-06-07 08:39:08	2021-06-07 11:23:12		NO		IN FOCUS
181607783	https://volunteer.ala.org.au/validate/task/181607783	Valid		system	Tile_034-045-000_0-000.jpg		2021-06-07 11:23:12	2021-06-07 11:23:12		NO		IN FOCUS
181607783	https://volunteer.ala.org.au/validate/task/181607783	Valid		system	Tile_034-045-000_0-000.jpg			2021-06-07 11:23:12		NO		IN FOCUS
181607784	https://volunteer.ala.org.au/validate/task/181607784	Valid		system	Tile_034-046-000_0-000.jpg		2021-06-07 11:25:23	2021-06-07 11:25:23		NO		IN FOCUS
181607784	https://volunteer.ala.org.au/validate/task/181607784	Valid		system	Tile_034-046-000_0-000.jpg			2021-06-07 11:25:23		NO		IN FOCUS
181607784	https://volunteer.ala.org.au/validate/task/181607784	Valid		system	Tile_034-046-000_0-000.jpg		2021-06-07 08:39:29	2021-06-07 11:25:23		NO		IN FOCUS
181607784	https://volunteer.ala.org.au/validate/task/181607784	Valid		system	Tile_034-046-000_0-000.jpg		2021-06-07 11:23:24	2021-06-07 11:25:23		NO		IN FOCUS
181607785	https://volunteer.ala.org.au/validate/task/181607785	Valid		system	Tile_034-047-000_0-000.jpg		2021-06-07 08:39:52	2021-06-07 11:25:39		NO		IN FOCUS
181607785	https://volunteer.ala.org.au/validate/task/181607785	Valid		system	Tile_034-047-000_0-000.jpg		2021-06-07 11:23:35	2021-06-07 11:25:39		NO		IN FOCUS
181607785	https://volunteer.ala.org.au/validate/task/181607785	Valid		system	Tile_034-047-000_0-000.jpg		2021-06-07 11:25:39	2021-06-07 11:25:39		NO		IN FOCUS
181607785	https://volunteer.ala.org.au/validate/task/181607785	Valid		system	Tile_034-047-000_0-000.jpg			2021-06-07 11:25:39		NO		IN FOCUS
181607786	https://volunteer.ala.org.au/validate/task/181607786	Valid		system	Tile_034-048-000_0-000.jpg		2021-06-07 11:26:09	2021-06-07 11:26:09		NO		IN FOCUS
181607786	https://volunteer.ala.org.au/validate/task/181607786	Valid		system	Tile_034-048-000_0-000.jpg			2021-06-07 11:26:09		NO		IN FOCUS
181607786	https://volunteer.ala.org.au/validate/task/181607786	Valid		system	Tile_034-048-000_0-000.jpg		2021-06-07 08:40:18	2021-06-07 11:26:09		NO		IN FOCUS
181607786	https://volunteer.ala.org.au/validate/task/181607786	Valid		system	Tile_034-048-000_0-000.jpg		2021-06-07 11:23:49	2021-06-07 11:26:09		NO		IN FOCUS
181607788	https://volunteer.ala.org.au/validate/task/181607788	Valid		system	Tile_034-050-000_0-000.jpg		2021-06-07 08:41:05	2021-06-07 11:26:40		NO		IN FOCUS
181607788	https://volunteer.ala.org.au/validate/task/181607788	Valid		system	Tile_034-050-000_0-000.jpg			2021-06-07 11:26:40		NO		IN FOCUS
181607788	https://volunteer.ala.org.au/validate/task/181607788	Valid		system	Tile_034-050-000_0-000.jpg		2021-06-07 11:26:40	2021-06-07 11:26:40		NO		IN FOCUS
181607788	https://volunteer.ala.org.au/validate/task/181607788	Valid		system	Tile_034-050-000_0-000.jpg		2021-06-07 11:24:30	2021-06-07 11:26:40		NO		IN FOCUS
181607789	https://volunteer.ala.org.au/validate/task/181607789	Valid		system	Tile_034-051-000_0-000.jpg		2021-06-07 11:24:45	2021-06-07 11:26:59		NO		IN FOCUS
181607789	https://volunteer.ala.org.au/validate/task/181607789	Valid		system	Tile_034-051-000_0-000.jpg		2021-06-07 11:26:59	2021-06-07 11:26:59		NO		IN FOCUS
181607789	https://volunteer.ala.org.au/validate/task/181607789	Valid		system	Tile_034-051-000_0-000.jpg			2021-06-07 11:26:59		NO		IN FOCUS
181607789	https://volunteer.ala.org.au/validate/task/181607789	Valid		system	Tile_034-051-000_0-000.jpg		2021-06-07 08:47:01	2021-06-07 11:26:59		NO		IN FOCUS
181607790	https://volunteer.ala.org.au/validate/task/181607790	Valid		system	Tile_034-052-000_0-000.jpg		2021-06-07 08:49:37	2021-06-07 11:27:17		NO		IN FOCUS
181607790	https://volunteer.ala.org.au/validate/task/181607790	Valid		system	Tile_034-052-000_0-000.jpg		2021-06-07 11:24:56	2021-06-07 11:27:17		NO		IN FOCUS
181607790	https://volunteer.ala.org.au/validate/task/181607790	Valid		system	Tile_034-052-000_0-000.jpg		2021-06-07 11:27:17	2021-06-07 11:27:17		NO		IN FOCUS
181607790	https://volunteer.ala.org.au/validate/task/181607790	Valid		system	Tile_034-052-000_0-000.jpg			2021-06-07 11:27:17		NO		IN FOCUS
181607791	https://volunteer.ala.org.au/validate/task/181607791	Valid		system	Tile_034-053-000_0-000.jpg			2021-06-07 11:27:34		NO		IN FOCUS
181607791	https://volunteer.ala.org.au/validate/task/181607791	Valid		system	Tile_034-053-000_0-000.jpg		2021-06-07 11:27:34	2021-06-07 11:27:34		NO		IN FOCUS
181607791	https://volunteer.ala.org.au/validate/task/181607791	Valid		system	Tile_034-053-000_0-000.jpg		2021-06-07 11:25:08	2021-06-07 11:27:34		NO		IN FOCUS
181607791	https://volunteer.ala.org.au/validate/task/181607791	Valid		system	Tile_034-053-000_0-000.jpg		2021-06-07 08:50:02	2021-06-07 11:27:34		NO		IN FOCUS
181607792	https://volunteer.ala.org.au/validate/task/181607792	Valid		system	Tile_034-054-000_0-000.jpg		2021-06-07 08:50:24	2021-06-07 11:29:11		NO		IN FOCUS
181607792	https://volunteer.ala.org.au/validate/task/181607792	Valid		system	Tile_034-054-000_0-000.jpg		2021-06-07 11:25:18	2021-06-07 11:29:11		NO		IN FOCUS
181607792	https://volunteer.ala.org.au/validate/task/181607792	Valid		system	Tile_034-054-000_0-000.jpg		2021-06-07 11:29:10	2021-06-07 11:29:11		NO		IN FOCUS
181607792	https://volunteer.ala.org.au/validate/task/181607792	Valid		system	Tile_034-054-000_0-000.jpg			2021-06-07 11:29:11		NO		IN FOCUS
181607794	https://volunteer.ala.org.au/validate/task/181607794	Valid		system	Tile_034-056-000_0-000.jpg		2021-06-07 11:25:44	2021-06-07 11:30:07		NO		IN FOCUS
181607794	https://volunteer.ala.org.au/validate/task/181607794	Valid		system	Tile_034-056-000_0-000.jpg			2021-06-07 11:30:07		NO		IN FOCUS
181607794	https://volunteer.ala.org.au/validate/task/181607794	Valid		system	Tile_034-056-000_0-000.jpg		2021-06-07 11:30:07	2021-06-07 11:30:07		NO		IN FOCUS
181607794	https://volunteer.ala.org.au/validate/task/181607794	Valid		system	Tile_034-056-000_0-000.jpg		2021-06-07 08:51:10	2021-06-07 11:30:07		NO		IN FOCUS
181607796	https://volunteer.ala.org.au/validate/task/181607796	Valid		system	Tile_034-058-000_0-000.jpg		2021-06-07 11:26:42	2021-06-07 11:30:42		NO		IN FOCUS
181607796	https://volunteer.ala.org.au/validate/task/181607796	Valid		system	Tile_034-058-000_0-000.jpg			2021-06-07 11:30:42		NO		IN FOCUS
181607796	https://volunteer.ala.org.au/validate/task/181607796	Valid		system	Tile_034-058-000_0-000.jpg		2021-06-07 08:51:57	2021-06-07 11:30:42		NO		IN FOCUS
181607796	https://volunteer.ala.org.au/validate/task/181607796	Valid		system	Tile_034-058-000_0-000.jpg		2021-06-07 11:30:42	2021-06-07 11:30:42		NO		IN FOCUS
181607797	https://volunteer.ala.org.au/validate/task/181607797	Valid		system	Tile_034-059-000_0-000.jpg		2021-06-07 08:52:21	2021-06-07 11:30:59		NO		IN FOCUS
181607797	https://volunteer.ala.org.au/validate/task/181607797	Valid		system	Tile_034-059-000_0-000.jpg			2021-06-07 11:30:59		NO		IN FOCUS
181607797	https://volunteer.ala.org.au/validate/task/181607797	Valid		system	Tile_034-059-000_0-000.jpg		2021-06-07 11:30:59	2021-06-07 11:30:59		NO		IN FOCUS
181607797	https://volunteer.ala.org.au/validate/task/181607797	Valid		system	Tile_034-059-000_0-000.jpg		2021-06-07 11:26:53	2021-06-07 11:30:59		NO		IN FOCUS
181607799	https://volunteer.ala.org.au/validate/task/181607799	Valid		system	Tile_035-001-000_0-000.jpg		2021-06-07 08:53:07	2021-06-07 11:31:30		NO		IN FOCUS
181607799	https://volunteer.ala.org.au/validate/task/181607799	Valid		system	Tile_035-001-000_0-000.jpg			2021-06-07 11:31:30		NO		IN FOCUS
181607799	https://volunteer.ala.org.au/validate/task/181607799	Valid		system	Tile_035-001-000_0-000.jpg		2021-06-07 11:31:30	2021-06-07 11:31:30		NO		IN FOCUS
181607799	https://volunteer.ala.org.au/validate/task/181607799	Valid		system	Tile_035-001-000_0-000.jpg		2021-06-07 11:27:07	2021-06-07 11:31:30		NO		IN FOCUS
181607800	https://volunteer.ala.org.au/validate/task/181607800	Valid		system	Tile_035-002-000_0-000.jpg		2021-06-07 11:27:19	2021-06-07 11:31:47		NO		IN FOCUS
181607800	https://volunteer.ala.org.au/validate/task/181607800	Valid		system	Tile_035-002-000_0-000.jpg			2021-06-07 11:31:47		NO		IN FOCUS
181607800	https://volunteer.ala.org.au/validate/task/181607800	Valid		system	Tile_035-002-000_0-000.jpg		2021-06-07 08:53:30	2021-06-07 11:31:47		NO		IN FOCUS
181607800	https://volunteer.ala.org.au/validate/task/181607800	Valid		system	Tile_035-002-000_0-000.jpg		2021-06-07 11:31:47	2021-06-07 11:31:47		NO		IN FOCUS
181607793	https://volunteer.ala.org.au/validate/task/181607793	Valid		system	Tile_034-055-000_0-000.jpg		2021-06-07 11:29:50	2021-06-07 11:32:18		NO		IN FOCUS
181607793	https://volunteer.ala.org.au/validate/task/181607793	Valid		system	Tile_034-055-000_0-000.jpg		2021-06-07 08:50:47	2021-06-07 11:32:18		NO		IN FOCUS
181607793	https://volunteer.ala.org.au/validate/task/181607793	Valid		system	Tile_034-055-000_0-000.jpg		2021-06-07 11:32:18	2021-06-07 11:32:18		NO		IN FOCUS
181607793	https://volunteer.ala.org.au/validate/task/181607793	Valid		system	Tile_034-055-000_0-000.jpg			2021-06-07 11:32:18		NO		IN FOCUS
181607801	https://volunteer.ala.org.au/validate/task/181607801	Valid		system	Tile_035-003-000_0-000.jpg		2021-06-07 08:53:53	2021-06-07 11:32:20		NO		IN FOCUS
181607801	https://volunteer.ala.org.au/validate/task/181607801	Valid		system	Tile_035-003-000_0-000.jpg		2021-06-07 11:32:20	2021-06-07 11:32:20		NO		IN FOCUS
181607801	https://volunteer.ala.org.au/validate/task/181607801	Valid		system	Tile_035-003-000_0-000.jpg		2021-06-07 11:27:31	2021-06-07 11:32:20		NO		IN FOCUS
181607801	https://volunteer.ala.org.au/validate/task/181607801	Valid		system	Tile_035-003-000_0-000.jpg			2021-06-07 11:32:20		NO		IN FOCUS
181607802	https://volunteer.ala.org.au/validate/task/181607802	Valid		system	Tile_035-004-000_0-000.jpg		2021-06-07 11:32:35	2021-06-07 11:32:35		NO		IN FOCUS
181607802	https://volunteer.ala.org.au/validate/task/181607802	Valid		system	Tile_035-004-000_0-000.jpg			2021-06-07 11:32:35		NO		IN FOCUS
181607802	https://volunteer.ala.org.au/validate/task/181607802	Valid		system	Tile_035-004-000_0-000.jpg		2021-06-07 11:27:42	2021-06-07 11:32:35		NO		IN FOCUS
181607802	https://volunteer.ala.org.au/validate/task/181607802	Valid		system	Tile_035-004-000_0-000.jpg		2021-06-07 08:54:17	2021-06-07 11:32:35		NO		IN FOCUS
181607798	https://volunteer.ala.org.au/validate/task/181607798	Valid		system	Tile_034-060-000_0-000.jpg		2021-06-07 11:32:45	2021-06-07 11:32:45		NO		IN FOCUS
181607798	https://volunteer.ala.org.au/validate/task/181607798	Valid		system	Tile_034-060-000_0-000.jpg			2021-06-07 11:32:45		NO		IN FOCUS
181607798	https://volunteer.ala.org.au/validate/task/181607798	Valid		system	Tile_034-060-000_0-000.jpg		2021-06-07 11:31:14	2021-06-07 11:32:45		NO		IN FOCUS
181607798	https://volunteer.ala.org.au/validate/task/181607798	Valid		system	Tile_034-060-000_0-000.jpg		2021-06-07 08:52:43	2021-06-07 11:32:45		NO		IN FOCUS
181607803	https://volunteer.ala.org.au/validate/task/181607803	Valid		system	Tile_035-005-000_0-000.jpg		2021-06-07 11:27:53	2021-06-07 11:32:52		NO		IN FOCUS
181607803	https://volunteer.ala.org.au/validate/task/181607803	Valid		system	Tile_035-005-000_0-000.jpg		2021-06-07 08:54:40	2021-06-07 11:32:52		NO		IN FOCUS
181607803	https://volunteer.ala.org.au/validate/task/181607803	Valid		system	Tile_035-005-000_0-000.jpg			2021-06-07 11:32:52		NO		IN FOCUS
181607803	https://volunteer.ala.org.au/validate/task/181607803	Valid		system	Tile_035-005-000_0-000.jpg		2021-06-07 11:32:52	2021-06-07 11:32:52		NO		IN FOCUS
181607803	https://volunteer.ala.org.au/validate/task/181607803	Valid		system	Tile_035-005-000_0-000.jpg		2021-06-07 11:33:11	2021-06-07 11:32:52		NO		IN FOCUS
181607804	https://volunteer.ala.org.au/validate/task/181607804	Valid		system	Tile_035-006-000_0-000.jpg		2021-06-07 11:28:05	2021-06-07 11:33:06		NO		IN FOCUS
181607804	https://volunteer.ala.org.au/validate/task/181607804	Valid		system	Tile_035-006-000_0-000.jpg			2021-06-07 11:33:06		NO		IN FOCUS
181607804	https://volunteer.ala.org.au/validate/task/181607804	Valid		system	Tile_035-006-000_0-000.jpg		2021-06-07 11:33:06	2021-06-07 11:33:06		NO		IN FOCUS
181607804	https://volunteer.ala.org.au/validate/task/181607804	Valid		system	Tile_035-006-000_0-000.jpg		2021-06-07 08:55:04	2021-06-07 11:33:06		NO		IN FOCUS
181607805	https://volunteer.ala.org.au/validate/task/181607805	Valid		system	Tile_035-007-000_0-000.jpg		2021-06-07 11:34:01	2021-06-07 11:34:01		NO		IN FOCUS
181607805	https://volunteer.ala.org.au/validate/task/181607805	Valid		system	Tile_035-007-000_0-000.jpg			2021-06-07 11:34:01		NO		IN FOCUS
181607805	https://volunteer.ala.org.au/validate/task/181607805	Valid		system	Tile_035-007-000_0-000.jpg		2021-06-07 11:28:18	2021-06-07 11:34:01		NO		IN FOCUS
181607805	https://volunteer.ala.org.au/validate/task/181607805	Valid		system	Tile_035-007-000_0-000.jpg		2021-06-07 08:55:30	2021-06-07 11:34:01		NO		IN FOCUS
181607807	https://volunteer.ala.org.au/validate/task/181607807	Valid		system	Tile_035-009-000_0-000.jpg		2021-06-07 11:43:07	2021-06-07 11:42:53		NO		IN FOCUS
181607807	https://volunteer.ala.org.au/validate/task/181607807	Valid		system	Tile_035-009-000_0-000.jpg		2021-06-07 08:57:45	2021-06-07 11:42:53		NO		IN FOCUS
181607807	https://volunteer.ala.org.au/validate/task/181607807	Valid		system	Tile_035-009-000_0-000.jpg			2021-06-07 11:42:53		NO		IN FOCUS
181607807	https://volunteer.ala.org.au/validate/task/181607807	Valid		system	Tile_035-009-000_0-000.jpg		2021-06-07 11:28:56	2021-06-07 11:42:53		NO		IN FOCUS
181607807	https://volunteer.ala.org.au/validate/task/181607807	Valid		system	Tile_035-009-000_0-000.jpg		2021-06-07 11:42:53	2021-06-07 11:42:53		NO		IN FOCUS
181607808	https://volunteer.ala.org.au/validate/task/181607808	Valid		system	Tile_035-010-000_0-000.jpg			2021-06-07 11:43:11		NO		IN FOCUS
181607808	https://volunteer.ala.org.au/validate/task/181607808	Valid		system	Tile_035-010-000_0-000.jpg		2021-06-07 11:29:07	2021-06-07 11:43:11		NO		IN FOCUS
181607808	https://volunteer.ala.org.au/validate/task/181607808	Valid		system	Tile_035-010-000_0-000.jpg		2021-06-07 11:43:11	2021-06-07 11:43:11		NO		IN FOCUS
181607808	https://volunteer.ala.org.au/validate/task/181607808	Valid		system	Tile_035-010-000_0-000.jpg		2021-06-07 08:58:09	2021-06-07 11:43:11		NO		IN FOCUS
181607809	https://volunteer.ala.org.au/validate/task/181607809	Valid		system	Tile_035-011-000_0-000.jpg		2021-06-07 08:58:32	2021-06-07 11:43:28		NO		IN FOCUS
181607809	https://volunteer.ala.org.au/validate/task/181607809	Valid		system	Tile_035-011-000_0-000.jpg		2021-06-07 11:29:18	2021-06-07 11:43:28		NO		IN FOCUS
181607809	https://volunteer.ala.org.au/validate/task/181607809	Valid		system	Tile_035-011-000_0-000.jpg			2021-06-07 11:43:28		NO		IN FOCUS
181607809	https://volunteer.ala.org.au/validate/task/181607809	Valid		system	Tile_035-011-000_0-000.jpg		2021-06-07 11:43:28	2021-06-07 11:43:28		NO		IN FOCUS
181607809	https://volunteer.ala.org.au/validate/task/181607809	Valid		system	Tile_035-011-000_0-000.jpg		2021-06-07 11:43:34	2021-06-07 11:43:28		NO		IN FOCUS
181607811	https://volunteer.ala.org.au/validate/task/181607811	Valid		system	Tile_035-013-000_0-000.jpg		2021-06-07 11:29:57	2021-06-07 11:47:47		NO		IN FOCUS
181607811	https://volunteer.ala.org.au/validate/task/181607811	Valid		system	Tile_035-013-000_0-000.jpg		2021-06-07 11:47:47	2021-06-07 11:47:47		NO		IN FOCUS
181607811	https://volunteer.ala.org.au/validate/task/181607811	Valid		system	Tile_035-013-000_0-000.jpg			2021-06-07 11:47:47		NO		IN FOCUS
181607811	https://volunteer.ala.org.au/validate/task/181607811	Valid		system	Tile_035-013-000_0-000.jpg		2021-06-07 09:06:19	2021-06-07 11:47:47		NO		IN FOCUS
181607812	https://volunteer.ala.org.au/validate/task/181607812	Valid		system	Tile_035-014-000_0-000.jpg		2021-06-07 09:06:50	2021-06-07 11:52:14		NO		IN FOCUS
181607812	https://volunteer.ala.org.au/validate/task/181607812	Valid		system	Tile_035-014-000_0-000.jpg		2021-06-07 11:52:13	2021-06-07 11:52:14		NO		IN FOCUS
181607812	https://volunteer.ala.org.au/validate/task/181607812	Valid		system	Tile_035-014-000_0-000.jpg			2021-06-07 11:52:14		NO		IN FOCUS
181607812	https://volunteer.ala.org.au/validate/task/181607812	Valid		system	Tile_035-014-000_0-000.jpg		2021-06-07 11:30:07	2021-06-07 11:52:14		NO		IN FOCUS
181607810	https://volunteer.ala.org.au/validate/task/181607810	Valid		system	Tile_035-012-000_0-000.jpg		2021-06-07 11:44:02	2021-06-07 11:52:25		NO		IN FOCUS
181607810	https://volunteer.ala.org.au/validate/task/181607810	Valid		system	Tile_035-012-000_0-000.jpg		2021-06-07 08:58:56	2021-06-07 11:52:25		NO		IN FOCUS
181607810	https://volunteer.ala.org.au/validate/task/181607810	Valid		system	Tile_035-012-000_0-000.jpg		2021-06-07 11:52:25	2021-06-07 11:52:25		NO		IN FOCUS
181607810	https://volunteer.ala.org.au/validate/task/181607810	Valid		system	Tile_035-012-000_0-000.jpg		2021-06-07 11:29:45	2021-06-07 11:52:25	1	YES	EDGE	IN FOCUS		Unknown
181607810	https://volunteer.ala.org.au/validate/task/181607810	Valid		system	Tile_035-012-000_0-000.jpg			2021-06-07 11:52:25		NO		IN FOCUS
181607813	https://volunteer.ala.org.au/validate/task/181607813	Valid		system	Tile_035-015-000_0-000.jpg		2021-06-07 11:30:21	2021-06-07 11:52:28		NO		IN FOCUS
181607813	https://volunteer.ala.org.au/validate/task/181607813	Valid		system	Tile_035-015-000_0-000.jpg		2021-06-07 09:07:11	2021-06-07 11:52:28		NO		IN FOCUS
181607813	https://volunteer.ala.org.au/validate/task/181607813	Valid		system	Tile_035-015-000_0-000.jpg		2021-06-07 11:52:27	2021-06-07 11:52:28		NO		IN FOCUS
181607813	https://volunteer.ala.org.au/validate/task/181607813	Valid		system	Tile_035-015-000_0-000.jpg			2021-06-07 11:52:28		NO		IN FOCUS
181607814	https://volunteer.ala.org.au/validate/task/181607814	Valid		system	Tile_035-016-000_0-000.jpg			2021-06-07 11:52:44		NO		IN FOCUS
181607814	https://volunteer.ala.org.au/validate/task/181607814	Valid		system	Tile_035-016-000_0-000.jpg		2021-06-07 11:52:43	2021-06-07 11:52:44		NO		IN FOCUS
181607814	https://volunteer.ala.org.au/validate/task/181607814	Valid		system	Tile_035-016-000_0-000.jpg		2021-06-07 11:30:31	2021-06-07 11:52:44		NO		IN FOCUS
181607814	https://volunteer.ala.org.au/validate/task/181607814	Valid		system	Tile_035-016-000_0-000.jpg		2021-06-07 09:07:32	2021-06-07 11:52:44		NO		IN FOCUS
181607815	https://volunteer.ala.org.au/validate/task/181607815	Valid		system	Tile_035-017-000_0-000.jpg		2021-06-07 09:07:56	2021-06-07 11:56:28		NO		IN FOCUS
181607815	https://volunteer.ala.org.au/validate/task/181607815	Valid		system	Tile_035-017-000_0-000.jpg		2021-06-07 11:30:42	2021-06-07 11:56:28		NO		IN FOCUS
181607815	https://volunteer.ala.org.au/validate/task/181607815	Valid		system	Tile_035-017-000_0-000.jpg			2021-06-07 11:56:28		NO		IN FOCUS
181607815	https://volunteer.ala.org.au/validate/task/181607815	Valid		system	Tile_035-017-000_0-000.jpg		2021-06-07 11:56:27	2021-06-07 11:56:28		NO		IN FOCUS
181607816	https://volunteer.ala.org.au/validate/task/181607816	Valid		system	Tile_035-018-000_0-000.jpg		2021-06-07 12:07:10	2021-06-07 12:07:10		NO		IN FOCUS
181607816	https://volunteer.ala.org.au/validate/task/181607816	Valid		system	Tile_035-018-000_0-000.jpg		2021-06-07 12:01:03	2021-06-07 12:07:10		NO		IN FOCUS
181607816	https://volunteer.ala.org.au/validate/task/181607816	Valid		system	Tile_035-018-000_0-000.jpg			2021-06-07 12:07:10		NO		IN FOCUS
181607816	https://volunteer.ala.org.au/validate/task/181607816	Valid		system	Tile_035-018-000_0-000.jpg		2021-06-07 09:08:16	2021-06-07 12:07:10		NO		IN FOCUS
181607817	https://volunteer.ala.org.au/validate/task/181607817	Valid		system	Tile_035-019-000_0-000.jpg			2021-06-07 12:09:54		NO		IN FOCUS
181607817	https://volunteer.ala.org.au/validate/task/181607817	Valid		system	Tile_035-019-000_0-000.jpg		2021-06-07 12:09:53	2021-06-07 12:09:54		NO		IN FOCUS
181607817	https://volunteer.ala.org.au/validate/task/181607817	Valid		system	Tile_035-019-000_0-000.jpg		2021-06-07 09:08:40	2021-06-07 12:09:54		NO		IN FOCUS
181607817	https://volunteer.ala.org.au/validate/task/181607817	Valid		system	Tile_035-019-000_0-000.jpg		2021-06-07 12:07:28	2021-06-07 12:09:54		NO		IN FOCUS
181607818	https://volunteer.ala.org.au/validate/task/181607818	Valid		system	Tile_035-020-000_0-000.jpg		2021-06-07 10:13:44	2021-06-07 12:29:07		NO		IN FOCUS
181607818	https://volunteer.ala.org.au/validate/task/181607818	Valid		system	Tile_035-020-000_0-000.jpg			2021-06-07 12:29:07		NO		IN FOCUS
181607818	https://volunteer.ala.org.au/validate/task/181607818	Valid		system	Tile_035-020-000_0-000.jpg		2021-06-07 12:29:07	2021-06-07 12:29:07		NO		IN FOCUS
181607818	https://volunteer.ala.org.au/validate/task/181607818	Valid		system	Tile_035-020-000_0-000.jpg		2021-06-07 12:07:45	2021-06-07 12:29:07		NO		IN FOCUS
181607819	https://volunteer.ala.org.au/validate/task/181607819	Valid		system	Tile_035-021-000_0-000.jpg		2021-06-07 10:15:04	2021-06-07 12:38:46		NO		IN FOCUS
181607819	https://volunteer.ala.org.au/validate/task/181607819	Valid		system	Tile_035-021-000_0-000.jpg		2021-06-07 12:12:09	2021-06-07 12:38:46		NO		IN FOCUS
181607819	https://volunteer.ala.org.au/validate/task/181607819	Valid		system	Tile_035-021-000_0-000.jpg			2021-06-07 12:38:46		NO		IN FOCUS
181607819	https://volunteer.ala.org.au/validate/task/181607819	Valid		system	Tile_035-021-000_0-000.jpg		2021-06-07 12:38:45	2021-06-07 12:38:46		NO		IN FOCUS
181607820	https://volunteer.ala.org.au/validate/task/181607820	Valid		system	Tile_035-022-000_0-000.jpg		2021-06-07 12:12:25	2021-06-07 12:47:59		NO		IN FOCUS
181607820	https://volunteer.ala.org.au/validate/task/181607820	Valid		system	Tile_035-022-000_0-000.jpg			2021-06-07 12:47:59		NO		IN FOCUS
181607820	https://volunteer.ala.org.au/validate/task/181607820	Valid		system	Tile_035-022-000_0-000.jpg		2021-06-07 12:47:59	2021-06-07 12:47:59		NO		IN FOCUS
181607820	https://volunteer.ala.org.au/validate/task/181607820	Valid		system	Tile_035-022-000_0-000.jpg		2021-06-07 10:15:25	2021-06-07 12:47:59		NO		IN FOCUS
181607821	https://volunteer.ala.org.au/validate/task/181607821	Valid		system	Tile_035-023-000_0-000.jpg			2021-06-07 12:57:47		NO		IN FOCUS
181607821	https://volunteer.ala.org.au/validate/task/181607821	Valid		system	Tile_035-023-000_0-000.jpg		2021-06-07 12:57:46	2021-06-07 12:57:47		NO		IN FOCUS
181607821	https://volunteer.ala.org.au/validate/task/181607821	Valid		system	Tile_035-023-000_0-000.jpg		2021-06-07 12:52:01	2021-06-07 12:57:47		NO		IN FOCUS
181607821	https://volunteer.ala.org.au/validate/task/181607821	Valid		system	Tile_035-023-000_0-000.jpg		2021-06-07 10:15:47	2021-06-07 12:57:47		NO		IN FOCUS
181607822	https://volunteer.ala.org.au/validate/task/181607822	Valid		system	Tile_035-024-000_0-000.jpg		2021-06-07 12:14:50	2021-06-07 12:57:56		NO		IN FOCUS
181607822	https://volunteer.ala.org.au/validate/task/181607822	Valid		system	Tile_035-024-000_0-000.jpg		2021-06-07 10:16:10	2021-06-07 12:57:56		NO		IN FOCUS
181607822	https://volunteer.ala.org.au/validate/task/181607822	Valid		system	Tile_035-024-000_0-000.jpg			2021-06-07 12:57:56		NO		IN FOCUS
181607822	https://volunteer.ala.org.au/validate/task/181607822	Valid		system	Tile_035-024-000_0-000.jpg		2021-06-07 12:57:56	2021-06-07 12:57:56		NO		IN FOCUS
181607823	https://volunteer.ala.org.au/validate/task/181607823	Valid		system	Tile_035-025-000_0-000.jpg		2021-06-07 10:16:45	2021-06-07 12:58:10		NO		IN FOCUS
181607823	https://volunteer.ala.org.au/validate/task/181607823	Valid		system	Tile_035-025-000_0-000.jpg		2021-06-07 12:22:36	2021-06-07 12:58:10		NO		IN FOCUS
181607823	https://volunteer.ala.org.au/validate/task/181607823	Valid		system	Tile_035-025-000_0-000.jpg			2021-06-07 12:58:10		NO		IN FOCUS
181607823	https://volunteer.ala.org.au/validate/task/181607823	Valid		system	Tile_035-025-000_0-000.jpg		2021-06-07 12:58:09	2021-06-07 12:58:10		NO		IN FOCUS
181607824	https://volunteer.ala.org.au/validate/task/181607824	Valid		system	Tile_035-026-000_0-000.jpg		2021-06-07 12:58:19	2021-06-07 12:58:19		NO		IN FOCUS
181607824	https://volunteer.ala.org.au/validate/task/181607824	Valid		system	Tile_035-026-000_0-000.jpg		2021-06-07 10:17:08	2021-06-07 12:58:19		NO		IN FOCUS
181607824	https://volunteer.ala.org.au/validate/task/181607824	Valid		system	Tile_035-026-000_0-000.jpg		2021-06-07 12:22:54	2021-06-07 12:58:19		NO		IN FOCUS
181607824	https://volunteer.ala.org.au/validate/task/181607824	Valid		system	Tile_035-026-000_0-000.jpg			2021-06-07 12:58:19		NO		IN FOCUS
181607825	https://volunteer.ala.org.au/validate/task/181607825	Valid		system	Tile_035-027-000_0-000.jpg			2021-06-07 12:58:29		NO		IN FOCUS
181607825	https://volunteer.ala.org.au/validate/task/181607825	Valid		system	Tile_035-027-000_0-000.jpg		2021-06-07 12:58:28	2021-06-07 12:58:29		NO		IN FOCUS
181607825	https://volunteer.ala.org.au/validate/task/181607825	Valid		system	Tile_035-027-000_0-000.jpg		2021-06-07 10:18:12	2021-06-07 12:58:29		NO		IN FOCUS
181607825	https://volunteer.ala.org.au/validate/task/181607825	Valid		system	Tile_035-027-000_0-000.jpg		2021-06-07 12:23:12	2021-06-07 12:58:29		NO		IN FOCUS
181607827	https://volunteer.ala.org.au/validate/task/181607827	Valid		system	Tile_035-029-000_0-000.jpg		2021-06-07 12:24:59	2021-06-07 12:59:31		NO		IN FOCUS
181607827	https://volunteer.ala.org.au/validate/task/181607827	Valid		system	Tile_035-029-000_0-000.jpg		2021-06-07 10:19:33	2021-06-07 12:59:31		NO		IN FOCUS
181607827	https://volunteer.ala.org.au/validate/task/181607827	Valid		system	Tile_035-029-000_0-000.jpg			2021-06-07 12:59:31		NO		IN FOCUS
181607827	https://volunteer.ala.org.au/validate/task/181607827	Valid		system	Tile_035-029-000_0-000.jpg		2021-06-07 12:59:31	2021-06-07 12:59:31		NO		IN FOCUS
181607829	https://volunteer.ala.org.au/validate/task/181607829	Valid		system	Tile_035-031-000_0-000.jpg		2021-06-07 10:20:20	2021-06-07 13:00:03		NO		IN FOCUS
181607829	https://volunteer.ala.org.au/validate/task/181607829	Valid		system	Tile_035-031-000_0-000.jpg		2021-06-07 13:00:03	2021-06-07 13:00:03		NO		IN FOCUS
181607829	https://volunteer.ala.org.au/validate/task/181607829	Valid		system	Tile_035-031-000_0-000.jpg			2021-06-07 13:00:03		NO		IN FOCUS
181607829	https://volunteer.ala.org.au/validate/task/181607829	Valid		system	Tile_035-031-000_0-000.jpg		2021-06-07 12:25:48	2021-06-07 13:00:03		NO		IN FOCUS
181607830	https://volunteer.ala.org.au/validate/task/181607830	Valid		system	Tile_035-032-000_0-000.jpg		2021-06-07 12:26:09	2021-06-07 13:00:13		NO		IN FOCUS
181607830	https://volunteer.ala.org.au/validate/task/181607830	Valid		system	Tile_035-032-000_0-000.jpg			2021-06-07 13:00:13		NO		IN FOCUS
181607830	https://volunteer.ala.org.au/validate/task/181607830	Valid		system	Tile_035-032-000_0-000.jpg		2021-06-07 10:20:42	2021-06-07 13:00:13		NO		IN FOCUS
181607830	https://volunteer.ala.org.au/validate/task/181607830	Valid		system	Tile_035-032-000_0-000.jpg		2021-06-07 13:00:13	2021-06-07 13:00:13		NO		IN FOCUS
181607828	https://volunteer.ala.org.au/validate/task/181607828	Valid		system	Tile_035-030-000_0-000.jpg		2021-06-07 10:19:55	2021-06-07 13:08:33		NO		IN FOCUS
181607828	https://volunteer.ala.org.au/validate/task/181607828	Valid		system	Tile_035-030-000_0-000.jpg		2021-06-07 12:59:53	2021-06-07 13:08:33	1	YES	EDGE	IN FOCUS		Saccate gymnospermous pollen
181607828	https://volunteer.ala.org.au/validate/task/181607828	Valid		system	Tile_035-030-000_0-000.jpg		2021-06-07 12:25:20	2021-06-07 13:08:33		NO		IN FOCUS
181607828	https://volunteer.ala.org.au/validate/task/181607828	Valid		system	Tile_035-030-000_0-000.jpg			2021-06-07 13:08:33		NO		IN FOCUS
181607828	https://volunteer.ala.org.au/validate/task/181607828	Valid		system	Tile_035-030-000_0-000.jpg		2021-06-07 13:08:33	2021-06-07 13:08:33		NO		IN FOCUS
181607826	https://volunteer.ala.org.au/validate/task/181607826	Valid		system	Tile_035-028-000_0-000.jpg		2021-06-07 12:59:21	2021-06-07 13:08:46	1	YES	MIDDLE	IN FOCUS		Unknown
181607826	https://volunteer.ala.org.au/validate/task/181607826	Valid		system	Tile_035-028-000_0-000.jpg		2021-06-07 12:23:31	2021-06-07 13:08:46		NO		IN FOCUS
181607826	https://volunteer.ala.org.au/validate/task/181607826	Valid		system	Tile_035-028-000_0-000.jpg			2021-06-07 13:08:46		NO		IN FOCUS
181607826	https://volunteer.ala.org.au/validate/task/181607826	Valid		system	Tile_035-028-000_0-000.jpg		2021-06-07 10:18:40	2021-06-07 13:08:46		NO		IN FOCUS
181607826	https://volunteer.ala.org.au/validate/task/181607826	Valid		system	Tile_035-028-000_0-000.jpg		2021-06-07 13:08:45	2021-06-07 13:08:46		NO		IN FOCUS
181607832	https://volunteer.ala.org.au/validate/task/181607832	Valid		system	Tile_035-034-000_0-000.jpg		2021-06-07 13:00:44	2021-06-07 13:10:08		NO		IN FOCUS
181607832	https://volunteer.ala.org.au/validate/task/181607832	Valid		system	Tile_035-034-000_0-000.jpg		2021-06-07 13:10:07	2021-06-07 13:10:08		NO		IN FOCUS
181607832	https://volunteer.ala.org.au/validate/task/181607832	Valid		system	Tile_035-034-000_0-000.jpg		2021-06-07 10:21:42	2021-06-07 13:10:08		NO		IN FOCUS
181607832	https://volunteer.ala.org.au/validate/task/181607832	Valid		system	Tile_035-034-000_0-000.jpg			2021-06-07 13:10:08		NO		IN FOCUS
181607833	https://volunteer.ala.org.au/validate/task/181607833	Valid		system	Tile_035-035-000_0-000.jpg			2021-06-07 13:10:42		NO		IN FOCUS
181607833	https://volunteer.ala.org.au/validate/task/181607833	Valid		system	Tile_035-035-000_0-000.jpg		2021-06-07 10:22:08	2021-06-07 13:10:42		NO		IN FOCUS
181607833	https://volunteer.ala.org.au/validate/task/181607833	Valid		system	Tile_035-035-000_0-000.jpg		2021-06-07 13:00:54	2021-06-07 13:10:42		NO		IN FOCUS
181607833	https://volunteer.ala.org.au/validate/task/181607833	Valid		system	Tile_035-035-000_0-000.jpg		2021-06-07 13:10:42	2021-06-07 13:10:42		NO		IN FOCUS
181607834	https://volunteer.ala.org.au/validate/task/181607834	Valid		system	Tile_035-036-000_0-000.jpg			2021-06-07 13:11:08		NO		IN FOCUS
181607834	https://volunteer.ala.org.au/validate/task/181607834	Valid		system	Tile_035-036-000_0-000.jpg		2021-06-07 13:11:08	2021-06-07 13:11:08		NO		IN FOCUS
181607834	https://volunteer.ala.org.au/validate/task/181607834	Valid		system	Tile_035-036-000_0-000.jpg		2021-06-07 10:22:31	2021-06-07 13:11:08		NO		IN FOCUS
181607834	https://volunteer.ala.org.au/validate/task/181607834	Valid		system	Tile_035-036-000_0-000.jpg		2021-06-07 13:01:03	2021-06-07 13:11:08		NO		IN FOCUS
181607835	https://volunteer.ala.org.au/validate/task/181607835	Valid		system	Tile_035-037-000_0-000.jpg		2021-06-07 13:01:16	2021-06-07 13:11:54		NO		IN FOCUS
181607835	https://volunteer.ala.org.au/validate/task/181607835	Valid		system	Tile_035-037-000_0-000.jpg		2021-06-07 10:22:53	2021-06-07 13:11:54		NO		IN FOCUS
181607835	https://volunteer.ala.org.au/validate/task/181607835	Valid		system	Tile_035-037-000_0-000.jpg		2021-06-07 13:11:53	2021-06-07 13:11:54		NO		IN FOCUS
181607835	https://volunteer.ala.org.au/validate/task/181607835	Valid		system	Tile_035-037-000_0-000.jpg			2021-06-07 13:11:54		NO		IN FOCUS
181607836	https://volunteer.ala.org.au/validate/task/181607836	Valid		system	Tile_035-038-000_0-000.jpg			2021-06-07 13:12:18		NO		IN FOCUS
181607836	https://volunteer.ala.org.au/validate/task/181607836	Valid		system	Tile_035-038-000_0-000.jpg		2021-06-07 13:01:29	2021-06-07 13:12:18		NO		IN FOCUS
181607836	https://volunteer.ala.org.au/validate/task/181607836	Valid		system	Tile_035-038-000_0-000.jpg		2021-06-07 13:12:18	2021-06-07 13:12:18		NO		IN FOCUS
181607836	https://volunteer.ala.org.au/validate/task/181607836	Valid		system	Tile_035-038-000_0-000.jpg		2021-06-07 10:23:16	2021-06-07 13:12:18		NO		IN FOCUS
181607838	https://volunteer.ala.org.au/validate/task/181607838	Valid		system	Tile_035-040-000_0-000.jpg		2021-06-07 12:29:03	2021-06-07 13:13:56		NO		IN FOCUS
181607838	https://volunteer.ala.org.au/validate/task/181607838	Valid		system	Tile_035-040-000_0-000.jpg		2021-06-07 13:13:56	2021-06-07 13:13:56		NO		IN FOCUS
181607838	https://volunteer.ala.org.au/validate/task/181607838	Valid		system	Tile_035-040-000_0-000.jpg		2021-06-07 13:01:51	2021-06-07 13:13:56		NO		IN FOCUS
181607838	https://volunteer.ala.org.au/validate/task/181607838	Valid		system	Tile_035-040-000_0-000.jpg			2021-06-07 13:13:56		NO		IN FOCUS
181607839	https://volunteer.ala.org.au/validate/task/181607839	Valid		system	Tile_035-041-000_0-000.jpg		2021-06-07 12:29:25	2021-06-07 13:14:37		NO		IN FOCUS
181607839	https://volunteer.ala.org.au/validate/task/181607839	Valid		system	Tile_035-041-000_0-000.jpg		2021-06-07 13:14:37	2021-06-07 13:14:37		NO		IN FOCUS
181607839	https://volunteer.ala.org.au/validate/task/181607839	Valid		system	Tile_035-041-000_0-000.jpg			2021-06-07 13:14:37		NO		IN FOCUS
181607839	https://volunteer.ala.org.au/validate/task/181607839	Valid		system	Tile_035-041-000_0-000.jpg		2021-06-07 13:02:01	2021-06-07 13:14:37		NO		IN FOCUS
181607841	https://volunteer.ala.org.au/validate/task/181607841	Valid		system	Tile_035-043-000_0-000.jpg			2021-06-07 13:15:56		NO		IN FOCUS
181607841	https://volunteer.ala.org.au/validate/task/181607841	Valid		system	Tile_035-043-000_0-000.jpg		2021-06-07 13:15:55	2021-06-07 13:15:56		NO		IN FOCUS
181607841	https://volunteer.ala.org.au/validate/task/181607841	Valid		system	Tile_035-043-000_0-000.jpg		2021-06-07 12:30:19	2021-06-07 13:15:56		NO		IN FOCUS
181607841	https://volunteer.ala.org.au/validate/task/181607841	Valid		system	Tile_035-043-000_0-000.jpg		2021-06-07 13:02:21	2021-06-07 13:15:56		NO		IN FOCUS
181607842	https://volunteer.ala.org.au/validate/task/181607842	Valid		system	Tile_035-044-000_0-000.jpg		2021-06-07 13:17:22	2021-06-07 13:17:23		NO		IN FOCUS
181607842	https://volunteer.ala.org.au/validate/task/181607842	Valid		system	Tile_035-044-000_0-000.jpg			2021-06-07 13:17:23		NO		IN FOCUS
181607842	https://volunteer.ala.org.au/validate/task/181607842	Valid		system	Tile_035-044-000_0-000.jpg		2021-06-07 13:02:33	2021-06-07 13:17:23		NO		IN FOCUS
181607842	https://volunteer.ala.org.au/validate/task/181607842	Valid		system	Tile_035-044-000_0-000.jpg		2021-06-07 12:30:44	2021-06-07 13:17:23		NO		IN FOCUS
181607843	https://volunteer.ala.org.au/validate/task/181607843	Valid		system	Tile_035-045-000_0-000.jpg			2021-06-07 13:18:28		NO		IN FOCUS
181607843	https://volunteer.ala.org.au/validate/task/181607843	Valid		system	Tile_035-045-000_0-000.jpg		2021-06-07 12:31:08	2021-06-07 13:18:28		NO		IN FOCUS
181607843	https://volunteer.ala.org.au/validate/task/181607843	Valid		system	Tile_035-045-000_0-000.jpg		2021-06-07 13:18:28	2021-06-07 13:18:28		NO		IN FOCUS
181607843	https://volunteer.ala.org.au/validate/task/181607843	Valid		system	Tile_035-045-000_0-000.jpg		2021-06-07 13:02:53	2021-06-07 13:18:28		NO		IN FOCUS
181607844	https://volunteer.ala.org.au/validate/task/181607844	Valid		system	Tile_035-046-000_0-000.jpg		2021-06-07 13:19:02	2021-06-07 13:19:02		NO		IN FOCUS
181607844	https://volunteer.ala.org.au/validate/task/181607844	Valid		system	Tile_035-046-000_0-000.jpg		2021-06-07 13:03:07	2021-06-07 13:19:02		NO		IN FOCUS
181607844	https://volunteer.ala.org.au/validate/task/181607844	Valid		system	Tile_035-046-000_0-000.jpg		2021-06-07 12:32:13	2021-06-07 13:19:02		NO		IN FOCUS
181607844	https://volunteer.ala.org.au/validate/task/181607844	Valid		system	Tile_035-046-000_0-000.jpg			2021-06-07 13:19:02		NO		IN FOCUS
181607845	https://volunteer.ala.org.au/validate/task/181607845	Valid		system	Tile_035-047-000_0-000.jpg			2021-06-07 13:19:24		NO		IN FOCUS
181607845	https://volunteer.ala.org.au/validate/task/181607845	Valid		system	Tile_035-047-000_0-000.jpg		2021-06-07 13:03:16	2021-06-07 13:19:24		NO		IN FOCUS
181607845	https://volunteer.ala.org.au/validate/task/181607845	Valid		system	Tile_035-047-000_0-000.jpg		2021-06-07 13:19:24	2021-06-07 13:19:24		NO		IN FOCUS
181607845	https://volunteer.ala.org.au/validate/task/181607845	Valid		system	Tile_035-047-000_0-000.jpg		2021-06-07 13:10:18	2021-06-07 13:19:24		NO		IN FOCUS
181607846	https://volunteer.ala.org.au/validate/task/181607846	Valid		system	Tile_035-048-000_0-000.jpg		2021-06-07 13:11:02	2021-06-07 13:20:32		NO		IN FOCUS
181607846	https://volunteer.ala.org.au/validate/task/181607846	Valid		system	Tile_035-048-000_0-000.jpg		2021-06-07 13:20:32	2021-06-07 13:20:32		NO		IN FOCUS
181607846	https://volunteer.ala.org.au/validate/task/181607846	Valid		system	Tile_035-048-000_0-000.jpg			2021-06-07 13:20:32		NO		IN FOCUS
181607846	https://volunteer.ala.org.au/validate/task/181607846	Valid		system	Tile_035-048-000_0-000.jpg		2021-06-07 13:03:26	2021-06-07 13:20:32		NO		IN FOCUS
181607847	https://volunteer.ala.org.au/validate/task/181607847	Valid		system	Tile_035-049-000_0-000.jpg		2021-06-07 13:03:38	2021-06-07 13:21:08		NO		IN FOCUS
181607847	https://volunteer.ala.org.au/validate/task/181607847	Valid		system	Tile_035-049-000_0-000.jpg			2021-06-07 13:21:08		NO		IN FOCUS
181607847	https://volunteer.ala.org.au/validate/task/181607847	Valid		system	Tile_035-049-000_0-000.jpg		2021-06-07 13:11:26	2021-06-07 13:21:08		NO		IN FOCUS
181607847	https://volunteer.ala.org.au/validate/task/181607847	Valid		system	Tile_035-049-000_0-000.jpg		2021-06-07 13:21:08	2021-06-07 13:21:08		NO		IN FOCUS
181607848	https://volunteer.ala.org.au/validate/task/181607848	Valid		system	Tile_035-050-000_0-000.jpg		2021-06-07 13:11:47	2021-06-07 13:21:31		NO		IN FOCUS
181607848	https://volunteer.ala.org.au/validate/task/181607848	Valid		system	Tile_035-050-000_0-000.jpg		2021-06-07 13:03:49	2021-06-07 13:21:31		NO		IN FOCUS
181607848	https://volunteer.ala.org.au/validate/task/181607848	Valid		system	Tile_035-050-000_0-000.jpg		2021-06-07 13:21:31	2021-06-07 13:21:31		NO		IN FOCUS
181607848	https://volunteer.ala.org.au/validate/task/181607848	Valid		system	Tile_035-050-000_0-000.jpg			2021-06-07 13:21:31		NO		IN FOCUS
181607849	https://volunteer.ala.org.au/validate/task/181607849	Valid		system	Tile_035-051-000_0-000.jpg		2021-06-07 13:12:12	2021-06-07 13:22:01		NO		IN FOCUS
181607849	https://volunteer.ala.org.au/validate/task/181607849	Valid		system	Tile_035-051-000_0-000.jpg		2021-06-07 13:04:05	2021-06-07 13:22:01		NO		IN FOCUS
181607849	https://volunteer.ala.org.au/validate/task/181607849	Valid		system	Tile_035-051-000_0-000.jpg			2021-06-07 13:22:01		NO		IN FOCUS
181607849	https://volunteer.ala.org.au/validate/task/181607849	Valid		system	Tile_035-051-000_0-000.jpg		2021-06-07 13:22:00	2021-06-07 13:22:01		NO		IN FOCUS
181607850	https://volunteer.ala.org.au/validate/task/181607850	Valid		system	Tile_035-052-000_0-000.jpg			2021-06-07 13:22:44		NO		IN FOCUS
181607850	https://volunteer.ala.org.au/validate/task/181607850	Valid		system	Tile_035-052-000_0-000.jpg		2021-06-07 13:22:43	2021-06-07 13:22:44		NO		IN FOCUS
181607850	https://volunteer.ala.org.au/validate/task/181607850	Valid		system	Tile_035-052-000_0-000.jpg		2021-06-07 13:12:36	2021-06-07 13:22:44		NO		IN FOCUS
181607850	https://volunteer.ala.org.au/validate/task/181607850	Valid		system	Tile_035-052-000_0-000.jpg		2021-06-07 13:04:17	2021-06-07 13:22:44		NO		IN FOCUS
181607831	https://volunteer.ala.org.au/validate/task/181607831	Valid		system	Tile_035-033-000_0-000.jpg		2021-06-07 10:21:10	2021-06-07 13:23:06		NO		IN FOCUS
181607831	https://volunteer.ala.org.au/validate/task/181607831	Valid		system	Tile_035-033-000_0-000.jpg		2021-06-07 13:00:22	2021-06-07 13:23:06		NO		IN FOCUS
181607831	https://volunteer.ala.org.au/validate/task/181607831	Valid		system	Tile_035-033-000_0-000.jpg		2021-06-07 13:23:06	2021-06-07 13:23:06		NO		IN FOCUS
181607831	https://volunteer.ala.org.au/validate/task/181607831	Valid		system	Tile_035-033-000_0-000.jpg			2021-06-07 13:23:06		NO		IN FOCUS
181607851	https://volunteer.ala.org.au/validate/task/181607851	Valid		system	Tile_035-053-000_0-000.jpg		2021-06-07 13:23:12	2021-06-07 13:23:13		NO		IN FOCUS
181607851	https://volunteer.ala.org.au/validate/task/181607851	Valid		system	Tile_035-053-000_0-000.jpg		2021-06-07 13:04:29	2021-06-07 13:23:13		NO		IN FOCUS
181607851	https://volunteer.ala.org.au/validate/task/181607851	Valid		system	Tile_035-053-000_0-000.jpg			2021-06-07 13:23:13		NO		IN FOCUS
181607851	https://volunteer.ala.org.au/validate/task/181607851	Valid		system	Tile_035-053-000_0-000.jpg		2021-06-07 13:12:59	2021-06-07 13:23:13		NO		IN FOCUS
181607852	https://volunteer.ala.org.au/validate/task/181607852	Valid		system	Tile_035-054-000_0-000.jpg			2021-06-07 13:23:41		NO		IN FOCUS
181607852	https://volunteer.ala.org.au/validate/task/181607852	Valid		system	Tile_035-054-000_0-000.jpg		2021-06-07 13:18:57	2021-06-07 13:23:41		NO		IN FOCUS
181607852	https://volunteer.ala.org.au/validate/task/181607852	Valid		system	Tile_035-054-000_0-000.jpg		2021-06-07 13:04:48	2021-06-07 13:23:41		NO		IN FOCUS
181607852	https://volunteer.ala.org.au/validate/task/181607852	Valid		system	Tile_035-054-000_0-000.jpg		2021-06-07 13:23:41	2021-06-07 13:23:41		NO		IN FOCUS
181607853	https://volunteer.ala.org.au/validate/task/181607853	Valid		system	Tile_035-055-000_0-000.jpg		2021-06-07 13:19:19	2021-06-07 13:28:01		NO		IN FOCUS
181607853	https://volunteer.ala.org.au/validate/task/181607853	Valid		system	Tile_035-055-000_0-000.jpg			2021-06-07 13:28:01		NO		IN FOCUS
181607853	https://volunteer.ala.org.au/validate/task/181607853	Valid		system	Tile_035-055-000_0-000.jpg		2021-06-07 13:05:15	2021-06-07 13:28:01		NO		IN FOCUS
181607853	https://volunteer.ala.org.au/validate/task/181607853	Valid		system	Tile_035-055-000_0-000.jpg		2021-06-07 13:28:01	2021-06-07 13:28:01		NO		IN FOCUS
181607854	https://volunteer.ala.org.au/validate/task/181607854	Valid		system	Tile_035-056-000_0-000.jpg		2021-06-07 13:19:43	2021-06-07 13:28:30		NO		IN FOCUS
181607854	https://volunteer.ala.org.au/validate/task/181607854	Valid		system	Tile_035-056-000_0-000.jpg		2021-06-07 13:28:30	2021-06-07 13:28:30		NO		IN FOCUS
181607854	https://volunteer.ala.org.au/validate/task/181607854	Valid		system	Tile_035-056-000_0-000.jpg			2021-06-07 13:28:30		NO		IN FOCUS
181607854	https://volunteer.ala.org.au/validate/task/181607854	Valid		system	Tile_035-056-000_0-000.jpg		2021-06-07 13:05:26	2021-06-07 13:28:30		NO		IN FOCUS
181607856	https://volunteer.ala.org.au/validate/task/181607856	Valid		system	Tile_035-058-000_0-000.jpg			2021-06-07 13:38:01		NO		IN FOCUS
181607856	https://volunteer.ala.org.au/validate/task/181607856	Valid		system	Tile_035-058-000_0-000.jpg		2021-06-07 13:05:48	2021-06-07 13:38:01		NO		IN FOCUS
181607856	https://volunteer.ala.org.au/validate/task/181607856	Valid		system	Tile_035-058-000_0-000.jpg		2021-06-07 13:20:49	2021-06-07 13:38:01		NO		IN FOCUS
181607856	https://volunteer.ala.org.au/validate/task/181607856	Valid		system	Tile_035-058-000_0-000.jpg		2021-06-07 13:38:00	2021-06-07 13:38:01		NO		IN FOCUS
181607857	https://volunteer.ala.org.au/validate/task/181607857	Valid		system	Tile_035-059-000_0-000.jpg		2021-06-07 13:38:27	2021-06-07 13:38:27		NO		IN FOCUS
181607857	https://volunteer.ala.org.au/validate/task/181607857	Valid		system	Tile_035-059-000_0-000.jpg		2021-06-07 13:21:13	2021-06-07 13:38:27		NO		IN FOCUS
181607857	https://volunteer.ala.org.au/validate/task/181607857	Valid		system	Tile_035-059-000_0-000.jpg			2021-06-07 13:38:27		NO		IN FOCUS
181607857	https://volunteer.ala.org.au/validate/task/181607857	Valid		system	Tile_035-059-000_0-000.jpg		2021-06-07 13:05:57	2021-06-07 13:38:27		NO		IN FOCUS
181607859	https://volunteer.ala.org.au/validate/task/181607859	Valid		system	Tile_036-001-000_0-000.jpg		2021-06-07 13:21:57	2021-06-07 13:39:49		NO		IN FOCUS
181607859	https://volunteer.ala.org.au/validate/task/181607859	Valid		system	Tile_036-001-000_0-000.jpg		2021-06-07 13:06:26	2021-06-07 13:39:49		NO		IN FOCUS
181607859	https://volunteer.ala.org.au/validate/task/181607859	Valid		system	Tile_036-001-000_0-000.jpg			2021-06-07 13:39:49		NO		IN FOCUS
181607859	https://volunteer.ala.org.au/validate/task/181607859	Valid		system	Tile_036-001-000_0-000.jpg		2021-06-07 13:39:49	2021-06-07 13:39:49		NO		IN FOCUS
181607837	https://volunteer.ala.org.au/validate/task/181607837	Valid		system	Tile_035-039-000_0-000.jpg		2021-06-07 13:01:40	2021-06-07 13:45:46		NO		IN FOCUS
181607837	https://volunteer.ala.org.au/validate/task/181607837	Valid		system	Tile_035-039-000_0-000.jpg		2021-06-07 13:45:46	2021-06-07 13:45:46		NO		IN FOCUS
181607837	https://volunteer.ala.org.au/validate/task/181607837	Valid		system	Tile_035-039-000_0-000.jpg		2021-06-07 13:12:48	2021-06-07 13:45:46		NO		IN FOCUS
181607837	https://volunteer.ala.org.au/validate/task/181607837	Valid		system	Tile_035-039-000_0-000.jpg			2021-06-07 13:45:46		NO		IN FOCUS
181607860	https://volunteer.ala.org.au/validate/task/181607860	Valid		system	Tile_036-002-000_0-000.jpg		2021-06-07 13:06:36	2021-06-07 13:49:24		NO		IN FOCUS
181607860	https://volunteer.ala.org.au/validate/task/181607860	Valid		system	Tile_036-002-000_0-000.jpg		2021-06-07 13:49:24	2021-06-07 13:49:24		NO		IN FOCUS
181607860	https://volunteer.ala.org.au/validate/task/181607860	Valid		system	Tile_036-002-000_0-000.jpg			2021-06-07 13:49:24		NO		IN FOCUS
181607860	https://volunteer.ala.org.au/validate/task/181607860	Valid		system	Tile_036-002-000_0-000.jpg		2021-06-07 13:22:21	2021-06-07 13:49:24		NO		IN FOCUS
181607861	https://volunteer.ala.org.au/validate/task/181607861	Valid		system	Tile_036-003-000_0-000.jpg		2021-06-07 13:22:45	2021-06-07 13:49:46		NO		IN FOCUS
181607861	https://volunteer.ala.org.au/validate/task/181607861	Valid		system	Tile_036-003-000_0-000.jpg		2021-06-07 13:49:46	2021-06-07 13:49:46		NO		IN FOCUS
181607861	https://volunteer.ala.org.au/validate/task/181607861	Valid		system	Tile_036-003-000_0-000.jpg			2021-06-07 13:49:46		NO		IN FOCUS
181607861	https://volunteer.ala.org.au/validate/task/181607861	Valid		system	Tile_036-003-000_0-000.jpg		2021-06-07 13:06:45	2021-06-07 13:49:46		NO		IN FOCUS
181607862	https://volunteer.ala.org.au/validate/task/181607862	Valid		system	Tile_036-004-000_0-000.jpg		2021-06-07 13:06:55	2021-06-07 13:50:08		NO		IN FOCUS
181607862	https://volunteer.ala.org.au/validate/task/181607862	Valid		system	Tile_036-004-000_0-000.jpg			2021-06-07 13:50:08		NO		IN FOCUS
181607862	https://volunteer.ala.org.au/validate/task/181607862	Valid		system	Tile_036-004-000_0-000.jpg		2021-06-07 13:50:08	2021-06-07 13:50:08		NO		IN FOCUS
181607862	https://volunteer.ala.org.au/validate/task/181607862	Valid		system	Tile_036-004-000_0-000.jpg		2021-06-07 13:23:12	2021-06-07 13:50:08		NO		IN FOCUS
181607863	https://volunteer.ala.org.au/validate/task/181607863	Valid		system	Tile_036-005-000_0-000.jpg			2021-06-07 13:51:00		NO		IN FOCUS
181607863	https://volunteer.ala.org.au/validate/task/181607863	Valid		system	Tile_036-005-000_0-000.jpg		2021-06-07 13:51:00	2021-06-07 13:51:00		NO		IN FOCUS
181607863	https://volunteer.ala.org.au/validate/task/181607863	Valid		system	Tile_036-005-000_0-000.jpg		2021-06-07 13:07:06	2021-06-07 13:51:00		NO		IN FOCUS
181607863	https://volunteer.ala.org.au/validate/task/181607863	Valid		system	Tile_036-005-000_0-000.jpg		2021-06-07 13:23:39	2021-06-07 13:51:00		NO		IN FOCUS
181607866	https://volunteer.ala.org.au/validate/task/181607866	Valid		system	Tile_036-008-000_0-000.jpg		2021-06-07 13:24:57	2021-06-07 13:52:48		NO		IN FOCUS
181607866	https://volunteer.ala.org.au/validate/task/181607866	Valid		system	Tile_036-008-000_0-000.jpg			2021-06-07 13:52:48		NO		IN FOCUS
181607866	https://volunteer.ala.org.au/validate/task/181607866	Valid		system	Tile_036-008-000_0-000.jpg		2021-06-07 13:07:36	2021-06-07 13:52:48		NO		IN FOCUS
181607866	https://volunteer.ala.org.au/validate/task/181607866	Valid		system	Tile_036-008-000_0-000.jpg		2021-06-07 13:52:47	2021-06-07 13:52:48		NO		IN FOCUS
181607867	https://volunteer.ala.org.au/validate/task/181607867	Valid		system	Tile_036-009-000_0-000.jpg		2021-06-07 13:53:23	2021-06-07 13:53:24		NO		IN FOCUS
181607867	https://volunteer.ala.org.au/validate/task/181607867	Valid		system	Tile_036-009-000_0-000.jpg		2021-06-07 13:26:02	2021-06-07 13:53:24		NO		IN FOCUS
181607867	https://volunteer.ala.org.au/validate/task/181607867	Valid		system	Tile_036-009-000_0-000.jpg			2021-06-07 13:53:24		NO		IN FOCUS
181607867	https://volunteer.ala.org.au/validate/task/181607867	Valid		system	Tile_036-009-000_0-000.jpg		2021-06-07 13:07:46	2021-06-07 13:53:24		NO		IN FOCUS
181607868	https://volunteer.ala.org.au/validate/task/181607868	Valid		system	Tile_036-010-000_0-000.jpg			2021-06-07 13:54:10		NO		IN FOCUS
181607868	https://volunteer.ala.org.au/validate/task/181607868	Valid		system	Tile_036-010-000_0-000.jpg		2021-06-07 13:07:55	2021-06-07 13:54:10		NO		IN FOCUS
181607868	https://volunteer.ala.org.au/validate/task/181607868	Valid		system	Tile_036-010-000_0-000.jpg		2021-06-07 13:54:10	2021-06-07 13:54:10		NO		IN FOCUS
181607868	https://volunteer.ala.org.au/validate/task/181607868	Valid		system	Tile_036-010-000_0-000.jpg		2021-06-07 13:30:18	2021-06-07 13:54:10		NO		IN FOCUS
181607840	https://volunteer.ala.org.au/validate/task/181607840	Valid		system	Tile_035-042-000_0-000.jpg			2021-06-07 13:54:33		NO		IN FOCUS
181607840	https://volunteer.ala.org.au/validate/task/181607840	Valid		system	Tile_035-042-000_0-000.jpg		2021-06-07 13:54:32	2021-06-07 13:54:33		NO		IN FOCUS
181607840	https://volunteer.ala.org.au/validate/task/181607840	Valid		system	Tile_035-042-000_0-000.jpg		2021-06-07 12:29:55	2021-06-07 13:54:33		NO		IN FOCUS
181607840	https://volunteer.ala.org.au/validate/task/181607840	Valid		system	Tile_035-042-000_0-000.jpg		2021-06-07 13:02:12	2021-06-07 13:54:33		NO		IN FOCUS
181607869	https://volunteer.ala.org.au/validate/task/181607869	Valid		system	Tile_036-011-000_0-000.jpg		2021-06-07 13:30:46	2021-06-07 13:54:37		NO		IN FOCUS
181607869	https://volunteer.ala.org.au/validate/task/181607869	Valid		system	Tile_036-011-000_0-000.jpg		2021-06-07 13:54:36	2021-06-07 13:54:37		NO		IN FOCUS
181607869	https://volunteer.ala.org.au/validate/task/181607869	Valid		system	Tile_036-011-000_0-000.jpg		2021-06-07 13:08:07	2021-06-07 13:54:37		NO		IN FOCUS
181607869	https://volunteer.ala.org.au/validate/task/181607869	Valid		system	Tile_036-011-000_0-000.jpg			2021-06-07 13:54:37		NO		IN FOCUS
181607870	https://volunteer.ala.org.au/validate/task/181607870	Valid		system	Tile_036-012-000_0-000.jpg		2021-06-07 13:31:13	2021-06-07 13:55:14		NO		IN FOCUS
181607870	https://volunteer.ala.org.au/validate/task/181607870	Valid		system	Tile_036-012-000_0-000.jpg			2021-06-07 13:55:14		NO		IN FOCUS
181607870	https://volunteer.ala.org.au/validate/task/181607870	Valid		system	Tile_036-012-000_0-000.jpg		2021-06-07 13:55:14	2021-06-07 13:55:14		NO		IN FOCUS
181607870	https://volunteer.ala.org.au/validate/task/181607870	Valid		system	Tile_036-012-000_0-000.jpg		2021-06-07 13:08:17	2021-06-07 13:55:14		NO		IN FOCUS
181607872	https://volunteer.ala.org.au/validate/task/181607872	Valid		system	Tile_036-014-000_0-000.jpg		2021-06-07 13:56:31	2021-06-07 13:56:32		NO		IN FOCUS
181607872	https://volunteer.ala.org.au/validate/task/181607872	Valid		system	Tile_036-014-000_0-000.jpg		2021-06-07 13:32:14	2021-06-07 13:56:32		NO		IN FOCUS
181607872	https://volunteer.ala.org.au/validate/task/181607872	Valid		system	Tile_036-014-000_0-000.jpg		2021-06-07 13:08:43	2021-06-07 13:56:32		NO		IN FOCUS
181607872	https://volunteer.ala.org.au/validate/task/181607872	Valid		system	Tile_036-014-000_0-000.jpg			2021-06-07 13:56:32		NO		IN FOCUS
181607858	https://volunteer.ala.org.au/validate/task/181607858	Valid		system	Tile_035-060-000_0-000.jpg		2021-06-07 13:21:35	2021-06-07 14:00:45		NO		IN FOCUS
181607858	https://volunteer.ala.org.au/validate/task/181607858	Valid		system	Tile_035-060-000_0-000.jpg		2021-06-07 13:06:15	2021-06-07 14:00:45		NO		IN FOCUS
181607858	https://volunteer.ala.org.au/validate/task/181607858	Valid		system	Tile_035-060-000_0-000.jpg		2021-06-07 14:00:45	2021-06-07 14:00:45		NO		IN FOCUS
181607858	https://volunteer.ala.org.au/validate/task/181607858	Valid		system	Tile_035-060-000_0-000.jpg			2021-06-07 14:00:45		NO		IN FOCUS
181607865	https://volunteer.ala.org.au/validate/task/181607865	Valid		system	Tile_036-007-000_0-000.jpg		2021-06-07 13:24:31	2021-06-07 14:01:02		NO		IN FOCUS
181607865	https://volunteer.ala.org.au/validate/task/181607865	Valid		system	Tile_036-007-000_0-000.jpg		2021-06-07 13:07:27	2021-06-07 14:01:02		NO		IN FOCUS
181607865	https://volunteer.ala.org.au/validate/task/181607865	Valid		system	Tile_036-007-000_0-000.jpg			2021-06-07 14:01:02		NO		IN FOCUS
181607865	https://volunteer.ala.org.au/validate/task/181607865	Valid		system	Tile_036-007-000_0-000.jpg		2021-06-07 14:01:02	2021-06-07 14:01:02		NO		IN FOCUS
181607871	https://volunteer.ala.org.au/validate/task/181607871	Valid		system	Tile_036-013-000_0-000.jpg		2021-06-07 13:31:46	2021-06-07 14:01:21		NO		IN FOCUS
181607871	https://volunteer.ala.org.au/validate/task/181607871	Valid		system	Tile_036-013-000_0-000.jpg		2021-06-07 14:01:21	2021-06-07 14:01:21		NO		IN FOCUS
181607871	https://volunteer.ala.org.au/validate/task/181607871	Valid		system	Tile_036-013-000_0-000.jpg			2021-06-07 14:01:21		NO		IN FOCUS
181607871	https://volunteer.ala.org.au/validate/task/181607871	Valid		system	Tile_036-013-000_0-000.jpg		2021-06-07 13:08:33	2021-06-07 14:01:21		NO		IN FOCUS
181607873	https://volunteer.ala.org.au/validate/task/181607873	Valid		system	Tile_036-015-000_0-000.jpg			2021-06-07 14:01:52		NO		IN FOCUS
181607873	https://volunteer.ala.org.au/validate/task/181607873	Valid		system	Tile_036-015-000_0-000.jpg		2021-06-07 14:01:52	2021-06-07 14:01:52		NO		IN FOCUS
181607873	https://volunteer.ala.org.au/validate/task/181607873	Valid		system	Tile_036-015-000_0-000.jpg		2021-06-07 13:09:01	2021-06-07 14:01:52		NO		IN FOCUS
181607873	https://volunteer.ala.org.au/validate/task/181607873	Valid		system	Tile_036-015-000_0-000.jpg		2021-06-07 13:37:09	2021-06-07 14:01:52		NO		IN FOCUS
181607873	https://volunteer.ala.org.au/validate/task/181607873	Valid		system	Tile_036-015-000_0-000.jpg		2021-06-07 14:02:44	2021-06-07 14:01:52		NO		IN FOCUS
181607864	https://volunteer.ala.org.au/validate/task/181607864	Valid		system	Tile_036-006-000_0-000.jpg		2021-06-07 13:07:15	2021-06-07 14:02:04		NO		IN FOCUS
181607864	https://volunteer.ala.org.au/validate/task/181607864	Valid		system	Tile_036-006-000_0-000.jpg		2021-06-07 13:24:06	2021-06-07 14:02:04		NO		IN FOCUS
181607864	https://volunteer.ala.org.au/validate/task/181607864	Valid		system	Tile_036-006-000_0-000.jpg			2021-06-07 14:02:04		NO		IN FOCUS
181607864	https://volunteer.ala.org.au/validate/task/181607864	Valid		system	Tile_036-006-000_0-000.jpg		2021-06-07 14:02:03	2021-06-07 14:02:04		NO		IN FOCUS
181607874	https://volunteer.ala.org.au/validate/task/181607874	Valid		system	Tile_036-016-000_0-000.jpg		2021-06-07 14:02:10	2021-06-07 14:02:10		NO		IN FOCUS
181607874	https://volunteer.ala.org.au/validate/task/181607874	Valid		system	Tile_036-016-000_0-000.jpg			2021-06-07 14:02:10		NO		IN FOCUS
181607874	https://volunteer.ala.org.au/validate/task/181607874	Valid		system	Tile_036-016-000_0-000.jpg		2021-06-07 13:09:11	2021-06-07 14:02:10		NO		IN FOCUS
181607874	https://volunteer.ala.org.au/validate/task/181607874	Valid		system	Tile_036-016-000_0-000.jpg		2021-06-07 13:39:04	2021-06-07 14:02:10		NO		IN FOCUS
181607875	https://volunteer.ala.org.au/validate/task/181607875	Valid		system	Tile_036-017-000_0-000.jpg		2021-06-07 14:02:28	2021-06-07 14:02:28		NO		IN FOCUS
181607875	https://volunteer.ala.org.au/validate/task/181607875	Valid		system	Tile_036-017-000_0-000.jpg			2021-06-07 14:02:28		NO		IN FOCUS
181607875	https://volunteer.ala.org.au/validate/task/181607875	Valid		system	Tile_036-017-000_0-000.jpg		2021-06-07 13:39:25	2021-06-07 14:02:28		NO		IN FOCUS
181607875	https://volunteer.ala.org.au/validate/task/181607875	Valid		system	Tile_036-017-000_0-000.jpg		2021-06-07 13:09:21	2021-06-07 14:02:28		NO		IN FOCUS
181607876	https://volunteer.ala.org.au/validate/task/181607876	Valid		system	Tile_036-018-000_0-000.jpg		2021-06-07 13:09:33	2021-06-07 14:03:21		NO		IN FOCUS
181607876	https://volunteer.ala.org.au/validate/task/181607876	Valid		system	Tile_036-018-000_0-000.jpg		2021-06-07 13:43:20	2021-06-07 14:03:21		NO		IN FOCUS
181607876	https://volunteer.ala.org.au/validate/task/181607876	Valid		system	Tile_036-018-000_0-000.jpg			2021-06-07 14:03:21		NO		IN FOCUS
181607876	https://volunteer.ala.org.au/validate/task/181607876	Valid		system	Tile_036-018-000_0-000.jpg		2021-06-07 14:03:20	2021-06-07 14:03:21		NO		IN FOCUS
181607877	https://volunteer.ala.org.au/validate/task/181607877	Valid		system	Tile_036-019-000_0-000.jpg		2021-06-07 13:09:41	2021-06-07 14:03:51		NO		IN FOCUS
181607877	https://volunteer.ala.org.au/validate/task/181607877	Valid		system	Tile_036-019-000_0-000.jpg		2021-06-07 14:03:51	2021-06-07 14:03:51		NO		IN FOCUS
181607877	https://volunteer.ala.org.au/validate/task/181607877	Valid		system	Tile_036-019-000_0-000.jpg			2021-06-07 14:03:51		NO		IN FOCUS
181607877	https://volunteer.ala.org.au/validate/task/181607877	Valid		system	Tile_036-019-000_0-000.jpg		2021-06-07 13:43:42	2021-06-07 14:03:51		NO		IN FOCUS
181607879	https://volunteer.ala.org.au/validate/task/181607879	Valid		system	Tile_036-021-000_0-000.jpg		2021-06-07 13:44:31	2021-06-07 14:05:16		NO		IN FOCUS
181607879	https://volunteer.ala.org.au/validate/task/181607879	Valid		system	Tile_036-021-000_0-000.jpg			2021-06-07 14:05:16		NO		IN FOCUS
181607879	https://volunteer.ala.org.au/validate/task/181607879	Valid		system	Tile_036-021-000_0-000.jpg		2021-06-07 14:05:15	2021-06-07 14:05:16		NO		IN FOCUS
181607879	https://volunteer.ala.org.au/validate/task/181607879	Valid		system	Tile_036-021-000_0-000.jpg		2021-06-07 13:10:05	2021-06-07 14:05:16		NO		IN FOCUS
181607880	https://volunteer.ala.org.au/validate/task/181607880	Valid		system	Tile_036-022-000_0-000.jpg			2021-06-07 14:06:15		NO		IN FOCUS
181607880	https://volunteer.ala.org.au/validate/task/181607880	Valid		system	Tile_036-022-000_0-000.jpg		2021-06-07 14:06:15	2021-06-07 14:06:15		NO		IN FOCUS
181607880	https://volunteer.ala.org.au/validate/task/181607880	Valid		system	Tile_036-022-000_0-000.jpg		2021-06-07 13:10:14	2021-06-07 14:06:15		NO		IN FOCUS
181607880	https://volunteer.ala.org.au/validate/task/181607880	Valid		system	Tile_036-022-000_0-000.jpg		2021-06-07 13:44:55	2021-06-07 14:06:15		NO		IN FOCUS
181607878	https://volunteer.ala.org.au/validate/task/181607878	Valid		system	Tile_036-020-000_0-000.jpg		2021-06-07 13:44:07	2021-06-07 14:06:16		NO		IN FOCUS
181607878	https://volunteer.ala.org.au/validate/task/181607878	Valid		system	Tile_036-020-000_0-000.jpg		2021-06-07 13:09:53	2021-06-07 14:06:16		NO		IN FOCUS
181607878	https://volunteer.ala.org.au/validate/task/181607878	Valid		system	Tile_036-020-000_0-000.jpg			2021-06-07 14:06:16		NO		IN FOCUS
181607878	https://volunteer.ala.org.au/validate/task/181607878	Valid		system	Tile_036-020-000_0-000.jpg		2021-06-07 14:06:16	2021-06-07 14:06:16		NO		IN FOCUS
181607881	https://volunteer.ala.org.au/validate/task/181607881	Valid		system	Tile_036-023-000_0-000.jpg		2021-06-07 14:06:44	2021-06-07 14:06:45		NO		IN FOCUS
181607881	https://volunteer.ala.org.au/validate/task/181607881	Valid		system	Tile_036-023-000_0-000.jpg		2021-06-07 14:08:54	2021-06-07 14:06:45		NO		IN FOCUS
181607881	https://volunteer.ala.org.au/validate/task/181607881	Valid		system	Tile_036-023-000_0-000.jpg			2021-06-07 14:06:45		NO		IN FOCUS
181607881	https://volunteer.ala.org.au/validate/task/181607881	Valid		system	Tile_036-023-000_0-000.jpg		2021-06-07 13:10:24	2021-06-07 14:06:45		NO		IN FOCUS
181607881	https://volunteer.ala.org.au/validate/task/181607881	Valid		system	Tile_036-023-000_0-000.jpg		2021-06-07 13:45:18	2021-06-07 14:06:45		NO		IN FOCUS
181607882	https://volunteer.ala.org.au/validate/task/181607882	Valid		system	Tile_036-024-000_0-000.jpg			2021-06-07 14:07:20		NO		IN FOCUS
181607882	https://volunteer.ala.org.au/validate/task/181607882	Valid		system	Tile_036-024-000_0-000.jpg		2021-06-07 13:10:44	2021-06-07 14:07:20		NO		IN FOCUS
181607882	https://volunteer.ala.org.au/validate/task/181607882	Valid		system	Tile_036-024-000_0-000.jpg		2021-06-07 13:45:43	2021-06-07 14:07:20		NO		IN FOCUS
181607882	https://volunteer.ala.org.au/validate/task/181607882	Valid		system	Tile_036-024-000_0-000.jpg		2021-06-07 14:07:20	2021-06-07 14:07:20		NO		IN FOCUS
181607884	https://volunteer.ala.org.au/validate/task/181607884	Valid		system	Tile_036-026-000_0-000.jpg		2021-06-07 13:46:29	2021-06-07 14:08:50		NO		IN FOCUS
181607884	https://volunteer.ala.org.au/validate/task/181607884	Valid		system	Tile_036-026-000_0-000.jpg		2021-06-07 13:11:19	2021-06-07 14:08:50		NO		IN FOCUS
181607884	https://volunteer.ala.org.au/validate/task/181607884	Valid		system	Tile_036-026-000_0-000.jpg			2021-06-07 14:08:50		NO		IN FOCUS
181607884	https://volunteer.ala.org.au/validate/task/181607884	Valid		system	Tile_036-026-000_0-000.jpg		2021-06-07 14:08:50	2021-06-07 14:08:50		NO		IN FOCUS
181607885	https://volunteer.ala.org.au/validate/task/181607885	Valid		system	Tile_036-027-000_0-000.jpg			2021-06-07 14:09:26		NO		IN FOCUS
181607885	https://volunteer.ala.org.au/validate/task/181607885	Valid		system	Tile_036-027-000_0-000.jpg		2021-06-07 13:51:38	2021-06-07 14:09:26		NO		IN FOCUS
181607885	https://volunteer.ala.org.au/validate/task/181607885	Valid		system	Tile_036-027-000_0-000.jpg		2021-06-07 14:09:26	2021-06-07 14:09:26		NO		IN FOCUS
181607885	https://volunteer.ala.org.au/validate/task/181607885	Valid		system	Tile_036-027-000_0-000.jpg		2021-06-07 13:11:30	2021-06-07 14:09:26		NO		IN FOCUS
181607885	https://volunteer.ala.org.au/validate/task/181607885	Valid		system	Tile_036-027-000_0-000.jpg		2021-06-07 14:16:30	2021-06-07 14:09:26		NO		IN FOCUS
181607887	https://volunteer.ala.org.au/validate/task/181607887	Valid		system	Tile_036-029-000_0-000.jpg		2021-06-07 13:12:14	2021-06-07 14:16:49		NO		IN FOCUS
181607887	https://volunteer.ala.org.au/validate/task/181607887	Valid		system	Tile_036-029-000_0-000.jpg		2021-06-07 14:46:18	2021-06-07 14:16:49		NO		IN FOCUS
181607887	https://volunteer.ala.org.au/validate/task/181607887	Valid		system	Tile_036-029-000_0-000.jpg		2021-06-07 14:16:49	2021-06-07 14:16:49		NO		IN FOCUS
181607887	https://volunteer.ala.org.au/validate/task/181607887	Valid		system	Tile_036-029-000_0-000.jpg		2021-06-07 14:09:53	2021-06-07 14:16:49		NO		IN FOCUS
181607887	https://volunteer.ala.org.au/validate/task/181607887	Valid		system	Tile_036-029-000_0-000.jpg			2021-06-07 14:16:49		NO		IN FOCUS
181607888	https://volunteer.ala.org.au/validate/task/181607888	Valid		system	Tile_036-030-000_0-000.jpg		2021-06-07 14:17:00	2021-06-07 14:17:01		NO		IN FOCUS
181607888	https://volunteer.ala.org.au/validate/task/181607888	Valid		system	Tile_036-030-000_0-000.jpg			2021-06-07 14:17:01		NO		IN FOCUS
181607888	https://volunteer.ala.org.au/validate/task/181607888	Valid		system	Tile_036-030-000_0-000.jpg		2021-06-07 14:10:07	2021-06-07 14:17:01		NO		IN FOCUS
181607888	https://volunteer.ala.org.au/validate/task/181607888	Valid		system	Tile_036-030-000_0-000.jpg		2021-06-07 13:12:23	2021-06-07 14:17:01		NO		IN FOCUS
181607890	https://volunteer.ala.org.au/validate/task/181607890	Valid		system	Tile_036-032-000_0-000.jpg		2021-06-07 14:11:10	2021-06-07 14:17:36		NO		IN FOCUS
181607890	https://volunteer.ala.org.au/validate/task/181607890	Valid		system	Tile_036-032-000_0-000.jpg		2021-06-07 13:13:13	2021-06-07 14:17:36		NO		IN FOCUS
181607890	https://volunteer.ala.org.au/validate/task/181607890	Valid		system	Tile_036-032-000_0-000.jpg			2021-06-07 14:17:36		NO		IN FOCUS
181607890	https://volunteer.ala.org.au/validate/task/181607890	Valid		system	Tile_036-032-000_0-000.jpg		2021-06-07 14:17:36	2021-06-07 14:17:36		NO		IN FOCUS
181607892	https://volunteer.ala.org.au/validate/task/181607892	Valid		system	Tile_036-034-000_0-000.jpg		2021-06-07 14:11:49	2021-06-07 14:18:16		NO		IN FOCUS
181607892	https://volunteer.ala.org.au/validate/task/181607892	Valid		system	Tile_036-034-000_0-000.jpg		2021-06-07 13:13:33	2021-06-07 14:18:16		NO		IN FOCUS
181607892	https://volunteer.ala.org.au/validate/task/181607892	Valid		system	Tile_036-034-000_0-000.jpg			2021-06-07 14:18:16		NO		IN FOCUS
181607892	https://volunteer.ala.org.au/validate/task/181607892	Valid		system	Tile_036-034-000_0-000.jpg		2021-06-07 14:18:14	2021-06-07 14:18:16		NO		IN FOCUS
181607893	https://volunteer.ala.org.au/validate/task/181607893	Valid		system	Tile_036-035-000_0-000.jpg		2021-06-07 13:13:44	2021-06-07 14:18:34		NO		IN FOCUS
181607893	https://volunteer.ala.org.au/validate/task/181607893	Valid		system	Tile_036-035-000_0-000.jpg		2021-06-07 14:12:01	2021-06-07 14:18:34		NO		IN FOCUS
181607893	https://volunteer.ala.org.au/validate/task/181607893	Valid		system	Tile_036-035-000_0-000.jpg		2021-06-07 14:18:34	2021-06-07 14:18:34		NO		IN FOCUS
181607893	https://volunteer.ala.org.au/validate/task/181607893	Valid		system	Tile_036-035-000_0-000.jpg			2021-06-07 14:18:34		NO		IN FOCUS
181607898	https://volunteer.ala.org.au/validate/task/181607898	Valid		system	Tile_036-040-000_0-000.jpg		2021-06-07 14:12:33	2021-06-07 14:25:21		NO		IN FOCUS
181607898	https://volunteer.ala.org.au/validate/task/181607898	Valid		system	Tile_036-040-000_0-000.jpg		2021-06-07 13:14:43	2021-06-07 14:25:21		NO		IN FOCUS
181607898	https://volunteer.ala.org.au/validate/task/181607898	Valid		system	Tile_036-040-000_0-000.jpg			2021-06-07 14:25:21		NO		IN FOCUS
181607898	https://volunteer.ala.org.au/validate/task/181607898	Valid		system	Tile_036-040-000_0-000.jpg		2021-06-07 14:25:19	2021-06-07 14:25:21		NO		IN FOCUS
181607899	https://volunteer.ala.org.au/validate/task/181607899	Valid		system	Tile_036-041-000_0-000.jpg			2021-06-07 14:25:34		NO		IN FOCUS
181607899	https://volunteer.ala.org.au/validate/task/181607899	Valid		system	Tile_036-041-000_0-000.jpg		2021-06-07 14:25:34	2021-06-07 14:25:34		NO		IN FOCUS
181607899	https://volunteer.ala.org.au/validate/task/181607899	Valid		system	Tile_036-041-000_0-000.jpg		2021-06-07 13:14:53	2021-06-07 14:25:34		NO		IN FOCUS
181607899	https://volunteer.ala.org.au/validate/task/181607899	Valid		system	Tile_036-041-000_0-000.jpg		2021-06-07 14:12:43	2021-06-07 14:25:34		NO		IN FOCUS
181607894	https://volunteer.ala.org.au/validate/task/181607894	Valid		system	Tile_036-036-000_0-000.jpg		2021-06-07 14:12:13	2021-06-07 14:28:16		NO		IN FOCUS
181607894	https://volunteer.ala.org.au/validate/task/181607894	Valid		system	Tile_036-036-000_0-000.jpg		2021-06-07 14:28:16	2021-06-07 14:28:16		NO		IN FOCUS
181607894	https://volunteer.ala.org.au/validate/task/181607894	Valid		system	Tile_036-036-000_0-000.jpg			2021-06-07 14:28:16		NO		IN FOCUS
181607894	https://volunteer.ala.org.au/validate/task/181607894	Valid		system	Tile_036-036-000_0-000.jpg		2021-06-07 13:13:55	2021-06-07 14:28:16		NO
181607894	https://volunteer.ala.org.au/validate/task/181607894	Valid		system	Tile_036-036-000_0-000.jpg		2021-06-07 14:19:08	2021-06-07 14:28:16		NO		IN FOCUS
181607900	https://volunteer.ala.org.au/validate/task/181607900	Valid		system	Tile_036-042-000_0-000.jpg		2021-06-07 13:15:04	2021-06-07 14:29:47		NO		IN FOCUS
181607900	https://volunteer.ala.org.au/validate/task/181607900	Valid		system	Tile_036-042-000_0-000.jpg		2021-06-07 14:29:47	2021-06-07 14:29:47		NO		IN FOCUS
181607900	https://volunteer.ala.org.au/validate/task/181607900	Valid		system	Tile_036-042-000_0-000.jpg		2021-06-07 14:12:54	2021-06-07 14:29:47		NO		IN FOCUS
181607900	https://volunteer.ala.org.au/validate/task/181607900	Valid		system	Tile_036-042-000_0-000.jpg			2021-06-07 14:29:47		NO		IN FOCUS
181607895	https://volunteer.ala.org.au/validate/task/181607895	Valid		system	Tile_036-037-000_0-000.jpg		2021-06-07 14:22:16	2021-06-07 14:31:36		NO		IN FOCUS
181607895	https://volunteer.ala.org.au/validate/task/181607895	Valid		system	Tile_036-037-000_0-000.jpg		2021-06-07 14:31:36	2021-06-07 14:31:36		NO		IN FOCUS
181607895	https://volunteer.ala.org.au/validate/task/181607895	Valid		system	Tile_036-037-000_0-000.jpg		2021-06-07 13:14:10	2021-06-07 14:31:36		NO		IN FOCUS
181607895	https://volunteer.ala.org.au/validate/task/181607895	Valid		system	Tile_036-037-000_0-000.jpg			2021-06-07 14:31:36		NO		IN FOCUS
181607896	https://volunteer.ala.org.au/validate/task/181607896	Valid		system	Tile_036-038-000_0-000.jpg		2021-06-07 13:14:20	2021-06-07 14:32:18		NO		IN FOCUS
181607896	https://volunteer.ala.org.au/validate/task/181607896	Valid		system	Tile_036-038-000_0-000.jpg		2021-06-07 14:24:49	2021-06-07 14:32:18		NO		IN FOCUS
181607896	https://volunteer.ala.org.au/validate/task/181607896	Valid		system	Tile_036-038-000_0-000.jpg		2021-06-07 14:32:18	2021-06-07 14:32:18		NO		IN FOCUS
181607896	https://volunteer.ala.org.au/validate/task/181607896	Valid		system	Tile_036-038-000_0-000.jpg			2021-06-07 14:32:18		NO		IN FOCUS
181607905	https://volunteer.ala.org.au/validate/task/181607905	Valid		system	Tile_036-047-000_0-000.jpg		2021-06-07 14:15:00	2021-06-07 14:34:39		NO		IN FOCUS
181607905	https://volunteer.ala.org.au/validate/task/181607905	Valid		system	Tile_036-047-000_0-000.jpg		2021-06-07 13:17:09	2021-06-07 14:34:39		NO		IN FOCUS
181607905	https://volunteer.ala.org.au/validate/task/181607905	Valid		system	Tile_036-047-000_0-000.jpg		2021-06-07 14:34:38	2021-06-07 14:34:39		NO		IN FOCUS
181607905	https://volunteer.ala.org.au/validate/task/181607905	Valid		system	Tile_036-047-000_0-000.jpg			2021-06-07 14:34:39		NO		IN FOCUS
181607906	https://volunteer.ala.org.au/validate/task/181607906	Valid		system	Tile_036-048-000_0-000.jpg		2021-06-07 14:34:54	2021-06-07 14:34:55		NO		IN FOCUS
181607906	https://volunteer.ala.org.au/validate/task/181607906	Valid		system	Tile_036-048-000_0-000.jpg			2021-06-07 14:34:55		NO		IN FOCUS
181607906	https://volunteer.ala.org.au/validate/task/181607906	Valid		system	Tile_036-048-000_0-000.jpg		2021-06-07 13:17:18	2021-06-07 14:34:55		NO		IN FOCUS
181607906	https://volunteer.ala.org.au/validate/task/181607906	Valid		system	Tile_036-048-000_0-000.jpg		2021-06-07 14:15:11	2021-06-07 14:34:55		NO		IN FOCUS
181607907	https://volunteer.ala.org.au/validate/task/181607907	Valid		system	Tile_036-049-000_0-000.jpg		2021-06-07 13:17:34	2021-06-07 14:35:10		NO		IN FOCUS
181607907	https://volunteer.ala.org.au/validate/task/181607907	Valid		system	Tile_036-049-000_0-000.jpg		2021-06-07 14:15:23	2021-06-07 14:35:10		NO		IN FOCUS
181607907	https://volunteer.ala.org.au/validate/task/181607907	Valid		system	Tile_036-049-000_0-000.jpg			2021-06-07 14:35:10		NO		IN FOCUS
181607907	https://volunteer.ala.org.au/validate/task/181607907	Valid		system	Tile_036-049-000_0-000.jpg		2021-06-07 14:35:09	2021-06-07 14:35:10		NO		IN FOCUS
181607908	https://volunteer.ala.org.au/validate/task/181607908	Valid		system	Tile_036-050-000_0-000.jpg			2021-06-07 14:37:34		NO		IN FOCUS
181607908	https://volunteer.ala.org.au/validate/task/181607908	Valid		system	Tile_036-050-000_0-000.jpg		2021-06-07 14:37:33	2021-06-07 14:37:34		NO		IN FOCUS
181607908	https://volunteer.ala.org.au/validate/task/181607908	Valid		system	Tile_036-050-000_0-000.jpg		2021-06-07 13:17:42	2021-06-07 14:37:34		NO		IN FOCUS
181607908	https://volunteer.ala.org.au/validate/task/181607908	Valid		system	Tile_036-050-000_0-000.jpg		2021-06-07 14:15:36	2021-06-07 14:37:34		NO		IN FOCUS
181607909	https://volunteer.ala.org.au/validate/task/181607909	Valid		system	Tile_036-051-000_0-000.jpg		2021-06-07 14:15:47	2021-06-07 14:37:57		NO		IN FOCUS
181607909	https://volunteer.ala.org.au/validate/task/181607909	Valid		system	Tile_036-051-000_0-000.jpg		2021-06-07 13:17:53	2021-06-07 14:37:57		NO		IN FOCUS
181607909	https://volunteer.ala.org.au/validate/task/181607909	Valid		system	Tile_036-051-000_0-000.jpg		2021-06-07 14:37:57	2021-06-07 14:37:57		NO		IN FOCUS
181607909	https://volunteer.ala.org.au/validate/task/181607909	Valid		system	Tile_036-051-000_0-000.jpg			2021-06-07 14:37:57		NO		IN FOCUS
181607903	https://volunteer.ala.org.au/validate/task/181607903	Valid		system	Tile_036-045-000_0-000.jpg			2021-06-07 14:40:45	1	YES	EDGE	IN FOCUS		Unknown
181607903	https://volunteer.ala.org.au/validate/task/181607903	Valid		system	Tile_036-045-000_0-000.jpg		2021-06-07 14:40:45	2021-06-07 14:40:45	1	YES	EDGE	IN FOCUS		Unknown
181607903	https://volunteer.ala.org.au/validate/task/181607903	Valid		system	Tile_036-045-000_0-000.jpg		2021-06-07 13:16:26	2021-06-07 14:40:45	1	YES	EDGE	IN FOCUS		Unknown
181607903	https://volunteer.ala.org.au/validate/task/181607903	Valid		system	Tile_036-045-000_0-000.jpg		2021-06-07 14:14:18	2021-06-07 14:40:45	1	YES	EDGE	IN FOCUS		Unknown
181607910	https://volunteer.ala.org.au/validate/task/181607910	Valid		system	Tile_036-052-000_0-000.jpg		2021-06-07 14:41:37	2021-06-07 14:41:37		NO		IN FOCUS
181607910	https://volunteer.ala.org.au/validate/task/181607910	Valid		system	Tile_036-052-000_0-000.jpg		2021-06-07 14:15:57	2021-06-07 14:41:37		NO		IN FOCUS
181607910	https://volunteer.ala.org.au/validate/task/181607910	Valid		system	Tile_036-052-000_0-000.jpg			2021-06-07 14:41:37		NO		IN FOCUS
181607910	https://volunteer.ala.org.au/validate/task/181607910	Valid		system	Tile_036-052-000_0-000.jpg		2021-06-07 13:18:02	2021-06-07 14:41:37		NO		IN FOCUS
181607911	https://volunteer.ala.org.au/validate/task/181607911	Valid		system	Tile_036-053-000_0-000.jpg		2021-06-07 14:16:08	2021-06-07 14:42:19		NO		IN FOCUS
181607911	https://volunteer.ala.org.au/validate/task/181607911	Valid		system	Tile_036-053-000_0-000.jpg			2021-06-07 14:42:19		NO		IN FOCUS
181607911	https://volunteer.ala.org.au/validate/task/181607911	Valid		system	Tile_036-053-000_0-000.jpg		2021-06-07 13:18:14	2021-06-07 14:42:19		NO		IN FOCUS
181607911	https://volunteer.ala.org.au/validate/task/181607911	Valid		system	Tile_036-053-000_0-000.jpg		2021-06-07 14:42:19	2021-06-07 14:42:19		NO		IN FOCUS
181607913	https://volunteer.ala.org.au/validate/task/181607913	Valid		system	Tile_036-055-000_0-000.jpg		2021-06-07 14:16:42	2021-06-07 14:45:29		NO		IN FOCUS
181607913	https://volunteer.ala.org.au/validate/task/181607913	Valid		system	Tile_036-055-000_0-000.jpg			2021-06-07 14:45:29		NO		IN FOCUS
181607913	https://volunteer.ala.org.au/validate/task/181607913	Valid		system	Tile_036-055-000_0-000.jpg		2021-06-07 13:18:36	2021-06-07 14:45:29		NO		IN FOCUS
181607913	https://volunteer.ala.org.au/validate/task/181607913	Valid		system	Tile_036-055-000_0-000.jpg		2021-06-07 14:45:29	2021-06-07 14:45:29		NO		IN FOCUS
181607914	https://volunteer.ala.org.au/validate/task/181607914	Valid		system	Tile_036-056-000_0-000.jpg		2021-06-07 14:45:45	2021-06-07 14:45:45		NO		IN FOCUS
181607914	https://volunteer.ala.org.au/validate/task/181607914	Valid		system	Tile_036-056-000_0-000.jpg			2021-06-07 14:45:45		NO		IN FOCUS
181607914	https://volunteer.ala.org.au/validate/task/181607914	Valid		system	Tile_036-056-000_0-000.jpg		2021-06-07 13:18:46	2021-06-07 14:45:45		NO		IN FOCUS
181607914	https://volunteer.ala.org.au/validate/task/181607914	Valid		system	Tile_036-056-000_0-000.jpg		2021-06-07 14:16:52	2021-06-07 14:45:45		NO		IN FOCUS
181607916	https://volunteer.ala.org.au/validate/task/181607916	Valid		system	Tile_036-058-000_0-000.jpg		2021-06-07 14:46:22	2021-06-07 14:46:22		NO		IN FOCUS
181607916	https://volunteer.ala.org.au/validate/task/181607916	Valid		system	Tile_036-058-000_0-000.jpg			2021-06-07 14:46:22		NO		IN FOCUS
181607916	https://volunteer.ala.org.au/validate/task/181607916	Valid		system	Tile_036-058-000_0-000.jpg		2021-06-07 13:19:13	2021-06-07 14:46:22		NO		IN FOCUS
181607916	https://volunteer.ala.org.au/validate/task/181607916	Valid		system	Tile_036-058-000_0-000.jpg		2021-06-07 14:17:28	2021-06-07 14:46:22		NO		IN FOCUS
181607917	https://volunteer.ala.org.au/validate/task/181607917	Valid		system	Tile_036-059-000_0-000.jpg			2021-06-07 14:46:41		NO		IN FOCUS
181607917	https://volunteer.ala.org.au/validate/task/181607917	Valid		system	Tile_036-059-000_0-000.jpg		2021-06-07 14:46:40	2021-06-07 14:46:41		NO		IN FOCUS
181607917	https://volunteer.ala.org.au/validate/task/181607917	Valid		system	Tile_036-059-000_0-000.jpg		2021-06-07 13:19:24	2021-06-07 14:46:41		NO		IN FOCUS
181607917	https://volunteer.ala.org.au/validate/task/181607917	Valid		system	Tile_036-059-000_0-000.jpg		2021-06-07 14:17:38	2021-06-07 14:46:41		NO		IN FOCUS
181607915	https://volunteer.ala.org.au/validate/task/181607915	Valid		system	Tile_036-057-000_0-000.jpg		2021-06-07 14:17:17	2021-06-07 14:46:44		NO		IN FOCUS
181607915	https://volunteer.ala.org.au/validate/task/181607915	Valid		system	Tile_036-057-000_0-000.jpg		2021-06-07 13:18:56	2021-06-07 14:46:44		NO		IN FOCUS
181607915	https://volunteer.ala.org.au/validate/task/181607915	Valid		system	Tile_036-057-000_0-000.jpg			2021-06-07 14:46:44		NO		IN FOCUS
181607915	https://volunteer.ala.org.au/validate/task/181607915	Valid		system	Tile_036-057-000_0-000.jpg		2021-06-07 14:46:43	2021-06-07 14:46:44		NO		IN FOCUS
181607918	https://volunteer.ala.org.au/validate/task/181607918	Valid		system	Tile_036-060-000_0-000.jpg		2021-06-07 14:46:58	2021-06-07 14:47:00		NO		IN FOCUS
181607918	https://volunteer.ala.org.au/validate/task/181607918	Valid		system	Tile_036-060-000_0-000.jpg			2021-06-07 14:47:00		NO		IN FOCUS
181607918	https://volunteer.ala.org.au/validate/task/181607918	Valid		system	Tile_036-060-000_0-000.jpg		2021-06-07 14:47:10	2021-06-07 14:47:00		NO		IN FOCUS
181607918	https://volunteer.ala.org.au/validate/task/181607918	Valid		system	Tile_036-060-000_0-000.jpg		2021-06-07 14:17:51	2021-06-07 14:47:00		NO		IN FOCUS
181607918	https://volunteer.ala.org.au/validate/task/181607918	Valid		system	Tile_036-060-000_0-000.jpg		2021-06-07 13:19:33	2021-06-07 14:47:00		NO		IN FOCUS
181607919	https://volunteer.ala.org.au/validate/task/181607919	Valid		system	Tile_037-001-000_0-000.jpg		2021-06-07 13:19:42	2021-06-07 14:47:20		NO		IN FOCUS
181607919	https://volunteer.ala.org.au/validate/task/181607919	Valid		system	Tile_037-001-000_0-000.jpg			2021-06-07 14:47:20		NO		IN FOCUS
181607919	https://volunteer.ala.org.au/validate/task/181607919	Valid		system	Tile_037-001-000_0-000.jpg		2021-06-07 14:47:36	2021-06-07 14:47:20		NO		IN FOCUS
181607919	https://volunteer.ala.org.au/validate/task/181607919	Valid		system	Tile_037-001-000_0-000.jpg		2021-06-07 14:47:20	2021-06-07 14:47:20		NO		IN FOCUS
181607919	https://volunteer.ala.org.au/validate/task/181607919	Valid		system	Tile_037-001-000_0-000.jpg		2021-06-07 14:18:02	2021-06-07 14:47:20		NO		IN FOCUS
181607921	https://volunteer.ala.org.au/validate/task/181607921	Valid		system	Tile_037-003-000_0-000.jpg		2021-06-07 14:49:11	2021-06-07 14:49:11		NO		IN FOCUS
181607921	https://volunteer.ala.org.au/validate/task/181607921	Valid		system	Tile_037-003-000_0-000.jpg		2021-06-07 14:18:24	2021-06-07 14:49:11		NO		IN FOCUS
181607921	https://volunteer.ala.org.au/validate/task/181607921	Valid		system	Tile_037-003-000_0-000.jpg		2021-06-07 13:20:13	2021-06-07 14:49:11		NO		IN FOCUS
181607921	https://volunteer.ala.org.au/validate/task/181607921	Valid		system	Tile_037-003-000_0-000.jpg			2021-06-07 14:49:11		NO		IN FOCUS
181607922	https://volunteer.ala.org.au/validate/task/181607922	Valid		system	Tile_037-004-000_0-000.jpg			2021-06-07 14:49:59		NO		IN FOCUS
181607922	https://volunteer.ala.org.au/validate/task/181607922	Valid		system	Tile_037-004-000_0-000.jpg		2021-06-07 14:18:35	2021-06-07 14:49:59		NO		IN FOCUS
181607922	https://volunteer.ala.org.au/validate/task/181607922	Valid		system	Tile_037-004-000_0-000.jpg		2021-06-07 13:20:23	2021-06-07 14:49:59		NO		IN FOCUS
181607922	https://volunteer.ala.org.au/validate/task/181607922	Valid		system	Tile_037-004-000_0-000.jpg		2021-06-07 14:49:59	2021-06-07 14:49:59		NO		IN FOCUS
181607927	https://volunteer.ala.org.au/validate/task/181607927	Valid		system	Tile_037-009-000_0-000.jpg		2021-06-07 13:22:17	2021-06-07 15:03:17		NO		IN FOCUS
181607927	https://volunteer.ala.org.au/validate/task/181607927	Valid		system	Tile_037-009-000_0-000.jpg		2021-06-07 14:19:58	2021-06-07 15:03:17		NO		IN FOCUS
181607927	https://volunteer.ala.org.au/validate/task/181607927	Valid		system	Tile_037-009-000_0-000.jpg		2021-06-07 15:03:17	2021-06-07 15:03:17		NO		IN FOCUS
181607927	https://volunteer.ala.org.au/validate/task/181607927	Valid		system	Tile_037-009-000_0-000.jpg			2021-06-07 15:03:17		NO		IN FOCUS
181607926	https://volunteer.ala.org.au/validate/task/181607926	Valid		system	Tile_037-008-000_0-000.jpg			2021-06-07 15:03:35		NO		IN FOCUS
181607926	https://volunteer.ala.org.au/validate/task/181607926	Valid		system	Tile_037-008-000_0-000.jpg		2021-06-07 15:06:21	2021-06-07 15:03:35		NO		IN FOCUS
181607926	https://volunteer.ala.org.au/validate/task/181607926	Valid		system	Tile_037-008-000_0-000.jpg		2021-06-07 15:03:34	2021-06-07 15:03:35		NO		IN FOCUS
181607926	https://volunteer.ala.org.au/validate/task/181607926	Valid		system	Tile_037-008-000_0-000.jpg		2021-06-07 13:22:07	2021-06-07 15:03:35		NO		IN FOCUS
181607926	https://volunteer.ala.org.au/validate/task/181607926	Valid		system	Tile_037-008-000_0-000.jpg		2021-06-07 14:19:47	2021-06-07 15:03:35		NO		IN FOCUS
181607928	https://volunteer.ala.org.au/validate/task/181607928	Valid		system	Tile_037-010-000_0-000.jpg			2021-06-07 15:03:58		NO		IN FOCUS
181607928	https://volunteer.ala.org.au/validate/task/181607928	Valid		system	Tile_037-010-000_0-000.jpg		2021-06-07 15:03:57	2021-06-07 15:03:58		NO		IN FOCUS
181607928	https://volunteer.ala.org.au/validate/task/181607928	Valid		system	Tile_037-010-000_0-000.jpg		2021-06-07 14:20:09	2021-06-07 15:03:58		NO		IN FOCUS
181607928	https://volunteer.ala.org.au/validate/task/181607928	Valid		system	Tile_037-010-000_0-000.jpg		2021-06-07 13:22:27	2021-06-07 15:03:58		NO		IN FOCUS
181607931	https://volunteer.ala.org.au/validate/task/181607931	Valid		system	Tile_037-013-000_0-000.jpg		2021-06-07 14:23:56	2021-06-07 15:05:51		NO		IN FOCUS
181607931	https://volunteer.ala.org.au/validate/task/181607931	Valid		system	Tile_037-013-000_0-000.jpg		2021-06-07 15:05:51	2021-06-07 15:05:51		NO		IN FOCUS
181607931	https://volunteer.ala.org.au/validate/task/181607931	Valid		system	Tile_037-013-000_0-000.jpg		2021-06-07 13:23:13	2021-06-07 15:05:51		NO		IN FOCUS
181607931	https://volunteer.ala.org.au/validate/task/181607931	Valid		system	Tile_037-013-000_0-000.jpg			2021-06-07 15:05:51		NO		IN FOCUS
181607932	https://volunteer.ala.org.au/validate/task/181607932	Valid		system	Tile_037-014-000_0-000.jpg		2021-06-07 14:24:19	2021-06-07 15:06:22		NO		IN FOCUS
181607932	https://volunteer.ala.org.au/validate/task/181607932	Valid		system	Tile_037-014-000_0-000.jpg			2021-06-07 15:06:22		NO		IN FOCUS
181607932	https://volunteer.ala.org.au/validate/task/181607932	Valid		system	Tile_037-014-000_0-000.jpg		2021-06-07 15:06:21	2021-06-07 15:06:22		NO		IN FOCUS
181607932	https://volunteer.ala.org.au/validate/task/181607932	Valid		system	Tile_037-014-000_0-000.jpg		2021-06-07 13:23:23	2021-06-07 15:06:22		NO		IN FOCUS
181607933	https://volunteer.ala.org.au/validate/task/181607933	Valid		system	Tile_037-015-000_0-000.jpg		2021-06-07 14:24:29	2021-06-07 15:06:46		NO		IN FOCUS
181607933	https://volunteer.ala.org.au/validate/task/181607933	Valid		system	Tile_037-015-000_0-000.jpg		2021-06-07 13:23:33	2021-06-07 15:06:46		NO		IN FOCUS
181607933	https://volunteer.ala.org.au/validate/task/181607933	Valid		system	Tile_037-015-000_0-000.jpg		2021-06-07 15:06:46	2021-06-07 15:06:46		NO		IN FOCUS
181607933	https://volunteer.ala.org.au/validate/task/181607933	Valid		system	Tile_037-015-000_0-000.jpg		2021-06-07 15:07:10	2021-06-07 15:06:46		NO		IN FOCUS
181607933	https://volunteer.ala.org.au/validate/task/181607933	Valid		system	Tile_037-015-000_0-000.jpg			2021-06-07 15:06:46		NO		IN FOCUS
181607934	https://volunteer.ala.org.au/validate/task/181607934	Valid		system	Tile_037-016-000_0-000.jpg		2021-06-07 13:23:59	2021-06-07 15:07:04		NO		IN FOCUS
181607934	https://volunteer.ala.org.au/validate/task/181607934	Valid		system	Tile_037-016-000_0-000.jpg		2021-06-07 14:24:40	2021-06-07 15:07:04		NO		IN FOCUS
181607934	https://volunteer.ala.org.au/validate/task/181607934	Valid		system	Tile_037-016-000_0-000.jpg		2021-06-07 15:07:04	2021-06-07 15:07:04		NO		IN FOCUS
181607934	https://volunteer.ala.org.au/validate/task/181607934	Valid		system	Tile_037-016-000_0-000.jpg			2021-06-07 15:07:04		NO		IN FOCUS
181607935	https://volunteer.ala.org.au/validate/task/181607935	Valid		system	Tile_037-017-000_0-000.jpg		2021-06-07 15:07:29	2021-06-07 15:07:46		NO		IN FOCUS
181607935	https://volunteer.ala.org.au/validate/task/181607935	Valid		system	Tile_037-017-000_0-000.jpg		2021-06-07 15:07:45	2021-06-07 15:07:46		NO		IN FOCUS
181607935	https://volunteer.ala.org.au/validate/task/181607935	Valid		system	Tile_037-017-000_0-000.jpg			2021-06-07 15:07:46		NO		IN FOCUS
181607935	https://volunteer.ala.org.au/validate/task/181607935	Valid		system	Tile_037-017-000_0-000.jpg		2021-06-07 13:24:08	2021-06-07 15:07:46		NO		IN FOCUS
181607935	https://volunteer.ala.org.au/validate/task/181607935	Valid		system	Tile_037-017-000_0-000.jpg		2021-06-07 14:24:52	2021-06-07 15:07:46		NO
181607936	https://volunteer.ala.org.au/validate/task/181607936	Valid		system	Tile_037-018-000_0-000.jpg		2021-06-07 14:25:05	2021-06-07 15:07:56		NO		IN FOCUS
181607936	https://volunteer.ala.org.au/validate/task/181607936	Valid		system	Tile_037-018-000_0-000.jpg			2021-06-07 15:07:56		NO		IN FOCUS
181607936	https://volunteer.ala.org.au/validate/task/181607936	Valid		system	Tile_037-018-000_0-000.jpg		2021-06-07 15:07:56	2021-06-07 15:07:56		NO		IN FOCUS
181607936	https://volunteer.ala.org.au/validate/task/181607936	Valid		system	Tile_037-018-000_0-000.jpg		2021-06-07 13:24:19	2021-06-07 15:07:56		NO		IN FOCUS
181607936	https://volunteer.ala.org.au/validate/task/181607936	Valid		system	Tile_037-018-000_0-000.jpg		2021-06-07 15:08:29	2021-06-07 15:07:56		NO		IN FOCUS
181607938	https://volunteer.ala.org.au/validate/task/181607938	Valid		system	Tile_037-020-000_0-000.jpg		2021-06-07 14:25:59	2021-06-07 15:08:21		NO		IN FOCUS
181607938	https://volunteer.ala.org.au/validate/task/181607938	Valid		system	Tile_037-020-000_0-000.jpg		2021-06-07 13:24:38	2021-06-07 15:08:21		NO		IN FOCUS
181607938	https://volunteer.ala.org.au/validate/task/181607938	Valid		system	Tile_037-020-000_0-000.jpg		2021-06-07 15:08:21	2021-06-07 15:08:21		NO		IN FOCUS
181607938	https://volunteer.ala.org.au/validate/task/181607938	Valid		system	Tile_037-020-000_0-000.jpg			2021-06-07 15:08:21		NO		IN FOCUS
181607937	https://volunteer.ala.org.au/validate/task/181607937	Valid		system	Tile_037-019-000_0-000.jpg		2021-06-07 15:08:40	2021-06-07 15:08:41		NO		IN FOCUS
181607937	https://volunteer.ala.org.au/validate/task/181607937	Valid		system	Tile_037-019-000_0-000.jpg		2021-06-07 13:24:28	2021-06-07 15:08:41		NO		IN FOCUS
181607937	https://volunteer.ala.org.au/validate/task/181607937	Valid		system	Tile_037-019-000_0-000.jpg			2021-06-07 15:08:41		NO		IN FOCUS
181607937	https://volunteer.ala.org.au/validate/task/181607937	Valid		system	Tile_037-019-000_0-000.jpg		2021-06-07 15:13:55	2021-06-07 15:08:41		NO		IN FOCUS
181607937	https://volunteer.ala.org.au/validate/task/181607937	Valid		system	Tile_037-019-000_0-000.jpg		2021-06-07 14:25:17	2021-06-07 15:08:41		NO		IN FOCUS
181607939	https://volunteer.ala.org.au/validate/task/181607939	Valid		system	Tile_037-021-000_0-000.jpg		2021-06-07 14:29:00	2021-06-07 15:09:05		NO		IN FOCUS
181607939	https://volunteer.ala.org.au/validate/task/181607939	Valid		system	Tile_037-021-000_0-000.jpg		2021-06-07 15:09:11	2021-06-07 15:09:05		NO		IN FOCUS
181607939	https://volunteer.ala.org.au/validate/task/181607939	Valid		system	Tile_037-021-000_0-000.jpg			2021-06-07 15:09:05		NO		IN FOCUS
181607939	https://volunteer.ala.org.au/validate/task/181607939	Valid		system	Tile_037-021-000_0-000.jpg		2021-06-07 15:09:05	2021-06-07 15:09:05		NO		IN FOCUS
181607939	https://volunteer.ala.org.au/validate/task/181607939	Valid		system	Tile_037-021-000_0-000.jpg		2021-06-07 13:24:48	2021-06-07 15:09:05		NO		IN FOCUS
181607941	https://volunteer.ala.org.au/validate/task/181607941	Valid		system	Tile_037-023-000_0-000.jpg		2021-06-07 13:25:15	2021-06-07 15:09:37		NO		IN FOCUS
181607941	https://volunteer.ala.org.au/validate/task/181607941	Valid		system	Tile_037-023-000_0-000.jpg			2021-06-07 15:09:37		NO		IN FOCUS
181607941	https://volunteer.ala.org.au/validate/task/181607941	Valid		system	Tile_037-023-000_0-000.jpg		2021-06-07 15:09:37	2021-06-07 15:09:37		NO		IN FOCUS
181607941	https://volunteer.ala.org.au/validate/task/181607941	Valid		system	Tile_037-023-000_0-000.jpg		2021-06-07 14:38:38	2021-06-07 15:09:37		NO		IN FOCUS
181607940	https://volunteer.ala.org.au/validate/task/181607940	Valid		system	Tile_037-022-000_0-000.jpg			2021-06-07 15:09:40		NO		IN FOCUS
181607940	https://volunteer.ala.org.au/validate/task/181607940	Valid		system	Tile_037-022-000_0-000.jpg		2021-06-07 15:09:40	2021-06-07 15:09:40		NO		IN FOCUS
181607940	https://volunteer.ala.org.au/validate/task/181607940	Valid		system	Tile_037-022-000_0-000.jpg		2021-06-07 15:09:41	2021-06-07 15:09:40		NO		IN FOCUS
181607940	https://volunteer.ala.org.au/validate/task/181607940	Valid		system	Tile_037-022-000_0-000.jpg		2021-06-07 13:25:01	2021-06-07 15:09:40		NO		IN FOCUS
181607940	https://volunteer.ala.org.au/validate/task/181607940	Valid		system	Tile_037-022-000_0-000.jpg		2021-06-07 14:38:26	2021-06-07 15:09:40		NO		IN FOCUS
181607942	https://volunteer.ala.org.au/validate/task/181607942	Valid		system	Tile_037-024-000_0-000.jpg		2021-06-07 13:25:25	2021-06-07 15:09:51		NO		IN FOCUS
181607942	https://volunteer.ala.org.au/validate/task/181607942	Valid		system	Tile_037-024-000_0-000.jpg		2021-06-07 14:52:52	2021-06-07 15:09:51		NO		IN FOCUS
181607942	https://volunteer.ala.org.au/validate/task/181607942	Valid		system	Tile_037-024-000_0-000.jpg		2021-06-07 15:09:57	2021-06-07 15:09:51		NO		IN FOCUS
181607942	https://volunteer.ala.org.au/validate/task/181607942	Valid		system	Tile_037-024-000_0-000.jpg		2021-06-07 15:09:51	2021-06-07 15:09:51		NO		IN FOCUS
181607942	https://volunteer.ala.org.au/validate/task/181607942	Valid		system	Tile_037-024-000_0-000.jpg			2021-06-07 15:09:51		NO		IN FOCUS
181607944	https://volunteer.ala.org.au/validate/task/181607944	Valid		system	Tile_037-026-000_0-000.jpg		2021-06-07 15:10:12	2021-06-07 15:10:13		NO		IN FOCUS
181607944	https://volunteer.ala.org.au/validate/task/181607944	Valid		system	Tile_037-026-000_0-000.jpg		2021-06-07 15:02:48	2021-06-07 15:10:13		NO		IN FOCUS
181607944	https://volunteer.ala.org.au/validate/task/181607944	Valid		system	Tile_037-026-000_0-000.jpg			2021-06-07 15:10:13		NO		IN FOCUS
181607944	https://volunteer.ala.org.au/validate/task/181607944	Valid		system	Tile_037-026-000_0-000.jpg		2021-06-07 13:26:04	2021-06-07 15:10:13		NO		IN FOCUS
181607945	https://volunteer.ala.org.au/validate/task/181607945	Valid		system	Tile_037-027-000_0-000.jpg		2021-06-07 13:26:16	2021-06-07 15:10:34		NO		IN FOCUS
181607945	https://volunteer.ala.org.au/validate/task/181607945	Valid		system	Tile_037-027-000_0-000.jpg		2021-06-07 15:10:31	2021-06-07 15:10:34		NO		IN FOCUS
181607945	https://volunteer.ala.org.au/validate/task/181607945	Valid		system	Tile_037-027-000_0-000.jpg		2021-06-07 15:10:34	2021-06-07 15:10:34		NO		IN FOCUS
181607945	https://volunteer.ala.org.au/validate/task/181607945	Valid		system	Tile_037-027-000_0-000.jpg			2021-06-07 15:10:34		NO		IN FOCUS
181607946	https://volunteer.ala.org.au/validate/task/181607946	Valid		system	Tile_037-028-000_0-000.jpg			2021-06-07 15:10:45		NO		IN FOCUS
181607946	https://volunteer.ala.org.au/validate/task/181607946	Valid		system	Tile_037-028-000_0-000.jpg		2021-06-07 13:26:27	2021-06-07 15:10:45		NO		IN FOCUS
181607946	https://volunteer.ala.org.au/validate/task/181607946	Valid		system	Tile_037-028-000_0-000.jpg		2021-06-07 15:10:45	2021-06-07 15:10:45		NO		IN FOCUS
181607946	https://volunteer.ala.org.au/validate/task/181607946	Valid		system	Tile_037-028-000_0-000.jpg		2021-06-07 15:10:45	2021-06-07 15:10:45		NO		IN FOCUS
181607947	https://volunteer.ala.org.au/validate/task/181607947	Valid		system	Tile_037-029-000_0-000.jpg		2021-06-07 13:26:40	2021-06-07 15:11:09		NO		IN FOCUS
181607947	https://volunteer.ala.org.au/validate/task/181607947	Valid		system	Tile_037-029-000_0-000.jpg		2021-06-07 15:11:09	2021-06-07 15:11:09		NO		IN FOCUS
181607947	https://volunteer.ala.org.au/validate/task/181607947	Valid		system	Tile_037-029-000_0-000.jpg		2021-06-07 15:10:56	2021-06-07 15:11:09		NO		IN FOCUS
181607947	https://volunteer.ala.org.au/validate/task/181607947	Valid		system	Tile_037-029-000_0-000.jpg			2021-06-07 15:11:09		NO		IN FOCUS
181607948	https://volunteer.ala.org.au/validate/task/181607948	Valid		system	Tile_037-030-000_0-000.jpg		2021-06-07 15:11:27	2021-06-07 15:11:27		NO		IN FOCUS
181607948	https://volunteer.ala.org.au/validate/task/181607948	Valid		system	Tile_037-030-000_0-000.jpg		2021-06-07 15:11:07	2021-06-07 15:11:27		NO		IN FOCUS
181607948	https://volunteer.ala.org.au/validate/task/181607948	Valid		system	Tile_037-030-000_0-000.jpg		2021-06-07 13:26:56	2021-06-07 15:11:27		NO		IN FOCUS
181607948	https://volunteer.ala.org.au/validate/task/181607948	Valid		system	Tile_037-030-000_0-000.jpg			2021-06-07 15:11:27		NO		IN FOCUS
181607951	https://volunteer.ala.org.au/validate/task/181607951	Valid		system	Tile_037-033-000_0-000.jpg		2021-06-07 13:27:52	2021-06-07 15:15:41		NO		IN FOCUS
181607951	https://volunteer.ala.org.au/validate/task/181607951	Valid		system	Tile_037-033-000_0-000.jpg		2021-06-07 15:13:37	2021-06-07 15:15:41		NO		IN FOCUS
181607951	https://volunteer.ala.org.au/validate/task/181607951	Valid		system	Tile_037-033-000_0-000.jpg		2021-06-07 15:15:41	2021-06-07 15:15:41		NO		IN FOCUS
181607951	https://volunteer.ala.org.au/validate/task/181607951	Valid		system	Tile_037-033-000_0-000.jpg			2021-06-07 15:15:41		NO		IN FOCUS
181607952	https://volunteer.ala.org.au/validate/task/181607952	Valid		system	Tile_037-034-000_0-000.jpg		2021-06-07 15:13:53	2021-06-07 15:15:49		NO		IN FOCUS
181607952	https://volunteer.ala.org.au/validate/task/181607952	Valid		system	Tile_037-034-000_0-000.jpg		2021-06-07 15:16:05	2021-06-07 15:15:49		NO		IN FOCUS
181607952	https://volunteer.ala.org.au/validate/task/181607952	Valid		system	Tile_037-034-000_0-000.jpg		2021-06-07 13:28:01	2021-06-07 15:15:49		NO		IN FOCUS
181607952	https://volunteer.ala.org.au/validate/task/181607952	Valid		system	Tile_037-034-000_0-000.jpg		2021-06-07 15:15:49	2021-06-07 15:15:49		NO		IN FOCUS
181607952	https://volunteer.ala.org.au/validate/task/181607952	Valid		system	Tile_037-034-000_0-000.jpg			2021-06-07 15:15:49		NO		IN FOCUS
181607953	https://volunteer.ala.org.au/validate/task/181607953	Valid		system	Tile_037-035-000_0-000.jpg		2021-06-07 15:16:27	2021-06-07 15:16:24		NO		IN FOCUS
181607953	https://volunteer.ala.org.au/validate/task/181607953	Valid		system	Tile_037-035-000_0-000.jpg		2021-06-07 13:28:13	2021-06-07 15:16:24		NO		IN FOCUS
181607953	https://volunteer.ala.org.au/validate/task/181607953	Valid		system	Tile_037-035-000_0-000.jpg			2021-06-07 15:16:24		NO		IN FOCUS
181607953	https://volunteer.ala.org.au/validate/task/181607953	Valid		system	Tile_037-035-000_0-000.jpg		2021-06-07 15:14:09	2021-06-07 15:16:24		NO		IN FOCUS
181607953	https://volunteer.ala.org.au/validate/task/181607953	Valid		system	Tile_037-035-000_0-000.jpg		2021-06-07 15:16:23	2021-06-07 15:16:24		NO		IN FOCUS
181607950	https://volunteer.ala.org.au/validate/task/181607950	Valid		system	Tile_037-032-000_0-000.jpg		2021-06-07 15:16:44	2021-06-07 15:16:44		NO		IN FOCUS
181607950	https://volunteer.ala.org.au/validate/task/181607950	Valid		system	Tile_037-032-000_0-000.jpg			2021-06-07 15:16:44		NO		IN FOCUS
181607950	https://volunteer.ala.org.au/validate/task/181607950	Valid		system	Tile_037-032-000_0-000.jpg		2021-06-07 15:15:19	2021-06-07 15:16:44		NO		IN FOCUS
181607950	https://volunteer.ala.org.au/validate/task/181607950	Valid		system	Tile_037-032-000_0-000.jpg		2021-06-07 15:13:15	2021-06-07 15:16:44		NO
181607950	https://volunteer.ala.org.au/validate/task/181607950	Valid		system	Tile_037-032-000_0-000.jpg		2021-06-07 13:27:43	2021-06-07 15:16:44		NO		IN FOCUS
181607954	https://volunteer.ala.org.au/validate/task/181607954	Valid		system	Tile_037-036-000_0-000.jpg		2021-06-07 15:14:23	2021-06-07 15:16:49		NO		IN FOCUS
181607954	https://volunteer.ala.org.au/validate/task/181607954	Valid		system	Tile_037-036-000_0-000.jpg		2021-06-07 15:16:51	2021-06-07 15:16:49		NO		IN FOCUS
181607954	https://volunteer.ala.org.au/validate/task/181607954	Valid		system	Tile_037-036-000_0-000.jpg		2021-06-07 15:16:49	2021-06-07 15:16:49		NO		IN FOCUS
181607954	https://volunteer.ala.org.au/validate/task/181607954	Valid		system	Tile_037-036-000_0-000.jpg		2021-06-07 13:28:26	2021-06-07 15:16:49		NO		IN FOCUS
181607954	https://volunteer.ala.org.au/validate/task/181607954	Valid		system	Tile_037-036-000_0-000.jpg			2021-06-07 15:16:49		NO		IN FOCUS
181607955	https://volunteer.ala.org.au/validate/task/181607955	Valid		system	Tile_037-037-000_0-000.jpg		2021-06-07 15:17:12	2021-06-07 15:17:12		NO		IN FOCUS
181607955	https://volunteer.ala.org.au/validate/task/181607955	Valid		system	Tile_037-037-000_0-000.jpg		2021-06-07 15:14:37	2021-06-07 15:17:12		NO		IN FOCUS
181607955	https://volunteer.ala.org.au/validate/task/181607955	Valid		system	Tile_037-037-000_0-000.jpg			2021-06-07 15:17:12		NO		IN FOCUS
181607955	https://volunteer.ala.org.au/validate/task/181607955	Valid		system	Tile_037-037-000_0-000.jpg		2021-06-07 15:17:21	2021-06-07 15:17:12		NO		IN FOCUS
181607955	https://volunteer.ala.org.au/validate/task/181607955	Valid		system	Tile_037-037-000_0-000.jpg		2021-06-07 13:28:36	2021-06-07 15:17:12		NO		IN FOCUS
181607956	https://volunteer.ala.org.au/validate/task/181607956	Valid		system	Tile_037-038-000_0-000.jpg		2021-06-07 13:28:49	2021-06-07 15:17:16		NO		IN FOCUS
181607956	https://volunteer.ala.org.au/validate/task/181607956	Valid		system	Tile_037-038-000_0-000.jpg		2021-06-07 15:14:49	2021-06-07 15:17:16		NO		IN FOCUS
181607956	https://volunteer.ala.org.au/validate/task/181607956	Valid		system	Tile_037-038-000_0-000.jpg		2021-06-07 15:17:16	2021-06-07 15:17:16		NO		IN FOCUS
181607956	https://volunteer.ala.org.au/validate/task/181607956	Valid		system	Tile_037-038-000_0-000.jpg			2021-06-07 15:17:16		NO		IN FOCUS
181607958	https://volunteer.ala.org.au/validate/task/181607958	Valid		system	Tile_037-040-000_0-000.jpg		2021-06-07 15:17:35	2021-06-07 15:17:35		NO		IN FOCUS
181607958	https://volunteer.ala.org.au/validate/task/181607958	Valid		system	Tile_037-040-000_0-000.jpg			2021-06-07 15:17:35		NO		IN FOCUS
181607958	https://volunteer.ala.org.au/validate/task/181607958	Valid		system	Tile_037-040-000_0-000.jpg		2021-06-07 13:29:09	2021-06-07 15:17:35		NO		IN FOCUS
181607958	https://volunteer.ala.org.au/validate/task/181607958	Valid		system	Tile_037-040-000_0-000.jpg		2021-06-07 15:15:20	2021-06-07 15:17:35		NO		IN FOCUS
181607957	https://volunteer.ala.org.au/validate/task/181607957	Valid		system	Tile_037-039-000_0-000.jpg		2021-06-07 15:17:40	2021-06-07 15:17:40		NO		IN FOCUS
181607957	https://volunteer.ala.org.au/validate/task/181607957	Valid		system	Tile_037-039-000_0-000.jpg		2021-06-07 15:15:08	2021-06-07 15:17:40		NO		IN FOCUS
181607957	https://volunteer.ala.org.au/validate/task/181607957	Valid		system	Tile_037-039-000_0-000.jpg		2021-06-07 13:28:59	2021-06-07 15:17:40		NO		IN FOCUS
181607957	https://volunteer.ala.org.au/validate/task/181607957	Valid		system	Tile_037-039-000_0-000.jpg			2021-06-07 15:17:40		NO		IN FOCUS
181607957	https://volunteer.ala.org.au/validate/task/181607957	Valid		system	Tile_037-039-000_0-000.jpg		2021-06-07 15:17:52	2021-06-07 15:17:40		NO		IN FOCUS
181608664	https://volunteer.ala.org.au/validate/task/181608664	Valid		system	Tile_037-042-000_0-000.jpg		2021-06-07 15:18:09	2021-06-07 15:18:09		NO		IN FOCUS
181608664	https://volunteer.ala.org.au/validate/task/181608664	Valid		system	Tile_037-042-000_0-000.jpg			2021-06-07 15:18:09		NO		IN FOCUS
181608664	https://volunteer.ala.org.au/validate/task/181608664	Valid		system	Tile_037-042-000_0-000.jpg		2021-06-07 13:29:30	2021-06-07 15:18:09		NO		IN FOCUS
181608664	https://volunteer.ala.org.au/validate/task/181608664	Valid		system	Tile_037-042-000_0-000.jpg		2021-06-07 15:15:52	2021-06-07 15:18:09		NO		IN FOCUS
181608666	https://volunteer.ala.org.au/validate/task/181608666	Valid		system	Tile_037-044-000_0-000.jpg		2021-06-07 15:16:20	2021-06-07 15:18:34		NO		IN FOCUS
181608666	https://volunteer.ala.org.au/validate/task/181608666	Valid		system	Tile_037-044-000_0-000.jpg		2021-06-07 15:18:34	2021-06-07 15:18:34		NO		IN FOCUS
181608666	https://volunteer.ala.org.au/validate/task/181608666	Valid		system	Tile_037-044-000_0-000.jpg			2021-06-07 15:18:34		NO		IN FOCUS
181608666	https://volunteer.ala.org.au/validate/task/181608666	Valid		system	Tile_037-044-000_0-000.jpg		2021-06-07 13:30:13	2021-06-07 15:18:34		NO		IN FOCUS
181608667	https://volunteer.ala.org.au/validate/task/181608667	Valid		system	Tile_037-045-000_0-000.jpg		2021-06-07 15:16:33	2021-06-07 15:18:54		NO		IN FOCUS
181608667	https://volunteer.ala.org.au/validate/task/181608667	Valid		system	Tile_037-045-000_0-000.jpg		2021-06-07 13:30:21	2021-06-07 15:18:54		NO		IN FOCUS
181608667	https://volunteer.ala.org.au/validate/task/181608667	Valid		system	Tile_037-045-000_0-000.jpg			2021-06-07 15:18:54		NO		IN FOCUS
181608667	https://volunteer.ala.org.au/validate/task/181608667	Valid		system	Tile_037-045-000_0-000.jpg		2021-06-07 15:18:54	2021-06-07 15:18:54		NO		IN FOCUS
181608663	https://volunteer.ala.org.au/validate/task/181608663	Valid		system	Tile_037-041-000_0-000.jpg		2021-06-07 13:29:20	2021-06-07 15:19:07		NO		IN FOCUS
181608663	https://volunteer.ala.org.au/validate/task/181608663	Valid		system	Tile_037-041-000_0-000.jpg			2021-06-07 15:19:07		NO		IN FOCUS
181608663	https://volunteer.ala.org.au/validate/task/181608663	Valid		system	Tile_037-041-000_0-000.jpg		2021-06-07 15:18:01	2021-06-07 15:19:07		NO		IN FOCUS
181608663	https://volunteer.ala.org.au/validate/task/181608663	Valid		system	Tile_037-041-000_0-000.jpg		2021-06-07 15:19:07	2021-06-07 15:19:07		NO		IN FOCUS
181608668	https://volunteer.ala.org.au/validate/task/181608668	Valid		system	Tile_037-046-000_0-000.jpg			2021-06-07 15:19:10		NO		IN FOCUS
181608668	https://volunteer.ala.org.au/validate/task/181608668	Valid		system	Tile_037-046-000_0-000.jpg		2021-06-07 15:19:10	2021-06-07 15:19:10		NO		IN FOCUS
181608668	https://volunteer.ala.org.au/validate/task/181608668	Valid		system	Tile_037-046-000_0-000.jpg		2021-06-07 13:30:30	2021-06-07 15:19:10		NO		IN FOCUS
181608668	https://volunteer.ala.org.au/validate/task/181608668	Valid		system	Tile_037-046-000_0-000.jpg		2021-06-07 15:19:42	2021-06-07 15:19:10		NO		IN FOCUS
181608668	https://volunteer.ala.org.au/validate/task/181608668	Valid		system	Tile_037-046-000_0-000.jpg		2021-06-07 15:16:45	2021-06-07 15:19:10		NO		IN FOCUS
181608670	https://volunteer.ala.org.au/validate/task/181608670	Valid		system	Tile_037-048-000_0-000.jpg		2021-06-07 15:17:13	2021-06-07 15:19:34		NO		IN FOCUS
181608670	https://volunteer.ala.org.au/validate/task/181608670	Valid		system	Tile_037-048-000_0-000.jpg			2021-06-07 15:19:34		NO		IN FOCUS
181608670	https://volunteer.ala.org.au/validate/task/181608670	Valid		system	Tile_037-048-000_0-000.jpg		2021-06-07 15:19:34	2021-06-07 15:19:34		NO		IN FOCUS
181608670	https://volunteer.ala.org.au/validate/task/181608670	Valid		system	Tile_037-048-000_0-000.jpg		2021-06-07 13:31:34	2021-06-07 15:19:34		NO		IN FOCUS
181608671	https://volunteer.ala.org.au/validate/task/181608671	Valid		system	Tile_037-049-000_0-000.jpg		2021-06-07 13:31:43	2021-06-07 15:19:45		NO		IN FOCUS
181608671	https://volunteer.ala.org.au/validate/task/181608671	Valid		system	Tile_037-049-000_0-000.jpg		2021-06-07 15:19:45	2021-06-07 15:19:45		NO		IN FOCUS
181608671	https://volunteer.ala.org.au/validate/task/181608671	Valid		system	Tile_037-049-000_0-000.jpg		2021-06-07 15:17:24	2021-06-07 15:19:45		NO		IN FOCUS
181608671	https://volunteer.ala.org.au/validate/task/181608671	Valid		system	Tile_037-049-000_0-000.jpg			2021-06-07 15:19:45		NO		IN FOCUS
181608672	https://volunteer.ala.org.au/validate/task/181608672	Valid		system	Tile_037-050-000_0-000.jpg		2021-06-07 15:17:35	2021-06-07 15:19:55		NO		IN FOCUS
181608672	https://volunteer.ala.org.au/validate/task/181608672	Valid		system	Tile_037-050-000_0-000.jpg			2021-06-07 15:19:55		NO		IN FOCUS
181608672	https://volunteer.ala.org.au/validate/task/181608672	Valid		system	Tile_037-050-000_0-000.jpg		2021-06-07 13:31:53	2021-06-07 15:19:55		NO		IN FOCUS
181608672	https://volunteer.ala.org.au/validate/task/181608672	Valid		system	Tile_037-050-000_0-000.jpg		2021-06-07 15:19:55	2021-06-07 15:19:55		NO		IN FOCUS
181608673	https://volunteer.ala.org.au/validate/task/181608673	Valid		system	Tile_037-051-000_0-000.jpg		2021-06-07 15:20:06	2021-06-07 15:20:06		NO		IN FOCUS
181608673	https://volunteer.ala.org.au/validate/task/181608673	Valid		system	Tile_037-051-000_0-000.jpg		2021-06-07 13:34:32	2021-06-07 15:20:06		NO		IN FOCUS
181608673	https://volunteer.ala.org.au/validate/task/181608673	Valid		system	Tile_037-051-000_0-000.jpg			2021-06-07 15:20:06		NO		IN FOCUS
181608673	https://volunteer.ala.org.au/validate/task/181608673	Valid		system	Tile_037-051-000_0-000.jpg		2021-06-07 15:17:48	2021-06-07 15:20:06		NO		IN FOCUS
181608675	https://volunteer.ala.org.au/validate/task/181608675	Valid		system	Tile_037-053-000_0-000.jpg		2021-06-07 13:34:51	2021-06-07 15:20:29		NO		IN FOCUS
181608675	https://volunteer.ala.org.au/validate/task/181608675	Valid		system	Tile_037-053-000_0-000.jpg		2021-06-07 15:20:29	2021-06-07 15:20:29		NO		IN FOCUS
181608675	https://volunteer.ala.org.au/validate/task/181608675	Valid		system	Tile_037-053-000_0-000.jpg		2021-06-07 15:18:24	2021-06-07 15:20:29		NO		IN FOCUS
181608675	https://volunteer.ala.org.au/validate/task/181608675	Valid		system	Tile_037-053-000_0-000.jpg			2021-06-07 15:20:29		NO		IN FOCUS
181608676	https://volunteer.ala.org.au/validate/task/181608676	Valid		system	Tile_037-054-000_0-000.jpg			2021-06-07 15:20:41		NO		IN FOCUS
181608676	https://volunteer.ala.org.au/validate/task/181608676	Valid		system	Tile_037-054-000_0-000.jpg		2021-06-07 15:20:41	2021-06-07 15:20:41		NO		IN FOCUS
181608676	https://volunteer.ala.org.au/validate/task/181608676	Valid		system	Tile_037-054-000_0-000.jpg		2021-06-07 15:18:36	2021-06-07 15:20:41		NO		IN FOCUS
181608676	https://volunteer.ala.org.au/validate/task/181608676	Valid		system	Tile_037-054-000_0-000.jpg		2021-06-07 13:35:01	2021-06-07 15:20:41		NO		IN FOCUS
181608674	https://volunteer.ala.org.au/validate/task/181608674	Valid		system	Tile_037-052-000_0-000.jpg			2021-06-07 15:20:45		NO		IN FOCUS
181608674	https://volunteer.ala.org.au/validate/task/181608674	Valid		system	Tile_037-052-000_0-000.jpg		2021-06-07 15:20:18	2021-06-07 15:20:45		NO		IN FOCUS
181608674	https://volunteer.ala.org.au/validate/task/181608674	Valid		system	Tile_037-052-000_0-000.jpg		2021-06-07 15:20:44	2021-06-07 15:20:45		NO		IN FOCUS
181608674	https://volunteer.ala.org.au/validate/task/181608674	Valid		system	Tile_037-052-000_0-000.jpg		2021-06-07 15:18:12	2021-06-07 15:20:45		NO
181608674	https://volunteer.ala.org.au/validate/task/181608674	Valid		system	Tile_037-052-000_0-000.jpg		2021-06-07 13:34:41	2021-06-07 15:20:45		NO		IN FOCUS
181608677	https://volunteer.ala.org.au/validate/task/181608677	Valid		system	Tile_037-055-000_0-000.jpg		2021-06-07 15:18:48	2021-06-07 15:20:58		NO		IN FOCUS
181608677	https://volunteer.ala.org.au/validate/task/181608677	Valid		system	Tile_037-055-000_0-000.jpg			2021-06-07 15:20:58		NO		IN FOCUS
181608677	https://volunteer.ala.org.au/validate/task/181608677	Valid		system	Tile_037-055-000_0-000.jpg		2021-06-07 15:20:58	2021-06-07 15:20:58		NO		IN FOCUS
181608677	https://volunteer.ala.org.au/validate/task/181608677	Valid		system	Tile_037-055-000_0-000.jpg		2021-06-07 13:35:10	2021-06-07 15:20:58		NO		IN FOCUS
181608677	https://volunteer.ala.org.au/validate/task/181608677	Valid		system	Tile_037-055-000_0-000.jpg		2021-06-07 15:21:05	2021-06-07 15:20:58		NO		IN FOCUS
181608678	https://volunteer.ala.org.au/validate/task/181608678	Valid		system	Tile_037-056-000_0-000.jpg		2021-06-07 15:21:10	2021-06-07 15:21:11		NO		IN FOCUS
181608678	https://volunteer.ala.org.au/validate/task/181608678	Valid		system	Tile_037-056-000_0-000.jpg		2021-06-07 13:35:22	2021-06-07 15:21:11		NO		IN FOCUS
181608678	https://volunteer.ala.org.au/validate/task/181608678	Valid		system	Tile_037-056-000_0-000.jpg			2021-06-07 15:21:11		NO		IN FOCUS
181608678	https://volunteer.ala.org.au/validate/task/181608678	Valid		system	Tile_037-056-000_0-000.jpg		2021-06-07 15:18:58	2021-06-07 15:21:11		NO		IN FOCUS
181608678	https://volunteer.ala.org.au/validate/task/181608678	Valid		system	Tile_037-056-000_0-000.jpg		2021-06-07 15:21:39	2021-06-07 15:21:11		NO		IN FOCUS
181608679	https://volunteer.ala.org.au/validate/task/181608679	Valid		system	Tile_037-057-000_0-000.jpg		2021-06-07 15:21:26	2021-06-07 15:21:24		NO		IN FOCUS
181608679	https://volunteer.ala.org.au/validate/task/181608679	Valid		system	Tile_037-057-000_0-000.jpg		2021-06-07 15:21:23	2021-06-07 15:21:24		NO		IN FOCUS
181608679	https://volunteer.ala.org.au/validate/task/181608679	Valid		system	Tile_037-057-000_0-000.jpg			2021-06-07 15:21:24		NO		IN FOCUS
181608679	https://volunteer.ala.org.au/validate/task/181608679	Valid		system	Tile_037-057-000_0-000.jpg		2021-06-07 13:35:32	2021-06-07 15:21:24		NO		IN FOCUS
181608679	https://volunteer.ala.org.au/validate/task/181608679	Valid		system	Tile_037-057-000_0-000.jpg		2021-06-07 15:19:20	2021-06-07 15:21:24		NO		IN FOCUS
181608681	https://volunteer.ala.org.au/validate/task/181608681	Valid		system	Tile_037-059-000_0-000.jpg			2021-06-07 15:22:06		NO		IN FOCUS
181608681	https://volunteer.ala.org.au/validate/task/181608681	Valid		system	Tile_037-059-000_0-000.jpg		2021-06-07 15:22:06	2021-06-07 15:22:06		NO		IN FOCUS
181608681	https://volunteer.ala.org.au/validate/task/181608681	Valid		system	Tile_037-059-000_0-000.jpg		2021-06-07 15:20:12	2021-06-07 15:22:06		NO		IN FOCUS
181608681	https://volunteer.ala.org.au/validate/task/181608681	Valid		system	Tile_037-059-000_0-000.jpg		2021-06-07 13:38:50	2021-06-07 15:22:06		NO		IN FOCUS
181608682	https://volunteer.ala.org.au/validate/task/181608682	Valid		system	Tile_037-060-000_0-000.jpg		2021-06-07 15:22:21	2021-06-07 15:22:18		NO		IN FOCUS
181608682	https://volunteer.ala.org.au/validate/task/181608682	Valid		system	Tile_037-060-000_0-000.jpg		2021-06-07 15:22:18	2021-06-07 15:22:18		NO		IN FOCUS
181608682	https://volunteer.ala.org.au/validate/task/181608682	Valid		system	Tile_037-060-000_0-000.jpg		2021-06-07 13:38:59	2021-06-07 15:22:18		NO		IN FOCUS
181608682	https://volunteer.ala.org.au/validate/task/181608682	Valid		system	Tile_037-060-000_0-000.jpg		2021-06-07 15:20:26	2021-06-07 15:22:18		NO		IN FOCUS
181608682	https://volunteer.ala.org.au/validate/task/181608682	Valid		system	Tile_037-060-000_0-000.jpg			2021-06-07 15:22:18		NO		IN FOCUS
181608669	https://volunteer.ala.org.au/validate/task/181608669	Valid		system	Tile_037-047-000_0-000.jpg			2021-06-07 15:22:37		NO		IN FOCUS
181608669	https://volunteer.ala.org.au/validate/task/181608669	Valid		system	Tile_037-047-000_0-000.jpg		2021-06-07 13:31:24	2021-06-07 15:22:37		NO		IN FOCUS
181608669	https://volunteer.ala.org.au/validate/task/181608669	Valid		system	Tile_037-047-000_0-000.jpg		2021-06-07 15:22:37	2021-06-07 15:22:37		NO		IN FOCUS
181608669	https://volunteer.ala.org.au/validate/task/181608669	Valid		system	Tile_037-047-000_0-000.jpg		2021-06-07 15:19:24	2021-06-07 15:22:37		NO		IN FOCUS
181608685	https://volunteer.ala.org.au/validate/task/181608685	Valid		system	Tile_038-003-000_0-000.jpg		2021-06-07 13:39:43	2021-06-07 15:22:51		NO		IN FOCUS
181608685	https://volunteer.ala.org.au/validate/task/181608685	Valid		system	Tile_038-003-000_0-000.jpg		2021-06-07 15:21:04	2021-06-07 15:22:51		NO		IN FOCUS
181608685	https://volunteer.ala.org.au/validate/task/181608685	Valid		system	Tile_038-003-000_0-000.jpg		2021-06-07 15:22:56	2021-06-07 15:22:51		NO		IN FOCUS
181608685	https://volunteer.ala.org.au/validate/task/181608685	Valid		system	Tile_038-003-000_0-000.jpg			2021-06-07 15:22:51		NO		IN FOCUS
181608685	https://volunteer.ala.org.au/validate/task/181608685	Valid		system	Tile_038-003-000_0-000.jpg		2021-06-07 15:22:51	2021-06-07 15:22:51		NO		IN FOCUS
181608687	https://volunteer.ala.org.au/validate/task/181608687	Valid		system	Tile_038-005-000_0-000.jpg		2021-06-07 15:23:22	2021-06-07 15:23:22		NO		IN FOCUS
181608687	https://volunteer.ala.org.au/validate/task/181608687	Valid		system	Tile_038-005-000_0-000.jpg			2021-06-07 15:23:22		NO		IN FOCUS
181608687	https://volunteer.ala.org.au/validate/task/181608687	Valid		system	Tile_038-005-000_0-000.jpg		2021-06-07 15:23:37	2021-06-07 15:23:22		NO		IN FOCUS
181608687	https://volunteer.ala.org.au/validate/task/181608687	Valid		system	Tile_038-005-000_0-000.jpg		2021-06-07 13:40:01	2021-06-07 15:23:22		NO		IN FOCUS
181608687	https://volunteer.ala.org.au/validate/task/181608687	Valid		system	Tile_038-005-000_0-000.jpg		2021-06-07 15:21:34	2021-06-07 15:23:22		NO		IN FOCUS
181608686	https://volunteer.ala.org.au/validate/task/181608686	Valid		system	Tile_038-004-000_0-000.jpg		2021-06-07 15:23:10	2021-06-07 15:23:28		NO		IN FOCUS
181608686	https://volunteer.ala.org.au/validate/task/181608686	Valid		system	Tile_038-004-000_0-000.jpg		2021-06-07 15:23:28	2021-06-07 15:23:28		NO		IN FOCUS
181608686	https://volunteer.ala.org.au/validate/task/181608686	Valid		system	Tile_038-004-000_0-000.jpg			2021-06-07 15:23:28		NO		IN FOCUS
181608686	https://volunteer.ala.org.au/validate/task/181608686	Valid		system	Tile_038-004-000_0-000.jpg		2021-06-07 15:24:11	2021-06-07 15:23:28		NO		IN FOCUS
181608686	https://volunteer.ala.org.au/validate/task/181608686	Valid		system	Tile_038-004-000_0-000.jpg		2021-06-07 13:39:52	2021-06-07 15:23:28		NO		IN FOCUS
181608689	https://volunteer.ala.org.au/validate/task/181608689	Valid		system	Tile_038-007-000_0-000.jpg		2021-06-07 15:23:51	2021-06-07 15:23:51		NO		IN FOCUS
181608689	https://volunteer.ala.org.au/validate/task/181608689	Valid		system	Tile_038-007-000_0-000.jpg			2021-06-07 15:23:51		NO		IN FOCUS
181608689	https://volunteer.ala.org.au/validate/task/181608689	Valid		system	Tile_038-007-000_0-000.jpg		2021-06-07 13:41:03	2021-06-07 15:23:51		NO		IN FOCUS
181608689	https://volunteer.ala.org.au/validate/task/181608689	Valid		system	Tile_038-007-000_0-000.jpg		2021-06-07 15:21:57	2021-06-07 15:23:51		NO		IN FOCUS
181608689	https://volunteer.ala.org.au/validate/task/181608689	Valid		system	Tile_038-007-000_0-000.jpg		2021-06-07 15:24:25	2021-06-07 15:23:51		NO		IN FOCUS
181608688	https://volunteer.ala.org.au/validate/task/181608688	Valid		system	Tile_038-006-000_0-000.jpg		2021-06-07 15:23:34	2021-06-07 15:23:52		NO		IN FOCUS
181608688	https://volunteer.ala.org.au/validate/task/181608688	Valid		system	Tile_038-006-000_0-000.jpg			2021-06-07 15:23:52		NO		IN FOCUS
181608688	https://volunteer.ala.org.au/validate/task/181608688	Valid		system	Tile_038-006-000_0-000.jpg		2021-06-07 13:40:11	2021-06-07 15:23:52				IN FOCUS
181608688	https://volunteer.ala.org.au/validate/task/181608688	Valid		system	Tile_038-006-000_0-000.jpg		2021-06-07 15:23:51	2021-06-07 15:23:52		NO		IN FOCUS
181608688	https://volunteer.ala.org.au/validate/task/181608688	Valid		system	Tile_038-006-000_0-000.jpg		2021-06-07 15:21:46	2021-06-07 15:23:52		NO		IN FOCUS
181608690	https://volunteer.ala.org.au/validate/task/181608690	Valid		system	Tile_038-008-000_0-000.jpg		2021-06-07 15:22:08	2021-06-07 15:24:11		NO		IN FOCUS
181608690	https://volunteer.ala.org.au/validate/task/181608690	Valid		system	Tile_038-008-000_0-000.jpg		2021-06-07 15:24:11	2021-06-07 15:24:11		NO		IN FOCUS
181608690	https://volunteer.ala.org.au/validate/task/181608690	Valid		system	Tile_038-008-000_0-000.jpg		2021-06-07 13:41:12	2021-06-07 15:24:11		NO		IN FOCUS
181608690	https://volunteer.ala.org.au/validate/task/181608690	Valid		system	Tile_038-008-000_0-000.jpg		2021-06-07 15:24:16	2021-06-07 15:24:11		NO		IN FOCUS
181608690	https://volunteer.ala.org.au/validate/task/181608690	Valid		system	Tile_038-008-000_0-000.jpg			2021-06-07 15:24:11		NO		IN FOCUS
181608691	https://volunteer.ala.org.au/validate/task/181608691	Valid		system	Tile_038-009-000_0-000.jpg		2021-06-07 15:24:42	2021-06-07 15:24:22		NO		IN FOCUS
181608691	https://volunteer.ala.org.au/validate/task/181608691	Valid		system	Tile_038-009-000_0-000.jpg		2021-06-07 15:22:21	2021-06-07 15:24:22		NO		IN FOCUS
181608691	https://volunteer.ala.org.au/validate/task/181608691	Valid		system	Tile_038-009-000_0-000.jpg			2021-06-07 15:24:22		NO		IN FOCUS
181608691	https://volunteer.ala.org.au/validate/task/181608691	Valid		system	Tile_038-009-000_0-000.jpg		2021-06-07 13:41:21	2021-06-07 15:24:22		NO		IN FOCUS
181608691	https://volunteer.ala.org.au/validate/task/181608691	Valid		system	Tile_038-009-000_0-000.jpg		2021-06-07 15:24:22	2021-06-07 15:24:22		NO		IN FOCUS
181608692	https://volunteer.ala.org.au/validate/task/181608692	Valid		system	Tile_038-010-000_0-000.jpg		2021-06-07 15:25:34	2021-06-07 15:24:34		NO		IN FOCUS
181608692	https://volunteer.ala.org.au/validate/task/181608692	Valid		system	Tile_038-010-000_0-000.jpg			2021-06-07 15:24:34		NO		IN FOCUS
181608692	https://volunteer.ala.org.au/validate/task/181608692	Valid		system	Tile_038-010-000_0-000.jpg		2021-06-07 15:24:33	2021-06-07 15:24:34		NO		IN FOCUS
181608692	https://volunteer.ala.org.au/validate/task/181608692	Valid		system	Tile_038-010-000_0-000.jpg		2021-06-07 13:41:30	2021-06-07 15:24:34		NO		IN FOCUS
181608692	https://volunteer.ala.org.au/validate/task/181608692	Valid		system	Tile_038-010-000_0-000.jpg		2021-06-07 15:22:31	2021-06-07 15:24:34		NO		IN FOCUS
181608693	https://volunteer.ala.org.au/validate/task/181608693	Valid		system	Tile_038-011-000_0-000.jpg		2021-06-07 15:25:15	2021-06-07 15:24:46		NO		IN FOCUS
181608693	https://volunteer.ala.org.au/validate/task/181608693	Valid		system	Tile_038-011-000_0-000.jpg			2021-06-07 15:24:46		NO		IN FOCUS
181608693	https://volunteer.ala.org.au/validate/task/181608693	Valid		system	Tile_038-011-000_0-000.jpg		2021-06-07 15:22:43	2021-06-07 15:24:46		NO		IN FOCUS
181608693	https://volunteer.ala.org.au/validate/task/181608693	Valid		system	Tile_038-011-000_0-000.jpg		2021-06-07 15:24:46	2021-06-07 15:24:46		NO		IN FOCUS
181608693	https://volunteer.ala.org.au/validate/task/181608693	Valid		system	Tile_038-011-000_0-000.jpg		2021-06-07 13:41:38	2021-06-07 15:24:46		NO		IN FOCUS
181608695	https://volunteer.ala.org.au/validate/task/181608695	Valid		system	Tile_038-013-000_0-000.jpg		2021-06-07 14:01:40	2021-06-07 15:25:10		NO		IN FOCUS
181608695	https://volunteer.ala.org.au/validate/task/181608695	Valid		system	Tile_038-013-000_0-000.jpg		2021-06-07 15:23:06	2021-06-07 15:25:10		NO		IN FOCUS
181608695	https://volunteer.ala.org.au/validate/task/181608695	Valid		system	Tile_038-013-000_0-000.jpg			2021-06-07 15:25:10		NO		IN FOCUS
181608695	https://volunteer.ala.org.au/validate/task/181608695	Valid		system	Tile_038-013-000_0-000.jpg		2021-06-07 15:25:10	2021-06-07 15:25:10		NO		IN FOCUS
181608694	https://volunteer.ala.org.au/validate/task/181608694	Valid		system	Tile_038-012-000_0-000.jpg			2021-06-07 15:25:17		NO		IN FOCUS
181608694	https://volunteer.ala.org.au/validate/task/181608694	Valid		system	Tile_038-012-000_0-000.jpg		2021-06-07 15:25:00	2021-06-07 15:25:17		NO		IN FOCUS
181608694	https://volunteer.ala.org.au/validate/task/181608694	Valid		system	Tile_038-012-000_0-000.jpg		2021-06-07 15:25:17	2021-06-07 15:25:17		NO		IN FOCUS
181608694	https://volunteer.ala.org.au/validate/task/181608694	Valid		system	Tile_038-012-000_0-000.jpg		2021-06-07 14:01:20	2021-06-07 15:25:17		NO		IN FOCUS
181608696	https://volunteer.ala.org.au/validate/task/181608696	Valid		system	Tile_038-014-000_0-000.jpg			2021-06-07 15:25:21		NO		IN FOCUS
181608696	https://volunteer.ala.org.au/validate/task/181608696	Valid		system	Tile_038-014-000_0-000.jpg		2021-06-07 15:23:18	2021-06-07 15:25:21		NO		IN FOCUS
181608696	https://volunteer.ala.org.au/validate/task/181608696	Valid		system	Tile_038-014-000_0-000.jpg		2021-06-07 14:01:51	2021-06-07 15:25:21		NO		IN FOCUS
181608696	https://volunteer.ala.org.au/validate/task/181608696	Valid		system	Tile_038-014-000_0-000.jpg		2021-06-07 15:25:21	2021-06-07 15:25:21		NO		IN FOCUS
181608696	https://volunteer.ala.org.au/validate/task/181608696	Valid		system	Tile_038-014-000_0-000.jpg		2021-06-07 15:25:38	2021-06-07 15:25:21		NO		IN FOCUS
181608697	https://volunteer.ala.org.au/validate/task/181608697	Valid		system	Tile_038-015-000_0-000.jpg			2021-06-07 15:25:34		NO		IN FOCUS
181608697	https://volunteer.ala.org.au/validate/task/181608697	Valid		system	Tile_038-015-000_0-000.jpg		2021-06-07 15:23:29	2021-06-07 15:25:34		NO		IN FOCUS
181608697	https://volunteer.ala.org.au/validate/task/181608697	Valid		system	Tile_038-015-000_0-000.jpg		2021-06-07 14:08:03	2021-06-07 15:25:34		NO		IN FOCUS
181608697	https://volunteer.ala.org.au/validate/task/181608697	Valid		system	Tile_038-015-000_0-000.jpg		2021-06-07 15:25:33	2021-06-07 15:25:34		NO		IN FOCUS
181608697	https://volunteer.ala.org.au/validate/task/181608697	Valid		system	Tile_038-015-000_0-000.jpg		2021-06-07 15:25:41	2021-06-07 15:25:34		NO		IN FOCUS
181608698	https://volunteer.ala.org.au/validate/task/181608698	Valid		system	Tile_038-016-000_0-000.jpg		2021-06-07 14:08:12	2021-06-07 15:25:50		NO		IN FOCUS
181608698	https://volunteer.ala.org.au/validate/task/181608698	Valid		system	Tile_038-016-000_0-000.jpg		2021-06-07 15:26:12	2021-06-07 15:25:50		NO		IN FOCUS
181608698	https://volunteer.ala.org.au/validate/task/181608698	Valid		system	Tile_038-016-000_0-000.jpg			2021-06-07 15:25:50		NO		IN FOCUS
181608698	https://volunteer.ala.org.au/validate/task/181608698	Valid		system	Tile_038-016-000_0-000.jpg		2021-06-07 15:25:50	2021-06-07 15:25:50		NO		IN FOCUS
181608698	https://volunteer.ala.org.au/validate/task/181608698	Valid		system	Tile_038-016-000_0-000.jpg		2021-06-07 15:23:40	2021-06-07 15:25:50		NO		IN FOCUS
181608699	https://volunteer.ala.org.au/validate/task/181608699	Valid		system	Tile_038-017-000_0-000.jpg		2021-06-07 15:23:52	2021-06-07 15:26:00		NO		IN FOCUS
181608699	https://volunteer.ala.org.au/validate/task/181608699	Valid		system	Tile_038-017-000_0-000.jpg		2021-06-07 15:47:48	2021-06-07 15:26:00		NO		IN FOCUS
181608699	https://volunteer.ala.org.au/validate/task/181608699	Valid		system	Tile_038-017-000_0-000.jpg		2021-06-07 14:08:25	2021-06-07 15:26:00		NO		IN FOCUS
181608699	https://volunteer.ala.org.au/validate/task/181608699	Valid		system	Tile_038-017-000_0-000.jpg			2021-06-07 15:26:00		NO		IN FOCUS
181608699	https://volunteer.ala.org.au/validate/task/181608699	Valid		system	Tile_038-017-000_0-000.jpg		2021-06-07 15:26:00	2021-06-07 15:26:00		NO		IN FOCUS
181608700	https://volunteer.ala.org.au/validate/task/181608700	Valid		system	Tile_038-018-000_0-000.jpg		2021-06-07 15:24:03	2021-06-07 15:26:00		NO		IN FOCUS
181608700	https://volunteer.ala.org.au/validate/task/181608700	Valid		system	Tile_038-018-000_0-000.jpg			2021-06-07 15:26:00		NO		IN FOCUS
181608700	https://volunteer.ala.org.au/validate/task/181608700	Valid		system	Tile_038-018-000_0-000.jpg		2021-06-07 15:25:59	2021-06-07 15:26:00		NO		IN FOCUS
181608700	https://volunteer.ala.org.au/validate/task/181608700	Valid		system	Tile_038-018-000_0-000.jpg		2021-06-07 14:08:34	2021-06-07 15:26:00		NO		IN FOCUS
181608701	https://volunteer.ala.org.au/validate/task/181608701	Valid		system	Tile_038-019-000_0-000.jpg		2021-06-07 15:26:18	2021-06-07 15:26:10		NO		IN FOCUS
181608701	https://volunteer.ala.org.au/validate/task/181608701	Valid		system	Tile_038-019-000_0-000.jpg		2021-06-07 15:26:09	2021-06-07 15:26:10		NO		IN FOCUS
181608701	https://volunteer.ala.org.au/validate/task/181608701	Valid		system	Tile_038-019-000_0-000.jpg		2021-06-07 15:24:15	2021-06-07 15:26:10		NO		IN FOCUS
181608701	https://volunteer.ala.org.au/validate/task/181608701	Valid		system	Tile_038-019-000_0-000.jpg		2021-06-07 14:09:12	2021-06-07 15:26:10		NO		IN FOCUS
181608701	https://volunteer.ala.org.au/validate/task/181608701	Valid		system	Tile_038-019-000_0-000.jpg			2021-06-07 15:26:10		NO		IN FOCUS
181608702	https://volunteer.ala.org.au/validate/task/181608702	Valid		system	Tile_038-020-000_0-000.jpg		2021-06-07 14:09:22	2021-06-07 15:26:32		NO		IN FOCUS
181608702	https://volunteer.ala.org.au/validate/task/181608702	Valid		system	Tile_038-020-000_0-000.jpg			2021-06-07 15:26:32		NO		IN FOCUS
181608702	https://volunteer.ala.org.au/validate/task/181608702	Valid		system	Tile_038-020-000_0-000.jpg		2021-06-07 15:24:26	2021-06-07 15:26:32		NO		IN FOCUS
181608702	https://volunteer.ala.org.au/validate/task/181608702	Valid		system	Tile_038-020-000_0-000.jpg		2021-06-07 15:26:45	2021-06-07 15:26:32		NO		IN FOCUS
181608702	https://volunteer.ala.org.au/validate/task/181608702	Valid		system	Tile_038-020-000_0-000.jpg		2021-06-07 15:26:32	2021-06-07 15:26:32		NO		IN FOCUS
181608704	https://volunteer.ala.org.au/validate/task/181608704	Valid		system	Tile_038-022-000_0-000.jpg			2021-06-07 15:27:06		NO		IN FOCUS
181608704	https://volunteer.ala.org.au/validate/task/181608704	Valid		system	Tile_038-022-000_0-000.jpg		2021-06-07 15:27:06	2021-06-07 15:27:06		NO		IN FOCUS
181608704	https://volunteer.ala.org.au/validate/task/181608704	Valid		system	Tile_038-022-000_0-000.jpg		2021-06-07 14:09:40	2021-06-07 15:27:06		NO		IN FOCUS
181608704	https://volunteer.ala.org.au/validate/task/181608704	Valid		system	Tile_038-022-000_0-000.jpg		2021-06-07 15:26:54	2021-06-07 15:27:06		NO		IN FOCUS
181608705	https://volunteer.ala.org.au/validate/task/181608705	Valid		system	Tile_038-023-000_0-000.jpg		2021-06-07 15:27:07	2021-06-07 15:27:07		NO		IN FOCUS
181608705	https://volunteer.ala.org.au/validate/task/181608705	Valid		system	Tile_038-023-000_0-000.jpg		2021-06-07 14:09:51	2021-06-07 15:27:07		NO		IN FOCUS
181608705	https://volunteer.ala.org.au/validate/task/181608705	Valid		system	Tile_038-023-000_0-000.jpg		2021-06-07 15:24:57	2021-06-07 15:27:07		NO		IN FOCUS
181608705	https://volunteer.ala.org.au/validate/task/181608705	Valid		system	Tile_038-023-000_0-000.jpg			2021-06-07 15:27:07		NO		IN FOCUS
181608706	https://volunteer.ala.org.au/validate/task/181608706	Valid		system	Tile_038-024-000_0-000.jpg			2021-06-07 15:27:18		NO		IN FOCUS
181608706	https://volunteer.ala.org.au/validate/task/181608706	Valid		system	Tile_038-024-000_0-000.jpg		2021-06-07 14:10:00	2021-06-07 15:27:18		NO		IN FOCUS
181608706	https://volunteer.ala.org.au/validate/task/181608706	Valid		system	Tile_038-024-000_0-000.jpg		2021-06-07 15:25:11	2021-06-07 15:27:18		NO		IN FOCUS
181608706	https://volunteer.ala.org.au/validate/task/181608706	Valid		system	Tile_038-024-000_0-000.jpg		2021-06-07 15:27:32	2021-06-07 15:27:18		NO		IN FOCUS
181608706	https://volunteer.ala.org.au/validate/task/181608706	Valid		system	Tile_038-024-000_0-000.jpg		2021-06-07 15:27:18	2021-06-07 15:27:18		NO		IN FOCUS
181608703	https://volunteer.ala.org.au/validate/task/181608703	Valid		system	Tile_038-021-000_0-000.jpg		2021-06-07 15:27:20	2021-06-07 15:27:20		NO		IN FOCUS
181608703	https://volunteer.ala.org.au/validate/task/181608703	Valid		system	Tile_038-021-000_0-000.jpg		2021-06-07 14:09:31	2021-06-07 15:27:20		NO		IN FOCUS
181608703	https://volunteer.ala.org.au/validate/task/181608703	Valid		system	Tile_038-021-000_0-000.jpg		2021-06-07 15:26:43	2021-06-07 15:27:20		NO		IN FOCUS
181608703	https://volunteer.ala.org.au/validate/task/181608703	Valid		system	Tile_038-021-000_0-000.jpg			2021-06-07 15:27:20		NO		IN FOCUS
181608707	https://volunteer.ala.org.au/validate/task/181608707	Valid		system	Tile_038-025-000_0-000.jpg			2021-06-07 15:27:28		NO		IN FOCUS
181608707	https://volunteer.ala.org.au/validate/task/181608707	Valid		system	Tile_038-025-000_0-000.jpg		2021-06-07 14:10:09	2021-06-07 15:27:28		NO		IN FOCUS
181608707	https://volunteer.ala.org.au/validate/task/181608707	Valid		system	Tile_038-025-000_0-000.jpg		2021-06-07 15:27:28	2021-06-07 15:27:28		NO		IN FOCUS
181608707	https://volunteer.ala.org.au/validate/task/181608707	Valid		system	Tile_038-025-000_0-000.jpg		2021-06-07 15:25:21	2021-06-07 15:27:28		NO		IN FOCUS
181608708	https://volunteer.ala.org.au/validate/task/181608708	Valid		system	Tile_038-026-000_0-000.jpg			2021-06-07 15:27:39		NO		IN FOCUS
181608708	https://volunteer.ala.org.au/validate/task/181608708	Valid		system	Tile_038-026-000_0-000.jpg		2021-06-07 14:10:19	2021-06-07 15:27:39		NO		IN FOCUS
181608708	https://volunteer.ala.org.au/validate/task/181608708	Valid		system	Tile_038-026-000_0-000.jpg		2021-06-07 15:27:55	2021-06-07 15:27:39		NO		IN FOCUS
181608708	https://volunteer.ala.org.au/validate/task/181608708	Valid		system	Tile_038-026-000_0-000.jpg		2021-06-07 15:25:34	2021-06-07 15:27:39		NO		IN FOCUS
181608708	https://volunteer.ala.org.au/validate/task/181608708	Valid		system	Tile_038-026-000_0-000.jpg		2021-06-07 15:27:38	2021-06-07 15:27:39		NO		IN FOCUS
181608709	https://volunteer.ala.org.au/validate/task/181608709	Valid		system	Tile_038-027-000_0-000.jpg		2021-06-07 14:10:28	2021-06-07 15:27:48		NO		IN FOCUS
181608709	https://volunteer.ala.org.au/validate/task/181608709	Valid		system	Tile_038-027-000_0-000.jpg			2021-06-07 15:27:48		NO		IN FOCUS
181608709	https://volunteer.ala.org.au/validate/task/181608709	Valid		system	Tile_038-027-000_0-000.jpg		2021-06-07 15:25:45	2021-06-07 15:27:48		NO		IN FOCUS
181608709	https://volunteer.ala.org.au/validate/task/181608709	Valid		system	Tile_038-027-000_0-000.jpg		2021-06-07 15:27:48	2021-06-07 15:27:48		NO		IN FOCUS
181608709	https://volunteer.ala.org.au/validate/task/181608709	Valid		system	Tile_038-027-000_0-000.jpg		2021-06-07 15:27:48	2021-06-07 15:27:48		NO		IN FOCUS
181608710	https://volunteer.ala.org.au/validate/task/181608710	Valid		system	Tile_038-028-000_0-000.jpg		2021-06-07 14:10:51	2021-06-07 15:27:59		NO		IN FOCUS
181608710	https://volunteer.ala.org.au/validate/task/181608710	Valid		system	Tile_038-028-000_0-000.jpg		2021-06-07 15:25:56	2021-06-07 15:27:59		NO		IN FOCUS
181608710	https://volunteer.ala.org.au/validate/task/181608710	Valid		system	Tile_038-028-000_0-000.jpg			2021-06-07 15:27:59		NO		IN FOCUS
181608710	https://volunteer.ala.org.au/validate/task/181608710	Valid		system	Tile_038-028-000_0-000.jpg		2021-06-07 15:27:59	2021-06-07 15:27:59		NO		IN FOCUS
181608710	https://volunteer.ala.org.au/validate/task/181608710	Valid		system	Tile_038-028-000_0-000.jpg		2021-06-07 15:28:07	2021-06-07 15:27:59		NO		IN FOCUS
181608711	https://volunteer.ala.org.au/validate/task/181608711	Valid		system	Tile_038-029-000_0-000.jpg		2021-06-07 14:10:59	2021-06-07 15:28:10		NO		IN FOCUS
181608711	https://volunteer.ala.org.au/validate/task/181608711	Valid		system	Tile_038-029-000_0-000.jpg			2021-06-07 15:28:10		NO		IN FOCUS
181608711	https://volunteer.ala.org.au/validate/task/181608711	Valid		system	Tile_038-029-000_0-000.jpg		2021-06-07 15:28:10	2021-06-07 15:28:10		NO		IN FOCUS
181608711	https://volunteer.ala.org.au/validate/task/181608711	Valid		system	Tile_038-029-000_0-000.jpg		2021-06-07 15:26:07	2021-06-07 15:28:10		NO		IN FOCUS
181608712	https://volunteer.ala.org.au/validate/task/181608712	Valid		system	Tile_038-030-000_0-000.jpg		2021-06-07 14:11:08	2021-06-07 15:28:21		NO		IN FOCUS
181608712	https://volunteer.ala.org.au/validate/task/181608712	Valid		system	Tile_038-030-000_0-000.jpg			2021-06-07 15:28:21		NO		IN FOCUS
181608712	https://volunteer.ala.org.au/validate/task/181608712	Valid		system	Tile_038-030-000_0-000.jpg		2021-06-07 15:26:19	2021-06-07 15:28:21		NO		IN FOCUS
181608712	https://volunteer.ala.org.au/validate/task/181608712	Valid		system	Tile_038-030-000_0-000.jpg		2021-06-07 15:28:21	2021-06-07 15:28:21		NO		IN FOCUS
181608712	https://volunteer.ala.org.au/validate/task/181608712	Valid		system	Tile_038-030-000_0-000.jpg		2021-06-07 15:28:45	2021-06-07 15:28:21		NO		IN FOCUS
181608713	https://volunteer.ala.org.au/validate/task/181608713	Valid		system	Tile_038-031-000_0-000.jpg		2021-06-07 14:14:40	2021-06-07 15:28:56		NO		IN FOCUS
181608713	https://volunteer.ala.org.au/validate/task/181608713	Valid		system	Tile_038-031-000_0-000.jpg			2021-06-07 15:28:56		NO		IN FOCUS
181608713	https://volunteer.ala.org.au/validate/task/181608713	Valid		system	Tile_038-031-000_0-000.jpg		2021-06-07 15:26:31	2021-06-07 15:28:56		NO		IN FOCUS
181608713	https://volunteer.ala.org.au/validate/task/181608713	Valid		system	Tile_038-031-000_0-000.jpg		2021-06-07 15:28:56	2021-06-07 15:28:56		NO		IN FOCUS
181608713	https://volunteer.ala.org.au/validate/task/181608713	Valid		system	Tile_038-031-000_0-000.jpg		2021-06-07 15:29:06	2021-06-07 15:28:56		NO		IN FOCUS
181608714	https://volunteer.ala.org.au/validate/task/181608714	Valid		system	Tile_038-032-000_0-000.jpg		2021-06-07 14:18:06	2021-06-07 15:29:09		NO		IN FOCUS
181608714	https://volunteer.ala.org.au/validate/task/181608714	Valid		system	Tile_038-032-000_0-000.jpg		2021-06-07 15:26:42	2021-06-07 15:29:09		NO		IN FOCUS
181608714	https://volunteer.ala.org.au/validate/task/181608714	Valid		system	Tile_038-032-000_0-000.jpg		2021-06-07 15:30:05	2021-06-07 15:29:09		NO		IN FOCUS
181608714	https://volunteer.ala.org.au/validate/task/181608714	Valid		system	Tile_038-032-000_0-000.jpg		2021-06-07 15:29:09	2021-06-07 15:29:09		NO		IN FOCUS
181608714	https://volunteer.ala.org.au/validate/task/181608714	Valid		system	Tile_038-032-000_0-000.jpg			2021-06-07 15:29:09		NO		IN FOCUS
181608715	https://volunteer.ala.org.au/validate/task/181608715	Valid		system	Tile_038-033-000_0-000.jpg		2021-06-07 15:26:53	2021-06-07 15:29:22		NO		IN FOCUS
181608715	https://volunteer.ala.org.au/validate/task/181608715	Valid		system	Tile_038-033-000_0-000.jpg		2021-06-07 14:18:16	2021-06-07 15:29:22		NO		IN FOCUS
181608715	https://volunteer.ala.org.au/validate/task/181608715	Valid		system	Tile_038-033-000_0-000.jpg		2021-06-07 15:30:29	2021-06-07 15:29:22		NO		IN FOCUS
181608715	https://volunteer.ala.org.au/validate/task/181608715	Valid		system	Tile_038-033-000_0-000.jpg		2021-06-07 15:29:21	2021-06-07 15:29:22		NO		IN FOCUS
181608715	https://volunteer.ala.org.au/validate/task/181608715	Valid		system	Tile_038-033-000_0-000.jpg			2021-06-07 15:29:22		NO		IN FOCUS
181608716	https://volunteer.ala.org.au/validate/task/181608716	Valid		system	Tile_038-034-000_0-000.jpg		2021-06-07 15:27:03	2021-06-07 15:29:37		NO		IN FOCUS
181608716	https://volunteer.ala.org.au/validate/task/181608716	Valid		system	Tile_038-034-000_0-000.jpg		2021-06-07 15:29:36	2021-06-07 15:29:37		NO		IN FOCUS
181608716	https://volunteer.ala.org.au/validate/task/181608716	Valid		system	Tile_038-034-000_0-000.jpg			2021-06-07 15:29:37		NO		IN FOCUS
181608716	https://volunteer.ala.org.au/validate/task/181608716	Valid		system	Tile_038-034-000_0-000.jpg		2021-06-07 14:18:24	2021-06-07 15:29:37		NO		IN FOCUS
181608717	https://volunteer.ala.org.au/validate/task/181608717	Valid		system	Tile_038-035-000_0-000.jpg		2021-06-07 15:29:59	2021-06-07 15:30:00		NO		IN FOCUS
181608717	https://volunteer.ala.org.au/validate/task/181608717	Valid		system	Tile_038-035-000_0-000.jpg		2021-06-07 14:18:34	2021-06-07 15:30:00		NO		IN FOCUS
181608717	https://volunteer.ala.org.au/validate/task/181608717	Valid		system	Tile_038-035-000_0-000.jpg		2021-06-07 15:27:14	2021-06-07 15:30:00		NO		IN FOCUS
181608717	https://volunteer.ala.org.au/validate/task/181608717	Valid		system	Tile_038-035-000_0-000.jpg			2021-06-07 15:30:00		NO		IN FOCUS
181608720	https://volunteer.ala.org.au/validate/task/181608720	Valid		system	Tile_038-038-000_0-000.jpg		2021-06-07 14:22:45	2021-06-07 15:31:36		NO		IN FOCUS
181608720	https://volunteer.ala.org.au/validate/task/181608720	Valid		system	Tile_038-038-000_0-000.jpg		2021-06-07 15:31:36	2021-06-07 15:31:36		NO		IN FOCUS
181608720	https://volunteer.ala.org.au/validate/task/181608720	Valid		system	Tile_038-038-000_0-000.jpg		2021-06-07 15:27:53	2021-06-07 15:31:36		NO		IN FOCUS
181608720	https://volunteer.ala.org.au/validate/task/181608720	Valid		system	Tile_038-038-000_0-000.jpg			2021-06-07 15:31:36		NO		IN FOCUS
181608721	https://volunteer.ala.org.au/validate/task/181608721	Valid		system	Tile_038-039-000_0-000.jpg			2021-06-07 15:32:10		NO		IN FOCUS
181608721	https://volunteer.ala.org.au/validate/task/181608721	Valid		system	Tile_038-039-000_0-000.jpg		2021-06-07 15:32:09	2021-06-07 15:32:10		NO		IN FOCUS
181608721	https://volunteer.ala.org.au/validate/task/181608721	Valid		system	Tile_038-039-000_0-000.jpg		2021-06-07 14:22:55	2021-06-07 15:32:10		NO		IN FOCUS
181608721	https://volunteer.ala.org.au/validate/task/181608721	Valid		system	Tile_038-039-000_0-000.jpg		2021-06-07 15:28:04	2021-06-07 15:32:10		NO		IN FOCUS
181608718	https://volunteer.ala.org.au/validate/task/181608718	Valid		system	Tile_038-036-000_0-000.jpg		2021-06-07 15:33:31	2021-06-07 15:33:31		NO		IN FOCUS
181608718	https://volunteer.ala.org.au/validate/task/181608718	Valid		system	Tile_038-036-000_0-000.jpg		2021-06-07 14:18:50	2021-06-07 15:33:31		NO		IN FOCUS
181608718	https://volunteer.ala.org.au/validate/task/181608718	Valid		system	Tile_038-036-000_0-000.jpg		2021-06-07 15:30:26	2021-06-07 15:33:31		NO		IN FOCUS
181608718	https://volunteer.ala.org.au/validate/task/181608718	Valid		system	Tile_038-036-000_0-000.jpg			2021-06-07 15:33:31		NO		IN FOCUS
181608725	https://volunteer.ala.org.au/validate/task/181608725	Valid		system	Tile_038-043-000_0-000.jpg			2021-06-07 15:35:15		NO		IN FOCUS
181608725	https://volunteer.ala.org.au/validate/task/181608725	Valid		system	Tile_038-043-000_0-000.jpg		2021-06-07 15:28:44	2021-06-07 15:35:15		NO		IN FOCUS
181608725	https://volunteer.ala.org.au/validate/task/181608725	Valid		system	Tile_038-043-000_0-000.jpg		2021-06-07 15:35:15	2021-06-07 15:35:15		NO		IN FOCUS
181608725	https://volunteer.ala.org.au/validate/task/181608725	Valid		system	Tile_038-043-000_0-000.jpg		2021-06-07 14:49:49	2021-06-07 15:35:15		NO		IN FOCUS
181608726	https://volunteer.ala.org.au/validate/task/181608726	Valid		system	Tile_038-044-000_0-000.jpg		2021-06-07 15:35:31	2021-06-07 15:35:32		NO		IN FOCUS
181608726	https://volunteer.ala.org.au/validate/task/181608726	Valid		system	Tile_038-044-000_0-000.jpg		2021-06-07 15:28:54	2021-06-07 15:35:32		NO		IN FOCUS
181608726	https://volunteer.ala.org.au/validate/task/181608726	Valid		system	Tile_038-044-000_0-000.jpg			2021-06-07 15:35:32		NO		IN FOCUS
181608726	https://volunteer.ala.org.au/validate/task/181608726	Valid		system	Tile_038-044-000_0-000.jpg		2021-06-07 14:49:57	2021-06-07 15:35:32		NO		IN FOCUS
181608727	https://volunteer.ala.org.au/validate/task/181608727	Valid		system	Tile_038-045-000_0-000.jpg		2021-06-07 15:29:05	2021-06-07 15:36:12		NO		IN FOCUS
181608727	https://volunteer.ala.org.au/validate/task/181608727	Valid		system	Tile_038-045-000_0-000.jpg		2021-06-07 14:50:06	2021-06-07 15:36:12		NO		IN FOCUS
181608727	https://volunteer.ala.org.au/validate/task/181608727	Valid		system	Tile_038-045-000_0-000.jpg			2021-06-07 15:36:12		NO		IN FOCUS
181608727	https://volunteer.ala.org.au/validate/task/181608727	Valid		system	Tile_038-045-000_0-000.jpg		2021-06-07 15:36:12	2021-06-07 15:36:12		NO		IN FOCUS
181608724	https://volunteer.ala.org.au/validate/task/181608724	Valid		system	Tile_038-042-000_0-000.jpg		2021-06-07 14:49:39	2021-06-07 15:36:26		NO		IN FOCUS
181608724	https://volunteer.ala.org.au/validate/task/181608724	Valid		system	Tile_038-042-000_0-000.jpg			2021-06-07 15:36:26		NO		IN FOCUS
181608724	https://volunteer.ala.org.au/validate/task/181608724	Valid		system	Tile_038-042-000_0-000.jpg		2021-06-07 15:36:26	2021-06-07 15:36:26		NO		IN FOCUS
181608724	https://volunteer.ala.org.au/validate/task/181608724	Valid		system	Tile_038-042-000_0-000.jpg		2021-06-07 15:34:39	2021-06-07 15:36:26		NO		IN FOCUS
181608729	https://volunteer.ala.org.au/validate/task/181608729	Valid		system	Tile_038-047-000_0-000.jpg		2021-06-07 14:51:06	2021-06-07 15:36:55		NO		IN FOCUS
181608729	https://volunteer.ala.org.au/validate/task/181608729	Valid		system	Tile_038-047-000_0-000.jpg		2021-06-07 15:29:32	2021-06-07 15:36:55		NO		IN FOCUS
181608729	https://volunteer.ala.org.au/validate/task/181608729	Valid		system	Tile_038-047-000_0-000.jpg		2021-06-07 15:36:59	2021-06-07 15:36:55		NO		IN FOCUS
181608729	https://volunteer.ala.org.au/validate/task/181608729	Valid		system	Tile_038-047-000_0-000.jpg		2021-06-07 15:36:55	2021-06-07 15:36:55		NO		IN FOCUS
181608729	https://volunteer.ala.org.au/validate/task/181608729	Valid		system	Tile_038-047-000_0-000.jpg			2021-06-07 15:36:55		NO		IN FOCUS
181608730	https://volunteer.ala.org.au/validate/task/181608730	Valid		system	Tile_038-048-000_0-000.jpg			2021-06-07 15:37:13		NO		IN FOCUS
181608730	https://volunteer.ala.org.au/validate/task/181608730	Valid		system	Tile_038-048-000_0-000.jpg		2021-06-07 15:37:31	2021-06-07 15:37:13	1	YES	EDGE	IN FOCUS		Unknown
181608730	https://volunteer.ala.org.au/validate/task/181608730	Valid		system	Tile_038-048-000_0-000.jpg		2021-06-07 14:51:15	2021-06-07 15:37:13		NO		IN FOCUS
181608730	https://volunteer.ala.org.au/validate/task/181608730	Valid		system	Tile_038-048-000_0-000.jpg		2021-06-07 15:37:13	2021-06-07 15:37:13		NO		IN FOCUS
181608730	https://volunteer.ala.org.au/validate/task/181608730	Valid		system	Tile_038-048-000_0-000.jpg		2021-06-07 15:29:43	2021-06-07 15:37:13		NO		IN FOCUS
181608728	https://volunteer.ala.org.au/validate/task/181608728	Valid		system	Tile_038-046-000_0-000.jpg			2021-06-07 15:37:21		NO		IN FOCUS
181608728	https://volunteer.ala.org.au/validate/task/181608728	Valid		system	Tile_038-046-000_0-000.jpg		2021-06-07 15:37:20	2021-06-07 15:37:21		NO		IN FOCUS
181608728	https://volunteer.ala.org.au/validate/task/181608728	Valid		system	Tile_038-046-000_0-000.jpg		2021-06-07 15:36:41	2021-06-07 15:37:21		NO		IN FOCUS
181608728	https://volunteer.ala.org.au/validate/task/181608728	Valid		system	Tile_038-046-000_0-000.jpg		2021-06-07 14:50:57	2021-06-07 15:37:21		NO		IN FOCUS
181608732	https://volunteer.ala.org.au/validate/task/181608732	Valid		system	Tile_038-050-000_0-000.jpg		2021-06-07 15:30:52	2021-06-07 15:37:49		NO		IN FOCUS
181608732	https://volunteer.ala.org.au/validate/task/181608732	Valid		system	Tile_038-050-000_0-000.jpg		2021-06-07 15:37:49	2021-06-07 15:37:49		NO		IN FOCUS
181608732	https://volunteer.ala.org.au/validate/task/181608732	Valid		system	Tile_038-050-000_0-000.jpg		2021-06-07 15:37:57	2021-06-07 15:37:49		NO		IN FOCUS
181608732	https://volunteer.ala.org.au/validate/task/181608732	Valid		system	Tile_038-050-000_0-000.jpg		2021-06-07 14:51:40	2021-06-07 15:37:49		NO		IN FOCUS
181608732	https://volunteer.ala.org.au/validate/task/181608732	Valid		system	Tile_038-050-000_0-000.jpg			2021-06-07 15:37:49		NO		IN FOCUS
181608733	https://volunteer.ala.org.au/validate/task/181608733	Valid		system	Tile_038-051-000_0-000.jpg		2021-06-07 14:51:48	2021-06-07 15:38:01		NO		IN FOCUS
181608733	https://volunteer.ala.org.au/validate/task/181608733	Valid		system	Tile_038-051-000_0-000.jpg		2021-06-07 15:38:09	2021-06-07 15:38:01		NO		IN FOCUS
181608733	https://volunteer.ala.org.au/validate/task/181608733	Valid		system	Tile_038-051-000_0-000.jpg		2021-06-07 15:38:01	2021-06-07 15:38:01		NO		IN FOCUS
181608733	https://volunteer.ala.org.au/validate/task/181608733	Valid		system	Tile_038-051-000_0-000.jpg			2021-06-07 15:38:01		NO		IN FOCUS
181608733	https://volunteer.ala.org.au/validate/task/181608733	Valid		system	Tile_038-051-000_0-000.jpg		2021-06-07 15:31:03	2021-06-07 15:38:01		NO		IN FOCUS
181608734	https://volunteer.ala.org.au/validate/task/181608734	Valid		system	Tile_038-052-000_0-000.jpg		2021-06-07 15:31:15	2021-06-07 15:38:12		NO		IN FOCUS
181608734	https://volunteer.ala.org.au/validate/task/181608734	Valid		system	Tile_038-052-000_0-000.jpg			2021-06-07 15:38:12		NO		IN FOCUS
181608734	https://volunteer.ala.org.au/validate/task/181608734	Valid		system	Tile_038-052-000_0-000.jpg		2021-06-07 14:52:00	2021-06-07 15:38:12		NO		IN FOCUS
181608734	https://volunteer.ala.org.au/validate/task/181608734	Valid		system	Tile_038-052-000_0-000.jpg		2021-06-07 15:38:12	2021-06-07 15:38:12		NO		IN FOCUS
181608734	https://volunteer.ala.org.au/validate/task/181608734	Valid		system	Tile_038-052-000_0-000.jpg		2021-06-07 15:38:20	2021-06-07 15:38:12		NO		IN FOCUS
181608735	https://volunteer.ala.org.au/validate/task/181608735	Valid		system	Tile_038-053-000_0-000.jpg		2021-06-07 15:38:25	2021-06-07 15:38:25		NO		IN FOCUS
181608735	https://volunteer.ala.org.au/validate/task/181608735	Valid		system	Tile_038-053-000_0-000.jpg			2021-06-07 15:38:25		NO		IN FOCUS
181608735	https://volunteer.ala.org.au/validate/task/181608735	Valid		system	Tile_038-053-000_0-000.jpg		2021-06-07 14:52:10	2021-06-07 15:38:25		NO		IN FOCUS
181608735	https://volunteer.ala.org.au/validate/task/181608735	Valid		system	Tile_038-053-000_0-000.jpg		2021-06-07 15:31:25	2021-06-07 15:38:25		NO		IN FOCUS
181608735	https://volunteer.ala.org.au/validate/task/181608735	Valid		system	Tile_038-053-000_0-000.jpg		2021-06-07 15:38:35	2021-06-07 15:38:25		NO		IN FOCUS
181608736	https://volunteer.ala.org.au/validate/task/181608736	Valid		system	Tile_038-054-000_0-000.jpg		2021-06-07 15:38:35	2021-06-07 15:38:59		NO		IN FOCUS
181608736	https://volunteer.ala.org.au/validate/task/181608736	Valid		system	Tile_038-054-000_0-000.jpg			2021-06-07 15:38:59		NO		IN FOCUS
181608736	https://volunteer.ala.org.au/validate/task/181608736	Valid		system	Tile_038-054-000_0-000.jpg		2021-06-07 15:38:54	2021-06-07 15:38:59		NO		IN FOCUS
181608736	https://volunteer.ala.org.au/validate/task/181608736	Valid		system	Tile_038-054-000_0-000.jpg		2021-06-07 15:38:59	2021-06-07 15:38:59		NO		IN FOCUS
181608737	https://volunteer.ala.org.au/validate/task/181608737	Valid		system	Tile_038-055-000_0-000.jpg		2021-06-07 15:39:17	2021-06-07 15:39:22		NO		IN FOCUS
181608737	https://volunteer.ala.org.au/validate/task/181608737	Valid		system	Tile_038-055-000_0-000.jpg			2021-06-07 15:39:22		NO		IN FOCUS
181608737	https://volunteer.ala.org.au/validate/task/181608737	Valid		system	Tile_038-055-000_0-000.jpg		2021-06-07 15:38:48	2021-06-07 15:39:22		NO		IN FOCUS
181608737	https://volunteer.ala.org.au/validate/task/181608737	Valid		system	Tile_038-055-000_0-000.jpg		2021-06-07 15:39:22	2021-06-07 15:39:22		NO		IN FOCUS
181608737	https://volunteer.ala.org.au/validate/task/181608737	Valid		system	Tile_038-055-000_0-000.jpg		2021-06-07 15:39:48	2021-06-07 15:39:22		NO		IN FOCUS
181608738	https://volunteer.ala.org.au/validate/task/181608738	Valid		system	Tile_038-056-000_0-000.jpg			2021-06-07 15:39:39		NO		IN FOCUS
181608738	https://volunteer.ala.org.au/validate/task/181608738	Valid		system	Tile_038-056-000_0-000.jpg		2021-06-07 15:39:01	2021-06-07 15:39:39		NO		IN FOCUS
181608738	https://volunteer.ala.org.au/validate/task/181608738	Valid		system	Tile_038-056-000_0-000.jpg		2021-06-07 15:39:38	2021-06-07 15:39:39		NO		IN FOCUS
181608738	https://volunteer.ala.org.au/validate/task/181608738	Valid		system	Tile_038-056-000_0-000.jpg		2021-06-07 15:39:39	2021-06-07 15:39:39		NO		IN FOCUS
181608739	https://volunteer.ala.org.au/validate/task/181608739	Valid		system	Tile_038-057-000_0-000.jpg		2021-06-07 15:40:14	2021-06-07 15:40:03		NO		IN FOCUS
181608739	https://volunteer.ala.org.au/validate/task/181608739	Valid		system	Tile_038-057-000_0-000.jpg		2021-06-07 15:39:16	2021-06-07 15:40:03		NO		IN FOCUS
181608739	https://volunteer.ala.org.au/validate/task/181608739	Valid		system	Tile_038-057-000_0-000.jpg		2021-06-07 15:40:03	2021-06-07 15:40:03		NO		IN FOCUS
181608739	https://volunteer.ala.org.au/validate/task/181608739	Valid		system	Tile_038-057-000_0-000.jpg		2021-06-07 15:39:55	2021-06-07 15:40:03		NO		IN FOCUS
181608739	https://volunteer.ala.org.au/validate/task/181608739	Valid		system	Tile_038-057-000_0-000.jpg			2021-06-07 15:40:03		NO		IN FOCUS
181608740	https://volunteer.ala.org.au/validate/task/181608740	Valid		system	Tile_038-058-000_0-000.jpg			2021-06-07 15:40:33		NO		IN FOCUS
181608740	https://volunteer.ala.org.au/validate/task/181608740	Valid		system	Tile_038-058-000_0-000.jpg		2021-06-07 15:40:08	2021-06-07 15:40:33		NO		IN FOCUS
181608740	https://volunteer.ala.org.au/validate/task/181608740	Valid		system	Tile_038-058-000_0-000.jpg		2021-06-07 15:39:39	2021-06-07 15:40:33		NO		IN FOCUS
181608740	https://volunteer.ala.org.au/validate/task/181608740	Valid		system	Tile_038-058-000_0-000.jpg		2021-06-07 15:40:52	2021-06-07 15:40:33		NO		IN FOCUS
181608740	https://volunteer.ala.org.au/validate/task/181608740	Valid		system	Tile_038-058-000_0-000.jpg		2021-06-07 15:40:33	2021-06-07 15:40:33		NO		IN FOCUS
181608741	https://volunteer.ala.org.au/validate/task/181608741	Valid		system	Tile_038-059-000_0-000.jpg		2021-06-07 15:40:50	2021-06-07 15:40:50		NO		IN FOCUS
181608741	https://volunteer.ala.org.au/validate/task/181608741	Valid		system	Tile_038-059-000_0-000.jpg		2021-06-07 15:40:18	2021-06-07 15:40:50		NO		IN FOCUS
181608741	https://volunteer.ala.org.au/validate/task/181608741	Valid		system	Tile_038-059-000_0-000.jpg		2021-06-07 15:39:50	2021-06-07 15:40:50		NO		IN FOCUS
181608741	https://volunteer.ala.org.au/validate/task/181608741	Valid		system	Tile_038-059-000_0-000.jpg			2021-06-07 15:40:50		NO		IN FOCUS
181608742	https://volunteer.ala.org.au/validate/task/181608742	Valid		system	Tile_038-060-000_0-000.jpg		2021-06-07 15:41:18	2021-06-07 15:41:18		NO		IN FOCUS
181608742	https://volunteer.ala.org.au/validate/task/181608742	Valid		system	Tile_038-060-000_0-000.jpg		2021-06-07 15:40:29	2021-06-07 15:41:18		NO		IN FOCUS
181608742	https://volunteer.ala.org.au/validate/task/181608742	Valid		system	Tile_038-060-000_0-000.jpg		2021-06-07 15:40:00	2021-06-07 15:41:18		NO		IN FOCUS
181608742	https://volunteer.ala.org.au/validate/task/181608742	Valid		system	Tile_038-060-000_0-000.jpg			2021-06-07 15:41:18		NO		IN FOCUS
181608743	https://volunteer.ala.org.au/validate/task/181608743	Valid		system	Tile_039-001-000_0-000.jpg		2021-06-07 15:40:12	2021-06-07 15:41:41		NO		IN FOCUS
181608743	https://volunteer.ala.org.au/validate/task/181608743	Valid		system	Tile_039-001-000_0-000.jpg		2021-06-07 15:40:45	2021-06-07 15:41:41		NO		IN FOCUS
181608743	https://volunteer.ala.org.au/validate/task/181608743	Valid		system	Tile_039-001-000_0-000.jpg		2021-06-07 15:41:41	2021-06-07 15:41:41		NO		IN FOCUS
181608743	https://volunteer.ala.org.au/validate/task/181608743	Valid		system	Tile_039-001-000_0-000.jpg			2021-06-07 15:41:41		NO		IN FOCUS
181608744	https://volunteer.ala.org.au/validate/task/181608744	Valid		system	Tile_039-002-000_0-000.jpg		2021-06-07 15:41:00	2021-06-07 15:42:00		NO		IN FOCUS
181608744	https://volunteer.ala.org.au/validate/task/181608744	Valid		system	Tile_039-002-000_0-000.jpg		2021-06-07 15:42:00	2021-06-07 15:42:00		NO		IN FOCUS
181608744	https://volunteer.ala.org.au/validate/task/181608744	Valid		system	Tile_039-002-000_0-000.jpg		2021-06-07 15:40:24	2021-06-07 15:42:00		NO		IN FOCUS
181608744	https://volunteer.ala.org.au/validate/task/181608744	Valid		system	Tile_039-002-000_0-000.jpg			2021-06-07 15:42:00		NO		IN FOCUS
181608745	https://volunteer.ala.org.au/validate/task/181608745	Valid		system	Tile_039-003-000_0-000.jpg		2021-06-07 15:41:18	2021-06-07 15:42:30		NO		IN FOCUS
181608745	https://volunteer.ala.org.au/validate/task/181608745	Valid		system	Tile_039-003-000_0-000.jpg		2021-06-07 15:40:34	2021-06-07 15:42:30		NO		IN FOCUS
181608745	https://volunteer.ala.org.au/validate/task/181608745	Valid		system	Tile_039-003-000_0-000.jpg		2021-06-07 15:42:30	2021-06-07 15:42:30		NO		IN FOCUS
181608745	https://volunteer.ala.org.au/validate/task/181608745	Valid		system	Tile_039-003-000_0-000.jpg			2021-06-07 15:42:30		NO		IN FOCUS
181608746	https://volunteer.ala.org.au/validate/task/181608746	Valid		system	Tile_039-004-000_0-000.jpg		2021-06-07 15:41:30	2021-06-07 15:42:45		NO		IN FOCUS
181608746	https://volunteer.ala.org.au/validate/task/181608746	Valid		system	Tile_039-004-000_0-000.jpg			2021-06-07 15:42:45		NO		IN FOCUS
181608746	https://volunteer.ala.org.au/validate/task/181608746	Valid		system	Tile_039-004-000_0-000.jpg		2021-06-07 15:42:45	2021-06-07 15:42:45		NO		IN FOCUS
181608746	https://volunteer.ala.org.au/validate/task/181608746	Valid		system	Tile_039-004-000_0-000.jpg		2021-06-07 15:40:45	2021-06-07 15:42:45		NO		IN FOCUS
181608747	https://volunteer.ala.org.au/validate/task/181608747	Valid		system	Tile_039-005-000_0-000.jpg			2021-06-07 15:43:06		NO		IN FOCUS
181608747	https://volunteer.ala.org.au/validate/task/181608747	Valid		system	Tile_039-005-000_0-000.jpg		2021-06-07 15:41:42	2021-06-07 15:43:06		NO		IN FOCUS
181608747	https://volunteer.ala.org.au/validate/task/181608747	Valid		system	Tile_039-005-000_0-000.jpg		2021-06-07 15:40:56	2021-06-07 15:43:06		NO		IN FOCUS
181608747	https://volunteer.ala.org.au/validate/task/181608747	Valid		system	Tile_039-005-000_0-000.jpg		2021-06-07 15:43:06	2021-06-07 15:43:06		NO		IN FOCUS
181608749	https://volunteer.ala.org.au/validate/task/181608749	Valid		system	Tile_039-007-000_0-000.jpg			2021-06-07 15:43:45		NO		IN FOCUS
181608749	https://volunteer.ala.org.au/validate/task/181608749	Valid		system	Tile_039-007-000_0-000.jpg		2021-06-07 15:43:45	2021-06-07 15:43:45		NO		IN FOCUS
181608749	https://volunteer.ala.org.au/validate/task/181608749	Valid		system	Tile_039-007-000_0-000.jpg		2021-06-07 15:42:19	2021-06-07 15:43:45		NO		IN FOCUS
181608749	https://volunteer.ala.org.au/validate/task/181608749	Valid		system	Tile_039-007-000_0-000.jpg		2021-06-07 15:41:21	2021-06-07 15:43:45		NO		IN FOCUS
181608750	https://volunteer.ala.org.au/validate/task/181608750	Valid		system	Tile_039-008-000_0-000.jpg		2021-06-07 15:41:32	2021-06-07 15:44:01		NO		IN FOCUS
181608750	https://volunteer.ala.org.au/validate/task/181608750	Valid		system	Tile_039-008-000_0-000.jpg		2021-06-07 15:42:36	2021-06-07 15:44:01		NO		IN FOCUS
181608750	https://volunteer.ala.org.au/validate/task/181608750	Valid		system	Tile_039-008-000_0-000.jpg		2021-06-07 15:44:01	2021-06-07 15:44:01		NO		IN FOCUS
181608750	https://volunteer.ala.org.au/validate/task/181608750	Valid		system	Tile_039-008-000_0-000.jpg			2021-06-07 15:44:01		NO		IN FOCUS
181608751	https://volunteer.ala.org.au/validate/task/181608751	Valid		system	Tile_039-009-000_0-000.jpg		2021-06-07 15:44:19	2021-06-07 15:44:20		NO		IN FOCUS
181608751	https://volunteer.ala.org.au/validate/task/181608751	Valid		system	Tile_039-009-000_0-000.jpg		2021-06-07 15:41:45	2021-06-07 15:44:20		NO		IN FOCUS
181608751	https://volunteer.ala.org.au/validate/task/181608751	Valid		system	Tile_039-009-000_0-000.jpg			2021-06-07 15:44:20		NO		IN FOCUS
181608751	https://volunteer.ala.org.au/validate/task/181608751	Valid		system	Tile_039-009-000_0-000.jpg		2021-06-07 15:42:57	2021-06-07 15:44:20		NO		IN FOCUS
181608748	https://volunteer.ala.org.au/validate/task/181608748	Valid		system	Tile_039-006-000_0-000.jpg		2021-06-07 15:41:55	2021-06-07 15:44:24		NO		IN FOCUS
181608748	https://volunteer.ala.org.au/validate/task/181608748	Valid		system	Tile_039-006-000_0-000.jpg		2021-06-07 15:43:25	2021-06-07 15:44:24		NO
181608748	https://volunteer.ala.org.au/validate/task/181608748	Valid		system	Tile_039-006-000_0-000.jpg		2021-06-07 15:44:23	2021-06-07 15:44:24		NO		IN FOCUS
181608748	https://volunteer.ala.org.au/validate/task/181608748	Valid		system	Tile_039-006-000_0-000.jpg			2021-06-07 15:44:24		NO		IN FOCUS
181608748	https://volunteer.ala.org.au/validate/task/181608748	Valid		system	Tile_039-006-000_0-000.jpg		2021-06-07 15:41:10	2021-06-07 15:44:24		NO		IN FOCUS
181608754	https://volunteer.ala.org.au/validate/task/181608754	Valid		system	Tile_039-012-000_0-000.jpg		2021-06-07 15:43:53	2021-06-07 15:46:07		NO		IN FOCUS
181608754	https://volunteer.ala.org.au/validate/task/181608754	Valid		system	Tile_039-012-000_0-000.jpg		2021-06-07 15:46:07	2021-06-07 15:46:07		NO		IN FOCUS
181608754	https://volunteer.ala.org.au/validate/task/181608754	Valid		system	Tile_039-012-000_0-000.jpg			2021-06-07 15:46:07		NO		IN FOCUS
181608754	https://volunteer.ala.org.au/validate/task/181608754	Valid		system	Tile_039-012-000_0-000.jpg		2021-06-07 15:42:33	2021-06-07 15:46:07		NO		IN FOCUS
181608753	https://volunteer.ala.org.au/validate/task/181608753	Valid		system	Tile_039-011-000_0-000.jpg		2021-06-07 15:42:23	2021-06-07 15:46:19		NO		IN FOCUS
181608753	https://volunteer.ala.org.au/validate/task/181608753	Valid		system	Tile_039-011-000_0-000.jpg		2021-06-07 15:43:39	2021-06-07 15:46:19		NO		IN FOCUS
181608753	https://volunteer.ala.org.au/validate/task/181608753	Valid		system	Tile_039-011-000_0-000.jpg		2021-06-07 15:46:19	2021-06-07 15:46:19		NO		IN FOCUS
181608753	https://volunteer.ala.org.au/validate/task/181608753	Valid		system	Tile_039-011-000_0-000.jpg			2021-06-07 15:46:19		NO		IN FOCUS
181608755	https://volunteer.ala.org.au/validate/task/181608755	Valid		system	Tile_039-013-000_0-000.jpg		2021-06-07 15:42:44	2021-06-07 15:46:38		NO		IN FOCUS
181608755	https://volunteer.ala.org.au/validate/task/181608755	Valid		system	Tile_039-013-000_0-000.jpg		2021-06-07 15:46:38	2021-06-07 15:46:38		NO		IN FOCUS
181608755	https://volunteer.ala.org.au/validate/task/181608755	Valid		system	Tile_039-013-000_0-000.jpg		2021-06-07 15:44:07	2021-06-07 15:46:38		NO		IN FOCUS
181608755	https://volunteer.ala.org.au/validate/task/181608755	Valid		system	Tile_039-013-000_0-000.jpg			2021-06-07 15:46:38		NO		IN FOCUS
181608756	https://volunteer.ala.org.au/validate/task/181608756	Valid		system	Tile_039-014-000_0-000.jpg		2021-06-07 15:47:41	2021-06-07 15:47:21		NO		IN FOCUS
181608756	https://volunteer.ala.org.au/validate/task/181608756	Valid		system	Tile_039-014-000_0-000.jpg			2021-06-07 15:47:21		NO		IN FOCUS
181608756	https://volunteer.ala.org.au/validate/task/181608756	Valid		system	Tile_039-014-000_0-000.jpg		2021-06-07 15:47:21	2021-06-07 15:47:21		NO		IN FOCUS
181608756	https://volunteer.ala.org.au/validate/task/181608756	Valid		system	Tile_039-014-000_0-000.jpg		2021-06-07 15:44:24	2021-06-07 15:47:21		NO		IN FOCUS
181608756	https://volunteer.ala.org.au/validate/task/181608756	Valid		system	Tile_039-014-000_0-000.jpg		2021-06-07 15:42:55	2021-06-07 15:47:21		NO		IN FOCUS
181608757	https://volunteer.ala.org.au/validate/task/181608757	Valid		system	Tile_039-015-000_0-000.jpg		2021-06-07 15:44:38	2021-06-07 15:47:47		NO		IN FOCUS
181608757	https://volunteer.ala.org.au/validate/task/181608757	Valid		system	Tile_039-015-000_0-000.jpg		2021-06-07 15:43:05	2021-06-07 15:47:47		NO		IN FOCUS
181608757	https://volunteer.ala.org.au/validate/task/181608757	Valid		system	Tile_039-015-000_0-000.jpg		2021-06-07 15:48:28	2021-06-07 15:47:47		NO		IN FOCUS
181608757	https://volunteer.ala.org.au/validate/task/181608757	Valid		system	Tile_039-015-000_0-000.jpg		2021-06-07 15:47:47	2021-06-07 15:47:47		NO		IN FOCUS
181608757	https://volunteer.ala.org.au/validate/task/181608757	Valid		system	Tile_039-015-000_0-000.jpg			2021-06-07 15:47:47		NO		IN FOCUS
181608758	https://volunteer.ala.org.au/validate/task/181608758	Valid		system	Tile_039-016-000_0-000.jpg			2021-06-07 15:48:11		NO		IN FOCUS
181608758	https://volunteer.ala.org.au/validate/task/181608758	Valid		system	Tile_039-016-000_0-000.jpg		2021-06-07 15:45:13	2021-06-07 15:48:11		NO		IN FOCUS
181608758	https://volunteer.ala.org.au/validate/task/181608758	Valid		system	Tile_039-016-000_0-000.jpg		2021-06-07 15:48:16	2021-06-07 15:48:11		NO		IN FOCUS
181608758	https://volunteer.ala.org.au/validate/task/181608758	Valid		system	Tile_039-016-000_0-000.jpg		2021-06-07 15:48:11	2021-06-07 15:48:11		NO		IN FOCUS
181608758	https://volunteer.ala.org.au/validate/task/181608758	Valid		system	Tile_039-016-000_0-000.jpg		2021-06-07 15:43:17	2021-06-07 15:48:11		NO		IN FOCUS
181608759	https://volunteer.ala.org.au/validate/task/181608759	Valid		system	Tile_039-017-000_0-000.jpg			2021-06-07 15:48:23		NO		IN FOCUS
181608759	https://volunteer.ala.org.au/validate/task/181608759	Valid		system	Tile_039-017-000_0-000.jpg		2021-06-07 15:48:47	2021-06-07 15:48:23		NO		IN FOCUS
181608759	https://volunteer.ala.org.au/validate/task/181608759	Valid		system	Tile_039-017-000_0-000.jpg		2021-06-07 15:48:23	2021-06-07 15:48:23		NO		IN FOCUS
181608759	https://volunteer.ala.org.au/validate/task/181608759	Valid		system	Tile_039-017-000_0-000.jpg		2021-06-07 15:43:27	2021-06-07 15:48:23		NO		IN FOCUS
181608759	https://volunteer.ala.org.au/validate/task/181608759	Valid		system	Tile_039-017-000_0-000.jpg		2021-06-07 15:45:24	2021-06-07 15:48:23		NO		IN FOCUS
181608760	https://volunteer.ala.org.au/validate/task/181608760	Valid		system	Tile_039-018-000_0-000.jpg		2021-06-07 15:45:39	2021-06-07 15:48:52		NO		IN FOCUS
181608760	https://volunteer.ala.org.au/validate/task/181608760	Valid		system	Tile_039-018-000_0-000.jpg		2021-06-07 15:48:39	2021-06-07 15:48:52		NO		IN FOCUS
181608760	https://volunteer.ala.org.au/validate/task/181608760	Valid		system	Tile_039-018-000_0-000.jpg		2021-06-07 15:48:51	2021-06-07 15:48:52		NO		IN FOCUS
181608760	https://volunteer.ala.org.au/validate/task/181608760	Valid		system	Tile_039-018-000_0-000.jpg			2021-06-07 15:48:52		NO		IN FOCUS
181608760	https://volunteer.ala.org.au/validate/task/181608760	Valid		system	Tile_039-018-000_0-000.jpg		2021-06-07 15:51:31	2021-06-07 15:48:52		NO		IN FOCUS
181608761	https://volunteer.ala.org.au/validate/task/181608761	Valid		system	Tile_039-019-000_0-000.jpg		2021-06-07 15:45:51	2021-06-07 15:49:38		NO		IN FOCUS
181608761	https://volunteer.ala.org.au/validate/task/181608761	Valid		system	Tile_039-019-000_0-000.jpg		2021-06-07 15:49:38	2021-06-07 15:49:38		NO		IN FOCUS
181608761	https://volunteer.ala.org.au/validate/task/181608761	Valid		system	Tile_039-019-000_0-000.jpg		2021-06-07 15:49:06	2021-06-07 15:49:38		NO		IN FOCUS
181608761	https://volunteer.ala.org.au/validate/task/181608761	Valid		system	Tile_039-019-000_0-000.jpg			2021-06-07 15:49:38		NO		IN FOCUS
181608763	https://volunteer.ala.org.au/validate/task/181608763	Valid		system	Tile_039-021-000_0-000.jpg		2021-06-07 15:51:29	2021-06-07 15:51:30		NO		IN FOCUS
181608763	https://volunteer.ala.org.au/validate/task/181608763	Valid		system	Tile_039-021-000_0-000.jpg		2021-06-07 15:50:10	2021-06-07 15:51:30		NO		IN FOCUS
181608763	https://volunteer.ala.org.au/validate/task/181608763	Valid		system	Tile_039-021-000_0-000.jpg			2021-06-07 15:51:30		NO		IN FOCUS
181608763	https://volunteer.ala.org.au/validate/task/181608763	Valid		system	Tile_039-021-000_0-000.jpg		2021-06-07 15:46:55	2021-06-07 15:51:30		NO		IN FOCUS
181608764	https://volunteer.ala.org.au/validate/task/181608764	Valid		system	Tile_039-022-000_0-000.jpg		2021-06-07 15:47:13	2021-06-07 15:51:53		NO		IN FOCUS
181608764	https://volunteer.ala.org.au/validate/task/181608764	Valid		system	Tile_039-022-000_0-000.jpg		2021-06-07 15:50:32	2021-06-07 15:51:53		NO		IN FOCUS
181608764	https://volunteer.ala.org.au/validate/task/181608764	Valid		system	Tile_039-022-000_0-000.jpg			2021-06-07 15:51:53		NO		IN FOCUS
181608764	https://volunteer.ala.org.au/validate/task/181608764	Valid		system	Tile_039-022-000_0-000.jpg		2021-06-07 15:51:53	2021-06-07 15:51:53		NO		IN FOCUS
181608762	https://volunteer.ala.org.au/validate/task/181608762	Valid		system	Tile_039-020-000_0-000.jpg		2021-06-07 15:51:58	2021-06-07 15:51:59		NO		IN FOCUS
181608762	https://volunteer.ala.org.au/validate/task/181608762	Valid		system	Tile_039-020-000_0-000.jpg			2021-06-07 15:51:59		NO		IN FOCUS
181608762	https://volunteer.ala.org.au/validate/task/181608762	Valid		system	Tile_039-020-000_0-000.jpg		2021-06-07 15:46:13	2021-06-07 15:51:59		NO		IN FOCUS
181608762	https://volunteer.ala.org.au/validate/task/181608762	Valid		system	Tile_039-020-000_0-000.jpg		2021-06-07 15:49:48	2021-06-07 15:51:59		NO		IN FOCUS
181608765	https://volunteer.ala.org.au/validate/task/181608765	Valid		system	Tile_039-023-000_0-000.jpg			2021-06-07 15:52:06		NO		IN FOCUS
181608765	https://volunteer.ala.org.au/validate/task/181608765	Valid		system	Tile_039-023-000_0-000.jpg		2021-06-07 15:52:06	2021-06-07 15:52:06		NO		IN FOCUS
181608765	https://volunteer.ala.org.au/validate/task/181608765	Valid		system	Tile_039-023-000_0-000.jpg		2021-06-07 15:50:52	2021-06-07 15:52:06		NO		IN FOCUS
181608765	https://volunteer.ala.org.au/validate/task/181608765	Valid		system	Tile_039-023-000_0-000.jpg		2021-06-07 15:52:23	2021-06-07 15:52:06		NO		IN FOCUS
181608765	https://volunteer.ala.org.au/validate/task/181608765	Valid		system	Tile_039-023-000_0-000.jpg		2021-06-07 15:47:45	2021-06-07 15:52:06		NO		IN FOCUS
181608766	https://volunteer.ala.org.au/validate/task/181608766	Valid		system	Tile_039-024-000_0-000.jpg		2021-06-07 15:52:18	2021-06-07 15:52:18		NO		IN FOCUS
181608766	https://volunteer.ala.org.au/validate/task/181608766	Valid		system	Tile_039-024-000_0-000.jpg		2021-06-07 15:48:05	2021-06-07 15:52:18		NO		IN FOCUS
181608766	https://volunteer.ala.org.au/validate/task/181608766	Valid		system	Tile_039-024-000_0-000.jpg			2021-06-07 15:52:18		NO		IN FOCUS
181608766	https://volunteer.ala.org.au/validate/task/181608766	Valid		system	Tile_039-024-000_0-000.jpg		2021-06-07 15:51:14	2021-06-07 15:52:18		NO		IN FOCUS
181608767	https://volunteer.ala.org.au/validate/task/181608767	Valid		system	Tile_039-025-000_0-000.jpg		2021-06-07 15:52:47	2021-06-07 15:52:29		NO		IN FOCUS
181608767	https://volunteer.ala.org.au/validate/task/181608767	Valid		system	Tile_039-025-000_0-000.jpg		2021-06-07 15:48:29	2021-06-07 15:52:29		NO		IN FOCUS
181608767	https://volunteer.ala.org.au/validate/task/181608767	Valid		system	Tile_039-025-000_0-000.jpg		2021-06-07 15:52:29	2021-06-07 15:52:29		NO		IN FOCUS
181608767	https://volunteer.ala.org.au/validate/task/181608767	Valid		system	Tile_039-025-000_0-000.jpg		2021-06-07 15:51:37	2021-06-07 15:52:29		NO		IN FOCUS
181608767	https://volunteer.ala.org.au/validate/task/181608767	Valid		system	Tile_039-025-000_0-000.jpg			2021-06-07 15:52:29		NO		IN FOCUS
181608768	https://volunteer.ala.org.au/validate/task/181608768	Valid		system	Tile_039-026-000_0-000.jpg			2021-06-07 15:52:40		NO		IN FOCUS
181608768	https://volunteer.ala.org.au/validate/task/181608768	Valid		system	Tile_039-026-000_0-000.jpg		2021-06-07 15:52:59	2021-06-07 15:52:40		NO		IN FOCUS
181608768	https://volunteer.ala.org.au/validate/task/181608768	Valid		system	Tile_039-026-000_0-000.jpg		2021-06-07 15:48:41	2021-06-07 15:52:40		NO		IN FOCUS
181608768	https://volunteer.ala.org.au/validate/task/181608768	Valid		system	Tile_039-026-000_0-000.jpg		2021-06-07 15:52:40	2021-06-07 15:52:40		NO		IN FOCUS
181608768	https://volunteer.ala.org.au/validate/task/181608768	Valid		system	Tile_039-026-000_0-000.jpg		2021-06-07 15:51:57	2021-06-07 15:52:40		NO		IN FOCUS
181608769	https://volunteer.ala.org.au/validate/task/181608769	Valid		system	Tile_039-027-000_0-000.jpg		2021-06-07 15:48:51	2021-06-07 15:52:50		NO		IN FOCUS
181608769	https://volunteer.ala.org.au/validate/task/181608769	Valid		system	Tile_039-027-000_0-000.jpg			2021-06-07 15:52:50		NO		IN FOCUS
181608769	https://volunteer.ala.org.au/validate/task/181608769	Valid		system	Tile_039-027-000_0-000.jpg		2021-06-07 15:53:11	2021-06-07 15:52:50		NO		IN FOCUS
181608769	https://volunteer.ala.org.au/validate/task/181608769	Valid		system	Tile_039-027-000_0-000.jpg		2021-06-07 15:52:49	2021-06-07 15:52:50		NO		IN FOCUS
181608769	https://volunteer.ala.org.au/validate/task/181608769	Valid		system	Tile_039-027-000_0-000.jpg		2021-06-07 15:52:13	2021-06-07 15:52:50		NO		IN FOCUS
181608771	https://volunteer.ala.org.au/validate/task/181608771	Valid		system	Tile_039-029-000_0-000.jpg		2021-06-07 15:50:09	2021-06-07 15:53:17		NO		IN FOCUS
181608771	https://volunteer.ala.org.au/validate/task/181608771	Valid		system	Tile_039-029-000_0-000.jpg		2021-06-07 15:53:14	2021-06-07 15:53:17		NO		IN FOCUS
181608771	https://volunteer.ala.org.au/validate/task/181608771	Valid		system	Tile_039-029-000_0-000.jpg			2021-06-07 15:53:17		NO		IN FOCUS
181608771	https://volunteer.ala.org.au/validate/task/181608771	Valid		system	Tile_039-029-000_0-000.jpg		2021-06-07 15:53:17	2021-06-07 15:53:17		NO		IN FOCUS
181608771	https://volunteer.ala.org.au/validate/task/181608771	Valid		system	Tile_039-029-000_0-000.jpg		2021-06-07 15:59:36	2021-06-07 15:53:17		NO		IN FOCUS
181608772	https://volunteer.ala.org.au/validate/task/181608772	Valid		system	Tile_039-030-000_0-000.jpg		2021-06-07 15:54:01	2021-06-07 15:53:47		NO		IN FOCUS
181608772	https://volunteer.ala.org.au/validate/task/181608772	Valid		system	Tile_039-030-000_0-000.jpg		2021-06-07 15:53:34	2021-06-07 15:53:47		NO		IN FOCUS
181608772	https://volunteer.ala.org.au/validate/task/181608772	Valid		system	Tile_039-030-000_0-000.jpg		2021-06-07 15:53:46	2021-06-07 15:53:47		NO		IN FOCUS
181608772	https://volunteer.ala.org.au/validate/task/181608772	Valid		system	Tile_039-030-000_0-000.jpg			2021-06-07 15:53:47		NO		IN FOCUS
181608772	https://volunteer.ala.org.au/validate/task/181608772	Valid		system	Tile_039-030-000_0-000.jpg		2021-06-07 15:53:27	2021-06-07 15:53:47		NO		IN FOCUS
181608775	https://volunteer.ala.org.au/validate/task/181608775	Valid		system	Tile_039-033-000_0-000.jpg			2021-06-07 15:54:58		NO		IN FOCUS
181608775	https://volunteer.ala.org.au/validate/task/181608775	Valid		system	Tile_039-033-000_0-000.jpg		2021-06-07 15:54:58	2021-06-07 15:54:58		NO		IN FOCUS
181608775	https://volunteer.ala.org.au/validate/task/181608775	Valid		system	Tile_039-033-000_0-000.jpg		2021-06-07 15:54:21	2021-06-07 15:54:58		NO		IN FOCUS
181608775	https://volunteer.ala.org.au/validate/task/181608775	Valid		system	Tile_039-033-000_0-000.jpg		2021-06-07 15:54:03	2021-06-07 15:54:58		NO		IN FOCUS
181608773	https://volunteer.ala.org.au/validate/task/181608773	Valid		system	Tile_039-031-000_0-000.jpg			2021-06-07 15:54:59		NO		IN FOCUS
181608773	https://volunteer.ala.org.au/validate/task/181608773	Valid		system	Tile_039-031-000_0-000.jpg		2021-06-07 15:54:59	2021-06-07 15:54:59		NO		IN FOCUS
181608773	https://volunteer.ala.org.au/validate/task/181608773	Valid		system	Tile_039-031-000_0-000.jpg		2021-06-07 15:53:40	2021-06-07 15:54:59		NO		IN FOCUS
181608773	https://volunteer.ala.org.au/validate/task/181608773	Valid		system	Tile_039-031-000_0-000.jpg		2021-06-07 15:54:23	2021-06-07 15:54:59		NO		IN FOCUS
181608776	https://volunteer.ala.org.au/validate/task/181608776	Valid		system	Tile_039-034-000_0-000.jpg		2021-06-07 15:54:37	2021-06-07 15:55:44		NO		IN FOCUS
181608776	https://volunteer.ala.org.au/validate/task/181608776	Valid		system	Tile_039-034-000_0-000.jpg		2021-06-07 15:54:14	2021-06-07 15:55:44		NO		IN FOCUS
181608776	https://volunteer.ala.org.au/validate/task/181608776	Valid		system	Tile_039-034-000_0-000.jpg			2021-06-07 15:55:44		NO		IN FOCUS
181608776	https://volunteer.ala.org.au/validate/task/181608776	Valid		system	Tile_039-034-000_0-000.jpg		2021-06-07 15:55:44	2021-06-07 15:55:44		NO		IN FOCUS
181608774	https://volunteer.ala.org.au/validate/task/181608774	Valid		system	Tile_039-032-000_0-000.jpg		2021-06-07 15:53:52	2021-06-07 15:55:46		NO		IN FOCUS
181608774	https://volunteer.ala.org.au/validate/task/181608774	Valid		system	Tile_039-032-000_0-000.jpg		2021-06-07 15:54:40	2021-06-07 15:55:46		NO		IN FOCUS
181608774	https://volunteer.ala.org.au/validate/task/181608774	Valid		system	Tile_039-032-000_0-000.jpg			2021-06-07 15:55:46		NO		IN FOCUS
181608774	https://volunteer.ala.org.au/validate/task/181608774	Valid		system	Tile_039-032-000_0-000.jpg		2021-06-07 15:55:45	2021-06-07 15:55:46		NO		IN FOCUS
181608778	https://volunteer.ala.org.au/validate/task/181608778	Valid		system	Tile_039-036-000_0-000.jpg			2021-06-07 15:56:14		NO		IN FOCUS
181608778	https://volunteer.ala.org.au/validate/task/181608778	Valid		system	Tile_039-036-000_0-000.jpg		2021-06-07 15:56:14	2021-06-07 15:56:14		NO		IN FOCUS
181608778	https://volunteer.ala.org.au/validate/task/181608778	Valid		system	Tile_039-036-000_0-000.jpg		2021-06-07 15:55:22	2021-06-07 15:56:14		NO		IN FOCUS
181608778	https://volunteer.ala.org.au/validate/task/181608778	Valid		system	Tile_039-036-000_0-000.jpg		2021-06-07 15:55:02	2021-06-07 15:56:14		NO		IN FOCUS
181608777	https://volunteer.ala.org.au/validate/task/181608777	Valid		system	Tile_039-035-000_0-000.jpg		2021-06-07 15:55:00	2021-06-07 15:57:19		NO		IN FOCUS
181608777	https://volunteer.ala.org.au/validate/task/181608777	Valid		system	Tile_039-035-000_0-000.jpg			2021-06-07 15:57:19		NO		IN FOCUS
181608777	https://volunteer.ala.org.au/validate/task/181608777	Valid		system	Tile_039-035-000_0-000.jpg		2021-06-07 15:57:18	2021-06-07 15:57:19		NO		IN FOCUS
181608777	https://volunteer.ala.org.au/validate/task/181608777	Valid		system	Tile_039-035-000_0-000.jpg		2021-06-07 15:54:35	2021-06-07 15:57:19		NO
181608777	https://volunteer.ala.org.au/validate/task/181608777	Valid		system	Tile_039-035-000_0-000.jpg		2021-06-07 15:56:02	2021-06-07 15:57:19		NO		IN FOCUS
181608780	https://volunteer.ala.org.au/validate/task/181608780	Valid		system	Tile_039-038-000_0-000.jpg		2021-06-07 15:56:49	2021-06-07 15:57:54		NO		IN FOCUS
181608780	https://volunteer.ala.org.au/validate/task/181608780	Valid		system	Tile_039-038-000_0-000.jpg		2021-06-07 15:57:54	2021-06-07 15:57:54		NO		IN FOCUS
181608780	https://volunteer.ala.org.au/validate/task/181608780	Valid		system	Tile_039-038-000_0-000.jpg			2021-06-07 15:57:54		NO		IN FOCUS
181608780	https://volunteer.ala.org.au/validate/task/181608780	Valid		system	Tile_039-038-000_0-000.jpg		2021-06-07 15:56:24	2021-06-07 15:57:54		NO		IN FOCUS
181608781	https://volunteer.ala.org.au/validate/task/181608781	Valid		system	Tile_039-039-000_0-000.jpg			2021-06-07 15:58:36		NO		IN FOCUS
181608781	https://volunteer.ala.org.au/validate/task/181608781	Valid		system	Tile_039-039-000_0-000.jpg		2021-06-07 15:56:34	2021-06-07 15:58:36		NO		IN FOCUS
181608781	https://volunteer.ala.org.au/validate/task/181608781	Valid		system	Tile_039-039-000_0-000.jpg		2021-06-07 15:58:35	2021-06-07 15:58:36		NO		IN FOCUS
181608781	https://volunteer.ala.org.au/validate/task/181608781	Valid		system	Tile_039-039-000_0-000.jpg		2021-06-07 15:57:10	2021-06-07 15:58:36		NO		IN FOCUS
181608782	https://volunteer.ala.org.au/validate/task/181608782	Valid		system	Tile_039-040-000_0-000.jpg			2021-06-07 15:58:54		NO		IN FOCUS
181608782	https://volunteer.ala.org.au/validate/task/181608782	Valid		system	Tile_039-040-000_0-000.jpg		2021-06-07 15:58:53	2021-06-07 15:58:54		NO		IN FOCUS
181608782	https://volunteer.ala.org.au/validate/task/181608782	Valid		system	Tile_039-040-000_0-000.jpg		2021-06-07 15:57:28	2021-06-07 15:58:54		NO		IN FOCUS
181608782	https://volunteer.ala.org.au/validate/task/181608782	Valid		system	Tile_039-040-000_0-000.jpg		2021-06-07 15:58:04	2021-06-07 15:58:54		NO		IN FOCUS
181608783	https://volunteer.ala.org.au/validate/task/181608783	Valid		system	Tile_039-041-000_0-000.jpg			2021-06-07 15:59:48		NO		IN FOCUS
181608783	https://volunteer.ala.org.au/validate/task/181608783	Valid		system	Tile_039-041-000_0-000.jpg		2021-06-07 15:59:47	2021-06-07 15:59:48		NO		IN FOCUS
181608783	https://volunteer.ala.org.au/validate/task/181608783	Valid		system	Tile_039-041-000_0-000.jpg		2021-06-07 15:59:17	2021-06-07 15:59:48		NO		IN FOCUS
181608783	https://volunteer.ala.org.au/validate/task/181608783	Valid		system	Tile_039-041-000_0-000.jpg		2021-06-07 15:57:40	2021-06-07 15:59:48		NO		IN FOCUS
181608786	https://volunteer.ala.org.au/validate/task/181608786	Valid		system	Tile_039-044-000_0-000.jpg		2021-06-07 15:58:35	2021-06-07 16:01:18		NO		IN FOCUS
181608786	https://volunteer.ala.org.au/validate/task/181608786	Valid		system	Tile_039-044-000_0-000.jpg		2021-06-07 16:00:12	2021-06-07 16:01:18		NO		IN FOCUS
181608786	https://volunteer.ala.org.au/validate/task/181608786	Valid		system	Tile_039-044-000_0-000.jpg		2021-06-07 16:01:34	2021-06-07 16:01:18		NO		IN FOCUS
181608786	https://volunteer.ala.org.au/validate/task/181608786	Valid		system	Tile_039-044-000_0-000.jpg		2021-06-07 16:01:18	2021-06-07 16:01:18		NO		IN FOCUS
181608786	https://volunteer.ala.org.au/validate/task/181608786	Valid		system	Tile_039-044-000_0-000.jpg			2021-06-07 16:01:18		NO		IN FOCUS
181608788	https://volunteer.ala.org.au/validate/task/181608788	Valid		system	Tile_039-046-000_0-000.jpg		2021-06-07 16:03:39	2021-06-07 16:02:17		NO		IN FOCUS
181608788	https://volunteer.ala.org.au/validate/task/181608788	Valid		system	Tile_039-046-000_0-000.jpg		2021-06-07 15:59:39	2021-06-07 16:02:17		NO		IN FOCUS
181608788	https://volunteer.ala.org.au/validate/task/181608788	Valid		system	Tile_039-046-000_0-000.jpg			2021-06-07 16:02:17		NO		IN FOCUS
181608788	https://volunteer.ala.org.au/validate/task/181608788	Valid		system	Tile_039-046-000_0-000.jpg		2021-06-07 16:02:17	2021-06-07 16:02:17		NO		IN FOCUS
181608788	https://volunteer.ala.org.au/validate/task/181608788	Valid		system	Tile_039-046-000_0-000.jpg		2021-06-07 16:02:06	2021-06-07 16:02:17		NO		IN FOCUS
181608785	https://volunteer.ala.org.au/validate/task/181608785	Valid		system	Tile_039-043-000_0-000.jpg		2021-06-07 16:01:09	2021-06-07 16:02:50		NO		IN FOCUS
181608785	https://volunteer.ala.org.au/validate/task/181608785	Valid		system	Tile_039-043-000_0-000.jpg			2021-06-07 16:02:50		NO		IN FOCUS
181608785	https://volunteer.ala.org.au/validate/task/181608785	Valid		system	Tile_039-043-000_0-000.jpg		2021-06-07 16:02:49	2021-06-07 16:02:50		NO		IN FOCUS
181608785	https://volunteer.ala.org.au/validate/task/181608785	Valid		system	Tile_039-043-000_0-000.jpg		2021-06-07 15:58:23	2021-06-07 16:02:50		NO		IN FOCUS
181608789	https://volunteer.ala.org.au/validate/task/181608789	Valid		system	Tile_039-047-000_0-000.jpg		2021-06-07 16:00:07	2021-06-07 16:04:14		NO		IN FOCUS
181608789	https://volunteer.ala.org.au/validate/task/181608789	Valid		system	Tile_039-047-000_0-000.jpg		2021-06-07 16:04:14	2021-06-07 16:04:14		NO		IN FOCUS
181608789	https://volunteer.ala.org.au/validate/task/181608789	Valid		system	Tile_039-047-000_0-000.jpg			2021-06-07 16:04:14		NO		IN FOCUS
181608789	https://volunteer.ala.org.au/validate/task/181608789	Valid		system	Tile_039-047-000_0-000.jpg		2021-06-07 16:03:06	2021-06-07 16:04:14		NO		IN FOCUS
181608793	https://volunteer.ala.org.au/validate/task/181608793	Valid		system	Tile_039-051-000_0-000.jpg			2021-06-07 16:04:28		NO		IN FOCUS
181608793	https://volunteer.ala.org.au/validate/task/181608793	Valid		system	Tile_039-051-000_0-000.jpg		2021-06-07 16:03:22	2021-06-07 16:04:28		NO		IN FOCUS
181608793	https://volunteer.ala.org.au/validate/task/181608793	Valid		system	Tile_039-051-000_0-000.jpg		2021-06-07 16:03:18	2021-06-07 16:04:28		NO		IN FOCUS
181608793	https://volunteer.ala.org.au/validate/task/181608793	Valid		system	Tile_039-051-000_0-000.jpg		2021-06-07 16:04:28	2021-06-07 16:04:28		NO		IN FOCUS
181608795	https://volunteer.ala.org.au/validate/task/181608795	Valid		system	Tile_039-053-000_0-000.jpg		2021-06-07 16:04:04	2021-06-07 16:05:00		NO		IN FOCUS
181608795	https://volunteer.ala.org.au/validate/task/181608795	Valid		system	Tile_039-053-000_0-000.jpg		2021-06-07 16:04:27	2021-06-07 16:05:00		NO		IN FOCUS
181608795	https://volunteer.ala.org.au/validate/task/181608795	Valid		system	Tile_039-053-000_0-000.jpg		2021-06-07 16:05:00	2021-06-07 16:05:00		NO		IN FOCUS
181608795	https://volunteer.ala.org.au/validate/task/181608795	Valid		system	Tile_039-053-000_0-000.jpg			2021-06-07 16:05:00		NO		IN FOCUS
181608792	https://volunteer.ala.org.au/validate/task/181608792	Valid		system	Tile_039-050-000_0-000.jpg		2021-06-07 16:03:09	2021-06-07 16:05:07		NO		IN FOCUS
181608792	https://volunteer.ala.org.au/validate/task/181608792	Valid		system	Tile_039-050-000_0-000.jpg		2021-06-07 16:05:07	2021-06-07 16:05:07		NO		IN FOCUS
181608792	https://volunteer.ala.org.au/validate/task/181608792	Valid		system	Tile_039-050-000_0-000.jpg			2021-06-07 16:05:07		NO		IN FOCUS
181608792	https://volunteer.ala.org.au/validate/task/181608792	Valid		system	Tile_039-050-000_0-000.jpg		2021-06-07 16:04:29	2021-06-07 16:05:07		NO		IN FOCUS
181608796	https://volunteer.ala.org.au/validate/task/181608796	Valid		system	Tile_039-054-000_0-000.jpg			2021-06-07 16:05:24		NO		IN FOCUS
181608796	https://volunteer.ala.org.au/validate/task/181608796	Valid		system	Tile_039-054-000_0-000.jpg		2021-06-07 16:04:39	2021-06-07 16:05:24		NO		IN FOCUS
181608796	https://volunteer.ala.org.au/validate/task/181608796	Valid		system	Tile_039-054-000_0-000.jpg		2021-06-07 16:04:22	2021-06-07 16:05:24		NO		IN FOCUS
181608796	https://volunteer.ala.org.au/validate/task/181608796	Valid		system	Tile_039-054-000_0-000.jpg		2021-06-07 16:05:24	2021-06-07 16:05:24		NO		IN FOCUS
181608796	https://volunteer.ala.org.au/validate/task/181608796	Valid		system	Tile_039-054-000_0-000.jpg		2021-06-07 16:05:38	2021-06-07 16:05:24		NO		IN FOCUS
181608797	https://volunteer.ala.org.au/validate/task/181608797	Valid		system	Tile_039-055-000_0-000.jpg			2021-06-07 16:06:27		NO		IN FOCUS
181608797	https://volunteer.ala.org.au/validate/task/181608797	Valid		system	Tile_039-055-000_0-000.jpg		2021-06-07 16:05:41	2021-06-07 16:06:27		NO		IN FOCUS
181608797	https://volunteer.ala.org.au/validate/task/181608797	Valid		system	Tile_039-055-000_0-000.jpg		2021-06-07 16:06:26	2021-06-07 16:06:27		NO		IN FOCUS
181608797	https://volunteer.ala.org.au/validate/task/181608797	Valid		system	Tile_039-055-000_0-000.jpg		2021-06-07 16:05:52	2021-06-07 16:06:27		NO		IN FOCUS
181608799	https://volunteer.ala.org.au/validate/task/181608799	Valid		system	Tile_039-057-000_0-000.jpg		2021-06-07 16:07:21	2021-06-07 16:07:22		NO		IN FOCUS
181608799	https://volunteer.ala.org.au/validate/task/181608799	Valid		system	Tile_039-057-000_0-000.jpg		2021-06-07 16:06:58	2021-06-07 16:07:22		NO		IN FOCUS
181608799	https://volunteer.ala.org.au/validate/task/181608799	Valid		system	Tile_039-057-000_0-000.jpg		2021-06-07 16:06:15	2021-06-07 16:07:22		NO		IN FOCUS
181608799	https://volunteer.ala.org.au/validate/task/181608799	Valid		system	Tile_039-057-000_0-000.jpg			2021-06-07 16:07:22		NO		IN FOCUS
181608798	https://volunteer.ala.org.au/validate/task/181608798	Valid		system	Tile_039-056-000_0-000.jpg		2021-06-07 16:05:58	2021-06-07 16:07:43		NO		IN FOCUS
181608798	https://volunteer.ala.org.au/validate/task/181608798	Valid		system	Tile_039-056-000_0-000.jpg		2021-06-07 16:07:42	2021-06-07 16:07:43		NO		IN FOCUS
181608798	https://volunteer.ala.org.au/validate/task/181608798	Valid		system	Tile_039-056-000_0-000.jpg			2021-06-07 16:07:43		NO		IN FOCUS
181608798	https://volunteer.ala.org.au/validate/task/181608798	Valid		system	Tile_039-056-000_0-000.jpg		2021-06-07 16:06:52	2021-06-07 16:07:43		NO		IN FOCUS
181608800	https://volunteer.ala.org.au/validate/task/181608800	Valid		system	Tile_039-058-000_0-000.jpg		2021-06-07 16:07:10	2021-06-07 16:07:55		NO		IN FOCUS
181608800	https://volunteer.ala.org.au/validate/task/181608800	Valid		system	Tile_039-058-000_0-000.jpg		2021-06-07 16:06:28	2021-06-07 16:07:55		NO		IN FOCUS
181608800	https://volunteer.ala.org.au/validate/task/181608800	Valid		system	Tile_039-058-000_0-000.jpg		2021-06-07 16:09:35	2021-06-07 16:07:55		NO		IN FOCUS
181608800	https://volunteer.ala.org.au/validate/task/181608800	Valid		system	Tile_039-058-000_0-000.jpg		2021-06-07 16:07:54	2021-06-07 16:07:55		NO		IN FOCUS
181608800	https://volunteer.ala.org.au/validate/task/181608800	Valid		system	Tile_039-058-000_0-000.jpg			2021-06-07 16:07:55		NO		IN FOCUS
181608801	https://volunteer.ala.org.au/validate/task/181608801	Valid		system	Tile_039-059-000_0-000.jpg			2021-06-07 16:07:55		NO		IN FOCUS
181608801	https://volunteer.ala.org.au/validate/task/181608801	Valid		system	Tile_039-059-000_0-000.jpg		2021-06-07 16:07:54	2021-06-07 16:07:55		NO		IN FOCUS
181608801	https://volunteer.ala.org.au/validate/task/181608801	Valid		system	Tile_039-059-000_0-000.jpg		2021-06-07 16:07:23	2021-06-07 16:07:55		NO		IN FOCUS
181608801	https://volunteer.ala.org.au/validate/task/181608801	Valid		system	Tile_039-059-000_0-000.jpg		2021-06-07 16:06:45	2021-06-07 16:07:55		NO		IN FOCUS
181608802	https://volunteer.ala.org.au/validate/task/181608802	Valid		system	Tile_039-060-000_0-000.jpg		2021-06-07 16:08:08	2021-06-07 16:08:08		NO		IN FOCUS
181608802	https://volunteer.ala.org.au/validate/task/181608802	Valid		system	Tile_039-060-000_0-000.jpg		2021-06-07 16:07:46	2021-06-07 16:08:08		NO		IN FOCUS
181608802	https://volunteer.ala.org.au/validate/task/181608802	Valid		system	Tile_039-060-000_0-000.jpg			2021-06-07 16:08:08		NO		IN FOCUS
181608802	https://volunteer.ala.org.au/validate/task/181608802	Valid		system	Tile_039-060-000_0-000.jpg		2021-06-07 16:06:58	2021-06-07 16:08:08		NO		IN FOCUS
181608803	https://volunteer.ala.org.au/validate/task/181608803	Valid		system	Tile_040-001-000_0-000.jpg		2021-06-07 16:07:12	2021-06-07 16:08:20		NO		IN FOCUS
181608803	https://volunteer.ala.org.au/validate/task/181608803	Valid		system	Tile_040-001-000_0-000.jpg		2021-06-07 16:08:00	2021-06-07 16:08:20		NO		IN FOCUS
181608803	https://volunteer.ala.org.au/validate/task/181608803	Valid		system	Tile_040-001-000_0-000.jpg		2021-06-07 16:08:20	2021-06-07 16:08:20		NO		IN FOCUS
181608803	https://volunteer.ala.org.au/validate/task/181608803	Valid		system	Tile_040-001-000_0-000.jpg			2021-06-07 16:08:20		NO		IN FOCUS
181608804	https://volunteer.ala.org.au/validate/task/181608804	Valid		system	Tile_040-002-000_0-000.jpg		2021-06-07 16:08:19	2021-06-07 16:08:37		NO		IN FOCUS
181608804	https://volunteer.ala.org.au/validate/task/181608804	Valid		system	Tile_040-002-000_0-000.jpg		2021-06-07 16:08:37	2021-06-07 16:08:37		NO		IN FOCUS
181608804	https://volunteer.ala.org.au/validate/task/181608804	Valid		system	Tile_040-002-000_0-000.jpg		2021-06-07 16:07:52	2021-06-07 16:08:37		NO		IN FOCUS
181608804	https://volunteer.ala.org.au/validate/task/181608804	Valid		system	Tile_040-002-000_0-000.jpg			2021-06-07 16:08:37		NO		IN FOCUS
181608805	https://volunteer.ala.org.au/validate/task/181608805	Valid		system	Tile_040-003-000_0-000.jpg		2021-06-07 16:08:05	2021-06-07 16:08:49		NO		IN FOCUS
181608805	https://volunteer.ala.org.au/validate/task/181608805	Valid		system	Tile_040-003-000_0-000.jpg			2021-06-07 16:08:49		NO		IN FOCUS
181608805	https://volunteer.ala.org.au/validate/task/181608805	Valid		system	Tile_040-003-000_0-000.jpg		2021-06-07 16:08:49	2021-06-07 16:08:49		NO		IN FOCUS
181608805	https://volunteer.ala.org.au/validate/task/181608805	Valid		system	Tile_040-003-000_0-000.jpg		2021-06-07 16:08:37	2021-06-07 16:08:49		NO		IN FOCUS
181608807	https://volunteer.ala.org.au/validate/task/181608807	Valid		system	Tile_040-005-000_0-000.jpg		2021-06-07 16:09:53	2021-06-07 16:09:54		NO		IN FOCUS
181608807	https://volunteer.ala.org.au/validate/task/181608807	Valid		system	Tile_040-005-000_0-000.jpg		2021-06-07 16:10:19	2021-06-07 16:09:54		NO		IN FOCUS
181608807	https://volunteer.ala.org.au/validate/task/181608807	Valid		system	Tile_040-005-000_0-000.jpg		2021-06-07 16:08:46	2021-06-07 16:09:54		NO		IN FOCUS
181608807	https://volunteer.ala.org.au/validate/task/181608807	Valid		system	Tile_040-005-000_0-000.jpg			2021-06-07 16:09:54		NO		IN FOCUS
181608807	https://volunteer.ala.org.au/validate/task/181608807	Valid		system	Tile_040-005-000_0-000.jpg		2021-06-07 16:09:04	2021-06-07 16:09:54		NO		IN FOCUS
181608806	https://volunteer.ala.org.au/validate/task/181608806	Valid		system	Tile_040-004-000_0-000.jpg		2021-06-07 16:09:30	2021-06-07 16:10:07		NO		IN FOCUS
181608806	https://volunteer.ala.org.au/validate/task/181608806	Valid		system	Tile_040-004-000_0-000.jpg			2021-06-07 16:10:07		NO		IN FOCUS
181608806	https://volunteer.ala.org.au/validate/task/181608806	Valid		system	Tile_040-004-000_0-000.jpg		2021-06-07 16:10:07	2021-06-07 16:10:07		NO		IN FOCUS
181608806	https://volunteer.ala.org.au/validate/task/181608806	Valid		system	Tile_040-004-000_0-000.jpg		2021-06-07 16:08:23	2021-06-07 16:10:07		NO		IN FOCUS
181608809	https://volunteer.ala.org.au/validate/task/181608809	Valid		system	Tile_040-007-000_0-000.jpg		2021-06-07 16:10:34	2021-06-07 16:10:34		NO		IN FOCUS
181608809	https://volunteer.ala.org.au/validate/task/181608809	Valid		system	Tile_040-007-000_0-000.jpg			2021-06-07 16:10:34		NO		IN FOCUS
181608809	https://volunteer.ala.org.au/validate/task/181608809	Valid		system	Tile_040-007-000_0-000.jpg		2021-06-07 16:09:50	2021-06-07 16:10:34		NO		IN FOCUS
181608809	https://volunteer.ala.org.au/validate/task/181608809	Valid		system	Tile_040-007-000_0-000.jpg		2021-06-07 16:09:34	2021-06-07 16:10:34		NO		IN FOCUS
181608810	https://volunteer.ala.org.au/validate/task/181608810	Valid		system	Tile_040-008-000_0-000.jpg		2021-06-07 16:10:52	2021-06-07 16:11:10		NO		IN FOCUS
181608810	https://volunteer.ala.org.au/validate/task/181608810	Valid		system	Tile_040-008-000_0-000.jpg		2021-06-07 16:11:08	2021-06-07 16:11:10		NO		IN FOCUS
181608810	https://volunteer.ala.org.au/validate/task/181608810	Valid		system	Tile_040-008-000_0-000.jpg		2021-06-07 16:11:10	2021-06-07 16:11:10		NO		IN FOCUS
181608810	https://volunteer.ala.org.au/validate/task/181608810	Valid		system	Tile_040-008-000_0-000.jpg			2021-06-07 16:11:10		NO		IN FOCUS
181608811	https://volunteer.ala.org.au/validate/task/181608811	Valid		system	Tile_040-009-000_0-000.jpg		2021-06-07 16:11:43	2021-06-07 16:11:43		NO		IN FOCUS
181608811	https://volunteer.ala.org.au/validate/task/181608811	Valid		system	Tile_040-009-000_0-000.jpg			2021-06-07 16:11:43		NO		IN FOCUS
181608811	https://volunteer.ala.org.au/validate/task/181608811	Valid		system	Tile_040-009-000_0-000.jpg		2021-06-07 16:11:09	2021-06-07 16:11:43		NO		IN FOCUS
181608811	https://volunteer.ala.org.au/validate/task/181608811	Valid		system	Tile_040-009-000_0-000.jpg		2021-06-07 16:11:32	2021-06-07 16:11:43		NO		IN FOCUS
181608812	https://volunteer.ala.org.au/validate/task/181608812	Valid		system	Tile_040-010-000_0-000.jpg		2021-06-07 16:11:59	2021-06-07 16:12:00		NO		IN FOCUS
181608812	https://volunteer.ala.org.au/validate/task/181608812	Valid		system	Tile_040-010-000_0-000.jpg		2021-06-07 16:12:00	2021-06-07 16:12:00		NO		IN FOCUS
181608812	https://volunteer.ala.org.au/validate/task/181608812	Valid		system	Tile_040-010-000_0-000.jpg		2021-06-07 16:12:04	2021-06-07 16:12:00		NO		IN FOCUS
181608812	https://volunteer.ala.org.au/validate/task/181608812	Valid		system	Tile_040-010-000_0-000.jpg			2021-06-07 16:12:00		NO		IN FOCUS
181608812	https://volunteer.ala.org.au/validate/task/181608812	Valid		system	Tile_040-010-000_0-000.jpg		2021-06-07 16:11:21	2021-06-07 16:12:00		NO		IN FOCUS
181608813	https://volunteer.ala.org.au/validate/task/181608813	Valid		system	Tile_040-011-000_0-000.jpg		2021-06-07 16:11:34	2021-06-07 16:12:25		NO		IN FOCUS
181608813	https://volunteer.ala.org.au/validate/task/181608813	Valid		system	Tile_040-011-000_0-000.jpg		2021-06-07 16:12:18	2021-06-07 16:12:25		NO		IN FOCUS
181608813	https://volunteer.ala.org.au/validate/task/181608813	Valid		system	Tile_040-011-000_0-000.jpg		2021-06-07 16:12:23	2021-06-07 16:12:25		NO		IN FOCUS
181608813	https://volunteer.ala.org.au/validate/task/181608813	Valid		system	Tile_040-011-000_0-000.jpg			2021-06-07 16:12:25		NO		IN FOCUS
181608813	https://volunteer.ala.org.au/validate/task/181608813	Valid		system	Tile_040-011-000_0-000.jpg		2021-06-07 16:12:26	2021-06-07 16:12:25		NO		IN FOCUS
181608808	https://volunteer.ala.org.au/validate/task/181608808	Valid		system	Tile_040-006-000_0-000.jpg		2021-06-07 16:12:49	2021-06-07 16:12:49		NO		IN FOCUS
181608808	https://volunteer.ala.org.au/validate/task/181608808	Valid		system	Tile_040-006-000_0-000.jpg		2021-06-07 16:09:02	2021-06-07 16:12:49		NO		IN FOCUS
181608808	https://volunteer.ala.org.au/validate/task/181608808	Valid		system	Tile_040-006-000_0-000.jpg			2021-06-07 16:12:49		NO		IN FOCUS
181608808	https://volunteer.ala.org.au/validate/task/181608808	Valid		system	Tile_040-006-000_0-000.jpg		2021-06-07 16:10:42	2021-06-07 16:12:49		NO		IN FOCUS
181608814	https://volunteer.ala.org.au/validate/task/181608814	Valid		system	Tile_040-012-000_0-000.jpg		2021-06-07 16:12:45	2021-06-07 16:12:55		NO		IN FOCUS
181608814	https://volunteer.ala.org.au/validate/task/181608814	Valid		system	Tile_040-012-000_0-000.jpg			2021-06-07 16:12:55		NO		IN FOCUS
181608814	https://volunteer.ala.org.au/validate/task/181608814	Valid		system	Tile_040-012-000_0-000.jpg		2021-06-07 16:11:48	2021-06-07 16:12:55		NO		IN FOCUS
181608814	https://volunteer.ala.org.au/validate/task/181608814	Valid		system	Tile_040-012-000_0-000.jpg		2021-06-07 16:12:55	2021-06-07 16:12:55		NO		IN FOCUS
181608815	https://volunteer.ala.org.au/validate/task/181608815	Valid		system	Tile_040-013-000_0-000.jpg		2021-06-07 16:13:10	2021-06-07 16:13:10		NO		IN FOCUS
181608815	https://volunteer.ala.org.au/validate/task/181608815	Valid		system	Tile_040-013-000_0-000.jpg			2021-06-07 16:13:10		NO		IN FOCUS
181608815	https://volunteer.ala.org.au/validate/task/181608815	Valid		system	Tile_040-013-000_0-000.jpg		2021-06-07 16:13:06	2021-06-07 16:13:10		NO		IN FOCUS
181608815	https://volunteer.ala.org.au/validate/task/181608815	Valid		system	Tile_040-013-000_0-000.jpg		2021-06-07 16:12:02	2021-06-07 16:13:10		NO		IN FOCUS
181608816	https://volunteer.ala.org.au/validate/task/181608816	Valid		system	Tile_040-014-000_0-000.jpg			2021-06-07 16:13:34		NO		IN FOCUS
181608816	https://volunteer.ala.org.au/validate/task/181608816	Valid		system	Tile_040-014-000_0-000.jpg		2021-06-07 16:12:16	2021-06-07 16:13:34		NO		IN FOCUS
181608816	https://volunteer.ala.org.au/validate/task/181608816	Valid		system	Tile_040-014-000_0-000.jpg		2021-06-07 16:13:27	2021-06-07 16:13:34		NO		IN FOCUS
181608816	https://volunteer.ala.org.au/validate/task/181608816	Valid		system	Tile_040-014-000_0-000.jpg		2021-06-07 16:13:34	2021-06-07 16:13:34		NO		IN FOCUS
181608817	https://volunteer.ala.org.au/validate/task/181608817	Valid		system	Tile_040-015-000_0-000.jpg		2021-06-07 16:12:34	2021-06-07 16:14:08		NO		IN FOCUS
181608817	https://volunteer.ala.org.au/validate/task/181608817	Valid		system	Tile_040-015-000_0-000.jpg		2021-06-07 16:14:08	2021-06-07 16:14:08		NO		IN FOCUS
181608817	https://volunteer.ala.org.au/validate/task/181608817	Valid		system	Tile_040-015-000_0-000.jpg			2021-06-07 16:14:08		NO		IN FOCUS
181608817	https://volunteer.ala.org.au/validate/task/181608817	Valid		system	Tile_040-015-000_0-000.jpg		2021-06-07 16:13:59	2021-06-07 16:14:08		NO		IN FOCUS
181608818	https://volunteer.ala.org.au/validate/task/181608818	Valid		system	Tile_040-016-000_0-000.jpg		2021-06-07 16:14:18	2021-06-07 16:14:18		NO		IN FOCUS
181608818	https://volunteer.ala.org.au/validate/task/181608818	Valid		system	Tile_040-016-000_0-000.jpg		2021-06-07 16:14:14	2021-06-07 16:14:18		NO		IN FOCUS
181608818	https://volunteer.ala.org.au/validate/task/181608818	Valid		system	Tile_040-016-000_0-000.jpg		2021-06-07 16:14:48	2021-06-07 16:14:18		NO		IN FOCUS
181608818	https://volunteer.ala.org.au/validate/task/181608818	Valid		system	Tile_040-016-000_0-000.jpg		2021-06-07 16:12:47	2021-06-07 16:14:18		NO		IN FOCUS
181608818	https://volunteer.ala.org.au/validate/task/181608818	Valid		system	Tile_040-016-000_0-000.jpg			2021-06-07 16:14:18		NO		IN FOCUS
181608819	https://volunteer.ala.org.au/validate/task/181608819	Valid		system	Tile_040-017-000_0-000.jpg		2021-06-07 16:14:33	2021-06-07 16:14:54		NO		IN FOCUS
181608819	https://volunteer.ala.org.au/validate/task/181608819	Valid		system	Tile_040-017-000_0-000.jpg			2021-06-07 16:14:54		NO		IN FOCUS
181608819	https://volunteer.ala.org.au/validate/task/181608819	Valid		system	Tile_040-017-000_0-000.jpg		2021-06-07 16:14:55	2021-06-07 16:14:54		NO		IN FOCUS
181608819	https://volunteer.ala.org.au/validate/task/181608819	Valid		system	Tile_040-017-000_0-000.jpg		2021-06-07 16:14:53	2021-06-07 16:14:54		NO		IN FOCUS
181608819	https://volunteer.ala.org.au/validate/task/181608819	Valid		system	Tile_040-017-000_0-000.jpg		2021-06-07 16:13:00	2021-06-07 16:14:54		NO		IN FOCUS
181608820	https://volunteer.ala.org.au/validate/task/181608820	Valid		system	Tile_040-018-000_0-000.jpg		2021-06-07 16:13:14	2021-06-07 16:15:07		NO		IN FOCUS
181608820	https://volunteer.ala.org.au/validate/task/181608820	Valid		system	Tile_040-018-000_0-000.jpg			2021-06-07 16:15:07		NO		IN FOCUS
181608820	https://volunteer.ala.org.au/validate/task/181608820	Valid		system	Tile_040-018-000_0-000.jpg		2021-06-07 16:15:07	2021-06-07 16:15:07		NO		IN FOCUS
181608820	https://volunteer.ala.org.au/validate/task/181608820	Valid		system	Tile_040-018-000_0-000.jpg		2021-06-07 16:14:50	2021-06-07 16:15:07		NO		IN FOCUS
181608821	https://volunteer.ala.org.au/validate/task/181608821	Valid		system	Tile_040-019-000_0-000.jpg		2021-06-07 16:15:27	2021-06-07 16:15:21		NO		IN FOCUS
181608821	https://volunteer.ala.org.au/validate/task/181608821	Valid		system	Tile_040-019-000_0-000.jpg			2021-06-07 16:15:21		NO		IN FOCUS
181608821	https://volunteer.ala.org.au/validate/task/181608821	Valid		system	Tile_040-019-000_0-000.jpg		2021-06-07 16:13:26	2021-06-07 16:15:21		NO		IN FOCUS
181608821	https://volunteer.ala.org.au/validate/task/181608821	Valid		system	Tile_040-019-000_0-000.jpg		2021-06-07 16:15:08	2021-06-07 16:15:21		NO		IN FOCUS
181608821	https://volunteer.ala.org.au/validate/task/181608821	Valid		system	Tile_040-019-000_0-000.jpg		2021-06-07 16:15:20	2021-06-07 16:15:21		NO		IN FOCUS
181608823	https://volunteer.ala.org.au/validate/task/181608823	Valid		system	Tile_040-021-000_0-000.jpg		2021-06-07 16:15:39	2021-06-07 16:15:40		NO		IN FOCUS
181608823	https://volunteer.ala.org.au/validate/task/181608823	Valid		system	Tile_040-021-000_0-000.jpg		2021-06-07 16:15:40	2021-06-07 16:15:40		NO		IN FOCUS
181608823	https://volunteer.ala.org.au/validate/task/181608823	Valid		system	Tile_040-021-000_0-000.jpg			2021-06-07 16:15:40		NO		IN FOCUS
181608823	https://volunteer.ala.org.au/validate/task/181608823	Valid		system	Tile_040-021-000_0-000.jpg		2021-06-07 16:13:59	2021-06-07 16:15:40		NO		IN FOCUS
181608824	https://volunteer.ala.org.au/validate/task/181608824	Valid		system	Tile_040-022-000_0-000.jpg		2021-06-07 16:15:50	2021-06-07 16:16:15		NO		IN FOCUS
181608824	https://volunteer.ala.org.au/validate/task/181608824	Valid		system	Tile_040-022-000_0-000.jpg		2021-06-07 16:14:10	2021-06-07 16:16:15		NO		IN FOCUS
181608824	https://volunteer.ala.org.au/validate/task/181608824	Valid		system	Tile_040-022-000_0-000.jpg			2021-06-07 16:16:15		NO		IN FOCUS
181608824	https://volunteer.ala.org.au/validate/task/181608824	Valid		system	Tile_040-022-000_0-000.jpg		2021-06-07 16:16:14	2021-06-07 16:16:15		NO		IN FOCUS
181608826	https://volunteer.ala.org.au/validate/task/181608826	Valid		system	Tile_040-024-000_0-000.jpg		2021-06-07 16:15:33	2021-06-07 16:17:41		NO		IN FOCUS
181608826	https://volunteer.ala.org.au/validate/task/181608826	Valid		system	Tile_040-024-000_0-000.jpg		2021-06-07 16:17:41	2021-06-07 16:17:41		NO		IN FOCUS
181608826	https://volunteer.ala.org.au/validate/task/181608826	Valid		system	Tile_040-024-000_0-000.jpg			2021-06-07 16:17:41		NO		IN FOCUS
181608826	https://volunteer.ala.org.au/validate/task/181608826	Valid		system	Tile_040-024-000_0-000.jpg		2021-06-07 16:16:29	2021-06-07 16:17:41		NO		IN FOCUS
181608828	https://volunteer.ala.org.au/validate/task/181608828	Valid		system	Tile_040-026-000_0-000.jpg		2021-06-07 16:17:07	2021-06-07 16:18:05		NO		IN FOCUS
181608828	https://volunteer.ala.org.au/validate/task/181608828	Valid		system	Tile_040-026-000_0-000.jpg		2021-06-07 16:18:04	2021-06-07 16:18:05		NO		IN FOCUS
181608828	https://volunteer.ala.org.au/validate/task/181608828	Valid		system	Tile_040-026-000_0-000.jpg			2021-06-07 16:18:05		NO		IN FOCUS
181608828	https://volunteer.ala.org.au/validate/task/181608828	Valid		system	Tile_040-026-000_0-000.jpg		2021-06-07 16:16:03	2021-06-07 16:18:05		NO		IN FOCUS
181608827	https://volunteer.ala.org.au/validate/task/181608827	Valid		system	Tile_040-025-000_0-000.jpg		2021-06-07 16:18:19	2021-06-07 16:18:20		NO		IN FOCUS
181608827	https://volunteer.ala.org.au/validate/task/181608827	Valid		system	Tile_040-025-000_0-000.jpg			2021-06-07 16:18:20		NO		IN FOCUS
181608827	https://volunteer.ala.org.au/validate/task/181608827	Valid		system	Tile_040-025-000_0-000.jpg		2021-06-07 16:15:49	2021-06-07 16:18:20		NO		IN FOCUS
181608827	https://volunteer.ala.org.au/validate/task/181608827	Valid		system	Tile_040-025-000_0-000.jpg		2021-06-07 16:16:44	2021-06-07 16:18:20		NO		IN FOCUS
181608829	https://volunteer.ala.org.au/validate/task/181608829	Valid		system	Tile_040-027-000_0-000.jpg			2021-06-07 16:18:43		NO		IN FOCUS
181608829	https://volunteer.ala.org.au/validate/task/181608829	Valid		system	Tile_040-027-000_0-000.jpg		2021-06-07 16:18:43	2021-06-07 16:18:43		NO		IN FOCUS
181608829	https://volunteer.ala.org.au/validate/task/181608829	Valid		system	Tile_040-027-000_0-000.jpg		2021-06-07 16:18:29	2021-06-07 16:18:43		NO		IN FOCUS
181608829	https://volunteer.ala.org.au/validate/task/181608829	Valid		system	Tile_040-027-000_0-000.jpg		2021-06-07 16:16:17	2021-06-07 16:18:43		NO		IN FOCUS
181608829	https://volunteer.ala.org.au/validate/task/181608829	Valid		system	Tile_040-027-000_0-000.jpg		2021-06-07 16:17:24	2021-06-07 16:18:43		NO
181608831	https://volunteer.ala.org.au/validate/task/181608831	Valid		system	Tile_040-029-000_0-000.jpg		2021-06-07 16:18:56	2021-06-07 16:19:46		NO		IN FOCUS
181608831	https://volunteer.ala.org.au/validate/task/181608831	Valid		system	Tile_040-029-000_0-000.jpg		2021-06-07 16:19:46	2021-06-07 16:19:46		NO		IN FOCUS
181608831	https://volunteer.ala.org.au/validate/task/181608831	Valid		system	Tile_040-029-000_0-000.jpg			2021-06-07 16:19:46		NO		IN FOCUS
181608831	https://volunteer.ala.org.au/validate/task/181608831	Valid		system	Tile_040-029-000_0-000.jpg		2021-06-07 16:16:52	2021-06-07 16:19:46		NO		IN FOCUS
181608830	https://volunteer.ala.org.au/validate/task/181608830	Valid		system	Tile_040-028-000_0-000.jpg		2021-06-07 16:19:48	2021-06-07 16:19:49		NO		IN FOCUS
181608830	https://volunteer.ala.org.au/validate/task/181608830	Valid		system	Tile_040-028-000_0-000.jpg			2021-06-07 16:19:49		NO		IN FOCUS
181608830	https://volunteer.ala.org.au/validate/task/181608830	Valid		system	Tile_040-028-000_0-000.jpg		2021-06-07 16:16:37	2021-06-07 16:19:49		NO		IN FOCUS
181608830	https://volunteer.ala.org.au/validate/task/181608830	Valid		system	Tile_040-028-000_0-000.jpg		2021-06-07 16:18:44	2021-06-07 16:19:49		NO		IN FOCUS
181608832	https://volunteer.ala.org.au/validate/task/181608832	Valid		system	Tile_040-030-000_0-000.jpg		2021-06-07 16:19:12	2021-06-07 16:20:08		NO		IN FOCUS
181608832	https://volunteer.ala.org.au/validate/task/181608832	Valid		system	Tile_040-030-000_0-000.jpg		2021-06-07 16:20:08	2021-06-07 16:20:08		NO		IN FOCUS
181608832	https://volunteer.ala.org.au/validate/task/181608832	Valid		system	Tile_040-030-000_0-000.jpg		2021-06-07 16:17:21	2021-06-07 16:20:08		NO		IN FOCUS
181608832	https://volunteer.ala.org.au/validate/task/181608832	Valid		system	Tile_040-030-000_0-000.jpg			2021-06-07 16:20:08		NO		IN FOCUS
181608835	https://volunteer.ala.org.au/validate/task/181608835	Valid		system	Tile_040-033-000_0-000.jpg		2021-06-07 16:18:08	2021-06-07 16:21:24		NO		IN FOCUS
181608835	https://volunteer.ala.org.au/validate/task/181608835	Valid		system	Tile_040-033-000_0-000.jpg		2021-06-07 16:19:48	2021-06-07 16:21:24		NO		IN FOCUS
181608835	https://volunteer.ala.org.au/validate/task/181608835	Valid		system	Tile_040-033-000_0-000.jpg			2021-06-07 16:21:24		NO		IN FOCUS
181608835	https://volunteer.ala.org.au/validate/task/181608835	Valid		system	Tile_040-033-000_0-000.jpg		2021-06-07 16:21:24	2021-06-07 16:21:24		NO		IN FOCUS
181608836	https://volunteer.ala.org.au/validate/task/181608836	Valid		system	Tile_040-034-000_0-000.jpg			2021-06-07 16:22:00		NO		IN FOCUS
181608836	https://volunteer.ala.org.au/validate/task/181608836	Valid		system	Tile_040-034-000_0-000.jpg		2021-06-07 16:21:59	2021-06-07 16:22:00		NO		IN FOCUS
181608836	https://volunteer.ala.org.au/validate/task/181608836	Valid		system	Tile_040-034-000_0-000.jpg		2021-06-07 16:20:02	2021-06-07 16:22:00		NO		IN FOCUS
181608836	https://volunteer.ala.org.au/validate/task/181608836	Valid		system	Tile_040-034-000_0-000.jpg		2021-06-07 16:18:20	2021-06-07 16:22:00		NO		IN FOCUS
181608838	https://volunteer.ala.org.au/validate/task/181608838	Valid		system	Tile_040-036-000_0-000.jpg			2021-06-07 16:22:46		NO		IN FOCUS
181608838	https://volunteer.ala.org.au/validate/task/181608838	Valid		system	Tile_040-036-000_0-000.jpg		2021-06-07 16:18:47	2021-06-07 16:22:46		NO		IN FOCUS
181608838	https://volunteer.ala.org.au/validate/task/181608838	Valid		system	Tile_040-036-000_0-000.jpg		2021-06-07 16:21:46	2021-06-07 16:22:46		NO		IN FOCUS
181608838	https://volunteer.ala.org.au/validate/task/181608838	Valid		system	Tile_040-036-000_0-000.jpg		2021-06-07 16:22:46	2021-06-07 16:22:46		NO		IN FOCUS
181608833	https://volunteer.ala.org.au/validate/task/181608833	Valid		system	Tile_040-031-000_0-000.jpg		2021-06-07 16:20:27	2021-06-07 16:23:38		NO		IN FOCUS
181608833	https://volunteer.ala.org.au/validate/task/181608833	Valid		system	Tile_040-031-000_0-000.jpg			2021-06-07 16:23:38		NO		IN FOCUS
181608833	https://volunteer.ala.org.au/validate/task/181608833	Valid		system	Tile_040-031-000_0-000.jpg		2021-06-07 16:23:38	2021-06-07 16:23:38		NO		IN FOCUS
181608833	https://volunteer.ala.org.au/validate/task/181608833	Valid		system	Tile_040-031-000_0-000.jpg		2021-06-07 16:17:33	2021-06-07 16:23:38		NO		IN FOCUS
181608822	https://volunteer.ala.org.au/validate/task/181608822	Valid		system	Tile_040-020-000_0-000.jpg		2021-06-07 16:13:42	2021-06-07 16:24:39		NO		IN FOCUS
181608822	https://volunteer.ala.org.au/validate/task/181608822	Valid		system	Tile_040-020-000_0-000.jpg		2021-06-07 16:15:21	2021-06-07 16:24:39		NO		IN FOCUS
181608822	https://volunteer.ala.org.au/validate/task/181608822	Valid		system	Tile_040-020-000_0-000.jpg			2021-06-07 16:24:39		NO		IN FOCUS
181608822	https://volunteer.ala.org.au/validate/task/181608822	Valid		system	Tile_040-020-000_0-000.jpg		2021-06-07 16:24:39	2021-06-07 16:24:39		NO		IN FOCUS
181608842	https://volunteer.ala.org.au/validate/task/181608842	Valid		system	Tile_040-040-000_0-000.jpg		2021-06-07 16:22:33	2021-06-07 16:25:04		NO		IN FOCUS
181608842	https://volunteer.ala.org.au/validate/task/181608842	Valid		system	Tile_040-040-000_0-000.jpg			2021-06-07 16:25:04		NO		IN FOCUS
181608842	https://volunteer.ala.org.au/validate/task/181608842	Valid		system	Tile_040-040-000_0-000.jpg		2021-06-07 16:19:49	2021-06-07 16:25:04		NO		IN FOCUS
181608842	https://volunteer.ala.org.au/validate/task/181608842	Valid		system	Tile_040-040-000_0-000.jpg		2021-06-07 16:25:03	2021-06-07 16:25:04		NO		IN FOCUS
181608843	https://volunteer.ala.org.au/validate/task/181608843	Valid		system	Tile_040-041-000_0-000.jpg		2021-06-07 16:22:47	2021-06-07 16:25:31		NO		IN FOCUS
181608843	https://volunteer.ala.org.au/validate/task/181608843	Valid		system	Tile_040-041-000_0-000.jpg		2021-06-07 16:20:02	2021-06-07 16:25:31		NO		IN FOCUS
181608843	https://volunteer.ala.org.au/validate/task/181608843	Valid		system	Tile_040-041-000_0-000.jpg		2021-06-07 16:25:31	2021-06-07 16:25:31		NO		IN FOCUS
181608843	https://volunteer.ala.org.au/validate/task/181608843	Valid		system	Tile_040-041-000_0-000.jpg			2021-06-07 16:25:31		NO		IN FOCUS
181608837	https://volunteer.ala.org.au/validate/task/181608837	Valid		system	Tile_040-035-000_0-000.jpg		2021-06-07 16:22:23	2021-06-07 16:25:47		NO		IN FOCUS
181608837	https://volunteer.ala.org.au/validate/task/181608837	Valid		system	Tile_040-035-000_0-000.jpg		2021-06-07 16:18:36	2021-06-07 16:25:47		NO		IN FOCUS
181608837	https://volunteer.ala.org.au/validate/task/181608837	Valid		system	Tile_040-035-000_0-000.jpg			2021-06-07 16:25:47		NO		IN FOCUS
181608837	https://volunteer.ala.org.au/validate/task/181608837	Valid		system	Tile_040-035-000_0-000.jpg		2021-06-07 16:25:47	2021-06-07 16:25:47		NO		IN FOCUS
181608841	https://volunteer.ala.org.au/validate/task/181608841	Valid		system	Tile_040-039-000_0-000.jpg		2021-06-07 16:27:54	2021-06-07 16:27:54		NO		IN FOCUS
181608841	https://volunteer.ala.org.au/validate/task/181608841	Valid		system	Tile_040-039-000_0-000.jpg			2021-06-07 16:27:54		NO		IN FOCUS
181608841	https://volunteer.ala.org.au/validate/task/181608841	Valid		system	Tile_040-039-000_0-000.jpg		2021-06-07 16:19:36	2021-06-07 16:27:54		NO		IN FOCUS
181608841	https://volunteer.ala.org.au/validate/task/181608841	Valid		system	Tile_040-039-000_0-000.jpg		2021-06-07 16:24:51	2021-06-07 16:27:54		NO		IN FOCUS
181608844	https://volunteer.ala.org.au/validate/task/181608844	Valid		system	Tile_040-042-000_0-000.jpg		2021-06-07 16:20:17	2021-06-07 16:28:30		NO		IN FOCUS
181608844	https://volunteer.ala.org.au/validate/task/181608844	Valid		system	Tile_040-042-000_0-000.jpg			2021-06-07 16:28:30		NO		IN FOCUS
181608844	https://volunteer.ala.org.au/validate/task/181608844	Valid		system	Tile_040-042-000_0-000.jpg		2021-06-07 16:25:50	2021-06-07 16:28:30		NO		IN FOCUS
181608844	https://volunteer.ala.org.au/validate/task/181608844	Valid		system	Tile_040-042-000_0-000.jpg		2021-06-07 16:28:30	2021-06-07 16:28:30		NO		IN FOCUS
181608845	https://volunteer.ala.org.au/validate/task/181608845	Valid		system	Tile_040-043-000_0-000.jpg		2021-06-07 16:26:45	2021-06-07 16:29:36		NO		IN FOCUS
181608845	https://volunteer.ala.org.au/validate/task/181608845	Valid		system	Tile_040-043-000_0-000.jpg			2021-06-07 16:29:36		NO		IN FOCUS
181608845	https://volunteer.ala.org.au/validate/task/181608845	Valid		system	Tile_040-043-000_0-000.jpg		2021-06-07 16:20:38	2021-06-07 16:29:36		NO		IN FOCUS
181608845	https://volunteer.ala.org.au/validate/task/181608845	Valid		system	Tile_040-043-000_0-000.jpg		2021-06-07 16:29:36	2021-06-07 16:29:36		NO		IN FOCUS
181608846	https://volunteer.ala.org.au/validate/task/181608846	Valid		system	Tile_040-044-000_0-000.jpg		2021-06-07 16:20:50	2021-06-07 16:29:48		NO		IN FOCUS
181608846	https://volunteer.ala.org.au/validate/task/181608846	Valid		system	Tile_040-044-000_0-000.jpg			2021-06-07 16:29:48		NO		IN FOCUS
181608846	https://volunteer.ala.org.au/validate/task/181608846	Valid		system	Tile_040-044-000_0-000.jpg		2021-06-07 16:29:47	2021-06-07 16:29:48		NO		IN FOCUS
181608846	https://volunteer.ala.org.au/validate/task/181608846	Valid		system	Tile_040-044-000_0-000.jpg		2021-06-07 16:27:00	2021-06-07 16:29:48		NO		IN FOCUS
181608853	https://volunteer.ala.org.au/validate/task/181608853	Valid		system	Tile_040-051-000_0-000.jpg		2021-06-07 16:23:08	2021-06-07 16:30:02		NO		IN FOCUS
181608853	https://volunteer.ala.org.au/validate/task/181608853	Valid		system	Tile_040-051-000_0-000.jpg			2021-06-07 16:30:02		NO		IN FOCUS
181608853	https://volunteer.ala.org.au/validate/task/181608853	Valid		system	Tile_040-051-000_0-000.jpg		2021-06-07 16:30:02	2021-06-07 16:30:02		NO		IN FOCUS
181608853	https://volunteer.ala.org.au/validate/task/181608853	Valid		system	Tile_040-051-000_0-000.jpg		2021-06-07 16:29:16	2021-06-07 16:30:02		NO		IN FOCUS
181608847	https://volunteer.ala.org.au/validate/task/181608847	Valid		system	Tile_040-045-000_0-000.jpg			2021-06-07 16:30:05		NO		IN FOCUS
181608847	https://volunteer.ala.org.au/validate/task/181608847	Valid		system	Tile_040-045-000_0-000.jpg		2021-06-07 16:27:19	2021-06-07 16:30:05		NO		IN FOCUS
181608847	https://volunteer.ala.org.au/validate/task/181608847	Valid		system	Tile_040-045-000_0-000.jpg		2021-06-07 16:21:12	2021-06-07 16:30:05		NO		IN FOCUS
181608847	https://volunteer.ala.org.au/validate/task/181608847	Valid		system	Tile_040-045-000_0-000.jpg		2021-06-07 16:30:05	2021-06-07 16:30:05		NO		IN FOCUS
181608840	https://volunteer.ala.org.au/validate/task/181608840	Valid		system	Tile_040-038-000_0-000.jpg			2021-06-07 16:30:37		NO		IN FOCUS
181608840	https://volunteer.ala.org.au/validate/task/181608840	Valid		system	Tile_040-038-000_0-000.jpg		2021-06-07 16:30:36	2021-06-07 16:30:37		NO		IN FOCUS
181608840	https://volunteer.ala.org.au/validate/task/181608840	Valid		system	Tile_040-038-000_0-000.jpg		2021-06-07 16:24:38	2021-06-07 16:30:37		NO		IN FOCUS
181608840	https://volunteer.ala.org.au/validate/task/181608840	Valid		system	Tile_040-038-000_0-000.jpg		2021-06-07 16:19:22	2021-06-07 16:30:37		NO		IN FOCUS
181608849	https://volunteer.ala.org.au/validate/task/181608849	Valid		system	Tile_040-047-000_0-000.jpg		2021-06-07 16:31:02	2021-06-07 16:31:02		NO		IN FOCUS
181608849	https://volunteer.ala.org.au/validate/task/181608849	Valid		system	Tile_040-047-000_0-000.jpg		2021-06-07 16:21:36	2021-06-07 16:31:02		NO		IN FOCUS
181608849	https://volunteer.ala.org.au/validate/task/181608849	Valid		system	Tile_040-047-000_0-000.jpg		2021-06-07 16:28:03	2021-06-07 16:31:02		NO		IN FOCUS
181608849	https://volunteer.ala.org.au/validate/task/181608849	Valid		system	Tile_040-047-000_0-000.jpg			2021-06-07 16:31:02		NO		IN FOCUS
181608850	https://volunteer.ala.org.au/validate/task/181608850	Valid		system	Tile_040-048-000_0-000.jpg		2021-06-07 16:28:52	2021-06-07 16:31:14		NO		IN FOCUS
181608850	https://volunteer.ala.org.au/validate/task/181608850	Valid		system	Tile_040-048-000_0-000.jpg			2021-06-07 16:31:14		NO		IN FOCUS
181608850	https://volunteer.ala.org.au/validate/task/181608850	Valid		system	Tile_040-048-000_0-000.jpg		2021-06-07 16:21:48	2021-06-07 16:31:14		NO		IN FOCUS
181608850	https://volunteer.ala.org.au/validate/task/181608850	Valid		system	Tile_040-048-000_0-000.jpg		2021-06-07 16:31:14	2021-06-07 16:31:14		NO		IN FOCUS
181608851	https://volunteer.ala.org.au/validate/task/181608851	Valid		system	Tile_040-049-000_0-000.jpg		2021-06-07 16:29:04	2021-06-07 16:31:28		NO		IN FOCUS
181608851	https://volunteer.ala.org.au/validate/task/181608851	Valid		system	Tile_040-049-000_0-000.jpg		2021-06-07 16:31:27	2021-06-07 16:31:28		NO		IN FOCUS
181608851	https://volunteer.ala.org.au/validate/task/181608851	Valid		system	Tile_040-049-000_0-000.jpg			2021-06-07 16:31:28		NO		IN FOCUS
181608851	https://volunteer.ala.org.au/validate/task/181608851	Valid		system	Tile_040-049-000_0-000.jpg		2021-06-07 16:22:43	2021-06-07 16:31:28		NO		IN FOCUS
181608852	https://volunteer.ala.org.au/validate/task/181608852	Valid		system	Tile_040-050-000_0-000.jpg		2021-06-07 16:22:56	2021-06-07 16:31:32		NO		IN FOCUS
181608852	https://volunteer.ala.org.au/validate/task/181608852	Valid		system	Tile_040-050-000_0-000.jpg		2021-06-07 16:31:32	2021-06-07 16:31:32		NO		IN FOCUS
181608852	https://volunteer.ala.org.au/validate/task/181608852	Valid		system	Tile_040-050-000_0-000.jpg		2021-06-07 16:29:14	2021-06-07 16:31:32		NO		IN FOCUS
181608852	https://volunteer.ala.org.au/validate/task/181608852	Valid		system	Tile_040-050-000_0-000.jpg			2021-06-07 16:31:32		NO		IN FOCUS
181608855	https://volunteer.ala.org.au/validate/task/181608855	Valid		system	Tile_040-053-000_0-000.jpg			2021-06-07 16:31:46		NO		IN FOCUS
181608855	https://volunteer.ala.org.au/validate/task/181608855	Valid		system	Tile_040-053-000_0-000.jpg		2021-06-07 16:31:46	2021-06-07 16:31:46		NO		IN FOCUS
181608855	https://volunteer.ala.org.au/validate/task/181608855	Valid		system	Tile_040-053-000_0-000.jpg		2021-06-07 16:30:31	2021-06-07 16:31:46		NO		IN FOCUS
181608855	https://volunteer.ala.org.au/validate/task/181608855	Valid		system	Tile_040-053-000_0-000.jpg		2021-06-07 16:23:33	2021-06-07 16:31:46		NO		IN FOCUS
181608856	https://volunteer.ala.org.au/validate/task/181608856	Valid		system	Tile_040-054-000_0-000.jpg		2021-06-07 16:31:48	2021-06-07 16:31:49		NO		IN FOCUS
181608856	https://volunteer.ala.org.au/validate/task/181608856	Valid		system	Tile_040-054-000_0-000.jpg			2021-06-07 16:31:49		NO		IN FOCUS
181608856	https://volunteer.ala.org.au/validate/task/181608856	Valid		system	Tile_040-054-000_0-000.jpg		2021-06-07 16:30:55	2021-06-07 16:31:49		NO		IN FOCUS
181608856	https://volunteer.ala.org.au/validate/task/181608856	Valid		system	Tile_040-054-000_0-000.jpg		2021-06-07 16:23:43	2021-06-07 16:31:49		NO		IN FOCUS
181608859	https://volunteer.ala.org.au/validate/task/181608859	Valid		system	Tile_040-057-000_0-000.jpg			2021-06-07 16:32:38		NO		IN FOCUS
181608859	https://volunteer.ala.org.au/validate/task/181608859	Valid		system	Tile_040-057-000_0-000.jpg		2021-06-07 16:24:22	2021-06-07 16:32:38		NO		IN FOCUS
181608859	https://volunteer.ala.org.au/validate/task/181608859	Valid		system	Tile_040-057-000_0-000.jpg		2021-06-07 16:32:37	2021-06-07 16:32:38		NO		IN FOCUS
181608859	https://volunteer.ala.org.au/validate/task/181608859	Valid		system	Tile_040-057-000_0-000.jpg		2021-06-07 16:32:03	2021-06-07 16:32:38		NO		IN FOCUS
181608857	https://volunteer.ala.org.au/validate/task/181608857	Valid		system	Tile_040-055-000_0-000.jpg		2021-06-07 16:33:12	2021-06-07 16:33:12		NO		IN FOCUS
181608857	https://volunteer.ala.org.au/validate/task/181608857	Valid		system	Tile_040-055-000_0-000.jpg			2021-06-07 16:33:12		NO		IN FOCUS
181608857	https://volunteer.ala.org.au/validate/task/181608857	Valid		system	Tile_040-055-000_0-000.jpg		2021-06-07 16:23:54	2021-06-07 16:33:12		NO		IN FOCUS
181608857	https://volunteer.ala.org.au/validate/task/181608857	Valid		system	Tile_040-055-000_0-000.jpg		2021-06-07 16:31:08	2021-06-07 16:33:12		NO		IN FOCUS
181608860	https://volunteer.ala.org.au/validate/task/181608860	Valid		system	Tile_040-058-000_0-000.jpg		2021-06-07 16:33:18	2021-06-07 16:33:18		NO		IN FOCUS
181608860	https://volunteer.ala.org.au/validate/task/181608860	Valid		system	Tile_040-058-000_0-000.jpg			2021-06-07 16:33:18		NO		IN FOCUS
181608860	https://volunteer.ala.org.au/validate/task/181608860	Valid		system	Tile_040-058-000_0-000.jpg		2021-06-07 16:32:17	2021-06-07 16:33:18		NO		IN FOCUS
181608860	https://volunteer.ala.org.au/validate/task/181608860	Valid		system	Tile_040-058-000_0-000.jpg		2021-06-07 16:24:33	2021-06-07 16:33:18		NO		IN FOCUS
181608858	https://volunteer.ala.org.au/validate/task/181608858	Valid		system	Tile_040-056-000_0-000.jpg		2021-06-07 16:24:10	2021-06-07 16:33:22		NO		IN FOCUS
181608858	https://volunteer.ala.org.au/validate/task/181608858	Valid		system	Tile_040-056-000_0-000.jpg		2021-06-07 16:31:23	2021-06-07 16:33:22		NO		IN FOCUS
181608858	https://volunteer.ala.org.au/validate/task/181608858	Valid		system	Tile_040-056-000_0-000.jpg		2021-06-07 16:33:22	2021-06-07 16:33:22		NO		IN FOCUS
181608858	https://volunteer.ala.org.au/validate/task/181608858	Valid		system	Tile_040-056-000_0-000.jpg			2021-06-07 16:33:22		NO		IN FOCUS
181609538	https://volunteer.ala.org.au/validate/task/181609538	Valid		system	Tile_041-001-000_0-000.jpg			2021-06-07 16:34:25		NO		IN FOCUS
181609538	https://volunteer.ala.org.au/validate/task/181609538	Valid		system	Tile_041-001-000_0-000.jpg		2021-06-07 16:25:22	2021-06-07 16:34:25		NO		IN FOCUS
181609538	https://volunteer.ala.org.au/validate/task/181609538	Valid		system	Tile_041-001-000_0-000.jpg		2021-06-07 16:34:25	2021-06-07 16:34:25		NO		IN FOCUS
181609538	https://volunteer.ala.org.au/validate/task/181609538	Valid		system	Tile_041-001-000_0-000.jpg		2021-06-07 16:33:56	2021-06-07 16:34:25		NO		IN FOCUS
181608862	https://volunteer.ala.org.au/validate/task/181608862	Valid		system	Tile_040-060-000_0-000.jpg		2021-06-07 16:33:55	2021-06-07 16:34:30		NO		IN FOCUS
181608862	https://volunteer.ala.org.au/validate/task/181608862	Valid		system	Tile_040-060-000_0-000.jpg		2021-06-07 16:25:09	2021-06-07 16:34:30		NO		IN FOCUS
181608862	https://volunteer.ala.org.au/validate/task/181608862	Valid		system	Tile_040-060-000_0-000.jpg			2021-06-07 16:34:30		NO		IN FOCUS
181608862	https://volunteer.ala.org.au/validate/task/181608862	Valid		system	Tile_040-060-000_0-000.jpg		2021-06-07 16:34:30	2021-06-07 16:34:30		NO		IN FOCUS
181609540	https://volunteer.ala.org.au/validate/task/181609540	Valid		system	Tile_041-003-000_0-000.jpg		2021-06-07 16:25:46	2021-06-07 16:34:54		NO		IN FOCUS
181609540	https://volunteer.ala.org.au/validate/task/181609540	Valid		system	Tile_041-003-000_0-000.jpg			2021-06-07 16:34:54		NO		IN FOCUS
181609540	https://volunteer.ala.org.au/validate/task/181609540	Valid		system	Tile_041-003-000_0-000.jpg		2021-06-07 16:34:18	2021-06-07 16:34:54		NO		IN FOCUS
181609540	https://volunteer.ala.org.au/validate/task/181609540	Valid		system	Tile_041-003-000_0-000.jpg		2021-06-07 16:34:54	2021-06-07 16:34:54		NO		IN FOCUS
181609539	https://volunteer.ala.org.au/validate/task/181609539	Valid		system	Tile_041-002-000_0-000.jpg		2021-06-07 16:25:34	2021-06-07 16:35:08		NO		IN FOCUS
181609539	https://volunteer.ala.org.au/validate/task/181609539	Valid		system	Tile_041-002-000_0-000.jpg		2021-06-07 16:35:08	2021-06-07 16:35:08		NO		IN FOCUS
181609539	https://volunteer.ala.org.au/validate/task/181609539	Valid		system	Tile_041-002-000_0-000.jpg		2021-06-07 16:34:43	2021-06-07 16:35:08		NO		IN FOCUS
181609539	https://volunteer.ala.org.au/validate/task/181609539	Valid		system	Tile_041-002-000_0-000.jpg			2021-06-07 16:35:08		NO		IN FOCUS
181609542	https://volunteer.ala.org.au/validate/task/181609542	Valid		system	Tile_041-005-000_0-000.jpg		2021-06-07 16:35:20	2021-06-07 16:35:21		NO		IN FOCUS
181609542	https://volunteer.ala.org.au/validate/task/181609542	Valid		system	Tile_041-005-000_0-000.jpg		2021-06-07 16:26:14	2021-06-07 16:35:21		NO		IN FOCUS
181609542	https://volunteer.ala.org.au/validate/task/181609542	Valid		system	Tile_041-005-000_0-000.jpg			2021-06-07 16:35:21		NO		IN FOCUS
181609542	https://volunteer.ala.org.au/validate/task/181609542	Valid		system	Tile_041-005-000_0-000.jpg		2021-06-07 16:35:02	2021-06-07 16:35:21		NO		IN FOCUS
181609541	https://volunteer.ala.org.au/validate/task/181609541	Valid		system	Tile_041-004-000_0-000.jpg		2021-06-07 16:35:08	2021-06-07 16:35:32		NO		IN FOCUS
181609541	https://volunteer.ala.org.au/validate/task/181609541	Valid		system	Tile_041-004-000_0-000.jpg		2021-06-07 16:35:32	2021-06-07 16:35:32		NO		IN FOCUS
181609541	https://volunteer.ala.org.au/validate/task/181609541	Valid		system	Tile_041-004-000_0-000.jpg		2021-06-07 16:26:02	2021-06-07 16:35:32		NO		IN FOCUS
181609541	https://volunteer.ala.org.au/validate/task/181609541	Valid		system	Tile_041-004-000_0-000.jpg			2021-06-07 16:35:32		NO		IN FOCUS
181609543	https://volunteer.ala.org.au/validate/task/181609543	Valid		system	Tile_041-006-000_0-000.jpg		2021-06-07 16:26:27	2021-06-07 16:35:51		NO		IN FOCUS
181609543	https://volunteer.ala.org.au/validate/task/181609543	Valid		system	Tile_041-006-000_0-000.jpg		2021-06-07 16:35:32	2021-06-07 16:35:51		NO		IN FOCUS
181609543	https://volunteer.ala.org.au/validate/task/181609543	Valid		system	Tile_041-006-000_0-000.jpg			2021-06-07 16:35:51		NO		IN FOCUS
181609543	https://volunteer.ala.org.au/validate/task/181609543	Valid		system	Tile_041-006-000_0-000.jpg		2021-06-07 16:35:50	2021-06-07 16:35:51		NO		IN FOCUS
181608854	https://volunteer.ala.org.au/validate/task/181608854	Valid		system	Tile_040-052-000_0-000.jpg		2021-06-07 16:36:51	2021-06-07 16:36:51		NO		IN FOCUS
181608854	https://volunteer.ala.org.au/validate/task/181608854	Valid		system	Tile_040-052-000_0-000.jpg		2021-06-07 16:23:18	2021-06-07 16:36:51		NO		IN FOCUS
181608854	https://volunteer.ala.org.au/validate/task/181608854	Valid		system	Tile_040-052-000_0-000.jpg		2021-06-07 16:30:18	2021-06-07 16:36:51		NO		IN FOCUS
181608854	https://volunteer.ala.org.au/validate/task/181608854	Valid		system	Tile_040-052-000_0-000.jpg			2021-06-07 16:36:51		NO		IN FOCUS
181609549	https://volunteer.ala.org.au/validate/task/181609549	Valid		system	Tile_041-012-000_0-000.jpg			2021-06-07 16:37:21		NO		IN FOCUS
181609549	https://volunteer.ala.org.au/validate/task/181609549	Valid		system	Tile_041-012-000_0-000.jpg		2021-06-07 16:36:35	2021-06-07 16:37:21		NO		IN FOCUS
181609549	https://volunteer.ala.org.au/validate/task/181609549	Valid		system	Tile_041-012-000_0-000.jpg		2021-06-07 16:37:20	2021-06-07 16:37:21		NO		IN FOCUS
181609549	https://volunteer.ala.org.au/validate/task/181609549	Valid		system	Tile_041-012-000_0-000.jpg		2021-06-07 16:27:44	2021-06-07 16:37:21		NO		IN FOCUS
181609546	https://volunteer.ala.org.au/validate/task/181609546	Valid		system	Tile_041-009-000_0-000.jpg			2021-06-07 16:37:24		NO		IN FOCUS
181609546	https://volunteer.ala.org.au/validate/task/181609546	Valid		system	Tile_041-009-000_0-000.jpg		2021-06-07 16:37:24	2021-06-07 16:37:24		NO		IN FOCUS
181609546	https://volunteer.ala.org.au/validate/task/181609546	Valid		system	Tile_041-009-000_0-000.jpg		2021-06-07 16:27:09	2021-06-07 16:37:24		NO		IN FOCUS
181609546	https://volunteer.ala.org.au/validate/task/181609546	Valid		system	Tile_041-009-000_0-000.jpg		2021-06-07 16:36:00	2021-06-07 16:37:24		NO		IN FOCUS
181609548	https://volunteer.ala.org.au/validate/task/181609548	Valid		system	Tile_041-011-000_0-000.jpg		2021-06-07 16:36:25	2021-06-07 16:37:38		NO		IN FOCUS
181609548	https://volunteer.ala.org.au/validate/task/181609548	Valid		system	Tile_041-011-000_0-000.jpg			2021-06-07 16:37:38		NO		IN FOCUS
181609548	https://volunteer.ala.org.au/validate/task/181609548	Valid		system	Tile_041-011-000_0-000.jpg		2021-06-07 16:37:37	2021-06-07 16:37:38		NO		IN FOCUS
181609548	https://volunteer.ala.org.au/validate/task/181609548	Valid		system	Tile_041-011-000_0-000.jpg		2021-06-07 16:27:33	2021-06-07 16:37:38		NO		IN FOCUS
181609550	https://volunteer.ala.org.au/validate/task/181609550	Valid		system	Tile_041-013-000_0-000.jpg		2021-06-07 16:37:52	2021-06-07 16:37:53		NO		IN FOCUS
181609550	https://volunteer.ala.org.au/validate/task/181609550	Valid		system	Tile_041-013-000_0-000.jpg			2021-06-07 16:37:53		NO		IN FOCUS
181609550	https://volunteer.ala.org.au/validate/task/181609550	Valid		system	Tile_041-013-000_0-000.jpg		2021-06-07 16:27:55	2021-06-07 16:37:53		NO		IN FOCUS
181609550	https://volunteer.ala.org.au/validate/task/181609550	Valid		system	Tile_041-013-000_0-000.jpg		2021-06-07 16:36:45	2021-06-07 16:37:53		NO		IN FOCUS
181609551	https://volunteer.ala.org.au/validate/task/181609551	Valid		system	Tile_041-014-000_0-000.jpg		2021-06-07 16:36:56	2021-06-07 16:38:11		NO		IN FOCUS
181609551	https://volunteer.ala.org.au/validate/task/181609551	Valid		system	Tile_041-014-000_0-000.jpg			2021-06-07 16:38:11		NO		IN FOCUS
181609551	https://volunteer.ala.org.au/validate/task/181609551	Valid		system	Tile_041-014-000_0-000.jpg		2021-06-07 16:38:10	2021-06-07 16:38:11		NO		IN FOCUS
181609551	https://volunteer.ala.org.au/validate/task/181609551	Valid		system	Tile_041-014-000_0-000.jpg		2021-06-07 16:28:07	2021-06-07 16:38:11		NO		IN FOCUS
181609552	https://volunteer.ala.org.au/validate/task/181609552	Valid		system	Tile_041-015-000_0-000.jpg		2021-06-07 16:28:18	2021-06-07 16:38:25		NO		IN FOCUS
181609552	https://volunteer.ala.org.au/validate/task/181609552	Valid		system	Tile_041-015-000_0-000.jpg		2021-06-07 16:38:25	2021-06-07 16:38:25		NO		IN FOCUS
181609552	https://volunteer.ala.org.au/validate/task/181609552	Valid		system	Tile_041-015-000_0-000.jpg		2021-06-07 16:37:07	2021-06-07 16:38:25		NO		IN FOCUS
181609552	https://volunteer.ala.org.au/validate/task/181609552	Valid		system	Tile_041-015-000_0-000.jpg			2021-06-07 16:38:25		NO		IN FOCUS
181609554	https://volunteer.ala.org.au/validate/task/181609554	Valid		system	Tile_041-017-000_0-000.jpg		2021-06-07 16:28:43	2021-06-07 16:38:25		NO		IN FOCUS
181609554	https://volunteer.ala.org.au/validate/task/181609554	Valid		system	Tile_041-017-000_0-000.jpg			2021-06-07 16:38:25		NO		IN FOCUS
181609554	https://volunteer.ala.org.au/validate/task/181609554	Valid		system	Tile_041-017-000_0-000.jpg		2021-06-07 16:38:25	2021-06-07 16:38:25		NO		IN FOCUS
181609554	https://volunteer.ala.org.au/validate/task/181609554	Valid		system	Tile_041-017-000_0-000.jpg		2021-06-07 16:37:30	2021-06-07 16:38:25		NO		IN FOCUS
181609553	https://volunteer.ala.org.au/validate/task/181609553	Valid		system	Tile_041-016-000_0-000.jpg		2021-06-07 16:37:19	2021-06-07 16:38:41		NO		IN FOCUS
181609553	https://volunteer.ala.org.au/validate/task/181609553	Valid		system	Tile_041-016-000_0-000.jpg			2021-06-07 16:38:41		NO		IN FOCUS
181609553	https://volunteer.ala.org.au/validate/task/181609553	Valid		system	Tile_041-016-000_0-000.jpg		2021-06-07 16:38:41	2021-06-07 16:38:41		NO		IN FOCUS
181609553	https://volunteer.ala.org.au/validate/task/181609553	Valid		system	Tile_041-016-000_0-000.jpg		2021-06-07 16:28:28	2021-06-07 16:38:41		NO		IN FOCUS
181609555	https://volunteer.ala.org.au/validate/task/181609555	Valid		system	Tile_041-018-000_0-000.jpg		2021-06-07 16:37:40	2021-06-07 16:39:41		NO		IN FOCUS
181609555	https://volunteer.ala.org.au/validate/task/181609555	Valid		system	Tile_041-018-000_0-000.jpg			2021-06-07 16:39:41		NO		IN FOCUS
181609555	https://volunteer.ala.org.au/validate/task/181609555	Valid		system	Tile_041-018-000_0-000.jpg		2021-06-07 16:28:53	2021-06-07 16:39:41		NO		IN FOCUS
181609555	https://volunteer.ala.org.au/validate/task/181609555	Valid		system	Tile_041-018-000_0-000.jpg		2021-06-07 16:39:41	2021-06-07 16:39:41		NO		IN FOCUS
181609557	https://volunteer.ala.org.au/validate/task/181609557	Valid		system	Tile_041-020-000_0-000.jpg		2021-06-07 16:40:34	2021-06-07 16:40:35		NO		IN FOCUS
181609557	https://volunteer.ala.org.au/validate/task/181609557	Valid		system	Tile_041-020-000_0-000.jpg			2021-06-07 16:40:35		NO		IN FOCUS
181609557	https://volunteer.ala.org.au/validate/task/181609557	Valid		system	Tile_041-020-000_0-000.jpg		2021-06-07 16:38:43	2021-06-07 16:40:35		NO		IN FOCUS
181609557	https://volunteer.ala.org.au/validate/task/181609557	Valid		system	Tile_041-020-000_0-000.jpg		2021-06-07 16:29:48	2021-06-07 16:40:35		NO		IN FOCUS
181609558	https://volunteer.ala.org.au/validate/task/181609558	Valid		system	Tile_041-021-000_0-000.jpg			2021-06-07 16:40:58		NO		IN FOCUS
181609558	https://volunteer.ala.org.au/validate/task/181609558	Valid		system	Tile_041-021-000_0-000.jpg		2021-06-07 16:29:59	2021-06-07 16:40:58		NO		IN FOCUS
181609558	https://volunteer.ala.org.au/validate/task/181609558	Valid		system	Tile_041-021-000_0-000.jpg		2021-06-07 16:38:55	2021-06-07 16:40:58		NO		IN FOCUS
181609558	https://volunteer.ala.org.au/validate/task/181609558	Valid		system	Tile_041-021-000_0-000.jpg		2021-06-07 16:41:22	2021-06-07 16:40:58		NO		IN FOCUS
181609558	https://volunteer.ala.org.au/validate/task/181609558	Valid		system	Tile_041-021-000_0-000.jpg		2021-06-07 16:40:58	2021-06-07 16:40:58		NO		IN FOCUS
181609559	https://volunteer.ala.org.au/validate/task/181609559	Valid		system	Tile_041-022-000_0-000.jpg		2021-06-07 16:39:07	2021-06-07 16:41:29		NO		IN FOCUS
181609559	https://volunteer.ala.org.au/validate/task/181609559	Valid		system	Tile_041-022-000_0-000.jpg			2021-06-07 16:41:29		NO		IN FOCUS
181609559	https://volunteer.ala.org.au/validate/task/181609559	Valid		system	Tile_041-022-000_0-000.jpg		2021-06-07 16:41:28	2021-06-07 16:41:29		NO		IN FOCUS
181609559	https://volunteer.ala.org.au/validate/task/181609559	Valid		system	Tile_041-022-000_0-000.jpg		2021-06-07 16:30:13	2021-06-07 16:41:29		NO		IN FOCUS
181609561	https://volunteer.ala.org.au/validate/task/181609561	Valid		system	Tile_041-024-000_0-000.jpg		2021-06-07 16:41:30	2021-06-07 16:41:30		NO		IN FOCUS
181609561	https://volunteer.ala.org.au/validate/task/181609561	Valid		system	Tile_041-024-000_0-000.jpg			2021-06-07 16:41:30		NO		IN FOCUS
181609561	https://volunteer.ala.org.au/validate/task/181609561	Valid		system	Tile_041-024-000_0-000.jpg		2021-06-07 16:31:41	2021-06-07 16:41:30		NO		IN FOCUS
181609561	https://volunteer.ala.org.au/validate/task/181609561	Valid		system	Tile_041-024-000_0-000.jpg		2021-06-07 16:39:48	2021-06-07 16:41:30		NO		IN FOCUS
181609562	https://volunteer.ala.org.au/validate/task/181609562	Valid		system	Tile_041-025-000_0-000.jpg			2021-06-07 16:42:15		NO		IN FOCUS
181609562	https://volunteer.ala.org.au/validate/task/181609562	Valid		system	Tile_041-025-000_0-000.jpg		2021-06-07 16:43:57	2021-06-07 16:42:15		NO		IN FOCUS
181609562	https://volunteer.ala.org.au/validate/task/181609562	Valid		system	Tile_041-025-000_0-000.jpg		2021-06-07 16:42:14	2021-06-07 16:42:15		NO		IN FOCUS
181609562	https://volunteer.ala.org.au/validate/task/181609562	Valid		system	Tile_041-025-000_0-000.jpg		2021-06-07 16:39:59	2021-06-07 16:42:15		NO		IN FOCUS
181609562	https://volunteer.ala.org.au/validate/task/181609562	Valid		system	Tile_041-025-000_0-000.jpg		2021-06-07 16:31:56	2021-06-07 16:42:15		NO		IN FOCUS
181609564	https://volunteer.ala.org.au/validate/task/181609564	Valid		system	Tile_041-027-000_0-000.jpg		2021-06-07 16:42:27	2021-06-07 16:42:27		NO		IN FOCUS
181609564	https://volunteer.ala.org.au/validate/task/181609564	Valid		system	Tile_041-027-000_0-000.jpg			2021-06-07 16:42:27		NO		IN FOCUS
181609564	https://volunteer.ala.org.au/validate/task/181609564	Valid		system	Tile_041-027-000_0-000.jpg		2021-06-07 16:32:22	2021-06-07 16:42:27		NO		IN FOCUS
181609564	https://volunteer.ala.org.au/validate/task/181609564	Valid		system	Tile_041-027-000_0-000.jpg		2021-06-07 16:40:24	2021-06-07 16:42:27		NO		IN FOCUS
181609565	https://volunteer.ala.org.au/validate/task/181609565	Valid		system	Tile_041-028-000_0-000.jpg		2021-06-07 16:40:38	2021-06-07 16:42:40		NO		IN FOCUS
181609565	https://volunteer.ala.org.au/validate/task/181609565	Valid		system	Tile_041-028-000_0-000.jpg			2021-06-07 16:42:40		NO		IN FOCUS
181609565	https://volunteer.ala.org.au/validate/task/181609565	Valid		system	Tile_041-028-000_0-000.jpg		2021-06-07 16:42:40	2021-06-07 16:42:40		NO		IN FOCUS
181609565	https://volunteer.ala.org.au/validate/task/181609565	Valid		system	Tile_041-028-000_0-000.jpg		2021-06-07 16:32:34	2021-06-07 16:42:40		NO		IN FOCUS
181609563	https://volunteer.ala.org.au/validate/task/181609563	Valid		system	Tile_041-026-000_0-000.jpg		2021-06-07 16:32:08	2021-06-07 16:44:19		NO		IN FOCUS
181609563	https://volunteer.ala.org.au/validate/task/181609563	Valid		system	Tile_041-026-000_0-000.jpg			2021-06-07 16:44:19		NO		IN FOCUS
181609563	https://volunteer.ala.org.au/validate/task/181609563	Valid		system	Tile_041-026-000_0-000.jpg		2021-06-07 16:44:19	2021-06-07 16:44:19		NO		IN FOCUS
181609563	https://volunteer.ala.org.au/validate/task/181609563	Valid		system	Tile_041-026-000_0-000.jpg		2021-06-07 16:40:10	2021-06-07 16:44:19		NO		IN FOCUS
181609567	https://volunteer.ala.org.au/validate/task/181609567	Valid		system	Tile_041-030-000_0-000.jpg			2021-06-07 16:45:11		NO		IN FOCUS
181609567	https://volunteer.ala.org.au/validate/task/181609567	Valid		system	Tile_041-030-000_0-000.jpg		2021-06-07 16:45:11	2021-06-07 16:45:11		NO		IN FOCUS
181609567	https://volunteer.ala.org.au/validate/task/181609567	Valid		system	Tile_041-030-000_0-000.jpg		2021-06-07 16:33:26	2021-06-07 16:45:11		NO		IN FOCUS
181609567	https://volunteer.ala.org.au/validate/task/181609567	Valid		system	Tile_041-030-000_0-000.jpg		2021-06-07 16:42:53	2021-06-07 16:45:11		NO		IN FOCUS
181609574	https://volunteer.ala.org.au/validate/task/181609574	Valid		system	Tile_041-037-000_0-000.jpg		2021-06-07 16:44:15	2021-06-07 16:45:17		NO		IN FOCUS
181609574	https://volunteer.ala.org.au/validate/task/181609574	Valid		system	Tile_041-037-000_0-000.jpg			2021-06-07 16:45:17		NO		IN FOCUS
181609574	https://volunteer.ala.org.au/validate/task/181609574	Valid		system	Tile_041-037-000_0-000.jpg		2021-06-07 16:45:17	2021-06-07 16:45:17		NO		IN FOCUS
181609574	https://volunteer.ala.org.au/validate/task/181609574	Valid		system	Tile_041-037-000_0-000.jpg		2021-06-07 16:35:58	2021-06-07 16:45:17		NO		IN FOCUS
181609569	https://volunteer.ala.org.au/validate/task/181609569	Valid		system	Tile_041-032-000_0-000.jpg		2021-06-07 16:34:14	2021-06-07 16:45:35		NO		IN FOCUS
181609569	https://volunteer.ala.org.au/validate/task/181609569	Valid		system	Tile_041-032-000_0-000.jpg			2021-06-07 16:45:35		NO		IN FOCUS
181609569	https://volunteer.ala.org.au/validate/task/181609569	Valid		system	Tile_041-032-000_0-000.jpg		2021-06-07 16:43:18	2021-06-07 16:45:35		NO		IN FOCUS
181609569	https://volunteer.ala.org.au/validate/task/181609569	Valid		system	Tile_041-032-000_0-000.jpg		2021-06-07 16:45:35	2021-06-07 16:45:35		NO		IN FOCUS
181609575	https://volunteer.ala.org.au/validate/task/181609575	Valid		system	Tile_041-038-000_0-000.jpg		2021-06-07 16:45:36	2021-06-07 16:45:36		NO		IN FOCUS
181609575	https://volunteer.ala.org.au/validate/task/181609575	Valid		system	Tile_041-038-000_0-000.jpg			2021-06-07 16:45:36		NO		IN FOCUS
181609575	https://volunteer.ala.org.au/validate/task/181609575	Valid		system	Tile_041-038-000_0-000.jpg		2021-06-07 16:36:12	2021-06-07 16:45:36		NO		IN FOCUS
181609575	https://volunteer.ala.org.au/validate/task/181609575	Valid		system	Tile_041-038-000_0-000.jpg		2021-06-07 16:44:26	2021-06-07 16:45:36		NO		IN FOCUS
181609570	https://volunteer.ala.org.au/validate/task/181609570	Valid		system	Tile_041-033-000_0-000.jpg		2021-06-07 16:34:28	2021-06-07 16:46:03		NO		IN FOCUS
181609570	https://volunteer.ala.org.au/validate/task/181609570	Valid		system	Tile_041-033-000_0-000.jpg			2021-06-07 16:46:03		NO		IN FOCUS
181609570	https://volunteer.ala.org.au/validate/task/181609570	Valid		system	Tile_041-033-000_0-000.jpg		2021-06-07 16:46:03	2021-06-07 16:46:03		NO		IN FOCUS
181609570	https://volunteer.ala.org.au/validate/task/181609570	Valid		system	Tile_041-033-000_0-000.jpg		2021-06-07 16:43:31	2021-06-07 16:46:03		NO		IN FOCUS
181609579	https://volunteer.ala.org.au/validate/task/181609579	Valid		system	Tile_041-042-000_0-000.jpg		2021-06-07 16:45:41	2021-06-07 16:46:14		NO		IN FOCUS
181609579	https://volunteer.ala.org.au/validate/task/181609579	Valid		system	Tile_041-042-000_0-000.jpg		2021-06-07 16:38:11	2021-06-07 16:46:14		NO		IN FOCUS
181609579	https://volunteer.ala.org.au/validate/task/181609579	Valid		system	Tile_041-042-000_0-000.jpg			2021-06-07 16:46:14		NO		IN FOCUS
181609579	https://volunteer.ala.org.au/validate/task/181609579	Valid		system	Tile_041-042-000_0-000.jpg		2021-06-07 16:46:14	2021-06-07 16:46:14		NO		IN FOCUS
181609571	https://volunteer.ala.org.au/validate/task/181609571	Valid		system	Tile_041-034-000_0-000.jpg			2021-06-07 16:46:16		NO		IN FOCUS
181609571	https://volunteer.ala.org.au/validate/task/181609571	Valid		system	Tile_041-034-000_0-000.jpg		2021-06-07 16:35:02	2021-06-07 16:46:16		NO		IN FOCUS
181609571	https://volunteer.ala.org.au/validate/task/181609571	Valid		system	Tile_041-034-000_0-000.jpg		2021-06-07 16:43:41	2021-06-07 16:46:16		NO		IN FOCUS
181609571	https://volunteer.ala.org.au/validate/task/181609571	Valid		system	Tile_041-034-000_0-000.jpg		2021-06-07 16:46:16	2021-06-07 16:46:16		NO		IN FOCUS
181609573	https://volunteer.ala.org.au/validate/task/181609573	Valid		system	Tile_041-036-000_0-000.jpg		2021-06-07 16:44:02	2021-06-07 16:46:40		NO		IN FOCUS
181609573	https://volunteer.ala.org.au/validate/task/181609573	Valid		system	Tile_041-036-000_0-000.jpg			2021-06-07 16:46:40		NO		IN FOCUS
181609573	https://volunteer.ala.org.au/validate/task/181609573	Valid		system	Tile_041-036-000_0-000.jpg		2021-06-07 16:46:40	2021-06-07 16:46:40		NO		IN FOCUS
181609573	https://volunteer.ala.org.au/validate/task/181609573	Valid		system	Tile_041-036-000_0-000.jpg		2021-06-07 16:35:47	2021-06-07 16:46:40		NO		IN FOCUS
181609577	https://volunteer.ala.org.au/validate/task/181609577	Valid		system	Tile_041-040-000_0-000.jpg			2021-06-07 16:46:58		NO		IN FOCUS
181609577	https://volunteer.ala.org.au/validate/task/181609577	Valid		system	Tile_041-040-000_0-000.jpg		2021-06-07 16:46:58	2021-06-07 16:46:58		NO		IN FOCUS
181609577	https://volunteer.ala.org.au/validate/task/181609577	Valid		system	Tile_041-040-000_0-000.jpg		2021-06-07 16:37:40	2021-06-07 16:46:58		NO		IN FOCUS
181609577	https://volunteer.ala.org.au/validate/task/181609577	Valid		system	Tile_041-040-000_0-000.jpg		2021-06-07 16:45:17	2021-06-07 16:46:58		NO		IN FOCUS
181609578	https://volunteer.ala.org.au/validate/task/181609578	Valid		system	Tile_041-041-000_0-000.jpg		2021-06-07 16:45:27	2021-06-07 16:47:19		NO		IN FOCUS
181609578	https://volunteer.ala.org.au/validate/task/181609578	Valid		system	Tile_041-041-000_0-000.jpg			2021-06-07 16:47:19		NO		IN FOCUS
181609578	https://volunteer.ala.org.au/validate/task/181609578	Valid		system	Tile_041-041-000_0-000.jpg		2021-06-07 16:37:58	2021-06-07 16:47:19		NO		IN FOCUS
181609578	https://volunteer.ala.org.au/validate/task/181609578	Valid		system	Tile_041-041-000_0-000.jpg		2021-06-07 16:47:19	2021-06-07 16:47:19		NO		IN FOCUS
181609581	https://volunteer.ala.org.au/validate/task/181609581	Valid		system	Tile_041-044-000_0-000.jpg		2021-06-07 16:38:39	2021-06-07 16:47:21		NO		IN FOCUS
181609581	https://volunteer.ala.org.au/validate/task/181609581	Valid		system	Tile_041-044-000_0-000.jpg		2021-06-07 16:46:05	2021-06-07 16:47:21		NO		IN FOCUS
181609581	https://volunteer.ala.org.au/validate/task/181609581	Valid		system	Tile_041-044-000_0-000.jpg		2021-06-07 16:47:21	2021-06-07 16:47:21		NO		IN FOCUS
181609581	https://volunteer.ala.org.au/validate/task/181609581	Valid		system	Tile_041-044-000_0-000.jpg			2021-06-07 16:47:21		NO		IN FOCUS
181609580	https://volunteer.ala.org.au/validate/task/181609580	Valid		system	Tile_041-043-000_0-000.jpg		2021-06-07 16:45:53	2021-06-07 16:47:48		NO		IN FOCUS
181609580	https://volunteer.ala.org.au/validate/task/181609580	Valid		system	Tile_041-043-000_0-000.jpg			2021-06-07 16:47:48		NO		IN FOCUS
181609580	https://volunteer.ala.org.au/validate/task/181609580	Valid		system	Tile_041-043-000_0-000.jpg		2021-06-07 16:38:25	2021-06-07 16:47:48		NO		IN FOCUS
181609580	https://volunteer.ala.org.au/validate/task/181609580	Valid		system	Tile_041-043-000_0-000.jpg		2021-06-07 16:47:48	2021-06-07 16:47:48		NO		IN FOCUS
181609583	https://volunteer.ala.org.au/validate/task/181609583	Valid		system	Tile_041-046-000_0-000.jpg		2021-06-07 16:39:01	2021-06-07 16:48:03		NO		IN FOCUS
181609583	https://volunteer.ala.org.au/validate/task/181609583	Valid		system	Tile_041-046-000_0-000.jpg			2021-06-07 16:48:03		NO		IN FOCUS
181609583	https://volunteer.ala.org.au/validate/task/181609583	Valid		system	Tile_041-046-000_0-000.jpg		2021-06-07 16:48:03	2021-06-07 16:48:03		NO		IN FOCUS
181609583	https://volunteer.ala.org.au/validate/task/181609583	Valid		system	Tile_041-046-000_0-000.jpg		2021-06-07 16:46:26	2021-06-07 16:48:03		NO		IN FOCUS
181609584	https://volunteer.ala.org.au/validate/task/181609584	Valid		system	Tile_041-047-000_0-000.jpg		2021-06-07 16:46:37	2021-06-07 16:48:17		NO		IN FOCUS
181609584	https://volunteer.ala.org.au/validate/task/181609584	Valid		system	Tile_041-047-000_0-000.jpg			2021-06-07 16:48:17		NO		IN FOCUS
181609584	https://volunteer.ala.org.au/validate/task/181609584	Valid		system	Tile_041-047-000_0-000.jpg		2021-06-07 16:39:14	2021-06-07 16:48:17		NO		IN FOCUS
181609584	https://volunteer.ala.org.au/validate/task/181609584	Valid		system	Tile_041-047-000_0-000.jpg		2021-06-07 16:48:17	2021-06-07 16:48:17		NO		IN FOCUS
181609586	https://volunteer.ala.org.au/validate/task/181609586	Valid		system	Tile_041-049-000_0-000.jpg		2021-06-07 16:39:41	2021-06-07 16:48:24		NO		IN FOCUS
181609586	https://volunteer.ala.org.au/validate/task/181609586	Valid		system	Tile_041-049-000_0-000.jpg			2021-06-07 16:48:24		NO		IN FOCUS
181609586	https://volunteer.ala.org.au/validate/task/181609586	Valid		system	Tile_041-049-000_0-000.jpg		2021-06-07 16:48:24	2021-06-07 16:48:24		NO		IN FOCUS
181609586	https://volunteer.ala.org.au/validate/task/181609586	Valid		system	Tile_041-049-000_0-000.jpg		2021-06-07 16:46:58	2021-06-07 16:48:24		NO		IN FOCUS
181609585	https://volunteer.ala.org.au/validate/task/181609585	Valid		system	Tile_041-048-000_0-000.jpg		2021-06-07 16:48:30	2021-06-07 16:48:30		NO		IN FOCUS
181609585	https://volunteer.ala.org.au/validate/task/181609585	Valid		system	Tile_041-048-000_0-000.jpg			2021-06-07 16:48:30		NO		IN FOCUS
181609585	https://volunteer.ala.org.au/validate/task/181609585	Valid		system	Tile_041-048-000_0-000.jpg		2021-06-07 16:39:27	2021-06-07 16:48:30		NO		IN FOCUS
181609585	https://volunteer.ala.org.au/validate/task/181609585	Valid		system	Tile_041-048-000_0-000.jpg		2021-06-07 16:46:48	2021-06-07 16:48:30		NO		IN FOCUS
181609582	https://volunteer.ala.org.au/validate/task/181609582	Valid		system	Tile_041-045-000_0-000.jpg			2021-06-07 16:48:41		NO		IN FOCUS
181609582	https://volunteer.ala.org.au/validate/task/181609582	Valid		system	Tile_041-045-000_0-000.jpg		2021-06-07 16:48:41	2021-06-07 16:48:41		NO		IN FOCUS
181609582	https://volunteer.ala.org.au/validate/task/181609582	Valid		system	Tile_041-045-000_0-000.jpg		2021-06-07 16:38:50	2021-06-07 16:48:41		NO		IN FOCUS
181609582	https://volunteer.ala.org.au/validate/task/181609582	Valid		system	Tile_041-045-000_0-000.jpg		2021-06-07 16:46:16	2021-06-07 16:48:41		NO		IN FOCUS
181609587	https://volunteer.ala.org.au/validate/task/181609587	Valid		system	Tile_041-050-000_0-000.jpg		2021-06-07 16:39:52	2021-06-07 16:48:44		NO		IN FOCUS
181609587	https://volunteer.ala.org.au/validate/task/181609587	Valid		system	Tile_041-050-000_0-000.jpg			2021-06-07 16:48:44		NO		IN FOCUS
181609587	https://volunteer.ala.org.au/validate/task/181609587	Valid		system	Tile_041-050-000_0-000.jpg		2021-06-07 16:47:11	2021-06-07 16:48:44		NO		IN FOCUS
181609587	https://volunteer.ala.org.au/validate/task/181609587	Valid		system	Tile_041-050-000_0-000.jpg		2021-06-07 16:49:07	2021-06-07 16:48:44		NO		IN FOCUS
181609587	https://volunteer.ala.org.au/validate/task/181609587	Valid		system	Tile_041-050-000_0-000.jpg		2021-06-07 16:48:44	2021-06-07 16:48:44		NO		IN FOCUS
181609588	https://volunteer.ala.org.au/validate/task/181609588	Valid		system	Tile_041-051-000_0-000.jpg		2021-06-07 16:49:13	2021-06-07 16:48:58		NO		IN FOCUS
181609588	https://volunteer.ala.org.au/validate/task/181609588	Valid		system	Tile_041-051-000_0-000.jpg		2021-06-07 16:47:21	2021-06-07 16:48:58		NO		IN FOCUS
181609588	https://volunteer.ala.org.au/validate/task/181609588	Valid		system	Tile_041-051-000_0-000.jpg		2021-06-07 16:40:02	2021-06-07 16:48:58		NO		IN FOCUS
181609588	https://volunteer.ala.org.au/validate/task/181609588	Valid		system	Tile_041-051-000_0-000.jpg		2021-06-07 16:48:58	2021-06-07 16:48:58		NO		IN FOCUS
181609588	https://volunteer.ala.org.au/validate/task/181609588	Valid		system	Tile_041-051-000_0-000.jpg			2021-06-07 16:48:58		NO		IN FOCUS
181609589	https://volunteer.ala.org.au/validate/task/181609589	Valid		system	Tile_041-052-000_0-000.jpg		2021-06-07 16:47:32	2021-06-07 16:49:33		NO		IN FOCUS
181609589	https://volunteer.ala.org.au/validate/task/181609589	Valid		system	Tile_041-052-000_0-000.jpg		2021-06-07 16:49:33	2021-06-07 16:49:33		NO		IN FOCUS
181609589	https://volunteer.ala.org.au/validate/task/181609589	Valid		system	Tile_041-052-000_0-000.jpg			2021-06-07 16:49:33		NO		IN FOCUS
181609589	https://volunteer.ala.org.au/validate/task/181609589	Valid		system	Tile_041-052-000_0-000.jpg		2021-06-07 16:40:18	2021-06-07 16:49:33		NO		IN FOCUS
181609592	https://volunteer.ala.org.au/validate/task/181609592	Valid		system	Tile_041-055-000_0-000.jpg		2021-06-07 16:48:15	2021-06-07 16:49:48		NO		IN FOCUS
181609592	https://volunteer.ala.org.au/validate/task/181609592	Valid		system	Tile_041-055-000_0-000.jpg		2021-06-07 16:41:22	2021-06-07 16:49:48		NO		IN FOCUS
181609592	https://volunteer.ala.org.au/validate/task/181609592	Valid		system	Tile_041-055-000_0-000.jpg		2021-06-07 16:49:47	2021-06-07 16:49:48		NO		IN FOCUS
181609592	https://volunteer.ala.org.au/validate/task/181609592	Valid		system	Tile_041-055-000_0-000.jpg			2021-06-07 16:49:48		NO		IN FOCUS
181609593	https://volunteer.ala.org.au/validate/task/181609593	Valid		system	Tile_041-056-000_0-000.jpg		2021-06-07 16:49:58	2021-06-07 16:49:58		NO		IN FOCUS
181609593	https://volunteer.ala.org.au/validate/task/181609593	Valid		system	Tile_041-056-000_0-000.jpg		2021-06-07 16:49:59	2021-06-07 16:49:58		NO		IN FOCUS
181609593	https://volunteer.ala.org.au/validate/task/181609593	Valid		system	Tile_041-056-000_0-000.jpg		2021-06-07 16:48:27	2021-06-07 16:49:58		NO		IN FOCUS
181609593	https://volunteer.ala.org.au/validate/task/181609593	Valid		system	Tile_041-056-000_0-000.jpg		2021-06-07 16:41:43	2021-06-07 16:49:58		NO		IN FOCUS
181609593	https://volunteer.ala.org.au/validate/task/181609593	Valid		system	Tile_041-056-000_0-000.jpg			2021-06-07 16:49:58		NO		IN FOCUS
181609594	https://volunteer.ala.org.au/validate/task/181609594	Valid		system	Tile_041-057-000_0-000.jpg		2021-06-07 16:50:16	2021-06-07 16:50:16		NO		IN FOCUS
181609594	https://volunteer.ala.org.au/validate/task/181609594	Valid		system	Tile_041-057-000_0-000.jpg		2021-06-07 16:48:39	2021-06-07 16:50:16		NO		IN FOCUS
181609594	https://volunteer.ala.org.au/validate/task/181609594	Valid		system	Tile_041-057-000_0-000.jpg		2021-06-07 16:50:03	2021-06-07 16:50:16		NO		IN FOCUS
181609594	https://volunteer.ala.org.au/validate/task/181609594	Valid		system	Tile_041-057-000_0-000.jpg			2021-06-07 16:50:16		NO		IN FOCUS
181609594	https://volunteer.ala.org.au/validate/task/181609594	Valid		system	Tile_041-057-000_0-000.jpg		2021-06-07 16:50:16	2021-06-07 16:50:16		NO		IN FOCUS
181609595	https://volunteer.ala.org.au/validate/task/181609595	Valid		system	Tile_041-058-000_0-000.jpg		2021-06-07 16:50:25	2021-06-07 16:50:49		NO		IN FOCUS
181609595	https://volunteer.ala.org.au/validate/task/181609595	Valid		system	Tile_041-058-000_0-000.jpg			2021-06-07 16:50:49		NO		IN FOCUS
181609595	https://volunteer.ala.org.au/validate/task/181609595	Valid		system	Tile_041-058-000_0-000.jpg		2021-06-07 16:50:49	2021-06-07 16:50:49		NO		IN FOCUS
181609595	https://volunteer.ala.org.au/validate/task/181609595	Valid		system	Tile_041-058-000_0-000.jpg		2021-06-07 16:48:52	2021-06-07 16:50:49		NO		IN FOCUS
181609596	https://volunteer.ala.org.au/validate/task/181609596	Valid		system	Tile_041-059-000_0-000.jpg		2021-06-07 16:50:45	2021-06-07 16:51:29		NO		IN FOCUS
181609596	https://volunteer.ala.org.au/validate/task/181609596	Valid		system	Tile_041-059-000_0-000.jpg		2021-06-07 16:49:03	2021-06-07 16:51:29		NO		IN FOCUS
181609596	https://volunteer.ala.org.au/validate/task/181609596	Valid		system	Tile_041-059-000_0-000.jpg		2021-06-07 16:51:29	2021-06-07 16:51:29		NO		IN FOCUS
181609596	https://volunteer.ala.org.au/validate/task/181609596	Valid		system	Tile_041-059-000_0-000.jpg			2021-06-07 16:51:29		NO		IN FOCUS
181609600	https://volunteer.ala.org.au/validate/task/181609600	Valid		system	Tile_042-003-000_0-000.jpg		2021-06-07 16:52:02	2021-06-07 16:52:02		NO		IN FOCUS
181609600	https://volunteer.ala.org.au/validate/task/181609600	Valid		system	Tile_042-003-000_0-000.jpg		2021-06-07 16:51:12	2021-06-07 16:52:02		NO		IN FOCUS
181609600	https://volunteer.ala.org.au/validate/task/181609600	Valid		system	Tile_042-003-000_0-000.jpg			2021-06-07 16:52:02		NO		IN FOCUS
181609600	https://volunteer.ala.org.au/validate/task/181609600	Valid		system	Tile_042-003-000_0-000.jpg		2021-06-07 16:51:35	2021-06-07 16:52:02		NO		IN FOCUS
181609598	https://volunteer.ala.org.au/validate/task/181609598	Valid		system	Tile_042-001-000_0-000.jpg		2021-06-07 16:49:29	2021-06-07 16:52:21		NO		IN FOCUS
181609598	https://volunteer.ala.org.au/validate/task/181609598	Valid		system	Tile_042-001-000_0-000.jpg		2021-06-07 16:52:21	2021-06-07 16:52:21		NO		IN FOCUS
181609598	https://volunteer.ala.org.au/validate/task/181609598	Valid		system	Tile_042-001-000_0-000.jpg		2021-06-07 16:51:30	2021-06-07 16:52:21		NO		IN FOCUS
181609598	https://volunteer.ala.org.au/validate/task/181609598	Valid		system	Tile_042-001-000_0-000.jpg			2021-06-07 16:52:21		NO		IN FOCUS
181609601	https://volunteer.ala.org.au/validate/task/181609601	Valid		system	Tile_042-004-000_0-000.jpg		2021-06-07 16:52:25	2021-06-07 16:52:25		NO		IN FOCUS
181609601	https://volunteer.ala.org.au/validate/task/181609601	Valid		system	Tile_042-004-000_0-000.jpg			2021-06-07 16:52:25		NO		IN FOCUS
181609601	https://volunteer.ala.org.au/validate/task/181609601	Valid		system	Tile_042-004-000_0-000.jpg		2021-06-07 16:51:46	2021-06-07 16:52:25		NO		IN FOCUS
181609601	https://volunteer.ala.org.au/validate/task/181609601	Valid		system	Tile_042-004-000_0-000.jpg		2021-06-07 16:51:26	2021-06-07 16:52:25		NO		IN FOCUS
181609609	https://volunteer.ala.org.au/validate/task/181609609	Valid		system	Tile_042-012-000_0-000.jpg		2021-06-07 16:55:07	2021-06-07 16:55:07		NO		IN FOCUS
181609609	https://volunteer.ala.org.au/validate/task/181609609	Valid		system	Tile_042-012-000_0-000.jpg		2021-06-07 16:54:31	2021-06-07 16:55:07		NO		IN FOCUS
181609609	https://volunteer.ala.org.au/validate/task/181609609	Valid		system	Tile_042-012-000_0-000.jpg		2021-06-07 16:53:01	2021-06-07 16:55:07		NO		IN FOCUS
181609609	https://volunteer.ala.org.au/validate/task/181609609	Valid		system	Tile_042-012-000_0-000.jpg			2021-06-07 16:55:07		NO		IN FOCUS
181609599	https://volunteer.ala.org.au/validate/task/181609599	Valid		system	Tile_042-002-000_0-000.jpg		2021-06-07 16:51:24	2021-06-07 16:56:39		NO		IN FOCUS
181609599	https://volunteer.ala.org.au/validate/task/181609599	Valid		system	Tile_042-002-000_0-000.jpg			2021-06-07 16:56:39		NO		IN FOCUS
181609599	https://volunteer.ala.org.au/validate/task/181609599	Valid		system	Tile_042-002-000_0-000.jpg		2021-06-07 16:51:43	2021-06-07 16:56:39		NO		IN FOCUS
181609599	https://volunteer.ala.org.au/validate/task/181609599	Valid		system	Tile_042-002-000_0-000.jpg		2021-06-07 16:56:39	2021-06-07 16:56:39		NO		IN FOCUS
181609615	https://volunteer.ala.org.au/validate/task/181609615	Valid		system	Tile_042-018-000_0-000.jpg			2021-06-07 16:59:47		NO		IN FOCUS
181609615	https://volunteer.ala.org.au/validate/task/181609615	Valid		system	Tile_042-018-000_0-000.jpg		2021-06-07 16:59:47	2021-06-07 16:59:47		NO		IN FOCUS
181609615	https://volunteer.ala.org.au/validate/task/181609615	Valid		system	Tile_042-018-000_0-000.jpg		2021-06-07 16:55:56	2021-06-07 16:59:47		NO		IN FOCUS
181609615	https://volunteer.ala.org.au/validate/task/181609615	Valid		system	Tile_042-018-000_0-000.jpg		2021-06-07 16:56:15	2021-06-07 16:59:47		NO		IN FOCUS
181609618	https://volunteer.ala.org.au/validate/task/181609618	Valid		system	Tile_042-021-000_0-000.jpg		2021-06-07 16:56:46	2021-06-07 17:02:33		NO		IN FOCUS
181609618	https://volunteer.ala.org.au/validate/task/181609618	Valid		system	Tile_042-021-000_0-000.jpg		2021-06-07 16:56:54	2021-06-07 17:02:33		NO		IN FOCUS
181609618	https://volunteer.ala.org.au/validate/task/181609618	Valid		system	Tile_042-021-000_0-000.jpg			2021-06-07 17:02:33		NO		IN FOCUS
181609618	https://volunteer.ala.org.au/validate/task/181609618	Valid		system	Tile_042-021-000_0-000.jpg		2021-06-07 17:02:32	2021-06-07 17:02:33		NO		IN FOCUS
181609606	https://volunteer.ala.org.au/validate/task/181609606	Valid		system	Tile_042-009-000_0-000.jpg		2021-06-07 16:53:14	2021-06-07 17:03:54		NO		IN FOCUS
181609606	https://volunteer.ala.org.au/validate/task/181609606	Valid		system	Tile_042-009-000_0-000.jpg		2021-06-07 16:53:52	2021-06-07 17:03:54		NO		IN FOCUS
181609606	https://volunteer.ala.org.au/validate/task/181609606	Valid		system	Tile_042-009-000_0-000.jpg		2021-06-07 17:03:53	2021-06-07 17:03:54		NO		IN FOCUS
181609606	https://volunteer.ala.org.au/validate/task/181609606	Valid		system	Tile_042-009-000_0-000.jpg			2021-06-07 17:03:54		NO		IN FOCUS
181609607	https://volunteer.ala.org.au/validate/task/181609607	Valid		system	Tile_042-010-000_0-000.jpg			2021-06-07 17:04:13		NO		IN FOCUS
181609607	https://volunteer.ala.org.au/validate/task/181609607	Valid		system	Tile_042-010-000_0-000.jpg		2021-06-07 17:04:12	2021-06-07 17:04:13		NO		IN FOCUS
181609607	https://volunteer.ala.org.au/validate/task/181609607	Valid		system	Tile_042-010-000_0-000.jpg		2021-06-07 16:54:05	2021-06-07 17:04:13		NO		IN FOCUS
181609607	https://volunteer.ala.org.au/validate/task/181609607	Valid		system	Tile_042-010-000_0-000.jpg		2021-06-07 16:53:53	2021-06-07 17:04:13		NO		IN FOCUS
181609610	https://volunteer.ala.org.au/validate/task/181609610	Valid		system	Tile_042-013-000_0-000.jpg		2021-06-07 17:04:22	2021-06-07 17:04:22		NO		IN FOCUS
181609610	https://volunteer.ala.org.au/validate/task/181609610	Valid		system	Tile_042-013-000_0-000.jpg			2021-06-07 17:04:22		NO		IN FOCUS
181609610	https://volunteer.ala.org.au/validate/task/181609610	Valid		system	Tile_042-013-000_0-000.jpg		2021-06-07 16:55:17	2021-06-07 17:04:22		NO		IN FOCUS
181609610	https://volunteer.ala.org.au/validate/task/181609610	Valid		system	Tile_042-013-000_0-000.jpg		2021-06-07 16:54:43	2021-06-07 17:04:22		NO		IN FOCUS
181609611	https://volunteer.ala.org.au/validate/task/181609611	Valid		system	Tile_042-014-000_0-000.jpg		2021-06-07 16:56:53	2021-06-07 17:04:32		NO		IN FOCUS
181609611	https://volunteer.ala.org.au/validate/task/181609611	Valid		system	Tile_042-014-000_0-000.jpg		2021-06-07 16:55:02	2021-06-07 17:04:32		NO		IN FOCUS
181609611	https://volunteer.ala.org.au/validate/task/181609611	Valid		system	Tile_042-014-000_0-000.jpg		2021-06-07 17:04:32	2021-06-07 17:04:32		NO		IN FOCUS
181609611	https://volunteer.ala.org.au/validate/task/181609611	Valid		system	Tile_042-014-000_0-000.jpg			2021-06-07 17:04:32		NO		IN FOCUS
181609612	https://volunteer.ala.org.au/validate/task/181609612	Valid		system	Tile_042-015-000_0-000.jpg		2021-06-07 16:55:15	2021-06-07 17:04:46		NO		IN FOCUS
181609612	https://volunteer.ala.org.au/validate/task/181609612	Valid		system	Tile_042-015-000_0-000.jpg		2021-06-07 17:04:44	2021-06-07 17:04:46		NO		IN FOCUS
181609612	https://volunteer.ala.org.au/validate/task/181609612	Valid		system	Tile_042-015-000_0-000.jpg		2021-06-07 16:57:44	2021-06-07 17:04:46		NO		IN FOCUS
181609612	https://volunteer.ala.org.au/validate/task/181609612	Valid		system	Tile_042-015-000_0-000.jpg			2021-06-07 17:04:46		NO		IN FOCUS
181609613	https://volunteer.ala.org.au/validate/task/181609613	Valid		system	Tile_042-016-000_0-000.jpg		2021-06-07 16:57:56	2021-06-07 17:04:59		NO		IN FOCUS
181609613	https://volunteer.ala.org.au/validate/task/181609613	Valid		system	Tile_042-016-000_0-000.jpg			2021-06-07 17:04:59		NO		IN FOCUS
181609613	https://volunteer.ala.org.au/validate/task/181609613	Valid		system	Tile_042-016-000_0-000.jpg		2021-06-07 17:04:58	2021-06-07 17:04:59		NO		IN FOCUS
181609613	https://volunteer.ala.org.au/validate/task/181609613	Valid		system	Tile_042-016-000_0-000.jpg		2021-06-07 16:55:34	2021-06-07 17:04:59		NO		IN FOCUS
181609614	https://volunteer.ala.org.au/validate/task/181609614	Valid		system	Tile_042-017-000_0-000.jpg			2021-06-07 17:05:12		NO		IN FOCUS
181609614	https://volunteer.ala.org.au/validate/task/181609614	Valid		system	Tile_042-017-000_0-000.jpg		2021-06-07 16:58:08	2021-06-07 17:05:12		NO
181609614	https://volunteer.ala.org.au/validate/task/181609614	Valid		system	Tile_042-017-000_0-000.jpg		2021-06-07 16:55:54	2021-06-07 17:05:12		NO		IN FOCUS
181609614	https://volunteer.ala.org.au/validate/task/181609614	Valid		system	Tile_042-017-000_0-000.jpg		2021-06-07 16:55:28	2021-06-07 17:05:12		NO		IN FOCUS
181609614	https://volunteer.ala.org.au/validate/task/181609614	Valid		system	Tile_042-017-000_0-000.jpg		2021-06-07 17:05:11	2021-06-07 17:05:12		NO		IN FOCUS
181609616	https://volunteer.ala.org.au/validate/task/181609616	Valid		system	Tile_042-019-000_0-000.jpg		2021-06-07 16:56:28	2021-06-07 17:05:24		NO		IN FOCUS
181609616	https://volunteer.ala.org.au/validate/task/181609616	Valid		system	Tile_042-019-000_0-000.jpg		2021-06-07 17:05:23	2021-06-07 17:05:24		NO		IN FOCUS
181609616	https://volunteer.ala.org.au/validate/task/181609616	Valid		system	Tile_042-019-000_0-000.jpg		2021-06-07 16:56:16	2021-06-07 17:05:24		NO		IN FOCUS
181609616	https://volunteer.ala.org.au/validate/task/181609616	Valid		system	Tile_042-019-000_0-000.jpg			2021-06-07 17:05:24		NO		IN FOCUS
181609617	https://volunteer.ala.org.au/validate/task/181609617	Valid		system	Tile_042-020-000_0-000.jpg			2021-06-07 17:05:36		NO		IN FOCUS
181609617	https://volunteer.ala.org.au/validate/task/181609617	Valid		system	Tile_042-020-000_0-000.jpg		2021-06-07 17:01:42	2021-06-07 17:05:36		NO		IN FOCUS
181609617	https://volunteer.ala.org.au/validate/task/181609617	Valid		system	Tile_042-020-000_0-000.jpg		2021-06-07 17:05:35	2021-06-07 17:05:36		NO		IN FOCUS
181609617	https://volunteer.ala.org.au/validate/task/181609617	Valid		system	Tile_042-020-000_0-000.jpg		2021-06-07 16:56:40	2021-06-07 17:05:36		NO		IN FOCUS
181609620	https://volunteer.ala.org.au/validate/task/181609620	Valid		system	Tile_042-023-000_0-000.jpg		2021-06-07 16:57:20	2021-06-07 17:05:48		NO		IN FOCUS
181609620	https://volunteer.ala.org.au/validate/task/181609620	Valid		system	Tile_042-023-000_0-000.jpg			2021-06-07 17:05:48		NO		IN FOCUS
181609620	https://volunteer.ala.org.au/validate/task/181609620	Valid		system	Tile_042-023-000_0-000.jpg		2021-06-07 17:05:47	2021-06-07 17:05:48		NO		IN FOCUS
181609620	https://volunteer.ala.org.au/validate/task/181609620	Valid		system	Tile_042-023-000_0-000.jpg		2021-06-07 17:03:10	2021-06-07 17:05:48		NO		IN FOCUS
181609625	https://volunteer.ala.org.au/validate/task/181609625	Valid		system	Tile_042-028-000_0-000.jpg		2021-06-07 17:06:43	2021-06-07 17:06:43		NO		IN FOCUS
181609625	https://volunteer.ala.org.au/validate/task/181609625	Valid		system	Tile_042-028-000_0-000.jpg		2021-06-07 16:58:45	2021-06-07 17:06:43		NO		IN FOCUS
181609625	https://volunteer.ala.org.au/validate/task/181609625	Valid		system	Tile_042-028-000_0-000.jpg			2021-06-07 17:06:43		NO		IN FOCUS
181609625	https://volunteer.ala.org.au/validate/task/181609625	Valid		system	Tile_042-028-000_0-000.jpg		2021-06-07 16:59:21	2021-06-07 17:06:43		NO		IN FOCUS
181609626	https://volunteer.ala.org.au/validate/task/181609626	Valid		system	Tile_042-029-000_0-000.jpg		2021-06-07 16:58:58	2021-06-07 17:06:55		NO		IN FOCUS
181609626	https://volunteer.ala.org.au/validate/task/181609626	Valid		system	Tile_042-029-000_0-000.jpg			2021-06-07 17:06:55		NO		IN FOCUS
181609626	https://volunteer.ala.org.au/validate/task/181609626	Valid		system	Tile_042-029-000_0-000.jpg		2021-06-07 17:06:54	2021-06-07 17:06:55		NO		IN FOCUS
181609626	https://volunteer.ala.org.au/validate/task/181609626	Valid		system	Tile_042-029-000_0-000.jpg		2021-06-07 16:59:42	2021-06-07 17:06:55		NO		IN FOCUS
181609627	https://volunteer.ala.org.au/validate/task/181609627	Valid		system	Tile_042-030-000_0-000.jpg		2021-06-07 17:07:13	2021-06-07 17:07:14		NO		IN FOCUS
181609627	https://volunteer.ala.org.au/validate/task/181609627	Valid		system	Tile_042-030-000_0-000.jpg		2021-06-07 16:59:27	2021-06-07 17:07:14		NO		IN FOCUS
181609627	https://volunteer.ala.org.au/validate/task/181609627	Valid		system	Tile_042-030-000_0-000.jpg		2021-06-07 16:59:56	2021-06-07 17:07:14		NO		IN FOCUS
181609627	https://volunteer.ala.org.au/validate/task/181609627	Valid		system	Tile_042-030-000_0-000.jpg			2021-06-07 17:07:14		NO		IN FOCUS
181609630	https://volunteer.ala.org.au/validate/task/181609630	Valid		system	Tile_042-033-000_0-000.jpg		2021-06-07 17:08:07	2021-06-07 17:08:07		NO		IN FOCUS
181609630	https://volunteer.ala.org.au/validate/task/181609630	Valid		system	Tile_042-033-000_0-000.jpg			2021-06-07 17:08:07		NO		IN FOCUS
181609630	https://volunteer.ala.org.au/validate/task/181609630	Valid		system	Tile_042-033-000_0-000.jpg		2021-06-07 17:00:23	2021-06-07 17:08:07		NO		IN FOCUS
181609630	https://volunteer.ala.org.au/validate/task/181609630	Valid		system	Tile_042-033-000_0-000.jpg		2021-06-07 17:00:38	2021-06-07 17:08:07		NO		IN FOCUS
181609636	https://volunteer.ala.org.au/validate/task/181609636	Valid		system	Tile_042-039-000_0-000.jpg		2021-06-07 17:09:10	2021-06-07 17:09:11		NO		IN FOCUS
181609636	https://volunteer.ala.org.au/validate/task/181609636	Valid		system	Tile_042-039-000_0-000.jpg		2021-06-07 17:01:54	2021-06-07 17:09:11		NO		IN FOCUS
181609636	https://volunteer.ala.org.au/validate/task/181609636	Valid		system	Tile_042-039-000_0-000.jpg			2021-06-07 17:09:11		NO		IN FOCUS
181609636	https://volunteer.ala.org.au/validate/task/181609636	Valid		system	Tile_042-039-000_0-000.jpg		2021-06-07 17:02:20	2021-06-07 17:09:11		NO		IN FOCUS
181609639	https://volunteer.ala.org.au/validate/task/181609639	Valid		system	Tile_042-042-000_0-000.jpg			2021-06-07 17:10:09		NO		IN FOCUS
181609639	https://volunteer.ala.org.au/validate/task/181609639	Valid		system	Tile_042-042-000_0-000.jpg		2021-06-07 17:10:09	2021-06-07 17:10:09		NO		IN FOCUS
181609639	https://volunteer.ala.org.au/validate/task/181609639	Valid		system	Tile_042-042-000_0-000.jpg		2021-06-07 17:03:14	2021-06-07 17:10:09		NO		IN FOCUS
181609639	https://volunteer.ala.org.au/validate/task/181609639	Valid		system	Tile_042-042-000_0-000.jpg		2021-06-07 17:02:33	2021-06-07 17:10:09		NO		IN FOCUS
181609623	https://volunteer.ala.org.au/validate/task/181609623	Valid		system	Tile_042-026-000_0-000.jpg		2021-06-07 17:10:13	2021-06-07 17:10:14		NO		IN FOCUS
181609623	https://volunteer.ala.org.au/validate/task/181609623	Valid		system	Tile_042-026-000_0-000.jpg			2021-06-07 17:10:14		NO		IN FOCUS
181609623	https://volunteer.ala.org.au/validate/task/181609623	Valid		system	Tile_042-026-000_0-000.jpg		2021-06-07 16:58:18	2021-06-07 17:10:14		NO		IN FOCUS
181609623	https://volunteer.ala.org.au/validate/task/181609623	Valid		system	Tile_042-026-000_0-000.jpg		2021-06-07 17:06:21	2021-06-07 17:10:14		NO		IN FOCUS
181609641	https://volunteer.ala.org.au/validate/task/181609641	Valid		system	Tile_042-044-000_0-000.jpg		2021-06-07 17:10:34	2021-06-07 17:10:36		NO		IN FOCUS
181609641	https://volunteer.ala.org.au/validate/task/181609641	Valid		system	Tile_042-044-000_0-000.jpg		2021-06-07 17:03:03	2021-06-07 17:10:36		NO		IN FOCUS
181609641	https://volunteer.ala.org.au/validate/task/181609641	Valid		system	Tile_042-044-000_0-000.jpg		2021-06-07 17:03:41	2021-06-07 17:10:36		NO		IN FOCUS
181609641	https://volunteer.ala.org.au/validate/task/181609641	Valid		system	Tile_042-044-000_0-000.jpg			2021-06-07 17:10:36		NO		IN FOCUS
181609629	https://volunteer.ala.org.au/validate/task/181609629	Valid		system	Tile_042-032-000_0-000.jpg		2021-06-07 17:14:21	2021-06-07 17:13:54		NO		IN FOCUS
181609629	https://volunteer.ala.org.au/validate/task/181609629	Valid		system	Tile_042-032-000_0-000.jpg		2021-06-07 17:07:57	2021-06-07 17:13:54		NO		IN FOCUS
181609629	https://volunteer.ala.org.au/validate/task/181609629	Valid		system	Tile_042-032-000_0-000.jpg		2021-06-07 17:00:12	2021-06-07 17:13:54		NO		IN FOCUS
181609629	https://volunteer.ala.org.au/validate/task/181609629	Valid		system	Tile_042-032-000_0-000.jpg			2021-06-07 17:13:54		NO		IN FOCUS
181609629	https://volunteer.ala.org.au/validate/task/181609629	Valid		system	Tile_042-032-000_0-000.jpg		2021-06-07 17:13:54	2021-06-07 17:13:54		NO		IN FOCUS
181609631	https://volunteer.ala.org.au/validate/task/181609631	Valid		system	Tile_042-034-000_0-000.jpg		2021-06-07 17:14:13	2021-06-07 17:14:13		NO		IN FOCUS
181609631	https://volunteer.ala.org.au/validate/task/181609631	Valid		system	Tile_042-034-000_0-000.jpg		2021-06-07 17:08:17	2021-06-07 17:14:13		NO		IN FOCUS
181609631	https://volunteer.ala.org.au/validate/task/181609631	Valid		system	Tile_042-034-000_0-000.jpg			2021-06-07 17:14:13		NO		IN FOCUS
181609631	https://volunteer.ala.org.au/validate/task/181609631	Valid		system	Tile_042-034-000_0-000.jpg		2021-06-07 17:00:38	2021-06-07 17:14:13		NO		IN FOCUS
181609632	https://volunteer.ala.org.au/validate/task/181609632	Valid		system	Tile_042-035-000_0-000.jpg		2021-06-07 17:00:51	2021-06-07 17:15:58		NO		IN FOCUS
181609632	https://volunteer.ala.org.au/validate/task/181609632	Valid		system	Tile_042-035-000_0-000.jpg			2021-06-07 17:15:58		NO		IN FOCUS
181609632	https://volunteer.ala.org.au/validate/task/181609632	Valid		system	Tile_042-035-000_0-000.jpg		2021-06-07 17:08:29	2021-06-07 17:15:58		NO		IN FOCUS
181609632	https://volunteer.ala.org.au/validate/task/181609632	Valid		system	Tile_042-035-000_0-000.jpg		2021-06-07 17:15:58	2021-06-07 17:15:58		NO		IN FOCUS
181609635	https://volunteer.ala.org.au/validate/task/181609635	Valid		system	Tile_042-038-000_0-000.jpg			2021-06-07 17:16:15		NO		IN FOCUS
181609635	https://volunteer.ala.org.au/validate/task/181609635	Valid		system	Tile_042-038-000_0-000.jpg		2021-06-07 17:01:37	2021-06-07 17:16:15		NO		IN FOCUS
181609635	https://volunteer.ala.org.au/validate/task/181609635	Valid		system	Tile_042-038-000_0-000.jpg		2021-06-07 17:16:14	2021-06-07 17:16:15		NO		IN FOCUS
181609635	https://volunteer.ala.org.au/validate/task/181609635	Valid		system	Tile_042-038-000_0-000.jpg		2021-06-07 17:09:00	2021-06-07 17:16:15		NO		IN FOCUS
181609634	https://volunteer.ala.org.au/validate/task/181609634	Valid		system	Tile_042-037-000_0-000.jpg		2021-06-07 17:16:25	2021-06-07 17:16:26		NO		IN FOCUS
181609634	https://volunteer.ala.org.au/validate/task/181609634	Valid		system	Tile_042-037-000_0-000.jpg		2021-06-07 17:08:50	2021-06-07 17:16:26		NO		IN FOCUS
181609634	https://volunteer.ala.org.au/validate/task/181609634	Valid		system	Tile_042-037-000_0-000.jpg		2021-06-07 17:01:23	2021-06-07 17:16:26		NO		IN FOCUS
181609634	https://volunteer.ala.org.au/validate/task/181609634	Valid		system	Tile_042-037-000_0-000.jpg			2021-06-07 17:16:26		NO		IN FOCUS
181609637	https://volunteer.ala.org.au/validate/task/181609637	Valid		system	Tile_042-040-000_0-000.jpg			2021-06-07 17:16:31		NO		IN FOCUS
181609637	https://volunteer.ala.org.au/validate/task/181609637	Valid		system	Tile_042-040-000_0-000.jpg		2021-06-07 17:09:23	2021-06-07 17:16:31		NO		IN FOCUS
181609637	https://volunteer.ala.org.au/validate/task/181609637	Valid		system	Tile_042-040-000_0-000.jpg		2021-06-07 17:16:31	2021-06-07 17:16:31		NO		IN FOCUS
181609637	https://volunteer.ala.org.au/validate/task/181609637	Valid		system	Tile_042-040-000_0-000.jpg		2021-06-07 17:02:06	2021-06-07 17:16:31		NO		IN FOCUS
181609640	https://volunteer.ala.org.au/validate/task/181609640	Valid		system	Tile_042-043-000_0-000.jpg			2021-06-07 17:17:07		NO		IN FOCUS
181609640	https://volunteer.ala.org.au/validate/task/181609640	Valid		system	Tile_042-043-000_0-000.jpg		2021-06-07 17:17:07	2021-06-07 17:17:07		NO		IN FOCUS
181609640	https://volunteer.ala.org.au/validate/task/181609640	Valid		system	Tile_042-043-000_0-000.jpg		2021-06-07 17:02:48	2021-06-07 17:17:07		NO		IN FOCUS
181609640	https://volunteer.ala.org.au/validate/task/181609640	Valid		system	Tile_042-043-000_0-000.jpg		2021-06-07 17:10:22	2021-06-07 17:17:07		NO		IN FOCUS
181609642	https://volunteer.ala.org.au/validate/task/181609642	Valid		system	Tile_042-045-000_0-000.jpg		2021-06-07 17:17:27	2021-06-07 17:17:27		NO		IN FOCUS
181609642	https://volunteer.ala.org.au/validate/task/181609642	Valid		system	Tile_042-045-000_0-000.jpg		2021-06-07 17:03:55	2021-06-07 17:17:27		NO		IN FOCUS
181609642	https://volunteer.ala.org.au/validate/task/181609642	Valid		system	Tile_042-045-000_0-000.jpg		2021-06-07 17:03:15	2021-06-07 17:17:27		NO		IN FOCUS
181609642	https://volunteer.ala.org.au/validate/task/181609642	Valid		system	Tile_042-045-000_0-000.jpg			2021-06-07 17:17:27		NO		IN FOCUS
181609644	https://volunteer.ala.org.au/validate/task/181609644	Valid		system	Tile_042-047-000_0-000.jpg		2021-06-07 17:18:04	2021-06-07 17:18:04		NO		IN FOCUS
181609644	https://volunteer.ala.org.au/validate/task/181609644	Valid		system	Tile_042-047-000_0-000.jpg			2021-06-07 17:18:04		NO		IN FOCUS
181609644	https://volunteer.ala.org.au/validate/task/181609644	Valid		system	Tile_042-047-000_0-000.jpg		2021-06-07 17:04:27	2021-06-07 17:18:04		NO		IN FOCUS
181609644	https://volunteer.ala.org.au/validate/task/181609644	Valid		system	Tile_042-047-000_0-000.jpg		2021-06-07 17:03:40	2021-06-07 17:18:04		NO		IN FOCUS
181609645	https://volunteer.ala.org.au/validate/task/181609645	Valid		system	Tile_042-048-000_0-000.jpg		2021-06-07 17:18:19	2021-06-07 17:18:21		NO		IN FOCUS
181609645	https://volunteer.ala.org.au/validate/task/181609645	Valid		system	Tile_042-048-000_0-000.jpg		2021-06-07 17:03:54	2021-06-07 17:18:21		NO		IN FOCUS
181609645	https://volunteer.ala.org.au/validate/task/181609645	Valid		system	Tile_042-048-000_0-000.jpg		2021-06-07 17:06:22	2021-06-07 17:18:21		NO		IN FOCUS
181609645	https://volunteer.ala.org.au/validate/task/181609645	Valid		system	Tile_042-048-000_0-000.jpg			2021-06-07 17:18:21		NO		IN FOCUS
181609646	https://volunteer.ala.org.au/validate/task/181609646	Valid		system	Tile_042-049-000_0-000.jpg		2021-06-07 17:08:17	2021-06-07 17:18:37		NO		IN FOCUS
181609646	https://volunteer.ala.org.au/validate/task/181609646	Valid		system	Tile_042-049-000_0-000.jpg		2021-06-07 17:18:36	2021-06-07 17:18:37		NO		IN FOCUS
181609646	https://volunteer.ala.org.au/validate/task/181609646	Valid		system	Tile_042-049-000_0-000.jpg		2021-06-07 17:04:09	2021-06-07 17:18:37		NO		IN FOCUS
181609646	https://volunteer.ala.org.au/validate/task/181609646	Valid		system	Tile_042-049-000_0-000.jpg			2021-06-07 17:18:37		NO		IN FOCUS
181609653	https://volunteer.ala.org.au/validate/task/181609653	Valid		system	Tile_042-056-000_0-000.jpg		2021-06-07 17:06:11	2021-06-07 17:24:32		NO		IN FOCUS
181609653	https://volunteer.ala.org.au/validate/task/181609653	Valid		system	Tile_042-056-000_0-000.jpg		2021-06-07 17:24:32	2021-06-07 17:24:32		NO		IN FOCUS
181609653	https://volunteer.ala.org.au/validate/task/181609653	Valid		system	Tile_042-056-000_0-000.jpg			2021-06-07 17:24:32		NO		IN FOCUS
181609653	https://volunteer.ala.org.au/validate/task/181609653	Valid		system	Tile_042-056-000_0-000.jpg		2021-06-07 17:11:48	2021-06-07 17:24:32		NO		IN FOCUS
181609654	https://volunteer.ala.org.au/validate/task/181609654	Valid		system	Tile_042-057-000_0-000.jpg		2021-06-07 17:06:26	2021-06-07 17:24:51		NO		IN FOCUS
181609654	https://volunteer.ala.org.au/validate/task/181609654	Valid		system	Tile_042-057-000_0-000.jpg			2021-06-07 17:24:51		NO		IN FOCUS
181609654	https://volunteer.ala.org.au/validate/task/181609654	Valid		system	Tile_042-057-000_0-000.jpg		2021-06-07 17:24:49	2021-06-07 17:24:51		NO		IN FOCUS
181609654	https://volunteer.ala.org.au/validate/task/181609654	Valid		system	Tile_042-057-000_0-000.jpg		2021-06-07 17:12:19	2021-06-07 17:24:51		NO		IN FOCUS
181609655	https://volunteer.ala.org.au/validate/task/181609655	Valid		system	Tile_042-058-000_0-000.jpg			2021-06-07 17:25:22		NO		IN FOCUS
181609655	https://volunteer.ala.org.au/validate/task/181609655	Valid		system	Tile_042-058-000_0-000.jpg		2021-06-07 17:25:20	2021-06-07 17:25:22		NO		IN FOCUS
181609655	https://volunteer.ala.org.au/validate/task/181609655	Valid		system	Tile_042-058-000_0-000.jpg		2021-06-07 17:06:42	2021-06-07 17:25:22		NO		IN FOCUS
181609655	https://volunteer.ala.org.au/validate/task/181609655	Valid		system	Tile_042-058-000_0-000.jpg		2021-06-07 17:12:33	2021-06-07 17:25:22		NO		IN FOCUS
181609656	https://volunteer.ala.org.au/validate/task/181609656	Valid		system	Tile_042-059-000_0-000.jpg			2021-06-07 17:25:37		NO		IN FOCUS
181609656	https://volunteer.ala.org.au/validate/task/181609656	Valid		system	Tile_042-059-000_0-000.jpg		2021-06-07 17:25:37	2021-06-07 17:25:37		NO		IN FOCUS
181609656	https://volunteer.ala.org.au/validate/task/181609656	Valid		system	Tile_042-059-000_0-000.jpg		2021-06-07 17:06:55	2021-06-07 17:25:37		NO		IN FOCUS
181609656	https://volunteer.ala.org.au/validate/task/181609656	Valid		system	Tile_042-059-000_0-000.jpg		2021-06-07 17:12:57	2021-06-07 17:25:37		NO		IN FOCUS
181609658	https://volunteer.ala.org.au/validate/task/181609658	Valid		system	Tile_043-001-000_0-000.jpg		2021-06-07 17:26:09	2021-06-07 17:26:22		NO		IN FOCUS
181609658	https://volunteer.ala.org.au/validate/task/181609658	Valid		system	Tile_043-001-000_0-000.jpg			2021-06-07 17:26:22		NO		IN FOCUS
181609658	https://volunteer.ala.org.au/validate/task/181609658	Valid		system	Tile_043-001-000_0-000.jpg		2021-06-07 17:07:22	2021-06-07 17:26:22		NO		IN FOCUS
181609658	https://volunteer.ala.org.au/validate/task/181609658	Valid		system	Tile_043-001-000_0-000.jpg		2021-06-07 17:26:21	2021-06-07 17:26:22		NO		IN FOCUS
181609660	https://volunteer.ala.org.au/validate/task/181609660	Valid		system	Tile_043-003-000_0-000.jpg		2021-06-07 17:14:31	2021-06-07 17:27:14		NO		IN FOCUS
181609660	https://volunteer.ala.org.au/validate/task/181609660	Valid		system	Tile_043-003-000_0-000.jpg		2021-06-07 17:07:57	2021-06-07 17:27:14		NO		IN FOCUS
181609660	https://volunteer.ala.org.au/validate/task/181609660	Valid		system	Tile_043-003-000_0-000.jpg		2021-06-07 17:27:27	2021-06-07 17:27:14		NO		IN FOCUS
181609660	https://volunteer.ala.org.au/validate/task/181609660	Valid		system	Tile_043-003-000_0-000.jpg			2021-06-07 17:27:14		NO		IN FOCUS
181609660	https://volunteer.ala.org.au/validate/task/181609660	Valid		system	Tile_043-003-000_0-000.jpg		2021-06-07 17:27:14	2021-06-07 17:27:14		NO		IN FOCUS
181609665	https://volunteer.ala.org.au/validate/task/181609665	Valid		system	Tile_043-008-000_0-000.jpg		2021-06-07 17:15:47	2021-06-07 17:28:23		NO		IN FOCUS
181609665	https://volunteer.ala.org.au/validate/task/181609665	Valid		system	Tile_043-008-000_0-000.jpg		2021-06-07 17:28:22	2021-06-07 17:28:23		NO		IN FOCUS
181609665	https://volunteer.ala.org.au/validate/task/181609665	Valid		system	Tile_043-008-000_0-000.jpg		2021-06-07 17:09:08	2021-06-07 17:28:23		NO		IN FOCUS
181609665	https://volunteer.ala.org.au/validate/task/181609665	Valid		system	Tile_043-008-000_0-000.jpg			2021-06-07 17:28:23		NO		IN FOCUS
181609670	https://volunteer.ala.org.au/validate/task/181609670	Valid		system	Tile_043-013-000_0-000.jpg			2021-06-07 17:29:58		NO		IN FOCUS
181609670	https://volunteer.ala.org.au/validate/task/181609670	Valid		system	Tile_043-013-000_0-000.jpg		2021-06-07 17:10:14	2021-06-07 17:29:58		NO		IN FOCUS
181609670	https://volunteer.ala.org.au/validate/task/181609670	Valid		system	Tile_043-013-000_0-000.jpg		2021-06-07 17:29:57	2021-06-07 17:29:58		NO		IN FOCUS
181609670	https://volunteer.ala.org.au/validate/task/181609670	Valid		system	Tile_043-013-000_0-000.jpg		2021-06-07 17:16:28	2021-06-07 17:29:58		NO		IN FOCUS
181609669	https://volunteer.ala.org.au/validate/task/181609669	Valid		system	Tile_043-012-000_0-000.jpg			2021-06-07 17:30:07		NO		IN FOCUS
181609669	https://volunteer.ala.org.au/validate/task/181609669	Valid		system	Tile_043-012-000_0-000.jpg		2021-06-07 17:09:59	2021-06-07 17:30:07		NO		IN FOCUS
181609669	https://volunteer.ala.org.au/validate/task/181609669	Valid		system	Tile_043-012-000_0-000.jpg		2021-06-07 17:30:06	2021-06-07 17:30:07		NO		IN FOCUS
181609669	https://volunteer.ala.org.au/validate/task/181609669	Valid		system	Tile_043-012-000_0-000.jpg		2021-06-07 17:29:38	2021-06-07 17:30:07		NO		IN FOCUS
181609675	https://volunteer.ala.org.au/validate/task/181609675	Valid		system	Tile_043-018-000_0-000.jpg		2021-06-07 17:11:19	2021-06-07 17:31:28		NO		IN FOCUS
181609675	https://volunteer.ala.org.au/validate/task/181609675	Valid		system	Tile_043-018-000_0-000.jpg			2021-06-07 17:31:28		NO		IN FOCUS
181609675	https://volunteer.ala.org.au/validate/task/181609675	Valid		system	Tile_043-018-000_0-000.jpg		2021-06-07 17:31:10	2021-06-07 17:31:28		NO		IN FOCUS
181609675	https://volunteer.ala.org.au/validate/task/181609675	Valid		system	Tile_043-018-000_0-000.jpg		2021-06-07 17:31:27	2021-06-07 17:31:28		NO		IN FOCUS
181609676	https://volunteer.ala.org.au/validate/task/181609676	Valid		system	Tile_043-019-000_0-000.jpg			2021-06-07 17:31:53		NO		IN FOCUS
181609676	https://volunteer.ala.org.au/validate/task/181609676	Valid		system	Tile_043-019-000_0-000.jpg		2021-06-07 17:31:23	2021-06-07 17:31:53		NO		IN FOCUS
181609676	https://volunteer.ala.org.au/validate/task/181609676	Valid		system	Tile_043-019-000_0-000.jpg		2021-06-07 17:11:32	2021-06-07 17:31:53		NO		IN FOCUS
181609676	https://volunteer.ala.org.au/validate/task/181609676	Valid		system	Tile_043-019-000_0-000.jpg		2021-06-07 17:31:53	2021-06-07 17:31:53		NO		IN FOCUS
181609679	https://volunteer.ala.org.au/validate/task/181609679	Valid		system	Tile_043-022-000_0-000.jpg			2021-06-07 17:32:31		NO		IN FOCUS
181609679	https://volunteer.ala.org.au/validate/task/181609679	Valid		system	Tile_043-022-000_0-000.jpg		2021-06-07 17:32:31	2021-06-07 17:32:31		NO		IN FOCUS
181609679	https://volunteer.ala.org.au/validate/task/181609679	Valid		system	Tile_043-022-000_0-000.jpg		2021-06-07 17:19:28	2021-06-07 17:32:31		NO		IN FOCUS
181609679	https://volunteer.ala.org.au/validate/task/181609679	Valid		system	Tile_043-022-000_0-000.jpg		2021-06-07 17:32:18	2021-06-07 17:32:31		NO		IN FOCUS
181609684	https://volunteer.ala.org.au/validate/task/181609684	Valid		system	Tile_043-027-000_0-000.jpg		2021-06-07 17:33:58	2021-06-07 17:34:16		NO		IN FOCUS
181609684	https://volunteer.ala.org.au/validate/task/181609684	Valid		system	Tile_043-027-000_0-000.jpg		2021-06-07 17:14:52	2021-06-07 17:34:16		NO		IN FOCUS
181609684	https://volunteer.ala.org.au/validate/task/181609684	Valid		system	Tile_043-027-000_0-000.jpg			2021-06-07 17:34:16		NO		IN FOCUS
181609684	https://volunteer.ala.org.au/validate/task/181609684	Valid		system	Tile_043-027-000_0-000.jpg		2021-06-07 17:34:15	2021-06-07 17:34:16		NO		IN FOCUS
181609685	https://volunteer.ala.org.au/validate/task/181609685	Valid		system	Tile_043-028-000_0-000.jpg		2021-06-07 17:15:33	2021-06-07 17:34:34		NO		IN FOCUS
181609685	https://volunteer.ala.org.au/validate/task/181609685	Valid		system	Tile_043-028-000_0-000.jpg			2021-06-07 17:34:34		NO		IN FOCUS
181609685	https://volunteer.ala.org.au/validate/task/181609685	Valid		system	Tile_043-028-000_0-000.jpg		2021-06-07 17:20:31	2021-06-07 17:34:34		NO		IN FOCUS
181609685	https://volunteer.ala.org.au/validate/task/181609685	Valid		system	Tile_043-028-000_0-000.jpg		2021-06-07 17:34:33	2021-06-07 17:34:34		NO		IN FOCUS
181609686	https://volunteer.ala.org.au/validate/task/181609686	Valid		system	Tile_043-029-000_0-000.jpg		2021-06-07 17:20:52	2021-06-07 17:34:55		NO		IN FOCUS
181609686	https://volunteer.ala.org.au/validate/task/181609686	Valid		system	Tile_043-029-000_0-000.jpg		2021-06-07 17:16:20	2021-06-07 17:34:55		NO		IN FOCUS
181609686	https://volunteer.ala.org.au/validate/task/181609686	Valid		system	Tile_043-029-000_0-000.jpg		2021-06-07 17:34:54	2021-06-07 17:34:55		NO		IN FOCUS
181609686	https://volunteer.ala.org.au/validate/task/181609686	Valid		system	Tile_043-029-000_0-000.jpg			2021-06-07 17:34:55		NO		IN FOCUS
181609689	https://volunteer.ala.org.au/validate/task/181609689	Valid		system	Tile_043-032-000_0-000.jpg		2021-06-07 17:17:46	2021-06-07 17:36:23		NO		IN FOCUS
181609689	https://volunteer.ala.org.au/validate/task/181609689	Valid		system	Tile_043-032-000_0-000.jpg		2021-06-07 17:21:47	2021-06-07 17:36:23		NO		IN FOCUS
181609689	https://volunteer.ala.org.au/validate/task/181609689	Valid		system	Tile_043-032-000_0-000.jpg			2021-06-07 17:36:23		NO		IN FOCUS
181609689	https://volunteer.ala.org.au/validate/task/181609689	Valid		system	Tile_043-032-000_0-000.jpg		2021-06-07 17:36:21	2021-06-07 17:36:23		NO		IN FOCUS
181609690	https://volunteer.ala.org.au/validate/task/181609690	Valid		system	Tile_043-033-000_0-000.jpg		2021-06-07 17:36:52	2021-06-07 17:36:53		NO		IN FOCUS
181609690	https://volunteer.ala.org.au/validate/task/181609690	Valid		system	Tile_043-033-000_0-000.jpg		2021-06-07 17:18:08	2021-06-07 17:36:53		NO		IN FOCUS
181609690	https://volunteer.ala.org.au/validate/task/181609690	Valid		system	Tile_043-033-000_0-000.jpg		2021-06-07 17:22:03	2021-06-07 17:36:53		NO		IN FOCUS
181609690	https://volunteer.ala.org.au/validate/task/181609690	Valid		system	Tile_043-033-000_0-000.jpg			2021-06-07 17:36:53		NO		IN FOCUS
181609687	https://volunteer.ala.org.au/validate/task/181609687	Valid		system	Tile_043-030-000_0-000.jpg		2021-06-07 17:21:09	2021-06-07 17:37:45		NO		IN FOCUS
181609687	https://volunteer.ala.org.au/validate/task/181609687	Valid		system	Tile_043-030-000_0-000.jpg		2021-06-07 17:35:43	2021-06-07 17:37:45		NO		IN FOCUS
181609687	https://volunteer.ala.org.au/validate/task/181609687	Valid		system	Tile_043-030-000_0-000.jpg			2021-06-07 17:37:45		NO		IN FOCUS
181609687	https://volunteer.ala.org.au/validate/task/181609687	Valid		system	Tile_043-030-000_0-000.jpg		2021-06-07 17:37:45	2021-06-07 17:37:45		NO		IN FOCUS
181609688	https://volunteer.ala.org.au/validate/task/181609688	Valid		system	Tile_043-031-000_0-000.jpg		2021-06-07 17:17:33	2021-06-07 17:37:55		NO		IN FOCUS
181609688	https://volunteer.ala.org.au/validate/task/181609688	Valid		system	Tile_043-031-000_0-000.jpg		2021-06-07 17:37:55	2021-06-07 17:37:55		NO		IN FOCUS
181609688	https://volunteer.ala.org.au/validate/task/181609688	Valid		system	Tile_043-031-000_0-000.jpg		2021-06-07 17:35:57	2021-06-07 17:37:55		NO		IN FOCUS
181609688	https://volunteer.ala.org.au/validate/task/181609688	Valid		system	Tile_043-031-000_0-000.jpg			2021-06-07 17:37:55		NO		IN FOCUS
181609691	https://volunteer.ala.org.au/validate/task/181609691	Valid		system	Tile_043-034-000_0-000.jpg		2021-06-07 17:38:03	2021-06-07 17:38:03		NO		IN FOCUS
181609691	https://volunteer.ala.org.au/validate/task/181609691	Valid		system	Tile_043-034-000_0-000.jpg		2021-06-07 17:37:09	2021-06-07 17:38:03		NO		IN FOCUS
181609691	https://volunteer.ala.org.au/validate/task/181609691	Valid		system	Tile_043-034-000_0-000.jpg		2021-06-07 17:18:35	2021-06-07 17:38:03		NO		IN FOCUS
181609691	https://volunteer.ala.org.au/validate/task/181609691	Valid		system	Tile_043-034-000_0-000.jpg			2021-06-07 17:38:03		NO		IN FOCUS
181609692	https://volunteer.ala.org.au/validate/task/181609692	Valid		system	Tile_043-035-000_0-000.jpg		2021-06-07 17:18:45	2021-06-07 17:38:13		NO		IN FOCUS
181609692	https://volunteer.ala.org.au/validate/task/181609692	Valid		system	Tile_043-035-000_0-000.jpg		2021-06-07 17:37:32	2021-06-07 17:38:13		NO		IN FOCUS
181609692	https://volunteer.ala.org.au/validate/task/181609692	Valid		system	Tile_043-035-000_0-000.jpg		2021-06-07 17:38:12	2021-06-07 17:38:13		NO		IN FOCUS
181609692	https://volunteer.ala.org.au/validate/task/181609692	Valid		system	Tile_043-035-000_0-000.jpg			2021-06-07 17:38:13		NO		IN FOCUS
181609695	https://volunteer.ala.org.au/validate/task/181609695	Valid		system	Tile_043-038-000_0-000.jpg		2021-06-07 17:19:31	2021-06-07 17:38:18		NO		IN FOCUS
181609695	https://volunteer.ala.org.au/validate/task/181609695	Valid		system	Tile_043-038-000_0-000.jpg		2021-06-07 17:23:49	2021-06-07 17:38:18		NO		IN FOCUS
181609695	https://volunteer.ala.org.au/validate/task/181609695	Valid		system	Tile_043-038-000_0-000.jpg		2021-06-07 17:38:17	2021-06-07 17:38:18		NO		IN FOCUS
181609695	https://volunteer.ala.org.au/validate/task/181609695	Valid		system	Tile_043-038-000_0-000.jpg			2021-06-07 17:38:18		NO		IN FOCUS
181609693	https://volunteer.ala.org.au/validate/task/181609693	Valid		system	Tile_043-036-000_0-000.jpg		2021-06-07 17:38:23	2021-06-07 17:38:24		NO		IN FOCUS
181609693	https://volunteer.ala.org.au/validate/task/181609693	Valid		system	Tile_043-036-000_0-000.jpg		2021-06-07 17:18:59	2021-06-07 17:38:24		NO		IN FOCUS
181609693	https://volunteer.ala.org.au/validate/task/181609693	Valid		system	Tile_043-036-000_0-000.jpg			2021-06-07 17:38:24		NO		IN FOCUS
181609693	https://volunteer.ala.org.au/validate/task/181609693	Valid		system	Tile_043-036-000_0-000.jpg		2021-06-07 17:37:47	2021-06-07 17:38:24		NO		IN FOCUS
181609694	https://volunteer.ala.org.au/validate/task/181609694	Valid		system	Tile_043-037-000_0-000.jpg		2021-06-07 17:38:34	2021-06-07 17:38:34		NO		IN FOCUS
181609694	https://volunteer.ala.org.au/validate/task/181609694	Valid		system	Tile_043-037-000_0-000.jpg		2021-06-07 17:19:14	2021-06-07 17:38:34		NO		IN FOCUS
181609694	https://volunteer.ala.org.au/validate/task/181609694	Valid		system	Tile_043-037-000_0-000.jpg			2021-06-07 17:38:34		NO		IN FOCUS
181609694	https://volunteer.ala.org.au/validate/task/181609694	Valid		system	Tile_043-037-000_0-000.jpg		2021-06-07 17:38:02	2021-06-07 17:38:34		NO		IN FOCUS
181609696	https://volunteer.ala.org.au/validate/task/181609696	Valid		system	Tile_043-039-000_0-000.jpg			2021-06-07 17:38:46		NO		IN FOCUS
181609696	https://volunteer.ala.org.au/validate/task/181609696	Valid		system	Tile_043-039-000_0-000.jpg		2021-06-07 17:38:51	2021-06-07 17:38:46		NO		IN FOCUS
181609696	https://volunteer.ala.org.au/validate/task/181609696	Valid		system	Tile_043-039-000_0-000.jpg		2021-06-07 17:19:56	2021-06-07 17:38:46		NO		IN FOCUS
181609696	https://volunteer.ala.org.au/validate/task/181609696	Valid		system	Tile_043-039-000_0-000.jpg		2021-06-07 17:38:46	2021-06-07 17:38:46		NO		IN FOCUS
181609696	https://volunteer.ala.org.au/validate/task/181609696	Valid		system	Tile_043-039-000_0-000.jpg		2021-06-07 17:24:01	2021-06-07 17:38:46		NO		IN FOCUS
181609697	https://volunteer.ala.org.au/validate/task/181609697	Valid		system	Tile_043-040-000_0-000.jpg		2021-06-07 17:39:01	2021-06-07 17:38:56		NO		IN FOCUS
181609697	https://volunteer.ala.org.au/validate/task/181609697	Valid		system	Tile_043-040-000_0-000.jpg		2021-06-07 17:38:56	2021-06-07 17:38:56		NO		IN FOCUS
181609697	https://volunteer.ala.org.au/validate/task/181609697	Valid		system	Tile_043-040-000_0-000.jpg		2021-06-07 17:20:11	2021-06-07 17:38:56		NO		IN FOCUS
181609697	https://volunteer.ala.org.au/validate/task/181609697	Valid		system	Tile_043-040-000_0-000.jpg			2021-06-07 17:38:56		NO		IN FOCUS
181609697	https://volunteer.ala.org.au/validate/task/181609697	Valid		system	Tile_043-040-000_0-000.jpg		2021-06-07 17:24:22	2021-06-07 17:38:56		NO		IN FOCUS
181609698	https://volunteer.ala.org.au/validate/task/181609698	Valid		system	Tile_043-041-000_0-000.jpg		2021-06-07 17:39:06	2021-06-07 17:39:14		NO		IN FOCUS
181609698	https://volunteer.ala.org.au/validate/task/181609698	Valid		system	Tile_043-041-000_0-000.jpg		2021-06-07 17:39:13	2021-06-07 17:39:14		NO		IN FOCUS
181609698	https://volunteer.ala.org.au/validate/task/181609698	Valid		system	Tile_043-041-000_0-000.jpg			2021-06-07 17:39:14		NO		IN FOCUS
181609698	https://volunteer.ala.org.au/validate/task/181609698	Valid		system	Tile_043-041-000_0-000.jpg		2021-06-07 17:20:26	2021-06-07 17:39:14		NO		IN FOCUS
181609699	https://volunteer.ala.org.au/validate/task/181609699	Valid		system	Tile_043-042-000_0-000.jpg		2021-06-07 17:24:44	2021-06-07 17:39:21		NO		IN FOCUS
181609699	https://volunteer.ala.org.au/validate/task/181609699	Valid		system	Tile_043-042-000_0-000.jpg		2021-06-07 17:39:26	2021-06-07 17:39:21		NO		IN FOCUS
181609699	https://volunteer.ala.org.au/validate/task/181609699	Valid		system	Tile_043-042-000_0-000.jpg		2021-06-07 17:39:20	2021-06-07 17:39:21		NO		IN FOCUS
181609699	https://volunteer.ala.org.au/validate/task/181609699	Valid		system	Tile_043-042-000_0-000.jpg			2021-06-07 17:39:21		NO		IN FOCUS
181609699	https://volunteer.ala.org.au/validate/task/181609699	Valid		system	Tile_043-042-000_0-000.jpg		2021-06-07 17:20:39	2021-06-07 17:39:21		NO		IN FOCUS
181609700	https://volunteer.ala.org.au/validate/task/181609700	Valid		system	Tile_043-043-000_0-000.jpg			2021-06-07 17:39:30		NO		IN FOCUS
181609700	https://volunteer.ala.org.au/validate/task/181609700	Valid		system	Tile_043-043-000_0-000.jpg		2021-06-07 17:20:50	2021-06-07 17:39:30		NO		IN FOCUS
181609700	https://volunteer.ala.org.au/validate/task/181609700	Valid		system	Tile_043-043-000_0-000.jpg		2021-06-07 17:24:57	2021-06-07 17:39:30		NO		IN FOCUS
181609700	https://volunteer.ala.org.au/validate/task/181609700	Valid		system	Tile_043-043-000_0-000.jpg		2021-06-07 17:39:30	2021-06-07 17:39:30		NO		IN FOCUS
181609701	https://volunteer.ala.org.au/validate/task/181609701	Valid		system	Tile_043-044-000_0-000.jpg		2021-06-07 17:39:49	2021-06-07 17:39:48		NO		IN FOCUS
181609701	https://volunteer.ala.org.au/validate/task/181609701	Valid		system	Tile_043-044-000_0-000.jpg		2021-06-07 17:25:25	2021-06-07 17:39:48		NO		IN FOCUS
181609701	https://volunteer.ala.org.au/validate/task/181609701	Valid		system	Tile_043-044-000_0-000.jpg		2021-06-07 17:39:46	2021-06-07 17:39:48		NO		IN FOCUS
181609701	https://volunteer.ala.org.au/validate/task/181609701	Valid		system	Tile_043-044-000_0-000.jpg		2021-06-07 17:21:01	2021-06-07 17:39:48		NO		IN FOCUS
181609701	https://volunteer.ala.org.au/validate/task/181609701	Valid		system	Tile_043-044-000_0-000.jpg			2021-06-07 17:39:48		NO		IN FOCUS
181609702	https://volunteer.ala.org.au/validate/task/181609702	Valid		system	Tile_043-045-000_0-000.jpg		2021-06-07 17:21:12	2021-06-07 17:39:58		NO		IN FOCUS
181609702	https://volunteer.ala.org.au/validate/task/181609702	Valid		system	Tile_043-045-000_0-000.jpg		2021-06-07 17:25:40	2021-06-07 17:39:58		NO		IN FOCUS
181609702	https://volunteer.ala.org.au/validate/task/181609702	Valid		system	Tile_043-045-000_0-000.jpg			2021-06-07 17:39:58		NO		IN FOCUS
181609702	https://volunteer.ala.org.au/validate/task/181609702	Valid		system	Tile_043-045-000_0-000.jpg		2021-06-07 17:39:59	2021-06-07 17:39:58		NO		IN FOCUS
181609702	https://volunteer.ala.org.au/validate/task/181609702	Valid		system	Tile_043-045-000_0-000.jpg		2021-06-07 17:39:57	2021-06-07 17:39:58		NO		IN FOCUS
181609703	https://volunteer.ala.org.au/validate/task/181609703	Valid		system	Tile_043-046-000_0-000.jpg		2021-06-07 17:40:11	2021-06-07 17:40:12		NO		IN FOCUS
181609703	https://volunteer.ala.org.au/validate/task/181609703	Valid		system	Tile_043-046-000_0-000.jpg		2021-06-07 17:40:06	2021-06-07 17:40:12		NO		IN FOCUS
181609703	https://volunteer.ala.org.au/validate/task/181609703	Valid		system	Tile_043-046-000_0-000.jpg		2021-06-07 17:21:30	2021-06-07 17:40:12		NO		IN FOCUS
181609703	https://volunteer.ala.org.au/validate/task/181609703	Valid		system	Tile_043-046-000_0-000.jpg			2021-06-07 17:40:12		NO		IN FOCUS
181609704	https://volunteer.ala.org.au/validate/task/181609704	Valid		system	Tile_043-047-000_0-000.jpg		2021-06-07 17:26:40	2021-06-07 17:40:22		NO		IN FOCUS
181609704	https://volunteer.ala.org.au/validate/task/181609704	Valid		system	Tile_043-047-000_0-000.jpg		2021-06-07 17:40:35	2021-06-07 17:40:22		NO		IN FOCUS
181609704	https://volunteer.ala.org.au/validate/task/181609704	Valid		system	Tile_043-047-000_0-000.jpg			2021-06-07 17:40:22		NO		IN FOCUS
181609704	https://volunteer.ala.org.au/validate/task/181609704	Valid		system	Tile_043-047-000_0-000.jpg		2021-06-07 17:40:22	2021-06-07 17:40:22		NO		IN FOCUS
181609704	https://volunteer.ala.org.au/validate/task/181609704	Valid		system	Tile_043-047-000_0-000.jpg		2021-06-07 17:21:43	2021-06-07 17:40:22		NO		IN FOCUS
181609705	https://volunteer.ala.org.au/validate/task/181609705	Valid		system	Tile_043-048-000_0-000.jpg		2021-06-07 17:40:47	2021-06-07 17:40:49		NO		IN FOCUS
181609705	https://volunteer.ala.org.au/validate/task/181609705	Valid		system	Tile_043-048-000_0-000.jpg		2021-06-07 17:21:58	2021-06-07 17:40:49		NO		IN FOCUS
181609705	https://volunteer.ala.org.au/validate/task/181609705	Valid		system	Tile_043-048-000_0-000.jpg		2021-06-07 17:40:45	2021-06-07 17:40:49		NO		IN FOCUS
181609705	https://volunteer.ala.org.au/validate/task/181609705	Valid		system	Tile_043-048-000_0-000.jpg			2021-06-07 17:40:49		NO		IN FOCUS
181609706	https://volunteer.ala.org.au/validate/task/181609706	Valid		system	Tile_043-049-000_0-000.jpg		2021-06-07 17:40:57	2021-06-07 17:41:01		NO		IN FOCUS
181609706	https://volunteer.ala.org.au/validate/task/181609706	Valid		system	Tile_043-049-000_0-000.jpg			2021-06-07 17:41:01		NO		IN FOCUS
181609706	https://volunteer.ala.org.au/validate/task/181609706	Valid		system	Tile_043-049-000_0-000.jpg		2021-06-07 17:41:00	2021-06-07 17:41:01		NO		IN FOCUS
181609706	https://volunteer.ala.org.au/validate/task/181609706	Valid		system	Tile_043-049-000_0-000.jpg		2021-06-07 17:22:10	2021-06-07 17:41:01		NO		IN FOCUS
181609707	https://volunteer.ala.org.au/validate/task/181609707	Valid		system	Tile_043-050-000_0-000.jpg			2021-06-07 17:41:22		NO		IN FOCUS
181609707	https://volunteer.ala.org.au/validate/task/181609707	Valid		system	Tile_043-050-000_0-000.jpg		2021-06-07 17:22:23	2021-06-07 17:41:22		NO		IN FOCUS
[truncated: 2,229 more rows]
