# Supplementary material for: Inferring the age and environmental characteristics of fossil sites using citizen science
Source: PLoS One. 2023 Apr 17;18(4):e0284388. doi: 10.1371/journal.pone.0284388 (PMC10109468; doi:10.1371/journal.pone.0284388)
Supplement: S1 Data — (ZIP) [file pone.0284388.s004.zip › S1_Data Expedition data-all-raw/Exp22-Project-179074554-DwC.xlsx]

## Sheet: All transcribed
taskID	taskURL	validationStatus		validatorID	externalIdentifier		dateTranscribed	dateValidated	individualCount	occurrenceID	occurrenceRemarks	occurrenceStatus		vernacularName
181493362	https://volunteer.ala.org.au/validate/task/181493362	Valid		system	Tile_017-044-000_0-000.jpg		2021-05-26 23:11:33	2021-05-26 23:11:33		NO		IN FOCUS
181493362	https://volunteer.ala.org.au/validate/task/181493362	Valid		system	Tile_017-044-000_0-000.jpg		2021-05-26 20:16:19	2021-05-26 23:11:33		NO		IN FOCUS
181493362	https://volunteer.ala.org.au/validate/task/181493362	Valid		system	Tile_017-044-000_0-000.jpg			2021-05-26 23:11:33		NO		IN FOCUS
181493362	https://volunteer.ala.org.au/validate/task/181493362	Valid		system	Tile_017-044-000_0-000.jpg		2021-05-26 21:40:02	2021-05-26 23:11:33		NO		IN FOCUS
181493368	https://volunteer.ala.org.au/validate/task/181493368	Valid		system	Tile_017-050-000_0-000.jpg		2021-05-26 20:17:23	2021-05-26 23:14:23		NO		IN FOCUS
181493368	https://volunteer.ala.org.au/validate/task/181493368	Valid		system	Tile_017-050-000_0-000.jpg		2021-05-26 21:43:10	2021-05-26 23:14:23		NO		IN FOCUS
181493368	https://volunteer.ala.org.au/validate/task/181493368	Valid		system	Tile_017-050-000_0-000.jpg			2021-05-26 23:14:23		NO		IN FOCUS
181493368	https://volunteer.ala.org.au/validate/task/181493368	Valid		system	Tile_017-050-000_0-000.jpg		2021-05-26 23:14:22	2021-05-26 23:14:23		NO		IN FOCUS
181493369	https://volunteer.ala.org.au/validate/task/181493369	Valid		system	Tile_017-051-000_0-000.jpg		2021-05-26 23:14:36	2021-05-26 23:14:36		NO		IN FOCUS
181493369	https://volunteer.ala.org.au/validate/task/181493369	Valid		system	Tile_017-051-000_0-000.jpg			2021-05-26 23:14:36		NO		IN FOCUS
181493369	https://volunteer.ala.org.au/validate/task/181493369	Valid		system	Tile_017-051-000_0-000.jpg		2021-05-26 21:43:27	2021-05-26 23:14:36		NO		IN FOCUS
181493369	https://volunteer.ala.org.au/validate/task/181493369	Valid		system	Tile_017-051-000_0-000.jpg		2021-05-26 20:17:46	2021-05-26 23:14:36		NO		IN FOCUS
181493359	https://volunteer.ala.org.au/validate/task/181493359	Valid		system	Tile_017-041-000_0-000.jpg		2021-05-26 21:38:54	2021-05-27 07:15:46		NO		IN FOCUS
181493359	https://volunteer.ala.org.au/validate/task/181493359	Valid		system	Tile_017-041-000_0-000.jpg			2021-05-27 07:15:46		NO		IN FOCUS
181493359	https://volunteer.ala.org.au/validate/task/181493359	Valid		system	Tile_017-041-000_0-000.jpg		2021-05-27 07:15:45	2021-05-27 07:15:46		NO		IN FOCUS
181493359	https://volunteer.ala.org.au/validate/task/181493359	Valid		system	Tile_017-041-000_0-000.jpg		2021-05-26 20:14:24	2021-05-27 07:15:46		NO		IN FOCUS
181493363	https://volunteer.ala.org.au/validate/task/181493363	Valid		system	Tile_017-045-000_0-000.jpg		2021-05-26 23:11:48	2021-05-27 07:17:07		NO		IN FOCUS
181493363	https://volunteer.ala.org.au/validate/task/181493363	Valid		system	Tile_017-045-000_0-000.jpg		2021-05-27 07:17:07	2021-05-27 07:17:07		NO		IN FOCUS
181493363	https://volunteer.ala.org.au/validate/task/181493363	Valid		system	Tile_017-045-000_0-000.jpg		2021-05-26 21:40:58	2021-05-27 07:17:07		NO		IN FOCUS
181493363	https://volunteer.ala.org.au/validate/task/181493363	Valid		system	Tile_017-045-000_0-000.jpg			2021-05-27 07:17:07		NO		IN FOCUS
181493364	https://volunteer.ala.org.au/validate/task/181493364	Valid		system	Tile_017-046-000_0-000.jpg		2021-05-26 23:12:15	2021-05-27 07:17:25		NO		IN FOCUS
181493364	https://volunteer.ala.org.au/validate/task/181493364	Valid		system	Tile_017-046-000_0-000.jpg			2021-05-27 07:17:25		NO		IN FOCUS
181493364	https://volunteer.ala.org.au/validate/task/181493364	Valid		system	Tile_017-046-000_0-000.jpg		2021-05-27 07:17:25	2021-05-27 07:17:25		NO		IN FOCUS
181493364	https://volunteer.ala.org.au/validate/task/181493364	Valid		system	Tile_017-046-000_0-000.jpg		2021-05-26 21:41:13	2021-05-27 07:17:25		NO		IN FOCUS
181493367	https://volunteer.ala.org.au/validate/task/181493367	Valid		system	Tile_017-049-000_0-000.jpg		2021-05-26 23:13:12	2021-05-27 07:18:35		NO		IN FOCUS
181493367	https://volunteer.ala.org.au/validate/task/181493367	Valid		system	Tile_017-049-000_0-000.jpg			2021-05-27 07:18:35		NO		IN FOCUS
181493367	https://volunteer.ala.org.au/validate/task/181493367	Valid		system	Tile_017-049-000_0-000.jpg		2021-05-26 21:42:13	2021-05-27 07:18:35		NO		IN FOCUS
181493367	https://volunteer.ala.org.au/validate/task/181493367	Valid		system	Tile_017-049-000_0-000.jpg		2021-05-27 07:18:35	2021-05-27 07:18:35		NO		IN FOCUS
181493370	https://volunteer.ala.org.au/validate/task/181493370	Valid		system	Tile_017-052-000_0-000.jpg		2021-05-27 07:18:51	2021-05-27 07:18:52		NO		IN FOCUS
181493370	https://volunteer.ala.org.au/validate/task/181493370	Valid		system	Tile_017-052-000_0-000.jpg		2021-05-26 21:44:06	2021-05-27 07:18:52		NO		IN FOCUS
181493370	https://volunteer.ala.org.au/validate/task/181493370	Valid		system	Tile_017-052-000_0-000.jpg			2021-05-27 07:18:52		NO		IN FOCUS
181493370	https://volunteer.ala.org.au/validate/task/181493370	Valid		system	Tile_017-052-000_0-000.jpg		2021-05-26 23:27:08	2021-05-27 07:18:52		NO		IN FOCUS
181493376	https://volunteer.ala.org.au/validate/task/181493376	Valid		system	Tile_017-058-000_0-000.jpg		2021-05-27 07:28:09	2021-05-27 07:28:09		NO		IN FOCUS
181493376	https://volunteer.ala.org.au/validate/task/181493376	Valid		system	Tile_017-058-000_0-000.jpg		2021-05-26 20:18:53	2021-05-27 07:28:09		NO		IN FOCUS
181493376	https://volunteer.ala.org.au/validate/task/181493376	Valid		system	Tile_017-058-000_0-000.jpg			2021-05-27 07:28:09		NO		IN FOCUS
181493376	https://volunteer.ala.org.au/validate/task/181493376	Valid		system	Tile_017-058-000_0-000.jpg		2021-05-26 22:24:01	2021-05-27 07:28:09		NO		IN FOCUS
181493380	https://volunteer.ala.org.au/validate/task/181493380	Valid		system	Tile_018-002-000_0-000.jpg		2021-05-26 22:24:36	2021-05-27 07:31:37		NO		IN FOCUS
181493380	https://volunteer.ala.org.au/validate/task/181493380	Valid		system	Tile_018-002-000_0-000.jpg		2021-05-26 20:19:47	2021-05-27 07:31:37		NO		IN FOCUS
181493380	https://volunteer.ala.org.au/validate/task/181493380	Valid		system	Tile_018-002-000_0-000.jpg		2021-05-27 07:31:37	2021-05-27 07:31:37		NO		IN FOCUS
181493380	https://volunteer.ala.org.au/validate/task/181493380	Valid		system	Tile_018-002-000_0-000.jpg			2021-05-27 07:31:37		NO		IN FOCUS
181493378	https://volunteer.ala.org.au/validate/task/181493378	Valid		system	Tile_017-060-000_0-000.jpg			2021-05-27 08:12:59		NO		IN FOCUS
181493378	https://volunteer.ala.org.au/validate/task/181493378	Valid		system	Tile_017-060-000_0-000.jpg		2021-05-26 20:19:19	2021-05-27 08:12:59		NO		IN FOCUS
181493378	https://volunteer.ala.org.au/validate/task/181493378	Valid		system	Tile_017-060-000_0-000.jpg		2021-05-27 08:12:58	2021-05-27 08:12:59		NO		IN FOCUS
181493378	https://volunteer.ala.org.au/validate/task/181493378	Valid		system	Tile_017-060-000_0-000.jpg		2021-05-27 07:28:41	2021-05-27 08:12:59		NO		IN FOCUS
181493381	https://volunteer.ala.org.au/validate/task/181493381	Valid		system	Tile_018-003-000_0-000.jpg		2021-05-26 20:19:56	2021-05-27 08:14:03		NO		IN FOCUS
181493381	https://volunteer.ala.org.au/validate/task/181493381	Valid		system	Tile_018-003-000_0-000.jpg		2021-05-27 08:14:03	2021-05-27 08:14:03		NO		IN FOCUS
181493381	https://volunteer.ala.org.au/validate/task/181493381	Valid		system	Tile_018-003-000_0-000.jpg		2021-05-27 07:43:56	2021-05-27 08:14:03		NO		IN FOCUS
181493381	https://volunteer.ala.org.au/validate/task/181493381	Valid		system	Tile_018-003-000_0-000.jpg			2021-05-27 08:14:03		NO		IN FOCUS
181493382	https://volunteer.ala.org.au/validate/task/181493382	Valid		system	Tile_018-004-000_0-000.jpg		2021-05-27 07:44:22	2021-05-27 08:27:52		NO		IN FOCUS
181493382	https://volunteer.ala.org.au/validate/task/181493382	Valid		system	Tile_018-004-000_0-000.jpg		2021-05-26 20:20:14	2021-05-27 08:27:52		NO		IN FOCUS
181493382	https://volunteer.ala.org.au/validate/task/181493382	Valid		system	Tile_018-004-000_0-000.jpg			2021-05-27 08:27:52		NO		IN FOCUS
181493382	https://volunteer.ala.org.au/validate/task/181493382	Valid		system	Tile_018-004-000_0-000.jpg		2021-05-27 08:27:51	2021-05-27 08:27:52		NO		IN FOCUS
181493383	https://volunteer.ala.org.au/validate/task/181493383	Valid		system	Tile_018-005-000_0-000.jpg		2021-05-26 20:20:24	2021-05-27 08:31:59		NO		IN FOCUS
181493383	https://volunteer.ala.org.au/validate/task/181493383	Valid		system	Tile_018-005-000_0-000.jpg		2021-05-27 08:31:59	2021-05-27 08:31:59		NO		IN FOCUS
181493383	https://volunteer.ala.org.au/validate/task/181493383	Valid		system	Tile_018-005-000_0-000.jpg			2021-05-27 08:31:59		NO		IN FOCUS
181493383	https://volunteer.ala.org.au/validate/task/181493383	Valid		system	Tile_018-005-000_0-000.jpg		2021-05-27 07:45:03	2021-05-27 08:31:59		NO		IN FOCUS
181493386	https://volunteer.ala.org.au/validate/task/181493386	Valid		system	Tile_018-008-000_0-000.jpg			2021-05-27 08:33:25		NO		IN FOCUS
181493386	https://volunteer.ala.org.au/validate/task/181493386	Valid		system	Tile_018-008-000_0-000.jpg		2021-05-27 08:33:25	2021-05-27 08:33:25		NO		IN FOCUS
181493386	https://volunteer.ala.org.au/validate/task/181493386	Valid		system	Tile_018-008-000_0-000.jpg		2021-05-26 20:20:43	2021-05-27 08:33:25		NO		IN FOCUS
181493386	https://volunteer.ala.org.au/validate/task/181493386	Valid		system	Tile_018-008-000_0-000.jpg		2021-05-27 07:45:46	2021-05-27 08:33:25		NO		IN FOCUS
181493388	https://volunteer.ala.org.au/validate/task/181493388	Valid		system	Tile_018-010-000_0-000.jpg		2021-05-26 20:21:07	2021-05-27 08:34:12		NO		IN FOCUS
181493388	https://volunteer.ala.org.au/validate/task/181493388	Valid		system	Tile_018-010-000_0-000.jpg			2021-05-27 08:34:12		NO		IN FOCUS
181493388	https://volunteer.ala.org.au/validate/task/181493388	Valid		system	Tile_018-010-000_0-000.jpg		2021-05-27 07:46:15	2021-05-27 08:34:12		NO		IN FOCUS
181493388	https://volunteer.ala.org.au/validate/task/181493388	Valid		system	Tile_018-010-000_0-000.jpg		2021-05-27 08:34:11	2021-05-27 08:34:12		NO		IN FOCUS
181493390	https://volunteer.ala.org.au/validate/task/181493390	Valid		system	Tile_018-012-000_0-000.jpg		2021-05-26 20:21:25	2021-05-27 08:34:36		NO		IN FOCUS
181493390	https://volunteer.ala.org.au/validate/task/181493390	Valid		system	Tile_018-012-000_0-000.jpg			2021-05-27 08:34:36		NO		IN FOCUS
181493390	https://volunteer.ala.org.au/validate/task/181493390	Valid		system	Tile_018-012-000_0-000.jpg		2021-05-27 07:46:44	2021-05-27 08:34:36		NO		IN FOCUS
181493390	https://volunteer.ala.org.au/validate/task/181493390	Valid		system	Tile_018-012-000_0-000.jpg		2021-05-27 08:34:36	2021-05-27 08:34:36		NO		IN FOCUS
181493392	https://volunteer.ala.org.au/validate/task/181493392	Valid		system	Tile_018-014-000_0-000.jpg		2021-05-27 08:36:08	2021-05-27 08:36:09		NO		IN FOCUS
181493392	https://volunteer.ala.org.au/validate/task/181493392	Valid		system	Tile_018-014-000_0-000.jpg		2021-05-27 07:47:13	2021-05-27 08:36:09		NO		IN FOCUS
181493392	https://volunteer.ala.org.au/validate/task/181493392	Valid		system	Tile_018-014-000_0-000.jpg			2021-05-27 08:36:09		NO		IN FOCUS
181493392	https://volunteer.ala.org.au/validate/task/181493392	Valid		system	Tile_018-014-000_0-000.jpg		2021-05-26 20:21:48	2021-05-27 08:36:09		NO		IN FOCUS
181493397	https://volunteer.ala.org.au/validate/task/181493397	Valid		system	Tile_018-019-000_0-000.jpg		2021-05-26 20:25:10	2021-05-27 08:42:31		NO		IN FOCUS
181493397	https://volunteer.ala.org.au/validate/task/181493397	Valid		system	Tile_018-019-000_0-000.jpg		2021-05-27 07:51:40	2021-05-27 08:42:31		NO		IN FOCUS
181493397	https://volunteer.ala.org.au/validate/task/181493397	Valid		system	Tile_018-019-000_0-000.jpg		2021-05-27 08:42:31	2021-05-27 08:42:31		NO		IN FOCUS
181493397	https://volunteer.ala.org.au/validate/task/181493397	Valid		system	Tile_018-019-000_0-000.jpg			2021-05-27 08:42:31		NO		IN FOCUS
181493400	https://volunteer.ala.org.au/validate/task/181493400	Valid		system	Tile_018-022-000_0-000.jpg		2021-05-27 08:43:39	2021-05-27 08:43:39		NO		IN FOCUS
181493400	https://volunteer.ala.org.au/validate/task/181493400	Valid		system	Tile_018-022-000_0-000.jpg			2021-05-27 08:43:39		NO		IN FOCUS
181493400	https://volunteer.ala.org.au/validate/task/181493400	Valid		system	Tile_018-022-000_0-000.jpg		2021-05-27 07:52:39	2021-05-27 08:43:39		NO		IN FOCUS
181493400	https://volunteer.ala.org.au/validate/task/181493400	Valid		system	Tile_018-022-000_0-000.jpg		2021-05-26 20:26:12	2021-05-27 08:43:39		NO		IN FOCUS
181493407	https://volunteer.ala.org.au/validate/task/181493407	Valid		system	Tile_018-029-000_0-000.jpg			2021-05-27 08:44:45		NO		IN FOCUS
181493407	https://volunteer.ala.org.au/validate/task/181493407	Valid		system	Tile_018-029-000_0-000.jpg		2021-05-27 08:44:44	2021-05-27 08:44:45		NO		IN FOCUS
181493407	https://volunteer.ala.org.au/validate/task/181493407	Valid		system	Tile_018-029-000_0-000.jpg		2021-05-27 07:55:46	2021-05-27 08:44:45		NO		IN FOCUS
181493407	https://volunteer.ala.org.au/validate/task/181493407	Valid		system	Tile_018-029-000_0-000.jpg		2021-05-26 20:28:00	2021-05-27 08:44:45		NO		IN FOCUS
181493410	https://volunteer.ala.org.au/validate/task/181493410	Valid		system	Tile_018-032-000_0-000.jpg		2021-05-27 07:58:00	2021-05-27 08:49:23		NO		IN FOCUS
181493410	https://volunteer.ala.org.au/validate/task/181493410	Valid		system	Tile_018-032-000_0-000.jpg		2021-05-27 08:49:23	2021-05-27 08:49:23		NO		IN FOCUS
181493410	https://volunteer.ala.org.au/validate/task/181493410	Valid		system	Tile_018-032-000_0-000.jpg		2021-05-26 20:29:05	2021-05-27 08:49:23		NO		IN FOCUS
181493410	https://volunteer.ala.org.au/validate/task/181493410	Valid		system	Tile_018-032-000_0-000.jpg			2021-05-27 08:49:23		NO		IN FOCUS
181493422	https://volunteer.ala.org.au/validate/task/181493422	Valid		system	Tile_018-044-000_0-000.jpg			2021-05-27 08:52:31		NO		IN FOCUS
181493422	https://volunteer.ala.org.au/validate/task/181493422	Valid		system	Tile_018-044-000_0-000.jpg		2021-05-27 08:52:31	2021-05-27 08:52:31		NO		IN FOCUS
181493422	https://volunteer.ala.org.au/validate/task/181493422	Valid		system	Tile_018-044-000_0-000.jpg		2021-05-27 08:18:53	2021-05-27 08:52:31		NO		IN FOCUS
181493422	https://volunteer.ala.org.au/validate/task/181493422	Valid		system	Tile_018-044-000_0-000.jpg		2021-05-26 20:32:56	2021-05-27 08:52:31		NO		IN FOCUS
181493423	https://volunteer.ala.org.au/validate/task/181493423	Valid		system	Tile_018-045-000_0-000.jpg		2021-05-26 20:33:18	2021-05-27 08:52:46		NO		IN FOCUS
181493423	https://volunteer.ala.org.au/validate/task/181493423	Valid		system	Tile_018-045-000_0-000.jpg		2021-05-27 08:19:11	2021-05-27 08:52:46		NO		IN FOCUS
181493423	https://volunteer.ala.org.au/validate/task/181493423	Valid		system	Tile_018-045-000_0-000.jpg			2021-05-27 08:52:46		NO		IN FOCUS
181493423	https://volunteer.ala.org.au/validate/task/181493423	Valid		system	Tile_018-045-000_0-000.jpg		2021-05-27 08:52:45	2021-05-27 08:52:46		NO		IN FOCUS
181493427	https://volunteer.ala.org.au/validate/task/181493427	Valid		system	Tile_018-049-000_0-000.jpg		2021-05-27 08:23:21	2021-05-27 08:53:19		NO		IN FOCUS
181493427	https://volunteer.ala.org.au/validate/task/181493427	Valid		system	Tile_018-049-000_0-000.jpg		2021-05-26 20:34:01	2021-05-27 08:53:19		NO		IN FOCUS
181493427	https://volunteer.ala.org.au/validate/task/181493427	Valid		system	Tile_018-049-000_0-000.jpg			2021-05-27 08:53:19		NO		IN FOCUS
181493427	https://volunteer.ala.org.au/validate/task/181493427	Valid		system	Tile_018-049-000_0-000.jpg		2021-05-27 08:53:19	2021-05-27 08:53:19		NO		IN FOCUS
181493438	https://volunteer.ala.org.au/validate/task/181493438	Valid		system	Tile_018-060-000_0-000.jpg		2021-05-27 08:55:42	2021-05-27 08:55:42		NO		IN FOCUS
181493438	https://volunteer.ala.org.au/validate/task/181493438	Valid		system	Tile_018-060-000_0-000.jpg		2021-05-27 08:33:19	2021-05-27 08:55:42		NO		IN FOCUS
181493438	https://volunteer.ala.org.au/validate/task/181493438	Valid		system	Tile_018-060-000_0-000.jpg		2021-05-26 20:38:30	2021-05-27 08:55:42		NO		IN FOCUS
181493438	https://volunteer.ala.org.au/validate/task/181493438	Valid		system	Tile_018-060-000_0-000.jpg			2021-05-27 08:55:42		NO		IN FOCUS
181493444	https://volunteer.ala.org.au/validate/task/181493444	Valid		system	Tile_019-006-000_0-000.jpg		2021-05-27 08:38:34	2021-05-27 08:56:33		NO		IN FOCUS
181493444	https://volunteer.ala.org.au/validate/task/181493444	Valid		system	Tile_019-006-000_0-000.jpg		2021-05-26 20:41:30	2021-05-27 08:56:33		NO		IN FOCUS
181493444	https://volunteer.ala.org.au/validate/task/181493444	Valid		system	Tile_019-006-000_0-000.jpg			2021-05-27 08:56:33		NO		IN FOCUS
181493444	https://volunteer.ala.org.au/validate/task/181493444	Valid		system	Tile_019-006-000_0-000.jpg		2021-05-27 08:56:33	2021-05-27 08:56:33		NO		IN FOCUS
181493446	https://volunteer.ala.org.au/validate/task/181493446	Valid		system	Tile_019-008-000_0-000.jpg			2021-05-27 08:56:54		NO		IN FOCUS
181493446	https://volunteer.ala.org.au/validate/task/181493446	Valid		system	Tile_019-008-000_0-000.jpg		2021-05-27 08:39:25	2021-05-27 08:56:54		NO		IN FOCUS
181493446	https://volunteer.ala.org.au/validate/task/181493446	Valid		system	Tile_019-008-000_0-000.jpg		2021-05-27 08:56:53	2021-05-27 08:56:54		NO		IN FOCUS
181493446	https://volunteer.ala.org.au/validate/task/181493446	Valid		system	Tile_019-008-000_0-000.jpg		2021-05-26 20:42:05	2021-05-27 08:56:54		NO		IN FOCUS
181493447	https://volunteer.ala.org.au/validate/task/181493447	Valid		system	Tile_019-009-000_0-000.jpg		2021-05-27 08:58:07	2021-05-27 08:58:07		NO		IN FOCUS
181493447	https://volunteer.ala.org.au/validate/task/181493447	Valid		system	Tile_019-009-000_0-000.jpg			2021-05-27 08:58:07		NO		IN FOCUS
181493447	https://volunteer.ala.org.au/validate/task/181493447	Valid		system	Tile_019-009-000_0-000.jpg		2021-05-26 20:42:17	2021-05-27 08:58:07		NO		IN FOCUS
181493447	https://volunteer.ala.org.au/validate/task/181493447	Valid		system	Tile_019-009-000_0-000.jpg		2021-05-27 08:39:51	2021-05-27 08:58:07		NO		IN FOCUS
181493450	https://volunteer.ala.org.au/validate/task/181493450	Valid		system	Tile_019-012-000_0-000.jpg			2021-05-27 08:58:33		NO		IN FOCUS
181493450	https://volunteer.ala.org.au/validate/task/181493450	Valid		system	Tile_019-012-000_0-000.jpg		2021-05-27 08:58:33	2021-05-27 08:58:33		NO		IN FOCUS
181493450	https://volunteer.ala.org.au/validate/task/181493450	Valid		system	Tile_019-012-000_0-000.jpg		2021-05-26 20:43:17	2021-05-27 08:58:33		NO		IN FOCUS
181493450	https://volunteer.ala.org.au/validate/task/181493450	Valid		system	Tile_019-012-000_0-000.jpg		2021-05-27 08:44:13	2021-05-27 08:58:33		NO		IN FOCUS
181493453	https://volunteer.ala.org.au/validate/task/181493453	Valid		system	Tile_019-015-000_0-000.jpg			2021-05-27 09:03:26		NO		IN FOCUS
181493453	https://volunteer.ala.org.au/validate/task/181493453	Valid		system	Tile_019-015-000_0-000.jpg		2021-05-27 09:03:26	2021-05-27 09:03:26		NO		IN FOCUS
181493453	https://volunteer.ala.org.au/validate/task/181493453	Valid		system	Tile_019-015-000_0-000.jpg		2021-05-27 08:45:35	2021-05-27 09:03:26		NO		IN FOCUS
181493453	https://volunteer.ala.org.au/validate/task/181493453	Valid		system	Tile_019-015-000_0-000.jpg		2021-05-26 20:44:11	2021-05-27 09:03:26		NO		IN FOCUS
181493393	https://volunteer.ala.org.au/validate/task/181493393	Valid		system	Tile_018-015-000_0-000.jpg		2021-05-26 20:21:59	2021-05-27 09:03:53		NO		IN FOCUS
181493393	https://volunteer.ala.org.au/validate/task/181493393	Valid		system	Tile_018-015-000_0-000.jpg		2021-05-27 09:03:53	2021-05-27 09:03:53		NO		IN FOCUS
181493393	https://volunteer.ala.org.au/validate/task/181493393	Valid		system	Tile_018-015-000_0-000.jpg			2021-05-27 09:03:53		NO		IN FOCUS
181493393	https://volunteer.ala.org.au/validate/task/181493393	Valid		system	Tile_018-015-000_0-000.jpg		2021-05-27 07:47:27	2021-05-27 09:03:53		NO		IN FOCUS
181493394	https://volunteer.ala.org.au/validate/task/181493394	Valid		system	Tile_018-016-000_0-000.jpg		2021-05-27 09:04:21	2021-05-27 09:04:22		NO		IN FOCUS
181493394	https://volunteer.ala.org.au/validate/task/181493394	Valid		system	Tile_018-016-000_0-000.jpg			2021-05-27 09:04:22		NO		IN FOCUS
181493394	https://volunteer.ala.org.au/validate/task/181493394	Valid		system	Tile_018-016-000_0-000.jpg		2021-05-27 07:47:45	2021-05-27 09:04:22		NO		IN FOCUS
181493394	https://volunteer.ala.org.au/validate/task/181493394	Valid		system	Tile_018-016-000_0-000.jpg		2021-05-26 20:22:10	2021-05-27 09:04:22		NO		IN FOCUS
181493456	https://volunteer.ala.org.au/validate/task/181493456	Valid		system	Tile_019-018-000_0-000.jpg		2021-05-26 20:46:33	2021-05-27 09:04:35		NO		IN FOCUS
181493456	https://volunteer.ala.org.au/validate/task/181493456	Valid		system	Tile_019-018-000_0-000.jpg		2021-05-27 08:53:41	2021-05-27 09:04:35		NO		IN FOCUS
181493456	https://volunteer.ala.org.au/validate/task/181493456	Valid		system	Tile_019-018-000_0-000.jpg			2021-05-27 09:04:35		NO		IN FOCUS
181493456	https://volunteer.ala.org.au/validate/task/181493456	Valid		system	Tile_019-018-000_0-000.jpg		2021-05-27 09:04:34	2021-05-27 09:04:35		NO		IN FOCUS
181493464	https://volunteer.ala.org.au/validate/task/181493464	Valid		system	Tile_019-026-000_0-000.jpg		2021-05-27 09:06:07	2021-05-27 09:06:51		NO		IN FOCUS
181493464	https://volunteer.ala.org.au/validate/task/181493464	Valid		system	Tile_019-026-000_0-000.jpg		2021-05-27 09:06:51	2021-05-27 09:06:51		NO		IN FOCUS
181493464	https://volunteer.ala.org.au/validate/task/181493464	Valid		system	Tile_019-026-000_0-000.jpg		2021-05-26 20:49:04	2021-05-27 09:06:51		NO		IN FOCUS
181493464	https://volunteer.ala.org.au/validate/task/181493464	Valid		system	Tile_019-026-000_0-000.jpg			2021-05-27 09:06:51		NO		IN FOCUS
181493466	https://volunteer.ala.org.au/validate/task/181493466	Valid		system	Tile_019-028-000_0-000.jpg		2021-05-27 09:07:05	2021-05-27 09:07:45		NO		IN FOCUS
181493466	https://volunteer.ala.org.au/validate/task/181493466	Valid		system	Tile_019-028-000_0-000.jpg		2021-05-26 20:49:46	2021-05-27 09:07:45		NO		IN FOCUS
181493466	https://volunteer.ala.org.au/validate/task/181493466	Valid		system	Tile_019-028-000_0-000.jpg		2021-05-27 09:07:45	2021-05-27 09:07:45		NO		IN FOCUS
181493466	https://volunteer.ala.org.au/validate/task/181493466	Valid		system	Tile_019-028-000_0-000.jpg			2021-05-27 09:07:45		NO		IN FOCUS
181493399	https://volunteer.ala.org.au/validate/task/181493399	Valid		system	Tile_018-021-000_0-000.jpg		2021-05-27 07:52:09	2021-05-27 09:08:19		NO		IN FOCUS
181493399	https://volunteer.ala.org.au/validate/task/181493399	Valid		system	Tile_018-021-000_0-000.jpg		2021-05-26 20:26:01	2021-05-27 09:08:19		NO		IN FOCUS
181493399	https://volunteer.ala.org.au/validate/task/181493399	Valid		system	Tile_018-021-000_0-000.jpg		2021-05-27 09:08:19	2021-05-27 09:08:19		NO		IN FOCUS
181493399	https://volunteer.ala.org.au/validate/task/181493399	Valid		system	Tile_018-021-000_0-000.jpg			2021-05-27 09:08:19		NO		IN FOCUS
181493401	https://volunteer.ala.org.au/validate/task/181493401	Valid		system	Tile_018-023-000_0-000.jpg		2021-05-27 07:53:08	2021-05-27 09:08:33		NO		IN FOCUS
181493401	https://volunteer.ala.org.au/validate/task/181493401	Valid		system	Tile_018-023-000_0-000.jpg		2021-05-26 20:26:27	2021-05-27 09:08:33		NO		IN FOCUS
181493401	https://volunteer.ala.org.au/validate/task/181493401	Valid		system	Tile_018-023-000_0-000.jpg			2021-05-27 09:08:33		NO		IN FOCUS
181493401	https://volunteer.ala.org.au/validate/task/181493401	Valid		system	Tile_018-023-000_0-000.jpg		2021-05-27 09:08:33	2021-05-27 09:08:33		NO		IN FOCUS
181493402	https://volunteer.ala.org.au/validate/task/181493402	Valid		system	Tile_018-024-000_0-000.jpg		2021-05-27 09:08:49	2021-05-27 09:08:50		NO		IN FOCUS
181493402	https://volunteer.ala.org.au/validate/task/181493402	Valid		system	Tile_018-024-000_0-000.jpg			2021-05-27 09:08:50		NO		IN FOCUS
181493402	https://volunteer.ala.org.au/validate/task/181493402	Valid		system	Tile_018-024-000_0-000.jpg		2021-05-26 20:26:44	2021-05-27 09:08:50		NO		IN FOCUS
181493402	https://volunteer.ala.org.au/validate/task/181493402	Valid		system	Tile_018-024-000_0-000.jpg		2021-05-27 07:53:34	2021-05-27 09:08:50		NO		IN FOCUS
181493406	https://volunteer.ala.org.au/validate/task/181493406	Valid		system	Tile_018-028-000_0-000.jpg		2021-05-26 20:27:43	2021-05-27 09:12:00		NO		IN FOCUS
181493406	https://volunteer.ala.org.au/validate/task/181493406	Valid		system	Tile_018-028-000_0-000.jpg		2021-05-27 07:55:21	2021-05-27 09:12:00		NO		IN FOCUS
181493406	https://volunteer.ala.org.au/validate/task/181493406	Valid		system	Tile_018-028-000_0-000.jpg			2021-05-27 09:12:00		NO		IN FOCUS
181493406	https://volunteer.ala.org.au/validate/task/181493406	Valid		system	Tile_018-028-000_0-000.jpg		2021-05-27 09:12:00	2021-05-27 09:12:00		NO		IN FOCUS
181493473	https://volunteer.ala.org.au/validate/task/181493473	Valid		system	Tile_019-035-000_0-000.jpg		2021-05-27 09:09:20	2021-05-27 09:13:13		NO		IN FOCUS
181493473	https://volunteer.ala.org.au/validate/task/181493473	Valid		system	Tile_019-035-000_0-000.jpg		2021-05-26 20:51:27	2021-05-27 09:13:13		NO		IN FOCUS
181493473	https://volunteer.ala.org.au/validate/task/181493473	Valid		system	Tile_019-035-000_0-000.jpg			2021-05-27 09:13:13		NO		IN FOCUS
181493473	https://volunteer.ala.org.au/validate/task/181493473	Valid		system	Tile_019-035-000_0-000.jpg		2021-05-27 09:13:12	2021-05-27 09:13:13		NO		IN FOCUS
181493411	https://volunteer.ala.org.au/validate/task/181493411	Valid		system	Tile_018-033-000_0-000.jpg		2021-05-27 08:49:45	2021-05-27 09:13:21		NO		IN FOCUS
181493411	https://volunteer.ala.org.au/validate/task/181493411	Valid		system	Tile_018-033-000_0-000.jpg		2021-05-27 08:11:15	2021-05-27 09:13:21		NO		IN FOCUS
181493411	https://volunteer.ala.org.au/validate/task/181493411	Valid		system	Tile_018-033-000_0-000.jpg			2021-05-27 09:13:21		NO		IN FOCUS
181493411	https://volunteer.ala.org.au/validate/task/181493411	Valid		system	Tile_018-033-000_0-000.jpg		2021-05-27 09:13:21	2021-05-27 09:13:21		NO		IN FOCUS
181493474	https://volunteer.ala.org.au/validate/task/181493474	Valid		system	Tile_019-036-000_0-000.jpg		2021-05-26 20:51:39	2021-05-27 09:13:42		NO		IN FOCUS
181493474	https://volunteer.ala.org.au/validate/task/181493474	Valid		system	Tile_019-036-000_0-000.jpg			2021-05-27 09:13:42		NO		IN FOCUS
181493474	https://volunteer.ala.org.au/validate/task/181493474	Valid		system	Tile_019-036-000_0-000.jpg		2021-05-27 09:09:53	2021-05-27 09:13:42		NO		IN FOCUS
181493474	https://volunteer.ala.org.au/validate/task/181493474	Valid		system	Tile_019-036-000_0-000.jpg		2021-05-27 09:13:42	2021-05-27 09:13:42		NO		IN FOCUS
181493413	https://volunteer.ala.org.au/validate/task/181493413	Valid		system	Tile_018-035-000_0-000.jpg		2021-05-26 20:30:35	2021-05-27 09:13:46		NO		IN FOCUS
181493413	https://volunteer.ala.org.au/validate/task/181493413	Valid		system	Tile_018-035-000_0-000.jpg		2021-05-27 09:13:46	2021-05-27 09:13:46		NO		IN FOCUS
181493413	https://volunteer.ala.org.au/validate/task/181493413	Valid		system	Tile_018-035-000_0-000.jpg			2021-05-27 09:13:46		NO		IN FOCUS
181493413	https://volunteer.ala.org.au/validate/task/181493413	Valid		system	Tile_018-035-000_0-000.jpg		2021-05-27 08:12:27	2021-05-27 09:13:46		NO		IN FOCUS
181493414	https://volunteer.ala.org.au/validate/task/181493414	Valid		system	Tile_018-036-000_0-000.jpg		2021-05-26 20:30:48	2021-05-27 09:14:04		NO		IN FOCUS
181493414	https://volunteer.ala.org.au/validate/task/181493414	Valid		system	Tile_018-036-000_0-000.jpg			2021-05-27 09:14:04		NO		IN FOCUS
181493414	https://volunteer.ala.org.au/validate/task/181493414	Valid		system	Tile_018-036-000_0-000.jpg		2021-05-27 08:15:23	2021-05-27 09:14:04		NO		IN FOCUS
181493414	https://volunteer.ala.org.au/validate/task/181493414	Valid		system	Tile_018-036-000_0-000.jpg		2021-05-27 09:14:04	2021-05-27 09:14:04		NO		IN FOCUS
181493475	https://volunteer.ala.org.au/validate/task/181493475	Valid		system	Tile_019-037-000_0-000.jpg		2021-05-26 20:51:50	2021-05-27 09:14:22		NO		IN FOCUS
181493475	https://volunteer.ala.org.au/validate/task/181493475	Valid		system	Tile_019-037-000_0-000.jpg			2021-05-27 09:14:22		NO		IN FOCUS
181493475	https://volunteer.ala.org.au/validate/task/181493475	Valid		system	Tile_019-037-000_0-000.jpg		2021-05-27 09:10:19	2021-05-27 09:14:22		NO		IN FOCUS
181493475	https://volunteer.ala.org.au/validate/task/181493475	Valid		system	Tile_019-037-000_0-000.jpg		2021-05-27 09:14:22	2021-05-27 09:14:22		NO		IN FOCUS
181493477	https://volunteer.ala.org.au/validate/task/181493477	Valid		system	Tile_019-039-000_0-000.jpg		2021-05-27 09:10:58	2021-05-27 09:15:16		NO		IN FOCUS
181493477	https://volunteer.ala.org.au/validate/task/181493477	Valid		system	Tile_019-039-000_0-000.jpg		2021-05-26 20:52:14	2021-05-27 09:15:16		NO		IN FOCUS
181493477	https://volunteer.ala.org.au/validate/task/181493477	Valid		system	Tile_019-039-000_0-000.jpg		2021-05-27 09:15:15	2021-05-27 09:15:16		NO		IN FOCUS
181493477	https://volunteer.ala.org.au/validate/task/181493477	Valid		system	Tile_019-039-000_0-000.jpg			2021-05-27 09:15:16		NO		IN FOCUS
181493480	https://volunteer.ala.org.au/validate/task/181493480	Valid		system	Tile_019-042-000_0-000.jpg		2021-05-27 09:16:37	2021-05-27 09:16:37		NO		IN FOCUS
181493480	https://volunteer.ala.org.au/validate/task/181493480	Valid		system	Tile_019-042-000_0-000.jpg		2021-05-26 20:53:03	2021-05-27 09:16:37		NO		IN FOCUS
181493480	https://volunteer.ala.org.au/validate/task/181493480	Valid		system	Tile_019-042-000_0-000.jpg		2021-05-27 09:11:38	2021-05-27 09:16:37		NO		IN FOCUS
181493480	https://volunteer.ala.org.au/validate/task/181493480	Valid		system	Tile_019-042-000_0-000.jpg			2021-05-27 09:16:37		NO		IN FOCUS
181493420	https://volunteer.ala.org.au/validate/task/181493420	Valid		system	Tile_018-042-000_0-000.jpg		2021-05-26 20:32:03	2021-05-27 09:17:19		NO		IN FOCUS
181493420	https://volunteer.ala.org.au/validate/task/181493420	Valid		system	Tile_018-042-000_0-000.jpg			2021-05-27 09:17:19		NO		IN FOCUS
181493420	https://volunteer.ala.org.au/validate/task/181493420	Valid		system	Tile_018-042-000_0-000.jpg		2021-05-27 09:17:17	2021-05-27 09:17:19		NO		IN FOCUS
181493420	https://volunteer.ala.org.au/validate/task/181493420	Valid		system	Tile_018-042-000_0-000.jpg		2021-05-27 08:18:01	2021-05-27 09:17:19		NO		IN FOCUS
181493483	https://volunteer.ala.org.au/validate/task/181493483	Valid		system	Tile_019-045-000_0-000.jpg			2021-05-27 09:22:10		NO		IN FOCUS
181493483	https://volunteer.ala.org.au/validate/task/181493483	Valid		system	Tile_019-045-000_0-000.jpg		2021-05-27 09:22:10	2021-05-27 09:22:10		NO		IN FOCUS
181493483	https://volunteer.ala.org.au/validate/task/181493483	Valid		system	Tile_019-045-000_0-000.jpg		2021-05-27 09:12:07	2021-05-27 09:22:10		NO		IN FOCUS
181493483	https://volunteer.ala.org.au/validate/task/181493483	Valid		system	Tile_019-045-000_0-000.jpg		2021-05-26 20:53:38	2021-05-27 09:22:10		NO		IN FOCUS
181493440	https://volunteer.ala.org.au/validate/task/181493440	Valid		system	Tile_019-002-000_0-000.jpg		2021-05-27 08:34:14	2021-05-27 09:23:28		NO		IN FOCUS
181493440	https://volunteer.ala.org.au/validate/task/181493440	Valid		system	Tile_019-002-000_0-000.jpg			2021-05-27 09:23:28		NO		IN FOCUS
181493440	https://volunteer.ala.org.au/validate/task/181493440	Valid		system	Tile_019-002-000_0-000.jpg		2021-05-27 09:23:27	2021-05-27 09:23:28		NO		IN FOCUS
181493440	https://volunteer.ala.org.au/validate/task/181493440	Valid		system	Tile_019-002-000_0-000.jpg		2021-05-26 20:38:54	2021-05-27 09:23:28		NO		IN FOCUS
181493441	https://volunteer.ala.org.au/validate/task/181493441	Valid		system	Tile_019-003-000_0-000.jpg		2021-05-27 09:23:39	2021-05-27 09:23:40		NO		IN FOCUS
181493441	https://volunteer.ala.org.au/validate/task/181493441	Valid		system	Tile_019-003-000_0-000.jpg		2021-05-27 08:37:26	2021-05-27 09:23:40		NO		IN FOCUS
181493441	https://volunteer.ala.org.au/validate/task/181493441	Valid		system	Tile_019-003-000_0-000.jpg		2021-05-26 20:40:18	2021-05-27 09:23:40		NO		IN FOCUS
181493441	https://volunteer.ala.org.au/validate/task/181493441	Valid		system	Tile_019-003-000_0-000.jpg			2021-05-27 09:23:40		NO		IN FOCUS
181493443	https://volunteer.ala.org.au/validate/task/181493443	Valid		system	Tile_019-005-000_0-000.jpg		2021-05-26 20:41:07	2021-05-27 09:25:52		NO		IN FOCUS
181493443	https://volunteer.ala.org.au/validate/task/181493443	Valid		system	Tile_019-005-000_0-000.jpg		2021-05-27 08:38:09	2021-05-27 09:25:52		NO		IN FOCUS
181493443	https://volunteer.ala.org.au/validate/task/181493443	Valid		system	Tile_019-005-000_0-000.jpg		2021-05-27 09:25:52	2021-05-27 09:25:52		NO		IN FOCUS
181493443	https://volunteer.ala.org.au/validate/task/181493443	Valid		system	Tile_019-005-000_0-000.jpg			2021-05-27 09:25:52		NO		IN FOCUS
181493445	https://volunteer.ala.org.au/validate/task/181493445	Valid		system	Tile_019-007-000_0-000.jpg			2021-05-27 09:26:12		NO		IN FOCUS
181493445	https://volunteer.ala.org.au/validate/task/181493445	Valid		system	Tile_019-007-000_0-000.jpg		2021-05-27 09:26:11	2021-05-27 09:26:12		NO		IN FOCUS
181493445	https://volunteer.ala.org.au/validate/task/181493445	Valid		system	Tile_019-007-000_0-000.jpg		2021-05-26 20:41:54	2021-05-27 09:26:12		NO		IN FOCUS
181493445	https://volunteer.ala.org.au/validate/task/181493445	Valid		system	Tile_019-007-000_0-000.jpg		2021-05-27 08:38:59	2021-05-27 09:26:12		NO		IN FOCUS
181493449	https://volunteer.ala.org.au/validate/task/181493449	Valid		system	Tile_019-011-000_0-000.jpg		2021-05-27 08:43:34	2021-05-27 09:26:55		NO		IN FOCUS
181493449	https://volunteer.ala.org.au/validate/task/181493449	Valid		system	Tile_019-011-000_0-000.jpg		2021-05-27 09:26:55	2021-05-27 09:26:55		NO		IN FOCUS
181493449	https://volunteer.ala.org.au/validate/task/181493449	Valid		system	Tile_019-011-000_0-000.jpg			2021-05-27 09:26:55		NO		IN FOCUS
181493449	https://volunteer.ala.org.au/validate/task/181493449	Valid		system	Tile_019-011-000_0-000.jpg		2021-05-26 20:43:06	2021-05-27 09:26:55		NO		IN FOCUS
181493454	https://volunteer.ala.org.au/validate/task/181493454	Valid		system	Tile_019-016-000_0-000.jpg		2021-05-27 08:51:11	2021-05-27 09:27:19		NO		IN FOCUS
181493454	https://volunteer.ala.org.au/validate/task/181493454	Valid		system	Tile_019-016-000_0-000.jpg		2021-05-26 20:44:25	2021-05-27 09:27:19		NO		IN FOCUS
181493454	https://volunteer.ala.org.au/validate/task/181493454	Valid		system	Tile_019-016-000_0-000.jpg		2021-05-27 09:27:19	2021-05-27 09:27:19		NO		IN FOCUS
181493454	https://volunteer.ala.org.au/validate/task/181493454	Valid		system	Tile_019-016-000_0-000.jpg			2021-05-27 09:27:19		NO		IN FOCUS
181493457	https://volunteer.ala.org.au/validate/task/181493457	Valid		system	Tile_019-019-000_0-000.jpg		2021-05-27 08:54:26	2021-05-27 09:27:48		NO		IN FOCUS
181493457	https://volunteer.ala.org.au/validate/task/181493457	Valid		system	Tile_019-019-000_0-000.jpg		2021-05-27 09:27:48	2021-05-27 09:27:48		NO		IN FOCUS
181493457	https://volunteer.ala.org.au/validate/task/181493457	Valid		system	Tile_019-019-000_0-000.jpg			2021-05-27 09:27:48		NO		IN FOCUS
181493457	https://volunteer.ala.org.au/validate/task/181493457	Valid		system	Tile_019-019-000_0-000.jpg		2021-05-26 20:46:44	2021-05-27 09:27:48		NO		IN FOCUS
181493460	https://volunteer.ala.org.au/validate/task/181493460	Valid		system	Tile_019-022-000_0-000.jpg		2021-05-27 09:28:09	2021-05-27 09:28:09		NO		IN FOCUS
181493460	https://volunteer.ala.org.au/validate/task/181493460	Valid		system	Tile_019-022-000_0-000.jpg			2021-05-27 09:28:09		NO		IN FOCUS
181493460	https://volunteer.ala.org.au/validate/task/181493460	Valid		system	Tile_019-022-000_0-000.jpg		2021-05-26 20:47:21	2021-05-27 09:28:09		NO		IN FOCUS
181493460	https://volunteer.ala.org.au/validate/task/181493460	Valid		system	Tile_019-022-000_0-000.jpg		2021-05-27 08:55:46	2021-05-27 09:28:09		NO		IN FOCUS
181493459	https://volunteer.ala.org.au/validate/task/181493459	Valid		system	Tile_019-021-000_0-000.jpg			2021-05-27 09:28:14		NO		IN FOCUS
181493459	https://volunteer.ala.org.au/validate/task/181493459	Valid		system	Tile_019-021-000_0-000.jpg		2021-05-27 09:28:14	2021-05-27 09:28:14		NO		IN FOCUS
181493459	https://volunteer.ala.org.au/validate/task/181493459	Valid		system	Tile_019-021-000_0-000.jpg		2021-05-26 20:47:03	2021-05-27 09:28:14		NO		IN FOCUS
181493459	https://volunteer.ala.org.au/validate/task/181493459	Valid		system	Tile_019-021-000_0-000.jpg		2021-05-27 08:55:20	2021-05-27 09:28:14		NO		IN FOCUS
181493461	https://volunteer.ala.org.au/validate/task/181493461	Valid		system	Tile_019-023-000_0-000.jpg		2021-05-26 20:48:05	2021-05-27 09:28:19		NO		IN FOCUS
181493461	https://volunteer.ala.org.au/validate/task/181493461	Valid		system	Tile_019-023-000_0-000.jpg		2021-05-27 09:01:36	2021-05-27 09:28:19		NO		IN FOCUS
181493461	https://volunteer.ala.org.au/validate/task/181493461	Valid		system	Tile_019-023-000_0-000.jpg			2021-05-27 09:28:19		NO		IN FOCUS
181493461	https://volunteer.ala.org.au/validate/task/181493461	Valid		system	Tile_019-023-000_0-000.jpg		2021-05-27 09:28:19	2021-05-27 09:28:19		NO		IN FOCUS
181493465	https://volunteer.ala.org.au/validate/task/181493465	Valid		system	Tile_019-027-000_0-000.jpg		2021-05-26 20:49:28	2021-05-27 09:28:58		NO		IN FOCUS
181493465	https://volunteer.ala.org.au/validate/task/181493465	Valid		system	Tile_019-027-000_0-000.jpg		2021-05-27 09:28:58	2021-05-27 09:28:58		NO		IN FOCUS
181493465	https://volunteer.ala.org.au/validate/task/181493465	Valid		system	Tile_019-027-000_0-000.jpg			2021-05-27 09:28:58		NO		IN FOCUS
181493465	https://volunteer.ala.org.au/validate/task/181493465	Valid		system	Tile_019-027-000_0-000.jpg		2021-05-27 09:07:19	2021-05-27 09:28:58		NO		IN FOCUS
181493469	https://volunteer.ala.org.au/validate/task/181493469	Valid		system	Tile_019-031-000_0-000.jpg		2021-05-27 09:11:13	2021-05-27 09:29:21		NO		IN FOCUS
181493469	https://volunteer.ala.org.au/validate/task/181493469	Valid		system	Tile_019-031-000_0-000.jpg		2021-05-27 09:29:47	2021-05-27 09:29:21		NO		IN FOCUS
181493469	https://volunteer.ala.org.au/validate/task/181493469	Valid		system	Tile_019-031-000_0-000.jpg			2021-05-27 09:29:21		NO		IN FOCUS
181493469	https://volunteer.ala.org.au/validate/task/181493469	Valid		system	Tile_019-031-000_0-000.jpg		2021-05-27 09:29:21	2021-05-27 09:29:21		NO		IN FOCUS
181493469	https://volunteer.ala.org.au/validate/task/181493469	Valid		system	Tile_019-031-000_0-000.jpg		2021-05-26 20:50:23	2021-05-27 09:29:21		NO		IN FOCUS
181493470	https://volunteer.ala.org.au/validate/task/181493470	Valid		system	Tile_019-032-000_0-000.jpg		2021-05-26 20:50:52	2021-05-27 09:29:32		NO		IN FOCUS
181493470	https://volunteer.ala.org.au/validate/task/181493470	Valid		system	Tile_019-032-000_0-000.jpg		2021-05-27 09:29:32	2021-05-27 09:29:32		NO		IN FOCUS
181493470	https://volunteer.ala.org.au/validate/task/181493470	Valid		system	Tile_019-032-000_0-000.jpg		2021-05-27 09:11:39	2021-05-27 09:29:32		NO		IN FOCUS
181493470	https://volunteer.ala.org.au/validate/task/181493470	Valid		system	Tile_019-032-000_0-000.jpg			2021-05-27 09:29:32		NO		IN FOCUS
181493478	https://volunteer.ala.org.au/validate/task/181493478	Valid		system	Tile_019-040-000_0-000.jpg		2021-05-27 09:29:52	2021-05-27 09:29:52		NO		IN FOCUS
181493478	https://volunteer.ala.org.au/validate/task/181493478	Valid		system	Tile_019-040-000_0-000.jpg			2021-05-27 09:29:52		NO		IN FOCUS
181493478	https://volunteer.ala.org.au/validate/task/181493478	Valid		system	Tile_019-040-000_0-000.jpg		2021-05-27 09:15:43	2021-05-27 09:29:52		NO		IN FOCUS
181493478	https://volunteer.ala.org.au/validate/task/181493478	Valid		system	Tile_019-040-000_0-000.jpg		2021-05-26 20:52:34	2021-05-27 09:29:52		NO		IN FOCUS
181493479	https://volunteer.ala.org.au/validate/task/181493479	Valid		system	Tile_019-041-000_0-000.jpg		2021-05-26 20:52:51	2021-05-27 09:30:03		NO		IN FOCUS
181493479	https://volunteer.ala.org.au/validate/task/181493479	Valid		system	Tile_019-041-000_0-000.jpg		2021-05-27 09:16:09	2021-05-27 09:30:03		NO		IN FOCUS
181493479	https://volunteer.ala.org.au/validate/task/181493479	Valid		system	Tile_019-041-000_0-000.jpg			2021-05-27 09:30:03		NO		IN FOCUS
181493479	https://volunteer.ala.org.au/validate/task/181493479	Valid		system	Tile_019-041-000_0-000.jpg		2021-05-27 09:30:02	2021-05-27 09:30:03		NO		IN FOCUS
181493481	https://volunteer.ala.org.au/validate/task/181493481	Valid		system	Tile_019-043-000_0-000.jpg		2021-05-27 09:17:07	2021-05-27 09:30:04		NO		IN FOCUS
181493481	https://volunteer.ala.org.au/validate/task/181493481	Valid		system	Tile_019-043-000_0-000.jpg			2021-05-27 09:30:04		NO		IN FOCUS
181493481	https://volunteer.ala.org.au/validate/task/181493481	Valid		system	Tile_019-043-000_0-000.jpg		2021-05-26 20:53:15	2021-05-27 09:30:04		NO		IN FOCUS
181493481	https://volunteer.ala.org.au/validate/task/181493481	Valid		system	Tile_019-043-000_0-000.jpg		2021-05-27 09:30:04	2021-05-27 09:30:04		NO		IN FOCUS
181493485	https://volunteer.ala.org.au/validate/task/181493485	Valid		system	Tile_019-047-000_0-000.jpg		2021-05-26 21:00:02	2021-05-27 09:30:33		NO		IN FOCUS
181493485	https://volunteer.ala.org.au/validate/task/181493485	Valid		system	Tile_019-047-000_0-000.jpg		2021-05-27 09:23:47	2021-05-27 09:30:33		NO		IN FOCUS
181493485	https://volunteer.ala.org.au/validate/task/181493485	Valid		system	Tile_019-047-000_0-000.jpg		2021-05-27 09:30:33	2021-05-27 09:30:33		NO		IN FOCUS
181493485	https://volunteer.ala.org.au/validate/task/181493485	Valid		system	Tile_019-047-000_0-000.jpg			2021-05-27 09:30:33		NO		IN FOCUS
181493486	https://volunteer.ala.org.au/validate/task/181493486	Valid		system	Tile_019-048-000_0-000.jpg		2021-05-27 09:30:42	2021-05-27 09:30:43		NO		IN FOCUS
181493486	https://volunteer.ala.org.au/validate/task/181493486	Valid		system	Tile_019-048-000_0-000.jpg		2021-05-26 21:00:14	2021-05-27 09:30:43		NO		IN FOCUS
181493486	https://volunteer.ala.org.au/validate/task/181493486	Valid		system	Tile_019-048-000_0-000.jpg		2021-05-27 09:24:15	2021-05-27 09:30:43		NO		IN FOCUS
181493486	https://volunteer.ala.org.au/validate/task/181493486	Valid		system	Tile_019-048-000_0-000.jpg			2021-05-27 09:30:43		NO		IN FOCUS
181493487	https://volunteer.ala.org.au/validate/task/181493487	Valid		system	Tile_019-049-000_0-000.jpg		2021-05-27 09:24:45	2021-05-27 09:30:54		NO		IN FOCUS
181493487	https://volunteer.ala.org.au/validate/task/181493487	Valid		system	Tile_019-049-000_0-000.jpg		2021-05-27 09:30:53	2021-05-27 09:30:54		NO		IN FOCUS
181493487	https://volunteer.ala.org.au/validate/task/181493487	Valid		system	Tile_019-049-000_0-000.jpg			2021-05-27 09:30:54		NO		IN FOCUS
181493487	https://volunteer.ala.org.au/validate/task/181493487	Valid		system	Tile_019-049-000_0-000.jpg		2021-05-26 21:00:35	2021-05-27 09:30:54		NO		IN FOCUS
181493489	https://volunteer.ala.org.au/validate/task/181493489	Valid		system	Tile_019-051-000_0-000.jpg		2021-05-27 09:31:16	2021-05-27 09:31:17		NO		IN FOCUS
181493489	https://volunteer.ala.org.au/validate/task/181493489	Valid		system	Tile_019-051-000_0-000.jpg			2021-05-27 09:31:17		NO		IN FOCUS
181493489	https://volunteer.ala.org.au/validate/task/181493489	Valid		system	Tile_019-051-000_0-000.jpg		2021-05-27 09:31:14	2021-05-27 09:31:17		NO		IN FOCUS
181493489	https://volunteer.ala.org.au/validate/task/181493489	Valid		system	Tile_019-051-000_0-000.jpg		2021-05-27 09:37:05	2021-05-27 09:31:17		NO		IN FOCUS
181493489	https://volunteer.ala.org.au/validate/task/181493489	Valid		system	Tile_019-051-000_0-000.jpg		2021-05-26 21:04:39	2021-05-27 09:31:17		NO		IN FOCUS
181493505	https://volunteer.ala.org.au/validate/task/181493505	Valid		system	Tile_020-007-000_0-000.jpg		2021-05-26 21:09:01	2021-05-27 09:34:19		NO		IN FOCUS
181493505	https://volunteer.ala.org.au/validate/task/181493505	Valid		system	Tile_020-007-000_0-000.jpg		2021-05-27 09:15:27	2021-05-27 09:34:19		NO		IN FOCUS
181493505	https://volunteer.ala.org.au/validate/task/181493505	Valid		system	Tile_020-007-000_0-000.jpg		2021-05-27 09:34:18	2021-05-27 09:34:19		NO		IN FOCUS
181493505	https://volunteer.ala.org.au/validate/task/181493505	Valid		system	Tile_020-007-000_0-000.jpg			2021-05-27 09:34:19		NO		IN FOCUS
181493507	https://volunteer.ala.org.au/validate/task/181493507	Valid		system	Tile_020-009-000_0-000.jpg			2021-05-27 09:34:53		NO		IN FOCUS
181493507	https://volunteer.ala.org.au/validate/task/181493507	Valid		system	Tile_020-009-000_0-000.jpg		2021-05-27 09:34:53	2021-05-27 09:34:53		NO		IN FOCUS
181493507	https://volunteer.ala.org.au/validate/task/181493507	Valid		system	Tile_020-009-000_0-000.jpg		2021-05-27 09:15:50	2021-05-27 09:34:53		NO		IN FOCUS
181493507	https://volunteer.ala.org.au/validate/task/181493507	Valid		system	Tile_020-009-000_0-000.jpg		2021-05-26 21:10:07	2021-05-27 09:34:53		NO		IN FOCUS
181493498	https://volunteer.ala.org.au/validate/task/181493498	Valid		system	Tile_019-060-000_0-000.jpg		2021-05-27 09:32:58	2021-05-27 09:35:55		NO		IN FOCUS
181493498	https://volunteer.ala.org.au/validate/task/181493498	Valid		system	Tile_019-060-000_0-000.jpg		2021-05-27 09:35:55	2021-05-27 09:35:55		NO		IN FOCUS
181493498	https://volunteer.ala.org.au/validate/task/181493498	Valid		system	Tile_019-060-000_0-000.jpg			2021-05-27 09:35:55		NO		IN FOCUS
181493498	https://volunteer.ala.org.au/validate/task/181493498	Valid		system	Tile_019-060-000_0-000.jpg		2021-05-26 21:06:30	2021-05-27 09:35:55		NO		IN FOCUS
181493499	https://volunteer.ala.org.au/validate/task/181493499	Valid		system	Tile_020-001-000_0-000.jpg		2021-05-26 21:06:46	2021-05-27 09:36:11		NO		IN FOCUS
181493499	https://volunteer.ala.org.au/validate/task/181493499	Valid		system	Tile_020-001-000_0-000.jpg			2021-05-27 09:36:11		NO		IN FOCUS
181493499	https://volunteer.ala.org.au/validate/task/181493499	Valid		system	Tile_020-001-000_0-000.jpg		2021-05-27 09:36:11	2021-05-27 09:36:11		NO		IN FOCUS
181493499	https://volunteer.ala.org.au/validate/task/181493499	Valid		system	Tile_020-001-000_0-000.jpg		2021-05-27 09:33:10	2021-05-27 09:36:11		NO		IN FOCUS
181493500	https://volunteer.ala.org.au/validate/task/181493500	Valid		system	Tile_020-002-000_0-000.jpg		2021-05-27 09:33:23	2021-05-27 09:36:22		NO		IN FOCUS
181493500	https://volunteer.ala.org.au/validate/task/181493500	Valid		system	Tile_020-002-000_0-000.jpg		2021-05-26 21:07:34	2021-05-27 09:36:22		NO		IN FOCUS
181493500	https://volunteer.ala.org.au/validate/task/181493500	Valid		system	Tile_020-002-000_0-000.jpg		2021-05-27 09:36:22	2021-05-27 09:36:22		NO		IN FOCUS
181493500	https://volunteer.ala.org.au/validate/task/181493500	Valid		system	Tile_020-002-000_0-000.jpg			2021-05-27 09:36:22		NO		IN FOCUS
181493504	https://volunteer.ala.org.au/validate/task/181493504	Valid		system	Tile_020-006-000_0-000.jpg			2021-05-27 09:37:36		NO		IN FOCUS
181493504	https://volunteer.ala.org.au/validate/task/181493504	Valid		system	Tile_020-006-000_0-000.jpg		2021-05-27 09:37:36	2021-05-27 09:37:36		NO		IN FOCUS
181493504	https://volunteer.ala.org.au/validate/task/181493504	Valid		system	Tile_020-006-000_0-000.jpg		2021-05-27 09:34:07	2021-05-27 09:37:36		NO		IN FOCUS
181493504	https://volunteer.ala.org.au/validate/task/181493504	Valid		system	Tile_020-006-000_0-000.jpg		2021-05-26 21:08:35	2021-05-27 09:37:36		NO		IN FOCUS
181493503	https://volunteer.ala.org.au/validate/task/181493503	Valid		system	Tile_020-005-000_0-000.jpg		2021-05-27 09:38:09	2021-05-27 09:38:10		NO		IN FOCUS
181493503	https://volunteer.ala.org.au/validate/task/181493503	Valid		system	Tile_020-005-000_0-000.jpg			2021-05-27 09:38:10		NO		IN FOCUS
181493503	https://volunteer.ala.org.au/validate/task/181493503	Valid		system	Tile_020-005-000_0-000.jpg		2021-05-26 21:08:25	2021-05-27 09:38:10		NO		IN FOCUS
181493503	https://volunteer.ala.org.au/validate/task/181493503	Valid		system	Tile_020-005-000_0-000.jpg		2021-05-27 09:33:56	2021-05-27 09:38:10		NO		IN FOCUS
181493510	https://volunteer.ala.org.au/validate/task/181493510	Valid		system	Tile_020-012-000_0-000.jpg		2021-05-27 09:38:56	2021-05-27 09:38:57		NO		IN FOCUS
181493510	https://volunteer.ala.org.au/validate/task/181493510	Valid		system	Tile_020-012-000_0-000.jpg		2021-05-26 21:10:44	2021-05-27 09:38:57		NO		IN FOCUS
181493510	https://volunteer.ala.org.au/validate/task/181493510	Valid		system	Tile_020-012-000_0-000.jpg			2021-05-27 09:38:57		NO		IN FOCUS
181493510	https://volunteer.ala.org.au/validate/task/181493510	Valid		system	Tile_020-012-000_0-000.jpg		2021-05-27 09:35:33	2021-05-27 09:38:57		NO		IN FOCUS
181493511	https://volunteer.ala.org.au/validate/task/181493511	Valid		system	Tile_020-013-000_0-000.jpg		2021-05-26 21:10:54	2021-05-27 09:39:52		NO		IN FOCUS
181493511	https://volunteer.ala.org.au/validate/task/181493511	Valid		system	Tile_020-013-000_0-000.jpg		2021-05-27 09:39:52	2021-05-27 09:39:52		NO		IN FOCUS
181493511	https://volunteer.ala.org.au/validate/task/181493511	Valid		system	Tile_020-013-000_0-000.jpg			2021-05-27 09:39:52		NO		IN FOCUS
181493511	https://volunteer.ala.org.au/validate/task/181493511	Valid		system	Tile_020-013-000_0-000.jpg		2021-05-27 09:35:57	2021-05-27 09:39:52		NO		IN FOCUS
181493514	https://volunteer.ala.org.au/validate/task/181493514	Valid		system	Tile_020-016-000_0-000.jpg			2021-05-27 09:41:43		NO		IN FOCUS
181493514	https://volunteer.ala.org.au/validate/task/181493514	Valid		system	Tile_020-016-000_0-000.jpg		2021-05-27 09:37:43	2021-05-27 09:41:43		NO		IN FOCUS
181493514	https://volunteer.ala.org.au/validate/task/181493514	Valid		system	Tile_020-016-000_0-000.jpg		2021-05-27 09:41:43	2021-05-27 09:41:43		NO		IN FOCUS
181493514	https://volunteer.ala.org.au/validate/task/181493514	Valid		system	Tile_020-016-000_0-000.jpg		2021-05-27 09:40:47	2021-05-27 09:41:43		NO		IN FOCUS
181493516	https://volunteer.ala.org.au/validate/task/181493516	Valid		system	Tile_020-018-000_0-000.jpg		2021-05-27 09:41:24	2021-05-27 09:42:13		NO		IN FOCUS
181493516	https://volunteer.ala.org.au/validate/task/181493516	Valid		system	Tile_020-018-000_0-000.jpg		2021-05-27 09:42:13	2021-05-27 09:42:13		NO		IN FOCUS
181493516	https://volunteer.ala.org.au/validate/task/181493516	Valid		system	Tile_020-018-000_0-000.jpg		2021-05-26 21:11:22	2021-05-27 09:42:13		NO		IN FOCUS
181493516	https://volunteer.ala.org.au/validate/task/181493516	Valid		system	Tile_020-018-000_0-000.jpg			2021-05-27 09:42:13		NO		IN FOCUS
181493516	https://volunteer.ala.org.au/validate/task/181493516	Valid		system	Tile_020-018-000_0-000.jpg		2021-05-27 09:46:08	2021-05-27 09:42:13		NO		IN FOCUS
181493518	https://volunteer.ala.org.au/validate/task/181493518	Valid		system	Tile_020-020-000_0-000.jpg		2021-05-27 09:42:39	2021-05-27 09:42:40		NO		IN FOCUS
181493518	https://volunteer.ala.org.au/validate/task/181493518	Valid		system	Tile_020-020-000_0-000.jpg		2021-05-27 09:42:00	2021-05-27 09:42:40		NO		IN FOCUS
181493518	https://volunteer.ala.org.au/validate/task/181493518	Valid		system	Tile_020-020-000_0-000.jpg		2021-05-26 21:11:37	2021-05-27 09:42:40		NO		IN FOCUS
181493518	https://volunteer.ala.org.au/validate/task/181493518	Valid		system	Tile_020-020-000_0-000.jpg			2021-05-27 09:42:40		NO		IN FOCUS
181493520	https://volunteer.ala.org.au/validate/task/181493520	Valid		system	Tile_020-022-000_0-000.jpg		2021-05-26 21:11:54	2021-05-27 09:44:27		NO		IN FOCUS
181493520	https://volunteer.ala.org.au/validate/task/181493520	Valid		system	Tile_020-022-000_0-000.jpg		2021-05-27 09:42:37	2021-05-27 09:44:27		NO		IN FOCUS
181493520	https://volunteer.ala.org.au/validate/task/181493520	Valid		system	Tile_020-022-000_0-000.jpg			2021-05-27 09:44:27		NO		IN FOCUS
181493520	https://volunteer.ala.org.au/validate/task/181493520	Valid		system	Tile_020-022-000_0-000.jpg		2021-05-27 09:44:27	2021-05-27 09:44:27		NO		IN FOCUS
181493521	https://volunteer.ala.org.au/validate/task/181493521	Valid		system	Tile_020-023-000_0-000.jpg		2021-05-27 09:42:50	2021-05-27 09:44:59		NO		IN FOCUS
181493521	https://volunteer.ala.org.au/validate/task/181493521	Valid		system	Tile_020-023-000_0-000.jpg		2021-05-26 21:12:06	2021-05-27 09:44:59		NO		IN FOCUS
181493521	https://volunteer.ala.org.au/validate/task/181493521	Valid		system	Tile_020-023-000_0-000.jpg			2021-05-27 09:44:59		NO		IN FOCUS
181493521	https://volunteer.ala.org.au/validate/task/181493521	Valid		system	Tile_020-023-000_0-000.jpg		2021-05-27 09:44:59	2021-05-27 09:44:59		NO		IN FOCUS
181493522	https://volunteer.ala.org.au/validate/task/181493522	Valid		system	Tile_020-024-000_0-000.jpg		2021-05-27 09:53:10	2021-05-27 09:53:10		NO		IN FOCUS
181493522	https://volunteer.ala.org.au/validate/task/181493522	Valid		system	Tile_020-024-000_0-000.jpg			2021-05-27 09:53:10		NO		IN FOCUS
181493522	https://volunteer.ala.org.au/validate/task/181493522	Valid		system	Tile_020-024-000_0-000.jpg		2021-05-27 09:45:26	2021-05-27 09:53:10		NO		IN FOCUS
181493522	https://volunteer.ala.org.au/validate/task/181493522	Valid		system	Tile_020-024-000_0-000.jpg		2021-05-26 21:12:15	2021-05-27 09:53:10		NO		IN FOCUS
181493523	https://volunteer.ala.org.au/validate/task/181493523	Valid		system	Tile_020-025-000_0-000.jpg		2021-05-27 09:45:54	2021-05-27 09:53:23		NO		IN FOCUS
181493523	https://volunteer.ala.org.au/validate/task/181493523	Valid		system	Tile_020-025-000_0-000.jpg		2021-05-26 21:12:24	2021-05-27 09:53:23		NO		IN FOCUS
181493523	https://volunteer.ala.org.au/validate/task/181493523	Valid		system	Tile_020-025-000_0-000.jpg		2021-05-27 09:53:22	2021-05-27 09:53:23		NO		IN FOCUS
181493523	https://volunteer.ala.org.au/validate/task/181493523	Valid		system	Tile_020-025-000_0-000.jpg			2021-05-27 09:53:23		NO		IN FOCUS
181493524	https://volunteer.ala.org.au/validate/task/181493524	Valid		system	Tile_020-026-000_0-000.jpg			2021-05-27 09:53:35		NO		IN FOCUS
181493524	https://volunteer.ala.org.au/validate/task/181493524	Valid		system	Tile_020-026-000_0-000.jpg		2021-05-26 21:12:41	2021-05-27 09:53:35		NO		IN FOCUS
181493524	https://volunteer.ala.org.au/validate/task/181493524	Valid		system	Tile_020-026-000_0-000.jpg		2021-05-27 09:53:35	2021-05-27 09:53:35		NO		IN FOCUS
181493524	https://volunteer.ala.org.au/validate/task/181493524	Valid		system	Tile_020-026-000_0-000.jpg		2021-05-27 10:02:30	2021-05-27 09:53:35		NO		IN FOCUS
181493524	https://volunteer.ala.org.au/validate/task/181493524	Valid		system	Tile_020-026-000_0-000.jpg		2021-05-27 09:45:57	2021-05-27 09:53:35		NO		IN FOCUS
181493525	https://volunteer.ala.org.au/validate/task/181493525	Valid		system	Tile_020-027-000_0-000.jpg		2021-05-27 09:46:12	2021-05-27 09:53:56		NO		IN FOCUS
181493525	https://volunteer.ala.org.au/validate/task/181493525	Valid		system	Tile_020-027-000_0-000.jpg		2021-05-27 09:54:02	2021-05-27 09:53:56		NO		IN FOCUS
181493525	https://volunteer.ala.org.au/validate/task/181493525	Valid		system	Tile_020-027-000_0-000.jpg		2021-05-27 09:53:56	2021-05-27 09:53:56		NO		IN FOCUS
181493525	https://volunteer.ala.org.au/validate/task/181493525	Valid		system	Tile_020-027-000_0-000.jpg		2021-05-26 21:12:50	2021-05-27 09:53:56		NO		IN FOCUS
181493525	https://volunteer.ala.org.au/validate/task/181493525	Valid		system	Tile_020-027-000_0-000.jpg			2021-05-27 09:53:56		NO		IN FOCUS
181493529	https://volunteer.ala.org.au/validate/task/181493529	Valid		system	Tile_020-031-000_0-000.jpg		2021-05-27 09:55:26	2021-05-27 09:55:26		NO		IN FOCUS
181493529	https://volunteer.ala.org.au/validate/task/181493529	Valid		system	Tile_020-031-000_0-000.jpg		2021-05-26 21:17:31	2021-05-27 09:55:26		NO		IN FOCUS
181493529	https://volunteer.ala.org.au/validate/task/181493529	Valid		system	Tile_020-031-000_0-000.jpg			2021-05-27 09:55:26		NO		IN FOCUS
181493529	https://volunteer.ala.org.au/validate/task/181493529	Valid		system	Tile_020-031-000_0-000.jpg		2021-05-27 09:49:02	2021-05-27 09:55:26		NO		IN FOCUS
181493532	https://volunteer.ala.org.au/validate/task/181493532	Valid		system	Tile_020-034-000_0-000.jpg			2021-05-27 09:56:02		NO		IN FOCUS
181493532	https://volunteer.ala.org.au/validate/task/181493532	Valid		system	Tile_020-034-000_0-000.jpg		2021-05-27 09:56:02	2021-05-27 09:56:02		NO		IN FOCUS
181493532	https://volunteer.ala.org.au/validate/task/181493532	Valid		system	Tile_020-034-000_0-000.jpg		2021-05-26 21:18:07	2021-05-27 09:56:02		NO		IN FOCUS
181493532	https://volunteer.ala.org.au/validate/task/181493532	Valid		system	Tile_020-034-000_0-000.jpg		2021-05-27 09:49:51	2021-05-27 09:56:02		NO		IN FOCUS
181493543	https://volunteer.ala.org.au/validate/task/181493543	Valid		system	Tile_020-045-000_0-000.jpg		2021-05-27 09:58:11	2021-05-27 09:58:12		NO		IN FOCUS
181493543	https://volunteer.ala.org.au/validate/task/181493543	Valid		system	Tile_020-045-000_0-000.jpg		2021-05-26 21:20:09	2021-05-27 09:58:12		NO		IN FOCUS
181493543	https://volunteer.ala.org.au/validate/task/181493543	Valid		system	Tile_020-045-000_0-000.jpg		2021-05-27 09:54:33	2021-05-27 09:58:12		NO		IN FOCUS
181493543	https://volunteer.ala.org.au/validate/task/181493543	Valid		system	Tile_020-045-000_0-000.jpg			2021-05-27 09:58:12		NO		IN FOCUS
181493545	https://volunteer.ala.org.au/validate/task/181493545	Valid		system	Tile_020-047-000_0-000.jpg		2021-05-26 21:20:35	2021-05-27 09:59:00		NO		IN FOCUS
181493545	https://volunteer.ala.org.au/validate/task/181493545	Valid		system	Tile_020-047-000_0-000.jpg		2021-05-27 09:56:45	2021-05-27 09:59:00		NO		IN FOCUS
181493545	https://volunteer.ala.org.au/validate/task/181493545	Valid		system	Tile_020-047-000_0-000.jpg			2021-05-27 09:59:00		NO		IN FOCUS
181493545	https://volunteer.ala.org.au/validate/task/181493545	Valid		system	Tile_020-047-000_0-000.jpg		2021-05-27 09:59:00	2021-05-27 09:59:00		NO		IN FOCUS
181493546	https://volunteer.ala.org.au/validate/task/181493546	Valid		system	Tile_020-048-000_0-000.jpg			2021-05-27 09:59:13		NO		IN FOCUS
181493546	https://volunteer.ala.org.au/validate/task/181493546	Valid		system	Tile_020-048-000_0-000.jpg		2021-05-27 09:59:12	2021-05-27 09:59:13		NO		IN FOCUS
181493546	https://volunteer.ala.org.au/validate/task/181493546	Valid		system	Tile_020-048-000_0-000.jpg		2021-05-27 09:57:04	2021-05-27 09:59:13		NO		IN FOCUS
181493546	https://volunteer.ala.org.au/validate/task/181493546	Valid		system	Tile_020-048-000_0-000.jpg		2021-05-26 21:20:53	2021-05-27 09:59:13		NO		IN FOCUS
181493534	https://volunteer.ala.org.au/validate/task/181493534	Valid		system	Tile_020-036-000_0-000.jpg		2021-05-27 10:01:01	2021-05-27 10:01:02		NO		IN FOCUS
181493534	https://volunteer.ala.org.au/validate/task/181493534	Valid		system	Tile_020-036-000_0-000.jpg			2021-05-27 10:01:02		NO		IN FOCUS
181493534	https://volunteer.ala.org.au/validate/task/181493534	Valid		system	Tile_020-036-000_0-000.jpg		2021-05-27 09:56:23	2021-05-27 10:01:02		NO		IN FOCUS
181493534	https://volunteer.ala.org.au/validate/task/181493534	Valid		system	Tile_020-036-000_0-000.jpg		2021-05-26 21:18:32	2021-05-27 10:01:02		NO		IN FOCUS
181493550	https://volunteer.ala.org.au/validate/task/181493550	Valid		system	Tile_020-052-000_0-000.jpg		2021-05-26 21:21:28	2021-05-27 10:01:15		NO		IN FOCUS
181493550	https://volunteer.ala.org.au/validate/task/181493550	Valid		system	Tile_020-052-000_0-000.jpg		2021-05-27 10:00:01	2021-05-27 10:01:15		NO		IN FOCUS
181493550	https://volunteer.ala.org.au/validate/task/181493550	Valid		system	Tile_020-052-000_0-000.jpg		2021-05-27 10:01:15	2021-05-27 10:01:15		NO		IN FOCUS
181493550	https://volunteer.ala.org.au/validate/task/181493550	Valid		system	Tile_020-052-000_0-000.jpg			2021-05-27 10:01:15		NO		IN FOCUS
181493556	https://volunteer.ala.org.au/validate/task/181493556	Valid		system	Tile_020-058-000_0-000.jpg		2021-05-26 21:22:09	2021-05-27 10:02:58		NO		IN FOCUS
181493556	https://volunteer.ala.org.au/validate/task/181493556	Valid		system	Tile_020-058-000_0-000.jpg			2021-05-27 10:02:58		NO		IN FOCUS
181493556	https://volunteer.ala.org.au/validate/task/181493556	Valid		system	Tile_020-058-000_0-000.jpg		2021-05-27 10:02:58	2021-05-27 10:02:58		NO		IN FOCUS
181493556	https://volunteer.ala.org.au/validate/task/181493556	Valid		system	Tile_020-058-000_0-000.jpg		2021-05-27 10:01:19	2021-05-27 10:02:58		NO		IN FOCUS
181493539	https://volunteer.ala.org.au/validate/task/181493539	Valid		system	Tile_020-041-000_0-000.jpg		2021-05-27 09:57:28	2021-05-27 10:03:34		NO		IN FOCUS
181493539	https://volunteer.ala.org.au/validate/task/181493539	Valid		system	Tile_020-041-000_0-000.jpg		2021-05-26 21:19:34	2021-05-27 10:03:34		NO		IN FOCUS
181493539	https://volunteer.ala.org.au/validate/task/181493539	Valid		system	Tile_020-041-000_0-000.jpg		2021-05-27 10:03:34	2021-05-27 10:03:34		NO		IN FOCUS
181493539	https://volunteer.ala.org.au/validate/task/181493539	Valid		system	Tile_020-041-000_0-000.jpg			2021-05-27 10:03:34		NO		IN FOCUS
181493540	https://volunteer.ala.org.au/validate/task/181493540	Valid		system	Tile_020-042-000_0-000.jpg		2021-05-27 10:03:47	2021-05-27 10:03:47		NO		IN FOCUS
181493540	https://volunteer.ala.org.au/validate/task/181493540	Valid		system	Tile_020-042-000_0-000.jpg		2021-05-26 21:19:49	2021-05-27 10:03:47		NO		IN FOCUS
181493540	https://volunteer.ala.org.au/validate/task/181493540	Valid		system	Tile_020-042-000_0-000.jpg		2021-05-27 09:57:38	2021-05-27 10:03:47		NO		IN FOCUS
181493540	https://volunteer.ala.org.au/validate/task/181493540	Valid		system	Tile_020-042-000_0-000.jpg			2021-05-27 10:03:47		NO		IN FOCUS
181493538	https://volunteer.ala.org.au/validate/task/181493538	Valid		system	Tile_020-040-000_0-000.jpg		2021-05-27 10:03:57	2021-05-27 10:03:58		NO		IN FOCUS
181493538	https://volunteer.ala.org.au/validate/task/181493538	Valid		system	Tile_020-040-000_0-000.jpg		2021-05-27 09:57:18	2021-05-27 10:03:58		NO		IN FOCUS
181493538	https://volunteer.ala.org.au/validate/task/181493538	Valid		system	Tile_020-040-000_0-000.jpg		2021-05-27 09:53:35	2021-05-27 10:03:58		NO		IN FOCUS
181493538	https://volunteer.ala.org.au/validate/task/181493538	Valid		system	Tile_020-040-000_0-000.jpg			2021-05-27 10:03:58		NO		IN FOCUS
181494063	https://volunteer.ala.org.au/validate/task/181494063	Valid		system	Tile_021-001-000_0-000.jpg		2021-05-27 10:03:57	2021-05-27 10:03:58		NO		IN FOCUS
181494063	https://volunteer.ala.org.au/validate/task/181494063	Valid		system	Tile_021-001-000_0-000.jpg		2021-05-26 21:24:27	2021-05-27 10:03:58		NO		IN FOCUS
181494063	https://volunteer.ala.org.au/validate/task/181494063	Valid		system	Tile_021-001-000_0-000.jpg			2021-05-27 10:03:58		NO		IN FOCUS
181494063	https://volunteer.ala.org.au/validate/task/181494063	Valid		system	Tile_021-001-000_0-000.jpg		2021-05-27 10:01:51	2021-05-27 10:03:58		NO		IN FOCUS
181493544	https://volunteer.ala.org.au/validate/task/181493544	Valid		system	Tile_020-046-000_0-000.jpg		2021-05-27 09:58:47	2021-05-27 10:04:29		NO		IN FOCUS
181493544	https://volunteer.ala.org.au/validate/task/181493544	Valid		system	Tile_020-046-000_0-000.jpg		2021-05-26 21:20:24	2021-05-27 10:04:29		NO		IN FOCUS
181493544	https://volunteer.ala.org.au/validate/task/181493544	Valid		system	Tile_020-046-000_0-000.jpg			2021-05-27 10:04:29		NO		IN FOCUS
181493544	https://volunteer.ala.org.au/validate/task/181493544	Valid		system	Tile_020-046-000_0-000.jpg		2021-05-27 10:04:28	2021-05-27 10:04:29		NO		IN FOCUS
181494065	https://volunteer.ala.org.au/validate/task/181494065	Valid		system	Tile_021-003-000_0-000.jpg		2021-05-26 21:25:19	2021-05-27 10:04:33		NO		IN FOCUS
181494065	https://volunteer.ala.org.au/validate/task/181494065	Valid		system	Tile_021-003-000_0-000.jpg		2021-05-27 10:02:14	2021-05-27 10:04:33		NO		IN FOCUS
181494065	https://volunteer.ala.org.au/validate/task/181494065	Valid		system	Tile_021-003-000_0-000.jpg			2021-05-27 10:04:33		NO		IN FOCUS
181494065	https://volunteer.ala.org.au/validate/task/181494065	Valid		system	Tile_021-003-000_0-000.jpg		2021-05-27 10:04:32	2021-05-27 10:04:33		NO		IN FOCUS
181494066	https://volunteer.ala.org.au/validate/task/181494066	Valid		system	Tile_021-004-000_0-000.jpg		2021-05-27 10:02:28	2021-05-27 10:04:47		NO		IN FOCUS
181494066	https://volunteer.ala.org.au/validate/task/181494066	Valid		system	Tile_021-004-000_0-000.jpg			2021-05-27 10:04:47		NO		IN FOCUS
181494066	https://volunteer.ala.org.au/validate/task/181494066	Valid		system	Tile_021-004-000_0-000.jpg		2021-05-27 10:04:47	2021-05-27 10:04:47		NO		IN FOCUS
181494066	https://volunteer.ala.org.au/validate/task/181494066	Valid		system	Tile_021-004-000_0-000.jpg		2021-05-26 21:25:30	2021-05-27 10:04:47		NO		IN FOCUS
181494067	https://volunteer.ala.org.au/validate/task/181494067	Valid		system	Tile_021-005-000_0-000.jpg		2021-05-27 10:02:38	2021-05-27 10:05:08		NO		IN FOCUS
181494067	https://volunteer.ala.org.au/validate/task/181494067	Valid		system	Tile_021-005-000_0-000.jpg		2021-05-27 10:05:07	2021-05-27 10:05:08		NO		IN FOCUS
181494067	https://volunteer.ala.org.au/validate/task/181494067	Valid		system	Tile_021-005-000_0-000.jpg			2021-05-27 10:05:08		NO		IN FOCUS
181494067	https://volunteer.ala.org.au/validate/task/181494067	Valid		system	Tile_021-005-000_0-000.jpg		2021-05-26 21:25:40	2021-05-27 10:05:08		NO		IN FOCUS
181494069	https://volunteer.ala.org.au/validate/task/181494069	Valid		system	Tile_021-007-000_0-000.jpg			2021-05-27 10:05:38		NO		IN FOCUS
181494069	https://volunteer.ala.org.au/validate/task/181494069	Valid		system	Tile_021-007-000_0-000.jpg		2021-05-26 21:25:59	2021-05-27 10:05:38		NO		IN FOCUS
181494069	https://volunteer.ala.org.au/validate/task/181494069	Valid		system	Tile_021-007-000_0-000.jpg		2021-05-27 10:05:37	2021-05-27 10:05:38		NO		IN FOCUS
181494069	https://volunteer.ala.org.au/validate/task/181494069	Valid		system	Tile_021-007-000_0-000.jpg		2021-05-27 10:03:03	2021-05-27 10:05:38		NO		IN FOCUS
181494070	https://volunteer.ala.org.au/validate/task/181494070	Valid		system	Tile_021-008-000_0-000.jpg		2021-05-26 21:26:11	2021-05-27 10:05:55		NO		IN FOCUS
181494070	https://volunteer.ala.org.au/validate/task/181494070	Valid		system	Tile_021-008-000_0-000.jpg			2021-05-27 10:05:55		NO		IN FOCUS
181494070	https://volunteer.ala.org.au/validate/task/181494070	Valid		system	Tile_021-008-000_0-000.jpg		2021-05-27 10:05:54	2021-05-27 10:05:55		NO		IN FOCUS
181494070	https://volunteer.ala.org.au/validate/task/181494070	Valid		system	Tile_021-008-000_0-000.jpg		2021-05-27 10:03:17	2021-05-27 10:05:55		NO		IN FOCUS
181493555	https://volunteer.ala.org.au/validate/task/181493555	Valid		system	Tile_020-057-000_0-000.jpg		2021-05-27 10:01:08	2021-05-27 10:06:07		NO		IN FOCUS
181493555	https://volunteer.ala.org.au/validate/task/181493555	Valid		system	Tile_020-057-000_0-000.jpg			2021-05-27 10:06:07		NO		IN FOCUS
181493555	https://volunteer.ala.org.au/validate/task/181493555	Valid		system	Tile_020-057-000_0-000.jpg		2021-05-26 21:21:58	2021-05-27 10:06:07		NO		IN FOCUS
181493555	https://volunteer.ala.org.au/validate/task/181493555	Valid		system	Tile_020-057-000_0-000.jpg		2021-05-27 10:06:07	2021-05-27 10:06:07		NO		IN FOCUS
181494072	https://volunteer.ala.org.au/validate/task/181494072	Valid		system	Tile_021-010-000_0-000.jpg		2021-05-27 10:06:16	2021-05-27 10:06:16		NO		IN FOCUS
181494072	https://volunteer.ala.org.au/validate/task/181494072	Valid		system	Tile_021-010-000_0-000.jpg		2021-05-26 21:26:46	2021-05-27 10:06:16		NO		IN FOCUS
181494072	https://volunteer.ala.org.au/validate/task/181494072	Valid		system	Tile_021-010-000_0-000.jpg			2021-05-27 10:06:16		NO		IN FOCUS
181494072	https://volunteer.ala.org.au/validate/task/181494072	Valid		system	Tile_021-010-000_0-000.jpg		2021-05-27 10:03:41	2021-05-27 10:06:16		NO		IN FOCUS
181494064	https://volunteer.ala.org.au/validate/task/181494064	Valid		system	Tile_021-002-000_0-000.jpg		2021-05-27 10:02:02	2021-05-27 10:06:41		NO		IN FOCUS
181494064	https://volunteer.ala.org.au/validate/task/181494064	Valid		system	Tile_021-002-000_0-000.jpg		2021-05-27 10:06:40	2021-05-27 10:06:41		NO		IN FOCUS
181494064	https://volunteer.ala.org.au/validate/task/181494064	Valid		system	Tile_021-002-000_0-000.jpg			2021-05-27 10:06:41		NO		IN FOCUS
181494064	https://volunteer.ala.org.au/validate/task/181494064	Valid		system	Tile_021-002-000_0-000.jpg		2021-05-27 10:04:15	2021-05-27 10:06:41		NO		IN FOCUS
181493558	https://volunteer.ala.org.au/validate/task/181493558	Valid		system	Tile_020-060-000_0-000.jpg			2021-05-27 10:06:45		NO		IN FOCUS
181493558	https://volunteer.ala.org.au/validate/task/181493558	Valid		system	Tile_020-060-000_0-000.jpg		2021-05-27 10:06:45	2021-05-27 10:06:45		NO		IN FOCUS
181493558	https://volunteer.ala.org.au/validate/task/181493558	Valid		system	Tile_020-060-000_0-000.jpg		2021-05-27 10:01:41	2021-05-27 10:06:45		NO		IN FOCUS
181493558	https://volunteer.ala.org.au/validate/task/181493558	Valid		system	Tile_020-060-000_0-000.jpg		2021-05-27 10:03:36	2021-05-27 10:06:45		NO		IN FOCUS
181494068	https://volunteer.ala.org.au/validate/task/181494068	Valid		system	Tile_021-006-000_0-000.jpg			2021-05-27 10:06:55		NO		IN FOCUS
181494068	https://volunteer.ala.org.au/validate/task/181494068	Valid		system	Tile_021-006-000_0-000.jpg		2021-05-27 10:05:23	2021-05-27 10:06:55		NO		IN FOCUS
181494068	https://volunteer.ala.org.au/validate/task/181494068	Valid		system	Tile_021-006-000_0-000.jpg		2021-05-27 10:06:54	2021-05-27 10:06:55		NO		IN FOCUS
181494068	https://volunteer.ala.org.au/validate/task/181494068	Valid		system	Tile_021-006-000_0-000.jpg		2021-05-27 10:02:50	2021-05-27 10:06:55		NO		IN FOCUS
181494071	https://volunteer.ala.org.au/validate/task/181494071	Valid		system	Tile_021-009-000_0-000.jpg		2021-05-27 10:03:30	2021-05-27 10:07:10		NO		IN FOCUS
181494071	https://volunteer.ala.org.au/validate/task/181494071	Valid		system	Tile_021-009-000_0-000.jpg			2021-05-27 10:07:10		NO		IN FOCUS
181494071	https://volunteer.ala.org.au/validate/task/181494071	Valid		system	Tile_021-009-000_0-000.jpg		2021-05-26 21:26:20	2021-05-27 10:07:10		NO		IN FOCUS
181494071	https://volunteer.ala.org.au/validate/task/181494071	Valid		system	Tile_021-009-000_0-000.jpg		2021-05-27 10:07:10	2021-05-27 10:07:10		NO		IN FOCUS
181494073	https://volunteer.ala.org.au/validate/task/181494073	Valid		system	Tile_021-011-000_0-000.jpg		2021-05-27 10:08:08	2021-05-27 10:08:08		NO		IN FOCUS
181494073	https://volunteer.ala.org.au/validate/task/181494073	Valid		system	Tile_021-011-000_0-000.jpg			2021-05-27 10:08:08		NO		IN FOCUS
181494073	https://volunteer.ala.org.au/validate/task/181494073	Valid		system	Tile_021-011-000_0-000.jpg		2021-05-27 10:03:55	2021-05-27 10:08:08		NO		IN FOCUS
181494073	https://volunteer.ala.org.au/validate/task/181494073	Valid		system	Tile_021-011-000_0-000.jpg		2021-05-27 10:07:11	2021-05-27 10:08:08		NO		IN FOCUS
181494075	https://volunteer.ala.org.au/validate/task/181494075	Valid		system	Tile_021-013-000_0-000.jpg		2021-05-26 21:27:07	2021-05-27 10:08:13		NO		IN FOCUS
181494075	https://volunteer.ala.org.au/validate/task/181494075	Valid		system	Tile_021-013-000_0-000.jpg			2021-05-27 10:08:13		NO		IN FOCUS
181494075	https://volunteer.ala.org.au/validate/task/181494075	Valid		system	Tile_021-013-000_0-000.jpg		2021-05-27 10:04:16	2021-05-27 10:08:13		NO		IN FOCUS
181494075	https://volunteer.ala.org.au/validate/task/181494075	Valid		system	Tile_021-013-000_0-000.jpg		2021-05-27 10:08:13	2021-05-27 10:08:13		NO		IN FOCUS
181494079	https://volunteer.ala.org.au/validate/task/181494079	Valid		system	Tile_021-017-000_0-000.jpg		2021-05-26 21:27:39	2021-05-27 10:09:23		NO		IN FOCUS
181494079	https://volunteer.ala.org.au/validate/task/181494079	Valid		system	Tile_021-017-000_0-000.jpg		2021-05-27 10:09:23	2021-05-27 10:09:23		NO		IN FOCUS
181494079	https://volunteer.ala.org.au/validate/task/181494079	Valid		system	Tile_021-017-000_0-000.jpg		2021-05-27 10:05:07	2021-05-27 10:09:23		NO		IN FOCUS
181494079	https://volunteer.ala.org.au/validate/task/181494079	Valid		system	Tile_021-017-000_0-000.jpg			2021-05-27 10:09:23		NO		IN FOCUS
181494074	https://volunteer.ala.org.au/validate/task/181494074	Valid		system	Tile_021-012-000_0-000.jpg		2021-05-27 10:04:05	2021-05-27 10:10:12		NO		IN FOCUS
181494074	https://volunteer.ala.org.au/validate/task/181494074	Valid		system	Tile_021-012-000_0-000.jpg			2021-05-27 10:10:12		NO		IN FOCUS
181494074	https://volunteer.ala.org.au/validate/task/181494074	Valid		system	Tile_021-012-000_0-000.jpg		2021-05-27 10:10:10	2021-05-27 10:10:12		NO		IN FOCUS
181494074	https://volunteer.ala.org.au/validate/task/181494074	Valid		system	Tile_021-012-000_0-000.jpg		2021-05-27 10:07:59	2021-05-27 10:10:12		NO		IN FOCUS
181494076	https://volunteer.ala.org.au/validate/task/181494076	Valid		system	Tile_021-014-000_0-000.jpg		2021-05-27 10:10:30	2021-05-27 10:10:30		NO		IN FOCUS
181494076	https://volunteer.ala.org.au/validate/task/181494076	Valid		system	Tile_021-014-000_0-000.jpg			2021-05-27 10:10:30		NO		IN FOCUS
181494076	https://volunteer.ala.org.au/validate/task/181494076	Valid		system	Tile_021-014-000_0-000.jpg		2021-05-27 10:08:36	2021-05-27 10:10:30		NO		IN FOCUS
181494076	https://volunteer.ala.org.au/validate/task/181494076	Valid		system	Tile_021-014-000_0-000.jpg		2021-05-27 10:04:26	2021-05-27 10:10:30		NO		IN FOCUS
181494077	https://volunteer.ala.org.au/validate/task/181494077	Valid		system	Tile_021-015-000_0-000.jpg		2021-05-27 10:04:43	2021-05-27 10:11:14		NO		IN FOCUS
181494077	https://volunteer.ala.org.au/validate/task/181494077	Valid		system	Tile_021-015-000_0-000.jpg			2021-05-27 10:11:14		NO		IN FOCUS
181494077	https://volunteer.ala.org.au/validate/task/181494077	Valid		system	Tile_021-015-000_0-000.jpg		2021-05-27 10:11:14	2021-05-27 10:11:14		NO		IN FOCUS
181494077	https://volunteer.ala.org.au/validate/task/181494077	Valid		system	Tile_021-015-000_0-000.jpg		2021-05-27 10:08:49	2021-05-27 10:11:14		NO		IN FOCUS
181494078	https://volunteer.ala.org.au/validate/task/181494078	Valid		system	Tile_021-016-000_0-000.jpg		2021-05-27 10:09:06	2021-05-27 10:11:45		NO		IN FOCUS
181494078	https://volunteer.ala.org.au/validate/task/181494078	Valid		system	Tile_021-016-000_0-000.jpg		2021-05-27 10:11:45	2021-05-27 10:11:45		NO		IN FOCUS
181494078	https://volunteer.ala.org.au/validate/task/181494078	Valid		system	Tile_021-016-000_0-000.jpg		2021-05-27 10:04:54	2021-05-27 10:11:45		NO		IN FOCUS
181494078	https://volunteer.ala.org.au/validate/task/181494078	Valid		system	Tile_021-016-000_0-000.jpg			2021-05-27 10:11:45		NO		IN FOCUS
181494082	https://volunteer.ala.org.au/validate/task/181494082	Valid		system	Tile_021-020-000_0-000.jpg		2021-05-26 21:28:06	2021-05-27 10:12:59		NO		IN FOCUS
181494082	https://volunteer.ala.org.au/validate/task/181494082	Valid		system	Tile_021-020-000_0-000.jpg		2021-05-27 10:12:57	2021-05-27 10:12:59		NO		IN FOCUS
181494082	https://volunteer.ala.org.au/validate/task/181494082	Valid		system	Tile_021-020-000_0-000.jpg		2021-05-27 10:06:06	2021-05-27 10:12:59		NO		IN FOCUS
181494082	https://volunteer.ala.org.au/validate/task/181494082	Valid		system	Tile_021-020-000_0-000.jpg			2021-05-27 10:12:59		NO		IN FOCUS
181494081	https://volunteer.ala.org.au/validate/task/181494081	Valid		system	Tile_021-019-000_0-000.jpg		2021-05-27 10:12:38	2021-05-27 10:13:42		NO		IN FOCUS
181494081	https://volunteer.ala.org.au/validate/task/181494081	Valid		system	Tile_021-019-000_0-000.jpg		2021-05-27 10:05:32	2021-05-27 10:13:42		NO		IN FOCUS
181494081	https://volunteer.ala.org.au/validate/task/181494081	Valid		system	Tile_021-019-000_0-000.jpg		2021-05-27 10:13:42	2021-05-27 10:13:42		NO		IN FOCUS
181494081	https://volunteer.ala.org.au/validate/task/181494081	Valid		system	Tile_021-019-000_0-000.jpg			2021-05-27 10:13:42		NO		IN FOCUS
181494080	https://volunteer.ala.org.au/validate/task/181494080	Valid		system	Tile_021-018-000_0-000.jpg		2021-05-27 10:05:21	2021-05-27 10:13:57		NO		IN FOCUS
181494080	https://volunteer.ala.org.au/validate/task/181494080	Valid		system	Tile_021-018-000_0-000.jpg		2021-05-27 10:13:57	2021-05-27 10:13:57		NO		IN FOCUS
181494080	https://volunteer.ala.org.au/validate/task/181494080	Valid		system	Tile_021-018-000_0-000.jpg		2021-05-27 10:12:09	2021-05-27 10:13:57		NO		IN FOCUS
181494080	https://volunteer.ala.org.au/validate/task/181494080	Valid		system	Tile_021-018-000_0-000.jpg			2021-05-27 10:13:57		NO		IN FOCUS
181494083	https://volunteer.ala.org.au/validate/task/181494083	Valid		system	Tile_021-021-000_0-000.jpg		2021-05-27 10:13:19	2021-05-27 10:14:21		NO		IN FOCUS
181494083	https://volunteer.ala.org.au/validate/task/181494083	Valid		system	Tile_021-021-000_0-000.jpg		2021-05-27 10:14:20	2021-05-27 10:14:21		NO		IN FOCUS
181494083	https://volunteer.ala.org.au/validate/task/181494083	Valid		system	Tile_021-021-000_0-000.jpg			2021-05-27 10:14:21		NO		IN FOCUS
181494083	https://volunteer.ala.org.au/validate/task/181494083	Valid		system	Tile_021-021-000_0-000.jpg		2021-05-26 21:28:20	2021-05-27 10:14:21		NO		IN FOCUS
181494085	https://volunteer.ala.org.au/validate/task/181494085	Valid		system	Tile_021-023-000_0-000.jpg			2021-05-27 10:17:33		NO		IN FOCUS
181494085	https://volunteer.ala.org.au/validate/task/181494085	Valid		system	Tile_021-023-000_0-000.jpg		2021-05-27 10:17:33	2021-05-27 10:17:33		NO		IN FOCUS
181494085	https://volunteer.ala.org.au/validate/task/181494085	Valid		system	Tile_021-023-000_0-000.jpg		2021-05-27 10:26:34	2021-05-27 10:17:33		NO		IN FOCUS
181494085	https://volunteer.ala.org.au/validate/task/181494085	Valid		system	Tile_021-023-000_0-000.jpg		2021-05-27 10:15:53	2021-05-27 10:17:33		NO		IN FOCUS
181494085	https://volunteer.ala.org.au/validate/task/181494085	Valid		system	Tile_021-023-000_0-000.jpg		2021-05-26 21:28:42	2021-05-27 10:17:33		NO		IN FOCUS
181494087	https://volunteer.ala.org.au/validate/task/181494087	Valid		system	Tile_021-025-000_0-000.jpg			2021-05-27 10:18:54		NO		IN FOCUS
181494087	https://volunteer.ala.org.au/validate/task/181494087	Valid		system	Tile_021-025-000_0-000.jpg		2021-05-27 10:18:53	2021-05-27 10:18:54		NO		IN FOCUS
181494087	https://volunteer.ala.org.au/validate/task/181494087	Valid		system	Tile_021-025-000_0-000.jpg		2021-05-27 10:17:05	2021-05-27 10:18:54		NO		IN FOCUS
181494087	https://volunteer.ala.org.au/validate/task/181494087	Valid		system	Tile_021-025-000_0-000.jpg		2021-05-26 21:29:09	2021-05-27 10:18:54		NO		IN FOCUS
181494088	https://volunteer.ala.org.au/validate/task/181494088	Valid		system	Tile_021-026-000_0-000.jpg		2021-05-26 21:29:20	2021-05-27 10:19:06		NO		IN FOCUS
181494088	https://volunteer.ala.org.au/validate/task/181494088	Valid		system	Tile_021-026-000_0-000.jpg			2021-05-27 10:19:06		NO		IN FOCUS
181494088	https://volunteer.ala.org.au/validate/task/181494088	Valid		system	Tile_021-026-000_0-000.jpg		2021-05-27 10:19:06	2021-05-27 10:19:06		NO		IN FOCUS
181494088	https://volunteer.ala.org.au/validate/task/181494088	Valid		system	Tile_021-026-000_0-000.jpg		2021-05-27 10:17:28	2021-05-27 10:19:06		NO		IN FOCUS
181494089	https://volunteer.ala.org.au/validate/task/181494089	Valid		system	Tile_021-027-000_0-000.jpg			2021-05-27 10:19:18		NO		IN FOCUS
181494089	https://volunteer.ala.org.au/validate/task/181494089	Valid		system	Tile_021-027-000_0-000.jpg		2021-05-27 10:19:18	2021-05-27 10:19:18		NO		IN FOCUS
181494089	https://volunteer.ala.org.au/validate/task/181494089	Valid		system	Tile_021-027-000_0-000.jpg		2021-05-26 21:29:34	2021-05-27 10:19:18		NO		IN FOCUS
181494089	https://volunteer.ala.org.au/validate/task/181494089	Valid		system	Tile_021-027-000_0-000.jpg		2021-05-27 10:18:01	2021-05-27 10:19:18		NO		IN FOCUS
181494090	https://volunteer.ala.org.au/validate/task/181494090	Valid		system	Tile_021-028-000_0-000.jpg		2021-05-27 10:18:48	2021-05-27 10:27:06		NO		IN FOCUS
181494090	https://volunteer.ala.org.au/validate/task/181494090	Valid		system	Tile_021-028-000_0-000.jpg		2021-05-27 10:20:34	2021-05-27 10:27:06		NO		IN FOCUS
181494090	https://volunteer.ala.org.au/validate/task/181494090	Valid		system	Tile_021-028-000_0-000.jpg		2021-05-27 10:27:05	2021-05-27 10:27:06		NO		IN FOCUS
181494090	https://volunteer.ala.org.au/validate/task/181494090	Valid		system	Tile_021-028-000_0-000.jpg			2021-05-27 10:27:06		NO		IN FOCUS
181494092	https://volunteer.ala.org.au/validate/task/181494092	Valid		system	Tile_021-030-000_0-000.jpg			2021-05-27 10:27:19		NO		IN FOCUS
181494092	https://volunteer.ala.org.au/validate/task/181494092	Valid		system	Tile_021-030-000_0-000.jpg		2021-05-27 10:21:13	2021-05-27 10:27:19		NO		IN FOCUS
181494092	https://volunteer.ala.org.au/validate/task/181494092	Valid		system	Tile_021-030-000_0-000.jpg		2021-05-27 10:27:19	2021-05-27 10:27:19		NO		IN FOCUS
181494092	https://volunteer.ala.org.au/validate/task/181494092	Valid		system	Tile_021-030-000_0-000.jpg		2021-05-26 21:30:00	2021-05-27 10:27:19		NO		IN FOCUS
181494098	https://volunteer.ala.org.au/validate/task/181494098	Valid		system	Tile_021-036-000_0-000.jpg		2021-05-27 10:28:53	2021-05-27 10:28:53		NO		IN FOCUS
181494098	https://volunteer.ala.org.au/validate/task/181494098	Valid		system	Tile_021-036-000_0-000.jpg			2021-05-27 10:28:53		NO		IN FOCUS
181494098	https://volunteer.ala.org.au/validate/task/181494098	Valid		system	Tile_021-036-000_0-000.jpg		2021-05-26 21:30:42	2021-05-27 10:28:53		NO		IN FOCUS
181494098	https://volunteer.ala.org.au/validate/task/181494098	Valid		system	Tile_021-036-000_0-000.jpg		2021-05-27 10:24:33	2021-05-27 10:28:53		NO		IN FOCUS
181494093	https://volunteer.ala.org.au/validate/task/181494093	Valid		system	Tile_021-031-000_0-000.jpg			2021-05-27 10:29:15		NO		IN FOCUS
181494093	https://volunteer.ala.org.au/validate/task/181494093	Valid		system	Tile_021-031-000_0-000.jpg		2021-05-27 10:27:33	2021-05-27 10:29:15		NO		IN FOCUS
181494093	https://volunteer.ala.org.au/validate/task/181494093	Valid		system	Tile_021-031-000_0-000.jpg		2021-05-27 10:29:14	2021-05-27 10:29:15		NO		IN FOCUS
181494093	https://volunteer.ala.org.au/validate/task/181494093	Valid		system	Tile_021-031-000_0-000.jpg		2021-05-27 10:21:37	2021-05-27 10:29:15		NO		IN FOCUS
181494102	https://volunteer.ala.org.au/validate/task/181494102	Valid		system	Tile_021-040-000_0-000.jpg		2021-05-27 10:26:42	2021-05-27 10:29:52		NO		IN FOCUS
181494102	https://volunteer.ala.org.au/validate/task/181494102	Valid		system	Tile_021-040-000_0-000.jpg		2021-05-27 10:29:52	2021-05-27 10:29:52		NO		IN FOCUS
181494102	https://volunteer.ala.org.au/validate/task/181494102	Valid		system	Tile_021-040-000_0-000.jpg		2021-05-26 21:31:10	2021-05-27 10:29:52		NO		IN FOCUS
181494102	https://volunteer.ala.org.au/validate/task/181494102	Valid		system	Tile_021-040-000_0-000.jpg			2021-05-27 10:29:52		NO		IN FOCUS
181494096	https://volunteer.ala.org.au/validate/task/181494096	Valid		system	Tile_021-034-000_0-000.jpg		2021-05-27 10:23:39	2021-05-27 10:30:05		NO		IN FOCUS
181494096	https://volunteer.ala.org.au/validate/task/181494096	Valid		system	Tile_021-034-000_0-000.jpg		2021-05-27 10:30:05	2021-05-27 10:30:05		NO		IN FOCUS
181494096	https://volunteer.ala.org.au/validate/task/181494096	Valid		system	Tile_021-034-000_0-000.jpg			2021-05-27 10:30:05		NO		IN FOCUS
181494096	https://volunteer.ala.org.au/validate/task/181494096	Valid		system	Tile_021-034-000_0-000.jpg		2021-05-27 10:28:16	2021-05-27 10:30:05		NO		IN FOCUS
181494099	https://volunteer.ala.org.au/validate/task/181494099	Valid		system	Tile_021-037-000_0-000.jpg		2021-05-27 10:25:48	2021-05-27 10:30:34		NO		IN FOCUS
181494099	https://volunteer.ala.org.au/validate/task/181494099	Valid		system	Tile_021-037-000_0-000.jpg		2021-05-27 10:29:08	2021-05-27 10:30:34		NO		IN FOCUS
181494099	https://volunteer.ala.org.au/validate/task/181494099	Valid		system	Tile_021-037-000_0-000.jpg		2021-05-27 10:30:34	2021-05-27 10:30:34		NO		IN FOCUS
181494099	https://volunteer.ala.org.au/validate/task/181494099	Valid		system	Tile_021-037-000_0-000.jpg			2021-05-27 10:30:34		NO		IN FOCUS
181494105	https://volunteer.ala.org.au/validate/task/181494105	Valid		system	Tile_021-043-000_0-000.jpg		2021-05-26 21:31:52	2021-05-27 10:30:35		NO		IN FOCUS
181494105	https://volunteer.ala.org.au/validate/task/181494105	Valid		system	Tile_021-043-000_0-000.jpg		2021-05-27 10:30:34	2021-05-27 10:30:35		NO		IN FOCUS
181494105	https://volunteer.ala.org.au/validate/task/181494105	Valid		system	Tile_021-043-000_0-000.jpg			2021-05-27 10:30:35		NO		IN FOCUS
181494105	https://volunteer.ala.org.au/validate/task/181494105	Valid		system	Tile_021-043-000_0-000.jpg		2021-05-27 10:27:34	2021-05-27 10:30:35		NO		IN FOCUS
181494106	https://volunteer.ala.org.au/validate/task/181494106	Valid		system	Tile_021-044-000_0-000.jpg		2021-05-27 10:30:47	2021-05-27 10:30:47		NO		IN FOCUS
181494106	https://volunteer.ala.org.au/validate/task/181494106	Valid		system	Tile_021-044-000_0-000.jpg		2021-05-27 10:28:04	2021-05-27 10:30:47		NO		IN FOCUS
181494106	https://volunteer.ala.org.au/validate/task/181494106	Valid		system	Tile_021-044-000_0-000.jpg		2021-05-26 21:32:02	2021-05-27 10:30:47		NO		IN FOCUS
181494106	https://volunteer.ala.org.au/validate/task/181494106	Valid		system	Tile_021-044-000_0-000.jpg			2021-05-27 10:30:47		NO		IN FOCUS
181494107	https://volunteer.ala.org.au/validate/task/181494107	Valid		system	Tile_021-045-000_0-000.jpg			2021-05-27 10:31:02		NO		IN FOCUS
181494107	https://volunteer.ala.org.au/validate/task/181494107	Valid		system	Tile_021-045-000_0-000.jpg		2021-05-27 10:31:01	2021-05-27 10:31:02		NO		IN FOCUS
181494107	https://volunteer.ala.org.au/validate/task/181494107	Valid		system	Tile_021-045-000_0-000.jpg		2021-05-26 21:32:12	2021-05-27 10:31:02		NO		IN FOCUS
181494107	https://volunteer.ala.org.au/validate/task/181494107	Valid		system	Tile_021-045-000_0-000.jpg		2021-05-27 10:28:15	2021-05-27 10:31:02		NO		IN FOCUS
181494109	https://volunteer.ala.org.au/validate/task/181494109	Valid		system	Tile_021-047-000_0-000.jpg		2021-05-26 21:32:36	2021-05-27 10:31:30		NO		IN FOCUS
181494109	https://volunteer.ala.org.au/validate/task/181494109	Valid		system	Tile_021-047-000_0-000.jpg		2021-05-27 10:31:29	2021-05-27 10:31:30		NO		IN FOCUS
181494109	https://volunteer.ala.org.au/validate/task/181494109	Valid		system	Tile_021-047-000_0-000.jpg			2021-05-27 10:31:30		NO		IN FOCUS
181494109	https://volunteer.ala.org.au/validate/task/181494109	Valid		system	Tile_021-047-000_0-000.jpg		2021-05-27 10:28:53	2021-05-27 10:31:30		NO		IN FOCUS
181494110	https://volunteer.ala.org.au/validate/task/181494110	Valid		system	Tile_021-048-000_0-000.jpg			2021-05-27 10:31:46		NO		IN FOCUS
181494110	https://volunteer.ala.org.au/validate/task/181494110	Valid		system	Tile_021-048-000_0-000.jpg		2021-05-27 10:31:44	2021-05-27 10:31:46		NO		IN FOCUS
181494110	https://volunteer.ala.org.au/validate/task/181494110	Valid		system	Tile_021-048-000_0-000.jpg		2021-05-27 10:31:42	2021-05-27 10:31:46		NO		IN FOCUS
181494110	https://volunteer.ala.org.au/validate/task/181494110	Valid		system	Tile_021-048-000_0-000.jpg		2021-05-27 10:29:08	2021-05-27 10:31:46		NO		IN FOCUS
181494111	https://volunteer.ala.org.au/validate/task/181494111	Valid		system	Tile_021-049-000_0-000.jpg		2021-05-27 10:29:24	2021-05-27 10:31:55		NO		IN FOCUS
181494111	https://volunteer.ala.org.au/validate/task/181494111	Valid		system	Tile_021-049-000_0-000.jpg		2021-05-27 10:31:57	2021-05-27 10:31:55		NO		IN FOCUS
181494111	https://volunteer.ala.org.au/validate/task/181494111	Valid		system	Tile_021-049-000_0-000.jpg			2021-05-27 10:31:55		NO		IN FOCUS
181494111	https://volunteer.ala.org.au/validate/task/181494111	Valid		system	Tile_021-049-000_0-000.jpg		2021-05-26 21:32:53	2021-05-27 10:31:55		NO		IN FOCUS
181494111	https://volunteer.ala.org.au/validate/task/181494111	Valid		system	Tile_021-049-000_0-000.jpg		2021-05-27 10:31:55	2021-05-27 10:31:55		NO		IN FOCUS
181494112	https://volunteer.ala.org.au/validate/task/181494112	Valid		system	Tile_021-050-000_0-000.jpg		2021-05-26 21:33:08	2021-05-27 10:32:11		NO		IN FOCUS
181494112	https://volunteer.ala.org.au/validate/task/181494112	Valid		system	Tile_021-050-000_0-000.jpg			2021-05-27 10:32:11		NO		IN FOCUS
181494112	https://volunteer.ala.org.au/validate/task/181494112	Valid		system	Tile_021-050-000_0-000.jpg		2021-05-27 10:29:44	2021-05-27 10:32:11		NO		IN FOCUS
181494112	https://volunteer.ala.org.au/validate/task/181494112	Valid		system	Tile_021-050-000_0-000.jpg		2021-05-27 10:32:10	2021-05-27 10:32:11		NO		IN FOCUS
181494112	https://volunteer.ala.org.au/validate/task/181494112	Valid		system	Tile_021-050-000_0-000.jpg		2021-05-27 10:32:12	2021-05-27 10:32:11		NO		IN FOCUS
181494113	https://volunteer.ala.org.au/validate/task/181494113	Valid		system	Tile_021-051-000_0-000.jpg		2021-05-27 10:32:24	2021-05-27 10:32:26		NO		IN FOCUS
181494113	https://volunteer.ala.org.au/validate/task/181494113	Valid		system	Tile_021-051-000_0-000.jpg			2021-05-27 10:32:26		NO		IN FOCUS
181494113	https://volunteer.ala.org.au/validate/task/181494113	Valid		system	Tile_021-051-000_0-000.jpg		2021-05-27 10:32:26	2021-05-27 10:32:26		NO		IN FOCUS
181494113	https://volunteer.ala.org.au/validate/task/181494113	Valid		system	Tile_021-051-000_0-000.jpg		2021-05-26 21:33:24	2021-05-27 10:32:26		NO		IN FOCUS
181494122	https://volunteer.ala.org.au/validate/task/181494122	Valid		system	Tile_021-060-000_0-000.jpg		2021-05-26 21:35:58	2021-05-27 10:34:37		NO		IN FOCUS
181494122	https://volunteer.ala.org.au/validate/task/181494122	Valid		system	Tile_021-060-000_0-000.jpg		2021-05-27 10:34:37	2021-05-27 10:34:37		NO		IN FOCUS
181494122	https://volunteer.ala.org.au/validate/task/181494122	Valid		system	Tile_021-060-000_0-000.jpg		2021-05-27 10:32:40	2021-05-27 10:34:37		NO		IN FOCUS
181494122	https://volunteer.ala.org.au/validate/task/181494122	Valid		system	Tile_021-060-000_0-000.jpg			2021-05-27 10:34:37		NO		IN FOCUS
181494123	https://volunteer.ala.org.au/validate/task/181494123	Valid		system	Tile_022-001-000_0-000.jpg		2021-05-27 10:34:52	2021-05-27 10:34:53		NO		IN FOCUS
181494123	https://volunteer.ala.org.au/validate/task/181494123	Valid		system	Tile_022-001-000_0-000.jpg		2021-05-26 21:36:36	2021-05-27 10:34:53		NO		IN FOCUS
181494123	https://volunteer.ala.org.au/validate/task/181494123	Valid		system	Tile_022-001-000_0-000.jpg		2021-05-27 10:32:53	2021-05-27 10:34:53		NO		IN FOCUS
181494123	https://volunteer.ala.org.au/validate/task/181494123	Valid		system	Tile_022-001-000_0-000.jpg			2021-05-27 10:34:53		NO		IN FOCUS
181494124	https://volunteer.ala.org.au/validate/task/181494124	Valid		system	Tile_022-002-000_0-000.jpg		2021-05-27 10:35:07	2021-05-27 10:35:07		NO		IN FOCUS
181494124	https://volunteer.ala.org.au/validate/task/181494124	Valid		system	Tile_022-002-000_0-000.jpg		2021-05-26 21:36:50	2021-05-27 10:35:07		NO		IN FOCUS
181494124	https://volunteer.ala.org.au/validate/task/181494124	Valid		system	Tile_022-002-000_0-000.jpg			2021-05-27 10:35:07		NO		IN FOCUS
181494124	https://volunteer.ala.org.au/validate/task/181494124	Valid		system	Tile_022-002-000_0-000.jpg		2021-05-27 10:33:29	2021-05-27 10:35:07		NO		IN FOCUS
181494125	https://volunteer.ala.org.au/validate/task/181494125	Valid		system	Tile_022-003-000_0-000.jpg		2021-05-26 21:37:02	2021-05-27 10:35:22		NO		IN FOCUS
181494125	https://volunteer.ala.org.au/validate/task/181494125	Valid		system	Tile_022-003-000_0-000.jpg		2021-05-27 10:33:45	2021-05-27 10:35:22		NO		IN FOCUS
181494125	https://volunteer.ala.org.au/validate/task/181494125	Valid		system	Tile_022-003-000_0-000.jpg			2021-05-27 10:35:22		NO		IN FOCUS
181494125	https://volunteer.ala.org.au/validate/task/181494125	Valid		system	Tile_022-003-000_0-000.jpg		2021-05-27 10:35:22	2021-05-27 10:35:22		NO		IN FOCUS
181494120	https://volunteer.ala.org.au/validate/task/181494120	Valid		system	Tile_021-058-000_0-000.jpg		2021-05-27 10:35:38	2021-05-27 10:35:38		NO		IN FOCUS
181494120	https://volunteer.ala.org.au/validate/task/181494120	Valid		system	Tile_021-058-000_0-000.jpg			2021-05-27 10:35:38		NO		IN FOCUS
181494120	https://volunteer.ala.org.au/validate/task/181494120	Valid		system	Tile_021-058-000_0-000.jpg		2021-05-26 21:34:31	2021-05-27 10:35:38		NO		IN FOCUS
181494120	https://volunteer.ala.org.au/validate/task/181494120	Valid		system	Tile_021-058-000_0-000.jpg		2021-05-27 10:34:08	2021-05-27 10:35:38		NO		IN FOCUS
181494128	https://volunteer.ala.org.au/validate/task/181494128	Valid		system	Tile_022-006-000_0-000.jpg		2021-05-27 10:34:14	2021-05-27 10:36:12		NO		IN FOCUS
181494128	https://volunteer.ala.org.au/validate/task/181494128	Valid		system	Tile_022-006-000_0-000.jpg			2021-05-27 10:36:12		NO		IN FOCUS
181494128	https://volunteer.ala.org.au/validate/task/181494128	Valid		system	Tile_022-006-000_0-000.jpg		2021-05-27 10:36:11	2021-05-27 10:36:12		NO		IN FOCUS
181494128	https://volunteer.ala.org.au/validate/task/181494128	Valid		system	Tile_022-006-000_0-000.jpg		2021-05-26 21:37:34	2021-05-27 10:36:12		NO		IN FOCUS
181494129	https://volunteer.ala.org.au/validate/task/181494129	Valid		system	Tile_022-007-000_0-000.jpg		2021-05-27 10:36:35	2021-05-27 10:36:33		NO		IN FOCUS
181494129	https://volunteer.ala.org.au/validate/task/181494129	Valid		system	Tile_022-007-000_0-000.jpg			2021-05-27 10:36:33		NO		IN FOCUS
181494129	https://volunteer.ala.org.au/validate/task/181494129	Valid		system	Tile_022-007-000_0-000.jpg		2021-05-27 10:35:13	2021-05-27 10:36:33		NO		IN FOCUS
181494129	https://volunteer.ala.org.au/validate/task/181494129	Valid		system	Tile_022-007-000_0-000.jpg		2021-05-27 10:36:33	2021-05-27 10:36:33		NO		IN FOCUS
181494129	https://volunteer.ala.org.au/validate/task/181494129	Valid		system	Tile_022-007-000_0-000.jpg		2021-05-26 21:37:48	2021-05-27 10:36:33		NO		IN FOCUS
181494130	https://volunteer.ala.org.au/validate/task/181494130	Valid		system	Tile_022-008-000_0-000.jpg		2021-05-27 10:35:53	2021-05-27 10:36:47		NO		IN FOCUS
181494130	https://volunteer.ala.org.au/validate/task/181494130	Valid		system	Tile_022-008-000_0-000.jpg		2021-05-26 21:37:57	2021-05-27 10:36:47		NO		IN FOCUS
181494130	https://volunteer.ala.org.au/validate/task/181494130	Valid		system	Tile_022-008-000_0-000.jpg		2021-05-27 10:36:47	2021-05-27 10:36:47		NO		IN FOCUS
181494130	https://volunteer.ala.org.au/validate/task/181494130	Valid		system	Tile_022-008-000_0-000.jpg		2021-05-27 10:36:47	2021-05-27 10:36:47		NO		IN FOCUS
181494130	https://volunteer.ala.org.au/validate/task/181494130	Valid		system	Tile_022-008-000_0-000.jpg			2021-05-27 10:36:47		NO		IN FOCUS
181494131	https://volunteer.ala.org.au/validate/task/181494131	Valid		system	Tile_022-009-000_0-000.jpg		2021-05-26 21:38:06	2021-05-27 10:37:01		NO		IN FOCUS
181494131	https://volunteer.ala.org.au/validate/task/181494131	Valid		system	Tile_022-009-000_0-000.jpg		2021-05-27 10:37:00	2021-05-27 10:37:01		NO		IN FOCUS
181494131	https://volunteer.ala.org.au/validate/task/181494131	Valid		system	Tile_022-009-000_0-000.jpg		2021-05-27 10:37:01	2021-05-27 10:37:01		NO		IN FOCUS
181494131	https://volunteer.ala.org.au/validate/task/181494131	Valid		system	Tile_022-009-000_0-000.jpg			2021-05-27 10:37:01		NO		IN FOCUS
181494132	https://volunteer.ala.org.au/validate/task/181494132	Valid		system	Tile_022-010-000_0-000.jpg		2021-05-27 10:37:13	2021-05-27 10:37:17		NO		IN FOCUS
181494132	https://volunteer.ala.org.au/validate/task/181494132	Valid		system	Tile_022-010-000_0-000.jpg		2021-05-27 10:37:16	2021-05-27 10:37:17		NO		IN FOCUS
181494132	https://volunteer.ala.org.au/validate/task/181494132	Valid		system	Tile_022-010-000_0-000.jpg		2021-05-26 21:38:17	2021-05-27 10:37:17		NO		IN FOCUS
181494132	https://volunteer.ala.org.au/validate/task/181494132	Valid		system	Tile_022-010-000_0-000.jpg			2021-05-27 10:37:17		NO		IN FOCUS
181494135	https://volunteer.ala.org.au/validate/task/181494135	Valid		system	Tile_022-013-000_0-000.jpg		2021-05-27 10:38:20	2021-05-27 10:38:21		NO		IN FOCUS
181494135	https://volunteer.ala.org.au/validate/task/181494135	Valid		system	Tile_022-013-000_0-000.jpg		2021-05-27 10:37:24	2021-05-27 10:38:21		NO		IN FOCUS
181494135	https://volunteer.ala.org.au/validate/task/181494135	Valid		system	Tile_022-013-000_0-000.jpg			2021-05-27 10:38:21		NO		IN FOCUS
181494135	https://volunteer.ala.org.au/validate/task/181494135	Valid		system	Tile_022-013-000_0-000.jpg		2021-05-27 10:38:10	2021-05-27 10:38:21		NO		IN FOCUS
181494137	https://volunteer.ala.org.au/validate/task/181494137	Valid		system	Tile_022-015-000_0-000.jpg		2021-05-26 21:38:54	2021-05-27 10:38:39		NO		IN FOCUS
181494137	https://volunteer.ala.org.au/validate/task/181494137	Valid		system	Tile_022-015-000_0-000.jpg			2021-05-27 10:38:39		NO		IN FOCUS
181494137	https://volunteer.ala.org.au/validate/task/181494137	Valid		system	Tile_022-015-000_0-000.jpg		2021-05-27 10:37:46	2021-05-27 10:38:39		NO		IN FOCUS
181494137	https://volunteer.ala.org.au/validate/task/181494137	Valid		system	Tile_022-015-000_0-000.jpg		2021-05-27 10:38:39	2021-05-27 10:38:39		NO		IN FOCUS
181494137	https://volunteer.ala.org.au/validate/task/181494137	Valid		system	Tile_022-015-000_0-000.jpg		2021-05-27 10:38:45	2021-05-27 10:38:39		NO		IN FOCUS
181494138	https://volunteer.ala.org.au/validate/task/181494138	Valid		system	Tile_022-016-000_0-000.jpg		2021-05-27 10:38:57	2021-05-27 10:38:58		NO		IN FOCUS
181494138	https://volunteer.ala.org.au/validate/task/181494138	Valid		system	Tile_022-016-000_0-000.jpg		2021-05-27 10:38:52	2021-05-27 10:38:58		NO		IN FOCUS
181494138	https://volunteer.ala.org.au/validate/task/181494138	Valid		system	Tile_022-016-000_0-000.jpg		2021-05-26 21:39:09	2021-05-27 10:38:58		NO		IN FOCUS
181494138	https://volunteer.ala.org.au/validate/task/181494138	Valid		system	Tile_022-016-000_0-000.jpg			2021-05-27 10:38:58		NO		IN FOCUS
181494143	https://volunteer.ala.org.au/validate/task/181494143	Valid		system	Tile_022-021-000_0-000.jpg		2021-05-27 11:00:37	2021-05-27 10:45:43		NO		IN FOCUS
181494143	https://volunteer.ala.org.au/validate/task/181494143	Valid		system	Tile_022-021-000_0-000.jpg		2021-05-27 10:42:45	2021-05-27 10:45:43		NO		IN FOCUS
181494143	https://volunteer.ala.org.au/validate/task/181494143	Valid		system	Tile_022-021-000_0-000.jpg		2021-05-26 21:40:06	2021-05-27 10:45:43		NO		IN FOCUS
181494143	https://volunteer.ala.org.au/validate/task/181494143	Valid		system	Tile_022-021-000_0-000.jpg		2021-05-27 10:45:43	2021-05-27 10:45:43		NO		IN FOCUS
181494143	https://volunteer.ala.org.au/validate/task/181494143	Valid		system	Tile_022-021-000_0-000.jpg			2021-05-27 10:45:43		NO		IN FOCUS
181494144	https://volunteer.ala.org.au/validate/task/181494144	Valid		system	Tile_022-022-000_0-000.jpg		2021-05-27 10:45:52	2021-05-27 10:45:52		NO		IN FOCUS
181494144	https://volunteer.ala.org.au/validate/task/181494144	Valid		system	Tile_022-022-000_0-000.jpg		2021-05-26 21:40:23	2021-05-27 10:45:52		NO		IN FOCUS
181494144	https://volunteer.ala.org.au/validate/task/181494144	Valid		system	Tile_022-022-000_0-000.jpg			2021-05-27 10:45:52		NO		IN FOCUS
181494144	https://volunteer.ala.org.au/validate/task/181494144	Valid		system	Tile_022-022-000_0-000.jpg		2021-05-27 10:44:29	2021-05-27 10:45:52		NO		IN FOCUS
181494145	https://volunteer.ala.org.au/validate/task/181494145	Valid		system	Tile_022-023-000_0-000.jpg			2021-05-27 10:46:03		NO		IN FOCUS
181494145	https://volunteer.ala.org.au/validate/task/181494145	Valid		system	Tile_022-023-000_0-000.jpg		2021-05-27 10:44:42	2021-05-27 10:46:03		NO		IN FOCUS
181494145	https://volunteer.ala.org.au/validate/task/181494145	Valid		system	Tile_022-023-000_0-000.jpg		2021-05-27 10:46:02	2021-05-27 10:46:03		NO		IN FOCUS
181494145	https://volunteer.ala.org.au/validate/task/181494145	Valid		system	Tile_022-023-000_0-000.jpg		2021-05-26 21:40:35	2021-05-27 10:46:03		NO		IN FOCUS
181494146	https://volunteer.ala.org.au/validate/task/181494146	Valid		system	Tile_022-024-000_0-000.jpg		2021-05-27 10:46:30	2021-05-27 10:46:30		NO		IN FOCUS
181494146	https://volunteer.ala.org.au/validate/task/181494146	Valid		system	Tile_022-024-000_0-000.jpg			2021-05-27 10:46:30		NO		IN FOCUS
181494146	https://volunteer.ala.org.au/validate/task/181494146	Valid		system	Tile_022-024-000_0-000.jpg		2021-05-27 10:46:51	2021-05-27 10:46:30		NO		IN FOCUS
181494146	https://volunteer.ala.org.au/validate/task/181494146	Valid		system	Tile_022-024-000_0-000.jpg		2021-05-27 10:46:13	2021-05-27 10:46:30		NO		IN FOCUS
181494146	https://volunteer.ala.org.au/validate/task/181494146	Valid		system	Tile_022-024-000_0-000.jpg		2021-05-26 21:40:45	2021-05-27 10:46:30		NO		IN FOCUS
181494147	https://volunteer.ala.org.au/validate/task/181494147	Valid		system	Tile_022-025-000_0-000.jpg		2021-05-27 10:46:22	2021-05-27 10:46:42		NO		IN FOCUS
181494147	https://volunteer.ala.org.au/validate/task/181494147	Valid		system	Tile_022-025-000_0-000.jpg			2021-05-27 10:46:42		NO		IN FOCUS
181494147	https://volunteer.ala.org.au/validate/task/181494147	Valid		system	Tile_022-025-000_0-000.jpg		2021-05-26 21:40:57	2021-05-27 10:46:42		NO		IN FOCUS
181494147	https://volunteer.ala.org.au/validate/task/181494147	Valid		system	Tile_022-025-000_0-000.jpg		2021-05-27 10:46:41	2021-05-27 10:46:42		NO		IN FOCUS
181494148	https://volunteer.ala.org.au/validate/task/181494148	Valid		system	Tile_022-026-000_0-000.jpg		2021-05-26 21:41:08	2021-05-27 10:46:55		NO		IN FOCUS
181494148	https://volunteer.ala.org.au/validate/task/181494148	Valid		system	Tile_022-026-000_0-000.jpg			2021-05-27 10:46:55		NO		IN FOCUS
181494148	https://volunteer.ala.org.au/validate/task/181494148	Valid		system	Tile_022-026-000_0-000.jpg		2021-05-27 10:47:04	2021-05-27 10:46:55		NO		IN FOCUS
181494148	https://volunteer.ala.org.au/validate/task/181494148	Valid		system	Tile_022-026-000_0-000.jpg		2021-05-27 10:46:32	2021-05-27 10:46:55		NO		IN FOCUS
181494148	https://volunteer.ala.org.au/validate/task/181494148	Valid		system	Tile_022-026-000_0-000.jpg		2021-05-27 10:46:55	2021-05-27 10:46:55		NO		IN FOCUS
181494149	https://volunteer.ala.org.au/validate/task/181494149	Valid		system	Tile_022-027-000_0-000.jpg		2021-05-26 21:41:18	2021-05-27 10:47:08		NO		IN FOCUS
181494149	https://volunteer.ala.org.au/validate/task/181494149	Valid		system	Tile_022-027-000_0-000.jpg		2021-05-27 10:47:18	2021-05-27 10:47:08		NO		IN FOCUS
181494149	https://volunteer.ala.org.au/validate/task/181494149	Valid		system	Tile_022-027-000_0-000.jpg			2021-05-27 10:47:08		NO		IN FOCUS
181494149	https://volunteer.ala.org.au/validate/task/181494149	Valid		system	Tile_022-027-000_0-000.jpg		2021-05-27 10:47:07	2021-05-27 10:47:08		NO		IN FOCUS
181494149	https://volunteer.ala.org.au/validate/task/181494149	Valid		system	Tile_022-027-000_0-000.jpg		2021-05-27 10:46:42	2021-05-27 10:47:08		NO		IN FOCUS
181494150	https://volunteer.ala.org.au/validate/task/181494150	Valid		system	Tile_022-028-000_0-000.jpg		2021-05-27 10:47:27	2021-05-27 10:47:28		NO		IN FOCUS
181494150	https://volunteer.ala.org.au/validate/task/181494150	Valid		system	Tile_022-028-000_0-000.jpg		2021-05-27 10:46:54	2021-05-27 10:47:28		NO		IN FOCUS
181494150	https://volunteer.ala.org.au/validate/task/181494150	Valid		system	Tile_022-028-000_0-000.jpg		2021-05-27 10:47:30	2021-05-27 10:47:28		NO		IN FOCUS
181494150	https://volunteer.ala.org.au/validate/task/181494150	Valid		system	Tile_022-028-000_0-000.jpg			2021-05-27 10:47:28		NO		IN FOCUS
181494150	https://volunteer.ala.org.au/validate/task/181494150	Valid		system	Tile_022-028-000_0-000.jpg		2021-05-26 21:41:26	2021-05-27 10:47:28		NO		IN FOCUS
181494153	https://volunteer.ala.org.au/validate/task/181494153	Valid		system	Tile_022-031-000_0-000.jpg		2021-05-27 10:48:16	2021-05-27 10:48:16		NO		IN FOCUS
181494153	https://volunteer.ala.org.au/validate/task/181494153	Valid		system	Tile_022-031-000_0-000.jpg			2021-05-27 10:48:16		NO		IN FOCUS
181494153	https://volunteer.ala.org.au/validate/task/181494153	Valid		system	Tile_022-031-000_0-000.jpg		2021-05-27 10:47:30	2021-05-27 10:48:16		NO		IN FOCUS
181494153	https://volunteer.ala.org.au/validate/task/181494153	Valid		system	Tile_022-031-000_0-000.jpg		2021-05-26 21:41:53	2021-05-27 10:48:16		NO		IN FOCUS
181494157	https://volunteer.ala.org.au/validate/task/181494157	Valid		system	Tile_022-035-000_0-000.jpg		2021-05-27 10:48:14	2021-05-27 10:49:06		NO		IN FOCUS
181494157	https://volunteer.ala.org.au/validate/task/181494157	Valid		system	Tile_022-035-000_0-000.jpg			2021-05-27 10:49:06		NO		IN FOCUS
181494157	https://volunteer.ala.org.au/validate/task/181494157	Valid		system	Tile_022-035-000_0-000.jpg		2021-05-27 10:49:06	2021-05-27 10:49:06		NO		IN FOCUS
181494157	https://volunteer.ala.org.au/validate/task/181494157	Valid		system	Tile_022-035-000_0-000.jpg		2021-05-27 10:49:16	2021-05-27 10:49:06		NO		IN FOCUS
181494157	https://volunteer.ala.org.au/validate/task/181494157	Valid		system	Tile_022-035-000_0-000.jpg		2021-05-26 21:42:28	2021-05-27 10:49:06		NO		IN FOCUS
181494158	https://volunteer.ala.org.au/validate/task/181494158	Valid		system	Tile_022-036-000_0-000.jpg		2021-05-27 10:49:33	2021-05-27 10:49:21		NO		IN FOCUS
181494158	https://volunteer.ala.org.au/validate/task/181494158	Valid		system	Tile_022-036-000_0-000.jpg		2021-05-26 21:42:38	2021-05-27 10:49:21		NO		IN FOCUS
181494158	https://volunteer.ala.org.au/validate/task/181494158	Valid		system	Tile_022-036-000_0-000.jpg		2021-05-27 10:49:20	2021-05-27 10:49:21		NO		IN FOCUS
181494158	https://volunteer.ala.org.au/validate/task/181494158	Valid		system	Tile_022-036-000_0-000.jpg			2021-05-27 10:49:21		NO		IN FOCUS
181494158	https://volunteer.ala.org.au/validate/task/181494158	Valid		system	Tile_022-036-000_0-000.jpg		2021-05-27 10:48:24	2021-05-27 10:49:21		NO		IN FOCUS
181494159	https://volunteer.ala.org.au/validate/task/181494159	Valid		system	Tile_022-037-000_0-000.jpg		2021-05-27 10:48:34	2021-05-27 10:49:33		NO		IN FOCUS
181494159	https://volunteer.ala.org.au/validate/task/181494159	Valid		system	Tile_022-037-000_0-000.jpg		2021-05-26 21:43:03	2021-05-27 10:49:33		NO		IN FOCUS
181494159	https://volunteer.ala.org.au/validate/task/181494159	Valid		system	Tile_022-037-000_0-000.jpg			2021-05-27 10:49:33		NO		IN FOCUS
181494159	https://volunteer.ala.org.au/validate/task/181494159	Valid		system	Tile_022-037-000_0-000.jpg		2021-05-27 10:49:32	2021-05-27 10:49:33		NO		IN FOCUS
181494160	https://volunteer.ala.org.au/validate/task/181494160	Valid		system	Tile_022-038-000_0-000.jpg			2021-05-27 10:49:44		NO		IN FOCUS
181494160	https://volunteer.ala.org.au/validate/task/181494160	Valid		system	Tile_022-038-000_0-000.jpg		2021-05-27 10:49:44	2021-05-27 10:49:44		NO		IN FOCUS
181494160	https://volunteer.ala.org.au/validate/task/181494160	Valid		system	Tile_022-038-000_0-000.jpg		2021-05-26 21:43:58	2021-05-27 10:49:44		NO		IN FOCUS
181494160	https://volunteer.ala.org.au/validate/task/181494160	Valid		system	Tile_022-038-000_0-000.jpg		2021-05-27 10:50:00	2021-05-27 10:49:44		NO		IN FOCUS
181494160	https://volunteer.ala.org.au/validate/task/181494160	Valid		system	Tile_022-038-000_0-000.jpg		2021-05-27 10:48:46	2021-05-27 10:49:44		NO		IN FOCUS
181494162	https://volunteer.ala.org.au/validate/task/181494162	Valid		system	Tile_022-040-000_0-000.jpg			2021-05-27 10:50:04		NO		IN FOCUS
181494162	https://volunteer.ala.org.au/validate/task/181494162	Valid		system	Tile_022-040-000_0-000.jpg		2021-05-26 21:44:19	2021-05-27 10:50:04		NO		IN FOCUS
181494162	https://volunteer.ala.org.au/validate/task/181494162	Valid		system	Tile_022-040-000_0-000.jpg		2021-05-27 10:50:04	2021-05-27 10:50:04		NO		IN FOCUS
181494162	https://volunteer.ala.org.au/validate/task/181494162	Valid		system	Tile_022-040-000_0-000.jpg		2021-05-27 10:49:10	2021-05-27 10:50:04		NO		IN FOCUS
181494163	https://volunteer.ala.org.au/validate/task/181494163	Valid		system	Tile_022-041-000_0-000.jpg		2021-05-27 10:49:22	2021-05-27 10:50:21		NO		IN FOCUS
181494163	https://volunteer.ala.org.au/validate/task/181494163	Valid		system	Tile_022-041-000_0-000.jpg			2021-05-27 10:50:21		NO		IN FOCUS
181494163	https://volunteer.ala.org.au/validate/task/181494163	Valid		system	Tile_022-041-000_0-000.jpg		2021-05-27 10:50:21	2021-05-27 10:50:21		NO		IN FOCUS
181494163	https://volunteer.ala.org.au/validate/task/181494163	Valid		system	Tile_022-041-000_0-000.jpg		2021-05-27 10:50:17	2021-05-27 10:50:21		NO		IN FOCUS
181494164	https://volunteer.ala.org.au/validate/task/181494164	Valid		system	Tile_022-042-000_0-000.jpg		2021-05-27 10:50:30	2021-05-27 10:50:31		NO		IN FOCUS
181494164	https://volunteer.ala.org.au/validate/task/181494164	Valid		system	Tile_022-042-000_0-000.jpg		2021-05-27 10:49:32	2021-05-27 10:50:31		NO		IN FOCUS
181494164	https://volunteer.ala.org.au/validate/task/181494164	Valid		system	Tile_022-042-000_0-000.jpg			2021-05-27 10:50:31		NO		IN FOCUS
181494164	https://volunteer.ala.org.au/validate/task/181494164	Valid		system	Tile_022-042-000_0-000.jpg		2021-05-26 21:44:51	2021-05-27 10:50:31		NO		IN FOCUS
181494165	https://volunteer.ala.org.au/validate/task/181494165	Valid		system	Tile_022-043-000_0-000.jpg		2021-05-27 10:50:43	2021-05-27 10:50:34		NO		IN FOCUS
181494165	https://volunteer.ala.org.au/validate/task/181494165	Valid		system	Tile_022-043-000_0-000.jpg		2021-05-27 10:50:34	2021-05-27 10:50:34		NO		IN FOCUS
181494165	https://volunteer.ala.org.au/validate/task/181494165	Valid		system	Tile_022-043-000_0-000.jpg		2021-05-26 21:45:02	2021-05-27 10:50:34		NO		IN FOCUS
181494165	https://volunteer.ala.org.au/validate/task/181494165	Valid		system	Tile_022-043-000_0-000.jpg			2021-05-27 10:50:34		NO		IN FOCUS
181494165	https://volunteer.ala.org.au/validate/task/181494165	Valid		system	Tile_022-043-000_0-000.jpg		2021-05-27 10:49:45	2021-05-27 10:50:34		NO		IN FOCUS
181494166	https://volunteer.ala.org.au/validate/task/181494166	Valid		system	Tile_022-044-000_0-000.jpg		2021-05-27 10:49:56	2021-05-27 10:50:45		NO		IN FOCUS
181494166	https://volunteer.ala.org.au/validate/task/181494166	Valid		system	Tile_022-044-000_0-000.jpg			2021-05-27 10:50:45		NO		IN FOCUS
181494166	https://volunteer.ala.org.au/validate/task/181494166	Valid		system	Tile_022-044-000_0-000.jpg		2021-05-26 21:45:12	2021-05-27 10:50:45		NO		IN FOCUS
181494166	https://volunteer.ala.org.au/validate/task/181494166	Valid		system	Tile_022-044-000_0-000.jpg		2021-05-27 10:50:44	2021-05-27 10:50:45		NO		IN FOCUS
181494169	https://volunteer.ala.org.au/validate/task/181494169	Valid		system	Tile_022-047-000_0-000.jpg		2021-05-26 21:45:35	2021-05-27 10:51:15		NO		IN FOCUS
181494169	https://volunteer.ala.org.au/validate/task/181494169	Valid		system	Tile_022-047-000_0-000.jpg		2021-05-27 10:50:31	2021-05-27 10:51:15		NO		IN FOCUS
181494169	https://volunteer.ala.org.au/validate/task/181494169	Valid		system	Tile_022-047-000_0-000.jpg		2021-05-27 10:51:15	2021-05-27 10:51:15		NO		IN FOCUS
181494169	https://volunteer.ala.org.au/validate/task/181494169	Valid		system	Tile_022-047-000_0-000.jpg		2021-05-27 10:51:23	2021-05-27 10:51:15		NO		IN FOCUS
181494169	https://volunteer.ala.org.au/validate/task/181494169	Valid		system	Tile_022-047-000_0-000.jpg			2021-05-27 10:51:15		NO		IN FOCUS
181494170	https://volunteer.ala.org.au/validate/task/181494170	Valid		system	Tile_022-048-000_0-000.jpg		2021-05-27 10:50:43	2021-05-27 10:51:27		NO		IN FOCUS
181494170	https://volunteer.ala.org.au/validate/task/181494170	Valid		system	Tile_022-048-000_0-000.jpg		2021-05-27 10:51:41	2021-05-27 10:51:27		NO		IN FOCUS
181494170	https://volunteer.ala.org.au/validate/task/181494170	Valid		system	Tile_022-048-000_0-000.jpg			2021-05-27 10:51:27		NO		IN FOCUS
181494170	https://volunteer.ala.org.au/validate/task/181494170	Valid		system	Tile_022-048-000_0-000.jpg		2021-05-27 10:51:27	2021-05-27 10:51:27		NO		IN FOCUS
181494170	https://volunteer.ala.org.au/validate/task/181494170	Valid		system	Tile_022-048-000_0-000.jpg		2021-05-26 21:45:54	2021-05-27 10:51:27		NO		IN FOCUS
181494176	https://volunteer.ala.org.au/validate/task/181494176	Valid		system	Tile_022-054-000_0-000.jpg		2021-05-26 21:46:29	2021-05-27 10:52:26		NO		IN FOCUS
181494176	https://volunteer.ala.org.au/validate/task/181494176	Valid		system	Tile_022-054-000_0-000.jpg		2021-05-27 10:51:48	2021-05-27 10:52:26		NO		IN FOCUS
181494176	https://volunteer.ala.org.au/validate/task/181494176	Valid		system	Tile_022-054-000_0-000.jpg			2021-05-27 10:52:26		NO		IN FOCUS
181494176	https://volunteer.ala.org.au/validate/task/181494176	Valid		system	Tile_022-054-000_0-000.jpg		2021-05-27 10:52:26	2021-05-27 10:52:26		NO		IN FOCUS
181494175	https://volunteer.ala.org.au/validate/task/181494175	Valid		system	Tile_022-053-000_0-000.jpg		2021-05-27 10:52:30	2021-05-27 10:52:31		NO		IN FOCUS
181494175	https://volunteer.ala.org.au/validate/task/181494175	Valid		system	Tile_022-053-000_0-000.jpg			2021-05-27 10:52:31		NO		IN FOCUS
181494175	https://volunteer.ala.org.au/validate/task/181494175	Valid		system	Tile_022-053-000_0-000.jpg		2021-05-27 10:51:39	2021-05-27 10:52:31		NO		IN FOCUS
181494175	https://volunteer.ala.org.au/validate/task/181494175	Valid		system	Tile_022-053-000_0-000.jpg		2021-05-27 10:52:16	2021-05-27 10:52:31		NO		IN FOCUS
181494174	https://volunteer.ala.org.au/validate/task/181494174	Valid		system	Tile_022-052-000_0-000.jpg			2021-05-27 10:52:32		NO		IN FOCUS
181494174	https://volunteer.ala.org.au/validate/task/181494174	Valid		system	Tile_022-052-000_0-000.jpg		2021-05-27 10:51:26	2021-05-27 10:52:32		NO		IN FOCUS
181494174	https://volunteer.ala.org.au/validate/task/181494174	Valid		system	Tile_022-052-000_0-000.jpg		2021-05-27 10:52:30	2021-05-27 10:52:32		NO		IN FOCUS
181494174	https://volunteer.ala.org.au/validate/task/181494174	Valid		system	Tile_022-052-000_0-000.jpg		2021-05-27 10:52:16	2021-05-27 10:52:32		NO		IN FOCUS
181494177	https://volunteer.ala.org.au/validate/task/181494177	Valid		system	Tile_022-055-000_0-000.jpg		2021-05-26 21:46:41	2021-05-27 10:52:36		NO		IN FOCUS
181494177	https://volunteer.ala.org.au/validate/task/181494177	Valid		system	Tile_022-055-000_0-000.jpg		2021-05-27 10:52:36	2021-05-27 10:52:36		NO		IN FOCUS
181494177	https://volunteer.ala.org.au/validate/task/181494177	Valid		system	Tile_022-055-000_0-000.jpg		2021-05-27 10:54:31	2021-05-27 10:52:36		NO		IN FOCUS
181494177	https://volunteer.ala.org.au/validate/task/181494177	Valid		system	Tile_022-055-000_0-000.jpg			2021-05-27 10:52:36		NO		IN FOCUS
181494177	https://volunteer.ala.org.au/validate/task/181494177	Valid		system	Tile_022-055-000_0-000.jpg		2021-05-27 10:51:58	2021-05-27 10:52:36		NO		IN FOCUS
181494178	https://volunteer.ala.org.au/validate/task/181494178	Valid		system	Tile_022-056-000_0-000.jpg		2021-05-27 10:52:54	2021-05-27 10:52:44		NO		IN FOCUS
181494178	https://volunteer.ala.org.au/validate/task/181494178	Valid		system	Tile_022-056-000_0-000.jpg		2021-05-26 21:46:55	2021-05-27 10:52:44		NO		IN FOCUS
181494178	https://volunteer.ala.org.au/validate/task/181494178	Valid		system	Tile_022-056-000_0-000.jpg		2021-05-27 10:52:44	2021-05-27 10:52:44		NO		IN FOCUS
181494178	https://volunteer.ala.org.au/validate/task/181494178	Valid		system	Tile_022-056-000_0-000.jpg			2021-05-27 10:52:44		NO		IN FOCUS
181494178	https://volunteer.ala.org.au/validate/task/181494178	Valid		system	Tile_022-056-000_0-000.jpg		2021-05-27 10:52:10	2021-05-27 10:52:44		NO		IN FOCUS
181494179	https://volunteer.ala.org.au/validate/task/181494179	Valid		system	Tile_022-057-000_0-000.jpg		2021-05-27 10:52:45	2021-05-27 10:53:08		NO		IN FOCUS
181494179	https://volunteer.ala.org.au/validate/task/181494179	Valid		system	Tile_022-057-000_0-000.jpg		2021-05-26 21:47:08	2021-05-27 10:53:08		NO		IN FOCUS
181494179	https://volunteer.ala.org.au/validate/task/181494179	Valid		system	Tile_022-057-000_0-000.jpg		2021-05-27 10:52:57	2021-05-27 10:53:08		NO		IN FOCUS
181494179	https://volunteer.ala.org.au/validate/task/181494179	Valid		system	Tile_022-057-000_0-000.jpg			2021-05-27 10:53:08		NO		IN FOCUS
181494179	https://volunteer.ala.org.au/validate/task/181494179	Valid		system	Tile_022-057-000_0-000.jpg		2021-05-27 10:52:21	2021-05-27 10:53:08		NO		IN FOCUS
181494180	https://volunteer.ala.org.au/validate/task/181494180	Valid		system	Tile_022-058-000_0-000.jpg		2021-05-27 10:54:03	2021-05-27 10:54:05		NO		IN FOCUS
181494180	https://volunteer.ala.org.au/validate/task/181494180	Valid		system	Tile_022-058-000_0-000.jpg		2021-05-27 10:52:34	2021-05-27 10:54:05		NO		IN FOCUS
181494180	https://volunteer.ala.org.au/validate/task/181494180	Valid		system	Tile_022-058-000_0-000.jpg			2021-05-27 10:54:05		NO		IN FOCUS
181494180	https://volunteer.ala.org.au/validate/task/181494180	Valid		system	Tile_022-058-000_0-000.jpg		2021-05-27 10:53:06	2021-05-27 10:54:05		NO		IN FOCUS
181494183	https://volunteer.ala.org.au/validate/task/181494183	Valid		system	Tile_023-001-000_0-000.jpg			2021-05-27 10:55:44		NO		IN FOCUS
181494183	https://volunteer.ala.org.au/validate/task/181494183	Valid		system	Tile_023-001-000_0-000.jpg		2021-05-27 10:55:33	2021-05-27 10:55:44		NO		IN FOCUS
181494183	https://volunteer.ala.org.au/validate/task/181494183	Valid		system	Tile_023-001-000_0-000.jpg		2021-05-27 10:55:42	2021-05-27 10:55:44		NO		IN FOCUS
181494183	https://volunteer.ala.org.au/validate/task/181494183	Valid		system	Tile_023-001-000_0-000.jpg		2021-05-27 10:53:41	2021-05-27 10:55:44		NO		IN FOCUS
181494185	https://volunteer.ala.org.au/validate/task/181494185	Valid		system	Tile_023-003-000_0-000.jpg		2021-05-27 10:54:01	2021-05-27 10:56:22		NO		IN FOCUS
181494185	https://volunteer.ala.org.au/validate/task/181494185	Valid		system	Tile_023-003-000_0-000.jpg		2021-05-27 10:56:43	2021-05-27 10:56:22	1	YES	MIDDLE	IN FOCUS		Nothofagus pollen
181494185	https://volunteer.ala.org.au/validate/task/181494185	Valid		system	Tile_023-003-000_0-000.jpg			2021-05-27 10:56:22		NO		IN FOCUS
181494185	https://volunteer.ala.org.au/validate/task/181494185	Valid		system	Tile_023-003-000_0-000.jpg		2021-05-27 10:56:20	2021-05-27 10:56:22		NO		IN FOCUS
181494185	https://volunteer.ala.org.au/validate/task/181494185	Valid		system	Tile_023-003-000_0-000.jpg		2021-05-26 21:47:48	2021-05-27 10:56:22		NO		IN FOCUS
181494188	https://volunteer.ala.org.au/validate/task/181494188	Valid		system	Tile_023-006-000_0-000.jpg		2021-05-27 10:56:28	2021-05-27 10:56:28		NO		IN FOCUS
181494188	https://volunteer.ala.org.au/validate/task/181494188	Valid		system	Tile_023-006-000_0-000.jpg			2021-05-27 10:56:28		NO		IN FOCUS
181494188	https://volunteer.ala.org.au/validate/task/181494188	Valid		system	Tile_023-006-000_0-000.jpg		2021-05-26 21:48:15	2021-05-27 10:56:28		NO		IN FOCUS
181494188	https://volunteer.ala.org.au/validate/task/181494188	Valid		system	Tile_023-006-000_0-000.jpg		2021-05-27 10:54:33	2021-05-27 10:56:28		NO		IN FOCUS
181494193	https://volunteer.ala.org.au/validate/task/181494193	Valid		system	Tile_023-011-000_0-000.jpg			2021-05-27 10:58:16		NO		IN FOCUS
181494193	https://volunteer.ala.org.au/validate/task/181494193	Valid		system	Tile_023-011-000_0-000.jpg		2021-05-27 10:58:15	2021-05-27 10:58:16		NO		IN FOCUS
181494193	https://volunteer.ala.org.au/validate/task/181494193	Valid		system	Tile_023-011-000_0-000.jpg		2021-05-27 10:55:27	2021-05-27 10:58:16		NO		IN FOCUS
181494193	https://volunteer.ala.org.au/validate/task/181494193	Valid		system	Tile_023-011-000_0-000.jpg		2021-05-26 21:49:11	2021-05-27 10:58:16		NO		IN FOCUS
181494194	https://volunteer.ala.org.au/validate/task/181494194	Valid		system	Tile_023-012-000_0-000.jpg		2021-05-27 10:58:29	2021-05-27 10:58:31		NO		IN FOCUS
181494194	https://volunteer.ala.org.au/validate/task/181494194	Valid		system	Tile_023-012-000_0-000.jpg		2021-05-27 10:55:39	2021-05-27 10:58:31		NO		IN FOCUS
181494194	https://volunteer.ala.org.au/validate/task/181494194	Valid		system	Tile_023-012-000_0-000.jpg		2021-05-26 21:49:21	2021-05-27 10:58:31		NO		IN FOCUS
181494194	https://volunteer.ala.org.au/validate/task/181494194	Valid		system	Tile_023-012-000_0-000.jpg			2021-05-27 10:58:31		NO		IN FOCUS
181494192	https://volunteer.ala.org.au/validate/task/181494192	Valid		system	Tile_023-010-000_0-000.jpg		2021-05-27 10:55:15	2021-05-27 11:00:51		NO		IN FOCUS
181494192	https://volunteer.ala.org.au/validate/task/181494192	Valid		system	Tile_023-010-000_0-000.jpg		2021-05-27 11:00:50	2021-05-27 11:00:51		NO		IN FOCUS
181494192	https://volunteer.ala.org.au/validate/task/181494192	Valid		system	Tile_023-010-000_0-000.jpg			2021-05-27 11:00:51		NO		IN FOCUS
181494192	https://volunteer.ala.org.au/validate/task/181494192	Valid		system	Tile_023-010-000_0-000.jpg		2021-05-26 21:48:59	2021-05-27 11:00:51		NO		IN FOCUS
181494197	https://volunteer.ala.org.au/validate/task/181494197	Valid		system	Tile_023-015-000_0-000.jpg		2021-05-27 11:01:04	2021-05-27 11:01:04		NO		IN FOCUS
181494197	https://volunteer.ala.org.au/validate/task/181494197	Valid		system	Tile_023-015-000_0-000.jpg		2021-05-26 21:49:43	2021-05-27 11:01:04		NO		IN FOCUS
181494197	https://volunteer.ala.org.au/validate/task/181494197	Valid		system	Tile_023-015-000_0-000.jpg			2021-05-27 11:01:04		NO		IN FOCUS
181494197	https://volunteer.ala.org.au/validate/task/181494197	Valid		system	Tile_023-015-000_0-000.jpg		2021-05-27 10:56:18	2021-05-27 11:01:04		NO		IN FOCUS
181494201	https://volunteer.ala.org.au/validate/task/181494201	Valid		system	Tile_023-019-000_0-000.jpg		2021-05-27 11:00:20	2021-05-27 11:02:45		NO		IN FOCUS
181494201	https://volunteer.ala.org.au/validate/task/181494201	Valid		system	Tile_023-019-000_0-000.jpg			2021-05-27 11:02:45		NO		IN FOCUS
181494201	https://volunteer.ala.org.au/validate/task/181494201	Valid		system	Tile_023-019-000_0-000.jpg		2021-05-27 10:57:11	2021-05-27 11:02:45		NO		IN FOCUS
181494201	https://volunteer.ala.org.au/validate/task/181494201	Valid		system	Tile_023-019-000_0-000.jpg		2021-05-27 11:02:44	2021-05-27 11:02:45		NO		IN FOCUS
181494203	https://volunteer.ala.org.au/validate/task/181494203	Valid		system	Tile_023-021-000_0-000.jpg		2021-05-27 11:00:53	2021-05-27 11:03:38		NO		IN FOCUS
181494203	https://volunteer.ala.org.au/validate/task/181494203	Valid		system	Tile_023-021-000_0-000.jpg			2021-05-27 11:03:38		NO		IN FOCUS
181494203	https://volunteer.ala.org.au/validate/task/181494203	Valid		system	Tile_023-021-000_0-000.jpg		2021-05-27 10:57:33	2021-05-27 11:03:38		NO		IN FOCUS
181494203	https://volunteer.ala.org.au/validate/task/181494203	Valid		system	Tile_023-021-000_0-000.jpg		2021-05-27 11:03:36	2021-05-27 11:03:38		NO		IN FOCUS
181494207	https://volunteer.ala.org.au/validate/task/181494207	Valid		system	Tile_023-025-000_0-000.jpg			2021-05-27 11:04:56		NO		IN FOCUS
181494207	https://volunteer.ala.org.au/validate/task/181494207	Valid		system	Tile_023-025-000_0-000.jpg		2021-05-27 11:04:56	2021-05-27 11:04:56		NO		IN FOCUS
181494207	https://volunteer.ala.org.au/validate/task/181494207	Valid		system	Tile_023-025-000_0-000.jpg		2021-05-27 10:58:31	2021-05-27 11:04:56		NO		IN FOCUS
181494207	https://volunteer.ala.org.au/validate/task/181494207	Valid		system	Tile_023-025-000_0-000.jpg		2021-05-27 11:03:30	2021-05-27 11:04:56		NO		IN FOCUS
181494210	https://volunteer.ala.org.au/validate/task/181494210	Valid		system	Tile_023-028-000_0-000.jpg		2021-05-27 11:04:05	2021-05-27 11:06:56		NO		IN FOCUS
181494210	https://volunteer.ala.org.au/validate/task/181494210	Valid		system	Tile_023-028-000_0-000.jpg		2021-05-27 11:06:56	2021-05-27 11:06:56		NO		IN FOCUS
181494210	https://volunteer.ala.org.au/validate/task/181494210	Valid		system	Tile_023-028-000_0-000.jpg		2021-05-27 10:59:09	2021-05-27 11:06:56		NO		IN FOCUS
181494210	https://volunteer.ala.org.au/validate/task/181494210	Valid		system	Tile_023-028-000_0-000.jpg			2021-05-27 11:06:56		NO		IN FOCUS
181494211	https://volunteer.ala.org.au/validate/task/181494211	Valid		system	Tile_023-029-000_0-000.jpg		2021-05-27 11:04:20	2021-05-27 11:07:09		NO		IN FOCUS
181494211	https://volunteer.ala.org.au/validate/task/181494211	Valid		system	Tile_023-029-000_0-000.jpg		2021-05-27 11:07:08	2021-05-27 11:07:09		NO		IN FOCUS
181494211	https://volunteer.ala.org.au/validate/task/181494211	Valid		system	Tile_023-029-000_0-000.jpg			2021-05-27 11:07:09		NO		IN FOCUS
181494211	https://volunteer.ala.org.au/validate/task/181494211	Valid		system	Tile_023-029-000_0-000.jpg		2021-05-27 10:59:19	2021-05-27 11:07:09		NO		IN FOCUS
181494198	https://volunteer.ala.org.au/validate/task/181494198	Valid		system	Tile_023-016-000_0-000.jpg		2021-05-27 11:01:17	2021-05-27 11:07:18		NO		IN FOCUS
181494198	https://volunteer.ala.org.au/validate/task/181494198	Valid		system	Tile_023-016-000_0-000.jpg			2021-05-27 11:07:18		NO		IN FOCUS
181494198	https://volunteer.ala.org.au/validate/task/181494198	Valid		system	Tile_023-016-000_0-000.jpg		2021-05-27 11:07:18	2021-05-27 11:07:18		NO		IN FOCUS
181494198	https://volunteer.ala.org.au/validate/task/181494198	Valid		system	Tile_023-016-000_0-000.jpg		2021-05-27 10:56:30	2021-05-27 11:07:18		NO		IN FOCUS
181494212	https://volunteer.ala.org.au/validate/task/181494212	Valid		system	Tile_023-030-000_0-000.jpg		2021-05-27 10:59:31	2021-05-27 11:07:29		NO		IN FOCUS
181494212	https://volunteer.ala.org.au/validate/task/181494212	Valid		system	Tile_023-030-000_0-000.jpg		2021-05-27 11:07:29	2021-05-27 11:07:29		NO		IN FOCUS
181494212	https://volunteer.ala.org.au/validate/task/181494212	Valid		system	Tile_023-030-000_0-000.jpg			2021-05-27 11:07:29		NO		IN FOCUS
181494212	https://volunteer.ala.org.au/validate/task/181494212	Valid		system	Tile_023-030-000_0-000.jpg		2021-05-27 11:04:42	2021-05-27 11:07:29		NO		IN FOCUS
181494199	https://volunteer.ala.org.au/validate/task/181494199	Valid		system	Tile_023-017-000_0-000.jpg		2021-05-27 11:07:36	2021-05-27 11:07:36		NO		IN FOCUS
181494199	https://volunteer.ala.org.au/validate/task/181494199	Valid		system	Tile_023-017-000_0-000.jpg		2021-05-27 11:01:50	2021-05-27 11:07:36		NO		IN FOCUS
181494199	https://volunteer.ala.org.au/validate/task/181494199	Valid		system	Tile_023-017-000_0-000.jpg		2021-05-27 10:56:47	2021-05-27 11:07:36		NO		IN FOCUS
181494199	https://volunteer.ala.org.au/validate/task/181494199	Valid		system	Tile_023-017-000_0-000.jpg			2021-05-27 11:07:36		NO		IN FOCUS
181494213	https://volunteer.ala.org.au/validate/task/181494213	Valid		system	Tile_023-031-000_0-000.jpg		2021-05-27 10:59:41	2021-05-27 11:07:44		NO		IN FOCUS
181494213	https://volunteer.ala.org.au/validate/task/181494213	Valid		system	Tile_023-031-000_0-000.jpg			2021-05-27 11:07:44		NO		IN FOCUS
181494213	https://volunteer.ala.org.au/validate/task/181494213	Valid		system	Tile_023-031-000_0-000.jpg		2021-05-27 11:06:49	2021-05-27 11:07:44		NO		IN FOCUS
181494213	https://volunteer.ala.org.au/validate/task/181494213	Valid		system	Tile_023-031-000_0-000.jpg		2021-05-27 11:07:43	2021-05-27 11:07:44		NO		IN FOCUS
181494200	https://volunteer.ala.org.au/validate/task/181494200	Valid		system	Tile_023-018-000_0-000.jpg		2021-05-27 11:02:24	2021-05-27 11:07:51		NO		IN FOCUS
181494200	https://volunteer.ala.org.au/validate/task/181494200	Valid		system	Tile_023-018-000_0-000.jpg		2021-05-27 10:57:00	2021-05-27 11:07:51		NO		IN FOCUS
181494200	https://volunteer.ala.org.au/validate/task/181494200	Valid		system	Tile_023-018-000_0-000.jpg			2021-05-27 11:07:51		NO		IN FOCUS
181494200	https://volunteer.ala.org.au/validate/task/181494200	Valid		system	Tile_023-018-000_0-000.jpg		2021-05-27 11:07:51	2021-05-27 11:07:51		NO		IN FOCUS
181494204	https://volunteer.ala.org.au/validate/task/181494204	Valid		system	Tile_023-022-000_0-000.jpg		2021-05-27 11:08:13	2021-05-27 11:08:13		NO		IN FOCUS
181494204	https://volunteer.ala.org.au/validate/task/181494204	Valid		system	Tile_023-022-000_0-000.jpg		2021-05-27 10:57:43	2021-05-27 11:08:13		NO		IN FOCUS
181494204	https://volunteer.ala.org.au/validate/task/181494204	Valid		system	Tile_023-022-000_0-000.jpg		2021-05-27 11:04:09	2021-05-27 11:08:13		NO		IN FOCUS
181494204	https://volunteer.ala.org.au/validate/task/181494204	Valid		system	Tile_023-022-000_0-000.jpg			2021-05-27 11:08:13		NO		IN FOCUS
181494205	https://volunteer.ala.org.au/validate/task/181494205	Valid		system	Tile_023-023-000_0-000.jpg			2021-05-27 11:08:31		NO		IN FOCUS
181494205	https://volunteer.ala.org.au/validate/task/181494205	Valid		system	Tile_023-023-000_0-000.jpg		2021-05-27 11:08:31	2021-05-27 11:08:31		NO		IN FOCUS
181494205	https://volunteer.ala.org.au/validate/task/181494205	Valid		system	Tile_023-023-000_0-000.jpg		2021-05-27 11:04:23	2021-05-27 11:08:31		NO		IN FOCUS
181494205	https://volunteer.ala.org.au/validate/task/181494205	Valid		system	Tile_023-023-000_0-000.jpg		2021-05-27 10:57:55	2021-05-27 11:08:31		NO		IN FOCUS
181494206	https://volunteer.ala.org.au/validate/task/181494206	Valid		system	Tile_023-024-000_0-000.jpg		2021-05-27 11:08:48	2021-05-27 11:08:48		NO		IN FOCUS
181494206	https://volunteer.ala.org.au/validate/task/181494206	Valid		system	Tile_023-024-000_0-000.jpg			2021-05-27 11:08:48		NO		IN FOCUS
181494206	https://volunteer.ala.org.au/validate/task/181494206	Valid		system	Tile_023-024-000_0-000.jpg		2021-05-27 11:04:37	2021-05-27 11:08:48		NO		IN FOCUS
181494206	https://volunteer.ala.org.au/validate/task/181494206	Valid		system	Tile_023-024-000_0-000.jpg		2021-05-27 10:58:19	2021-05-27 11:08:48		NO		IN FOCUS
181494208	https://volunteer.ala.org.au/validate/task/181494208	Valid		system	Tile_023-026-000_0-000.jpg			2021-05-27 11:09:11		NO		IN FOCUS
181494208	https://volunteer.ala.org.au/validate/task/181494208	Valid		system	Tile_023-026-000_0-000.jpg		2021-05-27 11:09:11	2021-05-27 11:09:11		NO		IN FOCUS
181494208	https://volunteer.ala.org.au/validate/task/181494208	Valid		system	Tile_023-026-000_0-000.jpg		2021-05-27 11:05:11	2021-05-27 11:09:11		NO		IN FOCUS
181494208	https://volunteer.ala.org.au/validate/task/181494208	Valid		system	Tile_023-026-000_0-000.jpg		2021-05-27 10:58:41	2021-05-27 11:09:11		NO		IN FOCUS
181494217	https://volunteer.ala.org.au/validate/task/181494217	Valid		system	Tile_023-035-000_0-000.jpg			2021-05-27 11:09:37		NO		IN FOCUS
181494217	https://volunteer.ala.org.au/validate/task/181494217	Valid		system	Tile_023-035-000_0-000.jpg		2021-05-27 11:09:36	2021-05-27 11:09:37		NO		IN FOCUS
181494217	https://volunteer.ala.org.au/validate/task/181494217	Valid		system	Tile_023-035-000_0-000.jpg		2021-05-27 11:00:28	2021-05-27 11:09:37		NO		IN FOCUS
181494217	https://volunteer.ala.org.au/validate/task/181494217	Valid		system	Tile_023-035-000_0-000.jpg		2021-05-27 11:08:48	2021-05-27 11:09:37		NO		IN FOCUS
181494218	https://volunteer.ala.org.au/validate/task/181494218	Valid		system	Tile_023-036-000_0-000.jpg		2021-05-27 11:09:04	2021-05-27 11:09:50		NO		IN FOCUS
181494218	https://volunteer.ala.org.au/validate/task/181494218	Valid		system	Tile_023-036-000_0-000.jpg		2021-05-27 11:00:39	2021-05-27 11:09:50		NO		IN FOCUS
181494218	https://volunteer.ala.org.au/validate/task/181494218	Valid		system	Tile_023-036-000_0-000.jpg		2021-05-27 11:09:49	2021-05-27 11:09:50		NO		IN FOCUS
181494218	https://volunteer.ala.org.au/validate/task/181494218	Valid		system	Tile_023-036-000_0-000.jpg			2021-05-27 11:09:50		NO		IN FOCUS
181494214	https://volunteer.ala.org.au/validate/task/181494214	Valid		system	Tile_023-032-000_0-000.jpg		2021-05-27 10:59:52	2021-05-27 11:10:21		NO		IN FOCUS
181494214	https://volunteer.ala.org.au/validate/task/181494214	Valid		system	Tile_023-032-000_0-000.jpg			2021-05-27 11:10:21		NO		IN FOCUS
181494214	https://volunteer.ala.org.au/validate/task/181494214	Valid		system	Tile_023-032-000_0-000.jpg		2021-05-27 11:10:20	2021-05-27 11:10:21		NO		IN FOCUS
181494214	https://volunteer.ala.org.au/validate/task/181494214	Valid		system	Tile_023-032-000_0-000.jpg		2021-05-27 11:07:57	2021-05-27 11:10:21		NO		IN FOCUS
181494215	https://volunteer.ala.org.au/validate/task/181494215	Valid		system	Tile_023-033-000_0-000.jpg			2021-05-27 11:10:39		NO		IN FOCUS
181494215	https://volunteer.ala.org.au/validate/task/181494215	Valid		system	Tile_023-033-000_0-000.jpg		2021-05-27 11:00:05	2021-05-27 11:10:39		NO		IN FOCUS
181494215	https://volunteer.ala.org.au/validate/task/181494215	Valid		system	Tile_023-033-000_0-000.jpg		2021-05-27 11:10:37	2021-05-27 11:10:39		NO		IN FOCUS
181494215	https://volunteer.ala.org.au/validate/task/181494215	Valid		system	Tile_023-033-000_0-000.jpg		2021-05-27 11:08:12	2021-05-27 11:10:39		NO		IN FOCUS
181494202	https://volunteer.ala.org.au/validate/task/181494202	Valid		system	Tile_023-020-000_0-000.jpg			2021-05-27 11:10:55		NO		IN FOCUS
181494202	https://volunteer.ala.org.au/validate/task/181494202	Valid		system	Tile_023-020-000_0-000.jpg		2021-05-27 10:57:22	2021-05-27 11:10:55		NO		IN FOCUS
181494202	https://volunteer.ala.org.au/validate/task/181494202	Valid		system	Tile_023-020-000_0-000.jpg		2021-05-27 11:03:23	2021-05-27 11:10:55		NO		IN FOCUS
181494202	https://volunteer.ala.org.au/validate/task/181494202	Valid		system	Tile_023-020-000_0-000.jpg		2021-05-27 11:10:55	2021-05-27 11:10:55		NO		IN FOCUS
181494216	https://volunteer.ala.org.au/validate/task/181494216	Valid		system	Tile_023-034-000_0-000.jpg			2021-05-27 11:10:55		NO		IN FOCUS
181494216	https://volunteer.ala.org.au/validate/task/181494216	Valid		system	Tile_023-034-000_0-000.jpg		2021-05-27 11:10:55	2021-05-27 11:10:55		NO		IN FOCUS
181494216	https://volunteer.ala.org.au/validate/task/181494216	Valid		system	Tile_023-034-000_0-000.jpg		2021-05-27 11:08:26	2021-05-27 11:10:55		NO		IN FOCUS
181494216	https://volunteer.ala.org.au/validate/task/181494216	Valid		system	Tile_023-034-000_0-000.jpg		2021-05-27 11:00:17	2021-05-27 11:10:55		NO		IN FOCUS
181494220	https://volunteer.ala.org.au/validate/task/181494220	Valid		system	Tile_023-038-000_0-000.jpg		2021-05-27 11:11:00	2021-05-27 11:11:00		NO		IN FOCUS
181494220	https://volunteer.ala.org.au/validate/task/181494220	Valid		system	Tile_023-038-000_0-000.jpg			2021-05-27 11:11:00		NO		IN FOCUS
181494220	https://volunteer.ala.org.au/validate/task/181494220	Valid		system	Tile_023-038-000_0-000.jpg		2021-05-27 11:01:02	2021-05-27 11:11:00		NO		IN FOCUS
181494220	https://volunteer.ala.org.au/validate/task/181494220	Valid		system	Tile_023-038-000_0-000.jpg		2021-05-27 11:09:28	2021-05-27 11:11:00		NO		IN FOCUS
181494219	https://volunteer.ala.org.au/validate/task/181494219	Valid		system	Tile_023-037-000_0-000.jpg		2021-05-27 11:11:15	2021-05-27 11:11:16		NO		IN FOCUS
181494219	https://volunteer.ala.org.au/validate/task/181494219	Valid		system	Tile_023-037-000_0-000.jpg			2021-05-27 11:11:16
181494219	https://volunteer.ala.org.au/validate/task/181494219	Valid		system	Tile_023-037-000_0-000.jpg			2021-05-27 11:11:16		NO		IN FOCUS
181494219	https://volunteer.ala.org.au/validate/task/181494219	Valid		system	Tile_023-037-000_0-000.jpg		2021-05-27 11:00:50	2021-05-27 11:11:16		NO		IN FOCUS
181494219	https://volunteer.ala.org.au/validate/task/181494219	Valid		system	Tile_023-037-000_0-000.jpg		2021-05-27 11:09:17	2021-05-27 11:11:16		NO		IN FOCUS
181494221	https://volunteer.ala.org.au/validate/task/181494221	Valid		system	Tile_023-039-000_0-000.jpg			2021-05-27 11:11:28		NO		IN FOCUS
181494221	https://volunteer.ala.org.au/validate/task/181494221	Valid		system	Tile_023-039-000_0-000.jpg		2021-05-27 11:09:40	2021-05-27 11:11:28		NO		IN FOCUS
181494221	https://volunteer.ala.org.au/validate/task/181494221	Valid		system	Tile_023-039-000_0-000.jpg		2021-05-27 11:11:27	2021-05-27 11:11:28		NO		IN FOCUS
181494221	https://volunteer.ala.org.au/validate/task/181494221	Valid		system	Tile_023-039-000_0-000.jpg		2021-05-27 11:01:12	2021-05-27 11:11:28		NO		IN FOCUS
181494222	https://volunteer.ala.org.au/validate/task/181494222	Valid		system	Tile_023-040-000_0-000.jpg		2021-05-27 11:11:37	2021-05-27 11:11:37		NO		IN FOCUS
181494222	https://volunteer.ala.org.au/validate/task/181494222	Valid		system	Tile_023-040-000_0-000.jpg			2021-05-27 11:11:37		NO		IN FOCUS
181494222	https://volunteer.ala.org.au/validate/task/181494222	Valid		system	Tile_023-040-000_0-000.jpg		2021-05-27 11:01:23	2021-05-27 11:11:37		NO		IN FOCUS
181494222	https://volunteer.ala.org.au/validate/task/181494222	Valid		system	Tile_023-040-000_0-000.jpg		2021-05-27 11:09:51	2021-05-27 11:11:37		NO		IN FOCUS
181494223	https://volunteer.ala.org.au/validate/task/181494223	Valid		system	Tile_023-041-000_0-000.jpg		2021-05-27 11:01:33	2021-05-27 11:11:42		NO		IN FOCUS
181494223	https://volunteer.ala.org.au/validate/task/181494223	Valid		system	Tile_023-041-000_0-000.jpg		2021-05-27 11:10:02	2021-05-27 11:11:42		NO		IN FOCUS
181494223	https://volunteer.ala.org.au/validate/task/181494223	Valid		system	Tile_023-041-000_0-000.jpg			2021-05-27 11:11:42		NO		IN FOCUS
181494223	https://volunteer.ala.org.au/validate/task/181494223	Valid		system	Tile_023-041-000_0-000.jpg		2021-05-27 11:11:41	2021-05-27 11:11:42		NO		IN FOCUS
181494224	https://volunteer.ala.org.au/validate/task/181494224	Valid		system	Tile_023-042-000_0-000.jpg		2021-05-27 11:10:14	2021-05-27 11:11:52		NO		IN FOCUS
181494224	https://volunteer.ala.org.au/validate/task/181494224	Valid		system	Tile_023-042-000_0-000.jpg		2021-05-27 11:11:52	2021-05-27 11:11:52		NO		IN FOCUS
181494224	https://volunteer.ala.org.au/validate/task/181494224	Valid		system	Tile_023-042-000_0-000.jpg			2021-05-27 11:11:52		NO		IN FOCUS
181494224	https://volunteer.ala.org.au/validate/task/181494224	Valid		system	Tile_023-042-000_0-000.jpg		2021-05-27 11:01:46	2021-05-27 11:11:52		NO		IN FOCUS
181494225	https://volunteer.ala.org.au/validate/task/181494225	Valid		system	Tile_023-043-000_0-000.jpg		2021-05-27 11:12:07	2021-05-27 11:12:07		NO		IN FOCUS
181494225	https://volunteer.ala.org.au/validate/task/181494225	Valid		system	Tile_023-043-000_0-000.jpg			2021-05-27 11:12:07		NO		IN FOCUS
181494225	https://volunteer.ala.org.au/validate/task/181494225	Valid		system	Tile_023-043-000_0-000.jpg		2021-05-27 11:10:32	2021-05-27 11:12:07		NO		IN FOCUS
181494225	https://volunteer.ala.org.au/validate/task/181494225	Valid		system	Tile_023-043-000_0-000.jpg		2021-05-27 11:01:57	2021-05-27 11:12:07		NO		IN FOCUS
181494228	https://volunteer.ala.org.au/validate/task/181494228	Valid		system	Tile_023-046-000_0-000.jpg		2021-05-27 11:11:12	2021-05-27 11:12:30		NO		IN FOCUS
181494228	https://volunteer.ala.org.au/validate/task/181494228	Valid		system	Tile_023-046-000_0-000.jpg		2021-05-27 11:12:30	2021-05-27 11:12:30		NO		IN FOCUS
181494228	https://volunteer.ala.org.au/validate/task/181494228	Valid		system	Tile_023-046-000_0-000.jpg		2021-05-27 11:02:33	2021-05-27 11:12:30		NO		IN FOCUS
181494228	https://volunteer.ala.org.au/validate/task/181494228	Valid		system	Tile_023-046-000_0-000.jpg			2021-05-27 11:12:30		NO		IN FOCUS
181494226	https://volunteer.ala.org.au/validate/task/181494226	Valid		system	Tile_023-044-000_0-000.jpg		2021-05-27 11:12:41	2021-05-27 11:12:42		NO		IN FOCUS
181494226	https://volunteer.ala.org.au/validate/task/181494226	Valid		system	Tile_023-044-000_0-000.jpg		2021-05-27 11:10:46	2021-05-27 11:12:42		NO		IN FOCUS
181494226	https://volunteer.ala.org.au/validate/task/181494226	Valid		system	Tile_023-044-000_0-000.jpg			2021-05-27 11:12:42		NO		IN FOCUS
181494226	https://volunteer.ala.org.au/validate/task/181494226	Valid		system	Tile_023-044-000_0-000.jpg		2021-05-27 11:02:08	2021-05-27 11:12:42		NO		IN FOCUS
181494229	https://volunteer.ala.org.au/validate/task/181494229	Valid		system	Tile_023-047-000_0-000.jpg		2021-05-27 11:02:47	2021-05-27 11:12:43		NO		IN FOCUS
181494229	https://volunteer.ala.org.au/validate/task/181494229	Valid		system	Tile_023-047-000_0-000.jpg		2021-05-27 11:12:42	2021-05-27 11:12:43		NO		IN FOCUS
181494229	https://volunteer.ala.org.au/validate/task/181494229	Valid		system	Tile_023-047-000_0-000.jpg		2021-05-27 11:11:23	2021-05-27 11:12:43		NO		IN FOCUS
181494229	https://volunteer.ala.org.au/validate/task/181494229	Valid		system	Tile_023-047-000_0-000.jpg			2021-05-27 11:12:43		NO		IN FOCUS
181494230	https://volunteer.ala.org.au/validate/task/181494230	Valid		system	Tile_023-048-000_0-000.jpg			2021-05-27 11:14:44		NO		IN FOCUS
181494230	https://volunteer.ala.org.au/validate/task/181494230	Valid		system	Tile_023-048-000_0-000.jpg		2021-05-27 11:02:58	2021-05-27 11:14:44		NO		IN FOCUS
181494230	https://volunteer.ala.org.au/validate/task/181494230	Valid		system	Tile_023-048-000_0-000.jpg		2021-05-27 11:11:35	2021-05-27 11:14:44		NO		IN FOCUS
181494230	https://volunteer.ala.org.au/validate/task/181494230	Valid		system	Tile_023-048-000_0-000.jpg		2021-05-27 11:14:44	2021-05-27 11:14:44		NO		IN FOCUS
181494241	https://volunteer.ala.org.au/validate/task/181494241	Valid		system	Tile_023-059-000_0-000.jpg		2021-05-27 11:16:48	2021-05-27 11:16:48		NO		IN FOCUS
181494241	https://volunteer.ala.org.au/validate/task/181494241	Valid		system	Tile_023-059-000_0-000.jpg		2021-05-27 11:05:53	2021-05-27 11:16:48		NO		IN FOCUS
181494241	https://volunteer.ala.org.au/validate/task/181494241	Valid		system	Tile_023-059-000_0-000.jpg		2021-05-27 11:15:51	2021-05-27 11:16:48		NO		IN FOCUS
181494241	https://volunteer.ala.org.au/validate/task/181494241	Valid		system	Tile_023-059-000_0-000.jpg			2021-05-27 11:16:48		NO		IN FOCUS
181494244	https://volunteer.ala.org.au/validate/task/181494244	Valid		system	Tile_024-002-000_0-000.jpg		2021-05-27 11:16:49	2021-05-27 11:17:29		NO		IN FOCUS
181494244	https://volunteer.ala.org.au/validate/task/181494244	Valid		system	Tile_024-002-000_0-000.jpg		2021-05-27 11:06:39	2021-05-27 11:17:29		NO		IN FOCUS
181494244	https://volunteer.ala.org.au/validate/task/181494244	Valid		system	Tile_024-002-000_0-000.jpg			2021-05-27 11:17:29		NO		IN FOCUS
181494244	https://volunteer.ala.org.au/validate/task/181494244	Valid		system	Tile_024-002-000_0-000.jpg		2021-05-27 11:17:29	2021-05-27 11:17:29		NO		IN FOCUS
181494231	https://volunteer.ala.org.au/validate/task/181494231	Valid		system	Tile_023-049-000_0-000.jpg		2021-05-27 11:11:49	2021-05-27 11:17:52		NO		IN FOCUS
181494231	https://volunteer.ala.org.au/validate/task/181494231	Valid		system	Tile_023-049-000_0-000.jpg		2021-05-27 11:17:52	2021-05-27 11:17:52		NO		IN FOCUS
181494231	https://volunteer.ala.org.au/validate/task/181494231	Valid		system	Tile_023-049-000_0-000.jpg		2021-05-27 11:03:10	2021-05-27 11:17:52		NO		IN FOCUS
181494231	https://volunteer.ala.org.au/validate/task/181494231	Valid		system	Tile_023-049-000_0-000.jpg			2021-05-27 11:17:52		NO		IN FOCUS
181494246	https://volunteer.ala.org.au/validate/task/181494246	Valid		system	Tile_024-004-000_0-000.jpg		2021-05-27 11:17:15	2021-05-27 11:17:58		NO		IN FOCUS
181494246	https://volunteer.ala.org.au/validate/task/181494246	Valid		system	Tile_024-004-000_0-000.jpg		2021-05-27 11:17:57	2021-05-27 11:17:58		NO		IN FOCUS
181494246	https://volunteer.ala.org.au/validate/task/181494246	Valid		system	Tile_024-004-000_0-000.jpg			2021-05-27 11:17:58		NO		IN FOCUS
181494246	https://volunteer.ala.org.au/validate/task/181494246	Valid		system	Tile_024-004-000_0-000.jpg		2021-05-27 11:07:00	2021-05-27 11:17:58		NO		IN FOCUS
181494232	https://volunteer.ala.org.au/validate/task/181494232	Valid		system	Tile_023-050-000_0-000.jpg			2021-05-27 11:18:11		NO		IN FOCUS
181494232	https://volunteer.ala.org.au/validate/task/181494232	Valid		system	Tile_023-050-000_0-000.jpg		2021-05-27 11:18:10	2021-05-27 11:18:11		NO		IN FOCUS
181494232	https://volunteer.ala.org.au/validate/task/181494232	Valid		system	Tile_023-050-000_0-000.jpg		2021-05-27 11:12:54	2021-05-27 11:18:11		NO		IN FOCUS
181494232	https://volunteer.ala.org.au/validate/task/181494232	Valid		system	Tile_023-050-000_0-000.jpg		2021-05-27 11:03:24	2021-05-27 11:18:11		NO		IN FOCUS
181494233	https://volunteer.ala.org.au/validate/task/181494233	Valid		system	Tile_023-051-000_0-000.jpg		2021-05-27 11:18:28	2021-05-27 11:18:28		NO		IN FOCUS
181494233	https://volunteer.ala.org.au/validate/task/181494233	Valid		system	Tile_023-051-000_0-000.jpg			2021-05-27 11:18:28		NO		IN FOCUS
181494233	https://volunteer.ala.org.au/validate/task/181494233	Valid		system	Tile_023-051-000_0-000.jpg		2021-05-27 11:13:08	2021-05-27 11:18:28		NO		IN FOCUS
181494233	https://volunteer.ala.org.au/validate/task/181494233	Valid		system	Tile_023-051-000_0-000.jpg		2021-05-27 11:03:35	2021-05-27 11:18:28		NO		IN FOCUS
181494234	https://volunteer.ala.org.au/validate/task/181494234	Valid		system	Tile_023-052-000_0-000.jpg			2021-05-27 11:18:43		NO		IN FOCUS
181494234	https://volunteer.ala.org.au/validate/task/181494234	Valid		system	Tile_023-052-000_0-000.jpg		2021-05-27 11:03:47	2021-05-27 11:18:43		NO		IN FOCUS
181494234	https://volunteer.ala.org.au/validate/task/181494234	Valid		system	Tile_023-052-000_0-000.jpg		2021-05-27 11:18:43	2021-05-27 11:18:43		NO		IN FOCUS
181494234	https://volunteer.ala.org.au/validate/task/181494234	Valid		system	Tile_023-052-000_0-000.jpg		2021-05-27 11:13:22	2021-05-27 11:18:43		NO		IN FOCUS
181494235	https://volunteer.ala.org.au/validate/task/181494235	Valid		system	Tile_023-053-000_0-000.jpg		2021-05-27 11:03:58	2021-05-27 11:18:59		NO		IN FOCUS
181494235	https://volunteer.ala.org.au/validate/task/181494235	Valid		system	Tile_023-053-000_0-000.jpg		2021-05-27 11:13:36	2021-05-27 11:18:59		NO		IN FOCUS
181494235	https://volunteer.ala.org.au/validate/task/181494235	Valid		system	Tile_023-053-000_0-000.jpg		2021-05-27 11:18:59	2021-05-27 11:18:59		NO		IN FOCUS
181494235	https://volunteer.ala.org.au/validate/task/181494235	Valid		system	Tile_023-053-000_0-000.jpg			2021-05-27 11:18:59		NO		IN FOCUS
181494236	https://volunteer.ala.org.au/validate/task/181494236	Valid		system	Tile_023-054-000_0-000.jpg		2021-05-27 11:13:52	2021-05-27 11:19:14		NO		IN FOCUS
181494236	https://volunteer.ala.org.au/validate/task/181494236	Valid		system	Tile_023-054-000_0-000.jpg		2021-05-27 11:04:09	2021-05-27 11:19:14		NO		IN FOCUS
181494236	https://volunteer.ala.org.au/validate/task/181494236	Valid		system	Tile_023-054-000_0-000.jpg		2021-05-27 11:19:13	2021-05-27 11:19:14		NO		IN FOCUS
181494236	https://volunteer.ala.org.au/validate/task/181494236	Valid		system	Tile_023-054-000_0-000.jpg			2021-05-27 11:19:14		NO		IN FOCUS
181494238	https://volunteer.ala.org.au/validate/task/181494238	Valid		system	Tile_023-056-000_0-000.jpg		2021-05-27 11:05:14	2021-05-27 11:21:15		NO		IN FOCUS
181494238	https://volunteer.ala.org.au/validate/task/181494238	Valid		system	Tile_023-056-000_0-000.jpg			2021-05-27 11:21:15		NO		IN FOCUS
181494238	https://volunteer.ala.org.au/validate/task/181494238	Valid		system	Tile_023-056-000_0-000.jpg		2021-05-27 11:21:15	2021-05-27 11:21:15		NO		IN FOCUS
181494238	https://volunteer.ala.org.au/validate/task/181494238	Valid		system	Tile_023-056-000_0-000.jpg		2021-05-27 11:14:25	2021-05-27 11:21:15		NO		IN FOCUS
181494239	https://volunteer.ala.org.au/validate/task/181494239	Valid		system	Tile_023-057-000_0-000.jpg		2021-05-27 11:14:44	2021-05-27 11:21:33		NO		IN FOCUS
181494239	https://volunteer.ala.org.au/validate/task/181494239	Valid		system	Tile_023-057-000_0-000.jpg			2021-05-27 11:21:33		NO		IN FOCUS
181494239	https://volunteer.ala.org.au/validate/task/181494239	Valid		system	Tile_023-057-000_0-000.jpg		2021-05-27 11:21:33	2021-05-27 11:21:33		NO		IN FOCUS
181494239	https://volunteer.ala.org.au/validate/task/181494239	Valid		system	Tile_023-057-000_0-000.jpg		2021-05-27 11:05:24	2021-05-27 11:21:33		NO		IN FOCUS
181494242	https://volunteer.ala.org.au/validate/task/181494242	Valid		system	Tile_023-060-000_0-000.jpg		2021-05-27 11:06:04	2021-05-27 11:21:53		NO		IN FOCUS
181494242	https://volunteer.ala.org.au/validate/task/181494242	Valid		system	Tile_023-060-000_0-000.jpg		2021-05-27 11:16:06	2021-05-27 11:21:53		NO		IN FOCUS
181494242	https://volunteer.ala.org.au/validate/task/181494242	Valid		system	Tile_023-060-000_0-000.jpg			2021-05-27 11:21:53		NO		IN FOCUS
181494242	https://volunteer.ala.org.au/validate/task/181494242	Valid		system	Tile_023-060-000_0-000.jpg		2021-05-27 11:21:53	2021-05-27 11:21:53		NO		IN FOCUS
181494240	https://volunteer.ala.org.au/validate/task/181494240	Valid		system	Tile_023-058-000_0-000.jpg			2021-05-27 11:22:19		NO		IN FOCUS
181494240	https://volunteer.ala.org.au/validate/task/181494240	Valid		system	Tile_023-058-000_0-000.jpg		2021-05-27 11:22:18	2021-05-27 11:22:19		NO		IN FOCUS
181494240	https://volunteer.ala.org.au/validate/task/181494240	Valid		system	Tile_023-058-000_0-000.jpg		2021-05-27 11:15:15	2021-05-27 11:22:19		NO		IN FOCUS
181494240	https://volunteer.ala.org.au/validate/task/181494240	Valid		system	Tile_023-058-000_0-000.jpg		2021-05-27 11:05:36	2021-05-27 11:22:19		NO		IN FOCUS
181494243	https://volunteer.ala.org.au/validate/task/181494243	Valid		system	Tile_024-001-000_0-000.jpg			2021-05-27 11:22:22		NO		IN FOCUS
181494243	https://volunteer.ala.org.au/validate/task/181494243	Valid		system	Tile_024-001-000_0-000.jpg		2021-05-27 11:06:21	2021-05-27 11:22:22		NO		IN FOCUS
181494243	https://volunteer.ala.org.au/validate/task/181494243	Valid		system	Tile_024-001-000_0-000.jpg		2021-05-27 11:22:20	2021-05-27 11:22:22		NO		IN FOCUS
181494243	https://volunteer.ala.org.au/validate/task/181494243	Valid		system	Tile_024-001-000_0-000.jpg		2021-05-27 11:16:29	2021-05-27 11:22:22		NO		IN FOCUS
181494245	https://volunteer.ala.org.au/validate/task/181494245	Valid		system	Tile_024-003-000_0-000.jpg		2021-05-27 11:17:03	2021-05-27 11:22:39		NO		IN FOCUS
181494245	https://volunteer.ala.org.au/validate/task/181494245	Valid		system	Tile_024-003-000_0-000.jpg		2021-05-27 11:06:50	2021-05-27 11:22:39		NO		IN FOCUS
181494245	https://volunteer.ala.org.au/validate/task/181494245	Valid		system	Tile_024-003-000_0-000.jpg		2021-05-27 11:22:39	2021-05-27 11:22:39		NO		IN FOCUS
181494245	https://volunteer.ala.org.au/validate/task/181494245	Valid		system	Tile_024-003-000_0-000.jpg			2021-05-27 11:22:39		NO		IN FOCUS
181494247	https://volunteer.ala.org.au/validate/task/181494247	Valid		system	Tile_024-005-000_0-000.jpg			2021-05-27 11:23:00		NO		IN FOCUS
181494247	https://volunteer.ala.org.au/validate/task/181494247	Valid		system	Tile_024-005-000_0-000.jpg		2021-05-27 11:17:29	2021-05-27 11:23:00		NO		IN FOCUS
181494247	https://volunteer.ala.org.au/validate/task/181494247	Valid		system	Tile_024-005-000_0-000.jpg		2021-05-27 11:07:11	2021-05-27 11:23:00		NO		IN FOCUS
181494247	https://volunteer.ala.org.au/validate/task/181494247	Valid		system	Tile_024-005-000_0-000.jpg		2021-05-27 11:23:00	2021-05-27 11:23:00		NO		IN FOCUS
181494248	https://volunteer.ala.org.au/validate/task/181494248	Valid		system	Tile_024-006-000_0-000.jpg		2021-05-27 11:17:43	2021-05-27 11:23:37		NO		IN FOCUS
181494248	https://volunteer.ala.org.au/validate/task/181494248	Valid		system	Tile_024-006-000_0-000.jpg		2021-05-27 11:07:26	2021-05-27 11:23:37		NO		IN FOCUS
181494248	https://volunteer.ala.org.au/validate/task/181494248	Valid		system	Tile_024-006-000_0-000.jpg			2021-05-27 11:23:37		NO		IN FOCUS
181494248	https://volunteer.ala.org.au/validate/task/181494248	Valid		system	Tile_024-006-000_0-000.jpg		2021-05-27 11:23:37	2021-05-27 11:23:37		NO		IN FOCUS
181494249	https://volunteer.ala.org.au/validate/task/181494249	Valid		system	Tile_024-007-000_0-000.jpg		2021-05-27 11:27:49	2021-05-27 11:27:49		NO		IN FOCUS
181494249	https://volunteer.ala.org.au/validate/task/181494249	Valid		system	Tile_024-007-000_0-000.jpg			2021-05-27 11:27:49		NO		IN FOCUS
181494249	https://volunteer.ala.org.au/validate/task/181494249	Valid		system	Tile_024-007-000_0-000.jpg		2021-05-27 11:18:18	2021-05-27 11:27:49		NO		IN FOCUS
181494249	https://volunteer.ala.org.au/validate/task/181494249	Valid		system	Tile_024-007-000_0-000.jpg		2021-05-27 11:07:39	2021-05-27 11:27:49		NO		IN FOCUS
181494250	https://volunteer.ala.org.au/validate/task/181494250	Valid		system	Tile_024-008-000_0-000.jpg			2021-05-27 11:28:10		NO		IN FOCUS
181494250	https://volunteer.ala.org.au/validate/task/181494250	Valid		system	Tile_024-008-000_0-000.jpg		2021-05-27 11:07:50	2021-05-27 11:28:10		NO		IN FOCUS
181494250	https://volunteer.ala.org.au/validate/task/181494250	Valid		system	Tile_024-008-000_0-000.jpg		2021-05-27 11:28:10	2021-05-27 11:28:10		NO		IN FOCUS
181494250	https://volunteer.ala.org.au/validate/task/181494250	Valid		system	Tile_024-008-000_0-000.jpg		2021-05-27 11:18:42	2021-05-27 11:28:10		NO		IN FOCUS
181494252	https://volunteer.ala.org.au/validate/task/181494252	Valid		system	Tile_024-010-000_0-000.jpg		2021-05-27 11:08:12	2021-05-27 11:28:58		NO		IN FOCUS
181494252	https://volunteer.ala.org.au/validate/task/181494252	Valid		system	Tile_024-010-000_0-000.jpg			2021-05-27 11:28:58		NO		IN FOCUS
181494252	https://volunteer.ala.org.au/validate/task/181494252	Valid		system	Tile_024-010-000_0-000.jpg		2021-05-27 11:28:58	2021-05-27 11:28:58		NO		IN FOCUS
181494252	https://volunteer.ala.org.au/validate/task/181494252	Valid		system	Tile_024-010-000_0-000.jpg		2021-05-27 11:21:35	2021-05-27 11:28:58		NO		IN FOCUS
181494253	https://volunteer.ala.org.au/validate/task/181494253	Valid		system	Tile_024-011-000_0-000.jpg			2021-05-27 11:29:18		NO		IN FOCUS
181494253	https://volunteer.ala.org.au/validate/task/181494253	Valid		system	Tile_024-011-000_0-000.jpg		2021-05-27 11:21:54	2021-05-27 11:29:18		NO		IN FOCUS
181494253	https://volunteer.ala.org.au/validate/task/181494253	Valid		system	Tile_024-011-000_0-000.jpg		2021-05-27 11:29:17	2021-05-27 11:29:18		NO		IN FOCUS
181494253	https://volunteer.ala.org.au/validate/task/181494253	Valid		system	Tile_024-011-000_0-000.jpg		2021-05-27 11:08:23	2021-05-27 11:29:18		NO		IN FOCUS
181494255	https://volunteer.ala.org.au/validate/task/181494255	Valid		system	Tile_024-013-000_0-000.jpg		2021-05-27 11:29:55	2021-05-27 11:29:55		NO		IN FOCUS
181494255	https://volunteer.ala.org.au/validate/task/181494255	Valid		system	Tile_024-013-000_0-000.jpg			2021-05-27 11:29:55		NO		IN FOCUS
181494255	https://volunteer.ala.org.au/validate/task/181494255	Valid		system	Tile_024-013-000_0-000.jpg		2021-05-27 11:23:06	2021-05-27 11:29:55		NO		IN FOCUS
181494255	https://volunteer.ala.org.au/validate/task/181494255	Valid		system	Tile_024-013-000_0-000.jpg		2021-05-27 11:08:44	2021-05-27 11:29:55		NO		IN FOCUS
181494256	https://volunteer.ala.org.au/validate/task/181494256	Valid		system	Tile_024-014-000_0-000.jpg		2021-05-27 11:08:56	2021-05-27 11:36:09		NO		IN FOCUS
181494256	https://volunteer.ala.org.au/validate/task/181494256	Valid		system	Tile_024-014-000_0-000.jpg		2021-05-27 11:36:09	2021-05-27 11:36:09		NO		IN FOCUS
181494256	https://volunteer.ala.org.au/validate/task/181494256	Valid		system	Tile_024-014-000_0-000.jpg			2021-05-27 11:36:09		NO		IN FOCUS
181494256	https://volunteer.ala.org.au/validate/task/181494256	Valid		system	Tile_024-014-000_0-000.jpg		2021-05-27 11:23:20	2021-05-27 11:36:09		NO		IN FOCUS
181494257	https://volunteer.ala.org.au/validate/task/181494257	Valid		system	Tile_024-015-000_0-000.jpg		2021-05-27 11:23:42	2021-05-27 11:36:31		NO		IN FOCUS
181494257	https://volunteer.ala.org.au/validate/task/181494257	Valid		system	Tile_024-015-000_0-000.jpg			2021-05-27 11:36:31		NO		IN FOCUS
181494257	https://volunteer.ala.org.au/validate/task/181494257	Valid		system	Tile_024-015-000_0-000.jpg		2021-05-27 11:36:30	2021-05-27 11:36:31		NO		IN FOCUS
181494257	https://volunteer.ala.org.au/validate/task/181494257	Valid		system	Tile_024-015-000_0-000.jpg		2021-05-27 11:09:06	2021-05-27 11:36:31		NO		IN FOCUS
181494254	https://volunteer.ala.org.au/validate/task/181494254	Valid		system	Tile_024-012-000_0-000.jpg			2021-05-27 11:37:30		NO		IN FOCUS
181494254	https://volunteer.ala.org.au/validate/task/181494254	Valid		system	Tile_024-012-000_0-000.jpg		2021-05-27 11:37:30	2021-05-27 11:37:30		NO		IN FOCUS
181494254	https://volunteer.ala.org.au/validate/task/181494254	Valid		system	Tile_024-012-000_0-000.jpg		2021-05-27 11:29:39	2021-05-27 11:37:30		NO		IN FOCUS
181494254	https://volunteer.ala.org.au/validate/task/181494254	Valid		system	Tile_024-012-000_0-000.jpg		2021-05-27 11:08:33	2021-05-27 11:37:30		NO		IN FOCUS
181494714	https://volunteer.ala.org.au/validate/task/181494714	Valid		system	Tile_024-022-000_0-000.jpg		2021-05-27 11:11:06	2021-05-27 11:46:46		NO		IN FOCUS
181494714	https://volunteer.ala.org.au/validate/task/181494714	Valid		system	Tile_024-022-000_0-000.jpg			2021-05-27 11:46:46		NO		IN FOCUS
181494714	https://volunteer.ala.org.au/validate/task/181494714	Valid		system	Tile_024-022-000_0-000.jpg		2021-05-27 11:25:57	2021-05-27 11:46:46		NO		IN FOCUS
181494714	https://volunteer.ala.org.au/validate/task/181494714	Valid		system	Tile_024-022-000_0-000.jpg		2021-05-27 11:46:46	2021-05-27 11:46:46		NO		IN FOCUS
181494715	https://volunteer.ala.org.au/validate/task/181494715	Valid		system	Tile_024-023-000_0-000.jpg			2021-05-27 11:46:58		NO		IN FOCUS
181494715	https://volunteer.ala.org.au/validate/task/181494715	Valid		system	Tile_024-023-000_0-000.jpg		2021-05-27 11:46:58	2021-05-27 11:46:58		NO		IN FOCUS
181494715	https://volunteer.ala.org.au/validate/task/181494715	Valid		system	Tile_024-023-000_0-000.jpg		2021-05-27 11:11:17	2021-05-27 11:46:58		NO		IN FOCUS
181494715	https://volunteer.ala.org.au/validate/task/181494715	Valid		system	Tile_024-023-000_0-000.jpg		2021-05-27 11:26:11	2021-05-27 11:46:58		NO		IN FOCUS
181494258	https://volunteer.ala.org.au/validate/task/181494258	Valid		system	Tile_024-016-000_0-000.jpg		2021-05-27 11:09:19	2021-05-27 11:49:28		NO		IN FOCUS
181494258	https://volunteer.ala.org.au/validate/task/181494258	Valid		system	Tile_024-016-000_0-000.jpg		2021-05-27 11:24:59	2021-05-27 11:49:28		NO		IN FOCUS
181494258	https://volunteer.ala.org.au/validate/task/181494258	Valid		system	Tile_024-016-000_0-000.jpg		2021-05-27 12:17:33	2021-05-27 11:49:28		NO		IN FOCUS
181494258	https://volunteer.ala.org.au/validate/task/181494258	Valid		system	Tile_024-016-000_0-000.jpg		2021-05-27 11:49:27	2021-05-27 11:49:28		NO		IN FOCUS
181494258	https://volunteer.ala.org.au/validate/task/181494258	Valid		system	Tile_024-016-000_0-000.jpg			2021-05-27 11:49:28		NO		IN FOCUS
181494724	https://volunteer.ala.org.au/validate/task/181494724	Valid		system	Tile_024-032-000_0-000.jpg		2021-05-27 11:50:51	2021-05-27 11:50:53		NO		IN FOCUS
181494724	https://volunteer.ala.org.au/validate/task/181494724	Valid		system	Tile_024-032-000_0-000.jpg		2021-05-27 11:31:29	2021-05-27 11:50:53		NO		IN FOCUS
181494724	https://volunteer.ala.org.au/validate/task/181494724	Valid		system	Tile_024-032-000_0-000.jpg		2021-05-27 11:13:02	2021-05-27 11:50:53		NO		IN FOCUS
181494724	https://volunteer.ala.org.au/validate/task/181494724	Valid		system	Tile_024-032-000_0-000.jpg			2021-05-27 11:50:53		NO		IN FOCUS
181494725	https://volunteer.ala.org.au/validate/task/181494725	Valid		system	Tile_024-033-000_0-000.jpg		2021-05-27 11:31:41	2021-05-27 11:51:06		NO		IN FOCUS
181494725	https://volunteer.ala.org.au/validate/task/181494725	Valid		system	Tile_024-033-000_0-000.jpg		2021-05-27 11:51:06	2021-05-27 11:51:06		NO		IN FOCUS
181494725	https://volunteer.ala.org.au/validate/task/181494725	Valid		system	Tile_024-033-000_0-000.jpg			2021-05-27 11:51:06		NO		IN FOCUS
181494725	https://volunteer.ala.org.au/validate/task/181494725	Valid		system	Tile_024-033-000_0-000.jpg		2021-05-27 11:13:15	2021-05-27 11:51:06		NO		IN FOCUS
181494729	https://volunteer.ala.org.au/validate/task/181494729	Valid		system	Tile_024-037-000_0-000.jpg			2021-05-27 11:51:42		NO		IN FOCUS
181494729	https://volunteer.ala.org.au/validate/task/181494729	Valid		system	Tile_024-037-000_0-000.jpg		2021-05-27 11:51:42	2021-05-27 11:51:42		NO		IN FOCUS
181494729	https://volunteer.ala.org.au/validate/task/181494729	Valid		system	Tile_024-037-000_0-000.jpg		2021-05-27 11:34:59	2021-05-27 11:51:42		NO		IN FOCUS
181494729	https://volunteer.ala.org.au/validate/task/181494729	Valid		system	Tile_024-037-000_0-000.jpg		2021-05-27 11:14:16	2021-05-27 11:51:42		NO		IN FOCUS
181494730	https://volunteer.ala.org.au/validate/task/181494730	Valid		system	Tile_024-038-000_0-000.jpg		2021-05-27 11:51:53	2021-05-27 11:51:54		NO		IN FOCUS
181494730	https://volunteer.ala.org.au/validate/task/181494730	Valid		system	Tile_024-038-000_0-000.jpg			2021-05-27 11:51:54		NO		IN FOCUS
181494730	https://volunteer.ala.org.au/validate/task/181494730	Valid		system	Tile_024-038-000_0-000.jpg		2021-05-27 11:14:28	2021-05-27 11:51:54		NO		IN FOCUS
181494730	https://volunteer.ala.org.au/validate/task/181494730	Valid		system	Tile_024-038-000_0-000.jpg		2021-05-27 11:35:12	2021-05-27 11:51:54		NO		IN FOCUS
181494717	https://volunteer.ala.org.au/validate/task/181494717	Valid		system	Tile_024-025-000_0-000.jpg		2021-05-27 12:18:14	2021-05-27 12:18:14		NO		IN FOCUS
181494717	https://volunteer.ala.org.au/validate/task/181494717	Valid		system	Tile_024-025-000_0-000.jpg			2021-05-27 12:18:14		NO		IN FOCUS
181494717	https://volunteer.ala.org.au/validate/task/181494717	Valid		system	Tile_024-025-000_0-000.jpg		2021-05-27 11:26:34	2021-05-27 12:18:14		NO		IN FOCUS
181494717	https://volunteer.ala.org.au/validate/task/181494717	Valid		system	Tile_024-025-000_0-000.jpg		2021-05-27 11:11:41	2021-05-27 12:18:14		NO		IN FOCUS
181494720	https://volunteer.ala.org.au/validate/task/181494720	Valid		system	Tile_024-028-000_0-000.jpg		2021-05-27 12:19:46	2021-05-27 12:19:46		NO		IN FOCUS
181494720	https://volunteer.ala.org.au/validate/task/181494720	Valid		system	Tile_024-028-000_0-000.jpg			2021-05-27 12:19:46		NO		IN FOCUS
181494720	https://volunteer.ala.org.au/validate/task/181494720	Valid		system	Tile_024-028-000_0-000.jpg		2021-05-27 11:12:16	2021-05-27 12:19:46		NO		IN FOCUS
181494720	https://volunteer.ala.org.au/validate/task/181494720	Valid		system	Tile_024-028-000_0-000.jpg		2021-05-27 11:30:35	2021-05-27 12:19:46		NO		IN FOCUS
181494721	https://volunteer.ala.org.au/validate/task/181494721	Valid		system	Tile_024-029-000_0-000.jpg		2021-05-27 12:20:35	2021-05-27 12:20:36		NO		IN FOCUS
181494721	https://volunteer.ala.org.au/validate/task/181494721	Valid		system	Tile_024-029-000_0-000.jpg		2021-05-27 11:31:06	2021-05-27 12:20:36		NO		IN FOCUS
181494721	https://volunteer.ala.org.au/validate/task/181494721	Valid		system	Tile_024-029-000_0-000.jpg		2021-05-27 11:12:29	2021-05-27 12:20:36		NO		IN FOCUS
181494721	https://volunteer.ala.org.au/validate/task/181494721	Valid		system	Tile_024-029-000_0-000.jpg			2021-05-27 12:20:36		NO		IN FOCUS
181494722	https://volunteer.ala.org.au/validate/task/181494722	Valid		system	Tile_024-030-000_0-000.jpg		2021-05-27 11:12:40	2021-05-27 12:20:55		NO		IN FOCUS
181494722	https://volunteer.ala.org.au/validate/task/181494722	Valid		system	Tile_024-030-000_0-000.jpg		2021-05-27 11:48:46	2021-05-27 12:20:55		NO		IN FOCUS
181494722	https://volunteer.ala.org.au/validate/task/181494722	Valid		system	Tile_024-030-000_0-000.jpg			2021-05-27 12:20:55		NO		IN FOCUS
181494722	https://volunteer.ala.org.au/validate/task/181494722	Valid		system	Tile_024-030-000_0-000.jpg		2021-05-27 12:20:55	2021-05-27 12:20:55		NO		IN FOCUS
181494726	https://volunteer.ala.org.au/validate/task/181494726	Valid		system	Tile_024-034-000_0-000.jpg		2021-05-27 11:31:56	2021-05-27 12:39:48		NO		IN FOCUS
181494726	https://volunteer.ala.org.au/validate/task/181494726	Valid		system	Tile_024-034-000_0-000.jpg		2021-05-27 11:13:25	2021-05-27 12:39:48		NO		IN FOCUS
181494726	https://volunteer.ala.org.au/validate/task/181494726	Valid		system	Tile_024-034-000_0-000.jpg		2021-05-27 12:39:47	2021-05-27 12:39:48		NO		IN FOCUS
181494726	https://volunteer.ala.org.au/validate/task/181494726	Valid		system	Tile_024-034-000_0-000.jpg			2021-05-27 12:39:48		NO		IN FOCUS
181494728	https://volunteer.ala.org.au/validate/task/181494728	Valid		system	Tile_024-036-000_0-000.jpg		2021-05-27 11:51:27	2021-05-27 13:00:06		NO		IN FOCUS
181494728	https://volunteer.ala.org.au/validate/task/181494728	Valid		system	Tile_024-036-000_0-000.jpg			2021-05-27 13:00:06		NO		IN FOCUS
181494728	https://volunteer.ala.org.au/validate/task/181494728	Valid		system	Tile_024-036-000_0-000.jpg		2021-05-27 11:13:51	2021-05-27 13:00:06		NO		IN FOCUS
181494728	https://volunteer.ala.org.au/validate/task/181494728	Valid		system	Tile_024-036-000_0-000.jpg		2021-05-27 13:00:06	2021-05-27 13:00:06		NO		IN FOCUS
181494731	https://volunteer.ala.org.au/validate/task/181494731	Valid		system	Tile_024-039-000_0-000.jpg		2021-05-27 13:00:33	2021-05-27 13:00:33		NO		IN FOCUS
181494731	https://volunteer.ala.org.au/validate/task/181494731	Valid		system	Tile_024-039-000_0-000.jpg			2021-05-27 13:00:33		NO		IN FOCUS
181494731	https://volunteer.ala.org.au/validate/task/181494731	Valid		system	Tile_024-039-000_0-000.jpg		2021-05-27 11:14:42	2021-05-27 13:00:33		NO		IN FOCUS
181494731	https://volunteer.ala.org.au/validate/task/181494731	Valid		system	Tile_024-039-000_0-000.jpg		2021-05-27 11:35:26	2021-05-27 13:00:33		NO		IN FOCUS
181494732	https://volunteer.ala.org.au/validate/task/181494732	Valid		system	Tile_024-040-000_0-000.jpg		2021-05-27 11:35:43	2021-05-27 13:00:47		NO		IN FOCUS
181494732	https://volunteer.ala.org.au/validate/task/181494732	Valid		system	Tile_024-040-000_0-000.jpg			2021-05-27 13:00:47		NO		IN FOCUS
181494732	https://volunteer.ala.org.au/validate/task/181494732	Valid		system	Tile_024-040-000_0-000.jpg		2021-05-27 11:14:53	2021-05-27 13:00:47		NO		IN FOCUS
181494732	https://volunteer.ala.org.au/validate/task/181494732	Valid		system	Tile_024-040-000_0-000.jpg		2021-05-27 13:00:47	2021-05-27 13:00:47		NO		IN FOCUS
181494733	https://volunteer.ala.org.au/validate/task/181494733	Valid		system	Tile_024-041-000_0-000.jpg		2021-05-27 11:35:57	2021-05-27 13:01:01		NO		IN FOCUS
181494733	https://volunteer.ala.org.au/validate/task/181494733	Valid		system	Tile_024-041-000_0-000.jpg		2021-05-27 13:00:59	2021-05-27 13:01:01		NO		IN FOCUS
181494733	https://volunteer.ala.org.au/validate/task/181494733	Valid		system	Tile_024-041-000_0-000.jpg		2021-05-27 11:15:06	2021-05-27 13:01:01		NO		IN FOCUS
181494733	https://volunteer.ala.org.au/validate/task/181494733	Valid		system	Tile_024-041-000_0-000.jpg			2021-05-27 13:01:01		NO		IN FOCUS
181494734	https://volunteer.ala.org.au/validate/task/181494734	Valid		system	Tile_024-042-000_0-000.jpg		2021-05-27 11:36:36	2021-05-27 13:01:16		NO		IN FOCUS
181494734	https://volunteer.ala.org.au/validate/task/181494734	Valid		system	Tile_024-042-000_0-000.jpg		2021-05-27 11:15:18	2021-05-27 13:01:16		NO		IN FOCUS
181494734	https://volunteer.ala.org.au/validate/task/181494734	Valid		system	Tile_024-042-000_0-000.jpg			2021-05-27 13:01:16		NO		IN FOCUS
181494734	https://volunteer.ala.org.au/validate/task/181494734	Valid		system	Tile_024-042-000_0-000.jpg		2021-05-27 13:01:16	2021-05-27 13:01:16		NO		IN FOCUS
181494740	https://volunteer.ala.org.au/validate/task/181494740	Valid		system	Tile_024-048-000_0-000.jpg		2021-05-27 11:41:34	2021-05-27 13:03:07		NO		IN FOCUS
181494740	https://volunteer.ala.org.au/validate/task/181494740	Valid		system	Tile_024-048-000_0-000.jpg		2021-05-27 13:03:07	2021-05-27 13:03:07		NO		IN FOCUS
181494740	https://volunteer.ala.org.au/validate/task/181494740	Valid		system	Tile_024-048-000_0-000.jpg		2021-05-27 11:16:43	2021-05-27 13:03:07		NO		IN FOCUS
181494740	https://volunteer.ala.org.au/validate/task/181494740	Valid		system	Tile_024-048-000_0-000.jpg			2021-05-27 13:03:07		NO		IN FOCUS
181494736	https://volunteer.ala.org.au/validate/task/181494736	Valid		system	Tile_024-044-000_0-000.jpg			2021-05-27 13:03:24		NO		IN FOCUS
181494736	https://volunteer.ala.org.au/validate/task/181494736	Valid		system	Tile_024-044-000_0-000.jpg		2021-05-27 13:01:57	2021-05-27 13:03:24		NO		IN FOCUS
181494736	https://volunteer.ala.org.au/validate/task/181494736	Valid		system	Tile_024-044-000_0-000.jpg		2021-05-27 13:03:24	2021-05-27 13:03:24		NO		IN FOCUS
181494736	https://volunteer.ala.org.au/validate/task/181494736	Valid		system	Tile_024-044-000_0-000.jpg		2021-05-27 11:15:42	2021-05-27 13:03:24		NO		IN FOCUS
181494737	https://volunteer.ala.org.au/validate/task/181494737	Valid		system	Tile_024-045-000_0-000.jpg			2021-05-27 13:03:37		NO		IN FOCUS
181494737	https://volunteer.ala.org.au/validate/task/181494737	Valid		system	Tile_024-045-000_0-000.jpg		2021-05-27 11:15:54	2021-05-27 13:03:37		NO		IN FOCUS
181494737	https://volunteer.ala.org.au/validate/task/181494737	Valid		system	Tile_024-045-000_0-000.jpg		2021-05-27 13:03:36	2021-05-27 13:03:37		NO		IN FOCUS
181494737	https://volunteer.ala.org.au/validate/task/181494737	Valid		system	Tile_024-045-000_0-000.jpg		2021-05-27 13:02:10	2021-05-27 13:03:37		NO		IN FOCUS
181494738	https://volunteer.ala.org.au/validate/task/181494738	Valid		system	Tile_024-046-000_0-000.jpg		2021-05-27 11:16:15	2021-05-27 13:03:47		NO		IN FOCUS
181494738	https://volunteer.ala.org.au/validate/task/181494738	Valid		system	Tile_024-046-000_0-000.jpg			2021-05-27 13:03:47		NO		IN FOCUS
181494738	https://volunteer.ala.org.au/validate/task/181494738	Valid		system	Tile_024-046-000_0-000.jpg		2021-05-27 13:02:22	2021-05-27 13:03:47		NO		IN FOCUS
181494738	https://volunteer.ala.org.au/validate/task/181494738	Valid		system	Tile_024-046-000_0-000.jpg		2021-05-27 13:03:47	2021-05-27 13:03:47		NO		IN FOCUS
181494739	https://volunteer.ala.org.au/validate/task/181494739	Valid		system	Tile_024-047-000_0-000.jpg		2021-05-27 11:16:31	2021-05-27 13:04:08		NO		IN FOCUS
181494739	https://volunteer.ala.org.au/validate/task/181494739	Valid		system	Tile_024-047-000_0-000.jpg		2021-05-27 13:02:53	2021-05-27 13:04:08		NO		IN FOCUS
181494739	https://volunteer.ala.org.au/validate/task/181494739	Valid		system	Tile_024-047-000_0-000.jpg			2021-05-27 13:04:08		NO		IN FOCUS
181494739	https://volunteer.ala.org.au/validate/task/181494739	Valid		system	Tile_024-047-000_0-000.jpg		2021-05-27 13:04:08	2021-05-27 13:04:08		NO		IN FOCUS
181494745	https://volunteer.ala.org.au/validate/task/181494745	Valid		system	Tile_024-053-000_0-000.jpg		2021-05-27 11:17:58	2021-05-27 13:04:09		NO		IN FOCUS
181494745	https://volunteer.ala.org.au/validate/task/181494745	Valid		system	Tile_024-053-000_0-000.jpg		2021-05-27 11:45:29	2021-05-27 13:04:09		NO		IN FOCUS
181494745	https://volunteer.ala.org.au/validate/task/181494745	Valid		system	Tile_024-053-000_0-000.jpg		2021-05-27 13:04:09	2021-05-27 13:04:09		NO		IN FOCUS
181494745	https://volunteer.ala.org.au/validate/task/181494745	Valid		system	Tile_024-053-000_0-000.jpg			2021-05-27 13:04:09		NO		IN FOCUS
181494741	https://volunteer.ala.org.au/validate/task/181494741	Valid		system	Tile_024-049-000_0-000.jpg		2021-05-27 11:17:04	2021-05-27 13:04:31		NO		IN FOCUS
181494741	https://volunteer.ala.org.au/validate/task/181494741	Valid		system	Tile_024-049-000_0-000.jpg		2021-05-27 13:03:19	2021-05-27 13:04:31		NO		IN FOCUS
181494741	https://volunteer.ala.org.au/validate/task/181494741	Valid		system	Tile_024-049-000_0-000.jpg		2021-05-27 13:04:30	2021-05-27 13:04:31		NO		IN FOCUS
181494741	https://volunteer.ala.org.au/validate/task/181494741	Valid		system	Tile_024-049-000_0-000.jpg			2021-05-27 13:04:31		NO		IN FOCUS
181494747	https://volunteer.ala.org.au/validate/task/181494747	Valid		system	Tile_024-055-000_0-000.jpg		2021-05-27 11:46:40	2021-05-27 13:04:33		NO		IN FOCUS
181494747	https://volunteer.ala.org.au/validate/task/181494747	Valid		system	Tile_024-055-000_0-000.jpg			2021-05-27 13:04:33		NO		IN FOCUS
181494747	https://volunteer.ala.org.au/validate/task/181494747	Valid		system	Tile_024-055-000_0-000.jpg		2021-05-27 11:18:27	2021-05-27 13:04:33		NO		IN FOCUS
181494747	https://volunteer.ala.org.au/validate/task/181494747	Valid		system	Tile_024-055-000_0-000.jpg		2021-05-27 13:04:33	2021-05-27 13:04:33		NO		IN FOCUS
181494742	https://volunteer.ala.org.au/validate/task/181494742	Valid		system	Tile_024-050-000_0-000.jpg		2021-05-27 11:17:18	2021-05-27 13:04:45		NO		IN FOCUS
181494742	https://volunteer.ala.org.au/validate/task/181494742	Valid		system	Tile_024-050-000_0-000.jpg			2021-05-27 13:04:45		NO		IN FOCUS
181494742	https://volunteer.ala.org.au/validate/task/181494742	Valid		system	Tile_024-050-000_0-000.jpg		2021-05-27 13:04:44	2021-05-27 13:04:45		NO		IN FOCUS
181494742	https://volunteer.ala.org.au/validate/task/181494742	Valid		system	Tile_024-050-000_0-000.jpg		2021-05-27 13:03:31	2021-05-27 13:04:45		NO		IN FOCUS
181494748	https://volunteer.ala.org.au/validate/task/181494748	Valid		system	Tile_024-056-000_0-000.jpg			2021-05-27 13:04:45		NO		IN FOCUS
181494748	https://volunteer.ala.org.au/validate/task/181494748	Valid		system	Tile_024-056-000_0-000.jpg		2021-05-27 11:18:49	2021-05-27 13:04:45		NO		IN FOCUS
181494748	https://volunteer.ala.org.au/validate/task/181494748	Valid		system	Tile_024-056-000_0-000.jpg		2021-05-27 13:04:44	2021-05-27 13:04:45		NO		IN FOCUS
181494748	https://volunteer.ala.org.au/validate/task/181494748	Valid		system	Tile_024-056-000_0-000.jpg		2021-05-27 11:46:52	2021-05-27 13:04:45		NO		IN FOCUS
181494743	https://volunteer.ala.org.au/validate/task/181494743	Valid		system	Tile_024-051-000_0-000.jpg		2021-05-27 13:04:56	2021-05-27 13:04:56		NO		IN FOCUS
181494743	https://volunteer.ala.org.au/validate/task/181494743	Valid		system	Tile_024-051-000_0-000.jpg		2021-05-27 13:03:43	2021-05-27 13:04:56		NO		IN FOCUS
181494743	https://volunteer.ala.org.au/validate/task/181494743	Valid		system	Tile_024-051-000_0-000.jpg		2021-05-27 11:17:34	2021-05-27 13:04:56		NO		IN FOCUS
181494743	https://volunteer.ala.org.au/validate/task/181494743	Valid		system	Tile_024-051-000_0-000.jpg			2021-05-27 13:04:56		NO		IN FOCUS
181494749	https://volunteer.ala.org.au/validate/task/181494749	Valid		system	Tile_024-057-000_0-000.jpg		2021-05-27 11:47:22	2021-05-27 13:04:56		NO		IN FOCUS
181494749	https://volunteer.ala.org.au/validate/task/181494749	Valid		system	Tile_024-057-000_0-000.jpg		2021-05-27 11:19:02	2021-05-27 13:04:56		NO		IN FOCUS
181494749	https://volunteer.ala.org.au/validate/task/181494749	Valid		system	Tile_024-057-000_0-000.jpg		2021-05-27 13:04:56	2021-05-27 13:04:56		NO		IN FOCUS
181494749	https://volunteer.ala.org.au/validate/task/181494749	Valid		system	Tile_024-057-000_0-000.jpg			2021-05-27 13:04:56		NO		IN FOCUS
181494744	https://volunteer.ala.org.au/validate/task/181494744	Valid		system	Tile_024-052-000_0-000.jpg		2021-05-27 11:17:46	2021-05-27 13:05:48		NO		IN FOCUS
181494744	https://volunteer.ala.org.au/validate/task/181494744	Valid		system	Tile_024-052-000_0-000.jpg		2021-05-27 13:05:48	2021-05-27 13:05:48		NO		IN FOCUS
181494744	https://volunteer.ala.org.au/validate/task/181494744	Valid		system	Tile_024-052-000_0-000.jpg		2021-05-27 13:03:55	2021-05-27 13:05:48		NO		IN FOCUS
181494744	https://volunteer.ala.org.au/validate/task/181494744	Valid		system	Tile_024-052-000_0-000.jpg			2021-05-27 13:05:48		NO		IN FOCUS
181494754	https://volunteer.ala.org.au/validate/task/181494754	Valid		system	Tile_025-002-000_0-000.jpg			2021-05-27 13:05:59		NO		IN FOCUS
181494754	https://volunteer.ala.org.au/validate/task/181494754	Valid		system	Tile_025-002-000_0-000.jpg		2021-05-27 11:48:21	2021-05-27 13:05:59		NO		IN FOCUS
181494754	https://volunteer.ala.org.au/validate/task/181494754	Valid		system	Tile_025-002-000_0-000.jpg		2021-05-27 13:05:59	2021-05-27 13:05:59		NO		IN FOCUS
181494754	https://volunteer.ala.org.au/validate/task/181494754	Valid		system	Tile_025-002-000_0-000.jpg		2021-05-27 11:20:01	2021-05-27 13:05:59		NO		IN FOCUS
181494746	https://volunteer.ala.org.au/validate/task/181494746	Valid		system	Tile_024-054-000_0-000.jpg		2021-05-27 11:18:10	2021-05-27 13:06:16		NO		IN FOCUS
181494746	https://volunteer.ala.org.au/validate/task/181494746	Valid		system	Tile_024-054-000_0-000.jpg		2021-05-27 13:06:16	2021-05-27 13:06:16		NO		IN FOCUS
181494746	https://volunteer.ala.org.au/validate/task/181494746	Valid		system	Tile_024-054-000_0-000.jpg			2021-05-27 13:06:16		NO		IN FOCUS
181494746	https://volunteer.ala.org.au/validate/task/181494746	Valid		system	Tile_024-054-000_0-000.jpg		2021-05-27 13:04:22	2021-05-27 13:06:16		NO		IN FOCUS
181494750	https://volunteer.ala.org.au/validate/task/181494750	Valid		system	Tile_024-058-000_0-000.jpg			2021-05-27 13:06:42		NO		IN FOCUS
181494750	https://volunteer.ala.org.au/validate/task/181494750	Valid		system	Tile_024-058-000_0-000.jpg		2021-05-27 11:19:15	2021-05-27 13:06:42		NO		IN FOCUS
181494750	https://volunteer.ala.org.au/validate/task/181494750	Valid		system	Tile_024-058-000_0-000.jpg		2021-05-27 13:06:42	2021-05-27 13:06:42		NO		IN FOCUS
181494750	https://volunteer.ala.org.au/validate/task/181494750	Valid		system	Tile_024-058-000_0-000.jpg		2021-05-27 13:05:09	2021-05-27 13:06:42		NO		IN FOCUS
181494752	https://volunteer.ala.org.au/validate/task/181494752	Valid		system	Tile_024-060-000_0-000.jpg		2021-05-27 13:05:34	2021-05-27 13:08:46		NO		IN FOCUS
181494752	https://volunteer.ala.org.au/validate/task/181494752	Valid		system	Tile_024-060-000_0-000.jpg		2021-05-27 11:19:29	2021-05-27 13:08:46		NO		IN FOCUS
181494752	https://volunteer.ala.org.au/validate/task/181494752	Valid		system	Tile_024-060-000_0-000.jpg			2021-05-27 13:08:46		NO		IN FOCUS
181494752	https://volunteer.ala.org.au/validate/task/181494752	Valid		system	Tile_024-060-000_0-000.jpg		2021-05-27 13:08:45	2021-05-27 13:08:46		NO		IN FOCUS
181494760	https://volunteer.ala.org.au/validate/task/181494760	Valid		system	Tile_025-008-000_0-000.jpg		2021-05-27 11:21:44	2021-05-27 13:10:22		NO		IN FOCUS
181494760	https://volunteer.ala.org.au/validate/task/181494760	Valid		system	Tile_025-008-000_0-000.jpg		2021-05-27 13:10:22	2021-05-27 13:10:22		NO		IN FOCUS
181494760	https://volunteer.ala.org.au/validate/task/181494760	Valid		system	Tile_025-008-000_0-000.jpg			2021-05-27 13:10:22		NO		IN FOCUS
181494760	https://volunteer.ala.org.au/validate/task/181494760	Valid		system	Tile_025-008-000_0-000.jpg		2021-05-27 11:49:16	2021-05-27 13:10:22		NO		IN FOCUS
181494761	https://volunteer.ala.org.au/validate/task/181494761	Valid		system	Tile_025-009-000_0-000.jpg		2021-05-27 11:49:32	2021-05-27 13:10:34		NO		IN FOCUS
181494761	https://volunteer.ala.org.au/validate/task/181494761	Valid		system	Tile_025-009-000_0-000.jpg			2021-05-27 13:10:34		NO		IN FOCUS
181494761	https://volunteer.ala.org.au/validate/task/181494761	Valid		system	Tile_025-009-000_0-000.jpg		2021-05-27 11:21:58	2021-05-27 13:10:34		NO		IN FOCUS
181494761	https://volunteer.ala.org.au/validate/task/181494761	Valid		system	Tile_025-009-000_0-000.jpg		2021-05-27 13:10:34	2021-05-27 13:10:34		NO		IN FOCUS
181494759	https://volunteer.ala.org.au/validate/task/181494759	Valid		system	Tile_025-007-000_0-000.jpg		2021-05-27 13:14:12	2021-05-27 13:10:37	1	NO		IN FOCUS
181494759	https://volunteer.ala.org.au/validate/task/181494759	Valid		system	Tile_025-007-000_0-000.jpg		2021-05-27 13:10:37	2021-05-27 13:10:37		NO		IN FOCUS
181494759	https://volunteer.ala.org.au/validate/task/181494759	Valid		system	Tile_025-007-000_0-000.jpg			2021-05-27 13:10:37		NO		IN FOCUS
181494759	https://volunteer.ala.org.au/validate/task/181494759	Valid		system	Tile_025-007-000_0-000.jpg		2021-05-27 11:21:33	2021-05-27 13:10:37		NO		IN FOCUS
181494759	https://volunteer.ala.org.au/validate/task/181494759	Valid		system	Tile_025-007-000_0-000.jpg		2021-05-27 13:10:10	2021-05-27 13:10:37		NO		IN FOCUS
181494762	https://volunteer.ala.org.au/validate/task/181494762	Valid		system	Tile_025-010-000_0-000.jpg		2021-05-27 11:49:50	2021-05-27 13:10:55		NO		IN FOCUS
181494762	https://volunteer.ala.org.au/validate/task/181494762	Valid		system	Tile_025-010-000_0-000.jpg		2021-05-27 13:10:55	2021-05-27 13:10:55		NO		IN FOCUS
181494762	https://volunteer.ala.org.au/validate/task/181494762	Valid		system	Tile_025-010-000_0-000.jpg			2021-05-27 13:10:55		NO		IN FOCUS
181494762	https://volunteer.ala.org.au/validate/task/181494762	Valid		system	Tile_025-010-000_0-000.jpg		2021-05-27 13:11:11	2021-05-27 13:10:55		NO		IN FOCUS
181494762	https://volunteer.ala.org.au/validate/task/181494762	Valid		system	Tile_025-010-000_0-000.jpg		2021-05-27 11:22:13	2021-05-27 13:10:55		NO		IN FOCUS
181494763	https://volunteer.ala.org.au/validate/task/181494763	Valid		system	Tile_025-011-000_0-000.jpg		2021-05-27 13:11:06	2021-05-27 13:11:07		NO		IN FOCUS
181494763	https://volunteer.ala.org.au/validate/task/181494763	Valid		system	Tile_025-011-000_0-000.jpg		2021-05-27 11:50:14	2021-05-27 13:11:07		NO		IN FOCUS
181494763	https://volunteer.ala.org.au/validate/task/181494763	Valid		system	Tile_025-011-000_0-000.jpg			2021-05-27 13:11:07		NO		IN FOCUS
181494763	https://volunteer.ala.org.au/validate/task/181494763	Valid		system	Tile_025-011-000_0-000.jpg		2021-05-27 11:22:25	2021-05-27 13:11:07		NO		IN FOCUS
181494764	https://volunteer.ala.org.au/validate/task/181494764	Valid		system	Tile_025-012-000_0-000.jpg		2021-05-27 11:22:36	2021-05-27 13:11:22		NO		IN FOCUS
181494764	https://volunteer.ala.org.au/validate/task/181494764	Valid		system	Tile_025-012-000_0-000.jpg		2021-05-27 13:11:18	2021-05-27 13:11:22		NO		IN FOCUS
181494764	https://volunteer.ala.org.au/validate/task/181494764	Valid		system	Tile_025-012-000_0-000.jpg			2021-05-27 13:11:22		NO		IN FOCUS
181494764	https://volunteer.ala.org.au/validate/task/181494764	Valid		system	Tile_025-012-000_0-000.jpg		2021-05-27 13:11:22	2021-05-27 13:11:22		NO		IN FOCUS
181494765	https://volunteer.ala.org.au/validate/task/181494765	Valid		system	Tile_025-013-000_0-000.jpg		2021-05-27 13:11:28	2021-05-27 13:11:28		NO		IN FOCUS
181494765	https://volunteer.ala.org.au/validate/task/181494765	Valid		system	Tile_025-013-000_0-000.jpg			2021-05-27 13:11:28		NO		IN FOCUS
181494765	https://volunteer.ala.org.au/validate/task/181494765	Valid		system	Tile_025-013-000_0-000.jpg		2021-05-27 13:11:36	2021-05-27 13:11:28		NO		IN FOCUS
181494765	https://volunteer.ala.org.au/validate/task/181494765	Valid		system	Tile_025-013-000_0-000.jpg		2021-05-27 11:22:50	2021-05-27 13:11:28		NO		IN FOCUS
181494765	https://volunteer.ala.org.au/validate/task/181494765	Valid		system	Tile_025-013-000_0-000.jpg		2021-05-27 11:50:45	2021-05-27 13:11:28		NO		IN FOCUS
181494767	https://volunteer.ala.org.au/validate/task/181494767	Valid		system	Tile_025-015-000_0-000.jpg		2021-05-27 11:23:38	2021-05-27 13:11:52		NO		IN FOCUS
181494767	https://volunteer.ala.org.au/validate/task/181494767	Valid		system	Tile_025-015-000_0-000.jpg		2021-05-27 11:51:27	2021-05-27 13:11:52		NO		IN FOCUS
181494767	https://volunteer.ala.org.au/validate/task/181494767	Valid		system	Tile_025-015-000_0-000.jpg			2021-05-27 13:11:52		NO		IN FOCUS
181494767	https://volunteer.ala.org.au/validate/task/181494767	Valid		system	Tile_025-015-000_0-000.jpg		2021-05-27 13:11:52	2021-05-27 13:11:52		NO		IN FOCUS
181494768	https://volunteer.ala.org.au/validate/task/181494768	Valid		system	Tile_025-016-000_0-000.jpg		2021-05-27 11:23:51	2021-05-27 13:12:08		NO		IN FOCUS
181494768	https://volunteer.ala.org.au/validate/task/181494768	Valid		system	Tile_025-016-000_0-000.jpg			2021-05-27 13:12:08		NO		IN FOCUS
181494768	https://volunteer.ala.org.au/validate/task/181494768	Valid		system	Tile_025-016-000_0-000.jpg		2021-05-27 13:12:02	2021-05-27 13:12:08		NO		IN FOCUS
181494768	https://volunteer.ala.org.au/validate/task/181494768	Valid		system	Tile_025-016-000_0-000.jpg		2021-05-27 13:12:08	2021-05-27 13:12:08		NO		IN FOCUS
181494769	https://volunteer.ala.org.au/validate/task/181494769	Valid		system	Tile_025-017-000_0-000.jpg		2021-05-27 13:12:21	2021-05-27 13:12:15		NO		IN FOCUS
181494769	https://volunteer.ala.org.au/validate/task/181494769	Valid		system	Tile_025-017-000_0-000.jpg			2021-05-27 13:12:15		NO		IN FOCUS
181494769	https://volunteer.ala.org.au/validate/task/181494769	Valid		system	Tile_025-017-000_0-000.jpg		2021-05-27 13:12:15	2021-05-27 13:12:15		NO		IN FOCUS
181494769	https://volunteer.ala.org.au/validate/task/181494769	Valid		system	Tile_025-017-000_0-000.jpg		2021-05-27 11:51:59	2021-05-27 13:12:15		NO		IN FOCUS
181494769	https://volunteer.ala.org.au/validate/task/181494769	Valid		system	Tile_025-017-000_0-000.jpg		2021-05-27 11:26:48	2021-05-27 13:12:15		NO		IN FOCUS
181494772	https://volunteer.ala.org.au/validate/task/181494772	Valid		system	Tile_025-020-000_0-000.jpg		2021-05-27 11:52:46	2021-05-27 13:12:58		NO		IN FOCUS
181494772	https://volunteer.ala.org.au/validate/task/181494772	Valid		system	Tile_025-020-000_0-000.jpg		2021-05-27 11:31:58	2021-05-27 13:12:58		NO		IN FOCUS
181494772	https://volunteer.ala.org.au/validate/task/181494772	Valid		system	Tile_025-020-000_0-000.jpg		2021-05-27 13:12:58	2021-05-27 13:12:58		NO		IN FOCUS
181494772	https://volunteer.ala.org.au/validate/task/181494772	Valid		system	Tile_025-020-000_0-000.jpg			2021-05-27 13:12:58		NO		IN FOCUS
181494770	https://volunteer.ala.org.au/validate/task/181494770	Valid		system	Tile_025-018-000_0-000.jpg		2021-05-27 13:13:06	2021-05-27 13:13:06		NO		IN FOCUS
181494770	https://volunteer.ala.org.au/validate/task/181494770	Valid		system	Tile_025-018-000_0-000.jpg		2021-05-27 11:31:28	2021-05-27 13:13:06		NO		IN FOCUS
181494770	https://volunteer.ala.org.au/validate/task/181494770	Valid		system	Tile_025-018-000_0-000.jpg		2021-05-27 13:12:31	2021-05-27 13:13:06		NO		IN FOCUS
181494770	https://volunteer.ala.org.au/validate/task/181494770	Valid		system	Tile_025-018-000_0-000.jpg			2021-05-27 13:13:06		NO		IN FOCUS
181494771	https://volunteer.ala.org.au/validate/task/181494771	Valid		system	Tile_025-019-000_0-000.jpg		2021-05-27 13:12:46	2021-05-27 13:13:18		NO		IN FOCUS
181494771	https://volunteer.ala.org.au/validate/task/181494771	Valid		system	Tile_025-019-000_0-000.jpg		2021-05-27 11:31:44	2021-05-27 13:13:18		NO		IN FOCUS
181494771	https://volunteer.ala.org.au/validate/task/181494771	Valid		system	Tile_025-019-000_0-000.jpg			2021-05-27 13:13:18		NO		IN FOCUS
181494771	https://volunteer.ala.org.au/validate/task/181494771	Valid		system	Tile_025-019-000_0-000.jpg		2021-05-27 13:13:17	2021-05-27 13:13:18		NO		IN FOCUS
181494779	https://volunteer.ala.org.au/validate/task/181494779	Valid		system	Tile_025-027-000_0-000.jpg		2021-05-27 13:14:50	2021-05-27 13:14:50		NO		IN FOCUS
181494779	https://volunteer.ala.org.au/validate/task/181494779	Valid		system	Tile_025-027-000_0-000.jpg		2021-05-27 11:53:31	2021-05-27 13:14:50		NO		IN FOCUS
181494779	https://volunteer.ala.org.au/validate/task/181494779	Valid		system	Tile_025-027-000_0-000.jpg		2021-05-27 11:35:19	2021-05-27 13:14:50		NO		IN FOCUS
181494779	https://volunteer.ala.org.au/validate/task/181494779	Valid		system	Tile_025-027-000_0-000.jpg			2021-05-27 13:14:50		NO		IN FOCUS
181494775	https://volunteer.ala.org.au/validate/task/181494775	Valid		system	Tile_025-023-000_0-000.jpg		2021-05-27 11:32:33	2021-05-27 13:15:43		NO		IN FOCUS
181494775	https://volunteer.ala.org.au/validate/task/181494775	Valid		system	Tile_025-023-000_0-000.jpg		2021-05-27 13:13:39	2021-05-27 13:15:43		NO		IN FOCUS
181494775	https://volunteer.ala.org.au/validate/task/181494775	Valid		system	Tile_025-023-000_0-000.jpg			2021-05-27 13:15:43		NO		IN FOCUS
181494775	https://volunteer.ala.org.au/validate/task/181494775	Valid		system	Tile_025-023-000_0-000.jpg		2021-05-27 13:15:43	2021-05-27 13:15:43		NO		IN FOCUS
181494782	https://volunteer.ala.org.au/validate/task/181494782	Valid		system	Tile_025-030-000_0-000.jpg		2021-05-27 11:35:58	2021-05-27 13:15:44		NO		IN FOCUS
181494782	https://volunteer.ala.org.au/validate/task/181494782	Valid		system	Tile_025-030-000_0-000.jpg			2021-05-27 13:15:44		NO		IN FOCUS
181494782	https://volunteer.ala.org.au/validate/task/181494782	Valid		system	Tile_025-030-000_0-000.jpg		2021-05-27 11:55:41	2021-05-27 13:15:44		NO		IN FOCUS
181494782	https://volunteer.ala.org.au/validate/task/181494782	Valid		system	Tile_025-030-000_0-000.jpg		2021-05-27 13:15:44	2021-05-27 13:15:44		NO		IN FOCUS
181494783	https://volunteer.ala.org.au/validate/task/181494783	Valid		system	Tile_025-031-000_0-000.jpg		2021-05-27 11:36:08	2021-05-27 13:15:59		NO		IN FOCUS
181494783	https://volunteer.ala.org.au/validate/task/181494783	Valid		system	Tile_025-031-000_0-000.jpg			2021-05-27 13:15:59		NO		IN FOCUS
181494783	https://volunteer.ala.org.au/validate/task/181494783	Valid		system	Tile_025-031-000_0-000.jpg		2021-05-27 13:15:58	2021-05-27 13:15:59		NO		IN FOCUS
181494783	https://volunteer.ala.org.au/validate/task/181494783	Valid		system	Tile_025-031-000_0-000.jpg		2021-05-27 11:56:17	2021-05-27 13:15:59		NO		IN FOCUS
181494784	https://volunteer.ala.org.au/validate/task/181494784	Valid		system	Tile_025-032-000_0-000.jpg		2021-05-27 11:36:27	2021-05-27 13:16:14		NO		IN FOCUS
181494784	https://volunteer.ala.org.au/validate/task/181494784	Valid		system	Tile_025-032-000_0-000.jpg			2021-05-27 13:16:14		NO		IN FOCUS
181494784	https://volunteer.ala.org.au/validate/task/181494784	Valid		system	Tile_025-032-000_0-000.jpg		2021-05-27 11:56:31	2021-05-27 13:16:14		NO		IN FOCUS
181494784	https://volunteer.ala.org.au/validate/task/181494784	Valid		system	Tile_025-032-000_0-000.jpg		2021-05-27 13:16:14	2021-05-27 13:16:14		NO		IN FOCUS
181494785	https://volunteer.ala.org.au/validate/task/181494785	Valid		system	Tile_025-033-000_0-000.jpg			2021-05-27 13:16:27		NO		IN FOCUS
181494785	https://volunteer.ala.org.au/validate/task/181494785	Valid		system	Tile_025-033-000_0-000.jpg		2021-05-27 13:16:25	2021-05-27 13:16:27		NO		IN FOCUS
181494785	https://volunteer.ala.org.au/validate/task/181494785	Valid		system	Tile_025-033-000_0-000.jpg		2021-05-27 11:56:45	2021-05-27 13:16:27		NO		IN FOCUS
181494785	https://volunteer.ala.org.au/validate/task/181494785	Valid		system	Tile_025-033-000_0-000.jpg		2021-05-27 11:36:40	2021-05-27 13:16:27		NO		IN FOCUS
181494786	https://volunteer.ala.org.au/validate/task/181494786	Valid		system	Tile_025-034-000_0-000.jpg		2021-05-27 11:38:31	2021-05-27 13:16:36		NO		IN FOCUS
181494786	https://volunteer.ala.org.au/validate/task/181494786	Valid		system	Tile_025-034-000_0-000.jpg			2021-05-27 13:16:36		NO		IN FOCUS
181494786	https://volunteer.ala.org.au/validate/task/181494786	Valid		system	Tile_025-034-000_0-000.jpg		2021-05-27 11:57:16	2021-05-27 13:16:36		NO		IN FOCUS
181494786	https://volunteer.ala.org.au/validate/task/181494786	Valid		system	Tile_025-034-000_0-000.jpg		2021-05-27 13:16:36	2021-05-27 13:16:36		NO		IN FOCUS
181494788	https://volunteer.ala.org.au/validate/task/181494788	Valid		system	Tile_025-036-000_0-000.jpg		2021-05-27 11:58:50	2021-05-27 13:17:01		NO		IN FOCUS
181494788	https://volunteer.ala.org.au/validate/task/181494788	Valid		system	Tile_025-036-000_0-000.jpg			2021-05-27 13:17:01		NO		IN FOCUS
181494788	https://volunteer.ala.org.au/validate/task/181494788	Valid		system	Tile_025-036-000_0-000.jpg		2021-05-27 13:17:01	2021-05-27 13:17:01		NO		IN FOCUS
181494788	https://volunteer.ala.org.au/validate/task/181494788	Valid		system	Tile_025-036-000_0-000.jpg		2021-05-27 11:38:58	2021-05-27 13:17:01		NO		IN FOCUS
181494789	https://volunteer.ala.org.au/validate/task/181494789	Valid		system	Tile_025-037-000_0-000.jpg			2021-05-27 13:17:17		NO		IN FOCUS
181494789	https://volunteer.ala.org.au/validate/task/181494789	Valid		system	Tile_025-037-000_0-000.jpg		2021-05-27 13:17:16	2021-05-27 13:17:17		NO		IN FOCUS
181494789	https://volunteer.ala.org.au/validate/task/181494789	Valid		system	Tile_025-037-000_0-000.jpg		2021-05-27 11:39:23	2021-05-27 13:17:17		NO		IN FOCUS
181494789	https://volunteer.ala.org.au/validate/task/181494789	Valid		system	Tile_025-037-000_0-000.jpg		2021-05-27 11:59:07	2021-05-27 13:17:17		NO		IN FOCUS
181494790	https://volunteer.ala.org.au/validate/task/181494790	Valid		system	Tile_025-038-000_0-000.jpg			2021-05-27 13:17:30		NO		IN FOCUS
181494790	https://volunteer.ala.org.au/validate/task/181494790	Valid		system	Tile_025-038-000_0-000.jpg		2021-05-27 11:59:22	2021-05-27 13:17:30		NO		IN FOCUS
181494790	https://volunteer.ala.org.au/validate/task/181494790	Valid		system	Tile_025-038-000_0-000.jpg		2021-05-27 11:39:33	2021-05-27 13:17:30		NO		IN FOCUS
181494790	https://volunteer.ala.org.au/validate/task/181494790	Valid		system	Tile_025-038-000_0-000.jpg		2021-05-27 13:17:28	2021-05-27 13:17:30		NO		IN FOCUS
181494781	https://volunteer.ala.org.au/validate/task/181494781	Valid		system	Tile_025-029-000_0-000.jpg		2021-05-27 13:15:30	2021-05-27 13:18:28		NO		IN FOCUS
181494781	https://volunteer.ala.org.au/validate/task/181494781	Valid		system	Tile_025-029-000_0-000.jpg			2021-05-27 13:18:28		NO		IN FOCUS
181494781	https://volunteer.ala.org.au/validate/task/181494781	Valid		system	Tile_025-029-000_0-000.jpg		2021-05-27 13:18:28	2021-05-27 13:18:28		NO		IN FOCUS
181494781	https://volunteer.ala.org.au/validate/task/181494781	Valid		system	Tile_025-029-000_0-000.jpg		2021-05-27 11:35:47	2021-05-27 13:18:28		NO		IN FOCUS
181494787	https://volunteer.ala.org.au/validate/task/181494787	Valid		system	Tile_025-035-000_0-000.jpg			2021-05-27 13:18:41		NO		IN FOCUS
181494787	https://volunteer.ala.org.au/validate/task/181494787	Valid		system	Tile_025-035-000_0-000.jpg		2021-05-27 11:38:48	2021-05-27 13:18:41		NO		IN FOCUS
181494787	https://volunteer.ala.org.au/validate/task/181494787	Valid		system	Tile_025-035-000_0-000.jpg		2021-05-27 13:18:40	2021-05-27 13:18:41		NO		IN FOCUS
181494787	https://volunteer.ala.org.au/validate/task/181494787	Valid		system	Tile_025-035-000_0-000.jpg		2021-05-27 13:16:48	2021-05-27 13:18:41		NO		IN FOCUS
181494794	https://volunteer.ala.org.au/validate/task/181494794	Valid		system	Tile_025-042-000_0-000.jpg		2021-05-27 12:01:00	2021-05-27 13:18:42		NO		IN FOCUS
181494794	https://volunteer.ala.org.au/validate/task/181494794	Valid		system	Tile_025-042-000_0-000.jpg		2021-05-27 13:18:42	2021-05-27 13:18:42		NO		IN FOCUS
181494794	https://volunteer.ala.org.au/validate/task/181494794	Valid		system	Tile_025-042-000_0-000.jpg			2021-05-27 13:18:42		NO		IN FOCUS
181494794	https://volunteer.ala.org.au/validate/task/181494794	Valid		system	Tile_025-042-000_0-000.jpg		2021-05-27 11:41:21	2021-05-27 13:18:42		NO		IN FOCUS
181494791	https://volunteer.ala.org.au/validate/task/181494791	Valid		system	Tile_025-039-000_0-000.jpg		2021-05-27 13:18:53	2021-05-27 13:18:53		NO		IN FOCUS
181494791	https://volunteer.ala.org.au/validate/task/181494791	Valid		system	Tile_025-039-000_0-000.jpg		2021-05-27 11:39:46	2021-05-27 13:18:53		NO		IN FOCUS
181494791	https://volunteer.ala.org.au/validate/task/181494791	Valid		system	Tile_025-039-000_0-000.jpg			2021-05-27 13:18:53		NO		IN FOCUS
181494791	https://volunteer.ala.org.au/validate/task/181494791	Valid		system	Tile_025-039-000_0-000.jpg		2021-05-27 13:18:04	2021-05-27 13:18:53		NO		IN FOCUS
181494795	https://volunteer.ala.org.au/validate/task/181494795	Valid		system	Tile_025-043-000_0-000.jpg			2021-05-27 13:18:57		NO		IN FOCUS
181494795	https://volunteer.ala.org.au/validate/task/181494795	Valid		system	Tile_025-043-000_0-000.jpg		2021-05-27 12:01:15	2021-05-27 13:18:57		NO		IN FOCUS
181494795	https://volunteer.ala.org.au/validate/task/181494795	Valid		system	Tile_025-043-000_0-000.jpg		2021-05-27 13:18:56	2021-05-27 13:18:57		NO		IN FOCUS
181494795	https://volunteer.ala.org.au/validate/task/181494795	Valid		system	Tile_025-043-000_0-000.jpg		2021-05-27 11:41:33	2021-05-27 13:18:57		NO		IN FOCUS
181494793	https://volunteer.ala.org.au/validate/task/181494793	Valid		system	Tile_025-041-000_0-000.jpg		2021-05-27 12:00:46	2021-05-27 13:19:16		NO		IN FOCUS
181494793	https://volunteer.ala.org.au/validate/task/181494793	Valid		system	Tile_025-041-000_0-000.jpg		2021-05-27 13:19:16	2021-05-27 13:19:16		NO		IN FOCUS
181494793	https://volunteer.ala.org.au/validate/task/181494793	Valid		system	Tile_025-041-000_0-000.jpg		2021-05-27 11:40:34	2021-05-27 13:19:16		NO		IN FOCUS
181494793	https://volunteer.ala.org.au/validate/task/181494793	Valid		system	Tile_025-041-000_0-000.jpg			2021-05-27 13:19:16		NO		IN FOCUS
181494796	https://volunteer.ala.org.au/validate/task/181494796	Valid		system	Tile_025-044-000_0-000.jpg			2021-05-27 13:19:28		NO		IN FOCUS
181494796	https://volunteer.ala.org.au/validate/task/181494796	Valid		system	Tile_025-044-000_0-000.jpg		2021-05-27 13:19:12	2021-05-27 13:19:28		NO		IN FOCUS
181494796	https://volunteer.ala.org.au/validate/task/181494796	Valid		system	Tile_025-044-000_0-000.jpg		2021-05-27 13:19:28	2021-05-27 13:19:28		NO		IN FOCUS
181494796	https://volunteer.ala.org.au/validate/task/181494796	Valid		system	Tile_025-044-000_0-000.jpg		2021-05-27 11:41:44	2021-05-27 13:19:28		NO		IN FOCUS
181494797	https://volunteer.ala.org.au/validate/task/181494797	Valid		system	Tile_025-045-000_0-000.jpg		2021-05-27 11:44:09	2021-05-27 13:19:28		NO		IN FOCUS
181494797	https://volunteer.ala.org.au/validate/task/181494797	Valid		system	Tile_025-045-000_0-000.jpg		2021-05-27 13:19:28	2021-05-27 13:19:28		NO		IN FOCUS
181494797	https://volunteer.ala.org.au/validate/task/181494797	Valid		system	Tile_025-045-000_0-000.jpg			2021-05-27 13:19:28		NO		IN FOCUS
181494797	https://volunteer.ala.org.au/validate/task/181494797	Valid		system	Tile_025-045-000_0-000.jpg		2021-05-27 12:01:37	2021-05-27 13:19:28		NO		IN FOCUS
181494798	https://volunteer.ala.org.au/validate/task/181494798	Valid		system	Tile_025-046-000_0-000.jpg		2021-05-27 11:44:23	2021-05-27 13:19:43		NO		IN FOCUS
181494798	https://volunteer.ala.org.au/validate/task/181494798	Valid		system	Tile_025-046-000_0-000.jpg		2021-05-27 13:19:45	2021-05-27 13:19:43		NO		IN FOCUS
181494798	https://volunteer.ala.org.au/validate/task/181494798	Valid		system	Tile_025-046-000_0-000.jpg		2021-05-27 13:19:43	2021-05-27 13:19:43		NO		IN FOCUS
181494798	https://volunteer.ala.org.au/validate/task/181494798	Valid		system	Tile_025-046-000_0-000.jpg			2021-05-27 13:19:43		NO		IN FOCUS
181494798	https://volunteer.ala.org.au/validate/task/181494798	Valid		system	Tile_025-046-000_0-000.jpg		2021-05-27 12:02:23	2021-05-27 13:19:43		NO		IN FOCUS
181494799	https://volunteer.ala.org.au/validate/task/181494799	Valid		system	Tile_025-047-000_0-000.jpg			2021-05-27 13:19:59		NO		IN FOCUS
181494799	https://volunteer.ala.org.au/validate/task/181494799	Valid		system	Tile_025-047-000_0-000.jpg		2021-05-27 13:19:59	2021-05-27 13:19:59		NO		IN FOCUS
181494799	https://volunteer.ala.org.au/validate/task/181494799	Valid		system	Tile_025-047-000_0-000.jpg		2021-05-27 11:44:34	2021-05-27 13:19:59		NO		IN FOCUS
181494799	https://volunteer.ala.org.au/validate/task/181494799	Valid		system	Tile_025-047-000_0-000.jpg		2021-05-27 13:19:54	2021-05-27 13:19:59		NO		IN FOCUS
181494800	https://volunteer.ala.org.au/validate/task/181494800	Valid		system	Tile_025-048-000_0-000.jpg			2021-05-27 13:20:13		NO		IN FOCUS
181494800	https://volunteer.ala.org.au/validate/task/181494800	Valid		system	Tile_025-048-000_0-000.jpg		2021-05-27 11:44:46	2021-05-27 13:20:13		NO		IN FOCUS
181494800	https://volunteer.ala.org.au/validate/task/181494800	Valid		system	Tile_025-048-000_0-000.jpg		2021-05-27 13:20:11	2021-05-27 13:20:13		NO		IN FOCUS
181494800	https://volunteer.ala.org.au/validate/task/181494800	Valid		system	Tile_025-048-000_0-000.jpg		2021-05-27 13:20:13	2021-05-27 13:20:13		NO		IN FOCUS
181494802	https://volunteer.ala.org.au/validate/task/181494802	Valid		system	Tile_025-050-000_0-000.jpg		2021-05-27 13:20:39	2021-05-27 13:20:43		NO		IN FOCUS
181494802	https://volunteer.ala.org.au/validate/task/181494802	Valid		system	Tile_025-050-000_0-000.jpg			2021-05-27 13:20:43		NO		IN FOCUS
181494802	https://volunteer.ala.org.au/validate/task/181494802	Valid		system	Tile_025-050-000_0-000.jpg		2021-05-27 11:45:08	2021-05-27 13:20:43		NO		IN FOCUS
181494802	https://volunteer.ala.org.au/validate/task/181494802	Valid		system	Tile_025-050-000_0-000.jpg		2021-05-27 13:20:41	2021-05-27 13:20:43		NO		IN FOCUS
181494803	https://volunteer.ala.org.au/validate/task/181494803	Valid		system	Tile_025-051-000_0-000.jpg		2021-05-27 11:45:21	2021-05-27 13:21:01		NO		IN FOCUS
181494803	https://volunteer.ala.org.au/validate/task/181494803	Valid		system	Tile_025-051-000_0-000.jpg		2021-05-27 13:20:54	2021-05-27 13:21:01		NO		IN FOCUS
181494803	https://volunteer.ala.org.au/validate/task/181494803	Valid		system	Tile_025-051-000_0-000.jpg		2021-05-27 13:21:01	2021-05-27 13:21:01		NO		IN FOCUS
181494803	https://volunteer.ala.org.au/validate/task/181494803	Valid		system	Tile_025-051-000_0-000.jpg			2021-05-27 13:21:01		NO		IN FOCUS
181494804	https://volunteer.ala.org.au/validate/task/181494804	Valid		system	Tile_025-052-000_0-000.jpg		2021-05-27 13:21:06	2021-05-27 13:21:10		NO		IN FOCUS
181494804	https://volunteer.ala.org.au/validate/task/181494804	Valid		system	Tile_025-052-000_0-000.jpg			2021-05-27 13:21:10		NO		IN FOCUS
181494804	https://volunteer.ala.org.au/validate/task/181494804	Valid		system	Tile_025-052-000_0-000.jpg		2021-05-27 13:21:10	2021-05-27 13:21:10		NO		IN FOCUS
181494804	https://volunteer.ala.org.au/validate/task/181494804	Valid		system	Tile_025-052-000_0-000.jpg		2021-05-27 12:51:57	2021-05-27 13:21:10		NO		IN FOCUS
181494806	https://volunteer.ala.org.au/validate/task/181494806	Valid		system	Tile_025-054-000_0-000.jpg			2021-05-27 13:21:40		NO		IN FOCUS
181494806	https://volunteer.ala.org.au/validate/task/181494806	Valid		system	Tile_025-054-000_0-000.jpg		2021-05-27 13:21:39	2021-05-27 13:21:40		NO		IN FOCUS
181494806	https://volunteer.ala.org.au/validate/task/181494806	Valid		system	Tile_025-054-000_0-000.jpg		2021-05-27 12:52:23	2021-05-27 13:21:40		NO		IN FOCUS
181494806	https://volunteer.ala.org.au/validate/task/181494806	Valid		system	Tile_025-054-000_0-000.jpg		2021-05-27 12:03:51	2021-05-27 13:21:40		NO		IN FOCUS
181494807	https://volunteer.ala.org.au/validate/task/181494807	Valid		system	Tile_025-055-000_0-000.jpg		2021-05-27 12:04:06	2021-05-27 13:21:50		NO		IN FOCUS
181494807	https://volunteer.ala.org.au/validate/task/181494807	Valid		system	Tile_025-055-000_0-000.jpg		2021-05-27 12:52:34	2021-05-27 13:21:50		NO		IN FOCUS
181494807	https://volunteer.ala.org.au/validate/task/181494807	Valid		system	Tile_025-055-000_0-000.jpg			2021-05-27 13:21:50		NO		IN FOCUS
181494807	https://volunteer.ala.org.au/validate/task/181494807	Valid		system	Tile_025-055-000_0-000.jpg		2021-05-27 13:21:53	2021-05-27 13:21:50		NO		IN FOCUS
181494807	https://volunteer.ala.org.au/validate/task/181494807	Valid		system	Tile_025-055-000_0-000.jpg		2021-05-27 13:21:50	2021-05-27 13:21:50		NO		IN FOCUS
181494808	https://volunteer.ala.org.au/validate/task/181494808	Valid		system	Tile_025-056-000_0-000.jpg		2021-05-27 13:22:01	2021-05-27 13:22:01		NO		IN FOCUS
181494808	https://volunteer.ala.org.au/validate/task/181494808	Valid		system	Tile_025-056-000_0-000.jpg			2021-05-27 13:22:01		NO		IN FOCUS
181494808	https://volunteer.ala.org.au/validate/task/181494808	Valid		system	Tile_025-056-000_0-000.jpg		2021-05-27 12:04:24	2021-05-27 13:22:01		NO		IN FOCUS
181494808	https://volunteer.ala.org.au/validate/task/181494808	Valid		system	Tile_025-056-000_0-000.jpg		2021-05-27 12:52:48	2021-05-27 13:22:01		NO		IN FOCUS
181494809	https://volunteer.ala.org.au/validate/task/181494809	Valid		system	Tile_025-057-000_0-000.jpg		2021-05-27 13:22:11	2021-05-27 13:22:11		NO		IN FOCUS
181494809	https://volunteer.ala.org.au/validate/task/181494809	Valid		system	Tile_025-057-000_0-000.jpg			2021-05-27 13:22:11		NO		IN FOCUS
181494809	https://volunteer.ala.org.au/validate/task/181494809	Valid		system	Tile_025-057-000_0-000.jpg		2021-05-27 12:53:01	2021-05-27 13:22:11		NO		IN FOCUS
181494809	https://volunteer.ala.org.au/validate/task/181494809	Valid		system	Tile_025-057-000_0-000.jpg		2021-05-27 13:22:19	2021-05-27 13:22:11		NO		IN FOCUS
181494809	https://volunteer.ala.org.au/validate/task/181494809	Valid		system	Tile_025-057-000_0-000.jpg		2021-05-27 12:04:36	2021-05-27 13:22:11		NO		IN FOCUS
181494810	https://volunteer.ala.org.au/validate/task/181494810	Valid		system	Tile_025-058-000_0-000.jpg		2021-05-27 13:22:26	2021-05-27 13:22:26		NO		IN FOCUS
181494810	https://volunteer.ala.org.au/validate/task/181494810	Valid		system	Tile_025-058-000_0-000.jpg			2021-05-27 13:22:26		NO		IN FOCUS
181494810	https://volunteer.ala.org.au/validate/task/181494810	Valid		system	Tile_025-058-000_0-000.jpg		2021-05-27 13:22:35	2021-05-27 13:22:26		NO		IN FOCUS
181494810	https://volunteer.ala.org.au/validate/task/181494810	Valid		system	Tile_025-058-000_0-000.jpg		2021-05-27 12:05:00	2021-05-27 13:22:26		NO		IN FOCUS
181494810	https://volunteer.ala.org.au/validate/task/181494810	Valid		system	Tile_025-058-000_0-000.jpg		2021-05-27 12:53:14	2021-05-27 13:22:26		NO		IN FOCUS
181494812	https://volunteer.ala.org.au/validate/task/181494812	Valid		system	Tile_025-060-000_0-000.jpg		2021-05-27 12:53:38	2021-05-27 13:23:55		NO		IN FOCUS
181494812	https://volunteer.ala.org.au/validate/task/181494812	Valid		system	Tile_025-060-000_0-000.jpg		2021-05-27 13:23:10	2021-05-27 13:23:55		NO		IN FOCUS
181494812	https://volunteer.ala.org.au/validate/task/181494812	Valid		system	Tile_025-060-000_0-000.jpg		2021-05-27 13:23:55	2021-05-27 13:23:55		NO		IN FOCUS
181494812	https://volunteer.ala.org.au/validate/task/181494812	Valid		system	Tile_025-060-000_0-000.jpg			2021-05-27 13:23:55		NO		IN FOCUS
181494817	https://volunteer.ala.org.au/validate/task/181494817	Valid		system	Tile_026-005-000_0-000.jpg		2021-05-27 12:54:42	2021-05-27 13:24:39		NO		IN FOCUS
181494817	https://volunteer.ala.org.au/validate/task/181494817	Valid		system	Tile_026-005-000_0-000.jpg		2021-05-27 12:06:14	2021-05-27 13:24:39		NO		IN FOCUS
181494817	https://volunteer.ala.org.au/validate/task/181494817	Valid		system	Tile_026-005-000_0-000.jpg			2021-05-27 13:24:39		NO		IN FOCUS
181494817	https://volunteer.ala.org.au/validate/task/181494817	Valid		system	Tile_026-005-000_0-000.jpg		2021-05-27 13:24:38	2021-05-27 13:24:39		NO		IN FOCUS
181494815	https://volunteer.ala.org.au/validate/task/181494815	Valid		system	Tile_026-003-000_0-000.jpg			2021-05-27 13:24:41		NO		IN FOCUS
181494815	https://volunteer.ala.org.au/validate/task/181494815	Valid		system	Tile_026-003-000_0-000.jpg		2021-05-27 13:24:39	2021-05-27 13:24:41		NO		IN FOCUS
181494815	https://volunteer.ala.org.au/validate/task/181494815	Valid		system	Tile_026-003-000_0-000.jpg		2021-05-27 12:54:12	2021-05-27 13:24:41		NO		IN FOCUS
181494815	https://volunteer.ala.org.au/validate/task/181494815	Valid		system	Tile_026-003-000_0-000.jpg		2021-05-27 13:24:01	2021-05-27 13:24:41		NO		IN FOCUS
181494819	https://volunteer.ala.org.au/validate/task/181494819	Valid		system	Tile_026-007-000_0-000.jpg		2021-05-27 13:25:09	2021-05-27 13:25:27		NO		IN FOCUS
181494819	https://volunteer.ala.org.au/validate/task/181494819	Valid		system	Tile_026-007-000_0-000.jpg			2021-05-27 13:25:27		NO		IN FOCUS
181494819	https://volunteer.ala.org.au/validate/task/181494819	Valid		system	Tile_026-007-000_0-000.jpg		2021-05-27 13:25:27	2021-05-27 13:25:27		NO		IN FOCUS
181494819	https://volunteer.ala.org.au/validate/task/181494819	Valid		system	Tile_026-007-000_0-000.jpg		2021-05-27 12:55:04	2021-05-27 13:25:27		NO		IN FOCUS
181494820	https://volunteer.ala.org.au/validate/task/181494820	Valid		system	Tile_026-008-000_0-000.jpg		2021-05-27 12:55:14	2021-05-27 13:25:38		NO		IN FOCUS
181494820	https://volunteer.ala.org.au/validate/task/181494820	Valid		system	Tile_026-008-000_0-000.jpg		2021-05-27 13:25:25	2021-05-27 13:25:38		NO		IN FOCUS
181494820	https://volunteer.ala.org.au/validate/task/181494820	Valid		system	Tile_026-008-000_0-000.jpg			2021-05-27 13:25:38		NO		IN FOCUS
181494820	https://volunteer.ala.org.au/validate/task/181494820	Valid		system	Tile_026-008-000_0-000.jpg		2021-05-27 13:25:38	2021-05-27 13:25:38		NO		IN FOCUS
181494822	https://volunteer.ala.org.au/validate/task/181494822	Valid		system	Tile_026-010-000_0-000.jpg		2021-05-27 12:55:35	2021-05-27 13:25:59		NO		IN FOCUS
181494822	https://volunteer.ala.org.au/validate/task/181494822	Valid		system	Tile_026-010-000_0-000.jpg		2021-05-27 13:25:57	2021-05-27 13:25:59		NO		IN FOCUS
181494822	https://volunteer.ala.org.au/validate/task/181494822	Valid		system	Tile_026-010-000_0-000.jpg			2021-05-27 13:25:59		NO		IN FOCUS
181494822	https://volunteer.ala.org.au/validate/task/181494822	Valid		system	Tile_026-010-000_0-000.jpg		2021-05-27 13:25:59	2021-05-27 13:25:59		NO		IN FOCUS
181494824	https://volunteer.ala.org.au/validate/task/181494824	Valid		system	Tile_026-012-000_0-000.jpg			2021-05-27 13:26:22		NO		IN FOCUS
181494824	https://volunteer.ala.org.au/validate/task/181494824	Valid		system	Tile_026-012-000_0-000.jpg		2021-05-27 13:26:22	2021-05-27 13:26:22		NO		IN FOCUS
181494824	https://volunteer.ala.org.au/validate/task/181494824	Valid		system	Tile_026-012-000_0-000.jpg		2021-05-27 12:56:02	2021-05-27 13:26:22		NO		IN FOCUS
181494824	https://volunteer.ala.org.au/validate/task/181494824	Valid		system	Tile_026-012-000_0-000.jpg		2021-05-27 13:26:32	2021-05-27 13:26:22		NO		IN FOCUS
181494824	https://volunteer.ala.org.au/validate/task/181494824	Valid		system	Tile_026-012-000_0-000.jpg		2021-05-27 12:07:40	2021-05-27 13:26:22		NO		IN FOCUS
181494825	https://volunteer.ala.org.au/validate/task/181494825	Valid		system	Tile_026-013-000_0-000.jpg			2021-05-27 13:26:39		NO		IN FOCUS
181494825	https://volunteer.ala.org.au/validate/task/181494825	Valid		system	Tile_026-013-000_0-000.jpg		2021-05-27 13:26:39	2021-05-27 13:26:39		NO		IN FOCUS
181494825	https://volunteer.ala.org.au/validate/task/181494825	Valid		system	Tile_026-013-000_0-000.jpg		2021-05-27 12:07:53	2021-05-27 13:26:39		NO		IN FOCUS
181494825	https://volunteer.ala.org.au/validate/task/181494825	Valid		system	Tile_026-013-000_0-000.jpg		2021-05-27 12:56:12	2021-05-27 13:26:39		NO		IN FOCUS
181494826	https://volunteer.ala.org.au/validate/task/181494826	Valid		system	Tile_026-014-000_0-000.jpg		2021-05-27 12:56:22	2021-05-27 13:26:51		NO		IN FOCUS
181494826	https://volunteer.ala.org.au/validate/task/181494826	Valid		system	Tile_026-014-000_0-000.jpg		2021-05-27 13:26:50	2021-05-27 13:26:51		NO		IN FOCUS
181494826	https://volunteer.ala.org.au/validate/task/181494826	Valid		system	Tile_026-014-000_0-000.jpg			2021-05-27 13:26:51		NO		IN FOCUS
181494826	https://volunteer.ala.org.au/validate/task/181494826	Valid		system	Tile_026-014-000_0-000.jpg		2021-05-27 12:08:12	2021-05-27 13:26:51		NO		IN FOCUS
181494827	https://volunteer.ala.org.au/validate/task/181494827	Valid		system	Tile_026-015-000_0-000.jpg		2021-05-27 12:08:26	2021-05-27 13:27:02		NO		IN FOCUS
181494827	https://volunteer.ala.org.au/validate/task/181494827	Valid		system	Tile_026-015-000_0-000.jpg		2021-05-27 13:27:02	2021-05-27 13:27:02		NO		IN FOCUS
181494827	https://volunteer.ala.org.au/validate/task/181494827	Valid		system	Tile_026-015-000_0-000.jpg			2021-05-27 13:27:02		NO		IN FOCUS
181494827	https://volunteer.ala.org.au/validate/task/181494827	Valid		system	Tile_026-015-000_0-000.jpg		2021-05-27 12:56:32	2021-05-27 13:27:02		NO		IN FOCUS
181494832	https://volunteer.ala.org.au/validate/task/181494832	Valid		system	Tile_026-020-000_0-000.jpg		2021-05-27 12:57:25	2021-05-27 13:28:09		NO		IN FOCUS
181494832	https://volunteer.ala.org.au/validate/task/181494832	Valid		system	Tile_026-020-000_0-000.jpg		2021-05-27 13:28:09	2021-05-27 13:28:09		NO		IN FOCUS
181494832	https://volunteer.ala.org.au/validate/task/181494832	Valid		system	Tile_026-020-000_0-000.jpg			2021-05-27 13:28:09		NO		IN FOCUS
181494832	https://volunteer.ala.org.au/validate/task/181494832	Valid		system	Tile_026-020-000_0-000.jpg		2021-05-27 12:09:43	2021-05-27 13:28:09		NO		IN FOCUS
181494834	https://volunteer.ala.org.au/validate/task/181494834	Valid		system	Tile_026-022-000_0-000.jpg			2021-05-27 13:29:14		NO		IN FOCUS
181494834	https://volunteer.ala.org.au/validate/task/181494834	Valid		system	Tile_026-022-000_0-000.jpg		2021-05-27 13:29:14	2021-05-27 13:29:14		NO		IN FOCUS
181494834	https://volunteer.ala.org.au/validate/task/181494834	Valid		system	Tile_026-022-000_0-000.jpg		2021-05-27 12:10:13	2021-05-27 13:29:14		NO		IN FOCUS
181494834	https://volunteer.ala.org.au/validate/task/181494834	Valid		system	Tile_026-022-000_0-000.jpg		2021-05-27 12:57:47	2021-05-27 13:29:14		NO		IN FOCUS
181494835	https://volunteer.ala.org.au/validate/task/181494835	Valid		system	Tile_026-023-000_0-000.jpg		2021-05-27 12:57:57	2021-05-27 13:29:28		NO		IN FOCUS
181494835	https://volunteer.ala.org.au/validate/task/181494835	Valid		system	Tile_026-023-000_0-000.jpg			2021-05-27 13:29:28		NO		IN FOCUS
181494835	https://volunteer.ala.org.au/validate/task/181494835	Valid		system	Tile_026-023-000_0-000.jpg		2021-05-27 12:10:47	2021-05-27 13:29:28		NO		IN FOCUS
181494835	https://volunteer.ala.org.au/validate/task/181494835	Valid		system	Tile_026-023-000_0-000.jpg		2021-05-27 13:29:27	2021-05-27 13:29:28		NO		IN FOCUS
181494840	https://volunteer.ala.org.au/validate/task/181494840	Valid		system	Tile_026-028-000_0-000.jpg		2021-05-27 12:12:38	2021-05-27 13:30:32		NO		IN FOCUS
181494840	https://volunteer.ala.org.au/validate/task/181494840	Valid		system	Tile_026-028-000_0-000.jpg		2021-05-27 13:30:31	2021-05-27 13:30:32		NO		IN FOCUS
181494840	https://volunteer.ala.org.au/validate/task/181494840	Valid		system	Tile_026-028-000_0-000.jpg		2021-05-27 12:59:15	2021-05-27 13:30:32		NO		IN FOCUS
181494840	https://volunteer.ala.org.au/validate/task/181494840	Valid		system	Tile_026-028-000_0-000.jpg			2021-05-27 13:30:32		NO		IN FOCUS
181494842	https://volunteer.ala.org.au/validate/task/181494842	Valid		system	Tile_026-030-000_0-000.jpg			2021-05-27 13:31:01		NO		IN FOCUS
181494842	https://volunteer.ala.org.au/validate/task/181494842	Valid		system	Tile_026-030-000_0-000.jpg		2021-05-27 13:31:01	2021-05-27 13:31:01		NO		IN FOCUS
181494842	https://volunteer.ala.org.au/validate/task/181494842	Valid		system	Tile_026-030-000_0-000.jpg		2021-05-27 12:59:36	2021-05-27 13:31:01		NO		IN FOCUS
181494842	https://volunteer.ala.org.au/validate/task/181494842	Valid		system	Tile_026-030-000_0-000.jpg		2021-05-27 12:13:07	2021-05-27 13:31:01		NO		IN FOCUS
181494843	https://volunteer.ala.org.au/validate/task/181494843	Valid		system	Tile_026-031-000_0-000.jpg			2021-05-27 13:31:16		NO		IN FOCUS
181494843	https://volunteer.ala.org.au/validate/task/181494843	Valid		system	Tile_026-031-000_0-000.jpg		2021-05-27 12:13:21	2021-05-27 13:31:16		NO		IN FOCUS
181494843	https://volunteer.ala.org.au/validate/task/181494843	Valid		system	Tile_026-031-000_0-000.jpg		2021-05-27 13:31:16	2021-05-27 13:31:16		NO		IN FOCUS
181494843	https://volunteer.ala.org.au/validate/task/181494843	Valid		system	Tile_026-031-000_0-000.jpg		2021-05-27 12:59:47	2021-05-27 13:31:16		NO		IN FOCUS
181494846	https://volunteer.ala.org.au/validate/task/181494846	Valid		system	Tile_026-034-000_0-000.jpg		2021-05-27 13:01:30	2021-05-27 13:32:01		NO		IN FOCUS
181494846	https://volunteer.ala.org.au/validate/task/181494846	Valid		system	Tile_026-034-000_0-000.jpg		2021-05-27 12:13:54	2021-05-27 13:32:01		NO		IN FOCUS
181494846	https://volunteer.ala.org.au/validate/task/181494846	Valid		system	Tile_026-034-000_0-000.jpg		2021-05-27 13:32:01	2021-05-27 13:32:01		NO		IN FOCUS
181494846	https://volunteer.ala.org.au/validate/task/181494846	Valid		system	Tile_026-034-000_0-000.jpg			2021-05-27 13:32:01		NO		IN FOCUS
181494829	https://volunteer.ala.org.au/validate/task/181494829	Valid		system	Tile_026-017-000_0-000.jpg		2021-05-27 13:27:27	2021-05-27 13:32:40		NO		IN FOCUS
181494829	https://volunteer.ala.org.au/validate/task/181494829	Valid		system	Tile_026-017-000_0-000.jpg		2021-05-27 13:32:38	2021-05-27 13:32:40		NO		IN FOCUS
181494829	https://volunteer.ala.org.au/validate/task/181494829	Valid		system	Tile_026-017-000_0-000.jpg		2021-05-27 12:56:52	2021-05-27 13:32:40		NO		IN FOCUS
181494829	https://volunteer.ala.org.au/validate/task/181494829	Valid		system	Tile_026-017-000_0-000.jpg			2021-05-27 13:32:40		NO		IN FOCUS
181494848	https://volunteer.ala.org.au/validate/task/181494848	Valid		system	Tile_026-036-000_0-000.jpg		2021-05-27 13:02:22	2021-05-27 13:36:47		NO		IN FOCUS
181494848	https://volunteer.ala.org.au/validate/task/181494848	Valid		system	Tile_026-036-000_0-000.jpg		2021-05-27 12:15:53	2021-05-27 13:36:47		NO		IN FOCUS
181494848	https://volunteer.ala.org.au/validate/task/181494848	Valid		system	Tile_026-036-000_0-000.jpg			2021-05-27 13:36:47		NO		IN FOCUS
181494848	https://volunteer.ala.org.au/validate/task/181494848	Valid		system	Tile_026-036-000_0-000.jpg		2021-05-27 13:36:46	2021-05-27 13:36:47		NO		IN FOCUS
181494849	https://volunteer.ala.org.au/validate/task/181494849	Valid		system	Tile_026-037-000_0-000.jpg		2021-05-27 12:16:05	2021-05-27 13:36:58		NO		IN FOCUS
181494849	https://volunteer.ala.org.au/validate/task/181494849	Valid		system	Tile_026-037-000_0-000.jpg		2021-05-27 13:36:58	2021-05-27 13:36:58		NO		IN FOCUS
181494849	https://volunteer.ala.org.au/validate/task/181494849	Valid		system	Tile_026-037-000_0-000.jpg			2021-05-27 13:36:58		NO		IN FOCUS
181494849	https://volunteer.ala.org.au/validate/task/181494849	Valid		system	Tile_026-037-000_0-000.jpg		2021-05-27 13:02:34	2021-05-27 13:36:58		NO		IN FOCUS
181494850	https://volunteer.ala.org.au/validate/task/181494850	Valid		system	Tile_026-038-000_0-000.jpg		2021-05-27 13:02:44	2021-05-27 13:37:07		NO		IN FOCUS
181494850	https://volunteer.ala.org.au/validate/task/181494850	Valid		system	Tile_026-038-000_0-000.jpg			2021-05-27 13:37:07		NO		IN FOCUS
181494850	https://volunteer.ala.org.au/validate/task/181494850	Valid		system	Tile_026-038-000_0-000.jpg		2021-05-27 13:37:07	2021-05-27 13:37:07		NO		IN FOCUS
181494850	https://volunteer.ala.org.au/validate/task/181494850	Valid		system	Tile_026-038-000_0-000.jpg		2021-05-27 12:16:22	2021-05-27 13:37:07		NO		IN FOCUS
181494830	https://volunteer.ala.org.au/validate/task/181494830	Valid		system	Tile_026-018-000_0-000.jpg		2021-05-27 12:57:02	2021-05-27 13:38:51		NO		IN FOCUS
181494830	https://volunteer.ala.org.au/validate/task/181494830	Valid		system	Tile_026-018-000_0-000.jpg			2021-05-27 13:38:51		NO		IN FOCUS
181494830	https://volunteer.ala.org.au/validate/task/181494830	Valid		system	Tile_026-018-000_0-000.jpg		2021-05-27 13:27:46	2021-05-27 13:38:51		NO		IN FOCUS
181494830	https://volunteer.ala.org.au/validate/task/181494830	Valid		system	Tile_026-018-000_0-000.jpg		2021-05-27 13:38:51	2021-05-27 13:38:51		NO		IN FOCUS
181494831	https://volunteer.ala.org.au/validate/task/181494831	Valid		system	Tile_026-019-000_0-000.jpg		2021-05-27 12:57:14	2021-05-27 13:39:09		NO		IN FOCUS
181494831	https://volunteer.ala.org.au/validate/task/181494831	Valid		system	Tile_026-019-000_0-000.jpg		2021-05-27 13:39:09	2021-05-27 13:39:09		NO		IN FOCUS
181494831	https://volunteer.ala.org.au/validate/task/181494831	Valid		system	Tile_026-019-000_0-000.jpg		2021-05-27 13:27:58	2021-05-27 13:39:09		NO
181494831	https://volunteer.ala.org.au/validate/task/181494831	Valid		system	Tile_026-019-000_0-000.jpg		2021-05-27 12:09:25	2021-05-27 13:39:09		NO		IN FOCUS
181494831	https://volunteer.ala.org.au/validate/task/181494831	Valid		system	Tile_026-019-000_0-000.jpg			2021-05-27 13:39:09		NO		IN FOCUS
181494836	https://volunteer.ala.org.au/validate/task/181494836	Valid		system	Tile_026-024-000_0-000.jpg		2021-05-27 12:58:07	2021-05-27 13:39:31		NO		IN FOCUS
181494836	https://volunteer.ala.org.au/validate/task/181494836	Valid		system	Tile_026-024-000_0-000.jpg		2021-05-27 13:29:38	2021-05-27 13:39:31		NO		IN FOCUS
181494836	https://volunteer.ala.org.au/validate/task/181494836	Valid		system	Tile_026-024-000_0-000.jpg		2021-05-27 13:39:31	2021-05-27 13:39:31		NO		IN FOCUS
181494836	https://volunteer.ala.org.au/validate/task/181494836	Valid		system	Tile_026-024-000_0-000.jpg			2021-05-27 13:39:31		NO		IN FOCUS
181494837	https://volunteer.ala.org.au/validate/task/181494837	Valid		system	Tile_026-025-000_0-000.jpg			2021-05-27 13:39:50		NO		IN FOCUS
181494837	https://volunteer.ala.org.au/validate/task/181494837	Valid		system	Tile_026-025-000_0-000.jpg		2021-05-27 13:39:49	2021-05-27 13:39:50		NO		IN FOCUS
181494837	https://volunteer.ala.org.au/validate/task/181494837	Valid		system	Tile_026-025-000_0-000.jpg		2021-05-27 12:58:17	2021-05-27 13:39:50		NO		IN FOCUS
181494837	https://volunteer.ala.org.au/validate/task/181494837	Valid		system	Tile_026-025-000_0-000.jpg		2021-05-27 13:29:52	2021-05-27 13:39:50		NO		IN FOCUS
181494839	https://volunteer.ala.org.au/validate/task/181494839	Valid		system	Tile_026-027-000_0-000.jpg		2021-05-27 13:30:20	2021-05-27 13:40:21		NO		IN FOCUS
181494839	https://volunteer.ala.org.au/validate/task/181494839	Valid		system	Tile_026-027-000_0-000.jpg		2021-05-27 12:59:04	2021-05-27 13:40:21		NO		IN FOCUS
181494839	https://volunteer.ala.org.au/validate/task/181494839	Valid		system	Tile_026-027-000_0-000.jpg			2021-05-27 13:40:21		NO		IN FOCUS
181494839	https://volunteer.ala.org.au/validate/task/181494839	Valid		system	Tile_026-027-000_0-000.jpg		2021-05-27 13:40:21	2021-05-27 13:40:21		NO		IN FOCUS
181494841	https://volunteer.ala.org.au/validate/task/181494841	Valid		system	Tile_026-029-000_0-000.jpg		2021-05-27 13:40:40	2021-05-27 13:40:40		NO		IN FOCUS
181494841	https://volunteer.ala.org.au/validate/task/181494841	Valid		system	Tile_026-029-000_0-000.jpg			2021-05-27 13:40:40		NO		IN FOCUS
181494841	https://volunteer.ala.org.au/validate/task/181494841	Valid		system	Tile_026-029-000_0-000.jpg		2021-05-27 12:59:26	2021-05-27 13:40:40		NO		IN FOCUS
181494841	https://volunteer.ala.org.au/validate/task/181494841	Valid		system	Tile_026-029-000_0-000.jpg		2021-05-27 13:30:51	2021-05-27 13:40:40		NO		IN FOCUS
181494844	https://volunteer.ala.org.au/validate/task/181494844	Valid		system	Tile_026-032-000_0-000.jpg		2021-05-27 13:00:05	2021-05-27 13:40:58		NO		IN FOCUS
181494844	https://volunteer.ala.org.au/validate/task/181494844	Valid		system	Tile_026-032-000_0-000.jpg		2021-05-27 13:31:28	2021-05-27 13:40:58		NO		IN FOCUS
181494844	https://volunteer.ala.org.au/validate/task/181494844	Valid		system	Tile_026-032-000_0-000.jpg			2021-05-27 13:40:58		NO		IN FOCUS
181494844	https://volunteer.ala.org.au/validate/task/181494844	Valid		system	Tile_026-032-000_0-000.jpg		2021-05-27 13:40:58	2021-05-27 13:40:58		NO		IN FOCUS
181494851	https://volunteer.ala.org.au/validate/task/181494851	Valid		system	Tile_026-039-000_0-000.jpg		2021-05-27 13:37:20	2021-05-27 13:41:35		NO		IN FOCUS
181494851	https://volunteer.ala.org.au/validate/task/181494851	Valid		system	Tile_026-039-000_0-000.jpg		2021-05-27 13:02:57	2021-05-27 13:41:35		NO		IN FOCUS
181494851	https://volunteer.ala.org.au/validate/task/181494851	Valid		system	Tile_026-039-000_0-000.jpg		2021-05-27 13:41:34	2021-05-27 13:41:35		NO		IN FOCUS
181494851	https://volunteer.ala.org.au/validate/task/181494851	Valid		system	Tile_026-039-000_0-000.jpg			2021-05-27 13:41:35		NO		IN FOCUS
181494852	https://volunteer.ala.org.au/validate/task/181494852	Valid		system	Tile_026-040-000_0-000.jpg		2021-05-27 13:42:11	2021-05-27 13:42:58		NO		IN FOCUS
181494852	https://volunteer.ala.org.au/validate/task/181494852	Valid		system	Tile_026-040-000_0-000.jpg		2021-05-27 13:03:08	2021-05-27 13:42:58		NO		IN FOCUS
181494852	https://volunteer.ala.org.au/validate/task/181494852	Valid		system	Tile_026-040-000_0-000.jpg		2021-05-27 13:37:35	2021-05-27 13:42:58		NO		IN FOCUS
181494852	https://volunteer.ala.org.au/validate/task/181494852	Valid		system	Tile_026-040-000_0-000.jpg			2021-05-27 13:42:58		NO		IN FOCUS
181494853	https://volunteer.ala.org.au/validate/task/181494853	Valid		system	Tile_026-041-000_0-000.jpg		2021-05-27 13:42:28	2021-05-27 13:44:43		NO		IN FOCUS
181494853	https://volunteer.ala.org.au/validate/task/181494853	Valid		system	Tile_026-041-000_0-000.jpg		2021-05-27 13:03:18	2021-05-27 13:44:43		NO		IN FOCUS
181494853	https://volunteer.ala.org.au/validate/task/181494853	Valid		system	Tile_026-041-000_0-000.jpg			2021-05-27 13:44:43		NO		IN FOCUS
181494853	https://volunteer.ala.org.au/validate/task/181494853	Valid		system	Tile_026-041-000_0-000.jpg		2021-05-27 13:37:47	2021-05-27 13:44:43		NO		IN FOCUS
181494854	https://volunteer.ala.org.au/validate/task/181494854	Valid		system	Tile_026-042-000_0-000.jpg		2021-05-27 13:37:58	2021-05-27 13:44:43		NO		IN FOCUS
181494854	https://volunteer.ala.org.au/validate/task/181494854	Valid		system	Tile_026-042-000_0-000.jpg		2021-05-27 13:03:29	2021-05-27 13:44:43		NO		IN FOCUS
181494854	https://volunteer.ala.org.au/validate/task/181494854	Valid		system	Tile_026-042-000_0-000.jpg		2021-05-27 13:42:52	2021-05-27 13:44:43		NO		IN FOCUS
181494854	https://volunteer.ala.org.au/validate/task/181494854	Valid		system	Tile_026-042-000_0-000.jpg			2021-05-27 13:44:43		NO		IN FOCUS
181494855	https://volunteer.ala.org.au/validate/task/181494855	Valid		system	Tile_026-043-000_0-000.jpg			2021-05-27 13:44:43		NO		IN FOCUS
181494855	https://volunteer.ala.org.au/validate/task/181494855	Valid		system	Tile_026-043-000_0-000.jpg		2021-05-27 13:38:25	2021-05-27 13:44:43		NO		IN FOCUS
181494855	https://volunteer.ala.org.au/validate/task/181494855	Valid		system	Tile_026-043-000_0-000.jpg		2021-05-27 13:03:39	2021-05-27 13:44:43		NO		IN FOCUS
181494855	https://volunteer.ala.org.au/validate/task/181494855	Valid		system	Tile_026-043-000_0-000.jpg		2021-05-27 13:43:23	2021-05-27 13:44:43		NO		IN FOCUS
181494856	https://volunteer.ala.org.au/validate/task/181494856	Valid		system	Tile_026-044-000_0-000.jpg		2021-05-27 13:03:49	2021-05-27 13:44:43		NO		IN FOCUS
181494856	https://volunteer.ala.org.au/validate/task/181494856	Valid		system	Tile_026-044-000_0-000.jpg			2021-05-27 13:44:43		NO		IN FOCUS
181494856	https://volunteer.ala.org.au/validate/task/181494856	Valid		system	Tile_026-044-000_0-000.jpg		2021-05-27 13:39:35	2021-05-27 13:44:43		NO		IN FOCUS
181494856	https://volunteer.ala.org.au/validate/task/181494856	Valid		system	Tile_026-044-000_0-000.jpg		2021-05-27 13:43:40	2021-05-27 13:44:43		NO		IN FOCUS
181494857	https://volunteer.ala.org.au/validate/task/181494857	Valid		system	Tile_026-045-000_0-000.jpg		2021-05-27 13:03:58	2021-05-27 13:44:43		NO		IN FOCUS
181494857	https://volunteer.ala.org.au/validate/task/181494857	Valid		system	Tile_026-045-000_0-000.jpg		2021-05-27 13:44:08	2021-05-27 13:44:43		NO		IN FOCUS
181494857	https://volunteer.ala.org.au/validate/task/181494857	Valid		system	Tile_026-045-000_0-000.jpg			2021-05-27 13:44:43		NO		IN FOCUS
181494857	https://volunteer.ala.org.au/validate/task/181494857	Valid		system	Tile_026-045-000_0-000.jpg		2021-05-27 13:39:48	2021-05-27 13:44:43		NO		IN FOCUS
181494858	https://volunteer.ala.org.au/validate/task/181494858	Valid		system	Tile_026-046-000_0-000.jpg		2021-05-27 13:39:59	2021-05-27 13:44:43		NO		IN FOCUS
181494858	https://volunteer.ala.org.au/validate/task/181494858	Valid		system	Tile_026-046-000_0-000.jpg			2021-05-27 13:44:43		NO		IN FOCUS
181494858	https://volunteer.ala.org.au/validate/task/181494858	Valid		system	Tile_026-046-000_0-000.jpg		2021-05-27 13:04:09	2021-05-27 13:44:43		NO		IN FOCUS
181494858	https://volunteer.ala.org.au/validate/task/181494858	Valid		system	Tile_026-046-000_0-000.jpg		2021-05-27 13:44:24	2021-05-27 13:44:43		NO		IN FOCUS
181494859	https://volunteer.ala.org.au/validate/task/181494859	Valid		system	Tile_026-047-000_0-000.jpg			2021-05-27 13:44:44		NO		IN FOCUS
181494859	https://volunteer.ala.org.au/validate/task/181494859	Valid		system	Tile_026-047-000_0-000.jpg		2021-05-27 13:04:19	2021-05-27 13:44:44		NO		IN FOCUS
181494859	https://volunteer.ala.org.au/validate/task/181494859	Valid		system	Tile_026-047-000_0-000.jpg		2021-05-27 13:44:42	2021-05-27 13:44:44		NO		IN FOCUS
181494859	https://volunteer.ala.org.au/validate/task/181494859	Valid		system	Tile_026-047-000_0-000.jpg		2021-05-27 13:40:10	2021-05-27 13:44:44		NO		IN FOCUS
181494861	https://volunteer.ala.org.au/validate/task/181494861	Valid		system	Tile_026-049-000_0-000.jpg		2021-05-27 13:45:05	2021-05-27 13:45:05		NO		IN FOCUS
181494861	https://volunteer.ala.org.au/validate/task/181494861	Valid		system	Tile_026-049-000_0-000.jpg		2021-05-27 13:40:49	2021-05-27 13:45:05		NO		IN FOCUS
181494861	https://volunteer.ala.org.au/validate/task/181494861	Valid		system	Tile_026-049-000_0-000.jpg			2021-05-27 13:45:05		NO		IN FOCUS
181494861	https://volunteer.ala.org.au/validate/task/181494861	Valid		system	Tile_026-049-000_0-000.jpg		2021-05-27 13:04:44	2021-05-27 13:45:05		NO		IN FOCUS
181494862	https://volunteer.ala.org.au/validate/task/181494862	Valid		system	Tile_026-050-000_0-000.jpg		2021-05-27 13:04:56	2021-05-27 13:45:31		NO		IN FOCUS
181494862	https://volunteer.ala.org.au/validate/task/181494862	Valid		system	Tile_026-050-000_0-000.jpg		2021-05-27 13:45:29	2021-05-27 13:45:31		NO		IN FOCUS
181494862	https://volunteer.ala.org.au/validate/task/181494862	Valid		system	Tile_026-050-000_0-000.jpg			2021-05-27 13:45:31		NO		IN FOCUS
181494862	https://volunteer.ala.org.au/validate/task/181494862	Valid		system	Tile_026-050-000_0-000.jpg		2021-05-27 13:41:00	2021-05-27 13:45:31		NO		IN FOCUS
181494863	https://volunteer.ala.org.au/validate/task/181494863	Valid		system	Tile_026-051-000_0-000.jpg		2021-05-27 13:41:13	2021-05-27 13:45:48		NO		IN FOCUS
181494863	https://volunteer.ala.org.au/validate/task/181494863	Valid		system	Tile_026-051-000_0-000.jpg		2021-05-27 13:05:07	2021-05-27 13:45:48		NO		IN FOCUS
181494863	https://volunteer.ala.org.au/validate/task/181494863	Valid		system	Tile_026-051-000_0-000.jpg		2021-05-27 13:45:48	2021-05-27 13:45:48		NO		IN FOCUS
181494863	https://volunteer.ala.org.au/validate/task/181494863	Valid		system	Tile_026-051-000_0-000.jpg			2021-05-27 13:45:48		NO		IN FOCUS
181494866	https://volunteer.ala.org.au/validate/task/181494866	Valid		system	Tile_026-054-000_0-000.jpg		2021-05-27 13:05:37	2021-05-27 13:46:33		NO		IN FOCUS
181494866	https://volunteer.ala.org.au/validate/task/181494866	Valid		system	Tile_026-054-000_0-000.jpg			2021-05-27 13:46:33		NO		IN FOCUS
181494866	https://volunteer.ala.org.au/validate/task/181494866	Valid		system	Tile_026-054-000_0-000.jpg		2021-05-27 13:46:33	2021-05-27 13:46:33		NO		IN FOCUS
181494866	https://volunteer.ala.org.au/validate/task/181494866	Valid		system	Tile_026-054-000_0-000.jpg		2021-05-27 13:41:51	2021-05-27 13:46:33		NO		IN FOCUS
181494867	https://volunteer.ala.org.au/validate/task/181494867	Valid		system	Tile_026-055-000_0-000.jpg		2021-05-27 13:42:04	2021-05-27 13:46:53		NO		IN FOCUS
181494867	https://volunteer.ala.org.au/validate/task/181494867	Valid		system	Tile_026-055-000_0-000.jpg		2021-05-27 13:46:52	2021-05-27 13:46:53		NO		IN FOCUS
181494867	https://volunteer.ala.org.au/validate/task/181494867	Valid		system	Tile_026-055-000_0-000.jpg			2021-05-27 13:46:53		NO		IN FOCUS
181494867	https://volunteer.ala.org.au/validate/task/181494867	Valid		system	Tile_026-055-000_0-000.jpg		2021-05-27 13:05:47	2021-05-27 13:46:53		NO		IN FOCUS
181494869	https://volunteer.ala.org.au/validate/task/181494869	Valid		system	Tile_026-057-000_0-000.jpg		2021-05-27 13:47:24	2021-05-27 13:47:25		NO		IN FOCUS
181494869	https://volunteer.ala.org.au/validate/task/181494869	Valid		system	Tile_026-057-000_0-000.jpg			2021-05-27 13:47:25		NO		IN FOCUS
181494869	https://volunteer.ala.org.au/validate/task/181494869	Valid		system	Tile_026-057-000_0-000.jpg		2021-05-27 13:06:07	2021-05-27 13:47:25		NO		IN FOCUS
181494869	https://volunteer.ala.org.au/validate/task/181494869	Valid		system	Tile_026-057-000_0-000.jpg		2021-05-27 13:42:27	2021-05-27 13:47:25		NO		IN FOCUS
181494870	https://volunteer.ala.org.au/validate/task/181494870	Valid		system	Tile_026-058-000_0-000.jpg		2021-05-27 13:42:39	2021-05-27 13:48:36		NO		IN FOCUS
181494870	https://volunteer.ala.org.au/validate/task/181494870	Valid		system	Tile_026-058-000_0-000.jpg		2021-05-27 13:06:18	2021-05-27 13:48:36		NO		IN FOCUS
181494870	https://volunteer.ala.org.au/validate/task/181494870	Valid		system	Tile_026-058-000_0-000.jpg		2021-05-27 13:48:03	2021-05-27 13:48:36		NO		IN FOCUS
181494870	https://volunteer.ala.org.au/validate/task/181494870	Valid		system	Tile_026-058-000_0-000.jpg			2021-05-27 13:48:36		NO		IN FOCUS
181494871	https://volunteer.ala.org.au/validate/task/181494871	Valid		system	Tile_026-059-000_0-000.jpg			2021-05-27 13:48:36		NO		IN FOCUS
181494871	https://volunteer.ala.org.au/validate/task/181494871	Valid		system	Tile_026-059-000_0-000.jpg		2021-05-27 13:06:28	2021-05-27 13:48:36		NO		IN FOCUS
181494871	https://volunteer.ala.org.au/validate/task/181494871	Valid		system	Tile_026-059-000_0-000.jpg		2021-05-27 13:42:53	2021-05-27 13:48:36		NO		IN FOCUS
181494871	https://volunteer.ala.org.au/validate/task/181494871	Valid		system	Tile_026-059-000_0-000.jpg		2021-05-27 13:48:20	2021-05-27 13:48:36		NO		IN FOCUS
181494872	https://volunteer.ala.org.au/validate/task/181494872	Valid		system	Tile_026-060-000_0-000.jpg		2021-05-27 13:43:08	2021-05-27 13:49:54		NO		IN FOCUS
181494872	https://volunteer.ala.org.au/validate/task/181494872	Valid		system	Tile_026-060-000_0-000.jpg		2021-05-27 13:48:38	2021-05-27 13:49:54		NO		IN FOCUS
181494872	https://volunteer.ala.org.au/validate/task/181494872	Valid		system	Tile_026-060-000_0-000.jpg			2021-05-27 13:49:54		NO		IN FOCUS
181494872	https://volunteer.ala.org.au/validate/task/181494872	Valid		system	Tile_026-060-000_0-000.jpg		2021-05-27 13:06:41	2021-05-27 13:49:54		NO		IN FOCUS
181494873	https://volunteer.ala.org.au/validate/task/181494873	Valid		system	Tile_027-001-000_0-000.jpg		2021-05-27 13:06:52	2021-05-27 13:51:23		NO		IN FOCUS
181494873	https://volunteer.ala.org.au/validate/task/181494873	Valid		system	Tile_027-001-000_0-000.jpg			2021-05-27 13:51:23		NO		IN FOCUS
181494873	https://volunteer.ala.org.au/validate/task/181494873	Valid		system	Tile_027-001-000_0-000.jpg		2021-05-27 13:43:20	2021-05-27 13:51:23		NO		IN FOCUS
181494873	https://volunteer.ala.org.au/validate/task/181494873	Valid		system	Tile_027-001-000_0-000.jpg		2021-05-27 13:48:59	2021-05-27 13:51:23		NO		IN FOCUS
181494875	https://volunteer.ala.org.au/validate/task/181494875	Valid		system	Tile_027-003-000_0-000.jpg		2021-05-27 13:43:46	2021-05-27 13:52:09		NO		IN FOCUS
181494875	https://volunteer.ala.org.au/validate/task/181494875	Valid		system	Tile_027-003-000_0-000.jpg			2021-05-27 13:52:09		NO		IN FOCUS
181494875	https://volunteer.ala.org.au/validate/task/181494875	Valid		system	Tile_027-003-000_0-000.jpg		2021-05-27 13:50:45	2021-05-27 13:52:09		NO		IN FOCUS
181494875	https://volunteer.ala.org.au/validate/task/181494875	Valid		system	Tile_027-003-000_0-000.jpg		2021-05-27 13:07:12	2021-05-27 13:52:09		NO		IN FOCUS
181494876	https://volunteer.ala.org.au/validate/task/181494876	Valid		system	Tile_027-004-000_0-000.jpg		2021-05-27 13:07:22	2021-05-27 13:52:09		NO		IN FOCUS
181494876	https://volunteer.ala.org.au/validate/task/181494876	Valid		system	Tile_027-004-000_0-000.jpg		2021-05-27 13:43:59	2021-05-27 13:52:09		NO		IN FOCUS
181494876	https://volunteer.ala.org.au/validate/task/181494876	Valid		system	Tile_027-004-000_0-000.jpg			2021-05-27 13:52:09		NO		IN FOCUS
181494876	https://volunteer.ala.org.au/validate/task/181494876	Valid		system	Tile_027-004-000_0-000.jpg		2021-05-27 13:51:00	2021-05-27 13:52:09		NO		IN FOCUS
181494877	https://volunteer.ala.org.au/validate/task/181494877	Valid		system	Tile_027-005-000_0-000.jpg			2021-05-27 13:52:09		NO		IN FOCUS
181494877	https://volunteer.ala.org.au/validate/task/181494877	Valid		system	Tile_027-005-000_0-000.jpg		2021-05-27 13:07:31	2021-05-27 13:52:09		NO		IN FOCUS
181494877	https://volunteer.ala.org.au/validate/task/181494877	Valid		system	Tile_027-005-000_0-000.jpg		2021-05-27 13:51:18	2021-05-27 13:52:09		NO		IN FOCUS
181494877	https://volunteer.ala.org.au/validate/task/181494877	Valid		system	Tile_027-005-000_0-000.jpg		2021-05-27 13:44:10	2021-05-27 13:52:09		NO		IN FOCUS
181494874	https://volunteer.ala.org.au/validate/task/181494874	Valid		system	Tile_027-002-000_0-000.jpg			2021-05-27 13:52:09		NO		IN FOCUS
181494874	https://volunteer.ala.org.au/validate/task/181494874	Valid		system	Tile_027-002-000_0-000.jpg		2021-05-27 13:07:03	2021-05-27 13:52:09		NO		IN FOCUS
181494874	https://volunteer.ala.org.au/validate/task/181494874	Valid		system	Tile_027-002-000_0-000.jpg		2021-05-27 13:50:22	2021-05-27 13:52:09		NO		IN FOCUS
181494874	https://volunteer.ala.org.au/validate/task/181494874	Valid		system	Tile_027-002-000_0-000.jpg		2021-05-27 13:43:33	2021-05-27 13:52:09		NO		IN FOCUS
181494879	https://volunteer.ala.org.au/validate/task/181494879	Valid		system	Tile_027-007-000_0-000.jpg		2021-05-27 13:44:38	2021-05-27 13:53:24		NO		IN FOCUS
181494879	https://volunteer.ala.org.au/validate/task/181494879	Valid		system	Tile_027-007-000_0-000.jpg		2021-05-27 13:07:52	2021-05-27 13:53:24		NO		IN FOCUS
181494879	https://volunteer.ala.org.au/validate/task/181494879	Valid		system	Tile_027-007-000_0-000.jpg		2021-05-27 13:51:51	2021-05-27 13:53:24		NO		IN FOCUS
181494879	https://volunteer.ala.org.au/validate/task/181494879	Valid		system	Tile_027-007-000_0-000.jpg			2021-05-27 13:53:24		NO		IN FOCUS
181494880	https://volunteer.ala.org.au/validate/task/181494880	Valid		system	Tile_027-008-000_0-000.jpg		2021-05-27 13:52:07	2021-05-27 13:53:24		NO		IN FOCUS
181494880	https://volunteer.ala.org.au/validate/task/181494880	Valid		system	Tile_027-008-000_0-000.jpg			2021-05-27 13:53:24		NO		IN FOCUS
181494880	https://volunteer.ala.org.au/validate/task/181494880	Valid		system	Tile_027-008-000_0-000.jpg		2021-05-27 13:44:49	2021-05-27 13:53:24		NO		IN FOCUS
181494880	https://volunteer.ala.org.au/validate/task/181494880	Valid		system	Tile_027-008-000_0-000.jpg		2021-05-27 13:08:38	2021-05-27 13:53:24		NO		IN FOCUS
181494881	https://volunteer.ala.org.au/validate/task/181494881	Valid		system	Tile_027-009-000_0-000.jpg			2021-05-27 13:54:35		NO		IN FOCUS
181494881	https://volunteer.ala.org.au/validate/task/181494881	Valid		system	Tile_027-009-000_0-000.jpg		2021-05-27 13:45:02	2021-05-27 13:54:35		NO		IN FOCUS
181494881	https://volunteer.ala.org.au/validate/task/181494881	Valid		system	Tile_027-009-000_0-000.jpg		2021-05-27 13:52:21	2021-05-27 13:54:35		NO		IN FOCUS
181494881	https://volunteer.ala.org.au/validate/task/181494881	Valid		system	Tile_027-009-000_0-000.jpg		2021-05-27 13:08:48	2021-05-27 13:54:35		NO		IN FOCUS
181494883	https://volunteer.ala.org.au/validate/task/181494883	Valid		system	Tile_027-011-000_0-000.jpg		2021-05-27 13:52:42	2021-05-27 13:56:01		NO		IN FOCUS
181494883	https://volunteer.ala.org.au/validate/task/181494883	Valid		system	Tile_027-011-000_0-000.jpg			2021-05-27 13:56:01		NO		IN FOCUS
181494883	https://volunteer.ala.org.au/validate/task/181494883	Valid		system	Tile_027-011-000_0-000.jpg		2021-05-27 13:45:28	2021-05-27 13:56:01		NO		IN FOCUS
181494883	https://volunteer.ala.org.au/validate/task/181494883	Valid		system	Tile_027-011-000_0-000.jpg		2021-05-27 13:09:08	2021-05-27 13:56:01		NO		IN FOCUS
181494884	https://volunteer.ala.org.au/validate/task/181494884	Valid		system	Tile_027-012-000_0-000.jpg		2021-05-27 13:52:53	2021-05-27 13:56:01		NO		IN FOCUS
181494884	https://volunteer.ala.org.au/validate/task/181494884	Valid		system	Tile_027-012-000_0-000.jpg		2021-05-27 13:45:39	2021-05-27 13:56:01		NO		IN FOCUS
181494884	https://volunteer.ala.org.au/validate/task/181494884	Valid		system	Tile_027-012-000_0-000.jpg		2021-05-27 13:09:18	2021-05-27 13:56:01		NO		IN FOCUS
181494884	https://volunteer.ala.org.au/validate/task/181494884	Valid		system	Tile_027-012-000_0-000.jpg			2021-05-27 13:56:01		NO		IN FOCUS
181494885	https://volunteer.ala.org.au/validate/task/181494885	Valid		system	Tile_027-013-000_0-000.jpg		2021-05-27 13:53:06	2021-05-27 13:56:01		NO		IN FOCUS
181494885	https://volunteer.ala.org.au/validate/task/181494885	Valid		system	Tile_027-013-000_0-000.jpg			2021-05-27 13:56:01		NO		IN FOCUS
181494885	https://volunteer.ala.org.au/validate/task/181494885	Valid		system	Tile_027-013-000_0-000.jpg		2021-05-27 13:45:50	2021-05-27 13:56:01		NO		IN FOCUS
181494885	https://volunteer.ala.org.au/validate/task/181494885	Valid		system	Tile_027-013-000_0-000.jpg		2021-05-27 13:09:30	2021-05-27 13:56:01		NO		IN FOCUS
181494860	https://volunteer.ala.org.au/validate/task/181494860	Valid		system	Tile_026-048-000_0-000.jpg		2021-05-27 13:40:39	2021-05-27 14:10:19		NO		IN FOCUS
181494860	https://volunteer.ala.org.au/validate/task/181494860	Valid		system	Tile_026-048-000_0-000.jpg		2021-05-27 13:04:34	2021-05-27 14:10:19		NO		IN FOCUS
181494860	https://volunteer.ala.org.au/validate/task/181494860	Valid		system	Tile_026-048-000_0-000.jpg			2021-05-27 14:10:19		NO		IN FOCUS
181494860	https://volunteer.ala.org.au/validate/task/181494860	Valid		system	Tile_026-048-000_0-000.jpg		2021-05-27 14:10:19	2021-05-27 14:10:19		NO		IN FOCUS
181494868	https://volunteer.ala.org.au/validate/task/181494868	Valid		system	Tile_026-056-000_0-000.jpg		2021-05-27 13:05:57	2021-05-27 14:12:49		NO		IN FOCUS
181494868	https://volunteer.ala.org.au/validate/task/181494868	Valid		system	Tile_026-056-000_0-000.jpg		2021-05-27 13:42:15	2021-05-27 14:12:49		NO		IN FOCUS
181494868	https://volunteer.ala.org.au/validate/task/181494868	Valid		system	Tile_026-056-000_0-000.jpg		2021-05-27 14:12:48	2021-05-27 14:12:49		NO		IN FOCUS
181494868	https://volunteer.ala.org.au/validate/task/181494868	Valid		system	Tile_026-056-000_0-000.jpg			2021-05-27 14:12:49		NO		IN FOCUS
181494887	https://volunteer.ala.org.au/validate/task/181494887	Valid		system	Tile_027-015-000_0-000.jpg		2021-05-27 13:10:07	2021-05-27 14:13:47		NO		IN FOCUS
181494887	https://volunteer.ala.org.au/validate/task/181494887	Valid		system	Tile_027-015-000_0-000.jpg		2021-05-27 14:13:47	2021-05-27 14:13:47		NO		IN FOCUS
181494887	https://volunteer.ala.org.au/validate/task/181494887	Valid		system	Tile_027-015-000_0-000.jpg			2021-05-27 14:13:47		NO		IN FOCUS
181494887	https://volunteer.ala.org.au/validate/task/181494887	Valid		system	Tile_027-015-000_0-000.jpg		2021-05-27 13:47:48	2021-05-27 14:13:47		NO		IN FOCUS
181494892	https://volunteer.ala.org.au/validate/task/181494892	Valid		system	Tile_027-020-000_0-000.jpg		2021-05-27 13:10:58	2021-05-27 14:14:52		NO		IN FOCUS
181494892	https://volunteer.ala.org.au/validate/task/181494892	Valid		system	Tile_027-020-000_0-000.jpg		2021-05-27 14:14:52	2021-05-27 14:14:52		NO		IN FOCUS
181494892	https://volunteer.ala.org.au/validate/task/181494892	Valid		system	Tile_027-020-000_0-000.jpg		2021-05-27 13:49:02	2021-05-27 14:14:52		NO		IN FOCUS
181494892	https://volunteer.ala.org.au/validate/task/181494892	Valid		system	Tile_027-020-000_0-000.jpg			2021-05-27 14:14:52		NO		IN FOCUS
181494893	https://volunteer.ala.org.au/validate/task/181494893	Valid		system	Tile_027-021-000_0-000.jpg		2021-05-27 14:16:00	2021-05-27 14:16:01		NO		IN FOCUS
181494893	https://volunteer.ala.org.au/validate/task/181494893	Valid		system	Tile_027-021-000_0-000.jpg		2021-05-27 13:49:13	2021-05-27 14:16:01		NO		IN FOCUS
181494893	https://volunteer.ala.org.au/validate/task/181494893	Valid		system	Tile_027-021-000_0-000.jpg			2021-05-27 14:16:01		NO		IN FOCUS
181494893	https://volunteer.ala.org.au/validate/task/181494893	Valid		system	Tile_027-021-000_0-000.jpg		2021-05-27 13:11:08	2021-05-27 14:16:01		NO		IN FOCUS
181494894	https://volunteer.ala.org.au/validate/task/181494894	Valid		system	Tile_027-022-000_0-000.jpg		2021-05-27 13:11:19	2021-05-27 14:16:14		NO		IN FOCUS
181494894	https://volunteer.ala.org.au/validate/task/181494894	Valid		system	Tile_027-022-000_0-000.jpg		2021-05-27 14:16:14	2021-05-27 14:16:14		NO		IN FOCUS
181494894	https://volunteer.ala.org.au/validate/task/181494894	Valid		system	Tile_027-022-000_0-000.jpg			2021-05-27 14:16:14		NO		IN FOCUS
181494894	https://volunteer.ala.org.au/validate/task/181494894	Valid		system	Tile_027-022-000_0-000.jpg		2021-05-27 13:49:26	2021-05-27 14:16:14		NO		IN FOCUS
181494896	https://volunteer.ala.org.au/validate/task/181494896	Valid		system	Tile_027-024-000_0-000.jpg		2021-05-27 14:16:40	2021-05-27 14:16:40		NO		IN FOCUS
181494896	https://volunteer.ala.org.au/validate/task/181494896	Valid		system	Tile_027-024-000_0-000.jpg		2021-05-27 13:49:53	2021-05-27 14:16:40		NO		IN FOCUS
181494896	https://volunteer.ala.org.au/validate/task/181494896	Valid		system	Tile_027-024-000_0-000.jpg			2021-05-27 14:16:40		NO		IN FOCUS
181494896	https://volunteer.ala.org.au/validate/task/181494896	Valid		system	Tile_027-024-000_0-000.jpg		2021-05-27 13:11:38	2021-05-27 14:16:40		NO		IN FOCUS
181494904	https://volunteer.ala.org.au/validate/task/181494904	Valid		system	Tile_027-032-000_0-000.jpg		2021-05-27 14:17:52	2021-05-27 14:17:52		NO		IN FOCUS
181494904	https://volunteer.ala.org.au/validate/task/181494904	Valid		system	Tile_027-032-000_0-000.jpg		2021-05-27 13:57:41	2021-05-27 14:17:52		NO		IN FOCUS
181494904	https://volunteer.ala.org.au/validate/task/181494904	Valid		system	Tile_027-032-000_0-000.jpg		2021-05-27 13:13:26	2021-05-27 14:17:52		NO		IN FOCUS
181494904	https://volunteer.ala.org.au/validate/task/181494904	Valid		system	Tile_027-032-000_0-000.jpg			2021-05-27 14:17:52		NO		IN FOCUS
181494906	https://volunteer.ala.org.au/validate/task/181494906	Valid		system	Tile_027-034-000_0-000.jpg		2021-05-27 13:13:47	2021-05-27 14:18:12		NO		IN FOCUS
181494906	https://volunteer.ala.org.au/validate/task/181494906	Valid		system	Tile_027-034-000_0-000.jpg		2021-05-27 14:18:11	2021-05-27 14:18:12		NO		IN FOCUS
181494906	https://volunteer.ala.org.au/validate/task/181494906	Valid		system	Tile_027-034-000_0-000.jpg		2021-05-27 13:58:43	2021-05-27 14:18:12		NO		IN FOCUS
181494906	https://volunteer.ala.org.au/validate/task/181494906	Valid		system	Tile_027-034-000_0-000.jpg			2021-05-27 14:18:12		NO		IN FOCUS
181494908	https://volunteer.ala.org.au/validate/task/181494908	Valid		system	Tile_027-036-000_0-000.jpg		2021-05-27 14:18:28	2021-05-27 14:18:28		NO		IN FOCUS
181494908	https://volunteer.ala.org.au/validate/task/181494908	Valid		system	Tile_027-036-000_0-000.jpg		2021-05-27 14:00:04	2021-05-27 14:18:28		NO		IN FOCUS
181494908	https://volunteer.ala.org.au/validate/task/181494908	Valid		system	Tile_027-036-000_0-000.jpg			2021-05-27 14:18:28		NO		IN FOCUS
181494908	https://volunteer.ala.org.au/validate/task/181494908	Valid		system	Tile_027-036-000_0-000.jpg		2021-05-27 13:14:11	2021-05-27 14:18:28		NO		IN FOCUS
181494888	https://volunteer.ala.org.au/validate/task/181494888	Valid		system	Tile_027-016-000_0-000.jpg		2021-05-27 13:10:17	2021-05-27 14:20:07		NO		IN FOCUS
181494888	https://volunteer.ala.org.au/validate/task/181494888	Valid		system	Tile_027-016-000_0-000.jpg		2021-05-27 14:20:07	2021-05-27 14:20:07		NO		IN FOCUS
181494888	https://volunteer.ala.org.au/validate/task/181494888	Valid		system	Tile_027-016-000_0-000.jpg		2021-05-27 13:47:58	2021-05-27 14:20:07		NO		IN FOCUS
181494888	https://volunteer.ala.org.au/validate/task/181494888	Valid		system	Tile_027-016-000_0-000.jpg			2021-05-27 14:20:07		NO		IN FOCUS
181494890	https://volunteer.ala.org.au/validate/task/181494890	Valid		system	Tile_027-018-000_0-000.jpg		2021-05-27 14:20:53	2021-05-27 14:20:53		NO		IN FOCUS
181494890	https://volunteer.ala.org.au/validate/task/181494890	Valid		system	Tile_027-018-000_0-000.jpg			2021-05-27 14:20:53		NO		IN FOCUS
181494890	https://volunteer.ala.org.au/validate/task/181494890	Valid		system	Tile_027-018-000_0-000.jpg		2021-05-27 13:10:39	2021-05-27 14:20:53		NO		IN FOCUS
181494890	https://volunteer.ala.org.au/validate/task/181494890	Valid		system	Tile_027-018-000_0-000.jpg		2021-05-27 13:48:38	2021-05-27 14:20:53		NO		IN FOCUS
181494891	https://volunteer.ala.org.au/validate/task/181494891	Valid		system	Tile_027-019-000_0-000.jpg			2021-05-27 14:21:06		NO		IN FOCUS
181494891	https://volunteer.ala.org.au/validate/task/181494891	Valid		system	Tile_027-019-000_0-000.jpg		2021-05-27 14:21:06	2021-05-27 14:21:06		NO		IN FOCUS
181494891	https://volunteer.ala.org.au/validate/task/181494891	Valid		system	Tile_027-019-000_0-000.jpg		2021-05-27 13:10:49	2021-05-27 14:21:06		NO		IN FOCUS
181494891	https://volunteer.ala.org.au/validate/task/181494891	Valid		system	Tile_027-019-000_0-000.jpg		2021-05-27 13:48:51	2021-05-27 14:21:06		NO		IN FOCUS
181494895	https://volunteer.ala.org.au/validate/task/181494895	Valid		system	Tile_027-023-000_0-000.jpg		2021-05-27 14:21:25	2021-05-27 14:21:25		NO		IN FOCUS
181494895	https://volunteer.ala.org.au/validate/task/181494895	Valid		system	Tile_027-023-000_0-000.jpg		2021-05-27 13:11:29	2021-05-27 14:21:25		NO		IN FOCUS
181494895	https://volunteer.ala.org.au/validate/task/181494895	Valid		system	Tile_027-023-000_0-000.jpg			2021-05-27 14:21:25		NO		IN FOCUS
181494895	https://volunteer.ala.org.au/validate/task/181494895	Valid		system	Tile_027-023-000_0-000.jpg		2021-05-27 13:49:38	2021-05-27 14:21:25		NO		IN FOCUS
181494900	https://volunteer.ala.org.au/validate/task/181494900	Valid		system	Tile_027-028-000_0-000.jpg		2021-05-27 13:52:41	2021-05-27 14:22:54		NO		IN FOCUS
181494900	https://volunteer.ala.org.au/validate/task/181494900	Valid		system	Tile_027-028-000_0-000.jpg		2021-05-27 13:12:28	2021-05-27 14:22:54		NO		IN FOCUS
181494900	https://volunteer.ala.org.au/validate/task/181494900	Valid		system	Tile_027-028-000_0-000.jpg		2021-05-27 14:22:54	2021-05-27 14:22:54		NO		IN FOCUS
181494900	https://volunteer.ala.org.au/validate/task/181494900	Valid		system	Tile_027-028-000_0-000.jpg			2021-05-27 14:22:54		NO		IN FOCUS
181494912	https://volunteer.ala.org.au/validate/task/181494912	Valid		system	Tile_027-040-000_0-000.jpg			2021-05-27 14:26:25		NO		IN FOCUS
181494912	https://volunteer.ala.org.au/validate/task/181494912	Valid		system	Tile_027-040-000_0-000.jpg		2021-05-27 14:26:25	2021-05-27 14:26:25		NO		IN FOCUS
181494912	https://volunteer.ala.org.au/validate/task/181494912	Valid		system	Tile_027-040-000_0-000.jpg		2021-05-27 14:18:51	2021-05-27 14:26:25		NO		IN FOCUS
181494912	https://volunteer.ala.org.au/validate/task/181494912	Valid		system	Tile_027-040-000_0-000.jpg		2021-05-27 13:15:01	2021-05-27 14:26:25		NO		IN FOCUS
181495412	https://volunteer.ala.org.au/validate/task/181495412	Valid		system	Tile_027-041-000_0-000.jpg		2021-05-27 13:15:45	2021-05-27 14:26:50		NO		IN FOCUS
181495412	https://volunteer.ala.org.au/validate/task/181495412	Valid		system	Tile_027-041-000_0-000.jpg		2021-05-27 14:26:50	2021-05-27 14:26:50		NO		IN FOCUS
181495412	https://volunteer.ala.org.au/validate/task/181495412	Valid		system	Tile_027-041-000_0-000.jpg			2021-05-27 14:26:50		NO		IN FOCUS
181495412	https://volunteer.ala.org.au/validate/task/181495412	Valid		system	Tile_027-041-000_0-000.jpg		2021-05-27 14:19:03	2021-05-27 14:26:50		NO		IN FOCUS
181495413	https://volunteer.ala.org.au/validate/task/181495413	Valid		system	Tile_027-042-000_0-000.jpg		2021-05-27 14:19:14	2021-05-27 14:27:11		NO		IN FOCUS
181495413	https://volunteer.ala.org.au/validate/task/181495413	Valid		system	Tile_027-042-000_0-000.jpg		2021-05-27 13:15:56	2021-05-27 14:27:11		NO		IN FOCUS
181495413	https://volunteer.ala.org.au/validate/task/181495413	Valid		system	Tile_027-042-000_0-000.jpg		2021-05-27 14:27:10	2021-05-27 14:27:11		NO		IN FOCUS
181495413	https://volunteer.ala.org.au/validate/task/181495413	Valid		system	Tile_027-042-000_0-000.jpg			2021-05-27 14:27:11		NO		IN FOCUS
181495414	https://volunteer.ala.org.au/validate/task/181495414	Valid		system	Tile_027-043-000_0-000.jpg		2021-05-27 14:27:33	2021-05-27 14:27:33		NO		IN FOCUS
181495414	https://volunteer.ala.org.au/validate/task/181495414	Valid		system	Tile_027-043-000_0-000.jpg		2021-05-27 13:16:07	2021-05-27 14:27:33		NO		IN FOCUS
181495414	https://volunteer.ala.org.au/validate/task/181495414	Valid		system	Tile_027-043-000_0-000.jpg			2021-05-27 14:27:33		NO		IN FOCUS
181495414	https://volunteer.ala.org.au/validate/task/181495414	Valid		system	Tile_027-043-000_0-000.jpg		2021-05-27 14:19:28	2021-05-27 14:27:33		NO		IN FOCUS
181494909	https://volunteer.ala.org.au/validate/task/181494909	Valid		system	Tile_027-037-000_0-000.jpg		2021-05-27 14:25:18	2021-05-27 14:27:37		NO		IN FOCUS
181494909	https://volunteer.ala.org.au/validate/task/181494909	Valid		system	Tile_027-037-000_0-000.jpg		2021-05-27 13:14:27	2021-05-27 14:27:37		NO		IN FOCUS
181494909	https://volunteer.ala.org.au/validate/task/181494909	Valid		system	Tile_027-037-000_0-000.jpg		2021-05-27 14:27:37	2021-05-27 14:27:37		NO		IN FOCUS
181494909	https://volunteer.ala.org.au/validate/task/181494909	Valid		system	Tile_027-037-000_0-000.jpg			2021-05-27 14:27:37		NO		IN FOCUS
181494911	https://volunteer.ala.org.au/validate/task/181494911	Valid		system	Tile_027-039-000_0-000.jpg		2021-05-27 14:26:04	2021-05-27 14:27:58		NO		IN FOCUS
181494911	https://volunteer.ala.org.au/validate/task/181494911	Valid		system	Tile_027-039-000_0-000.jpg		2021-05-27 13:14:51	2021-05-27 14:27:58		NO		IN FOCUS
181494911	https://volunteer.ala.org.au/validate/task/181494911	Valid		system	Tile_027-039-000_0-000.jpg			2021-05-27 14:27:58		NO		IN FOCUS
181494911	https://volunteer.ala.org.au/validate/task/181494911	Valid		system	Tile_027-039-000_0-000.jpg		2021-05-27 14:27:58	2021-05-27 14:27:58		NO		IN FOCUS
181495415	https://volunteer.ala.org.au/validate/task/181495415	Valid		system	Tile_027-044-000_0-000.jpg		2021-05-27 14:27:56	2021-05-27 14:28:06		NO		IN FOCUS
181495415	https://volunteer.ala.org.au/validate/task/181495415	Valid		system	Tile_027-044-000_0-000.jpg		2021-05-27 14:28:06	2021-05-27 14:28:06		NO		IN FOCUS
181495415	https://volunteer.ala.org.au/validate/task/181495415	Valid		system	Tile_027-044-000_0-000.jpg		2021-05-27 13:16:17	2021-05-27 14:28:06		NO		IN FOCUS
181495415	https://volunteer.ala.org.au/validate/task/181495415	Valid		system	Tile_027-044-000_0-000.jpg			2021-05-27 14:28:06		NO		IN FOCUS
181495416	https://volunteer.ala.org.au/validate/task/181495416	Valid		system	Tile_027-045-000_0-000.jpg		2021-05-27 14:20:01	2021-05-27 14:28:14		NO		IN FOCUS
181495416	https://volunteer.ala.org.au/validate/task/181495416	Valid		system	Tile_027-045-000_0-000.jpg		2021-05-27 13:16:27	2021-05-27 14:28:14		NO		IN FOCUS
181495416	https://volunteer.ala.org.au/validate/task/181495416	Valid		system	Tile_027-045-000_0-000.jpg			2021-05-27 14:28:14		NO		IN FOCUS
181495416	https://volunteer.ala.org.au/validate/task/181495416	Valid		system	Tile_027-045-000_0-000.jpg		2021-05-27 14:28:22	2021-05-27 14:28:14		NO		IN FOCUS
181495416	https://volunteer.ala.org.au/validate/task/181495416	Valid		system	Tile_027-045-000_0-000.jpg		2021-05-27 14:28:14	2021-05-27 14:28:14		NO		IN FOCUS
181495417	https://volunteer.ala.org.au/validate/task/181495417	Valid		system	Tile_027-046-000_0-000.jpg		2021-05-27 14:28:36	2021-05-27 14:28:48		NO		IN FOCUS
181495417	https://volunteer.ala.org.au/validate/task/181495417	Valid		system	Tile_027-046-000_0-000.jpg		2021-05-27 14:28:47	2021-05-27 14:28:48		NO		IN FOCUS
181495417	https://volunteer.ala.org.au/validate/task/181495417	Valid		system	Tile_027-046-000_0-000.jpg			2021-05-27 14:28:48		NO		IN FOCUS
181495417	https://volunteer.ala.org.au/validate/task/181495417	Valid		system	Tile_027-046-000_0-000.jpg		2021-05-27 13:16:41	2021-05-27 14:28:48		NO		IN FOCUS
181495418	https://volunteer.ala.org.au/validate/task/181495418	Valid		system	Tile_027-047-000_0-000.jpg		2021-05-27 14:28:48	2021-05-27 14:29:08		NO		IN FOCUS
181495418	https://volunteer.ala.org.au/validate/task/181495418	Valid		system	Tile_027-047-000_0-000.jpg		2021-05-27 14:29:07	2021-05-27 14:29:08		NO		IN FOCUS
181495418	https://volunteer.ala.org.au/validate/task/181495418	Valid		system	Tile_027-047-000_0-000.jpg			2021-05-27 14:29:08		NO		IN FOCUS
181495418	https://volunteer.ala.org.au/validate/task/181495418	Valid		system	Tile_027-047-000_0-000.jpg		2021-05-27 13:16:55	2021-05-27 14:29:08		NO		IN FOCUS
181495419	https://volunteer.ala.org.au/validate/task/181495419	Valid		system	Tile_027-048-000_0-000.jpg		2021-05-27 13:17:06	2021-05-27 14:29:25		NO		IN FOCUS
181495419	https://volunteer.ala.org.au/validate/task/181495419	Valid		system	Tile_027-048-000_0-000.jpg			2021-05-27 14:29:25		NO		IN FOCUS
181495419	https://volunteer.ala.org.au/validate/task/181495419	Valid		system	Tile_027-048-000_0-000.jpg		2021-05-27 14:29:25	2021-05-27 14:29:25		NO		IN FOCUS
181495419	https://volunteer.ala.org.au/validate/task/181495419	Valid		system	Tile_027-048-000_0-000.jpg		2021-05-27 14:29:04	2021-05-27 14:29:25		NO		IN FOCUS
181495420	https://volunteer.ala.org.au/validate/task/181495420	Valid		system	Tile_027-049-000_0-000.jpg		2021-05-27 14:29:21	2021-05-27 14:29:43		NO		IN FOCUS
181495420	https://volunteer.ala.org.au/validate/task/181495420	Valid		system	Tile_027-049-000_0-000.jpg		2021-05-27 13:17:16	2021-05-27 14:29:43		NO		IN FOCUS
181495420	https://volunteer.ala.org.au/validate/task/181495420	Valid		system	Tile_027-049-000_0-000.jpg		2021-05-27 14:29:43	2021-05-27 14:29:43		NO		IN FOCUS
181495420	https://volunteer.ala.org.au/validate/task/181495420	Valid		system	Tile_027-049-000_0-000.jpg			2021-05-27 14:29:43		NO		IN FOCUS
181495421	https://volunteer.ala.org.au/validate/task/181495421	Valid		system	Tile_027-050-000_0-000.jpg			2021-05-27 14:30:03		NO		IN FOCUS
181495421	https://volunteer.ala.org.au/validate/task/181495421	Valid		system	Tile_027-050-000_0-000.jpg		2021-05-27 13:17:27	2021-05-27 14:30:03		NO		IN FOCUS
181495421	https://volunteer.ala.org.au/validate/task/181495421	Valid		system	Tile_027-050-000_0-000.jpg		2021-05-27 14:29:35	2021-05-27 14:30:03		NO		IN FOCUS
181495421	https://volunteer.ala.org.au/validate/task/181495421	Valid		system	Tile_027-050-000_0-000.jpg		2021-05-27 14:30:02	2021-05-27 14:30:03		NO		IN FOCUS
181495422	https://volunteer.ala.org.au/validate/task/181495422	Valid		system	Tile_027-051-000_0-000.jpg		2021-05-27 14:30:21	2021-05-27 14:30:21		NO		IN FOCUS
181495422	https://volunteer.ala.org.au/validate/task/181495422	Valid		system	Tile_027-051-000_0-000.jpg		2021-05-27 13:17:37	2021-05-27 14:30:21		NO		IN FOCUS
181495422	https://volunteer.ala.org.au/validate/task/181495422	Valid		system	Tile_027-051-000_0-000.jpg			2021-05-27 14:30:21		NO		IN FOCUS
181495422	https://volunteer.ala.org.au/validate/task/181495422	Valid		system	Tile_027-051-000_0-000.jpg		2021-05-27 14:29:43	2021-05-27 14:30:21		NO		IN FOCUS
181495423	https://volunteer.ala.org.au/validate/task/181495423	Valid		system	Tile_027-052-000_0-000.jpg		2021-05-27 13:17:48	2021-05-27 14:30:43		NO		IN FOCUS
181495423	https://volunteer.ala.org.au/validate/task/181495423	Valid		system	Tile_027-052-000_0-000.jpg		2021-05-27 14:30:43	2021-05-27 14:30:43		NO		IN FOCUS
181495423	https://volunteer.ala.org.au/validate/task/181495423	Valid		system	Tile_027-052-000_0-000.jpg			2021-05-27 14:30:43		NO		IN FOCUS
181495423	https://volunteer.ala.org.au/validate/task/181495423	Valid		system	Tile_027-052-000_0-000.jpg		2021-05-27 14:29:51	2021-05-27 14:30:43		NO		IN FOCUS
181495426	https://volunteer.ala.org.au/validate/task/181495426	Valid		system	Tile_027-055-000_0-000.jpg		2021-05-27 14:31:53	2021-05-27 14:31:53		NO		IN FOCUS
181495426	https://volunteer.ala.org.au/validate/task/181495426	Valid		system	Tile_027-055-000_0-000.jpg		2021-05-27 14:30:22	2021-05-27 14:31:53		NO		IN FOCUS
181495426	https://volunteer.ala.org.au/validate/task/181495426	Valid		system	Tile_027-055-000_0-000.jpg			2021-05-27 14:31:53		NO		IN FOCUS
181495426	https://volunteer.ala.org.au/validate/task/181495426	Valid		system	Tile_027-055-000_0-000.jpg		2021-05-27 13:18:46	2021-05-27 14:31:53		NO		IN FOCUS
181495427	https://volunteer.ala.org.au/validate/task/181495427	Valid		system	Tile_027-056-000_0-000.jpg		2021-05-27 14:30:30	2021-05-27 14:32:15		NO		IN FOCUS
181495427	https://volunteer.ala.org.au/validate/task/181495427	Valid		system	Tile_027-056-000_0-000.jpg		2021-05-27 14:32:15	2021-05-27 14:32:15		NO		IN FOCUS
181495427	https://volunteer.ala.org.au/validate/task/181495427	Valid		system	Tile_027-056-000_0-000.jpg			2021-05-27 14:32:15		NO		IN FOCUS
181495427	https://volunteer.ala.org.au/validate/task/181495427	Valid		system	Tile_027-056-000_0-000.jpg		2021-05-27 13:18:58	2021-05-27 14:32:15		NO		IN FOCUS
181495425	https://volunteer.ala.org.au/validate/task/181495425	Valid		system	Tile_027-054-000_0-000.jpg		2021-05-27 14:31:31	2021-05-27 14:32:47		NO		IN FOCUS
181495425	https://volunteer.ala.org.au/validate/task/181495425	Valid		system	Tile_027-054-000_0-000.jpg		2021-05-27 13:18:36	2021-05-27 14:32:47		NO
181495425	https://volunteer.ala.org.au/validate/task/181495425	Valid		system	Tile_027-054-000_0-000.jpg		2021-05-27 14:30:12	2021-05-27 14:32:47		NO		IN FOCUS
181495425	https://volunteer.ala.org.au/validate/task/181495425	Valid		system	Tile_027-054-000_0-000.jpg		2021-05-27 14:32:47	2021-05-27 14:32:47		NO		IN FOCUS
181495425	https://volunteer.ala.org.au/validate/task/181495425	Valid		system	Tile_027-054-000_0-000.jpg			2021-05-27 14:32:47		NO		IN FOCUS
181495428	https://volunteer.ala.org.au/validate/task/181495428	Valid		system	Tile_027-057-000_0-000.jpg			2021-05-27 14:33:49		NO		IN FOCUS
181495428	https://volunteer.ala.org.au/validate/task/181495428	Valid		system	Tile_027-057-000_0-000.jpg		2021-05-27 14:32:59	2021-05-27 14:33:49		NO		IN FOCUS
181495428	https://volunteer.ala.org.au/validate/task/181495428	Valid		system	Tile_027-057-000_0-000.jpg		2021-05-27 14:32:44	2021-05-27 14:33:49		NO		IN FOCUS
181495428	https://volunteer.ala.org.au/validate/task/181495428	Valid		system	Tile_027-057-000_0-000.jpg		2021-05-27 13:19:08	2021-05-27 14:33:49		NO		IN FOCUS
181495429	https://volunteer.ala.org.au/validate/task/181495429	Valid		system	Tile_027-058-000_0-000.jpg		2021-05-27 14:33:12	2021-05-27 14:33:49		NO		IN FOCUS
181495429	https://volunteer.ala.org.au/validate/task/181495429	Valid		system	Tile_027-058-000_0-000.jpg			2021-05-27 14:33:49		NO		IN FOCUS
181495429	https://volunteer.ala.org.au/validate/task/181495429	Valid		system	Tile_027-058-000_0-000.jpg		2021-05-27 13:19:19	2021-05-27 14:33:49		NO		IN FOCUS
181495429	https://volunteer.ala.org.au/validate/task/181495429	Valid		system	Tile_027-058-000_0-000.jpg		2021-05-27 14:30:44	2021-05-27 14:33:49		NO		IN FOCUS
181495430	https://volunteer.ala.org.au/validate/task/181495430	Valid		system	Tile_027-059-000_0-000.jpg		2021-05-27 14:33:23	2021-05-27 14:33:49		NO		IN FOCUS
181495430	https://volunteer.ala.org.au/validate/task/181495430	Valid		system	Tile_027-059-000_0-000.jpg		2021-05-27 14:33:20	2021-05-27 14:33:49		NO		IN FOCUS
181495430	https://volunteer.ala.org.au/validate/task/181495430	Valid		system	Tile_027-059-000_0-000.jpg		2021-05-27 13:19:29	2021-05-27 14:33:49		NO		IN FOCUS
181495430	https://volunteer.ala.org.au/validate/task/181495430	Valid		system	Tile_027-059-000_0-000.jpg		2021-05-27 14:30:54	2021-05-27 14:33:49		NO		IN FOCUS
181495430	https://volunteer.ala.org.au/validate/task/181495430	Valid		system	Tile_027-059-000_0-000.jpg			2021-05-27 14:33:49		NO		IN FOCUS
181495431	https://volunteer.ala.org.au/validate/task/181495431	Valid		system	Tile_027-060-000_0-000.jpg		2021-05-27 14:33:40	2021-05-27 14:34:52		NO		IN FOCUS
181495431	https://volunteer.ala.org.au/validate/task/181495431	Valid		system	Tile_027-060-000_0-000.jpg		2021-05-27 13:19:39	2021-05-27 14:34:52		NO		IN FOCUS
181495431	https://volunteer.ala.org.au/validate/task/181495431	Valid		system	Tile_027-060-000_0-000.jpg			2021-05-27 14:34:52		NO		IN FOCUS
181495431	https://volunteer.ala.org.au/validate/task/181495431	Valid		system	Tile_027-060-000_0-000.jpg		2021-05-27 14:31:08	2021-05-27 14:34:52		NO		IN FOCUS
181495431	https://volunteer.ala.org.au/validate/task/181495431	Valid		system	Tile_027-060-000_0-000.jpg		2021-05-27 14:33:35	2021-05-27 14:34:52		NO		IN FOCUS
181495432	https://volunteer.ala.org.au/validate/task/181495432	Valid		system	Tile_028-001-000_0-000.jpg		2021-05-27 14:33:48	2021-05-27 14:34:52		NO		IN FOCUS
181495432	https://volunteer.ala.org.au/validate/task/181495432	Valid		system	Tile_028-001-000_0-000.jpg			2021-05-27 14:34:52		NO		IN FOCUS
181495432	https://volunteer.ala.org.au/validate/task/181495432	Valid		system	Tile_028-001-000_0-000.jpg		2021-05-27 14:31:35	2021-05-27 14:34:52		NO		IN FOCUS
181495432	https://volunteer.ala.org.au/validate/task/181495432	Valid		system	Tile_028-001-000_0-000.jpg		2021-05-27 14:34:07	2021-05-27 14:34:52		NO		IN FOCUS
181495432	https://volunteer.ala.org.au/validate/task/181495432	Valid		system	Tile_028-001-000_0-000.jpg		2021-05-27 13:19:48	2021-05-27 14:34:52		NO		IN FOCUS
181495433	https://volunteer.ala.org.au/validate/task/181495433	Valid		system	Tile_028-002-000_0-000.jpg		2021-05-27 14:34:06	2021-05-27 14:36:15		NO		IN FOCUS
181495433	https://volunteer.ala.org.au/validate/task/181495433	Valid		system	Tile_028-002-000_0-000.jpg			2021-05-27 14:36:15		NO		IN FOCUS
181495433	https://volunteer.ala.org.au/validate/task/181495433	Valid		system	Tile_028-002-000_0-000.jpg		2021-05-27 14:34:35	2021-05-27 14:36:15		NO		IN FOCUS
181495433	https://volunteer.ala.org.au/validate/task/181495433	Valid		system	Tile_028-002-000_0-000.jpg		2021-05-27 13:19:59	2021-05-27 14:36:15		NO		IN FOCUS
181495433	https://volunteer.ala.org.au/validate/task/181495433	Valid		system	Tile_028-002-000_0-000.jpg		2021-05-27 14:31:52	2021-05-27 14:36:15		NO		IN FOCUS
181495434	https://volunteer.ala.org.au/validate/task/181495434	Valid		system	Tile_028-003-000_0-000.jpg		2021-05-27 14:34:20	2021-05-27 14:36:15		NO		IN FOCUS
181495434	https://volunteer.ala.org.au/validate/task/181495434	Valid		system	Tile_028-003-000_0-000.jpg		2021-05-27 14:34:56	2021-05-27 14:36:15		NO		IN FOCUS
181495434	https://volunteer.ala.org.au/validate/task/181495434	Valid		system	Tile_028-003-000_0-000.jpg		2021-05-27 13:24:42	2021-05-27 14:36:15		NO		IN FOCUS
181495434	https://volunteer.ala.org.au/validate/task/181495434	Valid		system	Tile_028-003-000_0-000.jpg		2021-05-27 14:32:34	2021-05-27 14:36:15		NO		IN FOCUS
181495434	https://volunteer.ala.org.au/validate/task/181495434	Valid		system	Tile_028-003-000_0-000.jpg			2021-05-27 14:36:15		NO		IN FOCUS
181495437	https://volunteer.ala.org.au/validate/task/181495437	Valid		system	Tile_028-006-000_0-000.jpg		2021-05-27 14:36:06	2021-05-27 14:37:01		NO		IN FOCUS
181495437	https://volunteer.ala.org.au/validate/task/181495437	Valid		system	Tile_028-006-000_0-000.jpg		2021-05-27 14:33:04	2021-05-27 14:37:01		NO		IN FOCUS
181495437	https://volunteer.ala.org.au/validate/task/181495437	Valid		system	Tile_028-006-000_0-000.jpg		2021-05-27 14:36:11	2021-05-27 14:37:01		NO		IN FOCUS
181495437	https://volunteer.ala.org.au/validate/task/181495437	Valid		system	Tile_028-006-000_0-000.jpg		2021-05-27 13:27:06	2021-05-27 14:37:01		NO		IN FOCUS
181495437	https://volunteer.ala.org.au/validate/task/181495437	Valid		system	Tile_028-006-000_0-000.jpg			2021-05-27 14:37:01		NO		IN FOCUS
181495438	https://volunteer.ala.org.au/validate/task/181495438	Valid		system	Tile_028-007-000_0-000.jpg			2021-05-27 14:37:01		NO		IN FOCUS
181495438	https://volunteer.ala.org.au/validate/task/181495438	Valid		system	Tile_028-007-000_0-000.jpg		2021-05-27 14:36:28	2021-05-27 14:37:01		NO		IN FOCUS
181495438	https://volunteer.ala.org.au/validate/task/181495438	Valid		system	Tile_028-007-000_0-000.jpg		2021-05-27 13:29:39	2021-05-27 14:37:01		NO		IN FOCUS
181495438	https://volunteer.ala.org.au/validate/task/181495438	Valid		system	Tile_028-007-000_0-000.jpg		2021-05-27 14:36:25	2021-05-27 14:37:01		NO		IN FOCUS
181495438	https://volunteer.ala.org.au/validate/task/181495438	Valid		system	Tile_028-007-000_0-000.jpg		2021-05-27 14:33:13	2021-05-27 14:37:01		NO		IN FOCUS
181495435	https://volunteer.ala.org.au/validate/task/181495435	Valid		system	Tile_028-004-000_0-000.jpg		2021-05-27 13:25:26	2021-05-27 14:37:01		NO		IN FOCUS
181495435	https://volunteer.ala.org.au/validate/task/181495435	Valid		system	Tile_028-004-000_0-000.jpg			2021-05-27 14:37:01		NO		IN FOCUS
181495435	https://volunteer.ala.org.au/validate/task/181495435	Valid		system	Tile_028-004-000_0-000.jpg		2021-05-27 14:32:46	2021-05-27 14:37:01		NO		IN FOCUS
181495435	https://volunteer.ala.org.au/validate/task/181495435	Valid		system	Tile_028-004-000_0-000.jpg		2021-05-27 14:35:21	2021-05-27 14:37:01		NO		IN FOCUS
181495435	https://volunteer.ala.org.au/validate/task/181495435	Valid		system	Tile_028-004-000_0-000.jpg		2021-05-27 14:35:38	2021-05-27 14:37:01		NO		IN FOCUS
181495436	https://volunteer.ala.org.au/validate/task/181495436	Valid		system	Tile_028-005-000_0-000.jpg		2021-05-27 14:35:56	2021-05-27 14:37:01		NO		IN FOCUS
181495436	https://volunteer.ala.org.au/validate/task/181495436	Valid		system	Tile_028-005-000_0-000.jpg		2021-05-27 14:32:55	2021-05-27 14:37:01		NO		IN FOCUS
181495436	https://volunteer.ala.org.au/validate/task/181495436	Valid		system	Tile_028-005-000_0-000.jpg			2021-05-27 14:37:01		NO		IN FOCUS
181495436	https://volunteer.ala.org.au/validate/task/181495436	Valid		system	Tile_028-005-000_0-000.jpg		2021-05-27 14:35:40	2021-05-27 14:37:01		NO		IN FOCUS
181495436	https://volunteer.ala.org.au/validate/task/181495436	Valid		system	Tile_028-005-000_0-000.jpg		2021-05-27 13:25:45	2021-05-27 14:37:01		NO		IN FOCUS
181495439	https://volunteer.ala.org.au/validate/task/181495439	Valid		system	Tile_028-008-000_0-000.jpg		2021-05-27 14:33:21	2021-05-27 14:37:03		NO		IN FOCUS
181495439	https://volunteer.ala.org.au/validate/task/181495439	Valid		system	Tile_028-008-000_0-000.jpg		2021-05-27 14:36:42	2021-05-27 14:37:03		NO		IN FOCUS
181495439	https://volunteer.ala.org.au/validate/task/181495439	Valid		system	Tile_028-008-000_0-000.jpg		2021-05-27 13:29:50	2021-05-27 14:37:03		NO		IN FOCUS
181495439	https://volunteer.ala.org.au/validate/task/181495439	Valid		system	Tile_028-008-000_0-000.jpg		2021-05-27 14:36:41	2021-05-27 14:37:03		NO		IN FOCUS
181495439	https://volunteer.ala.org.au/validate/task/181495439	Valid		system	Tile_028-008-000_0-000.jpg			2021-05-27 14:37:03		NO		IN FOCUS
181495440	https://volunteer.ala.org.au/validate/task/181495440	Valid		system	Tile_028-009-000_0-000.jpg			2021-05-27 14:37:03		NO		IN FOCUS
181495440	https://volunteer.ala.org.au/validate/task/181495440	Valid		system	Tile_028-009-000_0-000.jpg		2021-05-27 13:30:01	2021-05-27 14:37:03		NO		IN FOCUS
181495440	https://volunteer.ala.org.au/validate/task/181495440	Valid		system	Tile_028-009-000_0-000.jpg		2021-05-27 14:33:31	2021-05-27 14:37:03		NO		IN FOCUS
181495440	https://volunteer.ala.org.au/validate/task/181495440	Valid		system	Tile_028-009-000_0-000.jpg		2021-05-27 14:36:56	2021-05-27 14:37:03		NO		IN FOCUS
181495441	https://volunteer.ala.org.au/validate/task/181495441	Valid		system	Tile_028-010-000_0-000.jpg		2021-05-27 14:37:12	2021-05-27 14:37:26		NO		IN FOCUS
181495441	https://volunteer.ala.org.au/validate/task/181495441	Valid		system	Tile_028-010-000_0-000.jpg		2021-05-27 14:33:42	2021-05-27 14:37:26		NO		IN FOCUS
181495441	https://volunteer.ala.org.au/validate/task/181495441	Valid		system	Tile_028-010-000_0-000.jpg			2021-05-27 14:37:26		NO		IN FOCUS
181495441	https://volunteer.ala.org.au/validate/task/181495441	Valid		system	Tile_028-010-000_0-000.jpg		2021-05-27 13:30:12	2021-05-27 14:37:26		NO		IN FOCUS
181495443	https://volunteer.ala.org.au/validate/task/181495443	Valid		system	Tile_028-012-000_0-000.jpg			2021-05-27 14:37:52		NO		IN FOCUS
181495443	https://volunteer.ala.org.au/validate/task/181495443	Valid		system	Tile_028-012-000_0-000.jpg		2021-05-27 14:37:52	2021-05-27 14:37:52		NO		IN FOCUS
181495443	https://volunteer.ala.org.au/validate/task/181495443	Valid		system	Tile_028-012-000_0-000.jpg		2021-05-27 14:34:26	2021-05-27 14:37:52		NO		IN FOCUS
181495443	https://volunteer.ala.org.au/validate/task/181495443	Valid		system	Tile_028-012-000_0-000.jpg		2021-05-27 13:30:56	2021-05-27 14:37:52		NO		IN FOCUS
181495444	https://volunteer.ala.org.au/validate/task/181495444	Valid		system	Tile_028-013-000_0-000.jpg			2021-05-27 14:38:46		NO		IN FOCUS
181495444	https://volunteer.ala.org.au/validate/task/181495444	Valid		system	Tile_028-013-000_0-000.jpg		2021-05-27 14:38:52	2021-05-27 14:38:46		NO		IN FOCUS
181495444	https://volunteer.ala.org.au/validate/task/181495444	Valid		system	Tile_028-013-000_0-000.jpg		2021-05-27 13:31:06	2021-05-27 14:38:46		NO		IN FOCUS
181495444	https://volunteer.ala.org.au/validate/task/181495444	Valid		system	Tile_028-013-000_0-000.jpg		2021-05-27 14:38:07	2021-05-27 14:38:46		NO		IN FOCUS
181495444	https://volunteer.ala.org.au/validate/task/181495444	Valid		system	Tile_028-013-000_0-000.jpg		2021-05-27 14:35:03	2021-05-27 14:38:46		NO		IN FOCUS
181495442	https://volunteer.ala.org.au/validate/task/181495442	Valid		system	Tile_028-011-000_0-000.jpg		2021-05-27 13:30:43	2021-05-27 14:38:48	1	YES	EDGE	IN FOCUS		Nothofagus pollen
181495442	https://volunteer.ala.org.au/validate/task/181495442	Valid		system	Tile_028-011-000_0-000.jpg			2021-05-27 14:38:48	1	YES	EDGE	IN FOCUS		Nothofagus pollen
181495442	https://volunteer.ala.org.au/validate/task/181495442	Valid		system	Tile_028-011-000_0-000.jpg		2021-05-27 14:38:32	2021-05-27 14:38:48	1	YES	EDGE	IN FOCUS		Nothofagus pollen
181495442	https://volunteer.ala.org.au/validate/task/181495442	Valid		system	Tile_028-011-000_0-000.jpg		2021-05-27 14:33:58	2021-05-27 14:38:48	1	YES	EDGE	IN FOCUS		Nothofagus pollen
181495446	https://volunteer.ala.org.au/validate/task/181495446	Valid		system	Tile_028-015-000_0-000.jpg		2021-05-27 13:31:44	2021-05-27 14:38:48		NO		IN FOCUS
181495446	https://volunteer.ala.org.au/validate/task/181495446	Valid		system	Tile_028-015-000_0-000.jpg		2021-05-27 14:35:28	2021-05-27 14:38:48		NO		IN FOCUS
181495446	https://volunteer.ala.org.au/validate/task/181495446	Valid		system	Tile_028-015-000_0-000.jpg		2021-05-27 14:38:43	2021-05-27 14:38:48		NO		IN FOCUS
181495446	https://volunteer.ala.org.au/validate/task/181495446	Valid		system	Tile_028-015-000_0-000.jpg			2021-05-27 14:38:48		NO		IN FOCUS
181495447	https://volunteer.ala.org.au/validate/task/181495447	Valid		system	Tile_028-016-000_0-000.jpg		2021-05-27 14:38:59	2021-05-27 14:38:59		NO		IN FOCUS
181495447	https://volunteer.ala.org.au/validate/task/181495447	Valid		system	Tile_028-016-000_0-000.jpg			2021-05-27 14:38:59		NO		IN FOCUS
181495447	https://volunteer.ala.org.au/validate/task/181495447	Valid		system	Tile_028-016-000_0-000.jpg		2021-05-27 14:35:41	2021-05-27 14:38:59		NO		IN FOCUS
181495447	https://volunteer.ala.org.au/validate/task/181495447	Valid		system	Tile_028-016-000_0-000.jpg		2021-05-27 13:31:54	2021-05-27 14:38:59		NO		IN FOCUS
181495448	https://volunteer.ala.org.au/validate/task/181495448	Valid		system	Tile_028-017-000_0-000.jpg		2021-05-27 13:32:06	2021-05-27 14:39:26		NO		IN FOCUS
181495448	https://volunteer.ala.org.au/validate/task/181495448	Valid		system	Tile_028-017-000_0-000.jpg		2021-05-27 14:39:25	2021-05-27 14:39:26		NO		IN FOCUS
181495448	https://volunteer.ala.org.au/validate/task/181495448	Valid		system	Tile_028-017-000_0-000.jpg			2021-05-27 14:39:26		NO		IN FOCUS
181495448	https://volunteer.ala.org.au/validate/task/181495448	Valid		system	Tile_028-017-000_0-000.jpg		2021-05-27 14:35:53	2021-05-27 14:39:26		NO		IN FOCUS
181495448	https://volunteer.ala.org.au/validate/task/181495448	Valid		system	Tile_028-017-000_0-000.jpg		2021-05-27 14:39:30	2021-05-27 14:39:26		NO		IN FOCUS
181495449	https://volunteer.ala.org.au/validate/task/181495449	Valid		system	Tile_028-018-000_0-000.jpg		2021-05-27 13:32:19	2021-05-27 14:39:52		NO		IN FOCUS
181495449	https://volunteer.ala.org.au/validate/task/181495449	Valid		system	Tile_028-018-000_0-000.jpg		2021-05-27 14:39:51	2021-05-27 14:39:52		NO		IN FOCUS
181495449	https://volunteer.ala.org.au/validate/task/181495449	Valid		system	Tile_028-018-000_0-000.jpg		2021-05-27 14:36:02	2021-05-27 14:39:52		NO		IN FOCUS
181495449	https://volunteer.ala.org.au/validate/task/181495449	Valid		system	Tile_028-018-000_0-000.jpg			2021-05-27 14:39:52		NO		IN FOCUS
181495449	https://volunteer.ala.org.au/validate/task/181495449	Valid		system	Tile_028-018-000_0-000.jpg		2021-05-27 14:39:51	2021-05-27 14:39:52		NO		IN FOCUS
181495451	https://volunteer.ala.org.au/validate/task/181495451	Valid		system	Tile_028-020-000_0-000.jpg		2021-05-27 13:32:59	2021-05-27 14:40:26		NO		IN FOCUS
181495451	https://volunteer.ala.org.au/validate/task/181495451	Valid		system	Tile_028-020-000_0-000.jpg		2021-05-27 14:40:26	2021-05-27 14:40:26		NO		IN FOCUS
181495451	https://volunteer.ala.org.au/validate/task/181495451	Valid		system	Tile_028-020-000_0-000.jpg			2021-05-27 14:40:26		NO		IN FOCUS
181495451	https://volunteer.ala.org.au/validate/task/181495451	Valid		system	Tile_028-020-000_0-000.jpg		2021-05-27 14:36:22	2021-05-27 14:40:26		NO		IN FOCUS
181495451	https://volunteer.ala.org.au/validate/task/181495451	Valid		system	Tile_028-020-000_0-000.jpg		2021-05-27 14:40:32	2021-05-27 14:40:26		NO		IN FOCUS
181495453	https://volunteer.ala.org.au/validate/task/181495453	Valid		system	Tile_028-022-000_0-000.jpg		2021-05-27 14:36:59	2021-05-27 14:40:58		NO		IN FOCUS
181495453	https://volunteer.ala.org.au/validate/task/181495453	Valid		system	Tile_028-022-000_0-000.jpg		2021-05-27 14:40:53	2021-05-27 14:40:58		NO		IN FOCUS
181495453	https://volunteer.ala.org.au/validate/task/181495453	Valid		system	Tile_028-022-000_0-000.jpg			2021-05-27 14:40:58		NO		IN FOCUS
181495453	https://volunteer.ala.org.au/validate/task/181495453	Valid		system	Tile_028-022-000_0-000.jpg		2021-05-27 14:40:45	2021-05-27 14:40:58		NO		IN FOCUS
181495453	https://volunteer.ala.org.au/validate/task/181495453	Valid		system	Tile_028-022-000_0-000.jpg		2021-05-27 13:33:20	2021-05-27 14:40:58		NO		IN FOCUS
181495454	https://volunteer.ala.org.au/validate/task/181495454	Valid		system	Tile_028-023-000_0-000.jpg		2021-05-27 13:33:31	2021-05-27 14:41:01		NO		IN FOCUS
181495454	https://volunteer.ala.org.au/validate/task/181495454	Valid		system	Tile_028-023-000_0-000.jpg			2021-05-27 14:41:01		NO		IN FOCUS
181495454	https://volunteer.ala.org.au/validate/task/181495454	Valid		system	Tile_028-023-000_0-000.jpg		2021-05-27 14:37:11	2021-05-27 14:41:01		NO		IN FOCUS
181495454	https://volunteer.ala.org.au/validate/task/181495454	Valid		system	Tile_028-023-000_0-000.jpg		2021-05-27 14:41:01	2021-05-27 14:41:01		NO		IN FOCUS
181495454	https://volunteer.ala.org.au/validate/task/181495454	Valid		system	Tile_028-023-000_0-000.jpg		2021-05-27 14:41:06	2021-05-27 14:41:01		NO		IN FOCUS
181495456	https://volunteer.ala.org.au/validate/task/181495456	Valid		system	Tile_028-025-000_0-000.jpg		2021-05-27 14:41:32	2021-05-27 14:42:28		NO		IN FOCUS
181495456	https://volunteer.ala.org.au/validate/task/181495456	Valid		system	Tile_028-025-000_0-000.jpg			2021-05-27 14:42:28		NO		IN FOCUS
181495456	https://volunteer.ala.org.au/validate/task/181495456	Valid		system	Tile_028-025-000_0-000.jpg		2021-05-27 14:40:12	2021-05-27 14:42:28		NO		IN FOCUS
181495456	https://volunteer.ala.org.au/validate/task/181495456	Valid		system	Tile_028-025-000_0-000.jpg		2021-05-27 13:34:26	2021-05-27 14:42:28		NO		IN FOCUS
181495457	https://volunteer.ala.org.au/validate/task/181495457	Valid		system	Tile_028-026-000_0-000.jpg		2021-05-27 13:34:37	2021-05-27 14:42:28		NO		IN FOCUS
181495457	https://volunteer.ala.org.au/validate/task/181495457	Valid		system	Tile_028-026-000_0-000.jpg		2021-05-27 14:40:22	2021-05-27 14:42:28		NO		IN FOCUS
181495457	https://volunteer.ala.org.au/validate/task/181495457	Valid		system	Tile_028-026-000_0-000.jpg		2021-05-27 14:41:53	2021-05-27 14:42:28		NO		IN FOCUS
181495457	https://volunteer.ala.org.au/validate/task/181495457	Valid		system	Tile_028-026-000_0-000.jpg		2021-05-27 14:41:25	2021-05-27 14:42:28		NO		IN FOCUS
181495457	https://volunteer.ala.org.au/validate/task/181495457	Valid		system	Tile_028-026-000_0-000.jpg			2021-05-27 14:42:28		NO		IN FOCUS
181495458	https://volunteer.ala.org.au/validate/task/181495458	Valid		system	Tile_028-027-000_0-000.jpg			2021-05-27 14:42:28		NO		IN FOCUS
181495458	https://volunteer.ala.org.au/validate/task/181495458	Valid		system	Tile_028-027-000_0-000.jpg		2021-05-27 13:34:55	2021-05-27 14:42:28		NO		IN FOCUS
181495458	https://volunteer.ala.org.au/validate/task/181495458	Valid		system	Tile_028-027-000_0-000.jpg		2021-05-27 14:42:15	2021-05-27 14:42:28		NO		IN FOCUS
181495458	https://volunteer.ala.org.au/validate/task/181495458	Valid		system	Tile_028-027-000_0-000.jpg		2021-05-27 14:41:42	2021-05-27 14:42:28		NO		IN FOCUS
181495460	https://volunteer.ala.org.au/validate/task/181495460	Valid		system	Tile_028-029-000_0-000.jpg		2021-05-27 13:35:26	2021-05-27 14:42:28		NO		IN FOCUS
181495460	https://volunteer.ala.org.au/validate/task/181495460	Valid		system	Tile_028-029-000_0-000.jpg		2021-05-27 14:42:10	2021-05-27 14:42:28		NO		IN FOCUS
181495460	https://volunteer.ala.org.au/validate/task/181495460	Valid		system	Tile_028-029-000_0-000.jpg		2021-05-27 14:42:26	2021-05-27 14:42:28		NO		IN FOCUS
181495460	https://volunteer.ala.org.au/validate/task/181495460	Valid		system	Tile_028-029-000_0-000.jpg		2021-05-27 14:41:18	2021-05-27 14:42:28		NO		IN FOCUS
181495460	https://volunteer.ala.org.au/validate/task/181495460	Valid		system	Tile_028-029-000_0-000.jpg			2021-05-27 14:42:28		NO		IN FOCUS
181495461	https://volunteer.ala.org.au/validate/task/181495461	Valid		system	Tile_028-030-000_0-000.jpg		2021-05-27 14:42:34	2021-05-27 14:42:28		NO		IN FOCUS
181495461	https://volunteer.ala.org.au/validate/task/181495461	Valid		system	Tile_028-030-000_0-000.jpg		2021-05-27 14:41:26	2021-05-27 14:42:28		NO		IN FOCUS
181495461	https://volunteer.ala.org.au/validate/task/181495461	Valid		system	Tile_028-030-000_0-000.jpg			2021-05-27 14:42:28		NO		IN FOCUS
181495461	https://volunteer.ala.org.au/validate/task/181495461	Valid		system	Tile_028-030-000_0-000.jpg		2021-05-27 13:35:41	2021-05-27 14:42:28		NO		IN FOCUS
181495461	https://volunteer.ala.org.au/validate/task/181495461	Valid		system	Tile_028-030-000_0-000.jpg		2021-05-27 14:42:23	2021-05-27 14:42:28		NO		IN FOCUS
181495452	https://volunteer.ala.org.au/validate/task/181495452	Valid		system	Tile_028-021-000_0-000.jpg		2021-05-27 14:41:35	2021-05-27 14:42:47		NO		IN FOCUS
181495452	https://volunteer.ala.org.au/validate/task/181495452	Valid		system	Tile_028-021-000_0-000.jpg			2021-05-27 14:42:47		NO		IN FOCUS
181495452	https://volunteer.ala.org.au/validate/task/181495452	Valid		system	Tile_028-021-000_0-000.jpg		2021-05-27 13:33:10	2021-05-27 14:42:47		NO		IN FOCUS
181495452	https://volunteer.ala.org.au/validate/task/181495452	Valid		system	Tile_028-021-000_0-000.jpg		2021-05-27 14:36:47	2021-05-27 14:42:47		NO		IN FOCUS
181495459	https://volunteer.ala.org.au/validate/task/181495459	Valid		system	Tile_028-028-000_0-000.jpg			2021-05-27 14:42:47		NO		IN FOCUS
181495459	https://volunteer.ala.org.au/validate/task/181495459	Valid		system	Tile_028-028-000_0-000.jpg		2021-05-27 14:41:08	2021-05-27 14:42:47		NO		IN FOCUS
181495459	https://volunteer.ala.org.au/validate/task/181495459	Valid		system	Tile_028-028-000_0-000.jpg		2021-05-27 14:41:56	2021-05-27 14:42:47		NO		IN FOCUS
181495459	https://volunteer.ala.org.au/validate/task/181495459	Valid		system	Tile_028-028-000_0-000.jpg		2021-05-27 14:42:13	2021-05-27 14:42:47		NO		IN FOCUS
181495459	https://volunteer.ala.org.au/validate/task/181495459	Valid		system	Tile_028-028-000_0-000.jpg		2021-05-27 13:35:15	2021-05-27 14:42:47		NO		IN FOCUS
181495462	https://volunteer.ala.org.au/validate/task/181495462	Valid		system	Tile_028-031-000_0-000.jpg		2021-05-27 14:42:40	2021-05-27 14:42:47		NO		IN FOCUS
181495462	https://volunteer.ala.org.au/validate/task/181495462	Valid		system	Tile_028-031-000_0-000.jpg			2021-05-27 14:42:47		NO		IN FOCUS
181495462	https://volunteer.ala.org.au/validate/task/181495462	Valid		system	Tile_028-031-000_0-000.jpg		2021-05-27 14:41:36	2021-05-27 14:42:47		NO		IN FOCUS
181495462	https://volunteer.ala.org.au/validate/task/181495462	Valid		system	Tile_028-031-000_0-000.jpg		2021-05-27 13:35:54	2021-05-27 14:42:47		NO		IN FOCUS
181495463	https://volunteer.ala.org.au/validate/task/181495463	Valid		system	Tile_028-032-000_0-000.jpg		2021-05-27 13:36:05	2021-05-27 14:42:47		NO		IN FOCUS
181495463	https://volunteer.ala.org.au/validate/task/181495463	Valid		system	Tile_028-032-000_0-000.jpg		2021-05-27 14:41:46	2021-05-27 14:42:47		NO		IN FOCUS
181495463	https://volunteer.ala.org.au/validate/task/181495463	Valid		system	Tile_028-032-000_0-000.jpg		2021-05-27 14:42:45	2021-05-27 14:42:47		NO		IN FOCUS
181495463	https://volunteer.ala.org.au/validate/task/181495463	Valid		system	Tile_028-032-000_0-000.jpg			2021-05-27 14:42:47		NO		IN FOCUS
181495463	https://volunteer.ala.org.au/validate/task/181495463	Valid		system	Tile_028-032-000_0-000.jpg		2021-05-27 14:42:50	2021-05-27 14:42:47		NO		IN FOCUS
181495466	https://volunteer.ala.org.au/validate/task/181495466	Valid		system	Tile_028-035-000_0-000.jpg			2021-05-27 14:43:08		NO		IN FOCUS
181495466	https://volunteer.ala.org.au/validate/task/181495466	Valid		system	Tile_028-035-000_0-000.jpg		2021-05-27 14:42:45	2021-05-27 14:43:08		NO		IN FOCUS
181495466	https://volunteer.ala.org.au/validate/task/181495466	Valid		system	Tile_028-035-000_0-000.jpg		2021-05-27 13:36:34	2021-05-27 14:43:08		NO		IN FOCUS
181495466	https://volunteer.ala.org.au/validate/task/181495466	Valid		system	Tile_028-035-000_0-000.jpg		2021-05-27 14:43:08	2021-05-27 14:43:08		NO		IN FOCUS
181495466	https://volunteer.ala.org.au/validate/task/181495466	Valid		system	Tile_028-035-000_0-000.jpg		2021-05-27 14:43:11	2021-05-27 14:43:08		NO		IN FOCUS
181495467	https://volunteer.ala.org.au/validate/task/181495467	Valid		system	Tile_028-036-000_0-000.jpg		2021-05-27 14:43:20	2021-05-27 14:43:27		NO		IN FOCUS
181495467	https://volunteer.ala.org.au/validate/task/181495467	Valid		system	Tile_028-036-000_0-000.jpg		2021-05-27 14:43:31	2021-05-27 14:43:27		NO		IN FOCUS
181495467	https://volunteer.ala.org.au/validate/task/181495467	Valid		system	Tile_028-036-000_0-000.jpg			2021-05-27 14:43:27		NO		IN FOCUS
181495467	https://volunteer.ala.org.au/validate/task/181495467	Valid		system	Tile_028-036-000_0-000.jpg		2021-05-27 14:43:27	2021-05-27 14:43:27		NO		IN FOCUS
181495467	https://volunteer.ala.org.au/validate/task/181495467	Valid		system	Tile_028-036-000_0-000.jpg		2021-05-27 13:36:50	2021-05-27 14:43:27		NO		IN FOCUS
181495468	https://volunteer.ala.org.au/validate/task/181495468	Valid		system	Tile_028-037-000_0-000.jpg		2021-05-27 13:37:01	2021-05-27 14:43:41		NO		IN FOCUS
181495468	https://volunteer.ala.org.au/validate/task/181495468	Valid		system	Tile_028-037-000_0-000.jpg		2021-05-27 14:43:31	2021-05-27 14:43:41		NO		IN FOCUS
181495468	https://volunteer.ala.org.au/validate/task/181495468	Valid		system	Tile_028-037-000_0-000.jpg			2021-05-27 14:43:41		NO		IN FOCUS
181495468	https://volunteer.ala.org.au/validate/task/181495468	Valid		system	Tile_028-037-000_0-000.jpg		2021-05-27 14:43:40	2021-05-27 14:43:41		NO		IN FOCUS
181495468	https://volunteer.ala.org.au/validate/task/181495468	Valid		system	Tile_028-037-000_0-000.jpg		2021-05-27 14:43:45	2021-05-27 14:43:41		NO		IN FOCUS
181495469	https://volunteer.ala.org.au/validate/task/181495469	Valid		system	Tile_028-038-000_0-000.jpg		2021-05-27 14:43:57	2021-05-27 14:43:57		NO		IN FOCUS
181495469	https://volunteer.ala.org.au/validate/task/181495469	Valid		system	Tile_028-038-000_0-000.jpg		2021-05-27 14:43:44	2021-05-27 14:43:57		NO		IN FOCUS
181495469	https://volunteer.ala.org.au/validate/task/181495469	Valid		system	Tile_028-038-000_0-000.jpg			2021-05-27 14:43:57		NO		IN FOCUS
181495469	https://volunteer.ala.org.au/validate/task/181495469	Valid		system	Tile_028-038-000_0-000.jpg		2021-05-27 14:44:00	2021-05-27 14:43:57		NO		IN FOCUS
181495469	https://volunteer.ala.org.au/validate/task/181495469	Valid		system	Tile_028-038-000_0-000.jpg		2021-05-27 13:37:11	2021-05-27 14:43:57		NO		IN FOCUS
181495470	https://volunteer.ala.org.au/validate/task/181495470	Valid		system	Tile_028-039-000_0-000.jpg		2021-05-27 13:37:58	2021-05-27 14:44:18	1	YES	EDGE	IN FOCUS		Nothofagus pollen
181495470	https://volunteer.ala.org.au/validate/task/181495470	Valid		system	Tile_028-039-000_0-000.jpg		2021-05-27 14:44:12	2021-05-27 14:44:18		NO		IN FOCUS
181495470	https://volunteer.ala.org.au/validate/task/181495470	Valid		system	Tile_028-039-000_0-000.jpg			2021-05-27 14:44:18		NO		IN FOCUS
181495470	https://volunteer.ala.org.au/validate/task/181495470	Valid		system	Tile_028-039-000_0-000.jpg		2021-05-27 14:43:55	2021-05-27 14:44:18		NO		IN FOCUS
181495470	https://volunteer.ala.org.au/validate/task/181495470	Valid		system	Tile_028-039-000_0-000.jpg		2021-05-27 14:44:17	2021-05-27 14:44:18		NO		IN FOCUS
181495471	https://volunteer.ala.org.au/validate/task/181495471	Valid		system	Tile_028-040-000_0-000.jpg		2021-05-27 14:44:06	2021-05-27 14:44:27		NO		IN FOCUS
181495471	https://volunteer.ala.org.au/validate/task/181495471	Valid		system	Tile_028-040-000_0-000.jpg		2021-05-27 14:44:33	2021-05-27 14:44:27		NO		IN FOCUS
181495471	https://volunteer.ala.org.au/validate/task/181495471	Valid		system	Tile_028-040-000_0-000.jpg			2021-05-27 14:44:27		NO		IN FOCUS
181495471	https://volunteer.ala.org.au/validate/task/181495471	Valid		system	Tile_028-040-000_0-000.jpg		2021-05-27 14:44:27	2021-05-27 14:44:27		NO		IN FOCUS
181495471	https://volunteer.ala.org.au/validate/task/181495471	Valid		system	Tile_028-040-000_0-000.jpg		2021-05-27 13:38:15	2021-05-27 14:44:27		NO		IN FOCUS
181495472	https://volunteer.ala.org.au/validate/task/181495472	Valid		system	Tile_028-041-000_0-000.jpg		2021-05-27 14:45:09	2021-05-27 14:44:50		NO		IN FOCUS
181495472	https://volunteer.ala.org.au/validate/task/181495472	Valid		system	Tile_028-041-000_0-000.jpg		2021-05-27 13:38:28	2021-05-27 14:44:50		NO		IN FOCUS
181495472	https://volunteer.ala.org.au/validate/task/181495472	Valid		system	Tile_028-041-000_0-000.jpg		2021-05-27 14:44:25	2021-05-27 14:44:50		NO		IN FOCUS
181495472	https://volunteer.ala.org.au/validate/task/181495472	Valid		system	Tile_028-041-000_0-000.jpg		2021-05-27 14:44:50	2021-05-27 14:44:50		NO		IN FOCUS
181495472	https://volunteer.ala.org.au/validate/task/181495472	Valid		system	Tile_028-041-000_0-000.jpg			2021-05-27 14:44:50		NO		IN FOCUS
181495473	https://volunteer.ala.org.au/validate/task/181495473	Valid		system	Tile_028-042-000_0-000.jpg		2021-05-27 14:45:03	2021-05-27 14:45:03		NO		IN FOCUS
181495473	https://volunteer.ala.org.au/validate/task/181495473	Valid		system	Tile_028-042-000_0-000.jpg		2021-05-27 14:44:36	2021-05-27 14:45:03		NO		IN FOCUS
181495473	https://volunteer.ala.org.au/validate/task/181495473	Valid		system	Tile_028-042-000_0-000.jpg			2021-05-27 14:45:03		NO		IN FOCUS
181495473	https://volunteer.ala.org.au/validate/task/181495473	Valid		system	Tile_028-042-000_0-000.jpg		2021-05-27 13:38:40	2021-05-27 14:45:03		NO		IN FOCUS
181495474	https://volunteer.ala.org.au/validate/task/181495474	Valid		system	Tile_028-043-000_0-000.jpg		2021-05-27 14:45:16	2021-05-27 14:45:16		NO		IN FOCUS
181495474	https://volunteer.ala.org.au/validate/task/181495474	Valid		system	Tile_028-043-000_0-000.jpg		2021-05-27 14:44:47	2021-05-27 14:45:16		NO		IN FOCUS
181495474	https://volunteer.ala.org.au/validate/task/181495474	Valid		system	Tile_028-043-000_0-000.jpg			2021-05-27 14:45:16		NO		IN FOCUS
181495474	https://volunteer.ala.org.au/validate/task/181495474	Valid		system	Tile_028-043-000_0-000.jpg		2021-05-27 13:38:50	2021-05-27 14:45:16		NO		IN FOCUS
181495475	https://volunteer.ala.org.au/validate/task/181495475	Valid		system	Tile_028-044-000_0-000.jpg		2021-05-27 14:45:28	2021-05-27 14:45:28		NO		IN FOCUS
181495475	https://volunteer.ala.org.au/validate/task/181495475	Valid		system	Tile_028-044-000_0-000.jpg			2021-05-27 14:45:28		NO		IN FOCUS
181495475	https://volunteer.ala.org.au/validate/task/181495475	Valid		system	Tile_028-044-000_0-000.jpg		2021-05-27 13:39:01	2021-05-27 14:45:28		NO		IN FOCUS
181495475	https://volunteer.ala.org.au/validate/task/181495475	Valid		system	Tile_028-044-000_0-000.jpg		2021-05-27 14:45:02	2021-05-27 14:45:28		NO		IN FOCUS
181495476	https://volunteer.ala.org.au/validate/task/181495476	Valid		system	Tile_028-045-000_0-000.jpg		2021-05-27 14:45:15	2021-05-27 14:45:40		NO		IN FOCUS
181495476	https://volunteer.ala.org.au/validate/task/181495476	Valid		system	Tile_028-045-000_0-000.jpg		2021-05-27 14:45:40	2021-05-27 14:45:40		NO		IN FOCUS
181495476	https://volunteer.ala.org.au/validate/task/181495476	Valid		system	Tile_028-045-000_0-000.jpg			2021-05-27 14:45:40		NO		IN FOCUS
181495476	https://volunteer.ala.org.au/validate/task/181495476	Valid		system	Tile_028-045-000_0-000.jpg		2021-05-27 13:39:12	2021-05-27 14:45:40		NO		IN FOCUS
181495477	https://volunteer.ala.org.au/validate/task/181495477	Valid		system	Tile_028-046-000_0-000.jpg		2021-05-27 13:39:21	2021-05-27 14:45:56		NO		IN FOCUS
181495477	https://volunteer.ala.org.au/validate/task/181495477	Valid		system	Tile_028-046-000_0-000.jpg		2021-05-27 14:45:26	2021-05-27 14:45:56		NO		IN FOCUS
181495477	https://volunteer.ala.org.au/validate/task/181495477	Valid		system	Tile_028-046-000_0-000.jpg			2021-05-27 14:45:56		NO		IN FOCUS
181495477	https://volunteer.ala.org.au/validate/task/181495477	Valid		system	Tile_028-046-000_0-000.jpg		2021-05-27 14:48:33	2021-05-27 14:45:56		NO		IN FOCUS
181495477	https://volunteer.ala.org.au/validate/task/181495477	Valid		system	Tile_028-046-000_0-000.jpg		2021-05-27 14:45:56	2021-05-27 14:45:56		NO		IN FOCUS
181495478	https://volunteer.ala.org.au/validate/task/181495478	Valid		system	Tile_028-047-000_0-000.jpg		2021-05-27 14:46:11	2021-05-27 14:46:15		NO		IN FOCUS
181495478	https://volunteer.ala.org.au/validate/task/181495478	Valid		system	Tile_028-047-000_0-000.jpg		2021-05-27 14:46:15	2021-05-27 14:46:15		NO		IN FOCUS
181495478	https://volunteer.ala.org.au/validate/task/181495478	Valid		system	Tile_028-047-000_0-000.jpg		2021-05-27 13:39:33	2021-05-27 14:46:15		NO		IN FOCUS
181495478	https://volunteer.ala.org.au/validate/task/181495478	Valid		system	Tile_028-047-000_0-000.jpg			2021-05-27 14:46:15		NO		IN FOCUS
181495479	https://volunteer.ala.org.au/validate/task/181495479	Valid		system	Tile_028-048-000_0-000.jpg		2021-05-27 14:46:22	2021-05-27 14:46:30		NO		IN FOCUS
181495479	https://volunteer.ala.org.au/validate/task/181495479	Valid		system	Tile_028-048-000_0-000.jpg		2021-05-27 14:46:29	2021-05-27 14:46:30		NO		IN FOCUS
181495479	https://volunteer.ala.org.au/validate/task/181495479	Valid		system	Tile_028-048-000_0-000.jpg			2021-05-27 14:46:30		NO		IN FOCUS
181495479	https://volunteer.ala.org.au/validate/task/181495479	Valid		system	Tile_028-048-000_0-000.jpg		2021-05-27 13:39:44	2021-05-27 14:46:30		NO		IN FOCUS
181495480	https://volunteer.ala.org.au/validate/task/181495480	Valid		system	Tile_028-049-000_0-000.jpg		2021-05-27 13:39:54	2021-05-27 14:46:55		NO		IN FOCUS
181495480	https://volunteer.ala.org.au/validate/task/181495480	Valid		system	Tile_028-049-000_0-000.jpg		2021-05-27 14:46:54	2021-05-27 14:46:55		NO		IN FOCUS
181495480	https://volunteer.ala.org.au/validate/task/181495480	Valid		system	Tile_028-049-000_0-000.jpg		2021-05-27 14:46:35	2021-05-27 14:46:55		NO		IN FOCUS
181495480	https://volunteer.ala.org.au/validate/task/181495480	Valid		system	Tile_028-049-000_0-000.jpg			2021-05-27 14:46:55		NO		IN FOCUS
181495481	https://volunteer.ala.org.au/validate/task/181495481	Valid		system	Tile_028-050-000_0-000.jpg		2021-05-27 14:47:08	2021-05-27 14:47:09		NO		IN FOCUS
181495481	https://volunteer.ala.org.au/validate/task/181495481	Valid		system	Tile_028-050-000_0-000.jpg			2021-05-27 14:47:09		NO		IN FOCUS
181495481	https://volunteer.ala.org.au/validate/task/181495481	Valid		system	Tile_028-050-000_0-000.jpg		2021-05-27 13:40:04	2021-05-27 14:47:09		NO		IN FOCUS
181495481	https://volunteer.ala.org.au/validate/task/181495481	Valid		system	Tile_028-050-000_0-000.jpg		2021-05-27 14:46:52	2021-05-27 14:47:09		NO		IN FOCUS
181495482	https://volunteer.ala.org.au/validate/task/181495482	Valid		system	Tile_028-051-000_0-000.jpg		2021-05-27 14:47:04	2021-05-27 14:47:23		NO		IN FOCUS
181495482	https://volunteer.ala.org.au/validate/task/181495482	Valid		system	Tile_028-051-000_0-000.jpg			2021-05-27 14:47:23		NO		IN FOCUS
181495482	https://volunteer.ala.org.au/validate/task/181495482	Valid		system	Tile_028-051-000_0-000.jpg		2021-05-27 13:40:13	2021-05-27 14:47:23		NO		IN FOCUS
181495482	https://volunteer.ala.org.au/validate/task/181495482	Valid		system	Tile_028-051-000_0-000.jpg		2021-05-27 14:47:22	2021-05-27 14:47:23		NO		IN FOCUS
181495483	https://volunteer.ala.org.au/validate/task/181495483	Valid		system	Tile_028-052-000_0-000.jpg		2021-05-27 14:47:38	2021-05-27 14:47:38		NO		IN FOCUS
181495483	https://volunteer.ala.org.au/validate/task/181495483	Valid		system	Tile_028-052-000_0-000.jpg		2021-05-27 13:40:25	2021-05-27 14:47:38		NO		IN FOCUS
181495483	https://volunteer.ala.org.au/validate/task/181495483	Valid		system	Tile_028-052-000_0-000.jpg		2021-05-27 14:47:16	2021-05-27 14:47:38		NO		IN FOCUS
181495483	https://volunteer.ala.org.au/validate/task/181495483	Valid		system	Tile_028-052-000_0-000.jpg			2021-05-27 14:47:38		NO		IN FOCUS
181495483	https://volunteer.ala.org.au/validate/task/181495483	Valid		system	Tile_028-052-000_0-000.jpg		2021-05-27 14:52:04	2021-05-27 14:47:38	5 or more	YES	Both MIDDLE and EDGE	IN FOCUS		Unknown
181495485	https://volunteer.ala.org.au/validate/task/181495485	Valid		system	Tile_028-054-000_0-000.jpg		2021-05-27 14:47:59	2021-05-27 14:47:59		NO		IN FOCUS
181495485	https://volunteer.ala.org.au/validate/task/181495485	Valid		system	Tile_028-054-000_0-000.jpg		2021-05-27 13:40:51	2021-05-27 14:47:59		NO		IN FOCUS
181495485	https://volunteer.ala.org.au/validate/task/181495485	Valid		system	Tile_028-054-000_0-000.jpg		2021-05-27 14:47:40	2021-05-27 14:47:59		NO		IN FOCUS
181495485	https://volunteer.ala.org.au/validate/task/181495485	Valid		system	Tile_028-054-000_0-000.jpg			2021-05-27 14:47:59		NO		IN FOCUS
181495486	https://volunteer.ala.org.au/validate/task/181495486	Valid		system	Tile_028-055-000_0-000.jpg		2021-05-27 13:41:05	2021-05-27 14:48:26		NO		IN FOCUS
181495486	https://volunteer.ala.org.au/validate/task/181495486	Valid		system	Tile_028-055-000_0-000.jpg			2021-05-27 14:48:26		NO		IN FOCUS
181495486	https://volunteer.ala.org.au/validate/task/181495486	Valid		system	Tile_028-055-000_0-000.jpg		2021-05-27 14:48:26	2021-05-27 14:48:26		NO		IN FOCUS
181495486	https://volunteer.ala.org.au/validate/task/181495486	Valid		system	Tile_028-055-000_0-000.jpg		2021-05-27 14:47:52	2021-05-27 14:48:26		NO		IN FOCUS
181495484	https://volunteer.ala.org.au/validate/task/181495484	Valid		system	Tile_028-053-000_0-000.jpg		2021-05-27 13:40:36	2021-05-27 14:49:19		NO		IN FOCUS
181495484	https://volunteer.ala.org.au/validate/task/181495484	Valid		system	Tile_028-053-000_0-000.jpg		2021-05-27 14:47:29	2021-05-27 14:49:19		NO		IN FOCUS
181495484	https://volunteer.ala.org.au/validate/task/181495484	Valid		system	Tile_028-053-000_0-000.jpg			2021-05-27 14:49:19		NO		IN FOCUS
181495484	https://volunteer.ala.org.au/validate/task/181495484	Valid		system	Tile_028-053-000_0-000.jpg		2021-05-27 14:49:18	2021-05-27 14:49:19		NO		IN FOCUS
181495487	https://volunteer.ala.org.au/validate/task/181495487	Valid		system	Tile_028-056-000_0-000.jpg		2021-05-27 14:49:32	2021-05-27 14:49:33		NO		IN FOCUS
181495487	https://volunteer.ala.org.au/validate/task/181495487	Valid		system	Tile_028-056-000_0-000.jpg			2021-05-27 14:49:33		NO		IN FOCUS
181495487	https://volunteer.ala.org.au/validate/task/181495487	Valid		system	Tile_028-056-000_0-000.jpg		2021-05-27 13:41:19	2021-05-27 14:49:33		NO		IN FOCUS
181495487	https://volunteer.ala.org.au/validate/task/181495487	Valid		system	Tile_028-056-000_0-000.jpg		2021-05-27 14:48:06	2021-05-27 14:49:33		NO		IN FOCUS
181495488	https://volunteer.ala.org.au/validate/task/181495488	Valid		system	Tile_028-057-000_0-000.jpg		2021-05-27 13:41:32	2021-05-27 14:49:47		NO		IN FOCUS
181495488	https://volunteer.ala.org.au/validate/task/181495488	Valid		system	Tile_028-057-000_0-000.jpg		2021-05-27 14:49:46	2021-05-27 14:49:47		NO		IN FOCUS
181495488	https://volunteer.ala.org.au/validate/task/181495488	Valid		system	Tile_028-057-000_0-000.jpg			2021-05-27 14:49:47		NO		IN FOCUS
181495488	https://volunteer.ala.org.au/validate/task/181495488	Valid		system	Tile_028-057-000_0-000.jpg		2021-05-27 14:48:21	2021-05-27 14:49:47		NO		IN FOCUS
181495489	https://volunteer.ala.org.au/validate/task/181495489	Valid		system	Tile_028-058-000_0-000.jpg		2021-05-27 14:48:35	2021-05-27 14:50:00		NO		IN FOCUS
181495489	https://volunteer.ala.org.au/validate/task/181495489	Valid		system	Tile_028-058-000_0-000.jpg		2021-05-27 14:50:00	2021-05-27 14:50:00		NO		IN FOCUS
181495489	https://volunteer.ala.org.au/validate/task/181495489	Valid		system	Tile_028-058-000_0-000.jpg			2021-05-27 14:50:00		NO		IN FOCUS
181495489	https://volunteer.ala.org.au/validate/task/181495489	Valid		system	Tile_028-058-000_0-000.jpg		2021-05-27 13:41:44	2021-05-27 14:50:00		NO		IN FOCUS
181495490	https://volunteer.ala.org.au/validate/task/181495490	Valid		system	Tile_028-059-000_0-000.jpg		2021-05-27 14:50:35	2021-05-27 14:50:18		NO		IN FOCUS
181495490	https://volunteer.ala.org.au/validate/task/181495490	Valid		system	Tile_028-059-000_0-000.jpg		2021-05-27 14:48:45	2021-05-27 14:50:18		NO		IN FOCUS
181495490	https://volunteer.ala.org.au/validate/task/181495490	Valid		system	Tile_028-059-000_0-000.jpg			2021-05-27 14:50:18		NO		IN FOCUS
181495490	https://volunteer.ala.org.au/validate/task/181495490	Valid		system	Tile_028-059-000_0-000.jpg		2021-05-27 14:50:18	2021-05-27 14:50:18		NO		IN FOCUS
181495490	https://volunteer.ala.org.au/validate/task/181495490	Valid		system	Tile_028-059-000_0-000.jpg		2021-05-27 13:41:58	2021-05-27 14:50:18		NO		IN FOCUS
181495491	https://volunteer.ala.org.au/validate/task/181495491	Valid		system	Tile_028-060-000_0-000.jpg		2021-05-27 14:48:56	2021-05-27 14:50:33		NO		IN FOCUS
181495491	https://volunteer.ala.org.au/validate/task/181495491	Valid		system	Tile_028-060-000_0-000.jpg		2021-05-27 13:43:01	2021-05-27 14:50:33		NO		IN FOCUS
181495491	https://volunteer.ala.org.au/validate/task/181495491	Valid		system	Tile_028-060-000_0-000.jpg			2021-05-27 14:50:33		NO		IN FOCUS
181495491	https://volunteer.ala.org.au/validate/task/181495491	Valid		system	Tile_028-060-000_0-000.jpg		2021-05-27 14:50:33	2021-05-27 14:50:33		NO		IN FOCUS
181495492	https://volunteer.ala.org.au/validate/task/181495492	Valid		system	Tile_029-001-000_0-000.jpg		2021-05-27 14:51:07	2021-05-27 14:51:08		NO		IN FOCUS
181495492	https://volunteer.ala.org.au/validate/task/181495492	Valid		system	Tile_029-001-000_0-000.jpg		2021-05-27 14:49:08	2021-05-27 14:51:08		NO		IN FOCUS
181495492	https://volunteer.ala.org.au/validate/task/181495492	Valid		system	Tile_029-001-000_0-000.jpg			2021-05-27 14:51:08		NO		IN FOCUS
181495492	https://volunteer.ala.org.au/validate/task/181495492	Valid		system	Tile_029-001-000_0-000.jpg		2021-05-27 13:43:12	2021-05-27 14:51:08		NO		IN FOCUS
181495493	https://volunteer.ala.org.au/validate/task/181495493	Valid		system	Tile_029-002-000_0-000.jpg		2021-05-27 13:43:26	2021-05-27 14:51:27		NO		IN FOCUS
181495493	https://volunteer.ala.org.au/validate/task/181495493	Valid		system	Tile_029-002-000_0-000.jpg		2021-05-27 14:49:21	2021-05-27 14:51:27		NO		IN FOCUS
181495493	https://volunteer.ala.org.au/validate/task/181495493	Valid		system	Tile_029-002-000_0-000.jpg			2021-05-27 14:51:27		NO		IN FOCUS
181495493	https://volunteer.ala.org.au/validate/task/181495493	Valid		system	Tile_029-002-000_0-000.jpg		2021-05-27 14:51:27	2021-05-27 14:51:27		NO		IN FOCUS
181495494	https://volunteer.ala.org.au/validate/task/181495494	Valid		system	Tile_029-003-000_0-000.jpg		2021-05-27 14:49:40	2021-05-27 14:51:44		NO		IN FOCUS
181495494	https://volunteer.ala.org.au/validate/task/181495494	Valid		system	Tile_029-003-000_0-000.jpg		2021-05-27 14:51:42	2021-05-27 14:51:44		NO		IN FOCUS
181495494	https://volunteer.ala.org.au/validate/task/181495494	Valid		system	Tile_029-003-000_0-000.jpg		2021-05-27 13:43:41	2021-05-27 14:51:44		NO		IN FOCUS
181495494	https://volunteer.ala.org.au/validate/task/181495494	Valid		system	Tile_029-003-000_0-000.jpg			2021-05-27 14:51:44		NO		IN FOCUS
181495495	https://volunteer.ala.org.au/validate/task/181495495	Valid		system	Tile_029-004-000_0-000.jpg			2021-05-27 14:52:01		NO		IN FOCUS
181495495	https://volunteer.ala.org.au/validate/task/181495495	Valid		system	Tile_029-004-000_0-000.jpg		2021-05-27 14:50:03	2021-05-27 14:52:01		NO		IN FOCUS
181495495	https://volunteer.ala.org.au/validate/task/181495495	Valid		system	Tile_029-004-000_0-000.jpg		2021-05-27 14:52:01	2021-05-27 14:52:01		NO		IN FOCUS
181495495	https://volunteer.ala.org.au/validate/task/181495495	Valid		system	Tile_029-004-000_0-000.jpg		2021-05-27 13:43:54	2021-05-27 14:52:01		NO		IN FOCUS
181495498	https://volunteer.ala.org.au/validate/task/181495498	Valid		system	Tile_029-007-000_0-000.jpg		2021-05-27 13:44:46	2021-05-27 14:52:36		NO		IN FOCUS
181495498	https://volunteer.ala.org.au/validate/task/181495498	Valid		system	Tile_029-007-000_0-000.jpg		2021-05-27 14:50:37	2021-05-27 14:52:36		NO		IN FOCUS
181495498	https://volunteer.ala.org.au/validate/task/181495498	Valid		system	Tile_029-007-000_0-000.jpg			2021-05-27 14:52:36		NO		IN FOCUS
181495498	https://volunteer.ala.org.au/validate/task/181495498	Valid		system	Tile_029-007-000_0-000.jpg		2021-05-27 14:52:35	2021-05-27 14:52:36		NO		IN FOCUS
181495499	https://volunteer.ala.org.au/validate/task/181495499	Valid		system	Tile_029-008-000_0-000.jpg			2021-05-27 14:52:48		NO		IN FOCUS
181495499	https://volunteer.ala.org.au/validate/task/181495499	Valid		system	Tile_029-008-000_0-000.jpg		2021-05-27 14:52:47	2021-05-27 14:52:48		NO		IN FOCUS
181495499	https://volunteer.ala.org.au/validate/task/181495499	Valid		system	Tile_029-008-000_0-000.jpg		2021-05-27 14:50:47	2021-05-27 14:52:48		NO		IN FOCUS
181495499	https://volunteer.ala.org.au/validate/task/181495499	Valid		system	Tile_029-008-000_0-000.jpg		2021-05-27 13:44:57	2021-05-27 14:52:48		NO		IN FOCUS
181495500	https://volunteer.ala.org.au/validate/task/181495500	Valid		system	Tile_029-009-000_0-000.jpg		2021-05-27 13:45:17	2021-05-27 14:53:20		NO		IN FOCUS
181495500	https://volunteer.ala.org.au/validate/task/181495500	Valid		system	Tile_029-009-000_0-000.jpg			2021-05-27 14:53:20		NO		IN FOCUS
181495500	https://volunteer.ala.org.au/validate/task/181495500	Valid		system	Tile_029-009-000_0-000.jpg		2021-05-27 14:50:57	2021-05-27 14:53:20		NO		IN FOCUS
181495500	https://volunteer.ala.org.au/validate/task/181495500	Valid		system	Tile_029-009-000_0-000.jpg		2021-05-27 14:52:58	2021-05-27 14:53:20		NO		IN FOCUS
181495501	https://volunteer.ala.org.au/validate/task/181495501	Valid		system	Tile_029-010-000_0-000.jpg		2021-05-27 14:51:09	2021-05-27 14:53:20		NO		IN FOCUS
181495501	https://volunteer.ala.org.au/validate/task/181495501	Valid		system	Tile_029-010-000_0-000.jpg		2021-05-27 14:53:11	2021-05-27 14:53:20		NO		IN FOCUS
181495501	https://volunteer.ala.org.au/validate/task/181495501	Valid		system	Tile_029-010-000_0-000.jpg			2021-05-27 14:53:20		NO		IN FOCUS
181495501	https://volunteer.ala.org.au/validate/task/181495501	Valid		system	Tile_029-010-000_0-000.jpg		2021-05-27 13:45:27	2021-05-27 14:53:20		NO		IN FOCUS
181495510	https://volunteer.ala.org.au/validate/task/181495510	Valid		system	Tile_029-019-000_0-000.jpg		2021-05-27 13:48:30	2021-05-27 14:57:36		NO		IN FOCUS
181495510	https://volunteer.ala.org.au/validate/task/181495510	Valid		system	Tile_029-019-000_0-000.jpg		2021-05-27 14:54:10	2021-05-27 14:57:36		NO		IN FOCUS
181495510	https://volunteer.ala.org.au/validate/task/181495510	Valid		system	Tile_029-019-000_0-000.jpg		2021-05-27 14:56:37	2021-05-27 14:57:36		NO		IN FOCUS
181495510	https://volunteer.ala.org.au/validate/task/181495510	Valid		system	Tile_029-019-000_0-000.jpg			2021-05-27 14:57:36		NO		IN FOCUS
181495511	https://volunteer.ala.org.au/validate/task/181495511	Valid		system	Tile_029-020-000_0-000.jpg		2021-05-27 13:48:41	2021-05-27 14:57:36		NO		IN FOCUS
181495511	https://volunteer.ala.org.au/validate/task/181495511	Valid		system	Tile_029-020-000_0-000.jpg		2021-05-27 14:54:25	2021-05-27 14:57:36		NO		IN FOCUS
181495511	https://volunteer.ala.org.au/validate/task/181495511	Valid		system	Tile_029-020-000_0-000.jpg			2021-05-27 14:57:36		NO		IN FOCUS
181495511	https://volunteer.ala.org.au/validate/task/181495511	Valid		system	Tile_029-020-000_0-000.jpg		2021-05-27 14:56:49	2021-05-27 14:57:36		NO		IN FOCUS
181495512	https://volunteer.ala.org.au/validate/task/181495512	Valid		system	Tile_029-021-000_0-000.jpg		2021-05-27 14:57:03	2021-05-27 14:57:36		NO		IN FOCUS
181495512	https://volunteer.ala.org.au/validate/task/181495512	Valid		system	Tile_029-021-000_0-000.jpg		2021-05-27 13:48:54	2021-05-27 14:57:36		NO		IN FOCUS
181495512	https://volunteer.ala.org.au/validate/task/181495512	Valid		system	Tile_029-021-000_0-000.jpg		2021-05-27 14:54:38	2021-05-27 14:57:36		NO		IN FOCUS
181495512	https://volunteer.ala.org.au/validate/task/181495512	Valid		system	Tile_029-021-000_0-000.jpg			2021-05-27 14:57:36		NO		IN FOCUS
181495502	https://volunteer.ala.org.au/validate/task/181495502	Valid		system	Tile_029-011-000_0-000.jpg		2021-05-27 14:58:39	2021-05-27 14:58:28	1	YES	EDGE	IN FOCUS		Nothofagus pollen
181495502	https://volunteer.ala.org.au/validate/task/181495502	Valid		system	Tile_029-011-000_0-000.jpg			2021-05-27 14:58:28	1	YES	EDGE	IN FOCUS		Nothofagus pollen
181495502	https://volunteer.ala.org.au/validate/task/181495502	Valid		system	Tile_029-011-000_0-000.jpg		2021-05-27 13:46:03	2021-05-27 14:58:28	1	YES	EDGE	IN FOCUS		Nothofagus pollen
181495502	https://volunteer.ala.org.au/validate/task/181495502	Valid		system	Tile_029-011-000_0-000.jpg		2021-05-27 14:51:52	2021-05-27 14:58:28	1	YES	EDGE	IN FOCUS		Nothofagus pollen
[truncated: 2,168 more rows]
