# Supplementary material for: Inferring the age and environmental characteristics of fossil sites using citizen science
Source: PLoS One. 2023 Apr 17;18(4):e0284388. doi: 10.1371/journal.pone.0284388 (PMC10109468; doi:10.1371/journal.pone.0284388)
Supplement: S1 Data — (ZIP) [file pone.0284388.s004.zip › S1_Data Expedition data-all-raw/Exp20-Project-175597606-DwC.xlsx]

## Sheet: All transcribed
taskID	taskURL	validationStatus		validatorID	externalIdentifier		dateTranscribed	dateValidated	individualCount	occurrenceID	occurrenceRemarks	occurrenceStatus		vernacularName
178994189	https://volunteer.ala.org.au/validate/task/178994189	Valid		system	Tile_051-002-000_0-000.jpg		2021-05-18 14:44:59	2021-05-18 15:10:30		NO		IN FOCUS		Unknown
178994189	https://volunteer.ala.org.au/validate/task/178994189	Valid		system	Tile_051-002-000_0-000.jpg			2021-05-18 15:10:30		NO		IN FOCUS
178994189	https://volunteer.ala.org.au/validate/task/178994189	Valid		system	Tile_051-002-000_0-000.jpg		2021-05-18 14:07:41	2021-05-18 15:10:30		NO		IN FOCUS
178994189	https://volunteer.ala.org.au/validate/task/178994189	Valid		system	Tile_051-002-000_0-000.jpg		2021-05-18 14:31:49	2021-05-18 15:10:30		NO		IN FOCUS
178994189	https://volunteer.ala.org.au/validate/task/178994189	Valid		system	Tile_051-002-000_0-000.jpg		2021-05-18 15:10:30	2021-05-18 15:10:30		NO		IN FOCUS
178994190	https://volunteer.ala.org.au/validate/task/178994190	Valid		system	Tile_051-003-000_0-000.jpg		2021-05-18 14:31:58	2021-05-18 15:10:48		NO		IN FOCUS
178994190	https://volunteer.ala.org.au/validate/task/178994190	Valid		system	Tile_051-003-000_0-000.jpg		2021-05-18 14:45:20	2021-05-18 15:10:48		NO		IN FOCUS		Unknown
178994190	https://volunteer.ala.org.au/validate/task/178994190	Valid		system	Tile_051-003-000_0-000.jpg			2021-05-18 15:10:48		NO		IN FOCUS
178994190	https://volunteer.ala.org.au/validate/task/178994190	Valid		system	Tile_051-003-000_0-000.jpg		2021-05-18 14:07:57	2021-05-18 15:10:48		NO		IN FOCUS
178994190	https://volunteer.ala.org.au/validate/task/178994190	Valid		system	Tile_051-003-000_0-000.jpg		2021-05-18 15:10:48	2021-05-18 15:10:48		NO		IN FOCUS
178994195	https://volunteer.ala.org.au/validate/task/178994195	Valid		system	Tile_051-008-000_0-000.jpg		2021-05-18 14:10:23	2021-05-18 15:15:45		NO		IN FOCUS
178994195	https://volunteer.ala.org.au/validate/task/178994195	Valid		system	Tile_051-008-000_0-000.jpg			2021-05-18 15:15:45		NO		IN FOCUS
178994195	https://volunteer.ala.org.au/validate/task/178994195	Valid		system	Tile_051-008-000_0-000.jpg		2021-05-18 14:32:56	2021-05-18 15:15:45		NO		IN FOCUS
178994195	https://volunteer.ala.org.au/validate/task/178994195	Valid		system	Tile_051-008-000_0-000.jpg		2021-05-18 15:15:44	2021-05-18 15:15:45		NO		IN FOCUS
178994196	https://volunteer.ala.org.au/validate/task/178994196	Valid		system	Tile_051-009-000_0-000.jpg		2021-05-18 14:33:05	2021-05-18 15:16:59		NO		IN FOCUS
178994196	https://volunteer.ala.org.au/validate/task/178994196	Valid		system	Tile_051-009-000_0-000.jpg		2021-05-18 15:16:58	2021-05-18 15:16:59		NO		IN FOCUS
178994196	https://volunteer.ala.org.au/validate/task/178994196	Valid		system	Tile_051-009-000_0-000.jpg			2021-05-18 15:16:59		NO		IN FOCUS
178994196	https://volunteer.ala.org.au/validate/task/178994196	Valid		system	Tile_051-009-000_0-000.jpg		2021-05-18 14:11:02	2021-05-18 15:16:59		NO		IN FOCUS
178994197	https://volunteer.ala.org.au/validate/task/178994197	Valid		system	Tile_051-010-000_0-000.jpg			2021-05-18 15:17:31		NO		IN FOCUS
178994197	https://volunteer.ala.org.au/validate/task/178994197	Valid		system	Tile_051-010-000_0-000.jpg		2021-05-18 14:33:16	2021-05-18 15:17:31		NO		IN FOCUS
178994197	https://volunteer.ala.org.au/validate/task/178994197	Valid		system	Tile_051-010-000_0-000.jpg		2021-05-18 15:17:29	2021-05-18 15:17:31		NO		IN FOCUS
178994197	https://volunteer.ala.org.au/validate/task/178994197	Valid		system	Tile_051-010-000_0-000.jpg		2021-05-18 14:11:21	2021-05-18 15:17:31		NO		IN FOCUS
178994198	https://volunteer.ala.org.au/validate/task/178994198	Valid		system	Tile_051-011-000_0-000.jpg		2021-05-18 14:33:25	2021-05-18 15:18:04		NO		IN FOCUS
178994198	https://volunteer.ala.org.au/validate/task/178994198	Valid		system	Tile_051-011-000_0-000.jpg		2021-05-18 15:18:03	2021-05-18 15:18:04		NO		IN FOCUS
178994198	https://volunteer.ala.org.au/validate/task/178994198	Valid		system	Tile_051-011-000_0-000.jpg		2021-05-18 14:11:39	2021-05-18 15:18:04		NO		IN FOCUS
178994198	https://volunteer.ala.org.au/validate/task/178994198	Valid		system	Tile_051-011-000_0-000.jpg			2021-05-18 15:18:04		NO		IN FOCUS
178994199	https://volunteer.ala.org.au/validate/task/178994199	Valid		system	Tile_051-012-000_0-000.jpg		2021-05-18 14:12:06	2021-05-18 15:18:33		NO		IN FOCUS
178994199	https://volunteer.ala.org.au/validate/task/178994199	Valid		system	Tile_051-012-000_0-000.jpg			2021-05-18 15:18:33		NO		IN FOCUS
178994199	https://volunteer.ala.org.au/validate/task/178994199	Valid		system	Tile_051-012-000_0-000.jpg		2021-05-18 15:18:32	2021-05-18 15:18:33		NO		IN FOCUS
178994199	https://volunteer.ala.org.au/validate/task/178994199	Valid		system	Tile_051-012-000_0-000.jpg		2021-05-18 14:33:35	2021-05-18 15:18:33		NO		IN FOCUS
178994201	https://volunteer.ala.org.au/validate/task/178994201	Valid		system	Tile_051-014-000_0-000.jpg		2021-05-18 15:22:42	2021-05-18 15:22:43		NO		IN FOCUS
178994201	https://volunteer.ala.org.au/validate/task/178994201	Valid		system	Tile_051-014-000_0-000.jpg			2021-05-18 15:22:43		NO		IN FOCUS
178994201	https://volunteer.ala.org.au/validate/task/178994201	Valid		system	Tile_051-014-000_0-000.jpg		2021-05-18 14:35:22	2021-05-18 15:22:43		NO		IN FOCUS
178994201	https://volunteer.ala.org.au/validate/task/178994201	Valid		system	Tile_051-014-000_0-000.jpg		2021-05-18 14:12:35	2021-05-18 15:22:43		NO		IN FOCUS
178994202	https://volunteer.ala.org.au/validate/task/178994202	Valid		system	Tile_051-015-000_0-000.jpg		2021-05-18 15:23:27	2021-05-18 15:23:28		NO		IN FOCUS
178994202	https://volunteer.ala.org.au/validate/task/178994202	Valid		system	Tile_051-015-000_0-000.jpg		2021-05-18 14:35:32	2021-05-18 15:23:28		NO		IN FOCUS
178994202	https://volunteer.ala.org.au/validate/task/178994202	Valid		system	Tile_051-015-000_0-000.jpg			2021-05-18 15:23:28		NO		IN FOCUS
178994202	https://volunteer.ala.org.au/validate/task/178994202	Valid		system	Tile_051-015-000_0-000.jpg		2021-05-18 14:12:49	2021-05-18 15:23:28		NO		IN FOCUS
178994203	https://volunteer.ala.org.au/validate/task/178994203	Valid		system	Tile_051-016-000_0-000.jpg			2021-05-18 15:23:44		NO		IN FOCUS
178994203	https://volunteer.ala.org.au/validate/task/178994203	Valid		system	Tile_051-016-000_0-000.jpg		2021-05-18 15:23:43	2021-05-18 15:23:44		NO		IN FOCUS
178994203	https://volunteer.ala.org.au/validate/task/178994203	Valid		system	Tile_051-016-000_0-000.jpg		2021-05-18 14:35:41	2021-05-18 15:23:44		NO		IN FOCUS
178994203	https://volunteer.ala.org.au/validate/task/178994203	Valid		system	Tile_051-016-000_0-000.jpg		2021-05-18 14:13:04	2021-05-18 15:23:44		NO		IN FOCUS
178994204	https://volunteer.ala.org.au/validate/task/178994204	Valid		system	Tile_051-017-000_0-000.jpg			2021-05-18 15:24:11		NO		IN FOCUS
178994204	https://volunteer.ala.org.au/validate/task/178994204	Valid		system	Tile_051-017-000_0-000.jpg		2021-05-18 14:13:17	2021-05-18 15:24:11		NO		IN FOCUS
178994204	https://volunteer.ala.org.au/validate/task/178994204	Valid		system	Tile_051-017-000_0-000.jpg		2021-05-18 15:24:11	2021-05-18 15:24:11		NO		IN FOCUS
178994204	https://volunteer.ala.org.au/validate/task/178994204	Valid		system	Tile_051-017-000_0-000.jpg		2021-05-18 14:35:51	2021-05-18 15:24:11		NO		IN FOCUS
178994205	https://volunteer.ala.org.au/validate/task/178994205	Valid		system	Tile_051-018-000_0-000.jpg			2021-05-18 15:24:34		NO		IN FOCUS
178994205	https://volunteer.ala.org.au/validate/task/178994205	Valid		system	Tile_051-018-000_0-000.jpg		2021-05-18 14:36:00	2021-05-18 15:24:34		NO		IN FOCUS
178994205	https://volunteer.ala.org.au/validate/task/178994205	Valid		system	Tile_051-018-000_0-000.jpg		2021-05-18 14:13:31	2021-05-18 15:24:34		NO		IN FOCUS
178994205	https://volunteer.ala.org.au/validate/task/178994205	Valid		system	Tile_051-018-000_0-000.jpg		2021-05-18 15:24:34	2021-05-18 15:24:34		NO		IN FOCUS
178994206	https://volunteer.ala.org.au/validate/task/178994206	Valid		system	Tile_051-019-000_0-000.jpg		2021-05-18 14:36:09	2021-05-18 15:25:04		NO		IN FOCUS
178994206	https://volunteer.ala.org.au/validate/task/178994206	Valid		system	Tile_051-019-000_0-000.jpg		2021-05-18 15:25:03	2021-05-18 15:25:04		NO		IN FOCUS
178994206	https://volunteer.ala.org.au/validate/task/178994206	Valid		system	Tile_051-019-000_0-000.jpg			2021-05-18 15:25:04		NO		IN FOCUS
178994206	https://volunteer.ala.org.au/validate/task/178994206	Valid		system	Tile_051-019-000_0-000.jpg		2021-05-18 14:13:46	2021-05-18 15:25:04		NO		IN FOCUS
178994207	https://volunteer.ala.org.au/validate/task/178994207	Valid		system	Tile_051-020-000_0-000.jpg		2021-05-18 14:36:19	2021-05-18 15:25:57		NO		IN FOCUS
178994207	https://volunteer.ala.org.au/validate/task/178994207	Valid		system	Tile_051-020-000_0-000.jpg		2021-05-18 14:13:59	2021-05-18 15:25:57		NO		IN FOCUS
178994207	https://volunteer.ala.org.au/validate/task/178994207	Valid		system	Tile_051-020-000_0-000.jpg		2021-05-18 15:25:57	2021-05-18 15:25:57		NO		IN FOCUS
178994207	https://volunteer.ala.org.au/validate/task/178994207	Valid		system	Tile_051-020-000_0-000.jpg			2021-05-18 15:25:57		NO		IN FOCUS
178994208	https://volunteer.ala.org.au/validate/task/178994208	Valid		system	Tile_051-021-000_0-000.jpg			2021-05-18 15:26:26		NO		IN FOCUS
178994208	https://volunteer.ala.org.au/validate/task/178994208	Valid		system	Tile_051-021-000_0-000.jpg		2021-05-18 15:26:25	2021-05-18 15:26:26		NO		IN FOCUS
178994208	https://volunteer.ala.org.au/validate/task/178994208	Valid		system	Tile_051-021-000_0-000.jpg		2021-05-18 14:14:12	2021-05-18 15:26:26		NO		IN FOCUS
178994208	https://volunteer.ala.org.au/validate/task/178994208	Valid		system	Tile_051-021-000_0-000.jpg		2021-05-18 14:36:30	2021-05-18 15:26:26		NO		IN FOCUS
178994209	https://volunteer.ala.org.au/validate/task/178994209	Valid		system	Tile_051-022-000_0-000.jpg		2021-05-18 15:26:49	2021-05-18 15:26:49		NO		IN FOCUS
178994209	https://volunteer.ala.org.au/validate/task/178994209	Valid		system	Tile_051-022-000_0-000.jpg		2021-05-18 14:36:40	2021-05-18 15:26:49		NO		IN FOCUS
178994209	https://volunteer.ala.org.au/validate/task/178994209	Valid		system	Tile_051-022-000_0-000.jpg			2021-05-18 15:26:49		NO		IN FOCUS
178994209	https://volunteer.ala.org.au/validate/task/178994209	Valid		system	Tile_051-022-000_0-000.jpg		2021-05-18 14:14:24	2021-05-18 15:26:49		NO		IN FOCUS
178994210	https://volunteer.ala.org.au/validate/task/178994210	Valid		system	Tile_051-023-000_0-000.jpg		2021-05-18 15:27:17	2021-05-18 15:27:18		NO		IN FOCUS
178994210	https://volunteer.ala.org.au/validate/task/178994210	Valid		system	Tile_051-023-000_0-000.jpg			2021-05-18 15:27:18		NO		IN FOCUS
178994210	https://volunteer.ala.org.au/validate/task/178994210	Valid		system	Tile_051-023-000_0-000.jpg		2021-05-18 14:14:39	2021-05-18 15:27:18		NO		IN FOCUS
178994210	https://volunteer.ala.org.au/validate/task/178994210	Valid		system	Tile_051-023-000_0-000.jpg		2021-05-18 14:36:53	2021-05-18 15:27:18		NO		IN FOCUS
178994211	https://volunteer.ala.org.au/validate/task/178994211	Valid		system	Tile_051-024-000_0-000.jpg		2021-05-18 14:15:14	2021-05-18 15:27:48		NO		IN FOCUS
178994211	https://volunteer.ala.org.au/validate/task/178994211	Valid		system	Tile_051-024-000_0-000.jpg		2021-05-18 14:37:03	2021-05-18 15:27:48		NO		IN FOCUS
178994211	https://volunteer.ala.org.au/validate/task/178994211	Valid		system	Tile_051-024-000_0-000.jpg		2021-05-18 15:27:47	2021-05-18 15:27:48		NO		IN FOCUS
178994211	https://volunteer.ala.org.au/validate/task/178994211	Valid		system	Tile_051-024-000_0-000.jpg			2021-05-18 15:27:48		NO		IN FOCUS
178994212	https://volunteer.ala.org.au/validate/task/178994212	Valid		system	Tile_051-025-000_0-000.jpg		2021-05-18 14:37:13	2021-05-18 15:28:37		NO		IN FOCUS
178994212	https://volunteer.ala.org.au/validate/task/178994212	Valid		system	Tile_051-025-000_0-000.jpg			2021-05-18 15:28:37		NO		IN FOCUS
178994212	https://volunteer.ala.org.au/validate/task/178994212	Valid		system	Tile_051-025-000_0-000.jpg		2021-05-18 15:28:36	2021-05-18 15:28:37		NO		IN FOCUS
178994212	https://volunteer.ala.org.au/validate/task/178994212	Valid		system	Tile_051-025-000_0-000.jpg		2021-05-18 14:15:48	2021-05-18 15:28:37		NO		IN FOCUS
178994213	https://volunteer.ala.org.au/validate/task/178994213	Valid		system	Tile_051-026-000_0-000.jpg		2021-05-18 14:16:01	2021-05-18 15:29:07		NO		IN FOCUS
178994213	https://volunteer.ala.org.au/validate/task/178994213	Valid		system	Tile_051-026-000_0-000.jpg		2021-05-18 15:29:06	2021-05-18 15:29:07		NO		IN FOCUS
178994213	https://volunteer.ala.org.au/validate/task/178994213	Valid		system	Tile_051-026-000_0-000.jpg			2021-05-18 15:29:07		NO		IN FOCUS
178994213	https://volunteer.ala.org.au/validate/task/178994213	Valid		system	Tile_051-026-000_0-000.jpg		2021-05-18 14:37:23	2021-05-18 15:29:07		NO		IN FOCUS
178994215	https://volunteer.ala.org.au/validate/task/178994215	Valid		system	Tile_051-028-000_0-000.jpg		2021-05-18 14:37:42	2021-05-18 15:30:49		NO		IN FOCUS
178994215	https://volunteer.ala.org.au/validate/task/178994215	Valid		system	Tile_051-028-000_0-000.jpg		2021-05-18 14:16:46	2021-05-18 15:30:49		NO		IN FOCUS
178994215	https://volunteer.ala.org.au/validate/task/178994215	Valid		system	Tile_051-028-000_0-000.jpg		2021-05-18 15:30:49	2021-05-18 15:30:49		NO		IN FOCUS
178994215	https://volunteer.ala.org.au/validate/task/178994215	Valid		system	Tile_051-028-000_0-000.jpg			2021-05-18 15:30:49		NO		IN FOCUS
178994216	https://volunteer.ala.org.au/validate/task/178994216	Valid		system	Tile_051-029-000_0-000.jpg		2021-05-18 14:37:52	2021-05-18 15:31:56		NO		IN FOCUS
178994216	https://volunteer.ala.org.au/validate/task/178994216	Valid		system	Tile_051-029-000_0-000.jpg		2021-05-18 15:31:56	2021-05-18 15:31:56		NO		IN FOCUS
178994216	https://volunteer.ala.org.au/validate/task/178994216	Valid		system	Tile_051-029-000_0-000.jpg			2021-05-18 15:31:56		NO		IN FOCUS
178994216	https://volunteer.ala.org.au/validate/task/178994216	Valid		system	Tile_051-029-000_0-000.jpg		2021-05-18 14:16:59	2021-05-18 15:31:56		NO		IN FOCUS
178994217	https://volunteer.ala.org.au/validate/task/178994217	Valid		system	Tile_051-030-000_0-000.jpg		2021-05-18 14:17:11	2021-05-18 15:32:42		NO		IN FOCUS
178994217	https://volunteer.ala.org.au/validate/task/178994217	Valid		system	Tile_051-030-000_0-000.jpg		2021-05-18 15:32:42	2021-05-18 15:32:42		NO		IN FOCUS
178994217	https://volunteer.ala.org.au/validate/task/178994217	Valid		system	Tile_051-030-000_0-000.jpg		2021-05-18 14:38:04	2021-05-18 15:32:42		NO		IN FOCUS
178994217	https://volunteer.ala.org.au/validate/task/178994217	Valid		system	Tile_051-030-000_0-000.jpg			2021-05-18 15:32:42		NO		IN FOCUS
178994218	https://volunteer.ala.org.au/validate/task/178994218	Valid		system	Tile_051-031-000_0-000.jpg			2021-05-18 15:33:24		NO		IN FOCUS
178994218	https://volunteer.ala.org.au/validate/task/178994218	Valid		system	Tile_051-031-000_0-000.jpg		2021-05-18 15:33:24	2021-05-18 15:33:24		NO		IN FOCUS
178994218	https://volunteer.ala.org.au/validate/task/178994218	Valid		system	Tile_051-031-000_0-000.jpg		2021-05-18 14:17:23	2021-05-18 15:33:24		NO		IN FOCUS
178994218	https://volunteer.ala.org.au/validate/task/178994218	Valid		system	Tile_051-031-000_0-000.jpg		2021-05-18 14:38:14	2021-05-18 15:33:24		NO		IN FOCUS
178994221	https://volunteer.ala.org.au/validate/task/178994221	Valid		system	Tile_051-034-000_0-000.jpg		2021-05-18 14:38:37	2021-05-18 15:34:32		NO		IN FOCUS
178994221	https://volunteer.ala.org.au/validate/task/178994221	Valid		system	Tile_051-034-000_0-000.jpg			2021-05-18 15:34:32		NO		IN FOCUS
178994221	https://volunteer.ala.org.au/validate/task/178994221	Valid		system	Tile_051-034-000_0-000.jpg		2021-05-18 15:34:31	2021-05-18 15:34:32		NO		IN FOCUS
178994221	https://volunteer.ala.org.au/validate/task/178994221	Valid		system	Tile_051-034-000_0-000.jpg		2021-05-18 14:18:07	2021-05-18 15:34:32		NO		IN FOCUS
178994222	https://volunteer.ala.org.au/validate/task/178994222	Valid		system	Tile_051-035-000_0-000.jpg		2021-05-18 15:35:03	2021-05-18 15:35:04		NO		IN FOCUS
178994222	https://volunteer.ala.org.au/validate/task/178994222	Valid		system	Tile_051-035-000_0-000.jpg		2021-05-18 14:38:47	2021-05-18 15:35:04		NO		IN FOCUS
178994222	https://volunteer.ala.org.au/validate/task/178994222	Valid		system	Tile_051-035-000_0-000.jpg		2021-05-18 14:18:35	2021-05-18 15:35:04		NO		IN FOCUS
178994222	https://volunteer.ala.org.au/validate/task/178994222	Valid		system	Tile_051-035-000_0-000.jpg			2021-05-18 15:35:04		NO		IN FOCUS
178994224	https://volunteer.ala.org.au/validate/task/178994224	Valid		system	Tile_051-037-000_0-000.jpg			2021-05-18 15:36:36		NO		IN FOCUS
178994224	https://volunteer.ala.org.au/validate/task/178994224	Valid		system	Tile_051-037-000_0-000.jpg		2021-05-18 14:19:04	2021-05-18 15:36:36		NO		IN FOCUS
178994224	https://volunteer.ala.org.au/validate/task/178994224	Valid		system	Tile_051-037-000_0-000.jpg		2021-05-18 15:36:35	2021-05-18 15:36:36		NO		IN FOCUS
178994224	https://volunteer.ala.org.au/validate/task/178994224	Valid		system	Tile_051-037-000_0-000.jpg		2021-05-18 14:39:03	2021-05-18 15:36:36		NO		IN FOCUS
178994226	https://volunteer.ala.org.au/validate/task/178994226	Valid		system	Tile_051-039-000_0-000.jpg			2021-05-18 15:37:48		NO		IN FOCUS
178994226	https://volunteer.ala.org.au/validate/task/178994226	Valid		system	Tile_051-039-000_0-000.jpg		2021-05-18 15:37:47	2021-05-18 15:37:48		NO		IN FOCUS
178994226	https://volunteer.ala.org.au/validate/task/178994226	Valid		system	Tile_051-039-000_0-000.jpg		2021-05-18 14:39:23	2021-05-18 15:37:48		NO		IN FOCUS
178994226	https://volunteer.ala.org.au/validate/task/178994226	Valid		system	Tile_051-039-000_0-000.jpg		2021-05-18 14:19:31	2021-05-18 15:37:48		NO		IN FOCUS
178994229	https://volunteer.ala.org.au/validate/task/178994229	Valid		system	Tile_051-042-000_0-000.jpg		2021-05-18 14:39:48	2021-05-18 15:39:07		NO		IN FOCUS
178994229	https://volunteer.ala.org.au/validate/task/178994229	Valid		system	Tile_051-042-000_0-000.jpg		2021-05-18 15:39:06	2021-05-18 15:39:07		NO		IN FOCUS
178994229	https://volunteer.ala.org.au/validate/task/178994229	Valid		system	Tile_051-042-000_0-000.jpg			2021-05-18 15:39:07		NO		IN FOCUS
178994229	https://volunteer.ala.org.au/validate/task/178994229	Valid		system	Tile_051-042-000_0-000.jpg		2021-05-18 14:21:59	2021-05-18 15:39:07		NO		IN FOCUS
178994230	https://volunteer.ala.org.au/validate/task/178994230	Valid		system	Tile_051-043-000_0-000.jpg		2021-05-18 14:22:10	2021-05-18 15:39:34				OUT OF FOCUS
178994230	https://volunteer.ala.org.au/validate/task/178994230	Valid		system	Tile_051-043-000_0-000.jpg			2021-05-18 15:39:34				OUT OF FOCUS
178994230	https://volunteer.ala.org.au/validate/task/178994230	Valid		system	Tile_051-043-000_0-000.jpg		2021-05-18 14:40:05	2021-05-18 15:39:34				OUT OF FOCUS
178994230	https://volunteer.ala.org.au/validate/task/178994230	Valid		system	Tile_051-043-000_0-000.jpg		2021-05-18 15:39:33	2021-05-18 15:39:34				OUT OF FOCUS
178994191	https://volunteer.ala.org.au/validate/task/178994191	Valid		system	Tile_051-004-000_0-000.jpg		2021-05-18 14:32:20	2021-05-18 15:39:38	1	YES	EDGE	IN FOCUS		Unknown
178994191	https://volunteer.ala.org.au/validate/task/178994191	Valid		system	Tile_051-004-000_0-000.jpg			2021-05-18 15:39:38		NO		IN FOCUS
178994191	https://volunteer.ala.org.au/validate/task/178994191	Valid		system	Tile_051-004-000_0-000.jpg		2021-05-18 14:08:21	2021-05-18 15:39:38		NO		IN FOCUS
178994191	https://volunteer.ala.org.au/validate/task/178994191	Valid		system	Tile_051-004-000_0-000.jpg		2021-05-18 15:39:36	2021-05-18 15:39:38		NO		IN FOCUS
178994191	https://volunteer.ala.org.au/validate/task/178994191	Valid		system	Tile_051-004-000_0-000.jpg		2021-05-18 15:11:33	2021-05-18 15:39:38		NO		IN FOCUS
178994192	https://volunteer.ala.org.au/validate/task/178994192	Valid		system	Tile_051-005-000_0-000.jpg		2021-05-18 14:08:33	2021-05-18 15:39:50		NO		IN FOCUS
178994192	https://volunteer.ala.org.au/validate/task/178994192	Valid		system	Tile_051-005-000_0-000.jpg			2021-05-18 15:39:50		NO		IN FOCUS
178994192	https://volunteer.ala.org.au/validate/task/178994192	Valid		system	Tile_051-005-000_0-000.jpg		2021-05-18 15:39:49	2021-05-18 15:39:50		NO		IN FOCUS
178994192	https://volunteer.ala.org.au/validate/task/178994192	Valid		system	Tile_051-005-000_0-000.jpg		2021-05-18 15:12:09	2021-05-18 15:39:50		NO		IN FOCUS
178994193	https://volunteer.ala.org.au/validate/task/178994193	Valid		system	Tile_051-006-000_0-000.jpg		2021-05-18 14:08:45	2021-05-18 15:40:00		NO		IN FOCUS
178994193	https://volunteer.ala.org.au/validate/task/178994193	Valid		system	Tile_051-006-000_0-000.jpg		2021-05-18 15:39:59	2021-05-18 15:40:00		NO		IN FOCUS
178994193	https://volunteer.ala.org.au/validate/task/178994193	Valid		system	Tile_051-006-000_0-000.jpg		2021-05-18 15:14:34	2021-05-18 15:40:00		NO		IN FOCUS
178994193	https://volunteer.ala.org.au/validate/task/178994193	Valid		system	Tile_051-006-000_0-000.jpg			2021-05-18 15:40:00		NO		IN FOCUS
178994231	https://volunteer.ala.org.au/validate/task/178994231	Valid		system	Tile_051-044-000_0-000.jpg		2021-05-18 14:40:14	2021-05-18 15:40:05		NO		IN FOCUS
178994231	https://volunteer.ala.org.au/validate/task/178994231	Valid		system	Tile_051-044-000_0-000.jpg			2021-05-18 15:40:05		NO		IN FOCUS
178994231	https://volunteer.ala.org.au/validate/task/178994231	Valid		system	Tile_051-044-000_0-000.jpg		2021-05-18 14:22:23	2021-05-18 15:40:05		NO		IN FOCUS
178994231	https://volunteer.ala.org.au/validate/task/178994231	Valid		system	Tile_051-044-000_0-000.jpg		2021-05-18 15:40:04	2021-05-18 15:40:05		NO		IN FOCUS
178994194	https://volunteer.ala.org.au/validate/task/178994194	Valid		system	Tile_051-007-000_0-000.jpg		2021-05-18 14:32:43	2021-05-18 15:40:09		NO		IN FOCUS
178994194	https://volunteer.ala.org.au/validate/task/178994194	Valid		system	Tile_051-007-000_0-000.jpg		2021-05-18 15:40:09	2021-05-18 15:40:09		NO		IN FOCUS
178994194	https://volunteer.ala.org.au/validate/task/178994194	Valid		system	Tile_051-007-000_0-000.jpg			2021-05-18 15:40:09		NO		IN FOCUS
178994194	https://volunteer.ala.org.au/validate/task/178994194	Valid		system	Tile_051-007-000_0-000.jpg		2021-05-18 14:10:06	2021-05-18 15:40:09	1	YES	EDGE	IN FOCUS		Unknown
178994194	https://volunteer.ala.org.au/validate/task/178994194	Valid		system	Tile_051-007-000_0-000.jpg		2021-05-18 15:15:21	2021-05-18 15:40:09		NO		IN FOCUS
178994232	https://volunteer.ala.org.au/validate/task/178994232	Valid		system	Tile_051-045-000_0-000.jpg		2021-05-18 14:22:36	2021-05-18 15:40:27		NO		IN FOCUS
178994232	https://volunteer.ala.org.au/validate/task/178994232	Valid		system	Tile_051-045-000_0-000.jpg			2021-05-18 15:40:27		NO		IN FOCUS
178994232	https://volunteer.ala.org.au/validate/task/178994232	Valid		system	Tile_051-045-000_0-000.jpg		2021-05-18 14:40:26	2021-05-18 15:40:27		NO		IN FOCUS
178994232	https://volunteer.ala.org.au/validate/task/178994232	Valid		system	Tile_051-045-000_0-000.jpg		2021-05-18 15:40:27	2021-05-18 15:40:27		NO		IN FOCUS
178994214	https://volunteer.ala.org.au/validate/task/178994214	Valid		system	Tile_051-027-000_0-000.jpg			2021-05-18 15:40:29		NO		IN FOCUS
178994214	https://volunteer.ala.org.au/validate/task/178994214	Valid		system	Tile_051-027-000_0-000.jpg		2021-05-18 15:29:36	2021-05-18 15:40:29		NO		IN FOCUS
178994214	https://volunteer.ala.org.au/validate/task/178994214	Valid		system	Tile_051-027-000_0-000.jpg		2021-05-18 14:16:28	2021-05-18 15:40:29		NO		IN FOCUS
178994214	https://volunteer.ala.org.au/validate/task/178994214	Valid		system	Tile_051-027-000_0-000.jpg		2021-05-18 15:40:29	2021-05-18 15:40:29		NO		IN FOCUS
178994219	https://volunteer.ala.org.au/validate/task/178994219	Valid		system	Tile_051-032-000_0-000.jpg			2021-05-18 15:40:51		NO		IN FOCUS
178994219	https://volunteer.ala.org.au/validate/task/178994219	Valid		system	Tile_051-032-000_0-000.jpg		2021-05-18 15:40:51	2021-05-18 15:40:51		NO		IN FOCUS
178994219	https://volunteer.ala.org.au/validate/task/178994219	Valid		system	Tile_051-032-000_0-000.jpg		2021-05-18 14:17:39	2021-05-18 15:40:51		NO		IN FOCUS
178994219	https://volunteer.ala.org.au/validate/task/178994219	Valid		system	Tile_051-032-000_0-000.jpg		2021-05-18 15:33:45	2021-05-18 15:40:51		NO		IN FOCUS
178994233	https://volunteer.ala.org.au/validate/task/178994233	Valid		system	Tile_051-046-000_0-000.jpg			2021-05-18 15:40:58		NO		IN FOCUS
178994233	https://volunteer.ala.org.au/validate/task/178994233	Valid		system	Tile_051-046-000_0-000.jpg		2021-05-18 14:40:36	2021-05-18 15:40:58		NO		IN FOCUS
178994233	https://volunteer.ala.org.au/validate/task/178994233	Valid		system	Tile_051-046-000_0-000.jpg		2021-05-18 14:22:51	2021-05-18 15:40:58		NO		IN FOCUS
178994233	https://volunteer.ala.org.au/validate/task/178994233	Valid		system	Tile_051-046-000_0-000.jpg		2021-05-18 15:40:57	2021-05-18 15:40:58		NO		IN FOCUS
178994220	https://volunteer.ala.org.au/validate/task/178994220	Valid		system	Tile_051-033-000_0-000.jpg			2021-05-18 15:41:07		NO		IN FOCUS
178994220	https://volunteer.ala.org.au/validate/task/178994220	Valid		system	Tile_051-033-000_0-000.jpg		2021-05-18 14:17:54	2021-05-18 15:41:07		NO		IN FOCUS
178994220	https://volunteer.ala.org.au/validate/task/178994220	Valid		system	Tile_051-033-000_0-000.jpg		2021-05-18 15:34:11	2021-05-18 15:41:07		NO		IN FOCUS
178994220	https://volunteer.ala.org.au/validate/task/178994220	Valid		system	Tile_051-033-000_0-000.jpg		2021-05-18 15:41:07	2021-05-18 15:41:07		NO		IN FOCUS
178994223	https://volunteer.ala.org.au/validate/task/178994223	Valid		system	Tile_051-036-000_0-000.jpg		2021-05-18 15:41:17	2021-05-18 15:41:18		NO		IN FOCUS
178994223	https://volunteer.ala.org.au/validate/task/178994223	Valid		system	Tile_051-036-000_0-000.jpg			2021-05-18 15:41:18		NO		IN FOCUS
178994223	https://volunteer.ala.org.au/validate/task/178994223	Valid		system	Tile_051-036-000_0-000.jpg		2021-05-18 15:36:06	2021-05-18 15:41:18		NO		IN FOCUS
178994223	https://volunteer.ala.org.au/validate/task/178994223	Valid		system	Tile_051-036-000_0-000.jpg		2021-05-18 14:18:50	2021-05-18 15:41:18		NO		IN FOCUS
178994234	https://volunteer.ala.org.au/validate/task/178994234	Valid		system	Tile_051-047-000_0-000.jpg		2021-05-18 14:23:03	2021-05-18 15:41:28		NO		IN FOCUS
178994234	https://volunteer.ala.org.au/validate/task/178994234	Valid		system	Tile_051-047-000_0-000.jpg			2021-05-18 15:41:28		NO		IN FOCUS
178994234	https://volunteer.ala.org.au/validate/task/178994234	Valid		system	Tile_051-047-000_0-000.jpg		2021-05-18 14:40:47	2021-05-18 15:41:28		NO		IN FOCUS
178994234	https://volunteer.ala.org.au/validate/task/178994234	Valid		system	Tile_051-047-000_0-000.jpg		2021-05-18 15:41:28	2021-05-18 15:41:28		NO		IN FOCUS
178994225	https://volunteer.ala.org.au/validate/task/178994225	Valid		system	Tile_051-038-000_0-000.jpg		2021-05-18 14:19:17	2021-05-18 15:41:29		NO		IN FOCUS
178994225	https://volunteer.ala.org.au/validate/task/178994225	Valid		system	Tile_051-038-000_0-000.jpg			2021-05-18 15:41:29		NO		IN FOCUS
178994225	https://volunteer.ala.org.au/validate/task/178994225	Valid		system	Tile_051-038-000_0-000.jpg		2021-05-18 15:37:18	2021-05-18 15:41:29		NO		IN FOCUS
178994225	https://volunteer.ala.org.au/validate/task/178994225	Valid		system	Tile_051-038-000_0-000.jpg		2021-05-18 15:41:28	2021-05-18 15:41:29		NO		IN FOCUS
178994227	https://volunteer.ala.org.au/validate/task/178994227	Valid		system	Tile_051-040-000_0-000.jpg		2021-05-18 15:38:14	2021-05-18 15:41:41		NO		IN FOCUS
178994227	https://volunteer.ala.org.au/validate/task/178994227	Valid		system	Tile_051-040-000_0-000.jpg			2021-05-18 15:41:41		NO		IN FOCUS
178994227	https://volunteer.ala.org.au/validate/task/178994227	Valid		system	Tile_051-040-000_0-000.jpg		2021-05-18 14:19:47	2021-05-18 15:41:41		NO		IN FOCUS
178994227	https://volunteer.ala.org.au/validate/task/178994227	Valid		system	Tile_051-040-000_0-000.jpg		2021-05-18 15:41:41	2021-05-18 15:41:41		NO		IN FOCUS
178994235	https://volunteer.ala.org.au/validate/task/178994235	Valid		system	Tile_051-048-000_0-000.jpg			2021-05-18 15:41:50		NO		IN FOCUS
178994235	https://volunteer.ala.org.au/validate/task/178994235	Valid		system	Tile_051-048-000_0-000.jpg		2021-05-18 15:41:50	2021-05-18 15:41:50		NO		IN FOCUS
178994235	https://volunteer.ala.org.au/validate/task/178994235	Valid		system	Tile_051-048-000_0-000.jpg		2021-05-18 14:40:57	2021-05-18 15:41:50		NO		IN FOCUS
178994235	https://volunteer.ala.org.au/validate/task/178994235	Valid		system	Tile_051-048-000_0-000.jpg		2021-05-18 14:23:17	2021-05-18 15:41:50		NO		IN FOCUS
178994228	https://volunteer.ala.org.au/validate/task/178994228	Valid		system	Tile_051-041-000_0-000.jpg		2021-05-18 15:41:51	2021-05-18 15:41:52		NO		IN FOCUS
178994228	https://volunteer.ala.org.au/validate/task/178994228	Valid		system	Tile_051-041-000_0-000.jpg		2021-05-18 15:38:41	2021-05-18 15:41:52		NO		IN FOCUS
178994228	https://volunteer.ala.org.au/validate/task/178994228	Valid		system	Tile_051-041-000_0-000.jpg		2021-05-18 14:21:47	2021-05-18 15:41:52		NO		IN FOCUS
178994228	https://volunteer.ala.org.au/validate/task/178994228	Valid		system	Tile_051-041-000_0-000.jpg			2021-05-18 15:41:52		NO		IN FOCUS
178994236	https://volunteer.ala.org.au/validate/task/178994236	Valid		system	Tile_051-049-000_0-000.jpg		2021-05-18 14:41:07	2021-05-18 15:42:08		NO		IN FOCUS
178994236	https://volunteer.ala.org.au/validate/task/178994236	Valid		system	Tile_051-049-000_0-000.jpg			2021-05-18 15:42:08		NO		IN FOCUS
178994236	https://volunteer.ala.org.au/validate/task/178994236	Valid		system	Tile_051-049-000_0-000.jpg		2021-05-18 14:23:28	2021-05-18 15:42:08		NO		IN FOCUS
178994236	https://volunteer.ala.org.au/validate/task/178994236	Valid		system	Tile_051-049-000_0-000.jpg		2021-05-18 15:42:08	2021-05-18 15:42:08		NO		IN FOCUS
178994237	https://volunteer.ala.org.au/validate/task/178994237	Valid		system	Tile_051-050-000_0-000.jpg		2021-05-18 14:41:22	2021-05-18 15:42:19		NO		IN FOCUS
178994237	https://volunteer.ala.org.au/validate/task/178994237	Valid		system	Tile_051-050-000_0-000.jpg			2021-05-18 15:42:19		NO		IN FOCUS
178994237	https://volunteer.ala.org.au/validate/task/178994237	Valid		system	Tile_051-050-000_0-000.jpg		2021-05-18 15:42:18	2021-05-18 15:42:19		NO		IN FOCUS
178994237	https://volunteer.ala.org.au/validate/task/178994237	Valid		system	Tile_051-050-000_0-000.jpg		2021-05-18 15:42:40	2021-05-18 15:42:19		NO		IN FOCUS
178994237	https://volunteer.ala.org.au/validate/task/178994237	Valid		system	Tile_051-050-000_0-000.jpg		2021-05-18 14:23:42	2021-05-18 15:42:19		NO		IN FOCUS
178994238	https://volunteer.ala.org.au/validate/task/178994238	Valid		system	Tile_051-051-000_0-000.jpg			2021-05-18 15:42:29		NO		IN FOCUS
178994238	https://volunteer.ala.org.au/validate/task/178994238	Valid		system	Tile_051-051-000_0-000.jpg		2021-05-18 14:41:32	2021-05-18 15:42:29		NO		IN FOCUS
178994238	https://volunteer.ala.org.au/validate/task/178994238	Valid		system	Tile_051-051-000_0-000.jpg		2021-05-18 14:23:59	2021-05-18 15:42:29		NO		IN FOCUS
178994238	https://volunteer.ala.org.au/validate/task/178994238	Valid		system	Tile_051-051-000_0-000.jpg		2021-05-18 15:42:28	2021-05-18 15:42:29		NO		IN FOCUS
178994239	https://volunteer.ala.org.au/validate/task/178994239	Valid		system	Tile_051-052-000_0-000.jpg		2021-05-18 15:42:38	2021-05-18 15:42:39		NO		IN FOCUS
178994239	https://volunteer.ala.org.au/validate/task/178994239	Valid		system	Tile_051-052-000_0-000.jpg		2021-05-18 14:41:42	2021-05-18 15:42:39		NO		IN FOCUS
178994239	https://volunteer.ala.org.au/validate/task/178994239	Valid		system	Tile_051-052-000_0-000.jpg		2021-05-18 14:24:12	2021-05-18 15:42:39		NO		IN FOCUS
178994239	https://volunteer.ala.org.au/validate/task/178994239	Valid		system	Tile_051-052-000_0-000.jpg			2021-05-18 15:42:39		NO		IN FOCUS
178994240	https://volunteer.ala.org.au/validate/task/178994240	Valid		system	Tile_051-053-000_0-000.jpg		2021-05-18 14:24:24	2021-05-18 15:42:51		NO		IN FOCUS
178994240	https://volunteer.ala.org.au/validate/task/178994240	Valid		system	Tile_051-053-000_0-000.jpg			2021-05-18 15:42:51		NO		IN FOCUS
178994240	https://volunteer.ala.org.au/validate/task/178994240	Valid		system	Tile_051-053-000_0-000.jpg		2021-05-18 15:42:50	2021-05-18 15:42:51		NO		IN FOCUS
178994240	https://volunteer.ala.org.au/validate/task/178994240	Valid		system	Tile_051-053-000_0-000.jpg		2021-05-18 15:43:08	2021-05-18 15:42:51		NO		IN FOCUS
178994240	https://volunteer.ala.org.au/validate/task/178994240	Valid		system	Tile_051-053-000_0-000.jpg		2021-05-18 14:41:53	2021-05-18 15:42:51		NO		IN FOCUS
178994241	https://volunteer.ala.org.au/validate/task/178994241	Valid		system	Tile_051-054-000_0-000.jpg			2021-05-18 15:43:01		NO		IN FOCUS
178994241	https://volunteer.ala.org.au/validate/task/178994241	Valid		system	Tile_051-054-000_0-000.jpg		2021-05-18 14:42:04	2021-05-18 15:43:01		NO		IN FOCUS
178994241	https://volunteer.ala.org.au/validate/task/178994241	Valid		system	Tile_051-054-000_0-000.jpg		2021-05-18 15:43:00	2021-05-18 15:43:01		NO		IN FOCUS
178994241	https://volunteer.ala.org.au/validate/task/178994241	Valid		system	Tile_051-054-000_0-000.jpg		2021-05-18 14:24:37	2021-05-18 15:43:01		NO		IN FOCUS
178994242	https://volunteer.ala.org.au/validate/task/178994242	Valid		system	Tile_051-055-000_0-000.jpg			2021-05-18 15:43:10		NO		IN FOCUS
178994242	https://volunteer.ala.org.au/validate/task/178994242	Valid		system	Tile_051-055-000_0-000.jpg		2021-05-18 14:24:50	2021-05-18 15:43:10		NO		IN FOCUS
178994242	https://volunteer.ala.org.au/validate/task/178994242	Valid		system	Tile_051-055-000_0-000.jpg		2021-05-18 14:42:18	2021-05-18 15:43:10		NO		IN FOCUS
178994242	https://volunteer.ala.org.au/validate/task/178994242	Valid		system	Tile_051-055-000_0-000.jpg		2021-05-18 15:43:09	2021-05-18 15:43:10		NO		IN FOCUS
178994243	https://volunteer.ala.org.au/validate/task/178994243	Valid		system	Tile_051-056-000_0-000.jpg			2021-05-18 15:43:20		NO		IN FOCUS
178994243	https://volunteer.ala.org.au/validate/task/178994243	Valid		system	Tile_051-056-000_0-000.jpg		2021-05-18 14:25:04	2021-05-18 15:43:20		NO		IN FOCUS
178994243	https://volunteer.ala.org.au/validate/task/178994243	Valid		system	Tile_051-056-000_0-000.jpg		2021-05-18 15:43:19	2021-05-18 15:43:20		NO		IN FOCUS
178994243	https://volunteer.ala.org.au/validate/task/178994243	Valid		system	Tile_051-056-000_0-000.jpg		2021-05-18 14:42:28	2021-05-18 15:43:20		NO		IN FOCUS
178994244	https://volunteer.ala.org.au/validate/task/178994244	Valid		system	Tile_051-057-000_0-000.jpg		2021-05-18 15:43:28	2021-05-18 15:43:28		NO		IN FOCUS
178994244	https://volunteer.ala.org.au/validate/task/178994244	Valid		system	Tile_051-057-000_0-000.jpg			2021-05-18 15:43:28		NO		IN FOCUS
178994244	https://volunteer.ala.org.au/validate/task/178994244	Valid		system	Tile_051-057-000_0-000.jpg		2021-05-18 14:42:38	2021-05-18 15:43:28		NO		IN FOCUS
178994244	https://volunteer.ala.org.au/validate/task/178994244	Valid		system	Tile_051-057-000_0-000.jpg		2021-05-18 14:25:17	2021-05-18 15:43:28		NO		IN FOCUS
178994245	https://volunteer.ala.org.au/validate/task/178994245	Valid		system	Tile_051-058-000_0-000.jpg		2021-05-18 14:25:32	2021-05-18 15:43:38		NO		IN FOCUS
178994245	https://volunteer.ala.org.au/validate/task/178994245	Valid		system	Tile_051-058-000_0-000.jpg		2021-05-18 14:42:49	2021-05-18 15:43:38		NO		IN FOCUS
178994245	https://volunteer.ala.org.au/validate/task/178994245	Valid		system	Tile_051-058-000_0-000.jpg			2021-05-18 15:43:38		NO		IN FOCUS
178994245	https://volunteer.ala.org.au/validate/task/178994245	Valid		system	Tile_051-058-000_0-000.jpg		2021-05-18 15:43:38	2021-05-18 15:43:38		NO		IN FOCUS
178994245	https://volunteer.ala.org.au/validate/task/178994245	Valid		system	Tile_051-058-000_0-000.jpg		2021-05-18 15:44:00	2021-05-18 15:43:38		NO		IN FOCUS
178994247	https://volunteer.ala.org.au/validate/task/178994247	Valid		system	Tile_051-060-000_0-000.jpg		2021-05-18 14:26:21	2021-05-18 15:44:02		NO		IN FOCUS
178994247	https://volunteer.ala.org.au/validate/task/178994247	Valid		system	Tile_051-060-000_0-000.jpg		2021-05-18 14:43:25	2021-05-18 15:44:02		NO		IN FOCUS
178994247	https://volunteer.ala.org.au/validate/task/178994247	Valid		system	Tile_051-060-000_0-000.jpg			2021-05-18 15:44:02		NO		IN FOCUS
178994247	https://volunteer.ala.org.au/validate/task/178994247	Valid		system	Tile_051-060-000_0-000.jpg		2021-05-18 15:44:02	2021-05-18 15:44:02		NO		IN FOCUS
178994248	https://volunteer.ala.org.au/validate/task/178994248	Valid		system	Tile_052-001-000_0-000.jpg			2021-05-18 15:44:12		NO		IN FOCUS
178994248	https://volunteer.ala.org.au/validate/task/178994248	Valid		system	Tile_052-001-000_0-000.jpg		2021-05-18 14:43:35	2021-05-18 15:44:12		NO		IN FOCUS
178994248	https://volunteer.ala.org.au/validate/task/178994248	Valid		system	Tile_052-001-000_0-000.jpg		2021-05-18 15:44:11	2021-05-18 15:44:12		NO		IN FOCUS
178994248	https://volunteer.ala.org.au/validate/task/178994248	Valid		system	Tile_052-001-000_0-000.jpg		2021-05-18 14:26:33	2021-05-18 15:44:12		NO		IN FOCUS
178994249	https://volunteer.ala.org.au/validate/task/178994249	Valid		system	Tile_052-002-000_0-000.jpg		2021-05-18 15:44:21	2021-05-18 15:44:22		NO		IN FOCUS
178994249	https://volunteer.ala.org.au/validate/task/178994249	Valid		system	Tile_052-002-000_0-000.jpg			2021-05-18 15:44:22		NO		IN FOCUS
178994249	https://volunteer.ala.org.au/validate/task/178994249	Valid		system	Tile_052-002-000_0-000.jpg		2021-05-18 14:43:44	2021-05-18 15:44:22		NO		IN FOCUS
178994249	https://volunteer.ala.org.au/validate/task/178994249	Valid		system	Tile_052-002-000_0-000.jpg		2021-05-18 14:26:45	2021-05-18 15:44:22		NO		IN FOCUS
178994246	https://volunteer.ala.org.au/validate/task/178994246	Valid		system	Tile_051-059-000_0-000.jpg		2021-05-18 15:43:52	2021-05-18 15:44:45		NO		IN FOCUS
178994246	https://volunteer.ala.org.au/validate/task/178994246	Valid		system	Tile_051-059-000_0-000.jpg			2021-05-18 15:44:45		NO		IN FOCUS
178994246	https://volunteer.ala.org.au/validate/task/178994246	Valid		system	Tile_051-059-000_0-000.jpg		2021-05-18 15:44:44	2021-05-18 15:44:45		NO		IN FOCUS
178994246	https://volunteer.ala.org.au/validate/task/178994246	Valid		system	Tile_051-059-000_0-000.jpg		2021-05-18 14:25:52	2021-05-18 15:44:45		NO		IN FOCUS
178994250	https://volunteer.ala.org.au/validate/task/178994250	Valid		system	Tile_052-003-000_0-000.jpg		2021-05-18 15:45:15	2021-05-18 15:45:15		NO		IN FOCUS
178994250	https://volunteer.ala.org.au/validate/task/178994250	Valid		system	Tile_052-003-000_0-000.jpg		2021-05-18 15:44:33	2021-05-18 15:45:15		NO		IN FOCUS
178994250	https://volunteer.ala.org.au/validate/task/178994250	Valid		system	Tile_052-003-000_0-000.jpg			2021-05-18 15:45:15		NO		IN FOCUS
178994250	https://volunteer.ala.org.au/validate/task/178994250	Valid		system	Tile_052-003-000_0-000.jpg		2021-05-18 14:27:11	2021-05-18 15:45:15		NO		IN FOCUS
178994251	https://volunteer.ala.org.au/validate/task/178994251	Valid		system	Tile_052-004-000_0-000.jpg		2021-05-18 15:45:40	2021-05-18 15:45:41		NO		IN FOCUS
178994251	https://volunteer.ala.org.au/validate/task/178994251	Valid		system	Tile_052-004-000_0-000.jpg			2021-05-18 15:45:41		NO		IN FOCUS
178994251	https://volunteer.ala.org.au/validate/task/178994251	Valid		system	Tile_052-004-000_0-000.jpg		2021-05-18 14:27:23	2021-05-18 15:45:41		NO		IN FOCUS
178994251	https://volunteer.ala.org.au/validate/task/178994251	Valid		system	Tile_052-004-000_0-000.jpg		2021-05-18 15:44:47	2021-05-18 15:45:41		NO		IN FOCUS
178994252	https://volunteer.ala.org.au/validate/task/178994252	Valid		system	Tile_052-005-000_0-000.jpg		2021-05-18 15:46:06	2021-05-18 15:46:06		NO		IN FOCUS
178994252	https://volunteer.ala.org.au/validate/task/178994252	Valid		system	Tile_052-005-000_0-000.jpg		2021-05-18 15:44:57	2021-05-18 15:46:06		NO		IN FOCUS
178994252	https://volunteer.ala.org.au/validate/task/178994252	Valid		system	Tile_052-005-000_0-000.jpg			2021-05-18 15:46:06		NO		IN FOCUS
178994252	https://volunteer.ala.org.au/validate/task/178994252	Valid		system	Tile_052-005-000_0-000.jpg		2021-05-18 14:27:37	2021-05-18 15:46:06		NO		IN FOCUS
178994253	https://volunteer.ala.org.au/validate/task/178994253	Valid		system	Tile_052-006-000_0-000.jpg		2021-05-18 15:45:07	2021-05-18 15:46:31		NO		IN FOCUS
178994253	https://volunteer.ala.org.au/validate/task/178994253	Valid		system	Tile_052-006-000_0-000.jpg			2021-05-18 15:46:31		NO		IN FOCUS
178994253	https://volunteer.ala.org.au/validate/task/178994253	Valid		system	Tile_052-006-000_0-000.jpg		2021-05-18 14:27:50	2021-05-18 15:46:31		NO		IN FOCUS
178994253	https://volunteer.ala.org.au/validate/task/178994253	Valid		system	Tile_052-006-000_0-000.jpg		2021-05-18 15:46:31	2021-05-18 15:46:31		NO		IN FOCUS
178994254	https://volunteer.ala.org.au/validate/task/178994254	Valid		system	Tile_052-007-000_0-000.jpg		2021-05-18 14:28:05	2021-05-18 15:46:51		NO		IN FOCUS
178994254	https://volunteer.ala.org.au/validate/task/178994254	Valid		system	Tile_052-007-000_0-000.jpg		2021-05-18 15:45:17	2021-05-18 15:46:51		NO		IN FOCUS
178994254	https://volunteer.ala.org.au/validate/task/178994254	Valid		system	Tile_052-007-000_0-000.jpg			2021-05-18 15:46:51		NO		IN FOCUS
178994254	https://volunteer.ala.org.au/validate/task/178994254	Valid		system	Tile_052-007-000_0-000.jpg		2021-05-18 15:46:51	2021-05-18 15:46:51		NO		IN FOCUS
178994255	https://volunteer.ala.org.au/validate/task/178994255	Valid		system	Tile_052-008-000_0-000.jpg		2021-05-18 15:45:30	2021-05-18 15:48:06		NO		IN FOCUS
178994255	https://volunteer.ala.org.au/validate/task/178994255	Valid		system	Tile_052-008-000_0-000.jpg		2021-05-18 14:28:20	2021-05-18 15:48:06		NO		IN FOCUS
178994255	https://volunteer.ala.org.au/validate/task/178994255	Valid		system	Tile_052-008-000_0-000.jpg			2021-05-18 15:48:06		NO		IN FOCUS
178994255	https://volunteer.ala.org.au/validate/task/178994255	Valid		system	Tile_052-008-000_0-000.jpg		2021-05-18 15:48:06	2021-05-18 15:48:06		NO		IN FOCUS
178994257	https://volunteer.ala.org.au/validate/task/178994257	Valid		system	Tile_052-010-000_0-000.jpg			2021-05-18 15:48:37		NO		IN FOCUS
178994257	https://volunteer.ala.org.au/validate/task/178994257	Valid		system	Tile_052-010-000_0-000.jpg		2021-05-18 14:28:46	2021-05-18 15:48:37		NO		IN FOCUS
178994257	https://volunteer.ala.org.au/validate/task/178994257	Valid		system	Tile_052-010-000_0-000.jpg		2021-05-18 15:48:37	2021-05-18 15:48:37		NO		IN FOCUS
178994257	https://volunteer.ala.org.au/validate/task/178994257	Valid		system	Tile_052-010-000_0-000.jpg		2021-05-18 15:46:08	2021-05-18 15:48:37		NO		IN FOCUS
178994258	https://volunteer.ala.org.au/validate/task/178994258	Valid		system	Tile_052-011-000_0-000.jpg		2021-05-18 15:49:19	2021-05-18 15:49:19		NO		IN FOCUS
178994258	https://volunteer.ala.org.au/validate/task/178994258	Valid		system	Tile_052-011-000_0-000.jpg		2021-05-18 14:28:58	2021-05-18 15:49:19		NO		IN FOCUS
178994258	https://volunteer.ala.org.au/validate/task/178994258	Valid		system	Tile_052-011-000_0-000.jpg			2021-05-18 15:49:19		NO		IN FOCUS
178994258	https://volunteer.ala.org.au/validate/task/178994258	Valid		system	Tile_052-011-000_0-000.jpg		2021-05-18 15:46:18	2021-05-18 15:49:19		NO		IN FOCUS
178994259	https://volunteer.ala.org.au/validate/task/178994259	Valid		system	Tile_052-012-000_0-000.jpg		2021-05-18 15:49:58	2021-05-18 15:49:58		NO		IN FOCUS
178994259	https://volunteer.ala.org.au/validate/task/178994259	Valid		system	Tile_052-012-000_0-000.jpg		2021-05-18 15:46:29	2021-05-18 15:49:58		NO		IN FOCUS
178994259	https://volunteer.ala.org.au/validate/task/178994259	Valid		system	Tile_052-012-000_0-000.jpg		2021-05-18 14:29:13	2021-05-18 15:49:58		NO		IN FOCUS
178994259	https://volunteer.ala.org.au/validate/task/178994259	Valid		system	Tile_052-012-000_0-000.jpg			2021-05-18 15:49:58		NO		IN FOCUS
178994260	https://volunteer.ala.org.au/validate/task/178994260	Valid		system	Tile_052-013-000_0-000.jpg		2021-05-18 14:30:18	2021-05-18 15:50:23		NO		IN FOCUS
178994260	https://volunteer.ala.org.au/validate/task/178994260	Valid		system	Tile_052-013-000_0-000.jpg		2021-05-18 15:46:40	2021-05-18 15:50:23		NO		IN FOCUS
178994260	https://volunteer.ala.org.au/validate/task/178994260	Valid		system	Tile_052-013-000_0-000.jpg			2021-05-18 15:50:23		NO		IN FOCUS
178994260	https://volunteer.ala.org.au/validate/task/178994260	Valid		system	Tile_052-013-000_0-000.jpg		2021-05-18 15:50:23	2021-05-18 15:50:23		NO		IN FOCUS
178994261	https://volunteer.ala.org.au/validate/task/178994261	Valid		system	Tile_052-014-000_0-000.jpg		2021-05-18 15:50:50	2021-05-18 15:50:50		NO		IN FOCUS
178994261	https://volunteer.ala.org.au/validate/task/178994261	Valid		system	Tile_052-014-000_0-000.jpg		2021-05-18 15:46:57	2021-05-18 15:50:50		NO		IN FOCUS
178994261	https://volunteer.ala.org.au/validate/task/178994261	Valid		system	Tile_052-014-000_0-000.jpg		2021-05-18 14:30:30	2021-05-18 15:50:50		NO		IN FOCUS
178994261	https://volunteer.ala.org.au/validate/task/178994261	Valid		system	Tile_052-014-000_0-000.jpg			2021-05-18 15:50:50		NO		IN FOCUS
178994264	https://volunteer.ala.org.au/validate/task/178994264	Valid		system	Tile_052-017-000_0-000.jpg		2021-05-18 15:52:45	2021-05-18 15:52:46		NO		IN FOCUS
178994264	https://volunteer.ala.org.au/validate/task/178994264	Valid		system	Tile_052-017-000_0-000.jpg			2021-05-18 15:52:46		NO		IN FOCUS
178994264	https://volunteer.ala.org.au/validate/task/178994264	Valid		system	Tile_052-017-000_0-000.jpg		2021-05-18 15:47:30	2021-05-18 15:52:46		NO		IN FOCUS
178994264	https://volunteer.ala.org.au/validate/task/178994264	Valid		system	Tile_052-017-000_0-000.jpg		2021-05-18 14:31:15	2021-05-18 15:52:46		NO		IN FOCUS
178994265	https://volunteer.ala.org.au/validate/task/178994265	Valid		system	Tile_052-018-000_0-000.jpg		2021-05-18 14:31:27	2021-05-18 15:53:12		NO		IN FOCUS
178994265	https://volunteer.ala.org.au/validate/task/178994265	Valid		system	Tile_052-018-000_0-000.jpg		2021-05-18 15:47:40	2021-05-18 15:53:12		NO		IN FOCUS
178994265	https://volunteer.ala.org.au/validate/task/178994265	Valid		system	Tile_052-018-000_0-000.jpg			2021-05-18 15:53:12		NO		IN FOCUS
178994265	https://volunteer.ala.org.au/validate/task/178994265	Valid		system	Tile_052-018-000_0-000.jpg		2021-05-18 15:53:10	2021-05-18 15:53:12		NO		IN FOCUS
178994266	https://volunteer.ala.org.au/validate/task/178994266	Valid		system	Tile_052-019-000_0-000.jpg		2021-05-18 15:47:50	2021-05-18 15:53:31		NO		IN FOCUS
178994266	https://volunteer.ala.org.au/validate/task/178994266	Valid		system	Tile_052-019-000_0-000.jpg			2021-05-18 15:53:31		NO		IN FOCUS
178994266	https://volunteer.ala.org.au/validate/task/178994266	Valid		system	Tile_052-019-000_0-000.jpg		2021-05-18 14:31:51	2021-05-18 15:53:31		NO		IN FOCUS
178994266	https://volunteer.ala.org.au/validate/task/178994266	Valid		system	Tile_052-019-000_0-000.jpg		2021-05-18 15:53:31	2021-05-18 15:53:31		NO		IN FOCUS
178994267	https://volunteer.ala.org.au/validate/task/178994267	Valid		system	Tile_052-020-000_0-000.jpg		2021-05-18 15:48:01	2021-05-18 15:54:40		NO		IN FOCUS
178994267	https://volunteer.ala.org.au/validate/task/178994267	Valid		system	Tile_052-020-000_0-000.jpg			2021-05-18 15:54:40		NO		IN FOCUS
178994267	https://volunteer.ala.org.au/validate/task/178994267	Valid		system	Tile_052-020-000_0-000.jpg		2021-05-18 14:32:02	2021-05-18 15:54:40		NO		IN FOCUS
178994267	https://volunteer.ala.org.au/validate/task/178994267	Valid		system	Tile_052-020-000_0-000.jpg		2021-05-18 15:54:39	2021-05-18 15:54:40		NO		IN FOCUS
178994268	https://volunteer.ala.org.au/validate/task/178994268	Valid		system	Tile_052-021-000_0-000.jpg		2021-05-18 15:48:16	2021-05-18 15:55:10		NO		IN FOCUS
178994268	https://volunteer.ala.org.au/validate/task/178994268	Valid		system	Tile_052-021-000_0-000.jpg		2021-05-18 15:55:09	2021-05-18 15:55:10		NO		IN FOCUS
178994268	https://volunteer.ala.org.au/validate/task/178994268	Valid		system	Tile_052-021-000_0-000.jpg			2021-05-18 15:55:10		NO		IN FOCUS
178994268	https://volunteer.ala.org.au/validate/task/178994268	Valid		system	Tile_052-021-000_0-000.jpg		2021-05-18 14:32:27	2021-05-18 15:55:10		NO		IN FOCUS
178994269	https://volunteer.ala.org.au/validate/task/178994269	Valid		system	Tile_052-022-000_0-000.jpg		2021-05-18 15:48:26	2021-05-18 15:55:35		NO		IN FOCUS
178994269	https://volunteer.ala.org.au/validate/task/178994269	Valid		system	Tile_052-022-000_0-000.jpg			2021-05-18 15:55:35		NO		IN FOCUS
178994269	https://volunteer.ala.org.au/validate/task/178994269	Valid		system	Tile_052-022-000_0-000.jpg		2021-05-18 15:55:35	2021-05-18 15:55:35		NO		IN FOCUS
178994269	https://volunteer.ala.org.au/validate/task/178994269	Valid		system	Tile_052-022-000_0-000.jpg		2021-05-18 14:32:41	2021-05-18 15:55:35		NO		IN FOCUS
178994270	https://volunteer.ala.org.au/validate/task/178994270	Valid		system	Tile_052-023-000_0-000.jpg			2021-05-18 15:56:52		NO		IN FOCUS
178994270	https://volunteer.ala.org.au/validate/task/178994270	Valid		system	Tile_052-023-000_0-000.jpg		2021-05-18 14:32:53	2021-05-18 15:56:52		NO		IN FOCUS
178994270	https://volunteer.ala.org.au/validate/task/178994270	Valid		system	Tile_052-023-000_0-000.jpg		2021-05-18 15:56:52	2021-05-18 15:56:52		NO		IN FOCUS
178994270	https://volunteer.ala.org.au/validate/task/178994270	Valid		system	Tile_052-023-000_0-000.jpg		2021-05-18 15:48:36	2021-05-18 15:56:52		NO		IN FOCUS
178994271	https://volunteer.ala.org.au/validate/task/178994271	Valid		system	Tile_052-024-000_0-000.jpg		2021-05-18 15:58:27	2021-05-18 15:58:28		NO		IN FOCUS
178994271	https://volunteer.ala.org.au/validate/task/178994271	Valid		system	Tile_052-024-000_0-000.jpg			2021-05-18 15:58:28		NO		IN FOCUS
178994271	https://volunteer.ala.org.au/validate/task/178994271	Valid		system	Tile_052-024-000_0-000.jpg		2021-05-18 14:33:04	2021-05-18 15:58:28		NO		IN FOCUS
178994271	https://volunteer.ala.org.au/validate/task/178994271	Valid		system	Tile_052-024-000_0-000.jpg		2021-05-18 15:48:46	2021-05-18 15:58:28		NO		IN FOCUS
178994272	https://volunteer.ala.org.au/validate/task/178994272	Valid		system	Tile_052-025-000_0-000.jpg			2021-05-18 15:59:16		NO		IN FOCUS
178994272	https://volunteer.ala.org.au/validate/task/178994272	Valid		system	Tile_052-025-000_0-000.jpg		2021-05-18 15:59:16	2021-05-18 15:59:16		NO		IN FOCUS
178994272	https://volunteer.ala.org.au/validate/task/178994272	Valid		system	Tile_052-025-000_0-000.jpg		2021-05-18 14:33:17	2021-05-18 15:59:16		NO		IN FOCUS
178994272	https://volunteer.ala.org.au/validate/task/178994272	Valid		system	Tile_052-025-000_0-000.jpg		2021-05-18 15:48:55	2021-05-18 15:59:16		NO		IN FOCUS
178994273	https://volunteer.ala.org.au/validate/task/178994273	Valid		system	Tile_052-026-000_0-000.jpg		2021-05-18 14:33:30	2021-05-18 15:59:47		NO		IN FOCUS
178994273	https://volunteer.ala.org.au/validate/task/178994273	Valid		system	Tile_052-026-000_0-000.jpg		2021-05-18 15:59:47	2021-05-18 15:59:47		NO		IN FOCUS
178994273	https://volunteer.ala.org.au/validate/task/178994273	Valid		system	Tile_052-026-000_0-000.jpg		2021-05-18 15:49:05	2021-05-18 15:59:47		NO		IN FOCUS
178994273	https://volunteer.ala.org.au/validate/task/178994273	Valid		system	Tile_052-026-000_0-000.jpg			2021-05-18 15:59:47		NO		IN FOCUS
178994274	https://volunteer.ala.org.au/validate/task/178994274	Valid		system	Tile_052-027-000_0-000.jpg			2021-05-18 16:13:24		NO		IN FOCUS
178994274	https://volunteer.ala.org.au/validate/task/178994274	Valid		system	Tile_052-027-000_0-000.jpg		2021-05-18 15:49:15	2021-05-18 16:13:24		NO		IN FOCUS
178994274	https://volunteer.ala.org.au/validate/task/178994274	Valid		system	Tile_052-027-000_0-000.jpg		2021-05-18 14:33:44	2021-05-18 16:13:24		NO		IN FOCUS
178994274	https://volunteer.ala.org.au/validate/task/178994274	Valid		system	Tile_052-027-000_0-000.jpg		2021-05-18 16:13:24	2021-05-18 16:13:24		NO		IN FOCUS
178994275	https://volunteer.ala.org.au/validate/task/178994275	Valid		system	Tile_052-028-000_0-000.jpg			2021-05-18 16:14:09		NO		IN FOCUS
178994275	https://volunteer.ala.org.au/validate/task/178994275	Valid		system	Tile_052-028-000_0-000.jpg		2021-05-18 15:49:28	2021-05-18 16:14:09		NO		IN FOCUS
178994275	https://volunteer.ala.org.au/validate/task/178994275	Valid		system	Tile_052-028-000_0-000.jpg		2021-05-18 16:14:09	2021-05-18 16:14:09		NO		IN FOCUS
178994275	https://volunteer.ala.org.au/validate/task/178994275	Valid		system	Tile_052-028-000_0-000.jpg		2021-05-18 14:33:56	2021-05-18 16:14:09		NO		IN FOCUS
178994277	https://volunteer.ala.org.au/validate/task/178994277	Valid		system	Tile_052-030-000_0-000.jpg		2021-05-18 16:16:18	2021-05-18 16:16:19		NO		IN FOCUS
178994277	https://volunteer.ala.org.au/validate/task/178994277	Valid		system	Tile_052-030-000_0-000.jpg		2021-05-18 14:34:19	2021-05-18 16:16:19		NO		IN FOCUS
178994277	https://volunteer.ala.org.au/validate/task/178994277	Valid		system	Tile_052-030-000_0-000.jpg		2021-05-18 15:49:49	2021-05-18 16:16:19		NO		IN FOCUS
178994277	https://volunteer.ala.org.au/validate/task/178994277	Valid		system	Tile_052-030-000_0-000.jpg			2021-05-18 16:16:19		NO		IN FOCUS
178994278	https://volunteer.ala.org.au/validate/task/178994278	Valid		system	Tile_052-031-000_0-000.jpg		2021-05-18 14:34:33	2021-05-18 16:16:57		NO		IN FOCUS
178994278	https://volunteer.ala.org.au/validate/task/178994278	Valid		system	Tile_052-031-000_0-000.jpg		2021-05-18 16:16:57	2021-05-18 16:16:57		NO		IN FOCUS
178994278	https://volunteer.ala.org.au/validate/task/178994278	Valid		system	Tile_052-031-000_0-000.jpg		2021-05-18 15:49:58	2021-05-18 16:16:57		NO		IN FOCUS
178994278	https://volunteer.ala.org.au/validate/task/178994278	Valid		system	Tile_052-031-000_0-000.jpg			2021-05-18 16:16:57		NO		IN FOCUS
178994279	https://volunteer.ala.org.au/validate/task/178994279	Valid		system	Tile_052-032-000_0-000.jpg		2021-05-18 16:17:21	2021-05-18 16:17:22		NO		IN FOCUS
178994279	https://volunteer.ala.org.au/validate/task/178994279	Valid		system	Tile_052-032-000_0-000.jpg		2021-05-18 14:34:46	2021-05-18 16:17:22		NO		IN FOCUS
178994279	https://volunteer.ala.org.au/validate/task/178994279	Valid		system	Tile_052-032-000_0-000.jpg		2021-05-18 15:50:08	2021-05-18 16:17:22		NO		IN FOCUS
178994279	https://volunteer.ala.org.au/validate/task/178994279	Valid		system	Tile_052-032-000_0-000.jpg			2021-05-18 16:17:22		NO		IN FOCUS
178994280	https://volunteer.ala.org.au/validate/task/178994280	Valid		system	Tile_052-033-000_0-000.jpg		2021-05-18 16:17:47	2021-05-18 16:17:47		NO		IN FOCUS
178994280	https://volunteer.ala.org.au/validate/task/178994280	Valid		system	Tile_052-033-000_0-000.jpg		2021-05-18 14:34:59	2021-05-18 16:17:47		NO		IN FOCUS
178994280	https://volunteer.ala.org.au/validate/task/178994280	Valid		system	Tile_052-033-000_0-000.jpg		2021-05-18 15:50:18	2021-05-18 16:17:47		NO		IN FOCUS
178994280	https://volunteer.ala.org.au/validate/task/178994280	Valid		system	Tile_052-033-000_0-000.jpg			2021-05-18 16:17:47		NO		IN FOCUS
178994281	https://volunteer.ala.org.au/validate/task/178994281	Valid		system	Tile_052-034-000_0-000.jpg		2021-05-18 14:35:11	2021-05-18 16:18:10		NO		IN FOCUS
178994281	https://volunteer.ala.org.au/validate/task/178994281	Valid		system	Tile_052-034-000_0-000.jpg		2021-05-18 15:50:28	2021-05-18 16:18:10		NO		IN FOCUS
178994281	https://volunteer.ala.org.au/validate/task/178994281	Valid		system	Tile_052-034-000_0-000.jpg			2021-05-18 16:18:10		NO		IN FOCUS
178994281	https://volunteer.ala.org.au/validate/task/178994281	Valid		system	Tile_052-034-000_0-000.jpg		2021-05-18 16:18:10	2021-05-18 16:18:10		NO		IN FOCUS
178994282	https://volunteer.ala.org.au/validate/task/178994282	Valid		system	Tile_052-035-000_0-000.jpg		2021-05-18 15:50:40	2021-05-18 16:18:54		NO		IN FOCUS
178994282	https://volunteer.ala.org.au/validate/task/178994282	Valid		system	Tile_052-035-000_0-000.jpg		2021-05-18 16:18:53	2021-05-18 16:18:54		NO		IN FOCUS
178994282	https://volunteer.ala.org.au/validate/task/178994282	Valid		system	Tile_052-035-000_0-000.jpg		2021-05-18 14:35:21	2021-05-18 16:18:54		NO		IN FOCUS
178994282	https://volunteer.ala.org.au/validate/task/178994282	Valid		system	Tile_052-035-000_0-000.jpg			2021-05-18 16:18:54		NO		IN FOCUS
178994283	https://volunteer.ala.org.au/validate/task/178994283	Valid		system	Tile_052-036-000_0-000.jpg		2021-05-18 15:50:50	2021-05-18 16:19:16		NO		IN FOCUS
178994283	https://volunteer.ala.org.au/validate/task/178994283	Valid		system	Tile_052-036-000_0-000.jpg		2021-05-18 14:35:35	2021-05-18 16:19:16		NO		IN FOCUS
178994283	https://volunteer.ala.org.au/validate/task/178994283	Valid		system	Tile_052-036-000_0-000.jpg			2021-05-18 16:19:16		NO		IN FOCUS
178994283	https://volunteer.ala.org.au/validate/task/178994283	Valid		system	Tile_052-036-000_0-000.jpg		2021-05-18 16:19:16	2021-05-18 16:19:16		NO		IN FOCUS
178994284	https://volunteer.ala.org.au/validate/task/178994284	Valid		system	Tile_052-037-000_0-000.jpg		2021-05-18 16:19:43	2021-05-18 16:19:43		NO		IN FOCUS
178994284	https://volunteer.ala.org.au/validate/task/178994284	Valid		system	Tile_052-037-000_0-000.jpg		2021-05-18 15:51:01	2021-05-18 16:19:43		NO		IN FOCUS
178994284	https://volunteer.ala.org.au/validate/task/178994284	Valid		system	Tile_052-037-000_0-000.jpg			2021-05-18 16:19:43		NO		IN FOCUS
178994284	https://volunteer.ala.org.au/validate/task/178994284	Valid		system	Tile_052-037-000_0-000.jpg		2021-05-18 14:35:48	2021-05-18 16:19:43		NO		IN FOCUS
178994285	https://volunteer.ala.org.au/validate/task/178994285	Valid		system	Tile_052-038-000_0-000.jpg		2021-05-18 16:20:04	2021-05-18 16:20:04		NO		IN FOCUS
178994285	https://volunteer.ala.org.au/validate/task/178994285	Valid		system	Tile_052-038-000_0-000.jpg		2021-05-18 14:36:00	2021-05-18 16:20:04		NO		IN FOCUS
178994285	https://volunteer.ala.org.au/validate/task/178994285	Valid		system	Tile_052-038-000_0-000.jpg			2021-05-18 16:20:04		NO		IN FOCUS
178994285	https://volunteer.ala.org.au/validate/task/178994285	Valid		system	Tile_052-038-000_0-000.jpg		2021-05-18 15:51:17	2021-05-18 16:20:04		NO		IN FOCUS
178994286	https://volunteer.ala.org.au/validate/task/178994286	Valid		system	Tile_052-039-000_0-000.jpg		2021-05-18 16:20:34	2021-05-18 16:20:34		NO		IN FOCUS
178994286	https://volunteer.ala.org.au/validate/task/178994286	Valid		system	Tile_052-039-000_0-000.jpg		2021-05-18 14:36:13	2021-05-18 16:20:34		NO		IN FOCUS
178994286	https://volunteer.ala.org.au/validate/task/178994286	Valid		system	Tile_052-039-000_0-000.jpg		2021-05-18 15:51:27	2021-05-18 16:20:34		NO		IN FOCUS
178994286	https://volunteer.ala.org.au/validate/task/178994286	Valid		system	Tile_052-039-000_0-000.jpg			2021-05-18 16:20:34		NO		IN FOCUS
178994287	https://volunteer.ala.org.au/validate/task/178994287	Valid		system	Tile_052-040-000_0-000.jpg		2021-05-18 15:51:36	2021-05-18 16:21:01		NO		IN FOCUS
178994287	https://volunteer.ala.org.au/validate/task/178994287	Valid		system	Tile_052-040-000_0-000.jpg		2021-05-18 16:21:00	2021-05-18 16:21:01		NO		IN FOCUS
178994287	https://volunteer.ala.org.au/validate/task/178994287	Valid		system	Tile_052-040-000_0-000.jpg		2021-05-18 14:36:25	2021-05-18 16:21:01		NO		IN FOCUS
178994287	https://volunteer.ala.org.au/validate/task/178994287	Valid		system	Tile_052-040-000_0-000.jpg			2021-05-18 16:21:01		NO		IN FOCUS
178994263	https://volunteer.ala.org.au/validate/task/178994263	Valid		system	Tile_052-016-000_0-000.jpg			2021-05-18 16:22:07		NO		IN FOCUS
178994263	https://volunteer.ala.org.au/validate/task/178994263	Valid		system	Tile_052-016-000_0-000.jpg		2021-05-18 15:47:19	2021-05-18 16:22:07		NO		IN FOCUS
178994263	https://volunteer.ala.org.au/validate/task/178994263	Valid		system	Tile_052-016-000_0-000.jpg		2021-05-18 15:51:54	2021-05-18 16:22:07		NO		IN FOCUS
178994263	https://volunteer.ala.org.au/validate/task/178994263	Valid		system	Tile_052-016-000_0-000.jpg		2021-05-18 16:22:06	2021-05-18 16:22:07		NO		IN FOCUS
178994276	https://volunteer.ala.org.au/validate/task/178994276	Valid		system	Tile_052-029-000_0-000.jpg		2021-05-18 15:49:39	2021-05-18 16:22:29		NO		IN FOCUS
178994276	https://volunteer.ala.org.au/validate/task/178994276	Valid		system	Tile_052-029-000_0-000.jpg		2021-05-18 16:15:54	2021-05-18 16:22:29	1	YES	MIDDLE	IN FOCUS
178994276	https://volunteer.ala.org.au/validate/task/178994276	Valid		system	Tile_052-029-000_0-000.jpg		2021-05-18 14:34:07	2021-05-18 16:22:29		NO		IN FOCUS
178994276	https://volunteer.ala.org.au/validate/task/178994276	Valid		system	Tile_052-029-000_0-000.jpg			2021-05-18 16:22:29		NO		IN FOCUS
178994276	https://volunteer.ala.org.au/validate/task/178994276	Valid		system	Tile_052-029-000_0-000.jpg		2021-05-18 16:22:28	2021-05-18 16:22:29		NO		IN FOCUS
178994288	https://volunteer.ala.org.au/validate/task/178994288	Valid		system	Tile_052-041-000_0-000.jpg			2021-05-18 16:22:44		NO		IN FOCUS
178994288	https://volunteer.ala.org.au/validate/task/178994288	Valid		system	Tile_052-041-000_0-000.jpg		2021-05-18 16:22:57	2021-05-18 16:22:44	1	YES	MIDDLE	IN FOCUS		Nothofagus pollen
178994288	https://volunteer.ala.org.au/validate/task/178994288	Valid		system	Tile_052-041-000_0-000.jpg		2021-05-18 14:36:37	2021-05-18 16:22:44		NO		IN FOCUS
178994288	https://volunteer.ala.org.au/validate/task/178994288	Valid		system	Tile_052-041-000_0-000.jpg		2021-05-18 16:22:43	2021-05-18 16:22:44		NO		IN FOCUS
178994288	https://volunteer.ala.org.au/validate/task/178994288	Valid		system	Tile_052-041-000_0-000.jpg		2021-05-18 15:51:46	2021-05-18 16:22:44		NO		IN FOCUS
178994289	https://volunteer.ala.org.au/validate/task/178994289	Valid		system	Tile_052-042-000_0-000.jpg		2021-05-18 14:36:53	2021-05-18 16:22:56		NO		IN FOCUS
178994289	https://volunteer.ala.org.au/validate/task/178994289	Valid		system	Tile_052-042-000_0-000.jpg		2021-05-18 15:51:56	2021-05-18 16:22:56		NO		IN FOCUS
178994289	https://volunteer.ala.org.au/validate/task/178994289	Valid		system	Tile_052-042-000_0-000.jpg		2021-05-18 16:22:56	2021-05-18 16:22:56		NO		IN FOCUS
178994289	https://volunteer.ala.org.au/validate/task/178994289	Valid		system	Tile_052-042-000_0-000.jpg			2021-05-18 16:22:56		NO		IN FOCUS
178994290	https://volunteer.ala.org.au/validate/task/178994290	Valid		system	Tile_052-043-000_0-000.jpg		2021-05-18 14:37:05	2021-05-18 16:23:27		NO		IN FOCUS
178994290	https://volunteer.ala.org.au/validate/task/178994290	Valid		system	Tile_052-043-000_0-000.jpg			2021-05-18 16:23:27		NO		IN FOCUS
178994290	https://volunteer.ala.org.au/validate/task/178994290	Valid		system	Tile_052-043-000_0-000.jpg		2021-05-18 15:52:06	2021-05-18 16:23:27		NO		IN FOCUS
178994290	https://volunteer.ala.org.au/validate/task/178994290	Valid		system	Tile_052-043-000_0-000.jpg		2021-05-18 16:23:26	2021-05-18 16:23:27		NO		IN FOCUS
178994291	https://volunteer.ala.org.au/validate/task/178994291	Valid		system	Tile_052-044-000_0-000.jpg			2021-05-18 16:24:39		NO		IN FOCUS
178994291	https://volunteer.ala.org.au/validate/task/178994291	Valid		system	Tile_052-044-000_0-000.jpg		2021-05-18 15:53:10	2021-05-18 16:24:39		NO		IN FOCUS
178994291	https://volunteer.ala.org.au/validate/task/178994291	Valid		system	Tile_052-044-000_0-000.jpg		2021-05-18 14:37:21	2021-05-18 16:24:39		NO		IN FOCUS
178994291	https://volunteer.ala.org.au/validate/task/178994291	Valid		system	Tile_052-044-000_0-000.jpg		2021-05-18 16:24:39	2021-05-18 16:24:39		NO		IN FOCUS
178994292	https://volunteer.ala.org.au/validate/task/178994292	Valid		system	Tile_052-045-000_0-000.jpg			2021-05-18 16:24:59		NO		IN FOCUS
178994292	https://volunteer.ala.org.au/validate/task/178994292	Valid		system	Tile_052-045-000_0-000.jpg		2021-05-18 15:53:20	2021-05-18 16:24:59		NO		IN FOCUS
178994292	https://volunteer.ala.org.au/validate/task/178994292	Valid		system	Tile_052-045-000_0-000.jpg		2021-05-18 16:24:58	2021-05-18 16:24:59		NO		IN FOCUS
178994292	https://volunteer.ala.org.au/validate/task/178994292	Valid		system	Tile_052-045-000_0-000.jpg		2021-05-18 14:37:34	2021-05-18 16:24:59		NO		IN FOCUS
178994293	https://volunteer.ala.org.au/validate/task/178994293	Valid		system	Tile_052-046-000_0-000.jpg		2021-05-18 14:37:47	2021-05-18 16:25:26		NO		IN FOCUS
178994293	https://volunteer.ala.org.au/validate/task/178994293	Valid		system	Tile_052-046-000_0-000.jpg			2021-05-18 16:25:26		NO		IN FOCUS
178994293	https://volunteer.ala.org.au/validate/task/178994293	Valid		system	Tile_052-046-000_0-000.jpg		2021-05-18 16:25:25	2021-05-18 16:25:26		NO		IN FOCUS
178994293	https://volunteer.ala.org.au/validate/task/178994293	Valid		system	Tile_052-046-000_0-000.jpg		2021-05-18 15:53:31	2021-05-18 16:25:26		NO		IN FOCUS
178994294	https://volunteer.ala.org.au/validate/task/178994294	Valid		system	Tile_052-047-000_0-000.jpg		2021-05-18 16:25:46	2021-05-18 16:25:47		NO		IN FOCUS
178994294	https://volunteer.ala.org.au/validate/task/178994294	Valid		system	Tile_052-047-000_0-000.jpg		2021-05-18 15:53:46	2021-05-18 16:25:47		NO		IN FOCUS
178994294	https://volunteer.ala.org.au/validate/task/178994294	Valid		system	Tile_052-047-000_0-000.jpg		2021-05-18 14:38:00	2021-05-18 16:25:47		NO		IN FOCUS
178994294	https://volunteer.ala.org.au/validate/task/178994294	Valid		system	Tile_052-047-000_0-000.jpg			2021-05-18 16:25:47		NO		IN FOCUS
178994295	https://volunteer.ala.org.au/validate/task/178994295	Valid		system	Tile_052-048-000_0-000.jpg		2021-05-18 16:26:13	2021-05-18 16:26:15		NO		IN FOCUS
178994295	https://volunteer.ala.org.au/validate/task/178994295	Valid		system	Tile_052-048-000_0-000.jpg		2021-05-18 14:38:13	2021-05-18 16:26:15		NO		IN FOCUS
178994295	https://volunteer.ala.org.au/validate/task/178994295	Valid		system	Tile_052-048-000_0-000.jpg		2021-05-18 15:54:02	2021-05-18 16:26:15		NO		IN FOCUS
178994295	https://volunteer.ala.org.au/validate/task/178994295	Valid		system	Tile_052-048-000_0-000.jpg			2021-05-18 16:26:15		NO		IN FOCUS
178994296	https://volunteer.ala.org.au/validate/task/178994296	Valid		system	Tile_052-049-000_0-000.jpg		2021-05-18 16:26:34	2021-05-18 16:26:35		NO		IN FOCUS
178994296	https://volunteer.ala.org.au/validate/task/178994296	Valid		system	Tile_052-049-000_0-000.jpg		2021-05-18 15:54:13	2021-05-18 16:26:35		NO		IN FOCUS
178994296	https://volunteer.ala.org.au/validate/task/178994296	Valid		system	Tile_052-049-000_0-000.jpg		2021-05-18 14:38:28	2021-05-18 16:26:35		NO		IN FOCUS
178994296	https://volunteer.ala.org.au/validate/task/178994296	Valid		system	Tile_052-049-000_0-000.jpg			2021-05-18 16:26:35		NO		IN FOCUS
178994297	https://volunteer.ala.org.au/validate/task/178994297	Valid		system	Tile_052-050-000_0-000.jpg		2021-05-18 16:26:58	2021-05-18 16:26:59		NO		IN FOCUS
178994297	https://volunteer.ala.org.au/validate/task/178994297	Valid		system	Tile_052-050-000_0-000.jpg			2021-05-18 16:26:59		NO		IN FOCUS
178994297	https://volunteer.ala.org.au/validate/task/178994297	Valid		system	Tile_052-050-000_0-000.jpg		2021-05-18 14:38:41	2021-05-18 16:26:59		NO		IN FOCUS
178994297	https://volunteer.ala.org.au/validate/task/178994297	Valid		system	Tile_052-050-000_0-000.jpg		2021-05-18 15:54:23	2021-05-18 16:26:59		NO		IN FOCUS
178994298	https://volunteer.ala.org.au/validate/task/178994298	Valid		system	Tile_052-051-000_0-000.jpg		2021-05-18 14:38:56	2021-05-18 16:27:22		NO		IN FOCUS
178994298	https://volunteer.ala.org.au/validate/task/178994298	Valid		system	Tile_052-051-000_0-000.jpg		2021-05-18 16:27:21	2021-05-18 16:27:22		NO		IN FOCUS
178994298	https://volunteer.ala.org.au/validate/task/178994298	Valid		system	Tile_052-051-000_0-000.jpg		2021-05-18 16:27:30	2021-05-18 16:27:22		NO		IN FOCUS
178994298	https://volunteer.ala.org.au/validate/task/178994298	Valid		system	Tile_052-051-000_0-000.jpg		2021-05-18 15:54:33	2021-05-18 16:27:22		NO		IN FOCUS
178994298	https://volunteer.ala.org.au/validate/task/178994298	Valid		system	Tile_052-051-000_0-000.jpg			2021-05-18 16:27:22		NO		IN FOCUS
178994299	https://volunteer.ala.org.au/validate/task/178994299	Valid		system	Tile_052-052-000_0-000.jpg		2021-05-18 14:39:08	2021-05-18 16:27:44		NO		IN FOCUS
178994299	https://volunteer.ala.org.au/validate/task/178994299	Valid		system	Tile_052-052-000_0-000.jpg			2021-05-18 16:27:44		NO		IN FOCUS
178994299	https://volunteer.ala.org.au/validate/task/178994299	Valid		system	Tile_052-052-000_0-000.jpg		2021-05-18 15:54:42	2021-05-18 16:27:44		NO		IN FOCUS
178994299	https://volunteer.ala.org.au/validate/task/178994299	Valid		system	Tile_052-052-000_0-000.jpg		2021-05-18 16:27:52	2021-05-18 16:27:44		NO		IN FOCUS
178994299	https://volunteer.ala.org.au/validate/task/178994299	Valid		system	Tile_052-052-000_0-000.jpg		2021-05-18 16:27:42	2021-05-18 16:27:44		NO		IN FOCUS
178994300	https://volunteer.ala.org.au/validate/task/178994300	Valid		system	Tile_052-053-000_0-000.jpg		2021-05-18 15:54:55	2021-05-18 16:28:00		NO		IN FOCUS
178994300	https://volunteer.ala.org.au/validate/task/178994300	Valid		system	Tile_052-053-000_0-000.jpg		2021-05-18 16:28:19	2021-05-18 16:28:00		NO		IN FOCUS
178994300	https://volunteer.ala.org.au/validate/task/178994300	Valid		system	Tile_052-053-000_0-000.jpg		2021-05-18 14:39:23	2021-05-18 16:28:00		NO		IN FOCUS
178994300	https://volunteer.ala.org.au/validate/task/178994300	Valid		system	Tile_052-053-000_0-000.jpg		2021-05-18 16:28:00	2021-05-18 16:28:00		NO		IN FOCUS
178994300	https://volunteer.ala.org.au/validate/task/178994300	Valid		system	Tile_052-053-000_0-000.jpg			2021-05-18 16:28:00		NO		IN FOCUS
178994301	https://volunteer.ala.org.au/validate/task/178994301	Valid		system	Tile_052-054-000_0-000.jpg		2021-05-18 16:28:15	2021-05-18 16:28:15		NO		IN FOCUS
178994301	https://volunteer.ala.org.au/validate/task/178994301	Valid		system	Tile_052-054-000_0-000.jpg			2021-05-18 16:28:15		NO		IN FOCUS
178994301	https://volunteer.ala.org.au/validate/task/178994301	Valid		system	Tile_052-054-000_0-000.jpg		2021-05-18 14:39:38	2021-05-18 16:28:15		NO		IN FOCUS
178994301	https://volunteer.ala.org.au/validate/task/178994301	Valid		system	Tile_052-054-000_0-000.jpg		2021-05-18 15:55:07	2021-05-18 16:28:15		NO		IN FOCUS
178994303	https://volunteer.ala.org.au/validate/task/178994303	Valid		system	Tile_052-056-000_0-000.jpg		2021-05-18 14:40:39	2021-05-18 16:29:42		NO		IN FOCUS
178994303	https://volunteer.ala.org.au/validate/task/178994303	Valid		system	Tile_052-056-000_0-000.jpg		2021-05-18 15:55:48	2021-05-18 16:29:42		NO		IN FOCUS
178994303	https://volunteer.ala.org.au/validate/task/178994303	Valid		system	Tile_052-056-000_0-000.jpg			2021-05-18 16:29:42		NO		IN FOCUS
178994303	https://volunteer.ala.org.au/validate/task/178994303	Valid		system	Tile_052-056-000_0-000.jpg		2021-05-18 16:32:08	2021-05-18 16:29:42	2	YES	EDGE	IN FOCUS		Nothofagus pollen,Unknown
178994303	https://volunteer.ala.org.au/validate/task/178994303	Valid		system	Tile_052-056-000_0-000.jpg		2021-05-18 16:29:41	2021-05-18 16:29:42		NO		IN FOCUS
178994304	https://volunteer.ala.org.au/validate/task/178994304	Valid		system	Tile_052-057-000_0-000.jpg			2021-05-18 16:29:56		NO		IN FOCUS
178994304	https://volunteer.ala.org.au/validate/task/178994304	Valid		system	Tile_052-057-000_0-000.jpg		2021-05-18 16:29:55	2021-05-18 16:29:56		NO		IN FOCUS
178994304	https://volunteer.ala.org.au/validate/task/178994304	Valid		system	Tile_052-057-000_0-000.jpg		2021-05-18 14:40:51	2021-05-18 16:29:56		NO		IN FOCUS
178994304	https://volunteer.ala.org.au/validate/task/178994304	Valid		system	Tile_052-057-000_0-000.jpg		2021-05-18 15:55:58	2021-05-18 16:29:56		NO		IN FOCUS
178994305	https://volunteer.ala.org.au/validate/task/178994305	Valid		system	Tile_052-058-000_0-000.jpg			2021-05-18 16:30:09		NO		IN FOCUS
178994305	https://volunteer.ala.org.au/validate/task/178994305	Valid		system	Tile_052-058-000_0-000.jpg		2021-05-18 15:56:11	2021-05-18 16:30:09		NO		IN FOCUS
178994305	https://volunteer.ala.org.au/validate/task/178994305	Valid		system	Tile_052-058-000_0-000.jpg		2021-05-18 14:41:05	2021-05-18 16:30:09		NO		IN FOCUS
178994305	https://volunteer.ala.org.au/validate/task/178994305	Valid		system	Tile_052-058-000_0-000.jpg		2021-05-18 16:30:08	2021-05-18 16:30:09		NO		IN FOCUS
178994307	https://volunteer.ala.org.au/validate/task/178994307	Valid		system	Tile_052-060-000_0-000.jpg		2021-05-18 14:41:45	2021-05-18 16:30:32		NO		IN FOCUS
178994307	https://volunteer.ala.org.au/validate/task/178994307	Valid		system	Tile_052-060-000_0-000.jpg		2021-05-18 15:56:33	2021-05-18 16:30:32		NO		IN FOCUS
178994307	https://volunteer.ala.org.au/validate/task/178994307	Valid		system	Tile_052-060-000_0-000.jpg			2021-05-18 16:30:32		NO		IN FOCUS
178994307	https://volunteer.ala.org.au/validate/task/178994307	Valid		system	Tile_052-060-000_0-000.jpg		2021-05-18 16:30:31	2021-05-18 16:30:32		NO		IN FOCUS
178994308	https://volunteer.ala.org.au/validate/task/178994308	Valid		system	Tile_053-001-000_0-000.jpg		2021-05-18 16:30:47	2021-05-18 16:30:47		NO		IN FOCUS
178994308	https://volunteer.ala.org.au/validate/task/178994308	Valid		system	Tile_053-001-000_0-000.jpg			2021-05-18 16:30:47		NO		IN FOCUS
178994308	https://volunteer.ala.org.au/validate/task/178994308	Valid		system	Tile_053-001-000_0-000.jpg		2021-05-18 14:42:00	2021-05-18 16:30:47		NO		IN FOCUS
178994308	https://volunteer.ala.org.au/validate/task/178994308	Valid		system	Tile_053-001-000_0-000.jpg		2021-05-18 15:56:44	2021-05-18 16:30:47		NO		IN FOCUS
178994310	https://volunteer.ala.org.au/validate/task/178994310	Valid		system	Tile_053-003-000_0-000.jpg		2021-05-18 16:31:55	2021-05-18 16:31:56		NO		IN FOCUS
178994310	https://volunteer.ala.org.au/validate/task/178994310	Valid		system	Tile_053-003-000_0-000.jpg		2021-05-18 14:42:26	2021-05-18 16:31:56		NO		IN FOCUS
178994310	https://volunteer.ala.org.au/validate/task/178994310	Valid		system	Tile_053-003-000_0-000.jpg		2021-05-18 15:57:04	2021-05-18 16:31:56		NO		IN FOCUS
178994310	https://volunteer.ala.org.au/validate/task/178994310	Valid		system	Tile_053-003-000_0-000.jpg			2021-05-18 16:31:56		NO		IN FOCUS
178994311	https://volunteer.ala.org.au/validate/task/178994311	Valid		system	Tile_053-004-000_0-000.jpg		2021-05-18 14:42:38	2021-05-18 16:32:08		NO		IN FOCUS
178994311	https://volunteer.ala.org.au/validate/task/178994311	Valid		system	Tile_053-004-000_0-000.jpg			2021-05-18 16:32:08		NO		IN FOCUS
178994311	https://volunteer.ala.org.au/validate/task/178994311	Valid		system	Tile_053-004-000_0-000.jpg		2021-05-18 15:57:16	2021-05-18 16:32:08		NO		IN FOCUS
178994311	https://volunteer.ala.org.au/validate/task/178994311	Valid		system	Tile_053-004-000_0-000.jpg		2021-05-18 16:32:08	2021-05-18 16:32:08		NO		IN FOCUS
178994312	https://volunteer.ala.org.au/validate/task/178994312	Valid		system	Tile_053-005-000_0-000.jpg		2021-05-18 16:32:23	2021-05-18 16:32:24		NO		IN FOCUS
178994312	https://volunteer.ala.org.au/validate/task/178994312	Valid		system	Tile_053-005-000_0-000.jpg			2021-05-18 16:32:24		NO		IN FOCUS
178994312	https://volunteer.ala.org.au/validate/task/178994312	Valid		system	Tile_053-005-000_0-000.jpg		2021-05-18 15:57:28	2021-05-18 16:32:24		NO		IN FOCUS
178994312	https://volunteer.ala.org.au/validate/task/178994312	Valid		system	Tile_053-005-000_0-000.jpg		2021-05-18 14:42:52	2021-05-18 16:32:24		NO		IN FOCUS
178994313	https://volunteer.ala.org.au/validate/task/178994313	Valid		system	Tile_053-006-000_0-000.jpg		2021-05-18 14:43:04	2021-05-18 16:32:37		NO		IN FOCUS
178994313	https://volunteer.ala.org.au/validate/task/178994313	Valid		system	Tile_053-006-000_0-000.jpg		2021-05-18 15:57:39	2021-05-18 16:32:37		NO		IN FOCUS
178994313	https://volunteer.ala.org.au/validate/task/178994313	Valid		system	Tile_053-006-000_0-000.jpg		2021-05-18 16:32:36	2021-05-18 16:32:37		NO		IN FOCUS
178994313	https://volunteer.ala.org.au/validate/task/178994313	Valid		system	Tile_053-006-000_0-000.jpg			2021-05-18 16:32:37		NO		IN FOCUS
178994314	https://volunteer.ala.org.au/validate/task/178994314	Valid		system	Tile_053-007-000_0-000.jpg			2021-05-18 16:32:49		NO		IN FOCUS
178994314	https://volunteer.ala.org.au/validate/task/178994314	Valid		system	Tile_053-007-000_0-000.jpg		2021-05-18 14:43:18	2021-05-18 16:32:49		NO		IN FOCUS
178994314	https://volunteer.ala.org.au/validate/task/178994314	Valid		system	Tile_053-007-000_0-000.jpg		2021-05-18 15:57:49	2021-05-18 16:32:49		NO		IN FOCUS
178994314	https://volunteer.ala.org.au/validate/task/178994314	Valid		system	Tile_053-007-000_0-000.jpg		2021-05-18 16:32:49	2021-05-18 16:32:49		NO		IN FOCUS
178994309	https://volunteer.ala.org.au/validate/task/178994309	Valid		system	Tile_053-002-000_0-000.jpg		2021-05-18 16:31:09	2021-05-18 16:33:02				IN FOCUS
178994309	https://volunteer.ala.org.au/validate/task/178994309	Valid		system	Tile_053-002-000_0-000.jpg		2021-05-18 15:56:55	2021-05-18 16:33:02		NO		IN FOCUS
178994309	https://volunteer.ala.org.au/validate/task/178994309	Valid		system	Tile_053-002-000_0-000.jpg		2021-05-18 14:42:12	2021-05-18 16:33:02		NO		IN FOCUS
178994309	https://volunteer.ala.org.au/validate/task/178994309	Valid		system	Tile_053-002-000_0-000.jpg		2021-05-18 16:33:01	2021-05-18 16:33:02		NO		IN FOCUS
178994309	https://volunteer.ala.org.au/validate/task/178994309	Valid		system	Tile_053-002-000_0-000.jpg			2021-05-18 16:33:02		NO		IN FOCUS
178994315	https://volunteer.ala.org.au/validate/task/178994315	Valid		system	Tile_053-008-000_0-000.jpg		2021-05-18 16:33:04	2021-05-18 16:33:05		NO		IN FOCUS
178994315	https://volunteer.ala.org.au/validate/task/178994315	Valid		system	Tile_053-008-000_0-000.jpg		2021-05-18 16:33:27	2021-05-18 16:33:05		NO		IN FOCUS
178994315	https://volunteer.ala.org.au/validate/task/178994315	Valid		system	Tile_053-008-000_0-000.jpg			2021-05-18 16:33:05		NO		IN FOCUS
178994315	https://volunteer.ala.org.au/validate/task/178994315	Valid		system	Tile_053-008-000_0-000.jpg		2021-05-18 15:58:00	2021-05-18 16:33:05		NO		IN FOCUS
178994315	https://volunteer.ala.org.au/validate/task/178994315	Valid		system	Tile_053-008-000_0-000.jpg		2021-05-18 14:44:29	2021-05-18 16:33:05		NO		IN FOCUS
178994316	https://volunteer.ala.org.au/validate/task/178994316	Valid		system	Tile_053-009-000_0-000.jpg		2021-05-18 14:44:42	2021-05-18 16:33:17		NO		IN FOCUS
178994316	https://volunteer.ala.org.au/validate/task/178994316	Valid		system	Tile_053-009-000_0-000.jpg		2021-05-18 15:58:11	2021-05-18 16:33:17		NO		IN FOCUS
178994316	https://volunteer.ala.org.au/validate/task/178994316	Valid		system	Tile_053-009-000_0-000.jpg		2021-05-18 16:33:17	2021-05-18 16:33:17		NO		IN FOCUS
178994316	https://volunteer.ala.org.au/validate/task/178994316	Valid		system	Tile_053-009-000_0-000.jpg			2021-05-18 16:33:17		NO		IN FOCUS
178994317	https://volunteer.ala.org.au/validate/task/178994317	Valid		system	Tile_053-010-000_0-000.jpg		2021-05-18 14:44:57	2021-05-18 16:33:34		NO		IN FOCUS
178994317	https://volunteer.ala.org.au/validate/task/178994317	Valid		system	Tile_053-010-000_0-000.jpg		2021-05-18 15:58:22	2021-05-18 16:33:34		NO		IN FOCUS
178994317	https://volunteer.ala.org.au/validate/task/178994317	Valid		system	Tile_053-010-000_0-000.jpg			2021-05-18 16:33:34		NO		IN FOCUS
178994317	https://volunteer.ala.org.au/validate/task/178994317	Valid		system	Tile_053-010-000_0-000.jpg		2021-05-18 16:33:51	2021-05-18 16:33:34		NO		IN FOCUS
178994317	https://volunteer.ala.org.au/validate/task/178994317	Valid		system	Tile_053-010-000_0-000.jpg		2021-05-18 16:33:34	2021-05-18 16:33:34		NO		IN FOCUS
178994319	https://volunteer.ala.org.au/validate/task/178994319	Valid		system	Tile_053-012-000_0-000.jpg		2021-05-18 15:58:46	2021-05-18 16:33:59		NO		IN FOCUS
178994319	https://volunteer.ala.org.au/validate/task/178994319	Valid		system	Tile_053-012-000_0-000.jpg		2021-05-18 14:45:21	2021-05-18 16:33:59		NO		IN FOCUS
178994319	https://volunteer.ala.org.au/validate/task/178994319	Valid		system	Tile_053-012-000_0-000.jpg			2021-05-18 16:33:59		NO		IN FOCUS
178994319	https://volunteer.ala.org.au/validate/task/178994319	Valid		system	Tile_053-012-000_0-000.jpg		2021-05-18 16:33:59	2021-05-18 16:33:59		NO		IN FOCUS
178994318	https://volunteer.ala.org.au/validate/task/178994318	Valid		system	Tile_053-011-000_0-000.jpg		2021-05-18 16:33:46	2021-05-18 16:34:16				IN FOCUS
178994318	https://volunteer.ala.org.au/validate/task/178994318	Valid		system	Tile_053-011-000_0-000.jpg		2021-05-18 16:34:16	2021-05-18 16:34:16		NO		IN FOCUS
178994318	https://volunteer.ala.org.au/validate/task/178994318	Valid		system	Tile_053-011-000_0-000.jpg			2021-05-18 16:34:16		NO		IN FOCUS
178994318	https://volunteer.ala.org.au/validate/task/178994318	Valid		system	Tile_053-011-000_0-000.jpg		2021-05-18 15:58:33	2021-05-18 16:34:16		NO		IN FOCUS
178994318	https://volunteer.ala.org.au/validate/task/178994318	Valid		system	Tile_053-011-000_0-000.jpg		2021-05-18 14:45:09	2021-05-18 16:34:16		NO		IN FOCUS
178994320	https://volunteer.ala.org.au/validate/task/178994320	Valid		system	Tile_053-013-000_0-000.jpg		2021-05-18 16:34:39	2021-05-18 16:34:39		NO		IN FOCUS
178994320	https://volunteer.ala.org.au/validate/task/178994320	Valid		system	Tile_053-013-000_0-000.jpg		2021-05-18 14:45:38	2021-05-18 16:34:39		NO		IN FOCUS
178994320	https://volunteer.ala.org.au/validate/task/178994320	Valid		system	Tile_053-013-000_0-000.jpg			2021-05-18 16:34:39		NO		IN FOCUS
178994320	https://volunteer.ala.org.au/validate/task/178994320	Valid		system	Tile_053-013-000_0-000.jpg		2021-05-18 15:59:02	2021-05-18 16:34:39		NO		IN FOCUS
178994323	https://volunteer.ala.org.au/validate/task/178994323	Valid		system	Tile_053-016-000_0-000.jpg		2021-05-18 16:34:42	2021-05-18 16:34:42		NO		IN FOCUS
178994323	https://volunteer.ala.org.au/validate/task/178994323	Valid		system	Tile_053-016-000_0-000.jpg		2021-05-18 15:59:35	2021-05-18 16:34:42		NO		IN FOCUS
178994323	https://volunteer.ala.org.au/validate/task/178994323	Valid		system	Tile_053-016-000_0-000.jpg		2021-05-18 14:46:23	2021-05-18 16:34:42		NO		IN FOCUS
178994323	https://volunteer.ala.org.au/validate/task/178994323	Valid		system	Tile_053-016-000_0-000.jpg			2021-05-18 16:34:42		NO		IN FOCUS
178994324	https://volunteer.ala.org.au/validate/task/178994324	Valid		system	Tile_053-017-000_0-000.jpg		2021-05-18 16:34:56	2021-05-18 16:34:56		NO		IN FOCUS
178994324	https://volunteer.ala.org.au/validate/task/178994324	Valid		system	Tile_053-017-000_0-000.jpg			2021-05-18 16:34:56		NO		IN FOCUS
178994324	https://volunteer.ala.org.au/validate/task/178994324	Valid		system	Tile_053-017-000_0-000.jpg		2021-05-18 14:46:34	2021-05-18 16:34:56		NO		IN FOCUS
178994324	https://volunteer.ala.org.au/validate/task/178994324	Valid		system	Tile_053-017-000_0-000.jpg		2021-05-18 15:59:44	2021-05-18 16:34:56		NO		IN FOCUS
178994325	https://volunteer.ala.org.au/validate/task/178994325	Valid		system	Tile_053-018-000_0-000.jpg		2021-05-18 15:59:55	2021-05-18 16:35:11		NO		IN FOCUS
178994325	https://volunteer.ala.org.au/validate/task/178994325	Valid		system	Tile_053-018-000_0-000.jpg		2021-05-18 14:46:46	2021-05-18 16:35:11		NO		IN FOCUS
178994325	https://volunteer.ala.org.au/validate/task/178994325	Valid		system	Tile_053-018-000_0-000.jpg		2021-05-18 16:35:11	2021-05-18 16:35:11		NO		IN FOCUS
178994325	https://volunteer.ala.org.au/validate/task/178994325	Valid		system	Tile_053-018-000_0-000.jpg			2021-05-18 16:35:11		NO		IN FOCUS
178994321	https://volunteer.ala.org.au/validate/task/178994321	Valid		system	Tile_053-014-000_0-000.jpg		2021-05-18 14:45:52	2021-05-18 16:35:15		NO		IN FOCUS
178994321	https://volunteer.ala.org.au/validate/task/178994321	Valid		system	Tile_053-014-000_0-000.jpg			2021-05-18 16:35:15		NO		IN FOCUS
178994321	https://volunteer.ala.org.au/validate/task/178994321	Valid		system	Tile_053-014-000_0-000.jpg		2021-05-18 15:59:12	2021-05-18 16:35:15		NO		IN FOCUS
178994321	https://volunteer.ala.org.au/validate/task/178994321	Valid		system	Tile_053-014-000_0-000.jpg		2021-05-18 16:35:14	2021-05-18 16:35:15		NO		IN FOCUS
178994326	https://volunteer.ala.org.au/validate/task/178994326	Valid		system	Tile_053-019-000_0-000.jpg		2021-05-18 16:35:27	2021-05-18 16:35:27		NO		IN FOCUS
178994326	https://volunteer.ala.org.au/validate/task/178994326	Valid		system	Tile_053-019-000_0-000.jpg			2021-05-18 16:35:27		NO		IN FOCUS
178994326	https://volunteer.ala.org.au/validate/task/178994326	Valid		system	Tile_053-019-000_0-000.jpg		2021-05-18 14:46:57	2021-05-18 16:35:27		NO		IN FOCUS
178994326	https://volunteer.ala.org.au/validate/task/178994326	Valid		system	Tile_053-019-000_0-000.jpg		2021-05-18 16:00:06	2021-05-18 16:35:27		NO		IN FOCUS
178994322	https://volunteer.ala.org.au/validate/task/178994322	Valid		system	Tile_053-015-000_0-000.jpg			2021-05-18 16:35:38		NO		IN FOCUS
178994322	https://volunteer.ala.org.au/validate/task/178994322	Valid		system	Tile_053-015-000_0-000.jpg		2021-05-18 14:46:11	2021-05-18 16:35:38		NO		IN FOCUS
178994322	https://volunteer.ala.org.au/validate/task/178994322	Valid		system	Tile_053-015-000_0-000.jpg		2021-05-18 15:59:24	2021-05-18 16:35:38		NO		IN FOCUS
178994322	https://volunteer.ala.org.au/validate/task/178994322	Valid		system	Tile_053-015-000_0-000.jpg		2021-05-18 16:35:38	2021-05-18 16:35:38		NO		IN FOCUS
178994327	https://volunteer.ala.org.au/validate/task/178994327	Valid		system	Tile_053-020-000_0-000.jpg			2021-05-18 16:35:42		NO		IN FOCUS
178994327	https://volunteer.ala.org.au/validate/task/178994327	Valid		system	Tile_053-020-000_0-000.jpg		2021-05-18 16:36:04	2021-05-18 16:35:42		NO		IN FOCUS
178994327	https://volunteer.ala.org.au/validate/task/178994327	Valid		system	Tile_053-020-000_0-000.jpg		2021-05-18 16:00:16	2021-05-18 16:35:42		NO		IN FOCUS
178994327	https://volunteer.ala.org.au/validate/task/178994327	Valid		system	Tile_053-020-000_0-000.jpg		2021-05-18 14:47:11	2021-05-18 16:35:42		NO		IN FOCUS
178994327	https://volunteer.ala.org.au/validate/task/178994327	Valid		system	Tile_053-020-000_0-000.jpg		2021-05-18 16:35:41	2021-05-18 16:35:42		NO		IN FOCUS
178994328	https://volunteer.ala.org.au/validate/task/178994328	Valid		system	Tile_053-021-000_0-000.jpg		2021-05-18 16:36:26	2021-05-18 16:36:26		NO		IN FOCUS
178994328	https://volunteer.ala.org.au/validate/task/178994328	Valid		system	Tile_053-021-000_0-000.jpg			2021-05-18 16:36:26		NO		IN FOCUS
178994328	https://volunteer.ala.org.au/validate/task/178994328	Valid		system	Tile_053-021-000_0-000.jpg		2021-05-18 16:00:27	2021-05-18 16:36:26		NO		IN FOCUS
178994328	https://volunteer.ala.org.au/validate/task/178994328	Valid		system	Tile_053-021-000_0-000.jpg		2021-05-18 14:48:10	2021-05-18 16:36:26		NO		IN FOCUS
178994329	https://volunteer.ala.org.au/validate/task/178994329	Valid		system	Tile_053-022-000_0-000.jpg		2021-05-18 16:36:48	2021-05-18 16:36:50		NO		IN FOCUS
178994329	https://volunteer.ala.org.au/validate/task/178994329	Valid		system	Tile_053-022-000_0-000.jpg			2021-05-18 16:36:50		NO		IN FOCUS
178994329	https://volunteer.ala.org.au/validate/task/178994329	Valid		system	Tile_053-022-000_0-000.jpg		2021-05-18 14:48:46	2021-05-18 16:36:50		NO		IN FOCUS
178994329	https://volunteer.ala.org.au/validate/task/178994329	Valid		system	Tile_053-022-000_0-000.jpg		2021-05-18 16:00:39	2021-05-18 16:36:50		NO		IN FOCUS
178994330	https://volunteer.ala.org.au/validate/task/178994330	Valid		system	Tile_053-023-000_0-000.jpg		2021-05-18 14:48:57	2021-05-18 16:37:12		NO		IN FOCUS
178994330	https://volunteer.ala.org.au/validate/task/178994330	Valid		system	Tile_053-023-000_0-000.jpg		2021-05-18 16:00:50	2021-05-18 16:37:12		NO		IN FOCUS
178994330	https://volunteer.ala.org.au/validate/task/178994330	Valid		system	Tile_053-023-000_0-000.jpg			2021-05-18 16:37:12		NO		IN FOCUS
178994330	https://volunteer.ala.org.au/validate/task/178994330	Valid		system	Tile_053-023-000_0-000.jpg		2021-05-18 16:37:11	2021-05-18 16:37:12		NO		IN FOCUS
178994331	https://volunteer.ala.org.au/validate/task/178994331	Valid		system	Tile_053-024-000_0-000.jpg			2021-05-18 16:37:36				OUT OF FOCUS
178994331	https://volunteer.ala.org.au/validate/task/178994331	Valid		system	Tile_053-024-000_0-000.jpg		2021-05-18 16:37:35	2021-05-18 16:37:36				OUT OF FOCUS
178994331	https://volunteer.ala.org.au/validate/task/178994331	Valid		system	Tile_053-024-000_0-000.jpg		2021-05-18 16:37:35	2021-05-18 16:37:36				OUT OF FOCUS
178994331	https://volunteer.ala.org.au/validate/task/178994331	Valid		system	Tile_053-024-000_0-000.jpg		2021-05-18 14:49:08	2021-05-18 16:37:36				OUT OF FOCUS
178994331	https://volunteer.ala.org.au/validate/task/178994331	Valid		system	Tile_053-024-000_0-000.jpg		2021-05-18 16:00:59	2021-05-18 16:37:36				OUT OF FOCUS
178994332	https://volunteer.ala.org.au/validate/task/178994332	Valid		system	Tile_053-025-000_0-000.jpg		2021-05-18 16:37:49	2021-05-18 16:37:50		NO		IN FOCUS
178994332	https://volunteer.ala.org.au/validate/task/178994332	Valid		system	Tile_053-025-000_0-000.jpg		2021-05-18 14:49:20	2021-05-18 16:37:50		NO		IN FOCUS
178994332	https://volunteer.ala.org.au/validate/task/178994332	Valid		system	Tile_053-025-000_0-000.jpg		2021-05-18 16:01:09	2021-05-18 16:37:50		NO		IN FOCUS
178994332	https://volunteer.ala.org.au/validate/task/178994332	Valid		system	Tile_053-025-000_0-000.jpg			2021-05-18 16:37:50		NO		IN FOCUS
178994332	https://volunteer.ala.org.au/validate/task/178994332	Valid		system	Tile_053-025-000_0-000.jpg		2021-05-18 16:38:00	2021-05-18 16:37:50		NO		IN FOCUS
178994333	https://volunteer.ala.org.au/validate/task/178994333	Valid		system	Tile_053-026-000_0-000.jpg		2021-05-18 14:49:32	2021-05-18 16:38:03		NO		IN FOCUS
178994333	https://volunteer.ala.org.au/validate/task/178994333	Valid		system	Tile_053-026-000_0-000.jpg		2021-05-18 16:01:19	2021-05-18 16:38:03		NO		IN FOCUS
178994333	https://volunteer.ala.org.au/validate/task/178994333	Valid		system	Tile_053-026-000_0-000.jpg		2021-05-18 16:38:02	2021-05-18 16:38:03		NO		IN FOCUS
178994333	https://volunteer.ala.org.au/validate/task/178994333	Valid		system	Tile_053-026-000_0-000.jpg			2021-05-18 16:38:03		NO		IN FOCUS
178994334	https://volunteer.ala.org.au/validate/task/178994334	Valid		system	Tile_053-027-000_0-000.jpg			2021-05-18 16:38:16		NO		IN FOCUS
178994334	https://volunteer.ala.org.au/validate/task/178994334	Valid		system	Tile_053-027-000_0-000.jpg		2021-05-18 16:38:15	2021-05-18 16:38:16		NO		IN FOCUS
178994334	https://volunteer.ala.org.au/validate/task/178994334	Valid		system	Tile_053-027-000_0-000.jpg		2021-05-18 14:49:45	2021-05-18 16:38:16		NO		IN FOCUS
178994334	https://volunteer.ala.org.au/validate/task/178994334	Valid		system	Tile_053-027-000_0-000.jpg		2021-05-18 16:01:34	2021-05-18 16:38:16		NO		IN FOCUS
178994335	https://volunteer.ala.org.au/validate/task/178994335	Valid		system	Tile_053-028-000_0-000.jpg		2021-05-18 14:49:56	2021-05-18 16:38:31		NO		IN FOCUS
178994335	https://volunteer.ala.org.au/validate/task/178994335	Valid		system	Tile_053-028-000_0-000.jpg			2021-05-18 16:38:31		NO		IN FOCUS
178994335	https://volunteer.ala.org.au/validate/task/178994335	Valid		system	Tile_053-028-000_0-000.jpg		2021-05-18 16:38:30	2021-05-18 16:38:31		NO		IN FOCUS
178994335	https://volunteer.ala.org.au/validate/task/178994335	Valid		system	Tile_053-028-000_0-000.jpg		2021-05-18 16:01:45	2021-05-18 16:38:31		NO		IN FOCUS
178994335	https://volunteer.ala.org.au/validate/task/178994335	Valid		system	Tile_053-028-000_0-000.jpg		2021-05-18 16:38:43	2021-05-18 16:38:31		NO		IN FOCUS
178994336	https://volunteer.ala.org.au/validate/task/178994336	Valid		system	Tile_053-029-000_0-000.jpg		2021-05-18 16:02:07	2021-05-18 16:38:45		NO		IN FOCUS
178994336	https://volunteer.ala.org.au/validate/task/178994336	Valid		system	Tile_053-029-000_0-000.jpg		2021-05-18 14:50:14	2021-05-18 16:38:45		NO		IN FOCUS
178994336	https://volunteer.ala.org.au/validate/task/178994336	Valid		system	Tile_053-029-000_0-000.jpg		2021-05-18 16:38:45	2021-05-18 16:38:45		NO		IN FOCUS
178994336	https://volunteer.ala.org.au/validate/task/178994336	Valid		system	Tile_053-029-000_0-000.jpg			2021-05-18 16:38:45		NO		IN FOCUS
178994337	https://volunteer.ala.org.au/validate/task/178994337	Valid		system	Tile_053-030-000_0-000.jpg			2021-05-18 16:39:01		NO		IN FOCUS
178994337	https://volunteer.ala.org.au/validate/task/178994337	Valid		system	Tile_053-030-000_0-000.jpg		2021-05-18 16:39:01	2021-05-18 16:39:01		NO		IN FOCUS
178994337	https://volunteer.ala.org.au/validate/task/178994337	Valid		system	Tile_053-030-000_0-000.jpg		2021-05-18 16:02:17	2021-05-18 16:39:01		NO		IN FOCUS
178994337	https://volunteer.ala.org.au/validate/task/178994337	Valid		system	Tile_053-030-000_0-000.jpg		2021-05-18 14:50:26	2021-05-18 16:39:01		NO		IN FOCUS
178994339	https://volunteer.ala.org.au/validate/task/178994339	Valid		system	Tile_053-032-000_0-000.jpg		2021-05-18 16:39:25	2021-05-18 16:39:26		NO		IN FOCUS
178994339	https://volunteer.ala.org.au/validate/task/178994339	Valid		system	Tile_053-032-000_0-000.jpg		2021-05-18 14:50:50	2021-05-18 16:39:26		NO		IN FOCUS
178994339	https://volunteer.ala.org.au/validate/task/178994339	Valid		system	Tile_053-032-000_0-000.jpg		2021-05-18 16:02:37	2021-05-18 16:39:26		NO		IN FOCUS
178994339	https://volunteer.ala.org.au/validate/task/178994339	Valid		system	Tile_053-032-000_0-000.jpg			2021-05-18 16:39:26		NO		IN FOCUS
178994338	https://volunteer.ala.org.au/validate/task/178994338	Valid		system	Tile_053-031-000_0-000.jpg		2021-05-18 16:39:28	2021-05-18 16:39:29		NO		IN FOCUS
178994338	https://volunteer.ala.org.au/validate/task/178994338	Valid		system	Tile_053-031-000_0-000.jpg		2021-05-18 16:39:14	2021-05-18 16:39:29		NO		IN FOCUS
178994338	https://volunteer.ala.org.au/validate/task/178994338	Valid		system	Tile_053-031-000_0-000.jpg		2021-05-18 16:02:28	2021-05-18 16:39:29		NO
178994338	https://volunteer.ala.org.au/validate/task/178994338	Valid		system	Tile_053-031-000_0-000.jpg		2021-05-18 14:50:38	2021-05-18 16:39:29		NO		IN FOCUS
178994338	https://volunteer.ala.org.au/validate/task/178994338	Valid		system	Tile_053-031-000_0-000.jpg			2021-05-18 16:39:29		NO		IN FOCUS
178994340	https://volunteer.ala.org.au/validate/task/178994340	Valid		system	Tile_053-033-000_0-000.jpg		2021-05-18 16:39:50	2021-05-18 16:39:40		NO		IN FOCUS
178994340	https://volunteer.ala.org.au/validate/task/178994340	Valid		system	Tile_053-033-000_0-000.jpg			2021-05-18 16:39:40		NO		IN FOCUS
178994340	https://volunteer.ala.org.au/validate/task/178994340	Valid		system	Tile_053-033-000_0-000.jpg		2021-05-18 16:39:39	2021-05-18 16:39:40		NO		IN FOCUS
178994340	https://volunteer.ala.org.au/validate/task/178994340	Valid		system	Tile_053-033-000_0-000.jpg		2021-05-18 14:51:04	2021-05-18 16:39:40		NO		IN FOCUS
178994340	https://volunteer.ala.org.au/validate/task/178994340	Valid		system	Tile_053-033-000_0-000.jpg		2021-05-18 16:02:47	2021-05-18 16:39:40		NO		IN FOCUS
178994341	https://volunteer.ala.org.au/validate/task/178994341	Valid		system	Tile_053-034-000_0-000.jpg		2021-05-18 14:51:18	2021-05-18 16:39:56		NO		IN FOCUS
178994341	https://volunteer.ala.org.au/validate/task/178994341	Valid		system	Tile_053-034-000_0-000.jpg		2021-05-18 16:02:57	2021-05-18 16:39:56		NO		IN FOCUS
178994341	https://volunteer.ala.org.au/validate/task/178994341	Valid		system	Tile_053-034-000_0-000.jpg			2021-05-18 16:39:56		NO		IN FOCUS
178994341	https://volunteer.ala.org.au/validate/task/178994341	Valid		system	Tile_053-034-000_0-000.jpg		2021-05-18 16:40:15	2021-05-18 16:39:56		NO		IN FOCUS
178994341	https://volunteer.ala.org.au/validate/task/178994341	Valid		system	Tile_053-034-000_0-000.jpg		2021-05-18 16:39:55	2021-05-18 16:39:56		NO		IN FOCUS
178994342	https://volunteer.ala.org.au/validate/task/178994342	Valid		system	Tile_053-035-000_0-000.jpg		2021-05-18 16:40:07	2021-05-18 16:40:08		NO		IN FOCUS
178994342	https://volunteer.ala.org.au/validate/task/178994342	Valid		system	Tile_053-035-000_0-000.jpg		2021-05-18 16:03:08	2021-05-18 16:40:08		NO		IN FOCUS
178994342	https://volunteer.ala.org.au/validate/task/178994342	Valid		system	Tile_053-035-000_0-000.jpg		2021-05-18 14:51:30	2021-05-18 16:40:08		NO		IN FOCUS
178994342	https://volunteer.ala.org.au/validate/task/178994342	Valid		system	Tile_053-035-000_0-000.jpg			2021-05-18 16:40:08		NO		IN FOCUS
178994343	https://volunteer.ala.org.au/validate/task/178994343	Valid		system	Tile_053-036-000_0-000.jpg		2021-05-18 16:03:18	2021-05-18 16:40:20		NO		IN FOCUS
178994343	https://volunteer.ala.org.au/validate/task/178994343	Valid		system	Tile_053-036-000_0-000.jpg		2021-05-18 14:51:42	2021-05-18 16:40:20		NO		IN FOCUS
178994343	https://volunteer.ala.org.au/validate/task/178994343	Valid		system	Tile_053-036-000_0-000.jpg		2021-05-18 16:40:19	2021-05-18 16:40:20		NO		IN FOCUS
178994343	https://volunteer.ala.org.au/validate/task/178994343	Valid		system	Tile_053-036-000_0-000.jpg			2021-05-18 16:40:20		NO		IN FOCUS
178994343	https://volunteer.ala.org.au/validate/task/178994343	Valid		system	Tile_053-036-000_0-000.jpg		2021-05-18 16:40:36	2021-05-18 16:40:20		NO		IN FOCUS
178994344	https://volunteer.ala.org.au/validate/task/178994344	Valid		system	Tile_053-037-000_0-000.jpg			2021-05-18 16:40:34		NO		IN FOCUS
178994344	https://volunteer.ala.org.au/validate/task/178994344	Valid		system	Tile_053-037-000_0-000.jpg		2021-05-18 16:40:33	2021-05-18 16:40:34		NO		IN FOCUS
178994344	https://volunteer.ala.org.au/validate/task/178994344	Valid		system	Tile_053-037-000_0-000.jpg		2021-05-18 16:03:28	2021-05-18 16:40:34		NO		IN FOCUS
178994344	https://volunteer.ala.org.au/validate/task/178994344	Valid		system	Tile_053-037-000_0-000.jpg		2021-05-18 14:51:53	2021-05-18 16:40:34		NO		IN FOCUS
178994345	https://volunteer.ala.org.au/validate/task/178994345	Valid		system	Tile_053-038-000_0-000.jpg		2021-05-18 14:52:05	2021-05-18 16:40:47		NO		IN FOCUS
178994345	https://volunteer.ala.org.au/validate/task/178994345	Valid		system	Tile_053-038-000_0-000.jpg		2021-05-18 16:03:38	2021-05-18 16:40:47		NO		IN FOCUS
178994345	https://volunteer.ala.org.au/validate/task/178994345	Valid		system	Tile_053-038-000_0-000.jpg			2021-05-18 16:40:47		NO		IN FOCUS
178994345	https://volunteer.ala.org.au/validate/task/178994345	Valid		system	Tile_053-038-000_0-000.jpg		2021-05-18 16:41:08	2021-05-18 16:40:47		NO		IN FOCUS
178994345	https://volunteer.ala.org.au/validate/task/178994345	Valid		system	Tile_053-038-000_0-000.jpg		2021-05-18 16:40:46	2021-05-18 16:40:47		NO		IN FOCUS
178994346	https://volunteer.ala.org.au/validate/task/178994346	Valid		system	Tile_053-039-000_0-000.jpg		2021-05-18 16:40:59	2021-05-18 16:40:59		NO		IN FOCUS
178994346	https://volunteer.ala.org.au/validate/task/178994346	Valid		system	Tile_053-039-000_0-000.jpg			2021-05-18 16:40:59		NO		IN FOCUS
178994346	https://volunteer.ala.org.au/validate/task/178994346	Valid		system	Tile_053-039-000_0-000.jpg		2021-05-18 14:52:17	2021-05-18 16:40:59		NO		IN FOCUS
178994346	https://volunteer.ala.org.au/validate/task/178994346	Valid		system	Tile_053-039-000_0-000.jpg		2021-05-18 16:03:49	2021-05-18 16:40:59		NO		IN FOCUS
178994347	https://volunteer.ala.org.au/validate/task/178994347	Valid		system	Tile_053-040-000_0-000.jpg		2021-05-18 16:03:58	2021-05-18 16:41:30		NO		IN FOCUS
178994347	https://volunteer.ala.org.au/validate/task/178994347	Valid		system	Tile_053-040-000_0-000.jpg		2021-05-18 14:52:27	2021-05-18 16:41:30		NO		IN FOCUS
178994347	https://volunteer.ala.org.au/validate/task/178994347	Valid		system	Tile_053-040-000_0-000.jpg			2021-05-18 16:41:30		NO		IN FOCUS
178994347	https://volunteer.ala.org.au/validate/task/178994347	Valid		system	Tile_053-040-000_0-000.jpg		2021-05-18 16:41:11	2021-05-18 16:41:30		NO
178994347	https://volunteer.ala.org.au/validate/task/178994347	Valid		system	Tile_053-040-000_0-000.jpg		2021-05-18 16:41:29	2021-05-18 16:41:30		NO		IN FOCUS
178994348	https://volunteer.ala.org.au/validate/task/178994348	Valid		system	Tile_053-041-000_0-000.jpg			2021-05-18 16:41:32		NO		IN FOCUS
178994348	https://volunteer.ala.org.au/validate/task/178994348	Valid		system	Tile_053-041-000_0-000.jpg		2021-05-18 16:41:32	2021-05-18 16:41:32		NO		IN FOCUS
178994348	https://volunteer.ala.org.au/validate/task/178994348	Valid		system	Tile_053-041-000_0-000.jpg		2021-05-18 16:04:08	2021-05-18 16:41:32		NO		IN FOCUS
178994348	https://volunteer.ala.org.au/validate/task/178994348	Valid		system	Tile_053-041-000_0-000.jpg		2021-05-18 14:52:40	2021-05-18 16:41:32		NO		IN FOCUS
178994348	https://volunteer.ala.org.au/validate/task/178994348	Valid		system	Tile_053-041-000_0-000.jpg		2021-05-18 16:41:56	2021-05-18 16:41:32		NO		IN FOCUS
178994349	https://volunteer.ala.org.au/validate/task/178994349	Valid		system	Tile_053-042-000_0-000.jpg		2021-05-18 16:42:20	2021-05-18 16:42:20		NO		IN FOCUS
178994349	https://volunteer.ala.org.au/validate/task/178994349	Valid		system	Tile_053-042-000_0-000.jpg			2021-05-18 16:42:20		NO		IN FOCUS
178994349	https://volunteer.ala.org.au/validate/task/178994349	Valid		system	Tile_053-042-000_0-000.jpg		2021-05-18 14:52:51	2021-05-18 16:42:20		NO		IN FOCUS
178994349	https://volunteer.ala.org.au/validate/task/178994349	Valid		system	Tile_053-042-000_0-000.jpg		2021-05-18 16:04:19	2021-05-18 16:42:20		NO		IN FOCUS
178994350	https://volunteer.ala.org.au/validate/task/178994350	Valid		system	Tile_053-043-000_0-000.jpg		2021-05-18 14:53:04	2021-05-18 16:43:35		NO		IN FOCUS
178994350	https://volunteer.ala.org.au/validate/task/178994350	Valid		system	Tile_053-043-000_0-000.jpg		2021-05-18 16:04:29	2021-05-18 16:43:35		NO		IN FOCUS
178994350	https://volunteer.ala.org.au/validate/task/178994350	Valid		system	Tile_053-043-000_0-000.jpg		2021-05-18 16:43:33	2021-05-18 16:43:35		NO		IN FOCUS
178994350	https://volunteer.ala.org.au/validate/task/178994350	Valid		system	Tile_053-043-000_0-000.jpg			2021-05-18 16:43:35		NO		IN FOCUS
178994351	https://volunteer.ala.org.au/validate/task/178994351	Valid		system	Tile_053-044-000_0-000.jpg			2021-05-18 16:43:48		NO		IN FOCUS
178994351	https://volunteer.ala.org.au/validate/task/178994351	Valid		system	Tile_053-044-000_0-000.jpg		2021-05-18 16:04:51	2021-05-18 16:43:48		NO		IN FOCUS
178994351	https://volunteer.ala.org.au/validate/task/178994351	Valid		system	Tile_053-044-000_0-000.jpg		2021-05-18 14:53:18	2021-05-18 16:43:48		NO		IN FOCUS
178994351	https://volunteer.ala.org.au/validate/task/178994351	Valid		system	Tile_053-044-000_0-000.jpg		2021-05-18 16:43:48	2021-05-18 16:43:48		NO		IN FOCUS
178994352	https://volunteer.ala.org.au/validate/task/178994352	Valid		system	Tile_053-045-000_0-000.jpg		2021-05-18 16:44:00	2021-05-18 16:44:00		NO		IN FOCUS
178994352	https://volunteer.ala.org.au/validate/task/178994352	Valid		system	Tile_053-045-000_0-000.jpg		2021-05-18 14:53:30	2021-05-18 16:44:00		NO		IN FOCUS
178994352	https://volunteer.ala.org.au/validate/task/178994352	Valid		system	Tile_053-045-000_0-000.jpg		2021-05-18 16:05:02	2021-05-18 16:44:00		NO		IN FOCUS
178994352	https://volunteer.ala.org.au/validate/task/178994352	Valid		system	Tile_053-045-000_0-000.jpg			2021-05-18 16:44:00		NO		IN FOCUS
178994353	https://volunteer.ala.org.au/validate/task/178994353	Valid		system	Tile_053-046-000_0-000.jpg		2021-05-18 14:53:42	2021-05-18 16:44:21		NO		IN FOCUS
178994353	https://volunteer.ala.org.au/validate/task/178994353	Valid		system	Tile_053-046-000_0-000.jpg		2021-05-18 16:05:18	2021-05-18 16:44:21		NO		IN FOCUS
178994353	https://volunteer.ala.org.au/validate/task/178994353	Valid		system	Tile_053-046-000_0-000.jpg		2021-05-18 16:44:21	2021-05-18 16:44:21		NO		IN FOCUS
178994353	https://volunteer.ala.org.au/validate/task/178994353	Valid		system	Tile_053-046-000_0-000.jpg			2021-05-18 16:44:21		NO		IN FOCUS
178994354	https://volunteer.ala.org.au/validate/task/178994354	Valid		system	Tile_053-047-000_0-000.jpg		2021-05-18 16:44:32	2021-05-18 16:44:33		NO		IN FOCUS
178994354	https://volunteer.ala.org.au/validate/task/178994354	Valid		system	Tile_053-047-000_0-000.jpg		2021-05-18 14:53:53	2021-05-18 16:44:33		NO		IN FOCUS
178994354	https://volunteer.ala.org.au/validate/task/178994354	Valid		system	Tile_053-047-000_0-000.jpg		2021-05-18 16:05:28	2021-05-18 16:44:33		NO		IN FOCUS
178994354	https://volunteer.ala.org.au/validate/task/178994354	Valid		system	Tile_053-047-000_0-000.jpg			2021-05-18 16:44:33		NO		IN FOCUS
178994356	https://volunteer.ala.org.au/validate/task/178994356	Valid		system	Tile_053-049-000_0-000.jpg		2021-05-18 16:44:53	2021-05-18 16:44:53		NO		IN FOCUS
178994356	https://volunteer.ala.org.au/validate/task/178994356	Valid		system	Tile_053-049-000_0-000.jpg			2021-05-18 16:44:53		NO		IN FOCUS
178994356	https://volunteer.ala.org.au/validate/task/178994356	Valid		system	Tile_053-049-000_0-000.jpg		2021-05-18 16:05:54	2021-05-18 16:44:53		NO		IN FOCUS
178994356	https://volunteer.ala.org.au/validate/task/178994356	Valid		system	Tile_053-049-000_0-000.jpg		2021-05-18 14:54:34	2021-05-18 16:44:53		NO		IN FOCUS
178994357	https://volunteer.ala.org.au/validate/task/178994357	Valid		system	Tile_053-050-000_0-000.jpg			2021-05-18 16:45:07		NO		IN FOCUS
178994357	https://volunteer.ala.org.au/validate/task/178994357	Valid		system	Tile_053-050-000_0-000.jpg		2021-05-18 14:54:50	2021-05-18 16:45:07		NO		IN FOCUS
178994357	https://volunteer.ala.org.au/validate/task/178994357	Valid		system	Tile_053-050-000_0-000.jpg		2021-05-18 16:06:06	2021-05-18 16:45:07		NO		IN FOCUS
178994357	https://volunteer.ala.org.au/validate/task/178994357	Valid		system	Tile_053-050-000_0-000.jpg		2021-05-18 16:45:07	2021-05-18 16:45:07		NO		IN FOCUS
178994361	https://volunteer.ala.org.au/validate/task/178994361	Valid		system	Tile_053-054-000_0-000.jpg		2021-05-18 16:07:14	2021-05-18 16:46:10		NO		IN FOCUS
178994361	https://volunteer.ala.org.au/validate/task/178994361	Valid		system	Tile_053-054-000_0-000.jpg		2021-05-18 16:46:10	2021-05-18 16:46:10		NO		IN FOCUS
178994361	https://volunteer.ala.org.au/validate/task/178994361	Valid		system	Tile_053-054-000_0-000.jpg		2021-05-18 14:56:51	2021-05-18 16:46:10		NO		IN FOCUS
178994361	https://volunteer.ala.org.au/validate/task/178994361	Valid		system	Tile_053-054-000_0-000.jpg			2021-05-18 16:46:10		NO		IN FOCUS
178994362	https://volunteer.ala.org.au/validate/task/178994362	Valid		system	Tile_053-055-000_0-000.jpg			2021-05-18 16:46:21		NO		IN FOCUS
178994362	https://volunteer.ala.org.au/validate/task/178994362	Valid		system	Tile_053-055-000_0-000.jpg		2021-05-18 16:46:20	2021-05-18 16:46:21		NO		IN FOCUS
178994362	https://volunteer.ala.org.au/validate/task/178994362	Valid		system	Tile_053-055-000_0-000.jpg		2021-05-18 16:07:27	2021-05-18 16:46:21		NO		IN FOCUS
178994362	https://volunteer.ala.org.au/validate/task/178994362	Valid		system	Tile_053-055-000_0-000.jpg		2021-05-18 14:57:03	2021-05-18 16:46:21		NO		IN FOCUS
178994363	https://volunteer.ala.org.au/validate/task/178994363	Valid		system	Tile_053-056-000_0-000.jpg			2021-05-18 16:46:34		NO		IN FOCUS
178994363	https://volunteer.ala.org.au/validate/task/178994363	Valid		system	Tile_053-056-000_0-000.jpg		2021-05-18 16:46:32	2021-05-18 16:46:34		NO		IN FOCUS
178994363	https://volunteer.ala.org.au/validate/task/178994363	Valid		system	Tile_053-056-000_0-000.jpg		2021-05-18 16:07:36	2021-05-18 16:46:34		NO		IN FOCUS
178994363	https://volunteer.ala.org.au/validate/task/178994363	Valid		system	Tile_053-056-000_0-000.jpg		2021-05-18 14:57:19	2021-05-18 16:46:34		NO		IN FOCUS
178994366	https://volunteer.ala.org.au/validate/task/178994366	Valid		system	Tile_053-059-000_0-000.jpg		2021-05-18 16:08:11	2021-05-18 16:47:56		NO		IN FOCUS
178994366	https://volunteer.ala.org.au/validate/task/178994366	Valid		system	Tile_053-059-000_0-000.jpg			2021-05-18 16:47:56		NO		IN FOCUS
178994366	https://volunteer.ala.org.au/validate/task/178994366	Valid		system	Tile_053-059-000_0-000.jpg		2021-05-18 14:57:55	2021-05-18 16:47:56		NO		IN FOCUS
178994366	https://volunteer.ala.org.au/validate/task/178994366	Valid		system	Tile_053-059-000_0-000.jpg		2021-05-18 16:47:55	2021-05-18 16:47:56		NO		IN FOCUS
178994367	https://volunteer.ala.org.au/validate/task/178994367	Valid		system	Tile_053-060-000_0-000.jpg			2021-05-18 16:48:12		NO		IN FOCUS
178994367	https://volunteer.ala.org.au/validate/task/178994367	Valid		system	Tile_053-060-000_0-000.jpg		2021-05-18 15:04:47	2021-05-18 16:48:12		NO		IN FOCUS
178994367	https://volunteer.ala.org.au/validate/task/178994367	Valid		system	Tile_053-060-000_0-000.jpg		2021-05-18 16:08:24	2021-05-18 16:48:12		NO		IN FOCUS
178994367	https://volunteer.ala.org.au/validate/task/178994367	Valid		system	Tile_053-060-000_0-000.jpg		2021-05-18 16:48:11	2021-05-18 16:48:12		NO		IN FOCUS
178994368	https://volunteer.ala.org.au/validate/task/178994368	Valid		system	Tile_054-001-000_0-000.jpg		2021-05-18 16:08:37	2021-05-18 16:48:28		NO		IN FOCUS
178994368	https://volunteer.ala.org.au/validate/task/178994368	Valid		system	Tile_054-001-000_0-000.jpg		2021-05-18 15:05:46	2021-05-18 16:48:28		NO		IN FOCUS
178994368	https://volunteer.ala.org.au/validate/task/178994368	Valid		system	Tile_054-001-000_0-000.jpg		2021-05-18 16:48:27	2021-05-18 16:48:28		NO		IN FOCUS
178994368	https://volunteer.ala.org.au/validate/task/178994368	Valid		system	Tile_054-001-000_0-000.jpg			2021-05-18 16:48:28		NO		IN FOCUS
178994369	https://volunteer.ala.org.au/validate/task/178994369	Valid		system	Tile_054-002-000_0-000.jpg		2021-05-18 16:48:43	2021-05-18 16:48:44		NO		IN FOCUS
178994369	https://volunteer.ala.org.au/validate/task/178994369	Valid		system	Tile_054-002-000_0-000.jpg			2021-05-18 16:48:44		NO		IN FOCUS
178994369	https://volunteer.ala.org.au/validate/task/178994369	Valid		system	Tile_054-002-000_0-000.jpg		2021-05-18 15:06:01	2021-05-18 16:48:44		NO		IN FOCUS
178994369	https://volunteer.ala.org.au/validate/task/178994369	Valid		system	Tile_054-002-000_0-000.jpg		2021-05-18 16:08:49	2021-05-18 16:48:44		NO		IN FOCUS
178994370	https://volunteer.ala.org.au/validate/task/178994370	Valid		system	Tile_054-003-000_0-000.jpg		2021-05-18 16:09:01	2021-05-18 16:48:58		NO		IN FOCUS
178994370	https://volunteer.ala.org.au/validate/task/178994370	Valid		system	Tile_054-003-000_0-000.jpg		2021-05-18 15:06:14	2021-05-18 16:48:58		NO		IN FOCUS
178994370	https://volunteer.ala.org.au/validate/task/178994370	Valid		system	Tile_054-003-000_0-000.jpg			2021-05-18 16:48:58		NO		IN FOCUS
178994370	https://volunteer.ala.org.au/validate/task/178994370	Valid		system	Tile_054-003-000_0-000.jpg		2021-05-18 16:48:57	2021-05-18 16:48:58		NO		IN FOCUS
178994371	https://volunteer.ala.org.au/validate/task/178994371	Valid		system	Tile_054-004-000_0-000.jpg		2021-05-18 16:09:11	2021-05-18 16:49:10		NO		IN FOCUS
178994371	https://volunteer.ala.org.au/validate/task/178994371	Valid		system	Tile_054-004-000_0-000.jpg			2021-05-18 16:49:10		NO		IN FOCUS
178994371	https://volunteer.ala.org.au/validate/task/178994371	Valid		system	Tile_054-004-000_0-000.jpg		2021-05-18 16:49:10	2021-05-18 16:49:10		NO		IN FOCUS
178994371	https://volunteer.ala.org.au/validate/task/178994371	Valid		system	Tile_054-004-000_0-000.jpg		2021-05-18 15:06:29	2021-05-18 16:49:10		NO		IN FOCUS
178994358	https://volunteer.ala.org.au/validate/task/178994358	Valid		system	Tile_053-051-000_0-000.jpg		2021-05-18 16:45:19	2021-05-18 17:08:28		NO
178994358	https://volunteer.ala.org.au/validate/task/178994358	Valid		system	Tile_053-051-000_0-000.jpg		2021-05-18 17:08:27	2021-05-18 17:08:28		NO		IN FOCUS
178994358	https://volunteer.ala.org.au/validate/task/178994358	Valid		system	Tile_053-051-000_0-000.jpg		2021-05-18 14:55:05	2021-05-18 17:08:28		NO		IN FOCUS
178994358	https://volunteer.ala.org.au/validate/task/178994358	Valid		system	Tile_053-051-000_0-000.jpg		2021-05-18 16:06:21	2021-05-18 17:08:28		NO		IN FOCUS
178994358	https://volunteer.ala.org.au/validate/task/178994358	Valid		system	Tile_053-051-000_0-000.jpg			2021-05-18 17:08:28		NO		IN FOCUS
178994359	https://volunteer.ala.org.au/validate/task/178994359	Valid		system	Tile_053-052-000_0-000.jpg		2021-05-18 16:06:40	2021-05-18 17:08:39		NO		IN FOCUS
178994359	https://volunteer.ala.org.au/validate/task/178994359	Valid		system	Tile_053-052-000_0-000.jpg		2021-05-18 16:45:30	2021-05-18 17:08:39		NO		IN FOCUS
178994359	https://volunteer.ala.org.au/validate/task/178994359	Valid		system	Tile_053-052-000_0-000.jpg			2021-05-18 17:08:39		NO		IN FOCUS
178994359	https://volunteer.ala.org.au/validate/task/178994359	Valid		system	Tile_053-052-000_0-000.jpg		2021-05-18 17:08:39	2021-05-18 17:08:39		NO		IN FOCUS
178994364	https://volunteer.ala.org.au/validate/task/178994364	Valid		system	Tile_053-057-000_0-000.jpg		2021-05-18 16:07:47	2021-05-18 17:09:12		NO		IN FOCUS
178994364	https://volunteer.ala.org.au/validate/task/178994364	Valid		system	Tile_053-057-000_0-000.jpg		2021-05-18 17:09:11	2021-05-18 17:09:12		NO		IN FOCUS
178994364	https://volunteer.ala.org.au/validate/task/178994364	Valid		system	Tile_053-057-000_0-000.jpg		2021-05-18 14:57:31	2021-05-18 17:09:12		NO		IN FOCUS
178994364	https://volunteer.ala.org.au/validate/task/178994364	Valid		system	Tile_053-057-000_0-000.jpg			2021-05-18 17:09:12		NO		IN FOCUS
178994364	https://volunteer.ala.org.au/validate/task/178994364	Valid		system	Tile_053-057-000_0-000.jpg		2021-05-18 16:46:43	2021-05-18 17:09:12		NO
178994365	https://volunteer.ala.org.au/validate/task/178994365	Valid		system	Tile_053-058-000_0-000.jpg		2021-05-18 16:46:54	2021-05-18 17:09:21		NO
178994365	https://volunteer.ala.org.au/validate/task/178994365	Valid		system	Tile_053-058-000_0-000.jpg		2021-05-18 16:08:00	2021-05-18 17:09:21		NO		IN FOCUS
178994365	https://volunteer.ala.org.au/validate/task/178994365	Valid		system	Tile_053-058-000_0-000.jpg		2021-05-18 14:57:42	2021-05-18 17:09:21		NO		IN FOCUS
178994365	https://volunteer.ala.org.au/validate/task/178994365	Valid		system	Tile_053-058-000_0-000.jpg			2021-05-18 17:09:21		NO		IN FOCUS
178994365	https://volunteer.ala.org.au/validate/task/178994365	Valid		system	Tile_053-058-000_0-000.jpg		2021-05-18 17:09:20	2021-05-18 17:09:21		NO		IN FOCUS
178994372	https://volunteer.ala.org.au/validate/task/178994372	Valid		system	Tile_054-005-000_0-000.jpg			2021-05-18 17:09:30		NO		IN FOCUS
178994372	https://volunteer.ala.org.au/validate/task/178994372	Valid		system	Tile_054-005-000_0-000.jpg		2021-05-18 17:09:29	2021-05-18 17:09:30		NO		IN FOCUS
178994372	https://volunteer.ala.org.au/validate/task/178994372	Valid		system	Tile_054-005-000_0-000.jpg		2021-05-18 16:49:28	2021-05-18 17:09:30		NO		IN FOCUS
178994372	https://volunteer.ala.org.au/validate/task/178994372	Valid		system	Tile_054-005-000_0-000.jpg		2021-05-18 16:09:24	2021-05-18 17:09:30		NO		IN FOCUS
178994373	https://volunteer.ala.org.au/validate/task/178994373	Valid		system	Tile_054-006-000_0-000.jpg		2021-05-18 17:09:41	2021-05-18 17:09:43		NO		IN FOCUS
178994373	https://volunteer.ala.org.au/validate/task/178994373	Valid		system	Tile_054-006-000_0-000.jpg		2021-05-18 16:09:34	2021-05-18 17:09:43		NO		IN FOCUS
178994373	https://volunteer.ala.org.au/validate/task/178994373	Valid		system	Tile_054-006-000_0-000.jpg			2021-05-18 17:09:43		NO		IN FOCUS
178994373	https://volunteer.ala.org.au/validate/task/178994373	Valid		system	Tile_054-006-000_0-000.jpg		2021-05-18 16:49:39	2021-05-18 17:09:43		NO		IN FOCUS
178994374	https://volunteer.ala.org.au/validate/task/178994374	Valid		system	Tile_054-007-000_0-000.jpg			2021-05-18 17:09:54		NO		IN FOCUS
178994374	https://volunteer.ala.org.au/validate/task/178994374	Valid		system	Tile_054-007-000_0-000.jpg		2021-05-18 16:50:19	2021-05-18 17:09:54		NO		IN FOCUS
178994374	https://volunteer.ala.org.au/validate/task/178994374	Valid		system	Tile_054-007-000_0-000.jpg		2021-05-18 17:09:53	2021-05-18 17:09:54		NO		IN FOCUS
178994374	https://volunteer.ala.org.au/validate/task/178994374	Valid		system	Tile_054-007-000_0-000.jpg		2021-05-18 16:09:43	2021-05-18 17:09:54		NO		IN FOCUS
178994375	https://volunteer.ala.org.au/validate/task/178994375	Valid		system	Tile_054-008-000_0-000.jpg		2021-05-18 16:10:01	2021-05-18 17:10:02		NO		IN FOCUS
178994375	https://volunteer.ala.org.au/validate/task/178994375	Valid		system	Tile_054-008-000_0-000.jpg		2021-05-18 17:10:02	2021-05-18 17:10:02		NO		IN FOCUS
178994375	https://volunteer.ala.org.au/validate/task/178994375	Valid		system	Tile_054-008-000_0-000.jpg		2021-05-18 16:50:34	2021-05-18 17:10:02		NO		IN FOCUS
178994375	https://volunteer.ala.org.au/validate/task/178994375	Valid		system	Tile_054-008-000_0-000.jpg			2021-05-18 17:10:02		NO		IN FOCUS
178994376	https://volunteer.ala.org.au/validate/task/178994376	Valid		system	Tile_054-009-000_0-000.jpg		2021-05-18 16:50:50	2021-05-18 17:10:13		NO		IN FOCUS
178994376	https://volunteer.ala.org.au/validate/task/178994376	Valid		system	Tile_054-009-000_0-000.jpg			2021-05-18 17:10:13		NO		IN FOCUS
178994376	https://volunteer.ala.org.au/validate/task/178994376	Valid		system	Tile_054-009-000_0-000.jpg		2021-05-18 16:10:11	2021-05-18 17:10:13		NO		IN FOCUS
178994376	https://volunteer.ala.org.au/validate/task/178994376	Valid		system	Tile_054-009-000_0-000.jpg		2021-05-18 17:10:12	2021-05-18 17:10:13		NO		IN FOCUS
178994377	https://volunteer.ala.org.au/validate/task/178994377	Valid		system	Tile_054-010-000_0-000.jpg		2021-05-18 16:10:23	2021-05-18 17:10:23		NO		IN FOCUS
178994377	https://volunteer.ala.org.au/validate/task/178994377	Valid		system	Tile_054-010-000_0-000.jpg		2021-05-18 17:10:22	2021-05-18 17:10:23		NO		IN FOCUS
178994377	https://volunteer.ala.org.au/validate/task/178994377	Valid		system	Tile_054-010-000_0-000.jpg		2021-05-18 16:51:08	2021-05-18 17:10:23		NO		IN FOCUS
178994377	https://volunteer.ala.org.au/validate/task/178994377	Valid		system	Tile_054-010-000_0-000.jpg			2021-05-18 17:10:23		NO		IN FOCUS
178994378	https://volunteer.ala.org.au/validate/task/178994378	Valid		system	Tile_054-011-000_0-000.jpg		2021-05-18 16:51:26	2021-05-18 17:10:33		NO		IN FOCUS
178994378	https://volunteer.ala.org.au/validate/task/178994378	Valid		system	Tile_054-011-000_0-000.jpg			2021-05-18 17:10:33		NO		IN FOCUS
178994378	https://volunteer.ala.org.au/validate/task/178994378	Valid		system	Tile_054-011-000_0-000.jpg		2021-05-18 17:10:33	2021-05-18 17:10:33		NO		IN FOCUS
178994378	https://volunteer.ala.org.au/validate/task/178994378	Valid		system	Tile_054-011-000_0-000.jpg		2021-05-18 16:10:35	2021-05-18 17:10:33		NO		IN FOCUS
178994382	https://volunteer.ala.org.au/validate/task/178994382	Valid		system	Tile_054-015-000_0-000.jpg			2021-05-18 17:11:10		NO		IN FOCUS
178994382	https://volunteer.ala.org.au/validate/task/178994382	Valid		system	Tile_054-015-000_0-000.jpg		2021-05-18 16:11:33	2021-05-18 17:11:10		NO		IN FOCUS
178994382	https://volunteer.ala.org.au/validate/task/178994382	Valid		system	Tile_054-015-000_0-000.jpg		2021-05-18 17:11:09	2021-05-18 17:11:10		NO		IN FOCUS
178994382	https://volunteer.ala.org.au/validate/task/178994382	Valid		system	Tile_054-015-000_0-000.jpg		2021-05-18 16:52:18	2021-05-18 17:11:10		NO		IN FOCUS
178994383	https://volunteer.ala.org.au/validate/task/178994383	Valid		system	Tile_054-016-000_0-000.jpg			2021-05-18 17:11:22		NO		IN FOCUS
178994383	https://volunteer.ala.org.au/validate/task/178994383	Valid		system	Tile_054-016-000_0-000.jpg		2021-05-18 17:11:21	2021-05-18 17:11:22		NO		IN FOCUS
178994383	https://volunteer.ala.org.au/validate/task/178994383	Valid		system	Tile_054-016-000_0-000.jpg		2021-05-18 16:11:45	2021-05-18 17:11:22		NO		IN FOCUS
178994383	https://volunteer.ala.org.au/validate/task/178994383	Valid		system	Tile_054-016-000_0-000.jpg		2021-05-18 16:52:34	2021-05-18 17:11:22		NO		IN FOCUS
178994384	https://volunteer.ala.org.au/validate/task/178994384	Valid		system	Tile_054-017-000_0-000.jpg		2021-05-18 16:11:57	2021-05-18 17:11:30		NO		IN FOCUS
178994384	https://volunteer.ala.org.au/validate/task/178994384	Valid		system	Tile_054-017-000_0-000.jpg		2021-05-18 17:11:30	2021-05-18 17:11:30		NO		IN FOCUS
178994384	https://volunteer.ala.org.au/validate/task/178994384	Valid		system	Tile_054-017-000_0-000.jpg			2021-05-18 17:11:30		NO		IN FOCUS
178994384	https://volunteer.ala.org.au/validate/task/178994384	Valid		system	Tile_054-017-000_0-000.jpg		2021-05-18 16:52:51	2021-05-18 17:11:30		NO		IN FOCUS
178994385	https://volunteer.ala.org.au/validate/task/178994385	Valid		system	Tile_054-018-000_0-000.jpg		2021-05-18 17:11:39	2021-05-18 17:11:40		NO		IN FOCUS
178994385	https://volunteer.ala.org.au/validate/task/178994385	Valid		system	Tile_054-018-000_0-000.jpg		2021-05-18 16:53:18	2021-05-18 17:11:40		NO		IN FOCUS
178994385	https://volunteer.ala.org.au/validate/task/178994385	Valid		system	Tile_054-018-000_0-000.jpg			2021-05-18 17:11:40		NO		IN FOCUS
178994385	https://volunteer.ala.org.au/validate/task/178994385	Valid		system	Tile_054-018-000_0-000.jpg		2021-05-18 16:12:07	2021-05-18 17:11:40		NO		IN FOCUS
178994386	https://volunteer.ala.org.au/validate/task/178994386	Valid		system	Tile_054-019-000_0-000.jpg		2021-05-18 16:12:18	2021-05-18 17:11:49		NO		IN FOCUS
178994386	https://volunteer.ala.org.au/validate/task/178994386	Valid		system	Tile_054-019-000_0-000.jpg			2021-05-18 17:11:49		NO		IN FOCUS
178994386	https://volunteer.ala.org.au/validate/task/178994386	Valid		system	Tile_054-019-000_0-000.jpg		2021-05-18 17:11:49	2021-05-18 17:11:49		NO		IN FOCUS
178994386	https://volunteer.ala.org.au/validate/task/178994386	Valid		system	Tile_054-019-000_0-000.jpg		2021-05-18 16:53:37	2021-05-18 17:11:49		NO		IN FOCUS
178994387	https://volunteer.ala.org.au/validate/task/178994387	Valid		system	Tile_054-020-000_0-000.jpg			2021-05-18 17:12:00		NO		IN FOCUS
178994387	https://volunteer.ala.org.au/validate/task/178994387	Valid		system	Tile_054-020-000_0-000.jpg		2021-05-18 17:11:59	2021-05-18 17:12:00		NO		IN FOCUS
178994387	https://volunteer.ala.org.au/validate/task/178994387	Valid		system	Tile_054-020-000_0-000.jpg		2021-05-18 16:53:52	2021-05-18 17:12:00		NO		IN FOCUS
178994387	https://volunteer.ala.org.au/validate/task/178994387	Valid		system	Tile_054-020-000_0-000.jpg		2021-05-18 16:12:29	2021-05-18 17:12:00		NO		IN FOCUS
178994831	https://volunteer.ala.org.au/validate/task/178994831	Valid		system	Tile_054-021-000_0-000.jpg		2021-05-18 17:14:07	2021-05-18 17:14:08		NO		IN FOCUS
178994831	https://volunteer.ala.org.au/validate/task/178994831	Valid		system	Tile_054-021-000_0-000.jpg		2021-05-18 16:12:40	2021-05-18 17:14:08		NO		IN FOCUS
178994831	https://volunteer.ala.org.au/validate/task/178994831	Valid		system	Tile_054-021-000_0-000.jpg		2021-05-18 16:54:10	2021-05-18 17:14:08		NO		IN FOCUS
178994831	https://volunteer.ala.org.au/validate/task/178994831	Valid		system	Tile_054-021-000_0-000.jpg			2021-05-18 17:14:08		NO		IN FOCUS
178994832	https://volunteer.ala.org.au/validate/task/178994832	Valid		system	Tile_054-022-000_0-000.jpg		2021-05-18 16:54:25	2021-05-18 17:14:18		NO		IN FOCUS
178994832	https://volunteer.ala.org.au/validate/task/178994832	Valid		system	Tile_054-022-000_0-000.jpg		2021-05-18 17:14:17	2021-05-18 17:14:18		NO		IN FOCUS
178994832	https://volunteer.ala.org.au/validate/task/178994832	Valid		system	Tile_054-022-000_0-000.jpg			2021-05-18 17:14:18		NO		IN FOCUS
178994832	https://volunteer.ala.org.au/validate/task/178994832	Valid		system	Tile_054-022-000_0-000.jpg		2021-05-18 16:12:49	2021-05-18 17:14:18		NO		IN FOCUS
178994834	https://volunteer.ala.org.au/validate/task/178994834	Valid		system	Tile_054-024-000_0-000.jpg			2021-05-18 17:21:52		NO		IN FOCUS
178994834	https://volunteer.ala.org.au/validate/task/178994834	Valid		system	Tile_054-024-000_0-000.jpg		2021-05-18 17:21:51	2021-05-18 17:21:52		NO		IN FOCUS
178994834	https://volunteer.ala.org.au/validate/task/178994834	Valid		system	Tile_054-024-000_0-000.jpg		2021-05-18 16:56:46	2021-05-18 17:21:52		NO		IN FOCUS
178994834	https://volunteer.ala.org.au/validate/task/178994834	Valid		system	Tile_054-024-000_0-000.jpg		2021-05-18 16:13:40	2021-05-18 17:21:52		NO		IN FOCUS
178994835	https://volunteer.ala.org.au/validate/task/178994835	Valid		system	Tile_054-025-000_0-000.jpg		2021-05-18 16:13:54	2021-05-18 17:22:02		NO		IN FOCUS
178994835	https://volunteer.ala.org.au/validate/task/178994835	Valid		system	Tile_054-025-000_0-000.jpg		2021-05-18 16:56:59	2021-05-18 17:22:02		NO		IN FOCUS
178994835	https://volunteer.ala.org.au/validate/task/178994835	Valid		system	Tile_054-025-000_0-000.jpg			2021-05-18 17:22:02		NO		IN FOCUS
178994835	https://volunteer.ala.org.au/validate/task/178994835	Valid		system	Tile_054-025-000_0-000.jpg		2021-05-18 17:22:01	2021-05-18 17:22:02		NO		IN FOCUS
178994836	https://volunteer.ala.org.au/validate/task/178994836	Valid		system	Tile_054-026-000_0-000.jpg			2021-05-18 17:22:12		NO		IN FOCUS
178994836	https://volunteer.ala.org.au/validate/task/178994836	Valid		system	Tile_054-026-000_0-000.jpg		2021-05-18 16:14:05	2021-05-18 17:22:12		NO		IN FOCUS
178994836	https://volunteer.ala.org.au/validate/task/178994836	Valid		system	Tile_054-026-000_0-000.jpg		2021-05-18 16:57:13	2021-05-18 17:22:12		NO		IN FOCUS
178994836	https://volunteer.ala.org.au/validate/task/178994836	Valid		system	Tile_054-026-000_0-000.jpg		2021-05-18 17:22:12	2021-05-18 17:22:12		NO		IN FOCUS
178994838	https://volunteer.ala.org.au/validate/task/178994838	Valid		system	Tile_054-028-000_0-000.jpg		2021-05-18 17:22:28	2021-05-18 17:22:28		NO		IN FOCUS
178994838	https://volunteer.ala.org.au/validate/task/178994838	Valid		system	Tile_054-028-000_0-000.jpg		2021-05-18 16:14:27	2021-05-18 17:22:28		NO		IN FOCUS
178994838	https://volunteer.ala.org.au/validate/task/178994838	Valid		system	Tile_054-028-000_0-000.jpg			2021-05-18 17:22:28		NO		IN FOCUS
178994838	https://volunteer.ala.org.au/validate/task/178994838	Valid		system	Tile_054-028-000_0-000.jpg		2021-05-18 16:57:41	2021-05-18 17:22:28		NO		IN FOCUS
178994839	https://volunteer.ala.org.au/validate/task/178994839	Valid		system	Tile_054-029-000_0-000.jpg		2021-05-18 16:14:37	2021-05-18 17:22:41		NO		IN FOCUS
178994839	https://volunteer.ala.org.au/validate/task/178994839	Valid		system	Tile_054-029-000_0-000.jpg		2021-05-18 16:58:00	2021-05-18 17:22:41		NO		IN FOCUS
178994839	https://volunteer.ala.org.au/validate/task/178994839	Valid		system	Tile_054-029-000_0-000.jpg			2021-05-18 17:22:41		NO		IN FOCUS
178994839	https://volunteer.ala.org.au/validate/task/178994839	Valid		system	Tile_054-029-000_0-000.jpg		2021-05-18 17:22:40	2021-05-18 17:22:41		NO		IN FOCUS
178994840	https://volunteer.ala.org.au/validate/task/178994840	Valid		system	Tile_054-030-000_0-000.jpg		2021-05-18 17:22:56	2021-05-18 17:22:57		NO		IN FOCUS
178994840	https://volunteer.ala.org.au/validate/task/178994840	Valid		system	Tile_054-030-000_0-000.jpg		2021-05-18 16:14:49	2021-05-18 17:22:57		NO		IN FOCUS
178994840	https://volunteer.ala.org.au/validate/task/178994840	Valid		system	Tile_054-030-000_0-000.jpg			2021-05-18 17:22:57		NO		IN FOCUS
178994840	https://volunteer.ala.org.au/validate/task/178994840	Valid		system	Tile_054-030-000_0-000.jpg		2021-05-18 16:58:26	2021-05-18 17:22:57		NO		IN FOCUS
178994843	https://volunteer.ala.org.au/validate/task/178994843	Valid		system	Tile_054-033-000_0-000.jpg		2021-05-18 16:15:22	2021-05-18 17:51:52		NO		IN FOCUS
178994843	https://volunteer.ala.org.au/validate/task/178994843	Valid		system	Tile_054-033-000_0-000.jpg		2021-05-18 17:51:51	2021-05-18 17:51:52		NO		IN FOCUS
178994843	https://volunteer.ala.org.au/validate/task/178994843	Valid		system	Tile_054-033-000_0-000.jpg			2021-05-18 17:51:52		NO		IN FOCUS
178994843	https://volunteer.ala.org.au/validate/task/178994843	Valid		system	Tile_054-033-000_0-000.jpg		2021-05-18 16:59:02	2021-05-18 17:51:52		NO		IN FOCUS
178994844	https://volunteer.ala.org.au/validate/task/178994844	Valid		system	Tile_054-034-000_0-000.jpg		2021-05-18 16:15:33	2021-05-18 17:52:01		NO		IN FOCUS
178994844	https://volunteer.ala.org.au/validate/task/178994844	Valid		system	Tile_054-034-000_0-000.jpg		2021-05-18 17:52:01	2021-05-18 17:52:01		NO		IN FOCUS
178994844	https://volunteer.ala.org.au/validate/task/178994844	Valid		system	Tile_054-034-000_0-000.jpg			2021-05-18 17:52:01		NO		IN FOCUS
178994844	https://volunteer.ala.org.au/validate/task/178994844	Valid		system	Tile_054-034-000_0-000.jpg		2021-05-18 16:59:17	2021-05-18 17:52:01		NO		IN FOCUS
178994845	https://volunteer.ala.org.au/validate/task/178994845	Valid		system	Tile_054-035-000_0-000.jpg		2021-05-18 17:52:10	2021-05-18 17:52:12		NO		IN FOCUS
178994845	https://volunteer.ala.org.au/validate/task/178994845	Valid		system	Tile_054-035-000_0-000.jpg		2021-05-18 16:15:47	2021-05-18 17:52:12		NO		IN FOCUS
178994845	https://volunteer.ala.org.au/validate/task/178994845	Valid		system	Tile_054-035-000_0-000.jpg			2021-05-18 17:52:12		NO		IN FOCUS
178994845	https://volunteer.ala.org.au/validate/task/178994845	Valid		system	Tile_054-035-000_0-000.jpg		2021-05-18 16:59:30	2021-05-18 17:52:12		NO		IN FOCUS
178994846	https://volunteer.ala.org.au/validate/task/178994846	Valid		system	Tile_054-036-000_0-000.jpg		2021-05-18 16:59:45	2021-05-18 17:52:20		NO		IN FOCUS
178994846	https://volunteer.ala.org.au/validate/task/178994846	Valid		system	Tile_054-036-000_0-000.jpg			2021-05-18 17:52:20		NO		IN FOCUS
178994846	https://volunteer.ala.org.au/validate/task/178994846	Valid		system	Tile_054-036-000_0-000.jpg		2021-05-18 16:15:57	2021-05-18 17:52:20		NO		IN FOCUS
178994846	https://volunteer.ala.org.au/validate/task/178994846	Valid		system	Tile_054-036-000_0-000.jpg		2021-05-18 17:52:20	2021-05-18 17:52:20		NO		IN FOCUS
178994847	https://volunteer.ala.org.au/validate/task/178994847	Valid		system	Tile_054-037-000_0-000.jpg		2021-05-18 17:00:01	2021-05-18 17:52:30		NO		IN FOCUS
178994847	https://volunteer.ala.org.au/validate/task/178994847	Valid		system	Tile_054-037-000_0-000.jpg		2021-05-18 17:52:29	2021-05-18 17:52:30		NO		IN FOCUS
178994847	https://volunteer.ala.org.au/validate/task/178994847	Valid		system	Tile_054-037-000_0-000.jpg		2021-05-18 16:16:07	2021-05-18 17:52:30		NO		IN FOCUS
178994847	https://volunteer.ala.org.au/validate/task/178994847	Valid		system	Tile_054-037-000_0-000.jpg			2021-05-18 17:52:30		NO		IN FOCUS
178994848	https://volunteer.ala.org.au/validate/task/178994848	Valid		system	Tile_054-038-000_0-000.jpg		2021-05-18 17:00:14	2021-05-18 17:52:39		NO		IN FOCUS
178994848	https://volunteer.ala.org.au/validate/task/178994848	Valid		system	Tile_054-038-000_0-000.jpg			2021-05-18 17:52:39		NO		IN FOCUS
178994848	https://volunteer.ala.org.au/validate/task/178994848	Valid		system	Tile_054-038-000_0-000.jpg		2021-05-18 17:52:38	2021-05-18 17:52:39		NO		IN FOCUS
178994848	https://volunteer.ala.org.au/validate/task/178994848	Valid		system	Tile_054-038-000_0-000.jpg		2021-05-18 16:16:22	2021-05-18 17:52:39		NO		IN FOCUS
178994850	https://volunteer.ala.org.au/validate/task/178994850	Valid		system	Tile_054-040-000_0-000.jpg			2021-05-18 17:52:52		NO		IN FOCUS
178994850	https://volunteer.ala.org.au/validate/task/178994850	Valid		system	Tile_054-040-000_0-000.jpg		2021-05-18 17:52:51	2021-05-18 17:52:52		NO		IN FOCUS
178994850	https://volunteer.ala.org.au/validate/task/178994850	Valid		system	Tile_054-040-000_0-000.jpg		2021-05-18 17:01:14	2021-05-18 17:52:52		NO		IN FOCUS
178994850	https://volunteer.ala.org.au/validate/task/178994850	Valid		system	Tile_054-040-000_0-000.jpg		2021-05-18 16:17:29	2021-05-18 17:52:52		NO		IN FOCUS
178994851	https://volunteer.ala.org.au/validate/task/178994851	Valid		system	Tile_054-041-000_0-000.jpg		2021-05-18 17:53:00	2021-05-18 17:53:01		NO		IN FOCUS
178994851	https://volunteer.ala.org.au/validate/task/178994851	Valid		system	Tile_054-041-000_0-000.jpg		2021-05-18 17:01:29	2021-05-18 17:53:01		NO		IN FOCUS
178994851	https://volunteer.ala.org.au/validate/task/178994851	Valid		system	Tile_054-041-000_0-000.jpg		2021-05-18 16:17:40	2021-05-18 17:53:01		NO		IN FOCUS
178994851	https://volunteer.ala.org.au/validate/task/178994851	Valid		system	Tile_054-041-000_0-000.jpg			2021-05-18 17:53:01		NO		IN FOCUS
178994853	https://volunteer.ala.org.au/validate/task/178994853	Valid		system	Tile_054-043-000_0-000.jpg		2021-05-18 16:18:03	2021-05-18 17:53:19		NO		IN FOCUS
178994853	https://volunteer.ala.org.au/validate/task/178994853	Valid		system	Tile_054-043-000_0-000.jpg		2021-05-18 17:53:18	2021-05-18 17:53:19		NO		IN FOCUS
178994853	https://volunteer.ala.org.au/validate/task/178994853	Valid		system	Tile_054-043-000_0-000.jpg			2021-05-18 17:53:19		NO		IN FOCUS
178994853	https://volunteer.ala.org.au/validate/task/178994853	Valid		system	Tile_054-043-000_0-000.jpg		2021-05-18 17:01:58	2021-05-18 17:53:19		NO		IN FOCUS
178994854	https://volunteer.ala.org.au/validate/task/178994854	Valid		system	Tile_054-044-000_0-000.jpg		2021-05-18 17:02:12	2021-05-18 17:53:28		NO		IN FOCUS
178994854	https://volunteer.ala.org.au/validate/task/178994854	Valid		system	Tile_054-044-000_0-000.jpg		2021-05-18 16:18:14	2021-05-18 17:53:28		NO		IN FOCUS
178994854	https://volunteer.ala.org.au/validate/task/178994854	Valid		system	Tile_054-044-000_0-000.jpg			2021-05-18 17:53:28		NO		IN FOCUS
178994854	https://volunteer.ala.org.au/validate/task/178994854	Valid		system	Tile_054-044-000_0-000.jpg		2021-05-18 17:53:28	2021-05-18 17:53:28		NO		IN FOCUS
178994855	https://volunteer.ala.org.au/validate/task/178994855	Valid		system	Tile_054-045-000_0-000.jpg			2021-05-18 17:53:38		NO		IN FOCUS
178994855	https://volunteer.ala.org.au/validate/task/178994855	Valid		system	Tile_054-045-000_0-000.jpg		2021-05-18 17:53:38	2021-05-18 17:53:38		NO		IN FOCUS
178994855	https://volunteer.ala.org.au/validate/task/178994855	Valid		system	Tile_054-045-000_0-000.jpg		2021-05-18 17:02:33	2021-05-18 17:53:38		NO		IN FOCUS
178994855	https://volunteer.ala.org.au/validate/task/178994855	Valid		system	Tile_054-045-000_0-000.jpg		2021-05-18 16:18:24	2021-05-18 17:53:38		NO		IN FOCUS
178994856	https://volunteer.ala.org.au/validate/task/178994856	Valid		system	Tile_054-046-000_0-000.jpg		2021-05-18 16:18:34	2021-05-18 17:53:53		NO		IN FOCUS
178994856	https://volunteer.ala.org.au/validate/task/178994856	Valid		system	Tile_054-046-000_0-000.jpg		2021-05-18 17:53:52	2021-05-18 17:53:53		NO		IN FOCUS
178994856	https://volunteer.ala.org.au/validate/task/178994856	Valid		system	Tile_054-046-000_0-000.jpg			2021-05-18 17:53:53		NO		IN FOCUS
178994856	https://volunteer.ala.org.au/validate/task/178994856	Valid		system	Tile_054-046-000_0-000.jpg		2021-05-18 17:02:47	2021-05-18 17:53:53		NO		IN FOCUS
178994857	https://volunteer.ala.org.au/validate/task/178994857	Valid		system	Tile_054-047-000_0-000.jpg			2021-05-18 17:54:02		NO		IN FOCUS
178994857	https://volunteer.ala.org.au/validate/task/178994857	Valid		system	Tile_054-047-000_0-000.jpg		2021-05-18 17:54:01	2021-05-18 17:54:02		NO		IN FOCUS
178994857	https://volunteer.ala.org.au/validate/task/178994857	Valid		system	Tile_054-047-000_0-000.jpg		2021-05-18 17:03:38	2021-05-18 17:54:02		NO		IN FOCUS
178994857	https://volunteer.ala.org.au/validate/task/178994857	Valid		system	Tile_054-047-000_0-000.jpg		2021-05-18 16:18:47	2021-05-18 17:54:02		NO		IN FOCUS
178994859	https://volunteer.ala.org.au/validate/task/178994859	Valid		system	Tile_054-049-000_0-000.jpg		2021-05-18 16:19:07	2021-05-18 17:54:22		NO		IN FOCUS
178994859	https://volunteer.ala.org.au/validate/task/178994859	Valid		system	Tile_054-049-000_0-000.jpg			2021-05-18 17:54:22		NO		IN FOCUS
178994859	https://volunteer.ala.org.au/validate/task/178994859	Valid		system	Tile_054-049-000_0-000.jpg		2021-05-18 17:54:21	2021-05-18 17:54:22		NO		IN FOCUS
178994859	https://volunteer.ala.org.au/validate/task/178994859	Valid		system	Tile_054-049-000_0-000.jpg		2021-05-18 17:04:10	2021-05-18 17:54:22		NO		IN FOCUS
178994860	https://volunteer.ala.org.au/validate/task/178994860	Valid		system	Tile_054-050-000_0-000.jpg		2021-05-18 17:54:32	2021-05-18 17:54:32		NO		IN FOCUS
178994860	https://volunteer.ala.org.au/validate/task/178994860	Valid		system	Tile_054-050-000_0-000.jpg			2021-05-18 17:54:32		NO		IN FOCUS
178994860	https://volunteer.ala.org.au/validate/task/178994860	Valid		system	Tile_054-050-000_0-000.jpg		2021-05-18 17:04:26	2021-05-18 17:54:32		NO		IN FOCUS
178994860	https://volunteer.ala.org.au/validate/task/178994860	Valid		system	Tile_054-050-000_0-000.jpg		2021-05-18 16:19:28	2021-05-18 17:54:32		NO		IN FOCUS
178994861	https://volunteer.ala.org.au/validate/task/178994861	Valid		system	Tile_054-051-000_0-000.jpg		2021-05-18 16:19:39	2021-05-18 17:54:42		NO		IN FOCUS
178994861	https://volunteer.ala.org.au/validate/task/178994861	Valid		system	Tile_054-051-000_0-000.jpg		2021-05-18 17:04:39	2021-05-18 17:54:42		NO		IN FOCUS
178994861	https://volunteer.ala.org.au/validate/task/178994861	Valid		system	Tile_054-051-000_0-000.jpg		2021-05-18 17:54:41	2021-05-18 17:54:42		NO		IN FOCUS
178994861	https://volunteer.ala.org.au/validate/task/178994861	Valid		system	Tile_054-051-000_0-000.jpg			2021-05-18 17:54:42		NO		IN FOCUS
178994862	https://volunteer.ala.org.au/validate/task/178994862	Valid		system	Tile_054-052-000_0-000.jpg			2021-05-18 17:54:51		NO		IN FOCUS
178994862	https://volunteer.ala.org.au/validate/task/178994862	Valid		system	Tile_054-052-000_0-000.jpg		2021-05-18 17:54:51	2021-05-18 17:54:51		NO		IN FOCUS
178994862	https://volunteer.ala.org.au/validate/task/178994862	Valid		system	Tile_054-052-000_0-000.jpg		2021-05-18 17:05:10	2021-05-18 17:54:51		NO		IN FOCUS
178994862	https://volunteer.ala.org.au/validate/task/178994862	Valid		system	Tile_054-052-000_0-000.jpg		2021-05-18 16:19:56	2021-05-18 17:54:51		NO		IN FOCUS
178994864	https://volunteer.ala.org.au/validate/task/178994864	Valid		system	Tile_054-054-000_0-000.jpg		2021-05-18 17:55:06	2021-05-18 17:55:08		NO		IN FOCUS
178994864	https://volunteer.ala.org.au/validate/task/178994864	Valid		system	Tile_054-054-000_0-000.jpg		2021-05-18 17:05:42	2021-05-18 17:55:08		NO		IN FOCUS
178994864	https://volunteer.ala.org.au/validate/task/178994864	Valid		system	Tile_054-054-000_0-000.jpg			2021-05-18 17:55:08		NO		IN FOCUS
178994864	https://volunteer.ala.org.au/validate/task/178994864	Valid		system	Tile_054-054-000_0-000.jpg		2021-05-18 16:20:23	2021-05-18 17:55:08		NO		IN FOCUS
178994865	https://volunteer.ala.org.au/validate/task/178994865	Valid		system	Tile_054-055-000_0-000.jpg		2021-05-18 17:05:54	2021-05-18 17:55:17		NO		IN FOCUS
178994865	https://volunteer.ala.org.au/validate/task/178994865	Valid		system	Tile_054-055-000_0-000.jpg		2021-05-18 16:20:34	2021-05-18 17:55:17		NO		IN FOCUS
178994865	https://volunteer.ala.org.au/validate/task/178994865	Valid		system	Tile_054-055-000_0-000.jpg		2021-05-18 17:55:17	2021-05-18 17:55:17		NO		IN FOCUS
178994865	https://volunteer.ala.org.au/validate/task/178994865	Valid		system	Tile_054-055-000_0-000.jpg			2021-05-18 17:55:17		NO		IN FOCUS
178994868	https://volunteer.ala.org.au/validate/task/178994868	Valid		system	Tile_054-058-000_0-000.jpg		2021-05-18 16:22:01	2021-05-18 17:55:46		NO		IN FOCUS
178994868	https://volunteer.ala.org.au/validate/task/178994868	Valid		system	Tile_054-058-000_0-000.jpg		2021-05-18 17:06:44	2021-05-18 17:55:46		NO		IN FOCUS
178994868	https://volunteer.ala.org.au/validate/task/178994868	Valid		system	Tile_054-058-000_0-000.jpg			2021-05-18 17:55:46		NO		IN FOCUS
178994868	https://volunteer.ala.org.au/validate/task/178994868	Valid		system	Tile_054-058-000_0-000.jpg		2021-05-18 17:55:46	2021-05-18 17:55:46		NO		IN FOCUS
178994869	https://volunteer.ala.org.au/validate/task/178994869	Valid		system	Tile_054-059-000_0-000.jpg		2021-05-18 17:07:00	2021-05-18 17:55:56		NO		IN FOCUS
178994869	https://volunteer.ala.org.au/validate/task/178994869	Valid		system	Tile_054-059-000_0-000.jpg			2021-05-18 17:55:56		NO		IN FOCUS
178994869	https://volunteer.ala.org.au/validate/task/178994869	Valid		system	Tile_054-059-000_0-000.jpg		2021-05-18 17:55:56	2021-05-18 17:55:56		NO		IN FOCUS
178994869	https://volunteer.ala.org.au/validate/task/178994869	Valid		system	Tile_054-059-000_0-000.jpg		2021-05-18 16:22:15	2021-05-18 17:55:56		NO		IN FOCUS
178994870	https://volunteer.ala.org.au/validate/task/178994870	Valid		system	Tile_054-060-000_0-000.jpg			2021-05-18 17:56:07		NO		IN FOCUS
178994870	https://volunteer.ala.org.au/validate/task/178994870	Valid		system	Tile_054-060-000_0-000.jpg		2021-05-18 16:22:26	2021-05-18 17:56:07		NO		IN FOCUS
178994870	https://volunteer.ala.org.au/validate/task/178994870	Valid		system	Tile_054-060-000_0-000.jpg		2021-05-18 17:07:16	2021-05-18 17:56:07		NO		IN FOCUS
178994870	https://volunteer.ala.org.au/validate/task/178994870	Valid		system	Tile_054-060-000_0-000.jpg		2021-05-18 17:56:07	2021-05-18 17:56:07		NO		IN FOCUS
178994871	https://volunteer.ala.org.au/validate/task/178994871	Valid		system	Tile_055-001-000_0-000.jpg		2021-05-18 17:56:16	2021-05-18 17:56:18		NO		IN FOCUS
178994871	https://volunteer.ala.org.au/validate/task/178994871	Valid		system	Tile_055-001-000_0-000.jpg		2021-05-18 17:07:29	2021-05-18 17:56:18		NO		IN FOCUS
178994871	https://volunteer.ala.org.au/validate/task/178994871	Valid		system	Tile_055-001-000_0-000.jpg			2021-05-18 17:56:18		NO		IN FOCUS
178994871	https://volunteer.ala.org.au/validate/task/178994871	Valid		system	Tile_055-001-000_0-000.jpg		2021-05-18 16:22:37	2021-05-18 17:56:18		NO		IN FOCUS
178994872	https://volunteer.ala.org.au/validate/task/178994872	Valid		system	Tile_055-002-000_0-000.jpg		2021-05-18 16:22:48	2021-05-18 17:56:27		NO		IN FOCUS
178994872	https://volunteer.ala.org.au/validate/task/178994872	Valid		system	Tile_055-002-000_0-000.jpg		2021-05-18 17:07:43	2021-05-18 17:56:27		NO		IN FOCUS
178994872	https://volunteer.ala.org.au/validate/task/178994872	Valid		system	Tile_055-002-000_0-000.jpg			2021-05-18 17:56:27		NO		IN FOCUS
178994872	https://volunteer.ala.org.au/validate/task/178994872	Valid		system	Tile_055-002-000_0-000.jpg		2021-05-18 17:56:26	2021-05-18 17:56:27		NO		IN FOCUS
178994873	https://volunteer.ala.org.au/validate/task/178994873	Valid		system	Tile_055-003-000_0-000.jpg		2021-05-18 17:07:57	2021-05-18 17:56:39		NO		IN FOCUS
178994873	https://volunteer.ala.org.au/validate/task/178994873	Valid		system	Tile_055-003-000_0-000.jpg			2021-05-18 17:56:39		NO		IN FOCUS
178994873	https://volunteer.ala.org.au/validate/task/178994873	Valid		system	Tile_055-003-000_0-000.jpg		2021-05-18 17:56:39	2021-05-18 17:56:39		NO		IN FOCUS
178994873	https://volunteer.ala.org.au/validate/task/178994873	Valid		system	Tile_055-003-000_0-000.jpg		2021-05-18 16:22:59	2021-05-18 17:56:39		NO		IN FOCUS
178994874	https://volunteer.ala.org.au/validate/task/178994874	Valid		system	Tile_055-004-000_0-000.jpg		2021-05-18 16:23:11	2021-05-18 17:56:58		NO		IN FOCUS
178994874	https://volunteer.ala.org.au/validate/task/178994874	Valid		system	Tile_055-004-000_0-000.jpg		2021-05-18 17:08:11	2021-05-18 17:56:58		NO		IN FOCUS
178994874	https://volunteer.ala.org.au/validate/task/178994874	Valid		system	Tile_055-004-000_0-000.jpg			2021-05-18 17:56:58		NO		IN FOCUS
178994874	https://volunteer.ala.org.au/validate/task/178994874	Valid		system	Tile_055-004-000_0-000.jpg		2021-05-18 17:56:57	2021-05-18 17:56:58		NO		IN FOCUS
178994875	https://volunteer.ala.org.au/validate/task/178994875	Valid		system	Tile_055-005-000_0-000.jpg		2021-05-18 16:23:22	2021-05-18 17:57:08		NO		IN FOCUS
178994875	https://volunteer.ala.org.au/validate/task/178994875	Valid		system	Tile_055-005-000_0-000.jpg			2021-05-18 17:57:08		NO		IN FOCUS
178994875	https://volunteer.ala.org.au/validate/task/178994875	Valid		system	Tile_055-005-000_0-000.jpg		2021-05-18 17:57:08	2021-05-18 17:57:08		NO		IN FOCUS
178994875	https://volunteer.ala.org.au/validate/task/178994875	Valid		system	Tile_055-005-000_0-000.jpg		2021-05-18 17:08:26	2021-05-18 17:57:08		NO		IN FOCUS
178994876	https://volunteer.ala.org.au/validate/task/178994876	Valid		system	Tile_055-006-000_0-000.jpg		2021-05-18 16:23:33	2021-05-18 17:57:17		NO		IN FOCUS
178994876	https://volunteer.ala.org.au/validate/task/178994876	Valid		system	Tile_055-006-000_0-000.jpg		2021-05-18 17:57:17	2021-05-18 17:57:17		NO		IN FOCUS
178994876	https://volunteer.ala.org.au/validate/task/178994876	Valid		system	Tile_055-006-000_0-000.jpg		2021-05-18 17:08:49	2021-05-18 17:57:17		NO		IN FOCUS
178994876	https://volunteer.ala.org.au/validate/task/178994876	Valid		system	Tile_055-006-000_0-000.jpg			2021-05-18 17:57:17		NO		IN FOCUS
178994877	https://volunteer.ala.org.au/validate/task/178994877	Valid		system	Tile_055-007-000_0-000.jpg		2021-05-18 17:57:27	2021-05-18 17:57:28		NO		IN FOCUS
178994877	https://volunteer.ala.org.au/validate/task/178994877	Valid		system	Tile_055-007-000_0-000.jpg			2021-05-18 17:57:28		NO		IN FOCUS
178994877	https://volunteer.ala.org.au/validate/task/178994877	Valid		system	Tile_055-007-000_0-000.jpg		2021-05-18 16:23:46	2021-05-18 17:57:28		NO		IN FOCUS
178994877	https://volunteer.ala.org.au/validate/task/178994877	Valid		system	Tile_055-007-000_0-000.jpg		2021-05-18 17:09:05	2021-05-18 17:57:28		NO		IN FOCUS
178994880	https://volunteer.ala.org.au/validate/task/178994880	Valid		system	Tile_055-010-000_0-000.jpg			2021-05-18 17:57:53		NO		IN FOCUS
178994880	https://volunteer.ala.org.au/validate/task/178994880	Valid		system	Tile_055-010-000_0-000.jpg		2021-05-18 17:57:53	2021-05-18 17:57:53		NO		IN FOCUS
178994880	https://volunteer.ala.org.au/validate/task/178994880	Valid		system	Tile_055-010-000_0-000.jpg		2021-05-18 17:10:27	2021-05-18 17:57:53		NO		IN FOCUS
178994880	https://volunteer.ala.org.au/validate/task/178994880	Valid		system	Tile_055-010-000_0-000.jpg		2021-05-18 16:24:20	2021-05-18 17:57:53		NO		IN FOCUS
178994881	https://volunteer.ala.org.au/validate/task/178994881	Valid		system	Tile_055-011-000_0-000.jpg		2021-05-18 17:10:41	2021-05-18 17:58:02		NO		IN FOCUS
178994881	https://volunteer.ala.org.au/validate/task/178994881	Valid		system	Tile_055-011-000_0-000.jpg		2021-05-18 17:58:01	2021-05-18 17:58:02		NO		IN FOCUS
178994881	https://volunteer.ala.org.au/validate/task/178994881	Valid		system	Tile_055-011-000_0-000.jpg			2021-05-18 17:58:02		NO		IN FOCUS
178994881	https://volunteer.ala.org.au/validate/task/178994881	Valid		system	Tile_055-011-000_0-000.jpg		2021-05-18 16:24:31	2021-05-18 17:58:02		NO		IN FOCUS
178994882	https://volunteer.ala.org.au/validate/task/178994882	Valid		system	Tile_055-012-000_0-000.jpg			2021-05-18 17:58:10		NO		IN FOCUS
178994882	https://volunteer.ala.org.au/validate/task/178994882	Valid		system	Tile_055-012-000_0-000.jpg		2021-05-18 17:58:10	2021-05-18 17:58:10		NO		IN FOCUS
178994882	https://volunteer.ala.org.au/validate/task/178994882	Valid		system	Tile_055-012-000_0-000.jpg		2021-05-18 16:24:41	2021-05-18 17:58:10		NO		IN FOCUS
178994882	https://volunteer.ala.org.au/validate/task/178994882	Valid		system	Tile_055-012-000_0-000.jpg		2021-05-18 17:10:54	2021-05-18 17:58:10		NO		IN FOCUS
178994883	https://volunteer.ala.org.au/validate/task/178994883	Valid		system	Tile_055-013-000_0-000.jpg		2021-05-18 17:11:07	2021-05-18 17:58:22				OUT OF FOCUS
178994883	https://volunteer.ala.org.au/validate/task/178994883	Valid		system	Tile_055-013-000_0-000.jpg		2021-05-18 16:24:50	2021-05-18 17:58:22				OUT OF FOCUS
178994883	https://volunteer.ala.org.au/validate/task/178994883	Valid		system	Tile_055-013-000_0-000.jpg		2021-05-18 17:58:22	2021-05-18 17:58:22				OUT OF FOCUS
178994883	https://volunteer.ala.org.au/validate/task/178994883	Valid		system	Tile_055-013-000_0-000.jpg			2021-05-18 17:58:22				OUT OF FOCUS
178994884	https://volunteer.ala.org.au/validate/task/178994884	Valid		system	Tile_055-014-000_0-000.jpg			2021-05-18 17:58:32		NO		IN FOCUS
178994884	https://volunteer.ala.org.au/validate/task/178994884	Valid		system	Tile_055-014-000_0-000.jpg		2021-05-18 16:25:00	2021-05-18 17:58:32		NO		IN FOCUS
178994884	https://volunteer.ala.org.au/validate/task/178994884	Valid		system	Tile_055-014-000_0-000.jpg		2021-05-18 17:58:31	2021-05-18 17:58:32		NO		IN FOCUS
178994884	https://volunteer.ala.org.au/validate/task/178994884	Valid		system	Tile_055-014-000_0-000.jpg		2021-05-18 17:11:20	2021-05-18 17:58:32		NO		IN FOCUS
178994885	https://volunteer.ala.org.au/validate/task/178994885	Valid		system	Tile_055-015-000_0-000.jpg		2021-05-18 17:58:40	2021-05-18 17:58:40		NO		IN FOCUS
178994885	https://volunteer.ala.org.au/validate/task/178994885	Valid		system	Tile_055-015-000_0-000.jpg			2021-05-18 17:58:40		NO		IN FOCUS
178994885	https://volunteer.ala.org.au/validate/task/178994885	Valid		system	Tile_055-015-000_0-000.jpg		2021-05-18 17:11:33	2021-05-18 17:58:40		NO		IN FOCUS
178994885	https://volunteer.ala.org.au/validate/task/178994885	Valid		system	Tile_055-015-000_0-000.jpg		2021-05-18 16:25:11	2021-05-18 17:58:40		NO		IN FOCUS
178994886	https://volunteer.ala.org.au/validate/task/178994886	Valid		system	Tile_055-016-000_0-000.jpg		2021-05-18 17:58:57	2021-05-18 17:58:57		NO		IN FOCUS
178994886	https://volunteer.ala.org.au/validate/task/178994886	Valid		system	Tile_055-016-000_0-000.jpg		2021-05-18 16:25:22	2021-05-18 17:58:57		NO		IN FOCUS
178994886	https://volunteer.ala.org.au/validate/task/178994886	Valid		system	Tile_055-016-000_0-000.jpg		2021-05-18 17:11:58	2021-05-18 17:58:57		NO		IN FOCUS
178994886	https://volunteer.ala.org.au/validate/task/178994886	Valid		system	Tile_055-016-000_0-000.jpg			2021-05-18 17:58:57		NO		IN FOCUS
178994887	https://volunteer.ala.org.au/validate/task/178994887	Valid		system	Tile_055-017-000_0-000.jpg		2021-05-18 17:12:11	2021-05-18 17:59:09		NO		IN FOCUS
178994887	https://volunteer.ala.org.au/validate/task/178994887	Valid		system	Tile_055-017-000_0-000.jpg			2021-05-18 17:59:09		NO		IN FOCUS
178994887	https://volunteer.ala.org.au/validate/task/178994887	Valid		system	Tile_055-017-000_0-000.jpg		2021-05-18 17:59:09	2021-05-18 17:59:09		NO		IN FOCUS
178994887	https://volunteer.ala.org.au/validate/task/178994887	Valid		system	Tile_055-017-000_0-000.jpg		2021-05-18 16:25:36	2021-05-18 17:59:09		NO		IN FOCUS
178994889	https://volunteer.ala.org.au/validate/task/178994889	Valid		system	Tile_055-019-000_0-000.jpg			2021-05-18 17:59:30		NO		IN FOCUS
178994889	https://volunteer.ala.org.au/validate/task/178994889	Valid		system	Tile_055-019-000_0-000.jpg		2021-05-18 16:25:56	2021-05-18 17:59:30		NO		IN FOCUS
178994889	https://volunteer.ala.org.au/validate/task/178994889	Valid		system	Tile_055-019-000_0-000.jpg		2021-05-18 17:59:29	2021-05-18 17:59:30		NO		IN FOCUS
178994889	https://volunteer.ala.org.au/validate/task/178994889	Valid		system	Tile_055-019-000_0-000.jpg		2021-05-18 17:12:34	2021-05-18 17:59:30		NO		IN FOCUS
178994890	https://volunteer.ala.org.au/validate/task/178994890	Valid		system	Tile_055-020-000_0-000.jpg		2021-05-18 16:26:06	2021-05-18 17:59:40		NO		IN FOCUS
178994890	https://volunteer.ala.org.au/validate/task/178994890	Valid		system	Tile_055-020-000_0-000.jpg		2021-05-18 17:12:51	2021-05-18 17:59:40		NO		IN FOCUS
178994890	https://volunteer.ala.org.au/validate/task/178994890	Valid		system	Tile_055-020-000_0-000.jpg			2021-05-18 17:59:40		NO		IN FOCUS
178994890	https://volunteer.ala.org.au/validate/task/178994890	Valid		system	Tile_055-020-000_0-000.jpg		2021-05-18 17:59:39	2021-05-18 17:59:40		NO		IN FOCUS
178994891	https://volunteer.ala.org.au/validate/task/178994891	Valid		system	Tile_055-021-000_0-000.jpg			2021-05-18 17:59:49		NO		IN FOCUS
178994891	https://volunteer.ala.org.au/validate/task/178994891	Valid		system	Tile_055-021-000_0-000.jpg		2021-05-18 17:59:48	2021-05-18 17:59:49		NO		IN FOCUS
178994891	https://volunteer.ala.org.au/validate/task/178994891	Valid		system	Tile_055-021-000_0-000.jpg		2021-05-18 16:26:16	2021-05-18 17:59:49		NO		IN FOCUS
178994891	https://volunteer.ala.org.au/validate/task/178994891	Valid		system	Tile_055-021-000_0-000.jpg		2021-05-18 17:13:04	2021-05-18 17:59:49		NO		IN FOCUS
178994892	https://volunteer.ala.org.au/validate/task/178994892	Valid		system	Tile_055-022-000_0-000.jpg		2021-05-18 17:13:17	2021-05-18 17:59:59		NO		IN FOCUS
178994892	https://volunteer.ala.org.au/validate/task/178994892	Valid		system	Tile_055-022-000_0-000.jpg			2021-05-18 17:59:59		NO		IN FOCUS
178994892	https://volunteer.ala.org.au/validate/task/178994892	Valid		system	Tile_055-022-000_0-000.jpg		2021-05-18 17:59:59	2021-05-18 17:59:59		NO		IN FOCUS
178994892	https://volunteer.ala.org.au/validate/task/178994892	Valid		system	Tile_055-022-000_0-000.jpg		2021-05-18 16:26:27	2021-05-18 17:59:59		NO		IN FOCUS
178994894	https://volunteer.ala.org.au/validate/task/178994894	Valid		system	Tile_055-024-000_0-000.jpg		2021-05-18 16:26:52	2021-05-18 18:00:18		NO		IN FOCUS
178994894	https://volunteer.ala.org.au/validate/task/178994894	Valid		system	Tile_055-024-000_0-000.jpg		2021-05-18 17:14:41	2021-05-18 18:00:18		NO		IN FOCUS
178994894	https://volunteer.ala.org.au/validate/task/178994894	Valid		system	Tile_055-024-000_0-000.jpg		2021-05-18 18:00:18	2021-05-18 18:00:18		NO		IN FOCUS
178994894	https://volunteer.ala.org.au/validate/task/178994894	Valid		system	Tile_055-024-000_0-000.jpg			2021-05-18 18:00:18		NO		IN FOCUS
178994895	https://volunteer.ala.org.au/validate/task/178994895	Valid		system	Tile_055-025-000_0-000.jpg		2021-05-18 16:27:03	2021-05-18 18:00:40		NO		IN FOCUS
178994895	https://volunteer.ala.org.au/validate/task/178994895	Valid		system	Tile_055-025-000_0-000.jpg		2021-05-18 17:14:56	2021-05-18 18:00:40		NO		IN FOCUS
178994895	https://volunteer.ala.org.au/validate/task/178994895	Valid		system	Tile_055-025-000_0-000.jpg			2021-05-18 18:00:40		NO		IN FOCUS
178994895	https://volunteer.ala.org.au/validate/task/178994895	Valid		system	Tile_055-025-000_0-000.jpg		2021-05-18 18:00:40	2021-05-18 18:00:40		NO		IN FOCUS
178994896	https://volunteer.ala.org.au/validate/task/178994896	Valid		system	Tile_055-026-000_0-000.jpg			2021-05-18 18:00:53		NO		IN FOCUS
178994896	https://volunteer.ala.org.au/validate/task/178994896	Valid		system	Tile_055-026-000_0-000.jpg		2021-05-18 18:00:51	2021-05-18 18:00:53		NO		IN FOCUS
178994896	https://volunteer.ala.org.au/validate/task/178994896	Valid		system	Tile_055-026-000_0-000.jpg		2021-05-18 16:27:13	2021-05-18 18:00:53		NO		IN FOCUS
178994896	https://volunteer.ala.org.au/validate/task/178994896	Valid		system	Tile_055-026-000_0-000.jpg		2021-05-18 17:15:11	2021-05-18 18:00:53		NO		IN FOCUS
178994897	https://volunteer.ala.org.au/validate/task/178994897	Valid		system	Tile_055-027-000_0-000.jpg		2021-05-18 18:01:15	2021-05-18 18:01:15		NO		IN FOCUS
178994897	https://volunteer.ala.org.au/validate/task/178994897	Valid		system	Tile_055-027-000_0-000.jpg			2021-05-18 18:01:15		NO		IN FOCUS
178994897	https://volunteer.ala.org.au/validate/task/178994897	Valid		system	Tile_055-027-000_0-000.jpg		2021-05-18 17:15:27	2021-05-18 18:01:15		NO		IN FOCUS
178994897	https://volunteer.ala.org.au/validate/task/178994897	Valid		system	Tile_055-027-000_0-000.jpg		2021-05-18 16:27:25	2021-05-18 18:01:15		NO		IN FOCUS
178994899	https://volunteer.ala.org.au/validate/task/178994899	Valid		system	Tile_055-029-000_0-000.jpg		2021-05-18 17:15:59	2021-05-18 18:02:58		NO		IN FOCUS
178994899	https://volunteer.ala.org.au/validate/task/178994899	Valid		system	Tile_055-029-000_0-000.jpg		2021-05-18 18:02:57	2021-05-18 18:02:58		NO		IN FOCUS
178994899	https://volunteer.ala.org.au/validate/task/178994899	Valid		system	Tile_055-029-000_0-000.jpg			2021-05-18 18:02:58		NO		IN FOCUS
178994899	https://volunteer.ala.org.au/validate/task/178994899	Valid		system	Tile_055-029-000_0-000.jpg		2021-05-18 16:27:47	2021-05-18 18:02:58		NO		IN FOCUS
178994381	https://volunteer.ala.org.au/validate/task/178994381	Valid		system	Tile_054-014-000_0-000.jpg			2021-05-18 18:32:26		NO		IN FOCUS
178994381	https://volunteer.ala.org.au/validate/task/178994381	Valid		system	Tile_054-014-000_0-000.jpg		2021-05-18 17:11:00	2021-05-18 18:32:26		NO		IN FOCUS
178994381	https://volunteer.ala.org.au/validate/task/178994381	Valid		system	Tile_054-014-000_0-000.jpg		2021-05-18 18:32:25	2021-05-18 18:32:26		NO		IN FOCUS
178994381	https://volunteer.ala.org.au/validate/task/178994381	Valid		system	Tile_054-014-000_0-000.jpg		2021-05-18 16:11:19	2021-05-18 18:32:26		NO		IN FOCUS
178994852	https://volunteer.ala.org.au/validate/task/178994852	Valid		system	Tile_054-042-000_0-000.jpg		2021-05-18 17:53:09	2021-05-18 18:36:38		NO		IN FOCUS
178994852	https://volunteer.ala.org.au/validate/task/178994852	Valid		system	Tile_054-042-000_0-000.jpg			2021-05-18 18:36:38		NO		IN FOCUS
178994852	https://volunteer.ala.org.au/validate/task/178994852	Valid		system	Tile_054-042-000_0-000.jpg		2021-05-18 18:36:38	2021-05-18 18:36:38		NO		IN FOCUS
178994852	https://volunteer.ala.org.au/validate/task/178994852	Valid		system	Tile_054-042-000_0-000.jpg		2021-05-18 16:17:52	2021-05-18 18:36:38		NO		IN FOCUS
178994852	https://volunteer.ala.org.au/validate/task/178994852	Valid		system	Tile_054-042-000_0-000.jpg		2021-05-18 17:01:43	2021-05-18 18:36:38		NO
178994858	https://volunteer.ala.org.au/validate/task/178994858	Valid		system	Tile_054-048-000_0-000.jpg		2021-05-18 16:18:58	2021-05-18 18:37:03		NO		IN FOCUS
178994858	https://volunteer.ala.org.au/validate/task/178994858	Valid		system	Tile_054-048-000_0-000.jpg		2021-05-18 18:37:03	2021-05-18 18:37:03		NO		IN FOCUS
178994858	https://volunteer.ala.org.au/validate/task/178994858	Valid		system	Tile_054-048-000_0-000.jpg		2021-05-18 17:54:12	2021-05-18 18:37:03		NO		IN FOCUS
178994858	https://volunteer.ala.org.au/validate/task/178994858	Valid		system	Tile_054-048-000_0-000.jpg			2021-05-18 18:37:03		NO		IN FOCUS
178994863	https://volunteer.ala.org.au/validate/task/178994863	Valid		system	Tile_054-053-000_0-000.jpg		2021-05-18 16:20:08	2021-05-18 18:37:33		NO		IN FOCUS
178994863	https://volunteer.ala.org.au/validate/task/178994863	Valid		system	Tile_054-053-000_0-000.jpg			2021-05-18 18:37:33		NO		IN FOCUS
178994863	https://volunteer.ala.org.au/validate/task/178994863	Valid		system	Tile_054-053-000_0-000.jpg		2021-05-18 18:37:33	2021-05-18 18:37:33		NO		IN FOCUS
178994863	https://volunteer.ala.org.au/validate/task/178994863	Valid		system	Tile_054-053-000_0-000.jpg		2021-05-18 17:05:28	2021-05-18 18:37:33		NO		IN FOCUS
178994866	https://volunteer.ala.org.au/validate/task/178994866	Valid		system	Tile_054-056-000_0-000.jpg		2021-05-18 16:21:35	2021-05-18 18:38:11	1	YES	Both MIDDLE and EDGE	IN FOCUS		Unknown
178994866	https://volunteer.ala.org.au/validate/task/178994866	Valid		system	Tile_054-056-000_0-000.jpg		2021-05-18 17:55:26	2021-05-18 18:38:11		NO		IN FOCUS
178994866	https://volunteer.ala.org.au/validate/task/178994866	Valid		system	Tile_054-056-000_0-000.jpg		2021-05-18 18:38:10	2021-05-18 18:38:11		NO		IN FOCUS
178994866	https://volunteer.ala.org.au/validate/task/178994866	Valid		system	Tile_054-056-000_0-000.jpg		2021-05-18 17:06:13	2021-05-18 18:38:11		NO		IN FOCUS
178994866	https://volunteer.ala.org.au/validate/task/178994866	Valid		system	Tile_054-056-000_0-000.jpg			2021-05-18 18:38:11		NO		IN FOCUS
178994879	https://volunteer.ala.org.au/validate/task/178994879	Valid		system	Tile_055-009-000_0-000.jpg		2021-05-18 16:24:09	2021-05-18 18:38:37		NO		IN FOCUS
178994879	https://volunteer.ala.org.au/validate/task/178994879	Valid		system	Tile_055-009-000_0-000.jpg		2021-05-18 17:10:15	2021-05-18 18:38:37		NO		IN FOCUS
178994879	https://volunteer.ala.org.au/validate/task/178994879	Valid		system	Tile_055-009-000_0-000.jpg			2021-05-18 18:38:37		NO		IN FOCUS
178994879	https://volunteer.ala.org.au/validate/task/178994879	Valid		system	Tile_055-009-000_0-000.jpg		2021-05-18 18:38:37	2021-05-18 18:38:37		NO		IN FOCUS
178994893	https://volunteer.ala.org.au/validate/task/178994893	Valid		system	Tile_055-023-000_0-000.jpg		2021-05-18 18:39:02	2021-05-18 18:39:03		NO		IN FOCUS
178994893	https://volunteer.ala.org.au/validate/task/178994893	Valid		system	Tile_055-023-000_0-000.jpg		2021-05-18 18:00:08	2021-05-18 18:39:03		NO		IN FOCUS
178994893	https://volunteer.ala.org.au/validate/task/178994893	Valid		system	Tile_055-023-000_0-000.jpg			2021-05-18 18:39:03		NO		IN FOCUS
178994893	https://volunteer.ala.org.au/validate/task/178994893	Valid		system	Tile_055-023-000_0-000.jpg		2021-05-18 17:14:26	2021-05-18 18:39:03	1	YES	EDGE	IN FOCUS		Spores
178994893	https://volunteer.ala.org.au/validate/task/178994893	Valid		system	Tile_055-023-000_0-000.jpg		2021-05-18 16:26:39	2021-05-18 18:39:03		NO		IN FOCUS
178994898	https://volunteer.ala.org.au/validate/task/178994898	Valid		system	Tile_055-028-000_0-000.jpg		2021-05-18 17:15:43	2021-05-18 18:39:27		NO
178994898	https://volunteer.ala.org.au/validate/task/178994898	Valid		system	Tile_055-028-000_0-000.jpg		2021-05-18 18:39:26	2021-05-18 18:39:27		NO		IN FOCUS
178994898	https://volunteer.ala.org.au/validate/task/178994898	Valid		system	Tile_055-028-000_0-000.jpg		2021-05-18 18:01:47	2021-05-18 18:39:27		NO		IN FOCUS
178994898	https://volunteer.ala.org.au/validate/task/178994898	Valid		system	Tile_055-028-000_0-000.jpg		2021-05-18 16:27:36	2021-05-18 18:39:27		NO		IN FOCUS
178994898	https://volunteer.ala.org.au/validate/task/178994898	Valid		system	Tile_055-028-000_0-000.jpg			2021-05-18 18:39:27		NO		IN FOCUS
178994900	https://volunteer.ala.org.au/validate/task/178994900	Valid		system	Tile_055-030-000_0-000.jpg			2021-05-18 18:39:48		NO		IN FOCUS
178994900	https://volunteer.ala.org.au/validate/task/178994900	Valid		system	Tile_055-030-000_0-000.jpg		2021-05-18 16:28:00	2021-05-18 18:39:48		NO		IN FOCUS
178994900	https://volunteer.ala.org.au/validate/task/178994900	Valid		system	Tile_055-030-000_0-000.jpg		2021-05-18 18:39:47	2021-05-18 18:39:48		NO		IN FOCUS
178994900	https://volunteer.ala.org.au/validate/task/178994900	Valid		system	Tile_055-030-000_0-000.jpg		2021-05-18 17:16:30	2021-05-18 18:39:48		NO		IN FOCUS
178994901	https://volunteer.ala.org.au/validate/task/178994901	Valid		system	Tile_055-031-000_0-000.jpg		2021-05-18 17:17:16	2021-05-18 18:40:06		NO		IN FOCUS
178994901	https://volunteer.ala.org.au/validate/task/178994901	Valid		system	Tile_055-031-000_0-000.jpg		2021-05-18 16:28:14	2021-05-18 18:40:06		NO		IN FOCUS
178994901	https://volunteer.ala.org.au/validate/task/178994901	Valid		system	Tile_055-031-000_0-000.jpg		2021-05-18 18:40:32	2021-05-18 18:40:06				IN FOCUS
178994901	https://volunteer.ala.org.au/validate/task/178994901	Valid		system	Tile_055-031-000_0-000.jpg		2021-05-18 18:40:06	2021-05-18 18:40:06		NO		IN FOCUS
178994901	https://volunteer.ala.org.au/validate/task/178994901	Valid		system	Tile_055-031-000_0-000.jpg			2021-05-18 18:40:06		NO		IN FOCUS
178994903	https://volunteer.ala.org.au/validate/task/178994903	Valid		system	Tile_055-033-000_0-000.jpg		2021-05-18 16:28:37	2021-05-18 18:40:56		NO		IN FOCUS
178994903	https://volunteer.ala.org.au/validate/task/178994903	Valid		system	Tile_055-033-000_0-000.jpg		2021-05-18 17:17:56	2021-05-18 18:40:56		NO		IN FOCUS
178994903	https://volunteer.ala.org.au/validate/task/178994903	Valid		system	Tile_055-033-000_0-000.jpg			2021-05-18 18:40:56		NO		IN FOCUS
178994903	https://volunteer.ala.org.au/validate/task/178994903	Valid		system	Tile_055-033-000_0-000.jpg		2021-05-18 18:40:56	2021-05-18 18:40:56		NO		IN FOCUS
178994904	https://volunteer.ala.org.au/validate/task/178994904	Valid		system	Tile_055-034-000_0-000.jpg		2021-05-18 17:18:13	2021-05-18 18:41:28		NO		IN FOCUS
178994904	https://volunteer.ala.org.au/validate/task/178994904	Valid		system	Tile_055-034-000_0-000.jpg		2021-05-18 18:41:28	2021-05-18 18:41:28		NO		IN FOCUS
178994904	https://volunteer.ala.org.au/validate/task/178994904	Valid		system	Tile_055-034-000_0-000.jpg			2021-05-18 18:41:28		NO		IN FOCUS
178994904	https://volunteer.ala.org.au/validate/task/178994904	Valid		system	Tile_055-034-000_0-000.jpg		2021-05-18 18:41:16	2021-05-18 18:41:28				IN FOCUS
178994904	https://volunteer.ala.org.au/validate/task/178994904	Valid		system	Tile_055-034-000_0-000.jpg		2021-05-18 16:28:47	2021-05-18 18:41:28		NO		IN FOCUS
178994906	https://volunteer.ala.org.au/validate/task/178994906	Valid		system	Tile_055-036-000_0-000.jpg		2021-05-18 18:42:01	2021-05-18 18:41:56				IN FOCUS
178994906	https://volunteer.ala.org.au/validate/task/178994906	Valid		system	Tile_055-036-000_0-000.jpg		2021-05-18 17:18:46	2021-05-18 18:41:56		NO		IN FOCUS
178994906	https://volunteer.ala.org.au/validate/task/178994906	Valid		system	Tile_055-036-000_0-000.jpg			2021-05-18 18:41:56		NO		IN FOCUS
178994906	https://volunteer.ala.org.au/validate/task/178994906	Valid		system	Tile_055-036-000_0-000.jpg		2021-05-18 18:41:55	2021-05-18 18:41:56		NO		IN FOCUS
178994906	https://volunteer.ala.org.au/validate/task/178994906	Valid		system	Tile_055-036-000_0-000.jpg		2021-05-18 16:31:27	2021-05-18 18:41:56		NO		IN FOCUS
178994907	https://volunteer.ala.org.au/validate/task/178994907	Valid		system	Tile_055-037-000_0-000.jpg		2021-05-18 16:31:41	2021-05-18 18:42:28		NO		IN FOCUS
178994907	https://volunteer.ala.org.au/validate/task/178994907	Valid		system	Tile_055-037-000_0-000.jpg			2021-05-18 18:42:28		NO		IN FOCUS
178994907	https://volunteer.ala.org.au/validate/task/178994907	Valid		system	Tile_055-037-000_0-000.jpg		2021-05-18 18:42:28	2021-05-18 18:42:28		NO		IN FOCUS
178994907	https://volunteer.ala.org.au/validate/task/178994907	Valid		system	Tile_055-037-000_0-000.jpg		2021-05-18 17:19:01	2021-05-18 18:42:28		NO		IN FOCUS
178994907	https://volunteer.ala.org.au/validate/task/178994907	Valid		system	Tile_055-037-000_0-000.jpg		2021-05-18 18:42:17	2021-05-18 18:42:28				IN FOCUS
178994188	https://volunteer.ala.org.au/validate/task/178994188	Valid		system	Tile_051-001-000_0-000.jpg		2021-05-18 19:23:17	2021-05-18 19:23:18		NO		IN FOCUS
178994188	https://volunteer.ala.org.au/validate/task/178994188	Valid		system	Tile_051-001-000_0-000.jpg		2021-05-18 14:07:28	2021-05-18 19:23:18		NO		IN FOCUS
178994188	https://volunteer.ala.org.au/validate/task/178994188	Valid		system	Tile_051-001-000_0-000.jpg			2021-05-18 19:23:18		NO		IN FOCUS
178994188	https://volunteer.ala.org.au/validate/task/178994188	Valid		system	Tile_051-001-000_0-000.jpg		2021-05-18 14:44:37	2021-05-18 19:23:18		NO		IN FOCUS		Unknown
178994188	https://volunteer.ala.org.au/validate/task/178994188	Valid		system	Tile_051-001-000_0-000.jpg		2021-05-18 14:31:40	2021-05-18 19:23:18		NO		IN FOCUS
178994188	https://volunteer.ala.org.au/validate/task/178994188	Valid		system	Tile_051-001-000_0-000.jpg			2021-05-18 19:23:18		NO		IN FOCUS
178994878	https://volunteer.ala.org.au/validate/task/178994878	Valid		system	Tile_055-008-000_0-000.jpg		2021-05-18 16:23:57	2021-05-18 19:23:40		NO		IN FOCUS
178994878	https://volunteer.ala.org.au/validate/task/178994878	Valid		system	Tile_055-008-000_0-000.jpg		2021-05-18 18:38:38	2021-05-18 19:23:40				IN FOCUS
178994878	https://volunteer.ala.org.au/validate/task/178994878	Valid		system	Tile_055-008-000_0-000.jpg		2021-05-18 17:57:36	2021-05-18 19:23:40		NO		IN FOCUS
178994878	https://volunteer.ala.org.au/validate/task/178994878	Valid		system	Tile_055-008-000_0-000.jpg		2021-05-18 19:23:40	2021-05-18 19:23:40		NO		IN FOCUS
178994878	https://volunteer.ala.org.au/validate/task/178994878	Valid		system	Tile_055-008-000_0-000.jpg			2021-05-18 19:23:40		NO		IN FOCUS
178994902	https://volunteer.ala.org.au/validate/task/178994902	Valid		system	Tile_055-032-000_0-000.jpg		2021-05-18 19:24:49	2021-05-18 19:24:49		NO		IN FOCUS
178994902	https://volunteer.ala.org.au/validate/task/178994902	Valid		system	Tile_055-032-000_0-000.jpg		2021-05-18 18:40:59	2021-05-18 19:24:49				IN FOCUS
178994902	https://volunteer.ala.org.au/validate/task/178994902	Valid		system	Tile_055-032-000_0-000.jpg		2021-05-18 18:40:28	2021-05-18 19:24:49		NO		IN FOCUS
178994902	https://volunteer.ala.org.au/validate/task/178994902	Valid		system	Tile_055-032-000_0-000.jpg			2021-05-18 19:24:49		NO		IN FOCUS
178994902	https://volunteer.ala.org.au/validate/task/178994902	Valid		system	Tile_055-032-000_0-000.jpg		2021-05-18 16:28:24	2021-05-18 19:24:49		NO		IN FOCUS
178994256	https://volunteer.ala.org.au/validate/task/178994256	Valid		system	Tile_052-009-000_0-000.jpg		2021-05-18 14:28:33	2021-05-18 19:25:10		NO		IN FOCUS
178994256	https://volunteer.ala.org.au/validate/task/178994256	Valid		system	Tile_052-009-000_0-000.jpg		2021-05-18 15:45:57	2021-05-18 19:25:10		NO		IN FOCUS
178994256	https://volunteer.ala.org.au/validate/task/178994256	Valid		system	Tile_052-009-000_0-000.jpg			2021-05-18 19:25:10		NO		IN FOCUS
178994256	https://volunteer.ala.org.au/validate/task/178994256	Valid		system	Tile_052-009-000_0-000.jpg		2021-05-18 19:25:10	2021-05-18 19:25:10		NO		IN FOCUS
178994355	https://volunteer.ala.org.au/validate/task/178994355	Valid		system	Tile_053-048-000_0-000.jpg		2021-05-18 14:54:13	2021-05-18 19:25:29		NO		IN FOCUS
178994355	https://volunteer.ala.org.au/validate/task/178994355	Valid		system	Tile_053-048-000_0-000.jpg		2021-05-18 16:05:41	2021-05-18 19:25:29		NO		IN FOCUS
178994355	https://volunteer.ala.org.au/validate/task/178994355	Valid		system	Tile_053-048-000_0-000.jpg			2021-05-18 19:25:29		NO		IN FOCUS
178994355	https://volunteer.ala.org.au/validate/task/178994355	Valid		system	Tile_053-048-000_0-000.jpg		2021-05-18 19:25:29	2021-05-18 19:25:29		NO		IN FOCUS
178994842	https://volunteer.ala.org.au/validate/task/178994842	Valid		system	Tile_054-032-000_0-000.jpg			2021-05-18 19:27:26		NO		IN FOCUS
178994842	https://volunteer.ala.org.au/validate/task/178994842	Valid		system	Tile_054-032-000_0-000.jpg		2021-05-18 19:27:26	2021-05-18 19:27:26		NO		IN FOCUS
178994842	https://volunteer.ala.org.au/validate/task/178994842	Valid		system	Tile_054-032-000_0-000.jpg		2021-05-18 18:35:52	2021-05-18 19:27:26		NO		IN FOCUS
178994842	https://volunteer.ala.org.au/validate/task/178994842	Valid		system	Tile_054-032-000_0-000.jpg		2021-05-18 16:15:12	2021-05-18 19:27:26		NO		IN FOCUS
178994908	https://volunteer.ala.org.au/validate/task/178994908	Valid		system	Tile_055-038-000_0-000.jpg		2021-05-18 20:31:36	2021-05-18 20:31:37		NO		IN FOCUS
178994908	https://volunteer.ala.org.au/validate/task/178994908	Valid		system	Tile_055-038-000_0-000.jpg			2021-05-18 20:31:37		NO		IN FOCUS
178994908	https://volunteer.ala.org.au/validate/task/178994908	Valid		system	Tile_055-038-000_0-000.jpg		2021-05-18 18:44:21	2021-05-18 20:31:37		NO		IN FOCUS
178994908	https://volunteer.ala.org.au/validate/task/178994908	Valid		system	Tile_055-038-000_0-000.jpg		2021-05-18 17:19:29	2021-05-18 20:31:37		NO		IN FOCUS
178994909	https://volunteer.ala.org.au/validate/task/178994909	Valid		system	Tile_055-039-000_0-000.jpg		2021-05-18 20:32:22	2021-05-18 20:32:22		NO		IN FOCUS
178994909	https://volunteer.ala.org.au/validate/task/178994909	Valid		system	Tile_055-039-000_0-000.jpg			2021-05-18 20:32:22		NO		IN FOCUS
178994909	https://volunteer.ala.org.au/validate/task/178994909	Valid		system	Tile_055-039-000_0-000.jpg		2021-05-18 17:19:43	2021-05-18 20:32:22		NO		IN FOCUS
178994909	https://volunteer.ala.org.au/validate/task/178994909	Valid		system	Tile_055-039-000_0-000.jpg		2021-05-18 18:44:47	2021-05-18 20:32:22		NO		IN FOCUS
178994910	https://volunteer.ala.org.au/validate/task/178994910	Valid		system	Tile_055-040-000_0-000.jpg		2021-05-18 18:45:18	2021-05-18 20:33:05		NO		IN FOCUS
178994910	https://volunteer.ala.org.au/validate/task/178994910	Valid		system	Tile_055-040-000_0-000.jpg		2021-05-18 17:19:57	2021-05-18 20:33:05		NO		IN FOCUS
178994910	https://volunteer.ala.org.au/validate/task/178994910	Valid		system	Tile_055-040-000_0-000.jpg			2021-05-18 20:33:05		NO		IN FOCUS
178994910	https://volunteer.ala.org.au/validate/task/178994910	Valid		system	Tile_055-040-000_0-000.jpg		2021-05-18 20:33:05	2021-05-18 20:33:05		NO		IN FOCUS
178994911	https://volunteer.ala.org.au/validate/task/178994911	Valid		system	Tile_055-041-000_0-000.jpg		2021-05-19 06:36:40	2021-05-19 06:36:40		NO		IN FOCUS
178994911	https://volunteer.ala.org.au/validate/task/178994911	Valid		system	Tile_055-041-000_0-000.jpg		2021-05-18 17:20:10	2021-05-19 06:36:40		NO		IN FOCUS
178994911	https://volunteer.ala.org.au/validate/task/178994911	Valid		system	Tile_055-041-000_0-000.jpg		2021-05-18 18:45:42	2021-05-19 06:36:40		NO		IN FOCUS
178994911	https://volunteer.ala.org.au/validate/task/178994911	Valid		system	Tile_055-041-000_0-000.jpg			2021-05-19 06:36:40		NO		IN FOCUS
178994912	https://volunteer.ala.org.au/validate/task/178994912	Valid		system	Tile_055-042-000_0-000.jpg		2021-05-19 06:37:29	2021-05-19 06:37:29		NO		IN FOCUS
178994912	https://volunteer.ala.org.au/validate/task/178994912	Valid		system	Tile_055-042-000_0-000.jpg			2021-05-19 06:37:29		NO		IN FOCUS
178994912	https://volunteer.ala.org.au/validate/task/178994912	Valid		system	Tile_055-042-000_0-000.jpg		2021-05-18 17:20:26	2021-05-19 06:37:29		NO		IN FOCUS
178994912	https://volunteer.ala.org.au/validate/task/178994912	Valid		system	Tile_055-042-000_0-000.jpg		2021-05-18 18:46:09	2021-05-19 06:37:29		NO		IN FOCUS
178994913	https://volunteer.ala.org.au/validate/task/178994913	Valid		system	Tile_055-043-000_0-000.jpg		2021-05-18 18:46:48	2021-05-19 06:39:05		NO		IN FOCUS
178994913	https://volunteer.ala.org.au/validate/task/178994913	Valid		system	Tile_055-043-000_0-000.jpg		2021-05-18 17:21:22	2021-05-19 06:39:05		NO		IN FOCUS
178994913	https://volunteer.ala.org.au/validate/task/178994913	Valid		system	Tile_055-043-000_0-000.jpg		2021-05-19 06:39:05	2021-05-19 06:39:05		NO		IN FOCUS
178994913	https://volunteer.ala.org.au/validate/task/178994913	Valid		system	Tile_055-043-000_0-000.jpg			2021-05-19 06:39:05		NO		IN FOCUS
178994914	https://volunteer.ala.org.au/validate/task/178994914	Valid		system	Tile_055-044-000_0-000.jpg		2021-05-19 06:39:22	2021-05-19 06:39:22		NO		IN FOCUS
178994914	https://volunteer.ala.org.au/validate/task/178994914	Valid		system	Tile_055-044-000_0-000.jpg			2021-05-19 06:39:22		NO		IN FOCUS
178994914	https://volunteer.ala.org.au/validate/task/178994914	Valid		system	Tile_055-044-000_0-000.jpg		2021-05-18 18:47:12	2021-05-19 06:39:22		NO		IN FOCUS
178994914	https://volunteer.ala.org.au/validate/task/178994914	Valid		system	Tile_055-044-000_0-000.jpg		2021-05-18 17:21:36	2021-05-19 06:39:22		NO		IN FOCUS
178994915	https://volunteer.ala.org.au/validate/task/178994915	Valid		system	Tile_055-045-000_0-000.jpg		2021-05-18 17:21:54	2021-05-19 06:40:55		NO		IN FOCUS
178994915	https://volunteer.ala.org.au/validate/task/178994915	Valid		system	Tile_055-045-000_0-000.jpg			2021-05-19 06:40:55		NO		IN FOCUS
178994915	https://volunteer.ala.org.au/validate/task/178994915	Valid		system	Tile_055-045-000_0-000.jpg		2021-05-19 06:40:54	2021-05-19 06:40:55		NO		IN FOCUS
178994915	https://volunteer.ala.org.au/validate/task/178994915	Valid		system	Tile_055-045-000_0-000.jpg		2021-05-18 18:47:47	2021-05-19 06:40:55		NO		IN FOCUS
178994916	https://volunteer.ala.org.au/validate/task/178994916	Valid		system	Tile_055-046-000_0-000.jpg			2021-05-19 06:41:28		NO		IN FOCUS
178994916	https://volunteer.ala.org.au/validate/task/178994916	Valid		system	Tile_055-046-000_0-000.jpg		2021-05-18 18:48:12	2021-05-19 06:41:28		NO		IN FOCUS
178994916	https://volunteer.ala.org.au/validate/task/178994916	Valid		system	Tile_055-046-000_0-000.jpg		2021-05-18 17:22:47	2021-05-19 06:41:28		NO		IN FOCUS
178994916	https://volunteer.ala.org.au/validate/task/178994916	Valid		system	Tile_055-046-000_0-000.jpg		2021-05-19 06:41:27	2021-05-19 06:41:28		NO		IN FOCUS
178994917	https://volunteer.ala.org.au/validate/task/178994917	Valid		system	Tile_055-047-000_0-000.jpg			2021-05-19 06:42:07		NO		IN FOCUS
178994917	https://volunteer.ala.org.au/validate/task/178994917	Valid		system	Tile_055-047-000_0-000.jpg		2021-05-19 06:42:07	2021-05-19 06:42:07		NO		IN FOCUS
178994917	https://volunteer.ala.org.au/validate/task/178994917	Valid		system	Tile_055-047-000_0-000.jpg		2021-05-18 17:25:59	2021-05-19 06:42:07		NO		IN FOCUS
178994917	https://volunteer.ala.org.au/validate/task/178994917	Valid		system	Tile_055-047-000_0-000.jpg		2021-05-18 18:48:41	2021-05-19 06:42:07		NO		IN FOCUS
178994918	https://volunteer.ala.org.au/validate/task/178994918	Valid		system	Tile_055-048-000_0-000.jpg		2021-05-18 17:26:12	2021-05-19 06:42:37		NO		IN FOCUS
178994918	https://volunteer.ala.org.au/validate/task/178994918	Valid		system	Tile_055-048-000_0-000.jpg			2021-05-19 06:42:37		NO		IN FOCUS
178994918	https://volunteer.ala.org.au/validate/task/178994918	Valid		system	Tile_055-048-000_0-000.jpg		2021-05-18 18:49:06	2021-05-19 06:42:37		NO		IN FOCUS
178994918	https://volunteer.ala.org.au/validate/task/178994918	Valid		system	Tile_055-048-000_0-000.jpg		2021-05-19 06:42:37	2021-05-19 06:42:37		NO		IN FOCUS
178994919	https://volunteer.ala.org.au/validate/task/178994919	Valid		system	Tile_055-049-000_0-000.jpg		2021-05-19 06:43:05	2021-05-19 06:43:05		NO		IN FOCUS
178994919	https://volunteer.ala.org.au/validate/task/178994919	Valid		system	Tile_055-049-000_0-000.jpg			2021-05-19 06:43:05		NO		IN FOCUS
178994919	https://volunteer.ala.org.au/validate/task/178994919	Valid		system	Tile_055-049-000_0-000.jpg		2021-05-18 18:49:32	2021-05-19 06:43:05		NO		IN FOCUS
178994919	https://volunteer.ala.org.au/validate/task/178994919	Valid		system	Tile_055-049-000_0-000.jpg		2021-05-18 17:26:25	2021-05-19 06:43:05		NO		IN FOCUS
178994920	https://volunteer.ala.org.au/validate/task/178994920	Valid		system	Tile_055-050-000_0-000.jpg		2021-05-18 17:26:37	2021-05-19 06:43:35		NO		IN FOCUS
178994920	https://volunteer.ala.org.au/validate/task/178994920	Valid		system	Tile_055-050-000_0-000.jpg			2021-05-19 06:43:35		NO		IN FOCUS
178994920	https://volunteer.ala.org.au/validate/task/178994920	Valid		system	Tile_055-050-000_0-000.jpg		2021-05-19 06:43:35	2021-05-19 06:43:35		NO		IN FOCUS
178994920	https://volunteer.ala.org.au/validate/task/178994920	Valid		system	Tile_055-050-000_0-000.jpg		2021-05-18 18:50:02	2021-05-19 06:43:35		NO		IN FOCUS
178994921	https://volunteer.ala.org.au/validate/task/178994921	Valid		system	Tile_055-051-000_0-000.jpg		2021-05-19 06:44:05	2021-05-19 06:44:05		NO		IN FOCUS
178994921	https://volunteer.ala.org.au/validate/task/178994921	Valid		system	Tile_055-051-000_0-000.jpg		2021-05-18 17:26:52	2021-05-19 06:44:05		NO		IN FOCUS
178994921	https://volunteer.ala.org.au/validate/task/178994921	Valid		system	Tile_055-051-000_0-000.jpg		2021-05-18 18:50:48	2021-05-19 06:44:05		NO		IN FOCUS
178994921	https://volunteer.ala.org.au/validate/task/178994921	Valid		system	Tile_055-051-000_0-000.jpg			2021-05-19 06:44:05		NO		IN FOCUS
178994923	https://volunteer.ala.org.au/validate/task/178994923	Valid		system	Tile_055-053-000_0-000.jpg		2021-05-18 18:53:17	2021-05-19 06:48:18		NO		IN FOCUS
178994923	https://volunteer.ala.org.au/validate/task/178994923	Valid		system	Tile_055-053-000_0-000.jpg		2021-05-19 06:48:18	2021-05-19 06:48:18		NO		IN FOCUS
178994923	https://volunteer.ala.org.au/validate/task/178994923	Valid		system	Tile_055-053-000_0-000.jpg			2021-05-19 06:48:18		NO		IN FOCUS
178994923	https://volunteer.ala.org.au/validate/task/178994923	Valid		system	Tile_055-053-000_0-000.jpg		2021-05-18 17:31:26	2021-05-19 06:48:18		NO		IN FOCUS
178994924	https://volunteer.ala.org.au/validate/task/178994924	Valid		system	Tile_055-054-000_0-000.jpg		2021-05-18 17:31:57	2021-05-19 06:48:42		NO		IN FOCUS
178994924	https://volunteer.ala.org.au/validate/task/178994924	Valid		system	Tile_055-054-000_0-000.jpg			2021-05-19 06:48:42		NO		IN FOCUS
178994924	https://volunteer.ala.org.au/validate/task/178994924	Valid		system	Tile_055-054-000_0-000.jpg		2021-05-19 06:48:42	2021-05-19 06:48:42		NO		IN FOCUS
178994924	https://volunteer.ala.org.au/validate/task/178994924	Valid		system	Tile_055-054-000_0-000.jpg		2021-05-18 18:53:51	2021-05-19 06:48:42		NO		IN FOCUS
178994925	https://volunteer.ala.org.au/validate/task/178994925	Valid		system	Tile_055-055-000_0-000.jpg		2021-05-18 18:54:12	2021-05-19 06:49:04		NO		IN FOCUS
178994925	https://volunteer.ala.org.au/validate/task/178994925	Valid		system	Tile_055-055-000_0-000.jpg			2021-05-19 06:49:04		NO		IN FOCUS
178994925	https://volunteer.ala.org.au/validate/task/178994925	Valid		system	Tile_055-055-000_0-000.jpg		2021-05-18 17:32:09	2021-05-19 06:49:04		NO		IN FOCUS
178994925	https://volunteer.ala.org.au/validate/task/178994925	Valid		system	Tile_055-055-000_0-000.jpg		2021-05-19 06:49:04	2021-05-19 06:49:04		NO		IN FOCUS
178994926	https://volunteer.ala.org.au/validate/task/178994926	Valid		system	Tile_055-056-000_0-000.jpg			2021-05-19 06:49:24		NO		IN FOCUS
178994926	https://volunteer.ala.org.au/validate/task/178994926	Valid		system	Tile_055-056-000_0-000.jpg		2021-05-18 17:32:23	2021-05-19 06:49:24		NO		IN FOCUS
178994926	https://volunteer.ala.org.au/validate/task/178994926	Valid		system	Tile_055-056-000_0-000.jpg		2021-05-19 06:49:24	2021-05-19 06:49:24		NO		IN FOCUS
178994926	https://volunteer.ala.org.au/validate/task/178994926	Valid		system	Tile_055-056-000_0-000.jpg		2021-05-18 18:54:38	2021-05-19 06:49:24		NO		IN FOCUS
178994927	https://volunteer.ala.org.au/validate/task/178994927	Valid		system	Tile_055-057-000_0-000.jpg			2021-05-19 06:49:45		NO		IN FOCUS
178994927	https://volunteer.ala.org.au/validate/task/178994927	Valid		system	Tile_055-057-000_0-000.jpg		2021-05-18 18:55:01	2021-05-19 06:49:45		NO		IN FOCUS
178994927	https://volunteer.ala.org.au/validate/task/178994927	Valid		system	Tile_055-057-000_0-000.jpg		2021-05-19 06:49:45	2021-05-19 06:49:45		NO		IN FOCUS
178994927	https://volunteer.ala.org.au/validate/task/178994927	Valid		system	Tile_055-057-000_0-000.jpg		2021-05-18 17:32:37	2021-05-19 06:49:45		NO		IN FOCUS
178994928	https://volunteer.ala.org.au/validate/task/178994928	Valid		system	Tile_055-058-000_0-000.jpg			2021-05-19 06:50:06		NO		IN FOCUS
178994928	https://volunteer.ala.org.au/validate/task/178994928	Valid		system	Tile_055-058-000_0-000.jpg		2021-05-18 19:09:16	2021-05-19 06:50:06		NO		IN FOCUS
178994928	https://volunteer.ala.org.au/validate/task/178994928	Valid		system	Tile_055-058-000_0-000.jpg		2021-05-19 06:50:06	2021-05-19 06:50:06		NO		IN FOCUS
178994928	https://volunteer.ala.org.au/validate/task/178994928	Valid		system	Tile_055-058-000_0-000.jpg		2021-05-18 17:32:50	2021-05-19 06:50:06		NO		IN FOCUS
178994929	https://volunteer.ala.org.au/validate/task/178994929	Valid		system	Tile_055-059-000_0-000.jpg		2021-05-18 17:33:03	2021-05-19 06:50:27		NO		IN FOCUS
178994929	https://volunteer.ala.org.au/validate/task/178994929	Valid		system	Tile_055-059-000_0-000.jpg		2021-05-18 19:09:38	2021-05-19 06:50:27		NO		IN FOCUS
178994929	https://volunteer.ala.org.au/validate/task/178994929	Valid		system	Tile_055-059-000_0-000.jpg			2021-05-19 06:50:27		NO		IN FOCUS
178994929	https://volunteer.ala.org.au/validate/task/178994929	Valid		system	Tile_055-059-000_0-000.jpg		2021-05-19 06:50:27	2021-05-19 06:50:27		NO		IN FOCUS
178994930	https://volunteer.ala.org.au/validate/task/178994930	Valid		system	Tile_055-060-000_0-000.jpg		2021-05-18 19:10:08	2021-05-19 06:50:49		NO		IN FOCUS
178994930	https://volunteer.ala.org.au/validate/task/178994930	Valid		system	Tile_055-060-000_0-000.jpg		2021-05-19 06:50:49	2021-05-19 06:50:49		NO		IN FOCUS
178994930	https://volunteer.ala.org.au/validate/task/178994930	Valid		system	Tile_055-060-000_0-000.jpg			2021-05-19 06:50:49		NO		IN FOCUS
178994930	https://volunteer.ala.org.au/validate/task/178994930	Valid		system	Tile_055-060-000_0-000.jpg		2021-05-18 17:33:18	2021-05-19 06:50:49		NO		IN FOCUS
178994931	https://volunteer.ala.org.au/validate/task/178994931	Valid		system	Tile_056-001-000_0-000.jpg		2021-05-18 17:39:47	2021-05-19 06:51:13		NO		IN FOCUS
178994931	https://volunteer.ala.org.au/validate/task/178994931	Valid		system	Tile_056-001-000_0-000.jpg			2021-05-19 06:51:13		NO		IN FOCUS
178994931	https://volunteer.ala.org.au/validate/task/178994931	Valid		system	Tile_056-001-000_0-000.jpg		2021-05-18 19:10:33	2021-05-19 06:51:13		NO		IN FOCUS
178994931	https://volunteer.ala.org.au/validate/task/178994931	Valid		system	Tile_056-001-000_0-000.jpg		2021-05-19 06:51:13	2021-05-19 06:51:13		NO		IN FOCUS
178994932	https://volunteer.ala.org.au/validate/task/178994932	Valid		system	Tile_056-002-000_0-000.jpg			2021-05-19 06:51:33		NO		IN FOCUS
178994932	https://volunteer.ala.org.au/validate/task/178994932	Valid		system	Tile_056-002-000_0-000.jpg		2021-05-18 19:11:02	2021-05-19 06:51:33		NO		IN FOCUS
178994932	https://volunteer.ala.org.au/validate/task/178994932	Valid		system	Tile_056-002-000_0-000.jpg		2021-05-19 06:51:33	2021-05-19 06:51:33		NO		IN FOCUS
178994932	https://volunteer.ala.org.au/validate/task/178994932	Valid		system	Tile_056-002-000_0-000.jpg		2021-05-18 17:40:01	2021-05-19 06:51:33		NO		IN FOCUS
178994933	https://volunteer.ala.org.au/validate/task/178994933	Valid		system	Tile_056-003-000_0-000.jpg		2021-05-18 17:40:15	2021-05-19 06:51:53		NO		IN FOCUS
178994933	https://volunteer.ala.org.au/validate/task/178994933	Valid		system	Tile_056-003-000_0-000.jpg		2021-05-18 19:11:44	2021-05-19 06:51:53		NO		IN FOCUS
178994933	https://volunteer.ala.org.au/validate/task/178994933	Valid		system	Tile_056-003-000_0-000.jpg		2021-05-19 06:51:53	2021-05-19 06:51:53		NO		IN FOCUS
178994933	https://volunteer.ala.org.au/validate/task/178994933	Valid		system	Tile_056-003-000_0-000.jpg			2021-05-19 06:51:53		NO		IN FOCUS
178994934	https://volunteer.ala.org.au/validate/task/178994934	Valid		system	Tile_056-004-000_0-000.jpg		2021-05-19 06:52:15	2021-05-19 06:52:16		NO		IN FOCUS
178994934	https://volunteer.ala.org.au/validate/task/178994934	Valid		system	Tile_056-004-000_0-000.jpg			2021-05-19 06:52:16		NO		IN FOCUS
178994934	https://volunteer.ala.org.au/validate/task/178994934	Valid		system	Tile_056-004-000_0-000.jpg		2021-05-18 19:12:13	2021-05-19 06:52:16		NO		IN FOCUS
178994934	https://volunteer.ala.org.au/validate/task/178994934	Valid		system	Tile_056-004-000_0-000.jpg		2021-05-18 17:40:27	2021-05-19 06:52:16		NO		IN FOCUS
178994935	https://volunteer.ala.org.au/validate/task/178994935	Valid		system	Tile_056-005-000_0-000.jpg		2021-05-18 19:12:56	2021-05-19 06:52:38		NO		IN FOCUS
178994935	https://volunteer.ala.org.au/validate/task/178994935	Valid		system	Tile_056-005-000_0-000.jpg		2021-05-19 06:52:38	2021-05-19 06:52:38		NO		IN FOCUS
178994935	https://volunteer.ala.org.au/validate/task/178994935	Valid		system	Tile_056-005-000_0-000.jpg			2021-05-19 06:52:38		NO		IN FOCUS
178994935	https://volunteer.ala.org.au/validate/task/178994935	Valid		system	Tile_056-005-000_0-000.jpg		2021-05-18 17:40:41	2021-05-19 06:52:38		NO		IN FOCUS
178994936	https://volunteer.ala.org.au/validate/task/178994936	Valid		system	Tile_056-006-000_0-000.jpg		2021-05-19 07:12:44	2021-05-19 07:12:44		NO		IN FOCUS
178994936	https://volunteer.ala.org.au/validate/task/178994936	Valid		system	Tile_056-006-000_0-000.jpg			2021-05-19 07:12:44		NO		IN FOCUS
178994936	https://volunteer.ala.org.au/validate/task/178994936	Valid		system	Tile_056-006-000_0-000.jpg		2021-05-18 17:40:55	2021-05-19 07:12:44		NO		IN FOCUS
178994936	https://volunteer.ala.org.au/validate/task/178994936	Valid		system	Tile_056-006-000_0-000.jpg		2021-05-18 19:13:20	2021-05-19 07:12:44		NO		IN FOCUS
178994937	https://volunteer.ala.org.au/validate/task/178994937	Valid		system	Tile_056-007-000_0-000.jpg			2021-05-19 07:13:08		NO		IN FOCUS
178994937	https://volunteer.ala.org.au/validate/task/178994937	Valid		system	Tile_056-007-000_0-000.jpg		2021-05-18 19:13:58	2021-05-19 07:13:08		NO		IN FOCUS
178994937	https://volunteer.ala.org.au/validate/task/178994937	Valid		system	Tile_056-007-000_0-000.jpg		2021-05-18 17:41:09	2021-05-19 07:13:08		NO		IN FOCUS
178994937	https://volunteer.ala.org.au/validate/task/178994937	Valid		system	Tile_056-007-000_0-000.jpg		2021-05-19 07:13:08	2021-05-19 07:13:08		NO		IN FOCUS
178994938	https://volunteer.ala.org.au/validate/task/178994938	Valid		system	Tile_056-008-000_0-000.jpg		2021-05-18 19:14:20	2021-05-19 07:19:59		NO		IN FOCUS
178994938	https://volunteer.ala.org.au/validate/task/178994938	Valid		system	Tile_056-008-000_0-000.jpg		2021-05-19 07:19:59	2021-05-19 07:19:59		NO		IN FOCUS
178994938	https://volunteer.ala.org.au/validate/task/178994938	Valid		system	Tile_056-008-000_0-000.jpg		2021-05-18 17:41:24	2021-05-19 07:19:59		NO		IN FOCUS
178994938	https://volunteer.ala.org.au/validate/task/178994938	Valid		system	Tile_056-008-000_0-000.jpg			2021-05-19 07:19:59		NO		IN FOCUS
178994939	https://volunteer.ala.org.au/validate/task/178994939	Valid		system	Tile_056-009-000_0-000.jpg		2021-05-19 07:20:43	2021-05-19 07:20:43		NO		IN FOCUS
178994939	https://volunteer.ala.org.au/validate/task/178994939	Valid		system	Tile_056-009-000_0-000.jpg			2021-05-19 07:20:43		NO		IN FOCUS
178994939	https://volunteer.ala.org.au/validate/task/178994939	Valid		system	Tile_056-009-000_0-000.jpg		2021-05-18 19:14:54	2021-05-19 07:20:43		NO		IN FOCUS
178994939	https://volunteer.ala.org.au/validate/task/178994939	Valid		system	Tile_056-009-000_0-000.jpg		2021-05-18 17:41:39	2021-05-19 07:20:43		NO		IN FOCUS
178994940	https://volunteer.ala.org.au/validate/task/178994940	Valid		system	Tile_056-010-000_0-000.jpg			2021-05-19 07:21:28		NO		IN FOCUS
178994940	https://volunteer.ala.org.au/validate/task/178994940	Valid		system	Tile_056-010-000_0-000.jpg		2021-05-19 07:21:28	2021-05-19 07:21:28		NO		IN FOCUS
178994940	https://volunteer.ala.org.au/validate/task/178994940	Valid		system	Tile_056-010-000_0-000.jpg		2021-05-18 17:43:15	2021-05-19 07:21:28		NO		IN FOCUS
178994940	https://volunteer.ala.org.au/validate/task/178994940	Valid		system	Tile_056-010-000_0-000.jpg		2021-05-18 19:15:16	2021-05-19 07:21:28		NO		IN FOCUS
178994941	https://volunteer.ala.org.au/validate/task/178994941	Valid		system	Tile_056-011-000_0-000.jpg			2021-05-19 07:21:52		NO		IN FOCUS
178994941	https://volunteer.ala.org.au/validate/task/178994941	Valid		system	Tile_056-011-000_0-000.jpg		2021-05-19 07:21:52	2021-05-19 07:21:52		NO		IN FOCUS
178994941	https://volunteer.ala.org.au/validate/task/178994941	Valid		system	Tile_056-011-000_0-000.jpg		2021-05-18 19:16:10	2021-05-19 07:21:52		NO		IN FOCUS
178994941	https://volunteer.ala.org.au/validate/task/178994941	Valid		system	Tile_056-011-000_0-000.jpg		2021-05-18 17:44:35	2021-05-19 07:21:52		NO		IN FOCUS
178994922	https://volunteer.ala.org.au/validate/task/178994922	Valid		system	Tile_055-052-000_0-000.jpg		2021-05-18 17:31:10	2021-05-19 07:30:33	1	YES	MIDDLE	IN FOCUS		Nothofagus pollen
178994922	https://volunteer.ala.org.au/validate/task/178994922	Valid		system	Tile_055-052-000_0-000.jpg		2021-05-19 07:30:33	2021-05-19 07:30:33	1	YES	MIDDLE	IN FOCUS		Unknown
178994922	https://volunteer.ala.org.au/validate/task/178994922	Valid		system	Tile_055-052-000_0-000.jpg			2021-05-19 07:30:33	1	YES	MIDDLE	IN FOCUS		Unknown
178994922	https://volunteer.ala.org.au/validate/task/178994922	Valid		system	Tile_055-052-000_0-000.jpg		2021-05-19 06:47:53	2021-05-19 07:30:33	1	YES	MIDDLE	IN FOCUS		Unknown
178994922	https://volunteer.ala.org.au/validate/task/178994922	Valid		system	Tile_055-052-000_0-000.jpg		2021-05-18 18:52:52	2021-05-19 07:30:33	1	YES	MIDDLE	IN FOCUS		Unknown
178994944	https://volunteer.ala.org.au/validate/task/178994944	Valid		system	Tile_056-014-000_0-000.jpg		2021-05-18 17:45:14	2021-05-19 07:34:43		NO		IN FOCUS
178994944	https://volunteer.ala.org.au/validate/task/178994944	Valid		system	Tile_056-014-000_0-000.jpg			2021-05-19 07:34:43		NO		IN FOCUS
178994944	https://volunteer.ala.org.au/validate/task/178994944	Valid		system	Tile_056-014-000_0-000.jpg		2021-05-19 07:24:06	2021-05-19 07:34:43		NO		IN FOCUS
178994944	https://volunteer.ala.org.au/validate/task/178994944	Valid		system	Tile_056-014-000_0-000.jpg		2021-05-19 07:34:43	2021-05-19 07:34:43		NO		IN FOCUS
178994945	https://volunteer.ala.org.au/validate/task/178994945	Valid		system	Tile_056-015-000_0-000.jpg			2021-05-19 07:35:01		NO		IN FOCUS
178994945	https://volunteer.ala.org.au/validate/task/178994945	Valid		system	Tile_056-015-000_0-000.jpg		2021-05-19 07:35:01	2021-05-19 07:35:01		NO		IN FOCUS
178994945	https://volunteer.ala.org.au/validate/task/178994945	Valid		system	Tile_056-015-000_0-000.jpg		2021-05-19 07:24:26	2021-05-19 07:35:01		NO		IN FOCUS
178994945	https://volunteer.ala.org.au/validate/task/178994945	Valid		system	Tile_056-015-000_0-000.jpg		2021-05-18 17:45:30	2021-05-19 07:35:01		NO		IN FOCUS
178994948	https://volunteer.ala.org.au/validate/task/178994948	Valid		system	Tile_056-018-000_0-000.jpg			2021-05-19 07:43:28		NO		IN FOCUS
178994948	https://volunteer.ala.org.au/validate/task/178994948	Valid		system	Tile_056-018-000_0-000.jpg		2021-05-19 07:43:28	2021-05-19 07:43:28		NO		IN FOCUS
178994948	https://volunteer.ala.org.au/validate/task/178994948	Valid		system	Tile_056-018-000_0-000.jpg		2021-05-19 07:25:25	2021-05-19 07:43:28		NO		IN FOCUS
178994948	https://volunteer.ala.org.au/validate/task/178994948	Valid		system	Tile_056-018-000_0-000.jpg		2021-05-18 17:46:10	2021-05-19 07:43:28		NO		IN FOCUS
178994949	https://volunteer.ala.org.au/validate/task/178994949	Valid		system	Tile_056-019-000_0-000.jpg		2021-05-19 07:44:31	2021-05-19 07:44:32	1	YES	MIDDLE	IN FOCUS		Nothofagus pollen
178994949	https://volunteer.ala.org.au/validate/task/178994949	Valid		system	Tile_056-019-000_0-000.jpg			2021-05-19 07:44:32	1	YES	MIDDLE	IN FOCUS		Nothofagus pollen
178994949	https://volunteer.ala.org.au/validate/task/178994949	Valid		system	Tile_056-019-000_0-000.jpg		2021-05-19 07:26:10	2021-05-19 07:44:32	1	YES	MIDDLE	IN FOCUS		Nothofagus pollen
178994949	https://volunteer.ala.org.au/validate/task/178994949	Valid		system	Tile_056-019-000_0-000.jpg		2021-05-18 17:47:07	2021-05-19 07:44:32	1	YES	MIDDLE	IN FOCUS		Nothofagus pollen
178994950	https://volunteer.ala.org.au/validate/task/178994950	Valid		system	Tile_056-020-000_0-000.jpg		2021-05-18 17:47:23	2021-05-19 07:44:58		NO		IN FOCUS
178994950	https://volunteer.ala.org.au/validate/task/178994950	Valid		system	Tile_056-020-000_0-000.jpg		2021-05-19 07:44:58	2021-05-19 07:44:58		NO		IN FOCUS
178994950	https://volunteer.ala.org.au/validate/task/178994950	Valid		system	Tile_056-020-000_0-000.jpg		2021-05-19 07:27:09	2021-05-19 07:44:58		NO		IN FOCUS
178994950	https://volunteer.ala.org.au/validate/task/178994950	Valid		system	Tile_056-020-000_0-000.jpg			2021-05-19 07:44:58		NO		IN FOCUS
178994951	https://volunteer.ala.org.au/validate/task/178994951	Valid		system	Tile_056-021-000_0-000.jpg			2021-05-19 07:45:41		NO		IN FOCUS
178994951	https://volunteer.ala.org.au/validate/task/178994951	Valid		system	Tile_056-021-000_0-000.jpg		2021-05-19 07:27:52	2021-05-19 07:45:41		NO		IN FOCUS
178994951	https://volunteer.ala.org.au/validate/task/178994951	Valid		system	Tile_056-021-000_0-000.jpg		2021-05-19 07:45:41	2021-05-19 07:45:41		NO		IN FOCUS
178994951	https://volunteer.ala.org.au/validate/task/178994951	Valid		system	Tile_056-021-000_0-000.jpg		2021-05-18 17:47:36	2021-05-19 07:45:41		NO		IN FOCUS
178994952	https://volunteer.ala.org.au/validate/task/178994952	Valid		system	Tile_056-022-000_0-000.jpg		2021-05-18 17:47:57	2021-05-19 07:46:19		NO		IN FOCUS
178994952	https://volunteer.ala.org.au/validate/task/178994952	Valid		system	Tile_056-022-000_0-000.jpg			2021-05-19 07:46:19		NO		IN FOCUS
178994952	https://volunteer.ala.org.au/validate/task/178994952	Valid		system	Tile_056-022-000_0-000.jpg		2021-05-19 07:46:18	2021-05-19 07:46:19		NO		IN FOCUS
178994952	https://volunteer.ala.org.au/validate/task/178994952	Valid		system	Tile_056-022-000_0-000.jpg		2021-05-19 07:28:20	2021-05-19 07:46:19		NO		IN FOCUS
178994953	https://volunteer.ala.org.au/validate/task/178994953	Valid		system	Tile_056-023-000_0-000.jpg			2021-05-19 07:46:41		NO		IN FOCUS
178994953	https://volunteer.ala.org.au/validate/task/178994953	Valid		system	Tile_056-023-000_0-000.jpg		2021-05-19 07:46:40	2021-05-19 07:46:41		NO		IN FOCUS
178994953	https://volunteer.ala.org.au/validate/task/178994953	Valid		system	Tile_056-023-000_0-000.jpg		2021-05-19 07:28:43	2021-05-19 07:46:41		NO		IN FOCUS
178994953	https://volunteer.ala.org.au/validate/task/178994953	Valid		system	Tile_056-023-000_0-000.jpg		2021-05-18 17:48:12	2021-05-19 07:46:41		NO		IN FOCUS
178994954	https://volunteer.ala.org.au/validate/task/178994954	Valid		system	Tile_056-024-000_0-000.jpg		2021-05-18 17:48:26	2021-05-19 07:47:09		NO		IN FOCUS
178994954	https://volunteer.ala.org.au/validate/task/178994954	Valid		system	Tile_056-024-000_0-000.jpg			2021-05-19 07:47:09		NO		IN FOCUS
178994954	https://volunteer.ala.org.au/validate/task/178994954	Valid		system	Tile_056-024-000_0-000.jpg		2021-05-19 07:47:09	2021-05-19 07:47:09		NO		IN FOCUS
178994954	https://volunteer.ala.org.au/validate/task/178994954	Valid		system	Tile_056-024-000_0-000.jpg		2021-05-19 07:29:11	2021-05-19 07:47:09		NO		IN FOCUS
178994957	https://volunteer.ala.org.au/validate/task/178994957	Valid		system	Tile_056-027-000_0-000.jpg		2021-05-19 07:30:33	2021-05-19 07:49:13		NO		IN FOCUS
178994957	https://volunteer.ala.org.au/validate/task/178994957	Valid		system	Tile_056-027-000_0-000.jpg		2021-05-18 17:49:07	2021-05-19 07:49:13		NO		IN FOCUS
178994957	https://volunteer.ala.org.au/validate/task/178994957	Valid		system	Tile_056-027-000_0-000.jpg			2021-05-19 07:49:13		NO		IN FOCUS
178994957	https://volunteer.ala.org.au/validate/task/178994957	Valid		system	Tile_056-027-000_0-000.jpg		2021-05-19 07:49:13	2021-05-19 07:49:13		NO		IN FOCUS
178994958	https://volunteer.ala.org.au/validate/task/178994958	Valid		system	Tile_056-028-000_0-000.jpg		2021-05-19 07:30:59	2021-05-19 07:49:48		NO		IN FOCUS
178994958	https://volunteer.ala.org.au/validate/task/178994958	Valid		system	Tile_056-028-000_0-000.jpg			2021-05-19 07:49:48		NO		IN FOCUS
178994958	https://volunteer.ala.org.au/validate/task/178994958	Valid		system	Tile_056-028-000_0-000.jpg		2021-05-18 17:49:23	2021-05-19 07:49:48		NO		IN FOCUS
178994958	https://volunteer.ala.org.au/validate/task/178994958	Valid		system	Tile_056-028-000_0-000.jpg		2021-05-19 07:49:48	2021-05-19 07:49:48		NO		IN FOCUS
178994960	https://volunteer.ala.org.au/validate/task/178994960	Valid		system	Tile_056-030-000_0-000.jpg		2021-05-19 07:32:57	2021-05-19 07:51:11		NO		IN FOCUS
178994960	https://volunteer.ala.org.au/validate/task/178994960	Valid		system	Tile_056-030-000_0-000.jpg			2021-05-19 07:51:11		NO		IN FOCUS
178994960	https://volunteer.ala.org.au/validate/task/178994960	Valid		system	Tile_056-030-000_0-000.jpg		2021-05-19 07:51:10	2021-05-19 07:51:11		NO		IN FOCUS
178994960	https://volunteer.ala.org.au/validate/task/178994960	Valid		system	Tile_056-030-000_0-000.jpg		2021-05-18 17:49:51	2021-05-19 07:51:11		NO		IN FOCUS
178994961	https://volunteer.ala.org.au/validate/task/178994961	Valid		system	Tile_056-031-000_0-000.jpg		2021-05-18 17:50:06	2021-05-19 07:52:09		NO		IN FOCUS
178994961	https://volunteer.ala.org.au/validate/task/178994961	Valid		system	Tile_056-031-000_0-000.jpg		2021-05-19 07:33:20	2021-05-19 07:52:09		NO		IN FOCUS
178994961	https://volunteer.ala.org.au/validate/task/178994961	Valid		system	Tile_056-031-000_0-000.jpg		2021-05-19 07:52:09	2021-05-19 07:52:09		NO		IN FOCUS
178994961	https://volunteer.ala.org.au/validate/task/178994961	Valid		system	Tile_056-031-000_0-000.jpg			2021-05-19 07:52:09		NO		IN FOCUS
178994963	https://volunteer.ala.org.au/validate/task/178994963	Valid		system	Tile_056-033-000_0-000.jpg		2021-05-19 07:54:02	2021-05-19 07:54:03		NO		IN FOCUS
178994963	https://volunteer.ala.org.au/validate/task/178994963	Valid		system	Tile_056-033-000_0-000.jpg			2021-05-19 07:54:03		NO		IN FOCUS
178994963	https://volunteer.ala.org.au/validate/task/178994963	Valid		system	Tile_056-033-000_0-000.jpg		2021-05-18 17:51:24	2021-05-19 07:54:03		NO		IN FOCUS
178994963	https://volunteer.ala.org.au/validate/task/178994963	Valid		system	Tile_056-033-000_0-000.jpg		2021-05-19 07:34:11	2021-05-19 07:54:03		NO		IN FOCUS
178994964	https://volunteer.ala.org.au/validate/task/178994964	Valid		system	Tile_056-034-000_0-000.jpg		2021-05-19 07:34:29	2021-05-19 07:54:38		NO		IN FOCUS
178994964	https://volunteer.ala.org.au/validate/task/178994964	Valid		system	Tile_056-034-000_0-000.jpg			2021-05-19 07:54:38		NO		IN FOCUS
178994964	https://volunteer.ala.org.au/validate/task/178994964	Valid		system	Tile_056-034-000_0-000.jpg		2021-05-19 07:54:38	2021-05-19 07:54:38		NO		IN FOCUS
178994964	https://volunteer.ala.org.au/validate/task/178994964	Valid		system	Tile_056-034-000_0-000.jpg		2021-05-18 17:51:40	2021-05-19 07:54:38		NO		IN FOCUS
178994965	https://volunteer.ala.org.au/validate/task/178994965	Valid		system	Tile_056-035-000_0-000.jpg		2021-05-18 17:51:53	2021-05-19 07:55:03		NO		IN FOCUS
178994965	https://volunteer.ala.org.au/validate/task/178994965	Valid		system	Tile_056-035-000_0-000.jpg		2021-05-19 07:34:59	2021-05-19 07:55:03		NO		IN FOCUS
178994965	https://volunteer.ala.org.au/validate/task/178994965	Valid		system	Tile_056-035-000_0-000.jpg		2021-05-19 07:55:03	2021-05-19 07:55:03		NO		IN FOCUS
178994965	https://volunteer.ala.org.au/validate/task/178994965	Valid		system	Tile_056-035-000_0-000.jpg			2021-05-19 07:55:03		NO		IN FOCUS
178994966	https://volunteer.ala.org.au/validate/task/178994966	Valid		system	Tile_056-036-000_0-000.jpg			2021-05-19 07:55:36		NO		IN FOCUS
178994966	https://volunteer.ala.org.au/validate/task/178994966	Valid		system	Tile_056-036-000_0-000.jpg		2021-05-19 07:35:22	2021-05-19 07:55:36		NO		IN FOCUS
178994966	https://volunteer.ala.org.au/validate/task/178994966	Valid		system	Tile_056-036-000_0-000.jpg		2021-05-19 07:55:36	2021-05-19 07:55:36		NO		IN FOCUS
178994966	https://volunteer.ala.org.au/validate/task/178994966	Valid		system	Tile_056-036-000_0-000.jpg		2021-05-18 17:52:08	2021-05-19 07:55:36		NO		IN FOCUS
178994967	https://volunteer.ala.org.au/validate/task/178994967	Valid		system	Tile_056-037-000_0-000.jpg		2021-05-19 07:35:54	2021-05-19 07:56:06		NO		IN FOCUS
178994967	https://volunteer.ala.org.au/validate/task/178994967	Valid		system	Tile_056-037-000_0-000.jpg		2021-05-18 17:52:25	2021-05-19 07:56:06		NO		IN FOCUS
178994967	https://volunteer.ala.org.au/validate/task/178994967	Valid		system	Tile_056-037-000_0-000.jpg			2021-05-19 07:56:06		NO		IN FOCUS
178994967	https://volunteer.ala.org.au/validate/task/178994967	Valid		system	Tile_056-037-000_0-000.jpg		2021-05-19 07:56:06	2021-05-19 07:56:06		NO		IN FOCUS
178994968	https://volunteer.ala.org.au/validate/task/178994968	Valid		system	Tile_056-038-000_0-000.jpg		2021-05-19 07:56:46	2021-05-19 07:56:46		NO		IN FOCUS
178994968	https://volunteer.ala.org.au/validate/task/178994968	Valid		system	Tile_056-038-000_0-000.jpg			2021-05-19 07:56:46		NO		IN FOCUS
178994968	https://volunteer.ala.org.au/validate/task/178994968	Valid		system	Tile_056-038-000_0-000.jpg		2021-05-19 07:36:56	2021-05-19 07:56:46		NO		IN FOCUS
178994968	https://volunteer.ala.org.au/validate/task/178994968	Valid		system	Tile_056-038-000_0-000.jpg		2021-05-18 17:52:38	2021-05-19 07:56:46		NO		IN FOCUS
178994969	https://volunteer.ala.org.au/validate/task/178994969	Valid		system	Tile_056-039-000_0-000.jpg		2021-05-18 17:52:53	2021-05-19 07:57:18		NO		IN FOCUS
178994969	https://volunteer.ala.org.au/validate/task/178994969	Valid		system	Tile_056-039-000_0-000.jpg			2021-05-19 07:57:18		NO		IN FOCUS
178994969	https://volunteer.ala.org.au/validate/task/178994969	Valid		system	Tile_056-039-000_0-000.jpg		2021-05-19 07:57:17	2021-05-19 07:57:18		NO		IN FOCUS
178994969	https://volunteer.ala.org.au/validate/task/178994969	Valid		system	Tile_056-039-000_0-000.jpg		2021-05-19 07:37:20	2021-05-19 07:57:18		NO		IN FOCUS
178994973	https://volunteer.ala.org.au/validate/task/178994973	Valid		system	Tile_056-043-000_0-000.jpg		2021-05-19 07:38:48	2021-05-19 07:59:30		NO		IN FOCUS
178994973	https://volunteer.ala.org.au/validate/task/178994973	Valid		system	Tile_056-043-000_0-000.jpg		2021-05-18 17:54:46	2021-05-19 07:59:30		NO		IN FOCUS
178994973	https://volunteer.ala.org.au/validate/task/178994973	Valid		system	Tile_056-043-000_0-000.jpg			2021-05-19 07:59:30		NO		IN FOCUS
178994973	https://volunteer.ala.org.au/validate/task/178994973	Valid		system	Tile_056-043-000_0-000.jpg		2021-05-19 07:59:29	2021-05-19 07:59:30		NO		IN FOCUS
178994974	https://volunteer.ala.org.au/validate/task/178994974	Valid		system	Tile_056-044-000_0-000.jpg			2021-05-19 08:00:08		NO		IN FOCUS
178994974	https://volunteer.ala.org.au/validate/task/178994974	Valid		system	Tile_056-044-000_0-000.jpg		2021-05-19 07:39:11	2021-05-19 08:00:08		NO		IN FOCUS
178994974	https://volunteer.ala.org.au/validate/task/178994974	Valid		system	Tile_056-044-000_0-000.jpg		2021-05-18 17:55:06	2021-05-19 08:00:08		NO		IN FOCUS
178994974	https://volunteer.ala.org.au/validate/task/178994974	Valid		system	Tile_056-044-000_0-000.jpg		2021-05-19 08:00:08	2021-05-19 08:00:08		NO		IN FOCUS
178994977	https://volunteer.ala.org.au/validate/task/178994977	Valid		system	Tile_056-047-000_0-000.jpg		2021-05-19 07:40:23	2021-05-19 08:02:32		NO		IN FOCUS
178994977	https://volunteer.ala.org.au/validate/task/178994977	Valid		system	Tile_056-047-000_0-000.jpg		2021-05-18 17:55:59	2021-05-19 08:02:32		NO		IN FOCUS
178994977	https://volunteer.ala.org.au/validate/task/178994977	Valid		system	Tile_056-047-000_0-000.jpg			2021-05-19 08:02:32		NO		IN FOCUS
178994977	https://volunteer.ala.org.au/validate/task/178994977	Valid		system	Tile_056-047-000_0-000.jpg		2021-05-19 08:02:31	2021-05-19 08:02:32		NO		IN FOCUS
178994943	https://volunteer.ala.org.au/validate/task/178994943	Valid		system	Tile_056-013-000_0-000.jpg		2021-05-18 17:45:01	2021-05-19 08:02:43		NO		IN FOCUS
178994943	https://volunteer.ala.org.au/validate/task/178994943	Valid		system	Tile_056-013-000_0-000.jpg		2021-05-19 07:23:45	2021-05-19 08:02:43		NO		IN FOCUS
178994943	https://volunteer.ala.org.au/validate/task/178994943	Valid		system	Tile_056-013-000_0-000.jpg		2021-05-19 08:02:43	2021-05-19 08:02:43		NO		IN FOCUS
178994943	https://volunteer.ala.org.au/validate/task/178994943	Valid		system	Tile_056-013-000_0-000.jpg			2021-05-19 08:02:43		NO		IN FOCUS
178994978	https://volunteer.ala.org.au/validate/task/178994978	Valid		system	Tile_056-048-000_0-000.jpg		2021-05-19 07:40:51	2021-05-19 08:03:42		NO		IN FOCUS
178994978	https://volunteer.ala.org.au/validate/task/178994978	Valid		system	Tile_056-048-000_0-000.jpg		2021-05-19 08:03:42	2021-05-19 08:03:42		NO		IN FOCUS
178994978	https://volunteer.ala.org.au/validate/task/178994978	Valid		system	Tile_056-048-000_0-000.jpg			2021-05-19 08:03:42		NO		IN FOCUS
178994978	https://volunteer.ala.org.au/validate/task/178994978	Valid		system	Tile_056-048-000_0-000.jpg		2021-05-18 17:56:12	2021-05-19 08:03:42		NO		IN FOCUS
178994979	https://volunteer.ala.org.au/validate/task/178994979	Valid		system	Tile_056-049-000_0-000.jpg		2021-05-19 08:04:15	2021-05-19 08:04:17		NO		IN FOCUS
178994979	https://volunteer.ala.org.au/validate/task/178994979	Valid		system	Tile_056-049-000_0-000.jpg		2021-05-19 07:41:14	2021-05-19 08:04:17		NO		IN FOCUS
178994979	https://volunteer.ala.org.au/validate/task/178994979	Valid		system	Tile_056-049-000_0-000.jpg		2021-05-18 17:56:28	2021-05-19 08:04:17		NO		IN FOCUS
178994979	https://volunteer.ala.org.au/validate/task/178994979	Valid		system	Tile_056-049-000_0-000.jpg			2021-05-19 08:04:17		NO		IN FOCUS
178994946	https://volunteer.ala.org.au/validate/task/178994946	Valid		system	Tile_056-016-000_0-000.jpg		2021-05-19 07:42:16	2021-05-19 08:04:36	5 or more	YES	MIDDLE	IN FOCUS		Fungal spores
178994946	https://volunteer.ala.org.au/validate/task/178994946	Valid		system	Tile_056-016-000_0-000.jpg		2021-05-19 07:24:46	2021-05-19 08:04:36		NO		IN FOCUS
178994946	https://volunteer.ala.org.au/validate/task/178994946	Valid		system	Tile_056-016-000_0-000.jpg		2021-05-19 08:04:35	2021-05-19 08:04:36		NO		IN FOCUS
178994946	https://volunteer.ala.org.au/validate/task/178994946	Valid		system	Tile_056-016-000_0-000.jpg			2021-05-19 08:04:36		NO		IN FOCUS
178994946	https://volunteer.ala.org.au/validate/task/178994946	Valid		system	Tile_056-016-000_0-000.jpg		2021-05-18 17:45:50	2021-05-19 08:04:36		NO		IN FOCUS
178994947	https://volunteer.ala.org.au/validate/task/178994947	Valid		system	Tile_056-017-000_0-000.jpg			2021-05-19 08:04:55		NO		IN FOCUS
178994947	https://volunteer.ala.org.au/validate/task/178994947	Valid		system	Tile_056-017-000_0-000.jpg		2021-05-18 19:27:58	2021-05-19 08:04:55		NO		IN FOCUS
178994947	https://volunteer.ala.org.au/validate/task/178994947	Valid		system	Tile_056-017-000_0-000.jpg		2021-05-19 08:04:54	2021-05-19 08:04:55		NO		IN FOCUS
178994947	https://volunteer.ala.org.au/validate/task/178994947	Valid		system	Tile_056-017-000_0-000.jpg		2021-05-19 07:25:07	2021-05-19 08:04:55		NO		IN FOCUS
178994980	https://volunteer.ala.org.au/validate/task/178994980	Valid		system	Tile_056-050-000_0-000.jpg		2021-05-19 08:04:54	2021-05-19 08:04:55		NO		IN FOCUS
178994980	https://volunteer.ala.org.au/validate/task/178994980	Valid		system	Tile_056-050-000_0-000.jpg		2021-05-18 17:56:40	2021-05-19 08:04:55		NO		IN FOCUS
178994980	https://volunteer.ala.org.au/validate/task/178994980	Valid		system	Tile_056-050-000_0-000.jpg			2021-05-19 08:04:55		NO		IN FOCUS
178994980	https://volunteer.ala.org.au/validate/task/178994980	Valid		system	Tile_056-050-000_0-000.jpg		2021-05-19 07:41:36	2021-05-19 08:04:55		NO		IN FOCUS
178994955	https://volunteer.ala.org.au/validate/task/178994955	Valid		system	Tile_056-025-000_0-000.jpg		2021-05-19 07:29:44	2021-05-19 08:05:15		NO		IN FOCUS
178994955	https://volunteer.ala.org.au/validate/task/178994955	Valid		system	Tile_056-025-000_0-000.jpg		2021-05-18 17:48:42	2021-05-19 08:05:15		NO		IN FOCUS
178994955	https://volunteer.ala.org.au/validate/task/178994955	Valid		system	Tile_056-025-000_0-000.jpg			2021-05-19 08:05:15		NO		IN FOCUS
178994955	https://volunteer.ala.org.au/validate/task/178994955	Valid		system	Tile_056-025-000_0-000.jpg		2021-05-19 08:05:15	2021-05-19 08:05:15		NO		IN FOCUS
178994981	https://volunteer.ala.org.au/validate/task/178994981	Valid		system	Tile_056-051-000_0-000.jpg		2021-05-19 07:41:58	2021-05-19 08:05:28		NO		IN FOCUS
178994981	https://volunteer.ala.org.au/validate/task/178994981	Valid		system	Tile_056-051-000_0-000.jpg		2021-05-19 08:05:28	2021-05-19 08:05:28		NO		IN FOCUS
178994981	https://volunteer.ala.org.au/validate/task/178994981	Valid		system	Tile_056-051-000_0-000.jpg		2021-05-18 17:58:23	2021-05-19 08:05:28		NO		IN FOCUS
178994981	https://volunteer.ala.org.au/validate/task/178994981	Valid		system	Tile_056-051-000_0-000.jpg			2021-05-19 08:05:28		NO		IN FOCUS
178994956	https://volunteer.ala.org.au/validate/task/178994956	Valid		system	Tile_056-026-000_0-000.jpg		2021-05-19 08:05:36	2021-05-19 08:05:36		NO		IN FOCUS
178994956	https://volunteer.ala.org.au/validate/task/178994956	Valid		system	Tile_056-026-000_0-000.jpg			2021-05-19 08:05:36		NO		IN FOCUS
178994956	https://volunteer.ala.org.au/validate/task/178994956	Valid		system	Tile_056-026-000_0-000.jpg		2021-05-19 07:30:10	2021-05-19 08:05:36		NO		IN FOCUS
178994956	https://volunteer.ala.org.au/validate/task/178994956	Valid		system	Tile_056-026-000_0-000.jpg		2021-05-18 19:28:17	2021-05-19 08:05:36		NO		IN FOCUS
178994982	https://volunteer.ala.org.au/validate/task/178994982	Valid		system	Tile_056-052-000_0-000.jpg		2021-05-19 07:42:21	2021-05-19 08:05:56		NO		IN FOCUS
178994982	https://volunteer.ala.org.au/validate/task/178994982	Valid		system	Tile_056-052-000_0-000.jpg			2021-05-19 08:05:56		NO		IN FOCUS
178994982	https://volunteer.ala.org.au/validate/task/178994982	Valid		system	Tile_056-052-000_0-000.jpg		2021-05-19 08:05:56	2021-05-19 08:05:56		NO		IN FOCUS
178994982	https://volunteer.ala.org.au/validate/task/178994982	Valid		system	Tile_056-052-000_0-000.jpg		2021-05-18 17:58:39	2021-05-19 08:05:56		NO		IN FOCUS
178994984	https://volunteer.ala.org.au/validate/task/178994984	Valid		system	Tile_056-054-000_0-000.jpg		2021-05-19 08:07:30	2021-05-19 08:07:30		NO		IN FOCUS
178994984	https://volunteer.ala.org.au/validate/task/178994984	Valid		system	Tile_056-054-000_0-000.jpg		2021-05-18 17:59:05	2021-05-19 08:07:30		NO		IN FOCUS
178994984	https://volunteer.ala.org.au/validate/task/178994984	Valid		system	Tile_056-054-000_0-000.jpg		2021-05-19 07:43:14	2021-05-19 08:07:30		NO		IN FOCUS
178994984	https://volunteer.ala.org.au/validate/task/178994984	Valid		system	Tile_056-054-000_0-000.jpg			2021-05-19 08:07:30		NO		IN FOCUS
178994972	https://volunteer.ala.org.au/validate/task/178994972	Valid		system	Tile_056-042-000_0-000.jpg			2021-05-19 08:08:23		NO		IN FOCUS
178994972	https://volunteer.ala.org.au/validate/task/178994972	Valid		system	Tile_056-042-000_0-000.jpg		2021-05-19 08:08:21	2021-05-19 08:08:23		NO		IN FOCUS
178994972	https://volunteer.ala.org.au/validate/task/178994972	Valid		system	Tile_056-042-000_0-000.jpg		2021-05-18 17:54:32	2021-05-19 08:08:23		NO		IN FOCUS
178994972	https://volunteer.ala.org.au/validate/task/178994972	Valid		system	Tile_056-042-000_0-000.jpg		2021-05-19 07:38:28	2021-05-19 08:08:23		NO		IN FOCUS
178994975	https://volunteer.ala.org.au/validate/task/178994975	Valid		system	Tile_056-045-000_0-000.jpg			2021-05-19 08:08:35		NO		IN FOCUS
178994975	https://volunteer.ala.org.au/validate/task/178994975	Valid		system	Tile_056-045-000_0-000.jpg		2021-05-19 07:39:34	2021-05-19 08:08:35		NO		IN FOCUS
178994975	https://volunteer.ala.org.au/validate/task/178994975	Valid		system	Tile_056-045-000_0-000.jpg		2021-05-19 08:08:35	2021-05-19 08:08:35		NO		IN FOCUS
178994975	https://volunteer.ala.org.au/validate/task/178994975	Valid		system	Tile_056-045-000_0-000.jpg		2021-05-18 17:55:30	2021-05-19 08:08:35		NO		IN FOCUS
178994976	https://volunteer.ala.org.au/validate/task/178994976	Valid		system	Tile_056-046-000_0-000.jpg			2021-05-19 08:09:16		NO		IN FOCUS
178994976	https://volunteer.ala.org.au/validate/task/178994976	Valid		system	Tile_056-046-000_0-000.jpg		2021-05-19 08:09:15	2021-05-19 08:09:16		NO		IN FOCUS
178994976	https://volunteer.ala.org.au/validate/task/178994976	Valid		system	Tile_056-046-000_0-000.jpg		2021-05-18 17:55:45	2021-05-19 08:09:16		NO		IN FOCUS
178994976	https://volunteer.ala.org.au/validate/task/178994976	Valid		system	Tile_056-046-000_0-000.jpg		2021-05-19 07:40:01	2021-05-19 08:09:16		NO		IN FOCUS
178994983	https://volunteer.ala.org.au/validate/task/178994983	Valid		system	Tile_056-053-000_0-000.jpg		2021-05-18 17:58:52	2021-05-19 08:09:28		NO		IN FOCUS
178994983	https://volunteer.ala.org.au/validate/task/178994983	Valid		system	Tile_056-053-000_0-000.jpg		2021-05-19 08:09:27	2021-05-19 08:09:28		NO		IN FOCUS
178994983	https://volunteer.ala.org.au/validate/task/178994983	Valid		system	Tile_056-053-000_0-000.jpg		2021-05-19 07:42:44	2021-05-19 08:09:28		NO		IN FOCUS
178994983	https://volunteer.ala.org.au/validate/task/178994983	Valid		system	Tile_056-053-000_0-000.jpg			2021-05-19 08:09:28		NO		IN FOCUS
178994987	https://volunteer.ala.org.au/validate/task/178994987	Valid		system	Tile_056-057-000_0-000.jpg		2021-05-18 17:59:46	2021-05-19 08:09:29		NO		IN FOCUS
178994987	https://volunteer.ala.org.au/validate/task/178994987	Valid		system	Tile_056-057-000_0-000.jpg		2021-05-19 07:44:32	2021-05-19 08:09:29		NO		IN FOCUS
178994987	https://volunteer.ala.org.au/validate/task/178994987	Valid		system	Tile_056-057-000_0-000.jpg			2021-05-19 08:09:29		NO		IN FOCUS
178994987	https://volunteer.ala.org.au/validate/task/178994987	Valid		system	Tile_056-057-000_0-000.jpg		2021-05-19 08:09:28	2021-05-19 08:09:29		NO		IN FOCUS
178994985	https://volunteer.ala.org.au/validate/task/178994985	Valid		system	Tile_056-055-000_0-000.jpg			2021-05-19 08:09:52		NO		IN FOCUS
178994985	https://volunteer.ala.org.au/validate/task/178994985	Valid		system	Tile_056-055-000_0-000.jpg		2021-05-19 08:09:51	2021-05-19 08:09:52		NO		IN FOCUS
178994985	https://volunteer.ala.org.au/validate/task/178994985	Valid		system	Tile_056-055-000_0-000.jpg		2021-05-19 07:43:36	2021-05-19 08:09:52		NO		IN FOCUS
178994985	https://volunteer.ala.org.au/validate/task/178994985	Valid		system	Tile_056-055-000_0-000.jpg		2021-05-18 17:59:19	2021-05-19 08:09:52		NO		IN FOCUS
178994986	https://volunteer.ala.org.au/validate/task/178994986	Valid		system	Tile_056-056-000_0-000.jpg			2021-05-19 08:10:18		NO		IN FOCUS
178994986	https://volunteer.ala.org.au/validate/task/178994986	Valid		system	Tile_056-056-000_0-000.jpg		2021-05-19 07:44:09	2021-05-19 08:10:18		NO		IN FOCUS
178994986	https://volunteer.ala.org.au/validate/task/178994986	Valid		system	Tile_056-056-000_0-000.jpg		2021-05-19 08:10:18	2021-05-19 08:10:18		NO		IN FOCUS
178994986	https://volunteer.ala.org.au/validate/task/178994986	Valid		system	Tile_056-056-000_0-000.jpg		2021-05-18 17:59:34	2021-05-19 08:10:18		NO		IN FOCUS
178994988	https://volunteer.ala.org.au/validate/task/178994988	Valid		system	Tile_056-058-000_0-000.jpg		2021-05-19 08:10:32	2021-05-19 08:10:28		NO		IN FOCUS
178994988	https://volunteer.ala.org.au/validate/task/178994988	Valid		system	Tile_056-058-000_0-000.jpg		2021-05-19 07:45:35	2021-05-19 08:10:28		NO		IN FOCUS
178994988	https://volunteer.ala.org.au/validate/task/178994988	Valid		system	Tile_056-058-000_0-000.jpg			2021-05-19 08:10:28		NO		IN FOCUS
178994988	https://volunteer.ala.org.au/validate/task/178994988	Valid		system	Tile_056-058-000_0-000.jpg		2021-05-18 18:00:04	2021-05-19 08:10:28		NO		IN FOCUS
178994988	https://volunteer.ala.org.au/validate/task/178994988	Valid		system	Tile_056-058-000_0-000.jpg		2021-05-19 08:10:27	2021-05-19 08:10:28		NO		IN FOCUS
178994991	https://volunteer.ala.org.au/validate/task/178994991	Valid		system	Tile_057-001-000_0-000.jpg		2021-05-19 07:46:53	2021-05-19 08:11:52		NO		IN FOCUS
178994991	https://volunteer.ala.org.au/validate/task/178994991	Valid		system	Tile_057-001-000_0-000.jpg			2021-05-19 08:11:52		NO		IN FOCUS
178994991	https://volunteer.ala.org.au/validate/task/178994991	Valid		system	Tile_057-001-000_0-000.jpg		2021-05-19 08:11:52	2021-05-19 08:11:52		NO		IN FOCUS
178994991	https://volunteer.ala.org.au/validate/task/178994991	Valid		system	Tile_057-001-000_0-000.jpg		2021-05-18 19:29:36	2021-05-19 08:11:52		NO		IN FOCUS
178994992	https://volunteer.ala.org.au/validate/task/178994992	Valid		system	Tile_057-002-000_0-000.jpg			2021-05-19 08:12:05		NO		IN FOCUS
178994992	https://volunteer.ala.org.au/validate/task/178994992	Valid		system	Tile_057-002-000_0-000.jpg		2021-05-19 07:47:28	2021-05-19 08:12:05		NO		IN FOCUS
178994992	https://volunteer.ala.org.au/validate/task/178994992	Valid		system	Tile_057-002-000_0-000.jpg		2021-05-18 18:01:09	2021-05-19 08:12:05		NO		IN FOCUS
178994992	https://volunteer.ala.org.au/validate/task/178994992	Valid		system	Tile_057-002-000_0-000.jpg		2021-05-19 08:12:05	2021-05-19 08:12:05		NO		IN FOCUS
178994993	https://volunteer.ala.org.au/validate/task/178994993	Valid		system	Tile_057-003-000_0-000.jpg			2021-05-19 08:12:19		NO		IN FOCUS
178994993	https://volunteer.ala.org.au/validate/task/178994993	Valid		system	Tile_057-003-000_0-000.jpg		2021-05-19 07:48:08	2021-05-19 08:12:19		NO		IN FOCUS
178994993	https://volunteer.ala.org.au/validate/task/178994993	Valid		system	Tile_057-003-000_0-000.jpg		2021-05-19 08:12:19	2021-05-19 08:12:19		NO		IN FOCUS
178994993	https://volunteer.ala.org.au/validate/task/178994993	Valid		system	Tile_057-003-000_0-000.jpg		2021-05-18 18:01:29	2021-05-19 08:12:19		NO		IN FOCUS
178994994	https://volunteer.ala.org.au/validate/task/178994994	Valid		system	Tile_057-004-000_0-000.jpg		2021-05-18 18:01:48	2021-05-19 08:12:31		NO		IN FOCUS
178994994	https://volunteer.ala.org.au/validate/task/178994994	Valid		system	Tile_057-004-000_0-000.jpg		2021-05-19 07:48:32	2021-05-19 08:12:31		NO		IN FOCUS
178994994	https://volunteer.ala.org.au/validate/task/178994994	Valid		system	Tile_057-004-000_0-000.jpg		2021-05-19 08:12:31	2021-05-19 08:12:31		NO		IN FOCUS
178994994	https://volunteer.ala.org.au/validate/task/178994994	Valid		system	Tile_057-004-000_0-000.jpg			2021-05-19 08:12:31		NO		IN FOCUS
178994995	https://volunteer.ala.org.au/validate/task/178994995	Valid		system	Tile_057-005-000_0-000.jpg		2021-05-19 07:48:56	2021-05-19 08:12:54		NO		IN FOCUS
178994995	https://volunteer.ala.org.au/validate/task/178994995	Valid		system	Tile_057-005-000_0-000.jpg			2021-05-19 08:12:54		NO		IN FOCUS
178994995	https://volunteer.ala.org.au/validate/task/178994995	Valid		system	Tile_057-005-000_0-000.jpg		2021-05-18 18:02:07	2021-05-19 08:12:54		NO		IN FOCUS
178994995	https://volunteer.ala.org.au/validate/task/178994995	Valid		system	Tile_057-005-000_0-000.jpg		2021-05-19 08:12:54	2021-05-19 08:12:54		NO		IN FOCUS
178994996	https://volunteer.ala.org.au/validate/task/178994996	Valid		system	Tile_057-006-000_0-000.jpg			2021-05-19 08:13:09		NO		IN FOCUS
178994996	https://volunteer.ala.org.au/validate/task/178994996	Valid		system	Tile_057-006-000_0-000.jpg		2021-05-19 07:49:21	2021-05-19 08:13:09		NO		IN FOCUS
178994996	https://volunteer.ala.org.au/validate/task/178994996	Valid		system	Tile_057-006-000_0-000.jpg		2021-05-19 08:13:09	2021-05-19 08:13:09		NO		IN FOCUS
178994996	https://volunteer.ala.org.au/validate/task/178994996	Valid		system	Tile_057-006-000_0-000.jpg		2021-05-18 18:02:24	2021-05-19 08:13:09		NO		IN FOCUS
178994997	https://volunteer.ala.org.au/validate/task/178994997	Valid		system	Tile_057-007-000_0-000.jpg		2021-05-18 18:02:39	2021-05-19 08:13:24		NO		IN FOCUS
178994997	https://volunteer.ala.org.au/validate/task/178994997	Valid		system	Tile_057-007-000_0-000.jpg		2021-05-19 08:13:24	2021-05-19 08:13:24		NO		IN FOCUS
178994997	https://volunteer.ala.org.au/validate/task/178994997	Valid		system	Tile_057-007-000_0-000.jpg		2021-05-19 07:49:44	2021-05-19 08:13:24		NO		IN FOCUS
178994997	https://volunteer.ala.org.au/validate/task/178994997	Valid		system	Tile_057-007-000_0-000.jpg			2021-05-19 08:13:24		NO		IN FOCUS
178994998	https://volunteer.ala.org.au/validate/task/178994998	Valid		system	Tile_057-008-000_0-000.jpg			2021-05-19 08:13:59		NO		IN FOCUS
178994998	https://volunteer.ala.org.au/validate/task/178994998	Valid		system	Tile_057-008-000_0-000.jpg		2021-05-19 08:13:59	2021-05-19 08:13:59		NO		IN FOCUS
178994998	https://volunteer.ala.org.au/validate/task/178994998	Valid		system	Tile_057-008-000_0-000.jpg		2021-05-19 07:50:08	2021-05-19 08:13:59		NO		IN FOCUS
178994998	https://volunteer.ala.org.au/validate/task/178994998	Valid		system	Tile_057-008-000_0-000.jpg		2021-05-18 18:02:53	2021-05-19 08:13:59		NO		IN FOCUS
178994999	https://volunteer.ala.org.au/validate/task/178994999	Valid		system	Tile_057-009-000_0-000.jpg		2021-05-19 07:50:39	2021-05-19 08:17:21		NO		IN FOCUS
178994999	https://volunteer.ala.org.au/validate/task/178994999	Valid		system	Tile_057-009-000_0-000.jpg		2021-05-18 18:03:08	2021-05-19 08:17:21		NO		IN FOCUS
178994999	https://volunteer.ala.org.au/validate/task/178994999	Valid		system	Tile_057-009-000_0-000.jpg			2021-05-19 08:17:21		NO		IN FOCUS
178994999	https://volunteer.ala.org.au/validate/task/178994999	Valid		system	Tile_057-009-000_0-000.jpg		2021-05-19 08:17:21	2021-05-19 08:17:21		NO		IN FOCUS
178995000	https://volunteer.ala.org.au/validate/task/178995000	Valid		system	Tile_057-010-000_0-000.jpg		2021-05-19 07:51:01	2021-05-19 08:17:38		NO		IN FOCUS
178995000	https://volunteer.ala.org.au/validate/task/178995000	Valid		system	Tile_057-010-000_0-000.jpg			2021-05-19 08:17:38		NO		IN FOCUS
178995000	https://volunteer.ala.org.au/validate/task/178995000	Valid		system	Tile_057-010-000_0-000.jpg		2021-05-19 08:17:37	2021-05-19 08:17:38		NO		IN FOCUS
178995000	https://volunteer.ala.org.au/validate/task/178995000	Valid		system	Tile_057-010-000_0-000.jpg		2021-05-18 18:03:21	2021-05-19 08:17:38		NO		IN FOCUS
178995001	https://volunteer.ala.org.au/validate/task/178995001	Valid		system	Tile_057-011-000_0-000.jpg		2021-05-18 18:03:35	2021-05-19 08:17:52		NO		IN FOCUS
178995001	https://volunteer.ala.org.au/validate/task/178995001	Valid		system	Tile_057-011-000_0-000.jpg			2021-05-19 08:17:52		NO		IN FOCUS
178995001	https://volunteer.ala.org.au/validate/task/178995001	Valid		system	Tile_057-011-000_0-000.jpg		2021-05-19 08:17:50	2021-05-19 08:17:52		NO		IN FOCUS
178995001	https://volunteer.ala.org.au/validate/task/178995001	Valid		system	Tile_057-011-000_0-000.jpg		2021-05-19 07:55:50	2021-05-19 08:17:52		NO		IN FOCUS
178995003	https://volunteer.ala.org.au/validate/task/178995003	Valid		system	Tile_057-013-000_0-000.jpg		2021-05-19 08:02:07	2021-05-19 08:18:55		NO		IN FOCUS
178995003	https://volunteer.ala.org.au/validate/task/178995003	Valid		system	Tile_057-013-000_0-000.jpg		2021-05-18 18:03:59	2021-05-19 08:18:55		NO		IN FOCUS
178995003	https://volunteer.ala.org.au/validate/task/178995003	Valid		system	Tile_057-013-000_0-000.jpg		2021-05-19 08:18:55	2021-05-19 08:18:55		NO		IN FOCUS
178995003	https://volunteer.ala.org.au/validate/task/178995003	Valid		system	Tile_057-013-000_0-000.jpg			2021-05-19 08:18:55		NO		IN FOCUS
178995004	https://volunteer.ala.org.au/validate/task/178995004	Valid		system	Tile_057-014-000_0-000.jpg		2021-05-19 08:19:06	2021-05-19 08:19:06		NO		IN FOCUS
178995004	https://volunteer.ala.org.au/validate/task/178995004	Valid		system	Tile_057-014-000_0-000.jpg			2021-05-19 08:19:06		NO		IN FOCUS
178995004	https://volunteer.ala.org.au/validate/task/178995004	Valid		system	Tile_057-014-000_0-000.jpg		2021-05-19 08:02:31	2021-05-19 08:19:06		NO		IN FOCUS
178995004	https://volunteer.ala.org.au/validate/task/178995004	Valid		system	Tile_057-014-000_0-000.jpg		2021-05-18 18:04:13	2021-05-19 08:19:06		NO		IN FOCUS
178995005	https://volunteer.ala.org.au/validate/task/178995005	Valid		system	Tile_057-015-000_0-000.jpg		2021-05-18 18:04:30	2021-05-19 08:19:21		NO		IN FOCUS
178995005	https://volunteer.ala.org.au/validate/task/178995005	Valid		system	Tile_057-015-000_0-000.jpg			2021-05-19 08:19:21		NO		IN FOCUS
178995005	https://volunteer.ala.org.au/validate/task/178995005	Valid		system	Tile_057-015-000_0-000.jpg		2021-05-19 08:19:20	2021-05-19 08:19:21		NO		IN FOCUS
178995005	https://volunteer.ala.org.au/validate/task/178995005	Valid		system	Tile_057-015-000_0-000.jpg		2021-05-19 08:07:05	2021-05-19 08:19:21		NO		IN FOCUS
178995006	https://volunteer.ala.org.au/validate/task/178995006	Valid		system	Tile_057-016-000_0-000.jpg			2021-05-19 08:19:32		NO		IN FOCUS
178995006	https://volunteer.ala.org.au/validate/task/178995006	Valid		system	Tile_057-016-000_0-000.jpg		2021-05-19 08:10:23	2021-05-19 08:19:32		NO		IN FOCUS
178995006	https://volunteer.ala.org.au/validate/task/178995006	Valid		system	Tile_057-016-000_0-000.jpg		2021-05-19 08:19:32	2021-05-19 08:19:32		NO		IN FOCUS
178995006	https://volunteer.ala.org.au/validate/task/178995006	Valid		system	Tile_057-016-000_0-000.jpg		2021-05-18 18:04:45	2021-05-19 08:19:32		NO		IN FOCUS
178995007	https://volunteer.ala.org.au/validate/task/178995007	Valid		system	Tile_057-017-000_0-000.jpg		2021-05-18 18:05:01	2021-05-19 08:19:45		NO		IN FOCUS
178995007	https://volunteer.ala.org.au/validate/task/178995007	Valid		system	Tile_057-017-000_0-000.jpg		2021-05-19 08:11:36	2021-05-19 08:19:45		NO		IN FOCUS
178995007	https://volunteer.ala.org.au/validate/task/178995007	Valid		system	Tile_057-017-000_0-000.jpg		2021-05-19 08:19:44	2021-05-19 08:19:45		NO		IN FOCUS
178995007	https://volunteer.ala.org.au/validate/task/178995007	Valid		system	Tile_057-017-000_0-000.jpg			2021-05-19 08:19:45		NO		IN FOCUS
178995008	https://volunteer.ala.org.au/validate/task/178995008	Valid		system	Tile_057-018-000_0-000.jpg		2021-05-19 08:13:05	2021-05-19 08:19:57		NO		IN FOCUS
178995008	https://volunteer.ala.org.au/validate/task/178995008	Valid		system	Tile_057-018-000_0-000.jpg		2021-05-19 08:19:57	2021-05-19 08:19:57		NO		IN FOCUS
178995008	https://volunteer.ala.org.au/validate/task/178995008	Valid		system	Tile_057-018-000_0-000.jpg		2021-05-18 18:05:14	2021-05-19 08:19:57		NO		IN FOCUS
178995008	https://volunteer.ala.org.au/validate/task/178995008	Valid		system	Tile_057-018-000_0-000.jpg			2021-05-19 08:19:57		NO		IN FOCUS
178995009	https://volunteer.ala.org.au/validate/task/178995009	Valid		system	Tile_057-019-000_0-000.jpg		2021-05-19 08:20:09	2021-05-19 08:20:09		NO		IN FOCUS
178995009	https://volunteer.ala.org.au/validate/task/178995009	Valid		system	Tile_057-019-000_0-000.jpg		2021-05-19 08:13:35	2021-05-19 08:20:09		NO		IN FOCUS
178995009	https://volunteer.ala.org.au/validate/task/178995009	Valid		system	Tile_057-019-000_0-000.jpg			2021-05-19 08:20:09		NO		IN FOCUS
178995009	https://volunteer.ala.org.au/validate/task/178995009	Valid		system	Tile_057-019-000_0-000.jpg		2021-05-18 18:05:27	2021-05-19 08:20:09		NO		IN FOCUS
178995010	https://volunteer.ala.org.au/validate/task/178995010	Valid		system	Tile_057-020-000_0-000.jpg		2021-05-18 18:05:45	2021-05-19 08:20:21		NO		IN FOCUS
178995010	https://volunteer.ala.org.au/validate/task/178995010	Valid		system	Tile_057-020-000_0-000.jpg			2021-05-19 08:20:21		NO		IN FOCUS
178995010	https://volunteer.ala.org.au/validate/task/178995010	Valid		system	Tile_057-020-000_0-000.jpg		2021-05-19 08:14:04	2021-05-19 08:20:21		NO		IN FOCUS
178995010	https://volunteer.ala.org.au/validate/task/178995010	Valid		system	Tile_057-020-000_0-000.jpg		2021-05-19 08:20:20	2021-05-19 08:20:21		NO		IN FOCUS
178995011	https://volunteer.ala.org.au/validate/task/178995011	Valid		system	Tile_057-021-000_0-000.jpg		2021-05-19 08:20:31	2021-05-19 08:20:32		NO		IN FOCUS
178995011	https://volunteer.ala.org.au/validate/task/178995011	Valid		system	Tile_057-021-000_0-000.jpg			2021-05-19 08:20:32		NO		IN FOCUS
178995011	https://volunteer.ala.org.au/validate/task/178995011	Valid		system	Tile_057-021-000_0-000.jpg		2021-05-18 18:05:59	2021-05-19 08:20:32		NO		IN FOCUS
178995011	https://volunteer.ala.org.au/validate/task/178995011	Valid		system	Tile_057-021-000_0-000.jpg		2021-05-19 08:15:55	2021-05-19 08:20:32		NO		IN FOCUS
178995012	https://volunteer.ala.org.au/validate/task/178995012	Valid		system	Tile_057-022-000_0-000.jpg		2021-05-19 08:20:44	2021-05-19 08:20:45		NO		IN FOCUS
178995012	https://volunteer.ala.org.au/validate/task/178995012	Valid		system	Tile_057-022-000_0-000.jpg			2021-05-19 08:20:45		NO		IN FOCUS
178995012	https://volunteer.ala.org.au/validate/task/178995012	Valid		system	Tile_057-022-000_0-000.jpg		2021-05-19 08:16:42	2021-05-19 08:20:45		NO		IN FOCUS
178995012	https://volunteer.ala.org.au/validate/task/178995012	Valid		system	Tile_057-022-000_0-000.jpg		2021-05-18 18:06:16	2021-05-19 08:20:45		NO		IN FOCUS
178995013	https://volunteer.ala.org.au/validate/task/178995013	Valid		system	Tile_057-023-000_0-000.jpg		2021-05-18 18:06:30	2021-05-19 08:21:03		NO		IN FOCUS
178995013	https://volunteer.ala.org.au/validate/task/178995013	Valid		system	Tile_057-023-000_0-000.jpg			2021-05-19 08:21:03		NO		IN FOCUS
178995013	https://volunteer.ala.org.au/validate/task/178995013	Valid		system	Tile_057-023-000_0-000.jpg		2021-05-19 08:21:02	2021-05-19 08:21:03		NO		IN FOCUS
178995013	https://volunteer.ala.org.au/validate/task/178995013	Valid		system	Tile_057-023-000_0-000.jpg		2021-05-19 08:17:04	2021-05-19 08:21:03		NO		IN FOCUS
178995014	https://volunteer.ala.org.au/validate/task/178995014	Valid		system	Tile_057-024-000_0-000.jpg		2021-05-18 18:06:50	2021-05-19 08:21:18		NO		IN FOCUS
178995014	https://volunteer.ala.org.au/validate/task/178995014	Valid		system	Tile_057-024-000_0-000.jpg		2021-05-19 08:17:26	2021-05-19 08:21:18		NO		IN FOCUS
178995014	https://volunteer.ala.org.au/validate/task/178995014	Valid		system	Tile_057-024-000_0-000.jpg		2021-05-19 08:21:17	2021-05-19 08:21:18		NO		IN FOCUS
178995014	https://volunteer.ala.org.au/validate/task/178995014	Valid		system	Tile_057-024-000_0-000.jpg			2021-05-19 08:21:18		NO		IN FOCUS
178995015	https://volunteer.ala.org.au/validate/task/178995015	Valid		system	Tile_057-025-000_0-000.jpg		2021-05-19 08:18:10	2021-05-19 08:23:05		NO		IN FOCUS
178995015	https://volunteer.ala.org.au/validate/task/178995015	Valid		system	Tile_057-025-000_0-000.jpg		2021-05-19 08:23:05	2021-05-19 08:23:05		NO		IN FOCUS
178995015	https://volunteer.ala.org.au/validate/task/178995015	Valid		system	Tile_057-025-000_0-000.jpg			2021-05-19 08:23:05		NO		IN FOCUS
178995015	https://volunteer.ala.org.au/validate/task/178995015	Valid		system	Tile_057-025-000_0-000.jpg		2021-05-18 18:07:05	2021-05-19 08:23:05		NO		IN FOCUS
178995016	https://volunteer.ala.org.au/validate/task/178995016	Valid		system	Tile_057-026-000_0-000.jpg		2021-05-18 18:07:19	2021-05-19 08:23:21		NO		IN FOCUS
178995016	https://volunteer.ala.org.au/validate/task/178995016	Valid		system	Tile_057-026-000_0-000.jpg		2021-05-19 08:18:33	2021-05-19 08:23:21		NO		IN FOCUS
178995016	https://volunteer.ala.org.au/validate/task/178995016	Valid		system	Tile_057-026-000_0-000.jpg			2021-05-19 08:23:21		NO		IN FOCUS
178995016	https://volunteer.ala.org.au/validate/task/178995016	Valid		system	Tile_057-026-000_0-000.jpg		2021-05-19 08:23:19	2021-05-19 08:23:21		NO		IN FOCUS
178995017	https://volunteer.ala.org.au/validate/task/178995017	Valid		system	Tile_057-027-000_0-000.jpg			2021-05-19 08:23:33		NO		IN FOCUS
178995017	https://volunteer.ala.org.au/validate/task/178995017	Valid		system	Tile_057-027-000_0-000.jpg		2021-05-19 08:23:33	2021-05-19 08:23:33		NO		IN FOCUS
178995017	https://volunteer.ala.org.au/validate/task/178995017	Valid		system	Tile_057-027-000_0-000.jpg		2021-05-19 08:18:49	2021-05-19 08:23:33		NO		IN FOCUS
178995017	https://volunteer.ala.org.au/validate/task/178995017	Valid		system	Tile_057-027-000_0-000.jpg		2021-05-18 18:07:39	2021-05-19 08:23:33		NO		IN FOCUS
178995018	https://volunteer.ala.org.au/validate/task/178995018	Valid		system	Tile_057-028-000_0-000.jpg		2021-05-18 18:11:26	2021-05-19 08:46:29		NO		IN FOCUS
178995018	https://volunteer.ala.org.au/validate/task/178995018	Valid		system	Tile_057-028-000_0-000.jpg			2021-05-19 08:46:29		NO		IN FOCUS
178995018	https://volunteer.ala.org.au/validate/task/178995018	Valid		system	Tile_057-028-000_0-000.jpg		2021-05-19 08:23:47	2021-05-19 08:46:29		NO		IN FOCUS
178995018	https://volunteer.ala.org.au/validate/task/178995018	Valid		system	Tile_057-028-000_0-000.jpg		2021-05-19 08:46:33	2021-05-19 08:46:29		NO		IN FOCUS
178995018	https://volunteer.ala.org.au/validate/task/178995018	Valid		system	Tile_057-028-000_0-000.jpg		2021-05-19 08:46:29	2021-05-19 08:46:29		NO		IN FOCUS
178995019	https://volunteer.ala.org.au/validate/task/178995019	Valid		system	Tile_057-029-000_0-000.jpg		2021-05-18 19:29:56	2021-05-19 08:47:18		NO		IN FOCUS
178995019	https://volunteer.ala.org.au/validate/task/178995019	Valid		system	Tile_057-029-000_0-000.jpg		2021-05-19 08:47:50	2021-05-19 08:47:18		NO		IN FOCUS
178995019	https://volunteer.ala.org.au/validate/task/178995019	Valid		system	Tile_057-029-000_0-000.jpg		2021-05-19 08:24:03	2021-05-19 08:47:18		NO		IN FOCUS
178995019	https://volunteer.ala.org.au/validate/task/178995019	Valid		system	Tile_057-029-000_0-000.jpg			2021-05-19 08:47:18		NO		IN FOCUS
178995019	https://volunteer.ala.org.au/validate/task/178995019	Valid		system	Tile_057-029-000_0-000.jpg		2021-05-19 08:47:18	2021-05-19 08:47:18		NO		IN FOCUS
178995020	https://volunteer.ala.org.au/validate/task/178995020	Valid		system	Tile_057-030-000_0-000.jpg		2021-05-19 08:24:14	2021-05-19 08:49:53		NO		IN FOCUS
178995020	https://volunteer.ala.org.au/validate/task/178995020	Valid		system	Tile_057-030-000_0-000.jpg			2021-05-19 08:49:53		NO		IN FOCUS
178995020	https://volunteer.ala.org.au/validate/task/178995020	Valid		system	Tile_057-030-000_0-000.jpg		2021-05-19 08:49:52	2021-05-19 08:49:53		NO		IN FOCUS
178995020	https://volunteer.ala.org.au/validate/task/178995020	Valid		system	Tile_057-030-000_0-000.jpg		2021-05-19 08:51:06	2021-05-19 08:49:53	5 or more	YES	MIDDLE	IN FOCUS		Fungal spores
178995020	https://volunteer.ala.org.au/validate/task/178995020	Valid		system	Tile_057-030-000_0-000.jpg		2021-05-18 18:11:49	2021-05-19 08:49:53		NO		IN FOCUS
178995021	https://volunteer.ala.org.au/validate/task/178995021	Valid		system	Tile_057-031-000_0-000.jpg		2021-05-19 08:52:10	2021-05-19 08:52:00		NO		IN FOCUS
178995021	https://volunteer.ala.org.au/validate/task/178995021	Valid		system	Tile_057-031-000_0-000.jpg		2021-05-19 08:24:27	2021-05-19 08:52:00		NO		IN FOCUS
178995021	https://volunteer.ala.org.au/validate/task/178995021	Valid		system	Tile_057-031-000_0-000.jpg			2021-05-19 08:52:00		NO		IN FOCUS
178995021	https://volunteer.ala.org.au/validate/task/178995021	Valid		system	Tile_057-031-000_0-000.jpg		2021-05-19 08:52:00	2021-05-19 08:52:00		NO		IN FOCUS
178995021	https://volunteer.ala.org.au/validate/task/178995021	Valid		system	Tile_057-031-000_0-000.jpg		2021-05-18 18:12:01	2021-05-19 08:52:00		NO		IN FOCUS
178995022	https://volunteer.ala.org.au/validate/task/178995022	Valid		system	Tile_057-032-000_0-000.jpg		2021-05-18 18:12:29	2021-05-19 08:52:29		NO		IN FOCUS
178995022	https://volunteer.ala.org.au/validate/task/178995022	Valid		system	Tile_057-032-000_0-000.jpg		2021-05-19 08:25:08	2021-05-19 08:52:29		NO		IN FOCUS
178995022	https://volunteer.ala.org.au/validate/task/178995022	Valid		system	Tile_057-032-000_0-000.jpg		2021-05-19 08:57:43	2021-05-19 08:52:29	5 or more	YES	Both MIDDLE and EDGE	IN FOCUS		Unknown
178995022	https://volunteer.ala.org.au/validate/task/178995022	Valid		system	Tile_057-032-000_0-000.jpg		2021-05-19 08:52:29	2021-05-19 08:52:29		NO		IN FOCUS
178995022	https://volunteer.ala.org.au/validate/task/178995022	Valid		system	Tile_057-032-000_0-000.jpg			2021-05-19 08:52:29		NO		IN FOCUS
178995023	https://volunteer.ala.org.au/validate/task/178995023	Valid		system	Tile_057-033-000_0-000.jpg		2021-05-18 18:12:49	2021-05-19 08:57:16		NO		IN FOCUS
178995023	https://volunteer.ala.org.au/validate/task/178995023	Valid		system	Tile_057-033-000_0-000.jpg		2021-05-19 08:57:15	2021-05-19 08:57:16		NO		IN FOCUS
178995023	https://volunteer.ala.org.au/validate/task/178995023	Valid		system	Tile_057-033-000_0-000.jpg		2021-05-19 08:25:23	2021-05-19 08:57:16		NO		IN FOCUS
178995023	https://volunteer.ala.org.au/validate/task/178995023	Valid		system	Tile_057-033-000_0-000.jpg			2021-05-19 08:57:16		NO		IN FOCUS
178995024	https://volunteer.ala.org.au/validate/task/178995024	Valid		system	Tile_057-034-000_0-000.jpg		2021-05-19 09:01:24	2021-05-19 09:01:24		NO		IN FOCUS
178995024	https://volunteer.ala.org.au/validate/task/178995024	Valid		system	Tile_057-034-000_0-000.jpg		2021-05-19 08:25:35	2021-05-19 09:01:24		NO		IN FOCUS
178995024	https://volunteer.ala.org.au/validate/task/178995024	Valid		system	Tile_057-034-000_0-000.jpg			2021-05-19 09:01:24		NO		IN FOCUS
178995024	https://volunteer.ala.org.au/validate/task/178995024	Valid		system	Tile_057-034-000_0-000.jpg		2021-05-18 18:13:02	2021-05-19 09:01:24		NO		IN FOCUS
178994262	https://volunteer.ala.org.au/validate/task/178994262	Valid		system	Tile_052-015-000_0-000.jpg		2021-05-18 15:51:29	2021-05-19 09:20:40		NO		IN FOCUS
178994262	https://volunteer.ala.org.au/validate/task/178994262	Valid		system	Tile_052-015-000_0-000.jpg		2021-05-18 16:21:34	2021-05-19 09:20:40				IN FOCUS
178994262	https://volunteer.ala.org.au/validate/task/178994262	Valid		system	Tile_052-015-000_0-000.jpg		2021-05-18 15:47:08	2021-05-19 09:20:40		NO		IN FOCUS
178994262	https://volunteer.ala.org.au/validate/task/178994262	Valid		system	Tile_052-015-000_0-000.jpg		2021-05-19 09:20:39	2021-05-19 09:20:40		NO		IN FOCUS
178994262	https://volunteer.ala.org.au/validate/task/178994262	Valid		system	Tile_052-015-000_0-000.jpg			2021-05-19 09:20:40		NO		IN FOCUS
178994306	https://volunteer.ala.org.au/validate/task/178994306	Valid		system	Tile_052-059-000_0-000.jpg			2021-05-19 09:20:52		NO		IN FOCUS
178994306	https://volunteer.ala.org.au/validate/task/178994306	Valid		system	Tile_052-059-000_0-000.jpg		2021-05-19 09:20:52	2021-05-19 09:20:52		NO		IN FOCUS
178994306	https://volunteer.ala.org.au/validate/task/178994306	Valid		system	Tile_052-059-000_0-000.jpg		2021-05-18 14:41:33	2021-05-19 09:20:52		NO		IN FOCUS
178994306	https://volunteer.ala.org.au/validate/task/178994306	Valid		system	Tile_052-059-000_0-000.jpg		2021-05-18 16:32:30	2021-05-19 09:20:52		NO		IN FOCUS
178994306	https://volunteer.ala.org.au/validate/task/178994306	Valid		system	Tile_052-059-000_0-000.jpg		2021-05-18 15:56:22	2021-05-19 09:20:52		NO
178994379	https://volunteer.ala.org.au/validate/task/178994379	Valid		system	Tile_054-012-000_0-000.jpg		2021-05-18 17:10:43	2021-05-19 09:21:04		NO		IN FOCUS
178994379	https://volunteer.ala.org.au/validate/task/178994379	Valid		system	Tile_054-012-000_0-000.jpg		2021-05-18 18:20:57	2021-05-19 09:21:04	5 or more	YES	Both MIDDLE and EDGE	IN FOCUS		Unknown
178994379	https://volunteer.ala.org.au/validate/task/178994379	Valid		system	Tile_054-012-000_0-000.jpg			2021-05-19 09:21:04		NO		IN FOCUS
178994379	https://volunteer.ala.org.au/validate/task/178994379	Valid		system	Tile_054-012-000_0-000.jpg		2021-05-19 09:21:04	2021-05-19 09:21:04		NO		IN FOCUS
178994379	https://volunteer.ala.org.au/validate/task/178994379	Valid		system	Tile_054-012-000_0-000.jpg		2021-05-18 16:51:42	2021-05-19 09:21:04		NO		IN FOCUS
178994379	https://volunteer.ala.org.au/validate/task/178994379	Valid		system	Tile_054-012-000_0-000.jpg			2021-05-19 09:21:04		NO		IN FOCUS
178994380	https://volunteer.ala.org.au/validate/task/178994380	Valid		system	Tile_054-013-000_0-000.jpg		2021-05-18 18:28:08	2021-05-19 09:21:16	5 or more	YES	Both MIDDLE and EDGE	IN FOCUS		Unknown
178994380	https://volunteer.ala.org.au/validate/task/178994380	Valid		system	Tile_054-013-000_0-000.jpg		2021-05-18 19:25:44	2021-05-19 09:21:16		NO		IN FOCUS
178994380	https://volunteer.ala.org.au/validate/task/178994380	Valid		system	Tile_054-013-000_0-000.jpg		2021-05-18 16:11:05	2021-05-19 09:21:16		NO		IN FOCUS
178994380	https://volunteer.ala.org.au/validate/task/178994380	Valid		system	Tile_054-013-000_0-000.jpg		2021-05-19 09:21:16	2021-05-19 09:21:16		NO		IN FOCUS
178994380	https://volunteer.ala.org.au/validate/task/178994380	Valid		system	Tile_054-013-000_0-000.jpg			2021-05-19 09:21:16		NO		IN FOCUS
178994837	https://volunteer.ala.org.au/validate/task/178994837	Valid		system	Tile_054-027-000_0-000.jpg		2021-05-18 19:26:53	2021-05-19 09:21:56	1	YES	Both MIDDLE and EDGE	IN FOCUS		Unknown
178994837	https://volunteer.ala.org.au/validate/task/178994837	Valid		system	Tile_054-027-000_0-000.jpg		2021-05-18 16:14:17	2021-05-19 09:21:56		NO		IN FOCUS
178994837	https://volunteer.ala.org.au/validate/task/178994837	Valid		system	Tile_054-027-000_0-000.jpg		2021-05-18 18:35:22	2021-05-19 09:21:56		NO		IN FOCUS
178994837	https://volunteer.ala.org.au/validate/task/178994837	Valid		system	Tile_054-027-000_0-000.jpg		2021-05-19 09:21:55	2021-05-19 09:21:56		NO		IN FOCUS
178994837	https://volunteer.ala.org.au/validate/task/178994837	Valid		system	Tile_054-027-000_0-000.jpg			2021-05-19 09:21:56		NO		IN FOCUS
178994867	https://volunteer.ala.org.au/validate/task/178994867	Valid		system	Tile_054-057-000_0-000.jpg		2021-05-19 09:25:40	2021-05-19 09:25:40		NO		IN FOCUS
178994867	https://volunteer.ala.org.au/validate/task/178994867	Valid		system	Tile_054-057-000_0-000.jpg			2021-05-19 09:25:40		NO		IN FOCUS
178994867	https://volunteer.ala.org.au/validate/task/178994867	Valid		system	Tile_054-057-000_0-000.jpg		2021-05-18 18:38:08	2021-05-19 09:25:40				IN FOCUS
178994867	https://volunteer.ala.org.au/validate/task/178994867	Valid		system	Tile_054-057-000_0-000.jpg		2021-05-18 17:06:27	2021-05-19 09:25:40		NO		IN FOCUS
178994867	https://volunteer.ala.org.au/validate/task/178994867	Valid		system	Tile_054-057-000_0-000.jpg		2021-05-18 16:21:49	2021-05-19 09:25:40		NO		IN FOCUS
178994888	https://volunteer.ala.org.au/validate/task/178994888	Valid		system	Tile_055-018-000_0-000.jpg		2021-05-18 17:59:20	2021-05-19 09:25:55		NO		IN FOCUS
178994888	https://volunteer.ala.org.au/validate/task/178994888	Valid		system	Tile_055-018-000_0-000.jpg		2021-05-18 18:39:57	2021-05-19 09:25:55	2	YES	Both MIDDLE and EDGE	IN FOCUS		Unknown
178994888	https://volunteer.ala.org.au/validate/task/178994888	Valid		system	Tile_055-018-000_0-000.jpg		2021-05-18 16:25:46	2021-05-19 09:25:55		NO		IN FOCUS
178994888	https://volunteer.ala.org.au/validate/task/178994888	Valid		system	Tile_055-018-000_0-000.jpg			2021-05-19 09:25:55		NO		IN FOCUS
178994888	https://volunteer.ala.org.au/validate/task/178994888	Valid		system	Tile_055-018-000_0-000.jpg		2021-05-19 09:25:55	2021-05-19 09:25:55		NO		IN FOCUS
178994905	https://volunteer.ala.org.au/validate/task/178994905	Valid		system	Tile_055-035-000_0-000.jpg		2021-05-18 16:28:58	2021-05-19 09:26:12		NO		IN FOCUS
178994905	https://volunteer.ala.org.au/validate/task/178994905	Valid		system	Tile_055-035-000_0-000.jpg		2021-05-18 17:18:28	2021-05-19 09:26:12		NO		IN FOCUS
178994905	https://volunteer.ala.org.au/validate/task/178994905	Valid		system	Tile_055-035-000_0-000.jpg		2021-05-19 09:26:12	2021-05-19 09:26:12		NO		IN FOCUS
178994905	https://volunteer.ala.org.au/validate/task/178994905	Valid		system	Tile_055-035-000_0-000.jpg		2021-05-18 18:41:48	2021-05-19 09:26:12				IN FOCUS
178994905	https://volunteer.ala.org.au/validate/task/178994905	Valid		system	Tile_055-035-000_0-000.jpg			2021-05-19 09:26:12		NO		IN FOCUS
178995028	https://volunteer.ala.org.au/validate/task/178995028	Valid		system	Tile_057-038-000_0-000.jpg		2021-05-18 18:14:02	2021-05-19 09:38:26		NO		IN FOCUS
178995028	https://volunteer.ala.org.au/validate/task/178995028	Valid		system	Tile_057-038-000_0-000.jpg			2021-05-19 09:38:26		NO		IN FOCUS
178995028	https://volunteer.ala.org.au/validate/task/178995028	Valid		system	Tile_057-038-000_0-000.jpg		2021-05-19 08:26:31	2021-05-19 09:38:26		NO		IN FOCUS
178995028	https://volunteer.ala.org.au/validate/task/178995028	Valid		system	Tile_057-038-000_0-000.jpg		2021-05-19 09:38:25	2021-05-19 09:38:26		NO		IN FOCUS
178995029	https://volunteer.ala.org.au/validate/task/178995029	Valid		system	Tile_057-039-000_0-000.jpg		2021-05-19 08:26:45	2021-05-19 09:38:41		NO		IN FOCUS
178995029	https://volunteer.ala.org.au/validate/task/178995029	Valid		system	Tile_057-039-000_0-000.jpg		2021-05-18 18:14:16	2021-05-19 09:38:41		NO		IN FOCUS
178995029	https://volunteer.ala.org.au/validate/task/178995029	Valid		system	Tile_057-039-000_0-000.jpg			2021-05-19 09:38:41		NO		IN FOCUS
178995029	https://volunteer.ala.org.au/validate/task/178995029	Valid		system	Tile_057-039-000_0-000.jpg		2021-05-19 09:38:41	2021-05-19 09:38:41		NO		IN FOCUS
178995030	https://volunteer.ala.org.au/validate/task/178995030	Valid		system	Tile_057-040-000_0-000.jpg		2021-05-19 08:26:58	2021-05-19 09:38:53		NO		IN FOCUS
178995030	https://volunteer.ala.org.au/validate/task/178995030	Valid		system	Tile_057-040-000_0-000.jpg			2021-05-19 09:38:53		NO		IN FOCUS
178995030	https://volunteer.ala.org.au/validate/task/178995030	Valid		system	Tile_057-040-000_0-000.jpg		2021-05-19 09:38:53	2021-05-19 09:38:53		NO		IN FOCUS
178995030	https://volunteer.ala.org.au/validate/task/178995030	Valid		system	Tile_057-040-000_0-000.jpg		2021-05-18 18:14:37	2021-05-19 09:38:53		NO		IN FOCUS
178995361	https://volunteer.ala.org.au/validate/task/178995361	Valid		system	Tile_057-042-000_0-000.jpg		2021-05-19 09:39:28	2021-05-19 09:39:28		NO		IN FOCUS
178995361	https://volunteer.ala.org.au/validate/task/178995361	Valid		system	Tile_057-042-000_0-000.jpg		2021-05-18 18:15:43	2021-05-19 09:39:28		NO		IN FOCUS
178995361	https://volunteer.ala.org.au/validate/task/178995361	Valid		system	Tile_057-042-000_0-000.jpg		2021-05-19 08:28:22	2021-05-19 09:39:28		NO		IN FOCUS
178995361	https://volunteer.ala.org.au/validate/task/178995361	Valid		system	Tile_057-042-000_0-000.jpg			2021-05-19 09:39:28		NO		IN FOCUS
178995026	https://volunteer.ala.org.au/validate/task/178995026	Valid		system	Tile_057-036-000_0-000.jpg		2021-05-19 09:40:02	2021-05-19 09:40:02		NO		IN FOCUS
178995026	https://volunteer.ala.org.au/validate/task/178995026	Valid		system	Tile_057-036-000_0-000.jpg		2021-05-18 18:13:33	2021-05-19 09:40:02		NO		IN FOCUS
178995026	https://volunteer.ala.org.au/validate/task/178995026	Valid		system	Tile_057-036-000_0-000.jpg		2021-05-19 08:26:06	2021-05-19 09:40:02		NO		IN FOCUS
178995026	https://volunteer.ala.org.au/validate/task/178995026	Valid		system	Tile_057-036-000_0-000.jpg			2021-05-19 09:40:02		NO		IN FOCUS
178995027	https://volunteer.ala.org.au/validate/task/178995027	Valid		system	Tile_057-037-000_0-000.jpg		2021-05-19 09:40:25	2021-05-19 09:40:26		NO		IN FOCUS
178995027	https://volunteer.ala.org.au/validate/task/178995027	Valid		system	Tile_057-037-000_0-000.jpg			2021-05-19 09:40:26		NO		IN FOCUS
178995027	https://volunteer.ala.org.au/validate/task/178995027	Valid		system	Tile_057-037-000_0-000.jpg		2021-05-19 08:26:19	2021-05-19 09:40:26		NO		IN FOCUS
178995027	https://volunteer.ala.org.au/validate/task/178995027	Valid		system	Tile_057-037-000_0-000.jpg		2021-05-18 18:13:45	2021-05-19 09:40:26		NO		IN FOCUS
178995362	https://volunteer.ala.org.au/validate/task/178995362	Valid		system	Tile_057-043-000_0-000.jpg		2021-05-19 08:28:41	2021-05-19 09:41:28		NO		IN FOCUS
178995362	https://volunteer.ala.org.au/validate/task/178995362	Valid		system	Tile_057-043-000_0-000.jpg			2021-05-19 09:41:28		NO		IN FOCUS
178995362	https://volunteer.ala.org.au/validate/task/178995362	Valid		system	Tile_057-043-000_0-000.jpg		2021-05-19 09:41:28	2021-05-19 09:41:28		NO		IN FOCUS
178995362	https://volunteer.ala.org.au/validate/task/178995362	Valid		system	Tile_057-043-000_0-000.jpg		2021-05-18 18:15:58	2021-05-19 09:41:28		NO		IN FOCUS
178995363	https://volunteer.ala.org.au/validate/task/178995363	Valid		system	Tile_057-044-000_0-000.jpg		2021-05-18 18:16:12	2021-05-19 09:41:42		NO		IN FOCUS
178995363	https://volunteer.ala.org.au/validate/task/178995363	Valid		system	Tile_057-044-000_0-000.jpg		2021-05-19 08:28:53	2021-05-19 09:41:42		NO		IN FOCUS
178995363	https://volunteer.ala.org.au/validate/task/178995363	Valid		system	Tile_057-044-000_0-000.jpg			2021-05-19 09:41:42		NO		IN FOCUS
178995363	https://volunteer.ala.org.au/validate/task/178995363	Valid		system	Tile_057-044-000_0-000.jpg		2021-05-19 09:41:41	2021-05-19 09:41:42		NO		IN FOCUS
178995364	https://volunteer.ala.org.au/validate/task/178995364	Valid		system	Tile_057-045-000_0-000.jpg		2021-05-19 09:42:06	2021-05-19 09:42:07		NO		IN FOCUS
178995364	https://volunteer.ala.org.au/validate/task/178995364	Valid		system	Tile_057-045-000_0-000.jpg			2021-05-19 09:42:07		NO		IN FOCUS
178995364	https://volunteer.ala.org.au/validate/task/178995364	Valid		system	Tile_057-045-000_0-000.jpg		2021-05-18 18:17:53	2021-05-19 09:42:07		NO		IN FOCUS
178995364	https://volunteer.ala.org.au/validate/task/178995364	Valid		system	Tile_057-045-000_0-000.jpg		2021-05-19 08:29:06	2021-05-19 09:42:07		NO		IN FOCUS
178995366	https://volunteer.ala.org.au/validate/task/178995366	Valid		system	Tile_057-047-000_0-000.jpg		2021-05-18 18:18:21	2021-05-19 09:43:42		NO		IN FOCUS
178995366	https://volunteer.ala.org.au/validate/task/178995366	Valid		system	Tile_057-047-000_0-000.jpg		2021-05-19 08:29:37	2021-05-19 09:43:42		NO		IN FOCUS
178995366	https://volunteer.ala.org.au/validate/task/178995366	Valid		system	Tile_057-047-000_0-000.jpg			2021-05-19 09:43:42		NO		IN FOCUS
178995366	https://volunteer.ala.org.au/validate/task/178995366	Valid		system	Tile_057-047-000_0-000.jpg		2021-05-19 09:43:42	2021-05-19 09:43:42		NO		IN FOCUS
178995368	https://volunteer.ala.org.au/validate/task/178995368	Valid		system	Tile_057-049-000_0-000.jpg		2021-05-18 18:18:51	2021-05-19 09:44:59		NO		IN FOCUS
178995368	https://volunteer.ala.org.au/validate/task/178995368	Valid		system	Tile_057-049-000_0-000.jpg			2021-05-19 09:44:59		NO		IN FOCUS
178995368	https://volunteer.ala.org.au/validate/task/178995368	Valid		system	Tile_057-049-000_0-000.jpg		2021-05-19 09:44:59	2021-05-19 09:44:59		NO		IN FOCUS
178995368	https://volunteer.ala.org.au/validate/task/178995368	Valid		system	Tile_057-049-000_0-000.jpg		2021-05-19 08:30:12	2021-05-19 09:44:59		NO		IN FOCUS
178995370	https://volunteer.ala.org.au/validate/task/178995370	Valid		system	Tile_057-051-000_0-000.jpg			2021-05-19 09:45:24		NO		IN FOCUS
178995370	https://volunteer.ala.org.au/validate/task/178995370	Valid		system	Tile_057-051-000_0-000.jpg		2021-05-19 09:45:23	2021-05-19 09:45:24		NO		IN FOCUS
178995370	https://volunteer.ala.org.au/validate/task/178995370	Valid		system	Tile_057-051-000_0-000.jpg		2021-05-19 08:31:17	2021-05-19 09:45:24		NO		IN FOCUS
178995370	https://volunteer.ala.org.au/validate/task/178995370	Valid		system	Tile_057-051-000_0-000.jpg		2021-05-18 18:19:23	2021-05-19 09:45:24		NO		IN FOCUS
178995371	https://volunteer.ala.org.au/validate/task/178995371	Valid		system	Tile_057-052-000_0-000.jpg			2021-05-19 09:45:38		NO		IN FOCUS
178995371	https://volunteer.ala.org.au/validate/task/178995371	Valid		system	Tile_057-052-000_0-000.jpg		2021-05-19 08:31:40	2021-05-19 09:45:38		NO		IN FOCUS
178995371	https://volunteer.ala.org.au/validate/task/178995371	Valid		system	Tile_057-052-000_0-000.jpg		2021-05-19 09:45:37	2021-05-19 09:45:38		NO		IN FOCUS
178995371	https://volunteer.ala.org.au/validate/task/178995371	Valid		system	Tile_057-052-000_0-000.jpg		2021-05-18 18:19:41	2021-05-19 09:45:38		NO		IN FOCUS
178995373	https://volunteer.ala.org.au/validate/task/178995373	Valid		system	Tile_057-054-000_0-000.jpg		2021-05-18 18:20:08	2021-05-19 09:46:13		NO		IN FOCUS
178995373	https://volunteer.ala.org.au/validate/task/178995373	Valid		system	Tile_057-054-000_0-000.jpg		2021-05-19 08:32:18	2021-05-19 09:46:13		NO		IN FOCUS
178995373	https://volunteer.ala.org.au/validate/task/178995373	Valid		system	Tile_057-054-000_0-000.jpg			2021-05-19 09:46:13		NO		IN FOCUS
178995373	https://volunteer.ala.org.au/validate/task/178995373	Valid		system	Tile_057-054-000_0-000.jpg		2021-05-19 09:46:13	2021-05-19 09:46:13		NO		IN FOCUS
178995374	https://volunteer.ala.org.au/validate/task/178995374	Valid		system	Tile_057-055-000_0-000.jpg			2021-05-19 09:46:26		NO		IN FOCUS
178995374	https://volunteer.ala.org.au/validate/task/178995374	Valid		system	Tile_057-055-000_0-000.jpg		2021-05-19 09:46:26	2021-05-19 09:46:26		NO		IN FOCUS
178995374	https://volunteer.ala.org.au/validate/task/178995374	Valid		system	Tile_057-055-000_0-000.jpg		2021-05-19 08:32:39	2021-05-19 09:46:26		NO		IN FOCUS
178995374	https://volunteer.ala.org.au/validate/task/178995374	Valid		system	Tile_057-055-000_0-000.jpg		2021-05-18 18:20:23	2021-05-19 09:46:26		NO		IN FOCUS
178995376	https://volunteer.ala.org.au/validate/task/178995376	Valid		system	Tile_057-057-000_0-000.jpg		2021-05-18 18:21:12	2021-05-19 09:46:52		NO		IN FOCUS
178995376	https://volunteer.ala.org.au/validate/task/178995376	Valid		system	Tile_057-057-000_0-000.jpg		2021-05-19 08:33:17	2021-05-19 09:46:52		NO		IN FOCUS
178995376	https://volunteer.ala.org.au/validate/task/178995376	Valid		system	Tile_057-057-000_0-000.jpg			2021-05-19 09:46:52		NO		IN FOCUS
178995376	https://volunteer.ala.org.au/validate/task/178995376	Valid		system	Tile_057-057-000_0-000.jpg		2021-05-19 09:46:51	2021-05-19 09:46:52		NO		IN FOCUS
178995377	https://volunteer.ala.org.au/validate/task/178995377	Valid		system	Tile_057-058-000_0-000.jpg		2021-05-19 08:33:28	2021-05-19 09:47:07		NO		IN FOCUS
178995377	https://volunteer.ala.org.au/validate/task/178995377	Valid		system	Tile_057-058-000_0-000.jpg		2021-05-18 18:21:29	2021-05-19 09:47:07		NO		IN FOCUS
178995377	https://volunteer.ala.org.au/validate/task/178995377	Valid		system	Tile_057-058-000_0-000.jpg			2021-05-19 09:47:07		NO		IN FOCUS
178995377	https://volunteer.ala.org.au/validate/task/178995377	Valid		system	Tile_057-058-000_0-000.jpg		2021-05-19 09:47:07	2021-05-19 09:47:07		NO		IN FOCUS
178995378	https://volunteer.ala.org.au/validate/task/178995378	Valid		system	Tile_057-059-000_0-000.jpg		2021-05-19 09:47:19	2021-05-19 09:47:19		NO		IN FOCUS
178995378	https://volunteer.ala.org.au/validate/task/178995378	Valid		system	Tile_057-059-000_0-000.jpg		2021-05-19 08:33:40	2021-05-19 09:47:19		NO		IN FOCUS
178995378	https://volunteer.ala.org.au/validate/task/178995378	Valid		system	Tile_057-059-000_0-000.jpg			2021-05-19 09:47:19		NO		IN FOCUS
178995378	https://volunteer.ala.org.au/validate/task/178995378	Valid		system	Tile_057-059-000_0-000.jpg		2021-05-18 18:22:02	2021-05-19 09:47:19		NO		IN FOCUS
178995379	https://volunteer.ala.org.au/validate/task/178995379	Valid		system	Tile_057-060-000_0-000.jpg		2021-05-18 18:22:17	2021-05-19 09:47:33		NO		IN FOCUS
178995379	https://volunteer.ala.org.au/validate/task/178995379	Valid		system	Tile_057-060-000_0-000.jpg		2021-05-19 09:47:33	2021-05-19 09:47:33		NO		IN FOCUS
178995379	https://volunteer.ala.org.au/validate/task/178995379	Valid		system	Tile_057-060-000_0-000.jpg			2021-05-19 09:47:33		NO		IN FOCUS
178995379	https://volunteer.ala.org.au/validate/task/178995379	Valid		system	Tile_057-060-000_0-000.jpg		2021-05-19 08:33:52	2021-05-19 09:47:33		NO		IN FOCUS
178995380	https://volunteer.ala.org.au/validate/task/178995380	Valid		system	Tile_058-001-000_0-000.jpg		2021-05-19 09:47:56	2021-05-19 09:47:56		NO		IN FOCUS
178995380	https://volunteer.ala.org.au/validate/task/178995380	Valid		system	Tile_058-001-000_0-000.jpg		2021-05-19 08:34:08	2021-05-19 09:47:56		NO		IN FOCUS
178995380	https://volunteer.ala.org.au/validate/task/178995380	Valid		system	Tile_058-001-000_0-000.jpg			2021-05-19 09:47:56		NO		IN FOCUS
178995380	https://volunteer.ala.org.au/validate/task/178995380	Valid		system	Tile_058-001-000_0-000.jpg		2021-05-18 18:22:32	2021-05-19 09:47:56		NO		IN FOCUS
178995382	https://volunteer.ala.org.au/validate/task/178995382	Valid		system	Tile_058-003-000_0-000.jpg		2021-05-18 18:23:03	2021-05-19 09:48:24		NO		IN FOCUS
178995382	https://volunteer.ala.org.au/validate/task/178995382	Valid		system	Tile_058-003-000_0-000.jpg			2021-05-19 09:48:24		NO		IN FOCUS
178995382	https://volunteer.ala.org.au/validate/task/178995382	Valid		system	Tile_058-003-000_0-000.jpg		2021-05-19 09:48:24	2021-05-19 09:48:24		NO		IN FOCUS
178995382	https://volunteer.ala.org.au/validate/task/178995382	Valid		system	Tile_058-003-000_0-000.jpg		2021-05-19 08:34:39	2021-05-19 09:48:24		NO		IN FOCUS
178995383	https://volunteer.ala.org.au/validate/task/178995383	Valid		system	Tile_058-004-000_0-000.jpg		2021-05-19 08:35:00	2021-05-19 09:48:39		NO		IN FOCUS
178995383	https://volunteer.ala.org.au/validate/task/178995383	Valid		system	Tile_058-004-000_0-000.jpg			2021-05-19 09:48:39		NO		IN FOCUS
178995383	https://volunteer.ala.org.au/validate/task/178995383	Valid		system	Tile_058-004-000_0-000.jpg		2021-05-19 09:48:37	2021-05-19 09:48:39		NO		IN FOCUS
178995383	https://volunteer.ala.org.au/validate/task/178995383	Valid		system	Tile_058-004-000_0-000.jpg		2021-05-18 18:23:17	2021-05-19 09:48:39		NO		IN FOCUS
178995391	https://volunteer.ala.org.au/validate/task/178995391	Valid		system	Tile_058-012-000_0-000.jpg		2021-05-19 09:50:29	2021-05-19 09:50:30		NO		IN FOCUS
178995391	https://volunteer.ala.org.au/validate/task/178995391	Valid		system	Tile_058-012-000_0-000.jpg			2021-05-19 09:50:30		NO		IN FOCUS
178995391	https://volunteer.ala.org.au/validate/task/178995391	Valid		system	Tile_058-012-000_0-000.jpg		2021-05-19 08:37:20	2021-05-19 09:50:30		NO		IN FOCUS
178995391	https://volunteer.ala.org.au/validate/task/178995391	Valid		system	Tile_058-012-000_0-000.jpg		2021-05-18 18:25:22	2021-05-19 09:50:30		NO		IN FOCUS
178995393	https://volunteer.ala.org.au/validate/task/178995393	Valid		system	Tile_058-014-000_0-000.jpg			2021-05-19 09:51:13		NO		IN FOCUS
178995393	https://volunteer.ala.org.au/validate/task/178995393	Valid		system	Tile_058-014-000_0-000.jpg		2021-05-19 08:37:44	2021-05-19 09:51:13		NO		IN FOCUS
178995393	https://volunteer.ala.org.au/validate/task/178995393	Valid		system	Tile_058-014-000_0-000.jpg		2021-05-19 09:51:13	2021-05-19 09:51:13		NO		IN FOCUS
178995393	https://volunteer.ala.org.au/validate/task/178995393	Valid		system	Tile_058-014-000_0-000.jpg		2021-05-18 18:25:51	2021-05-19 09:51:13		NO		IN FOCUS
178995394	https://volunteer.ala.org.au/validate/task/178995394	Valid		system	Tile_058-015-000_0-000.jpg		2021-05-19 08:37:56	2021-05-19 09:51:31		NO		IN FOCUS
178995394	https://volunteer.ala.org.au/validate/task/178995394	Valid		system	Tile_058-015-000_0-000.jpg		2021-05-18 18:26:08	2021-05-19 09:51:31		NO		IN FOCUS
178995394	https://volunteer.ala.org.au/validate/task/178995394	Valid		system	Tile_058-015-000_0-000.jpg			2021-05-19 09:51:31		NO		IN FOCUS
178995394	https://volunteer.ala.org.au/validate/task/178995394	Valid		system	Tile_058-015-000_0-000.jpg		2021-05-19 09:51:30	2021-05-19 09:51:31		NO		IN FOCUS
178995395	https://volunteer.ala.org.au/validate/task/178995395	Valid		system	Tile_058-016-000_0-000.jpg			2021-05-19 09:51:45		NO		IN FOCUS
178995395	https://volunteer.ala.org.au/validate/task/178995395	Valid		system	Tile_058-016-000_0-000.jpg		2021-05-19 09:51:45	2021-05-19 09:51:45		NO		IN FOCUS
178995395	https://volunteer.ala.org.au/validate/task/178995395	Valid		system	Tile_058-016-000_0-000.jpg		2021-05-18 18:26:21	2021-05-19 09:51:45		NO		IN FOCUS
178995395	https://volunteer.ala.org.au/validate/task/178995395	Valid		system	Tile_058-016-000_0-000.jpg		2021-05-19 08:38:11	2021-05-19 09:51:45		NO		IN FOCUS
178995396	https://volunteer.ala.org.au/validate/task/178995396	Valid		system	Tile_058-017-000_0-000.jpg			2021-05-19 09:52:00		NO		IN FOCUS
178995396	https://volunteer.ala.org.au/validate/task/178995396	Valid		system	Tile_058-017-000_0-000.jpg		2021-05-19 08:38:27	2021-05-19 09:52:00		NO		IN FOCUS
178995396	https://volunteer.ala.org.au/validate/task/178995396	Valid		system	Tile_058-017-000_0-000.jpg		2021-05-18 18:26:34	2021-05-19 09:52:00		NO		IN FOCUS
178995396	https://volunteer.ala.org.au/validate/task/178995396	Valid		system	Tile_058-017-000_0-000.jpg		2021-05-19 09:51:59	2021-05-19 09:52:00		NO		IN FOCUS
178995397	https://volunteer.ala.org.au/validate/task/178995397	Valid		system	Tile_058-018-000_0-000.jpg		2021-05-18 18:26:49	2021-05-19 09:53:10		NO		IN FOCUS
178995397	https://volunteer.ala.org.au/validate/task/178995397	Valid		system	Tile_058-018-000_0-000.jpg		2021-05-19 08:38:40	2021-05-19 09:53:10		NO		IN FOCUS
178995397	https://volunteer.ala.org.au/validate/task/178995397	Valid		system	Tile_058-018-000_0-000.jpg			2021-05-19 09:53:10		NO		IN FOCUS
178995397	https://volunteer.ala.org.au/validate/task/178995397	Valid		system	Tile_058-018-000_0-000.jpg		2021-05-19 09:53:09	2021-05-19 09:53:10		NO		IN FOCUS
178995404	https://volunteer.ala.org.au/validate/task/178995404	Valid		system	Tile_058-025-000_0-000.jpg			2021-05-19 09:54:48		NO		IN FOCUS
178995404	https://volunteer.ala.org.au/validate/task/178995404	Valid		system	Tile_058-025-000_0-000.jpg		2021-05-19 09:54:48	2021-05-19 09:54:48		NO		IN FOCUS
178995404	https://volunteer.ala.org.au/validate/task/178995404	Valid		system	Tile_058-025-000_0-000.jpg		2021-05-18 18:28:35	2021-05-19 09:54:48		NO		IN FOCUS
178995404	https://volunteer.ala.org.au/validate/task/178995404	Valid		system	Tile_058-025-000_0-000.jpg		2021-05-19 08:40:09	2021-05-19 09:54:48		NO		IN FOCUS
178995367	https://volunteer.ala.org.au/validate/task/178995367	Valid		system	Tile_057-048-000_0-000.jpg		2021-05-19 09:54:58	2021-05-19 09:54:59		NO		IN FOCUS
178995367	https://volunteer.ala.org.au/validate/task/178995367	Valid		system	Tile_057-048-000_0-000.jpg			2021-05-19 09:54:59		NO		IN FOCUS
178995367	https://volunteer.ala.org.au/validate/task/178995367	Valid		system	Tile_057-048-000_0-000.jpg		2021-05-19 08:29:54	2021-05-19 09:54:59		NO		IN FOCUS
178995367	https://volunteer.ala.org.au/validate/task/178995367	Valid		system	Tile_057-048-000_0-000.jpg		2021-05-18 18:18:37	2021-05-19 09:54:59		NO		IN FOCUS
178995405	https://volunteer.ala.org.au/validate/task/178995405	Valid		system	Tile_058-026-000_0-000.jpg		2021-05-19 09:55:05	2021-05-19 09:55:06		NO		IN FOCUS
178995405	https://volunteer.ala.org.au/validate/task/178995405	Valid		system	Tile_058-026-000_0-000.jpg		2021-05-18 18:28:50	2021-05-19 09:55:06		NO		IN FOCUS
178995405	https://volunteer.ala.org.au/validate/task/178995405	Valid		system	Tile_058-026-000_0-000.jpg			2021-05-19 09:55:06		NO		IN FOCUS
178995405	https://volunteer.ala.org.au/validate/task/178995405	Valid		system	Tile_058-026-000_0-000.jpg		2021-05-19 08:40:22	2021-05-19 09:55:06		NO		IN FOCUS
178995372	https://volunteer.ala.org.au/validate/task/178995372	Valid		system	Tile_057-053-000_0-000.jpg		2021-05-18 18:19:55	2021-05-19 09:55:44		NO		IN FOCUS
178995372	https://volunteer.ala.org.au/validate/task/178995372	Valid		system	Tile_057-053-000_0-000.jpg			2021-05-19 09:55:44		NO		IN FOCUS
178995372	https://volunteer.ala.org.au/validate/task/178995372	Valid		system	Tile_057-053-000_0-000.jpg		2021-05-19 08:31:54	2021-05-19 09:55:44		NO		IN FOCUS
178995372	https://volunteer.ala.org.au/validate/task/178995372	Valid		system	Tile_057-053-000_0-000.jpg		2021-05-19 09:55:44	2021-05-19 09:55:44		NO		IN FOCUS
178995415	https://volunteer.ala.org.au/validate/task/178995415	Valid		system	Tile_058-036-000_0-000.jpg		2021-05-19 09:57:08	2021-05-19 09:57:09		NO		IN FOCUS
178995415	https://volunteer.ala.org.au/validate/task/178995415	Valid		system	Tile_058-036-000_0-000.jpg		2021-05-19 08:42:40	2021-05-19 09:57:09		NO		IN FOCUS
178995415	https://volunteer.ala.org.au/validate/task/178995415	Valid		system	Tile_058-036-000_0-000.jpg			2021-05-19 09:57:09		NO		IN FOCUS
178995415	https://volunteer.ala.org.au/validate/task/178995415	Valid		system	Tile_058-036-000_0-000.jpg		2021-05-18 18:32:04	2021-05-19 09:57:09		NO		IN FOCUS
178995375	https://volunteer.ala.org.au/validate/task/178995375	Valid		system	Tile_057-056-000_0-000.jpg		2021-05-18 18:20:43	2021-05-19 09:57:10		NO		IN FOCUS
178995375	https://volunteer.ala.org.au/validate/task/178995375	Valid		system	Tile_057-056-000_0-000.jpg			2021-05-19 09:57:10		NO		IN FOCUS
178995375	https://volunteer.ala.org.au/validate/task/178995375	Valid		system	Tile_057-056-000_0-000.jpg		2021-05-19 09:57:10	2021-05-19 09:57:10		NO		IN FOCUS
178995375	https://volunteer.ala.org.au/validate/task/178995375	Valid		system	Tile_057-056-000_0-000.jpg		2021-05-19 08:32:59	2021-05-19 09:57:10		NO		IN FOCUS
178995416	https://volunteer.ala.org.au/validate/task/178995416	Valid		system	Tile_058-037-000_0-000.jpg		2021-05-19 08:42:51	2021-05-19 09:57:31		NO		IN FOCUS
178995416	https://volunteer.ala.org.au/validate/task/178995416	Valid		system	Tile_058-037-000_0-000.jpg		2021-05-18 18:32:20	2021-05-19 09:57:31		NO		IN FOCUS
178995416	https://volunteer.ala.org.au/validate/task/178995416	Valid		system	Tile_058-037-000_0-000.jpg		2021-05-19 09:57:30	2021-05-19 09:57:31		NO		IN FOCUS
178995416	https://volunteer.ala.org.au/validate/task/178995416	Valid		system	Tile_058-037-000_0-000.jpg			2021-05-19 09:57:31		NO		IN FOCUS
178995417	https://volunteer.ala.org.au/validate/task/178995417	Valid		system	Tile_058-038-000_0-000.jpg		2021-05-19 08:43:02	2021-05-19 09:58:00		NO		IN FOCUS
178995417	https://volunteer.ala.org.au/validate/task/178995417	Valid		system	Tile_058-038-000_0-000.jpg		2021-05-18 18:32:34	2021-05-19 09:58:00		NO		IN FOCUS
178995417	https://volunteer.ala.org.au/validate/task/178995417	Valid		system	Tile_058-038-000_0-000.jpg		2021-05-19 09:57:59	2021-05-19 09:58:00		NO		IN FOCUS
178995417	https://volunteer.ala.org.au/validate/task/178995417	Valid		system	Tile_058-038-000_0-000.jpg			2021-05-19 09:58:00		NO		IN FOCUS
178995418	https://volunteer.ala.org.au/validate/task/178995418	Valid		system	Tile_058-039-000_0-000.jpg		2021-05-19 08:43:16	2021-05-19 09:58:18		NO		IN FOCUS
178995418	https://volunteer.ala.org.au/validate/task/178995418	Valid		system	Tile_058-039-000_0-000.jpg			2021-05-19 09:58:18		NO		IN FOCUS
178995418	https://volunteer.ala.org.au/validate/task/178995418	Valid		system	Tile_058-039-000_0-000.jpg		2021-05-18 18:32:52	2021-05-19 09:58:18		NO		IN FOCUS
178995418	https://volunteer.ala.org.au/validate/task/178995418	Valid		system	Tile_058-039-000_0-000.jpg		2021-05-19 09:58:17	2021-05-19 09:58:18		NO		IN FOCUS
178995419	https://volunteer.ala.org.au/validate/task/178995419	Valid		system	Tile_058-040-000_0-000.jpg		2021-05-19 08:43:28	2021-05-19 09:58:31		NO		IN FOCUS
178995419	https://volunteer.ala.org.au/validate/task/178995419	Valid		system	Tile_058-040-000_0-000.jpg		2021-05-19 09:58:31	2021-05-19 09:58:31		NO		IN FOCUS
178995419	https://volunteer.ala.org.au/validate/task/178995419	Valid		system	Tile_058-040-000_0-000.jpg			2021-05-19 09:58:31		NO		IN FOCUS
178995419	https://volunteer.ala.org.au/validate/task/178995419	Valid		system	Tile_058-040-000_0-000.jpg		2021-05-18 18:33:11	2021-05-19 09:58:31		NO		IN FOCUS
178995381	https://volunteer.ala.org.au/validate/task/178995381	Valid		system	Tile_058-002-000_0-000.jpg		2021-05-18 18:22:46	2021-05-19 09:58:40		NO		IN FOCUS
178995381	https://volunteer.ala.org.au/validate/task/178995381	Valid		system	Tile_058-002-000_0-000.jpg		2021-05-19 09:58:39	2021-05-19 09:58:40		NO		IN FOCUS
178995381	https://volunteer.ala.org.au/validate/task/178995381	Valid		system	Tile_058-002-000_0-000.jpg			2021-05-19 09:58:40		NO		IN FOCUS
178995381	https://volunteer.ala.org.au/validate/task/178995381	Valid		system	Tile_058-002-000_0-000.jpg		2021-05-19 08:34:28	2021-05-19 09:58:40		NO		IN FOCUS
178995421	https://volunteer.ala.org.au/validate/task/178995421	Valid		system	Tile_058-042-000_0-000.jpg		2021-05-19 08:43:55	2021-05-19 09:59:15		NO		IN FOCUS
178995421	https://volunteer.ala.org.au/validate/task/178995421	Valid		system	Tile_058-042-000_0-000.jpg		2021-05-19 09:59:15	2021-05-19 09:59:15		NO		IN FOCUS
178995421	https://volunteer.ala.org.au/validate/task/178995421	Valid		system	Tile_058-042-000_0-000.jpg			2021-05-19 09:59:15		NO		IN FOCUS
178995421	https://volunteer.ala.org.au/validate/task/178995421	Valid		system	Tile_058-042-000_0-000.jpg		2021-05-18 18:33:53	2021-05-19 09:59:15		NO		IN FOCUS
178995423	https://volunteer.ala.org.au/validate/task/178995423	Valid		system	Tile_058-044-000_0-000.jpg		2021-05-19 09:59:46	2021-05-19 09:59:48		NO		IN FOCUS
178995423	https://volunteer.ala.org.au/validate/task/178995423	Valid		system	Tile_058-044-000_0-000.jpg			2021-05-19 09:59:48		NO		IN FOCUS
178995423	https://volunteer.ala.org.au/validate/task/178995423	Valid		system	Tile_058-044-000_0-000.jpg		2021-05-18 18:34:24	2021-05-19 09:59:48		NO		IN FOCUS
178995423	https://volunteer.ala.org.au/validate/task/178995423	Valid		system	Tile_058-044-000_0-000.jpg		2021-05-19 08:44:20	2021-05-19 09:59:48		NO		IN FOCUS
178995384	https://volunteer.ala.org.au/validate/task/178995384	Valid		system	Tile_058-005-000_0-000.jpg			2021-05-19 10:00:14		NO		IN FOCUS
178995384	https://volunteer.ala.org.au/validate/task/178995384	Valid		system	Tile_058-005-000_0-000.jpg		2021-05-19 08:35:13	2021-05-19 10:00:14		NO		IN FOCUS
178995384	https://volunteer.ala.org.au/validate/task/178995384	Valid		system	Tile_058-005-000_0-000.jpg		2021-05-19 10:00:13	2021-05-19 10:00:14		NO		IN FOCUS
178995384	https://volunteer.ala.org.au/validate/task/178995384	Valid		system	Tile_058-005-000_0-000.jpg		2021-05-18 18:23:30	2021-05-19 10:00:14		NO		IN FOCUS
178995385	https://volunteer.ala.org.au/validate/task/178995385	Valid		system	Tile_058-006-000_0-000.jpg		2021-05-19 10:00:39	2021-05-19 10:00:39		NO		IN FOCUS
178995385	https://volunteer.ala.org.au/validate/task/178995385	Valid		system	Tile_058-006-000_0-000.jpg		2021-05-18 18:23:43	2021-05-19 10:00:39		NO		IN FOCUS
178995385	https://volunteer.ala.org.au/validate/task/178995385	Valid		system	Tile_058-006-000_0-000.jpg		2021-05-19 08:35:26	2021-05-19 10:00:39		NO		IN FOCUS
178995385	https://volunteer.ala.org.au/validate/task/178995385	Valid		system	Tile_058-006-000_0-000.jpg			2021-05-19 10:00:39		NO		IN FOCUS
178995386	https://volunteer.ala.org.au/validate/task/178995386	Valid		system	Tile_058-007-000_0-000.jpg		2021-05-19 10:01:01	2021-05-19 10:01:02		NO		IN FOCUS
178995386	https://volunteer.ala.org.au/validate/task/178995386	Valid		system	Tile_058-007-000_0-000.jpg			2021-05-19 10:01:02		NO		IN FOCUS
178995386	https://volunteer.ala.org.au/validate/task/178995386	Valid		system	Tile_058-007-000_0-000.jpg		2021-05-18 18:24:02	2021-05-19 10:01:02		NO		IN FOCUS
178995386	https://volunteer.ala.org.au/validate/task/178995386	Valid		system	Tile_058-007-000_0-000.jpg		2021-05-19 08:35:51	2021-05-19 10:01:02		NO		IN FOCUS
178995387	https://volunteer.ala.org.au/validate/task/178995387	Valid		system	Tile_058-008-000_0-000.jpg			2021-05-19 10:01:24		NO		IN FOCUS
178995387	https://volunteer.ala.org.au/validate/task/178995387	Valid		system	Tile_058-008-000_0-000.jpg		2021-05-19 08:36:18	2021-05-19 10:01:24		NO		IN FOCUS
178995387	https://volunteer.ala.org.au/validate/task/178995387	Valid		system	Tile_058-008-000_0-000.jpg		2021-05-19 10:01:24	2021-05-19 10:01:24		NO		IN FOCUS
178995387	https://volunteer.ala.org.au/validate/task/178995387	Valid		system	Tile_058-008-000_0-000.jpg		2021-05-18 18:24:15	2021-05-19 10:01:24		NO		IN FOCUS
178995431	https://volunteer.ala.org.au/validate/task/178995431	Valid		system	Tile_058-052-000_0-000.jpg		2021-05-18 18:38:13	2021-05-19 10:01:31		NO		IN FOCUS
178995431	https://volunteer.ala.org.au/validate/task/178995431	Valid		system	Tile_058-052-000_0-000.jpg		2021-05-19 08:46:02	2021-05-19 10:01:31		NO		IN FOCUS
178995431	https://volunteer.ala.org.au/validate/task/178995431	Valid		system	Tile_058-052-000_0-000.jpg		2021-05-19 10:01:30	2021-05-19 10:01:31		NO		IN FOCUS
178995431	https://volunteer.ala.org.au/validate/task/178995431	Valid		system	Tile_058-052-000_0-000.jpg			2021-05-19 10:01:31		NO		IN FOCUS
178995432	https://volunteer.ala.org.au/validate/task/178995432	Valid		system	Tile_058-053-000_0-000.jpg			2021-05-19 10:01:45		NO		IN FOCUS
178995432	https://volunteer.ala.org.au/validate/task/178995432	Valid		system	Tile_058-053-000_0-000.jpg		2021-05-19 10:01:45	2021-05-19 10:01:45		NO		IN FOCUS
178995432	https://volunteer.ala.org.au/validate/task/178995432	Valid		system	Tile_058-053-000_0-000.jpg		2021-05-19 08:46:14	2021-05-19 10:01:45		NO		IN FOCUS
178995432	https://volunteer.ala.org.au/validate/task/178995432	Valid		system	Tile_058-053-000_0-000.jpg		2021-05-18 18:38:27	2021-05-19 10:01:45		NO		IN FOCUS
178995433	https://volunteer.ala.org.au/validate/task/178995433	Valid		system	Tile_058-054-000_0-000.jpg		2021-05-19 08:46:26	2021-05-19 10:01:59		NO		IN FOCUS
178995433	https://volunteer.ala.org.au/validate/task/178995433	Valid		system	Tile_058-054-000_0-000.jpg		2021-05-18 18:38:41	2021-05-19 10:01:59		NO		IN FOCUS
178995433	https://volunteer.ala.org.au/validate/task/178995433	Valid		system	Tile_058-054-000_0-000.jpg		2021-05-19 10:01:59	2021-05-19 10:01:59		NO		IN FOCUS
178995433	https://volunteer.ala.org.au/validate/task/178995433	Valid		system	Tile_058-054-000_0-000.jpg			2021-05-19 10:01:59		NO		IN FOCUS
178995388	https://volunteer.ala.org.au/validate/task/178995388	Valid		system	Tile_058-009-000_0-000.jpg			2021-05-19 10:02:15		NO		IN FOCUS
178995388	https://volunteer.ala.org.au/validate/task/178995388	Valid		system	Tile_058-009-000_0-000.jpg		2021-05-19 08:36:33	2021-05-19 10:02:15		NO		IN FOCUS
178995388	https://volunteer.ala.org.au/validate/task/178995388	Valid		system	Tile_058-009-000_0-000.jpg		2021-05-19 10:02:14	2021-05-19 10:02:15		NO		IN FOCUS
178995388	https://volunteer.ala.org.au/validate/task/178995388	Valid		system	Tile_058-009-000_0-000.jpg		2021-05-18 18:24:29	2021-05-19 10:02:15		NO		IN FOCUS
178995434	https://volunteer.ala.org.au/validate/task/178995434	Valid		system	Tile_058-055-000_0-000.jpg		2021-05-18 18:38:55	2021-05-19 10:02:18		NO		IN FOCUS
178995434	https://volunteer.ala.org.au/validate/task/178995434	Valid		system	Tile_058-055-000_0-000.jpg		2021-05-19 08:46:38	2021-05-19 10:02:18		NO		IN FOCUS
178995434	https://volunteer.ala.org.au/validate/task/178995434	Valid		system	Tile_058-055-000_0-000.jpg		2021-05-19 10:02:18	2021-05-19 10:02:18		NO		IN FOCUS
178995434	https://volunteer.ala.org.au/validate/task/178995434	Valid		system	Tile_058-055-000_0-000.jpg			2021-05-19 10:02:18		NO		IN FOCUS
178995389	https://volunteer.ala.org.au/validate/task/178995389	Valid		system	Tile_058-010-000_0-000.jpg			2021-05-19 10:03:00		NO		IN FOCUS
178995389	https://volunteer.ala.org.au/validate/task/178995389	Valid		system	Tile_058-010-000_0-000.jpg		2021-05-19 08:36:51	2021-05-19 10:03:00		NO		IN FOCUS
178995389	https://volunteer.ala.org.au/validate/task/178995389	Valid		system	Tile_058-010-000_0-000.jpg		2021-05-19 10:02:59	2021-05-19 10:03:00		NO		IN FOCUS
178995389	https://volunteer.ala.org.au/validate/task/178995389	Valid		system	Tile_058-010-000_0-000.jpg		2021-05-18 18:24:54	2021-05-19 10:03:00		NO		IN FOCUS
178995435	https://volunteer.ala.org.au/validate/task/178995435	Valid		system	Tile_058-056-000_0-000.jpg		2021-05-19 08:46:49	2021-05-19 10:03:24		NO		IN FOCUS
178995435	https://volunteer.ala.org.au/validate/task/178995435	Valid		system	Tile_058-056-000_0-000.jpg		2021-05-19 10:03:24	2021-05-19 10:03:24		NO		IN FOCUS
178995435	https://volunteer.ala.org.au/validate/task/178995435	Valid		system	Tile_058-056-000_0-000.jpg		2021-05-18 18:39:10	2021-05-19 10:03:24		NO		IN FOCUS
178995435	https://volunteer.ala.org.au/validate/task/178995435	Valid		system	Tile_058-056-000_0-000.jpg			2021-05-19 10:03:24		NO		IN FOCUS
178995398	https://volunteer.ala.org.au/validate/task/178995398	Valid		system	Tile_058-019-000_0-000.jpg		2021-05-19 08:38:51	2021-05-19 10:52:07		NO		IN FOCUS
178995398	https://volunteer.ala.org.au/validate/task/178995398	Valid		system	Tile_058-019-000_0-000.jpg			2021-05-19 10:52:07		NO		IN FOCUS
178995398	https://volunteer.ala.org.au/validate/task/178995398	Valid		system	Tile_058-019-000_0-000.jpg		2021-05-19 10:52:06	2021-05-19 10:52:07		NO		IN FOCUS
178995398	https://volunteer.ala.org.au/validate/task/178995398	Valid		system	Tile_058-019-000_0-000.jpg		2021-05-18 18:27:02	2021-05-19 10:52:07		NO		IN FOCUS
178995399	https://volunteer.ala.org.au/validate/task/178995399	Valid		system	Tile_058-020-000_0-000.jpg		2021-05-18 18:27:16	2021-05-19 10:52:19		NO		IN FOCUS
178995399	https://volunteer.ala.org.au/validate/task/178995399	Valid		system	Tile_058-020-000_0-000.jpg		2021-05-19 10:52:18	2021-05-19 10:52:19		NO		IN FOCUS
178995399	https://volunteer.ala.org.au/validate/task/178995399	Valid		system	Tile_058-020-000_0-000.jpg		2021-05-19 08:39:09	2021-05-19 10:52:19		NO		IN FOCUS
178995399	https://volunteer.ala.org.au/validate/task/178995399	Valid		system	Tile_058-020-000_0-000.jpg			2021-05-19 10:52:19		NO		IN FOCUS
178995400	https://volunteer.ala.org.au/validate/task/178995400	Valid		system	Tile_058-021-000_0-000.jpg		2021-05-19 08:39:21	2021-05-19 10:52:30		NO		IN FOCUS
178995400	https://volunteer.ala.org.au/validate/task/178995400	Valid		system	Tile_058-021-000_0-000.jpg			2021-05-19 10:52:30		NO		IN FOCUS
178995400	https://volunteer.ala.org.au/validate/task/178995400	Valid		system	Tile_058-021-000_0-000.jpg		2021-05-19 10:52:30	2021-05-19 10:52:30		NO		IN FOCUS
178995400	https://volunteer.ala.org.au/validate/task/178995400	Valid		system	Tile_058-021-000_0-000.jpg		2021-05-18 18:27:31	2021-05-19 10:52:30		NO		IN FOCUS
178995401	https://volunteer.ala.org.au/validate/task/178995401	Valid		system	Tile_058-022-000_0-000.jpg		2021-05-18 18:27:47	2021-05-19 10:52:45		NO		IN FOCUS
178995401	https://volunteer.ala.org.au/validate/task/178995401	Valid		system	Tile_058-022-000_0-000.jpg		2021-05-19 10:52:44	2021-05-19 10:52:45		NO		IN FOCUS
178995401	https://volunteer.ala.org.au/validate/task/178995401	Valid		system	Tile_058-022-000_0-000.jpg		2021-05-19 08:39:33	2021-05-19 10:52:45		NO		IN FOCUS
178995401	https://volunteer.ala.org.au/validate/task/178995401	Valid		system	Tile_058-022-000_0-000.jpg			2021-05-19 10:52:45		NO		IN FOCUS
178995402	https://volunteer.ala.org.au/validate/task/178995402	Valid		system	Tile_058-023-000_0-000.jpg			2021-05-19 10:53:09		NO		IN FOCUS
178995402	https://volunteer.ala.org.au/validate/task/178995402	Valid		system	Tile_058-023-000_0-000.jpg		2021-05-19 08:39:45	2021-05-19 10:53:09		NO		IN FOCUS
178995402	https://volunteer.ala.org.au/validate/task/178995402	Valid		system	Tile_058-023-000_0-000.jpg		2021-05-19 10:53:09	2021-05-19 10:53:09		NO		IN FOCUS
178995402	https://volunteer.ala.org.au/validate/task/178995402	Valid		system	Tile_058-023-000_0-000.jpg		2021-05-18 18:28:00	2021-05-19 10:53:09		NO		IN FOCUS
178995403	https://volunteer.ala.org.au/validate/task/178995403	Valid		system	Tile_058-024-000_0-000.jpg		2021-05-18 18:28:16	2021-05-19 10:53:21		NO		IN FOCUS
178995403	https://volunteer.ala.org.au/validate/task/178995403	Valid		system	Tile_058-024-000_0-000.jpg			2021-05-19 10:53:21		NO		IN FOCUS
178995403	https://volunteer.ala.org.au/validate/task/178995403	Valid		system	Tile_058-024-000_0-000.jpg		2021-05-19 08:39:58	2021-05-19 10:53:21		NO		IN FOCUS
178995403	https://volunteer.ala.org.au/validate/task/178995403	Valid		system	Tile_058-024-000_0-000.jpg		2021-05-19 10:53:21	2021-05-19 10:53:21		NO		IN FOCUS
178995409	https://volunteer.ala.org.au/validate/task/178995409	Valid		system	Tile_058-030-000_0-000.jpg			2021-05-19 10:54:03		NO		IN FOCUS
178995409	https://volunteer.ala.org.au/validate/task/178995409	Valid		system	Tile_058-030-000_0-000.jpg		2021-05-19 08:41:13	2021-05-19 10:54:03		NO		IN FOCUS
178995409	https://volunteer.ala.org.au/validate/task/178995409	Valid		system	Tile_058-030-000_0-000.jpg		2021-05-18 18:29:50	2021-05-19 10:54:03		NO		IN FOCUS
178995409	https://volunteer.ala.org.au/validate/task/178995409	Valid		system	Tile_058-030-000_0-000.jpg		2021-05-19 10:54:03	2021-05-19 10:54:03		NO		IN FOCUS
178995436	https://volunteer.ala.org.au/validate/task/178995436	Valid		system	Tile_058-057-000_0-000.jpg		2021-05-19 10:54:33	2021-05-19 10:54:33		NO		IN FOCUS
178995436	https://volunteer.ala.org.au/validate/task/178995436	Valid		system	Tile_058-057-000_0-000.jpg		2021-05-19 08:47:02	2021-05-19 10:54:33		NO		IN FOCUS
178995436	https://volunteer.ala.org.au/validate/task/178995436	Valid		system	Tile_058-057-000_0-000.jpg			2021-05-19 10:54:33		NO		IN FOCUS
178995436	https://volunteer.ala.org.au/validate/task/178995436	Valid		system	Tile_058-057-000_0-000.jpg		2021-05-18 18:39:23	2021-05-19 10:54:33		NO		IN FOCUS
178995437	https://volunteer.ala.org.au/validate/task/178995437	Valid		system	Tile_058-058-000_0-000.jpg		2021-05-18 18:39:37	2021-05-19 10:54:51		NO		IN FOCUS
178995437	https://volunteer.ala.org.au/validate/task/178995437	Valid		system	Tile_058-058-000_0-000.jpg		2021-05-19 08:47:13	2021-05-19 10:54:51		NO		IN FOCUS
178995437	https://volunteer.ala.org.au/validate/task/178995437	Valid		system	Tile_058-058-000_0-000.jpg		2021-05-19 10:54:51	2021-05-19 10:54:51		NO		IN FOCUS
178995437	https://volunteer.ala.org.au/validate/task/178995437	Valid		system	Tile_058-058-000_0-000.jpg			2021-05-19 10:54:51		NO		IN FOCUS
178995438	https://volunteer.ala.org.au/validate/task/178995438	Valid		system	Tile_058-059-000_0-000.jpg		2021-05-19 08:47:24	2021-05-19 10:55:22		NO		IN FOCUS
178995438	https://volunteer.ala.org.au/validate/task/178995438	Valid		system	Tile_058-059-000_0-000.jpg		2021-05-19 10:55:21	2021-05-19 10:55:22		NO		IN FOCUS
178995438	https://volunteer.ala.org.au/validate/task/178995438	Valid		system	Tile_058-059-000_0-000.jpg			2021-05-19 10:55:22		NO		IN FOCUS
178995438	https://volunteer.ala.org.au/validate/task/178995438	Valid		system	Tile_058-059-000_0-000.jpg		2021-05-18 18:39:51	2021-05-19 10:55:22		NO		IN FOCUS
178995440	https://volunteer.ala.org.au/validate/task/178995440	Valid		system	Tile_059-001-000_0-000.jpg		2021-05-19 10:55:51	2021-05-19 10:55:51		NO		IN FOCUS
178995440	https://volunteer.ala.org.au/validate/task/178995440	Valid		system	Tile_059-001-000_0-000.jpg			2021-05-19 10:55:51		NO		IN FOCUS
178995440	https://volunteer.ala.org.au/validate/task/178995440	Valid		system	Tile_059-001-000_0-000.jpg		2021-05-19 08:48:01	2021-05-19 10:55:51		NO		IN FOCUS
178995440	https://volunteer.ala.org.au/validate/task/178995440	Valid		system	Tile_059-001-000_0-000.jpg		2021-05-18 18:40:18	2021-05-19 10:55:51		NO		IN FOCUS
178995442	https://volunteer.ala.org.au/validate/task/178995442	Valid		system	Tile_059-003-000_0-000.jpg			2021-05-19 10:56:29		NO		IN FOCUS
178995442	https://volunteer.ala.org.au/validate/task/178995442	Valid		system	Tile_059-003-000_0-000.jpg		2021-05-19 10:56:29	2021-05-19 10:56:29		NO		IN FOCUS
178995442	https://volunteer.ala.org.au/validate/task/178995442	Valid		system	Tile_059-003-000_0-000.jpg		2021-05-19 08:48:23	2021-05-19 10:56:29		NO		IN FOCUS
178995442	https://volunteer.ala.org.au/validate/task/178995442	Valid		system	Tile_059-003-000_0-000.jpg		2021-05-18 19:31:01	2021-05-19 10:56:29		NO		IN FOCUS
178995443	https://volunteer.ala.org.au/validate/task/178995443	Valid		system	Tile_059-004-000_0-000.jpg		2021-05-18 18:40:53	2021-05-19 10:56:41		NO		IN FOCUS
178995443	https://volunteer.ala.org.au/validate/task/178995443	Valid		system	Tile_059-004-000_0-000.jpg		2021-05-19 10:56:41	2021-05-19 10:56:41		NO		IN FOCUS
178995443	https://volunteer.ala.org.au/validate/task/178995443	Valid		system	Tile_059-004-000_0-000.jpg		2021-05-19 08:48:35	2021-05-19 10:56:41		NO		IN FOCUS
178995443	https://volunteer.ala.org.au/validate/task/178995443	Valid		system	Tile_059-004-000_0-000.jpg			2021-05-19 10:56:41		NO		IN FOCUS
178995444	https://volunteer.ala.org.au/validate/task/178995444	Valid		system	Tile_059-005-000_0-000.jpg		2021-05-18 19:31:15	2021-05-19 10:57:55		NO		IN FOCUS
178995444	https://volunteer.ala.org.au/validate/task/178995444	Valid		system	Tile_059-005-000_0-000.jpg			2021-05-19 10:57:55		NO		IN FOCUS
178995444	https://volunteer.ala.org.au/validate/task/178995444	Valid		system	Tile_059-005-000_0-000.jpg		2021-05-19 10:57:55	2021-05-19 10:57:55		NO		IN FOCUS
178995444	https://volunteer.ala.org.au/validate/task/178995444	Valid		system	Tile_059-005-000_0-000.jpg		2021-05-19 08:48:46	2021-05-19 10:57:55		NO		IN FOCUS
178995445	https://volunteer.ala.org.au/validate/task/178995445	Valid		system	Tile_059-006-000_0-000.jpg		2021-05-19 08:48:57	2021-05-19 10:58:07		NO		IN FOCUS
178995445	https://volunteer.ala.org.au/validate/task/178995445	Valid		system	Tile_059-006-000_0-000.jpg		2021-05-19 10:58:07	2021-05-19 10:58:07		NO		IN FOCUS
178995445	https://volunteer.ala.org.au/validate/task/178995445	Valid		system	Tile_059-006-000_0-000.jpg			2021-05-19 10:58:07		NO		IN FOCUS
178995445	https://volunteer.ala.org.au/validate/task/178995445	Valid		system	Tile_059-006-000_0-000.jpg		2021-05-18 18:41:14	2021-05-19 10:58:07		NO		IN FOCUS
178995446	https://volunteer.ala.org.au/validate/task/178995446	Valid		system	Tile_059-007-000_0-000.jpg		2021-05-18 18:41:30	2021-05-19 10:58:28		NO		IN FOCUS
178995446	https://volunteer.ala.org.au/validate/task/178995446	Valid		system	Tile_059-007-000_0-000.jpg		2021-05-19 08:49:08	2021-05-19 10:58:28		NO		IN FOCUS
178995446	https://volunteer.ala.org.au/validate/task/178995446	Valid		system	Tile_059-007-000_0-000.jpg			2021-05-19 10:58:28		NO		IN FOCUS
178995446	https://volunteer.ala.org.au/validate/task/178995446	Valid		system	Tile_059-007-000_0-000.jpg		2021-05-19 10:58:28	2021-05-19 10:58:28		NO		IN FOCUS
178995447	https://volunteer.ala.org.au/validate/task/178995447	Valid		system	Tile_059-008-000_0-000.jpg		2021-05-19 10:58:40	2021-05-19 10:58:40		NO		IN FOCUS
178995447	https://volunteer.ala.org.au/validate/task/178995447	Valid		system	Tile_059-008-000_0-000.jpg			2021-05-19 10:58:40		NO		IN FOCUS
178995447	https://volunteer.ala.org.au/validate/task/178995447	Valid		system	Tile_059-008-000_0-000.jpg		2021-05-18 19:31:30	2021-05-19 10:58:40		NO		IN FOCUS
178995447	https://volunteer.ala.org.au/validate/task/178995447	Valid		system	Tile_059-008-000_0-000.jpg		2021-05-19 08:49:21	2021-05-19 10:58:40		NO		IN FOCUS
178995448	https://volunteer.ala.org.au/validate/task/178995448	Valid		system	Tile_059-009-000_0-000.jpg		2021-05-18 18:41:55	2021-05-19 10:58:53		NO		IN FOCUS
178995448	https://volunteer.ala.org.au/validate/task/178995448	Valid		system	Tile_059-009-000_0-000.jpg		2021-05-19 08:49:37	2021-05-19 10:58:53		NO		IN FOCUS
178995448	https://volunteer.ala.org.au/validate/task/178995448	Valid		system	Tile_059-009-000_0-000.jpg		2021-05-19 10:58:53	2021-05-19 10:58:53		NO		IN FOCUS
178995448	https://volunteer.ala.org.au/validate/task/178995448	Valid		system	Tile_059-009-000_0-000.jpg			2021-05-19 10:58:53		NO		IN FOCUS
178995449	https://volunteer.ala.org.au/validate/task/178995449	Valid		system	Tile_059-010-000_0-000.jpg		2021-05-19 11:01:26	2021-05-19 11:01:26		NO		IN FOCUS
178995449	https://volunteer.ala.org.au/validate/task/178995449	Valid		system	Tile_059-010-000_0-000.jpg			2021-05-19 11:01:26		NO		IN FOCUS
178995449	https://volunteer.ala.org.au/validate/task/178995449	Valid		system	Tile_059-010-000_0-000.jpg		2021-05-19 08:49:51	2021-05-19 11:01:26		NO		IN FOCUS
178995449	https://volunteer.ala.org.au/validate/task/178995449	Valid		system	Tile_059-010-000_0-000.jpg		2021-05-18 18:42:11	2021-05-19 11:01:26		NO		IN FOCUS
178995450	https://volunteer.ala.org.au/validate/task/178995450	Valid		system	Tile_059-011-000_0-000.jpg		2021-05-19 08:55:52	2021-05-19 11:01:44		NO		IN FOCUS
178995450	https://volunteer.ala.org.au/validate/task/178995450	Valid		system	Tile_059-011-000_0-000.jpg			2021-05-19 11:01:44		NO		IN FOCUS
178995450	https://volunteer.ala.org.au/validate/task/178995450	Valid		system	Tile_059-011-000_0-000.jpg		2021-05-18 18:42:27	2021-05-19 11:01:44		NO		IN FOCUS
178995450	https://volunteer.ala.org.au/validate/task/178995450	Valid		system	Tile_059-011-000_0-000.jpg		2021-05-19 11:01:43	2021-05-19 11:01:44		NO		IN FOCUS
178995451	https://volunteer.ala.org.au/validate/task/178995451	Valid		system	Tile_059-012-000_0-000.jpg		2021-05-19 08:56:06	2021-05-19 11:02:12		NO		IN FOCUS
178995451	https://volunteer.ala.org.au/validate/task/178995451	Valid		system	Tile_059-012-000_0-000.jpg		2021-05-19 11:02:11	2021-05-19 11:02:12		NO		IN FOCUS
178995451	https://volunteer.ala.org.au/validate/task/178995451	Valid		system	Tile_059-012-000_0-000.jpg		2021-05-18 18:42:46	2021-05-19 11:02:12		NO		IN FOCUS
178995451	https://volunteer.ala.org.au/validate/task/178995451	Valid		system	Tile_059-012-000_0-000.jpg			2021-05-19 11:02:12		NO		IN FOCUS
178995452	https://volunteer.ala.org.au/validate/task/178995452	Valid		system	Tile_059-013-000_0-000.jpg			2021-05-19 11:02:29		NO		IN FOCUS
178995452	https://volunteer.ala.org.au/validate/task/178995452	Valid		system	Tile_059-013-000_0-000.jpg		2021-05-18 18:44:00	2021-05-19 11:02:29		NO		IN FOCUS
178995452	https://volunteer.ala.org.au/validate/task/178995452	Valid		system	Tile_059-013-000_0-000.jpg		2021-05-19 11:02:28	2021-05-19 11:02:29		NO		IN FOCUS
178995452	https://volunteer.ala.org.au/validate/task/178995452	Valid		system	Tile_059-013-000_0-000.jpg		2021-05-19 08:56:27	2021-05-19 11:02:29		NO		IN FOCUS
178995453	https://volunteer.ala.org.au/validate/task/178995453	Valid		system	Tile_059-014-000_0-000.jpg		2021-05-19 11:02:40	2021-05-19 11:02:40		NO		IN FOCUS
178995453	https://volunteer.ala.org.au/validate/task/178995453	Valid		system	Tile_059-014-000_0-000.jpg		2021-05-19 08:56:39	2021-05-19 11:02:40		NO		IN FOCUS
178995453	https://volunteer.ala.org.au/validate/task/178995453	Valid		system	Tile_059-014-000_0-000.jpg			2021-05-19 11:02:40		NO		IN FOCUS
178995453	https://volunteer.ala.org.au/validate/task/178995453	Valid		system	Tile_059-014-000_0-000.jpg		2021-05-18 18:44:20	2021-05-19 11:02:40		NO		IN FOCUS
178995441	https://volunteer.ala.org.au/validate/task/178995441	Valid		system	Tile_059-002-000_0-000.jpg		2021-05-19 11:02:56	2021-05-19 11:02:57		NO		IN FOCUS
178995441	https://volunteer.ala.org.au/validate/task/178995441	Valid		system	Tile_059-002-000_0-000.jpg		2021-05-19 08:48:12	2021-05-19 11:02:57		NO		IN FOCUS
178995441	https://volunteer.ala.org.au/validate/task/178995441	Valid		system	Tile_059-002-000_0-000.jpg			2021-05-19 11:02:57		NO		IN FOCUS
178995441	https://volunteer.ala.org.au/validate/task/178995441	Valid		system	Tile_059-002-000_0-000.jpg		2021-05-19 10:56:07	2021-05-19 11:02:57		NO		IN FOCUS
178995455	https://volunteer.ala.org.au/validate/task/178995455	Valid		system	Tile_059-016-000_0-000.jpg		2021-05-19 08:57:03	2021-05-19 11:03:03		NO		IN FOCUS
178995455	https://volunteer.ala.org.au/validate/task/178995455	Valid		system	Tile_059-016-000_0-000.jpg			2021-05-19 11:03:03		NO		IN FOCUS
178995455	https://volunteer.ala.org.au/validate/task/178995455	Valid		system	Tile_059-016-000_0-000.jpg		2021-05-18 18:44:48	2021-05-19 11:03:03		NO		IN FOCUS
178995455	https://volunteer.ala.org.au/validate/task/178995455	Valid		system	Tile_059-016-000_0-000.jpg		2021-05-19 11:03:03	2021-05-19 11:03:03		NO		IN FOCUS
178995456	https://volunteer.ala.org.au/validate/task/178995456	Valid		system	Tile_059-017-000_0-000.jpg			2021-05-19 11:03:16		NO		IN FOCUS
178995456	https://volunteer.ala.org.au/validate/task/178995456	Valid		system	Tile_059-017-000_0-000.jpg		2021-05-19 11:03:15	2021-05-19 11:03:16		NO		IN FOCUS
178995456	https://volunteer.ala.org.au/validate/task/178995456	Valid		system	Tile_059-017-000_0-000.jpg		2021-05-18 18:45:03	2021-05-19 11:03:16		NO		IN FOCUS
178995456	https://volunteer.ala.org.au/validate/task/178995456	Valid		system	Tile_059-017-000_0-000.jpg		2021-05-19 08:57:14	2021-05-19 11:03:16		NO		IN FOCUS
178995457	https://volunteer.ala.org.au/validate/task/178995457	Valid		system	Tile_059-018-000_0-000.jpg		2021-05-19 11:03:32	2021-05-19 11:03:33		NO		IN FOCUS
178995457	https://volunteer.ala.org.au/validate/task/178995457	Valid		system	Tile_059-018-000_0-000.jpg			2021-05-19 11:03:33		NO		IN FOCUS
178995457	https://volunteer.ala.org.au/validate/task/178995457	Valid		system	Tile_059-018-000_0-000.jpg		2021-05-19 08:57:27	2021-05-19 11:03:33		NO		IN FOCUS
178995457	https://volunteer.ala.org.au/validate/task/178995457	Valid		system	Tile_059-018-000_0-000.jpg		2021-05-18 18:45:20	2021-05-19 11:03:33		NO		IN FOCUS
178995454	https://volunteer.ala.org.au/validate/task/178995454	Valid		system	Tile_059-015-000_0-000.jpg		2021-05-19 11:03:35	2021-05-19 11:03:36		NO		IN FOCUS
178995454	https://volunteer.ala.org.au/validate/task/178995454	Valid		system	Tile_059-015-000_0-000.jpg		2021-05-19 11:02:51	2021-05-19 11:03:36		NO		IN FOCUS
178995454	https://volunteer.ala.org.au/validate/task/178995454	Valid		system	Tile_059-015-000_0-000.jpg			2021-05-19 11:03:36		NO		IN FOCUS
178995454	https://volunteer.ala.org.au/validate/task/178995454	Valid		system	Tile_059-015-000_0-000.jpg		2021-05-18 18:44:34	2021-05-19 11:03:36		NO
178995454	https://volunteer.ala.org.au/validate/task/178995454	Valid		system	Tile_059-015-000_0-000.jpg		2021-05-19 08:56:51	2021-05-19 11:03:36		NO		IN FOCUS
178995458	https://volunteer.ala.org.au/validate/task/178995458	Valid		system	Tile_059-019-000_0-000.jpg		2021-05-18 18:45:34	2021-05-19 11:03:44		NO		IN FOCUS
178995458	https://volunteer.ala.org.au/validate/task/178995458	Valid		system	Tile_059-019-000_0-000.jpg		2021-05-19 11:03:44	2021-05-19 11:03:44		NO		IN FOCUS
178995458	https://volunteer.ala.org.au/validate/task/178995458	Valid		system	Tile_059-019-000_0-000.jpg		2021-05-19 08:57:39	2021-05-19 11:03:44		NO		IN FOCUS
178995458	https://volunteer.ala.org.au/validate/task/178995458	Valid		system	Tile_059-019-000_0-000.jpg			2021-05-19 11:03:44		NO		IN FOCUS
178995458	https://volunteer.ala.org.au/validate/task/178995458	Valid		system	Tile_059-019-000_0-000.jpg		2021-05-19 11:03:50	2021-05-19 11:03:44		NO		IN FOCUS
178995459	https://volunteer.ala.org.au/validate/task/178995459	Valid		system	Tile_059-020-000_0-000.jpg		2021-05-19 11:04:09	2021-05-19 11:04:02		NO		IN FOCUS
178995459	https://volunteer.ala.org.au/validate/task/178995459	Valid		system	Tile_059-020-000_0-000.jpg		2021-05-18 18:45:48	2021-05-19 11:04:02		NO		IN FOCUS
178995459	https://volunteer.ala.org.au/validate/task/178995459	Valid		system	Tile_059-020-000_0-000.jpg		2021-05-19 11:04:01	2021-05-19 11:04:02		NO		IN FOCUS
178995459	https://volunteer.ala.org.au/validate/task/178995459	Valid		system	Tile_059-020-000_0-000.jpg			2021-05-19 11:04:02		NO		IN FOCUS
178995459	https://volunteer.ala.org.au/validate/task/178995459	Valid		system	Tile_059-020-000_0-000.jpg		2021-05-19 08:57:50	2021-05-19 11:04:02		NO		IN FOCUS
178995460	https://volunteer.ala.org.au/validate/task/178995460	Valid		system	Tile_059-021-000_0-000.jpg			2021-05-19 11:04:12		NO		IN FOCUS
178995460	https://volunteer.ala.org.au/validate/task/178995460	Valid		system	Tile_059-021-000_0-000.jpg		2021-05-19 08:58:01	2021-05-19 11:04:12		NO		IN FOCUS
178995460	https://volunteer.ala.org.au/validate/task/178995460	Valid		system	Tile_059-021-000_0-000.jpg		2021-05-18 18:46:07	2021-05-19 11:04:12		NO		IN FOCUS
178995460	https://volunteer.ala.org.au/validate/task/178995460	Valid		system	Tile_059-021-000_0-000.jpg		2021-05-19 11:04:12	2021-05-19 11:04:12		NO		IN FOCUS
178995461	https://volunteer.ala.org.au/validate/task/178995461	Valid		system	Tile_059-022-000_0-000.jpg		2021-05-19 11:04:27	2021-05-19 11:04:28		NO		IN FOCUS
178995461	https://volunteer.ala.org.au/validate/task/178995461	Valid		system	Tile_059-022-000_0-000.jpg			2021-05-19 11:04:28		NO		IN FOCUS
178995461	https://volunteer.ala.org.au/validate/task/178995461	Valid		system	Tile_059-022-000_0-000.jpg		2021-05-18 19:31:46	2021-05-19 11:04:28		NO		IN FOCUS
178995461	https://volunteer.ala.org.au/validate/task/178995461	Valid		system	Tile_059-022-000_0-000.jpg		2021-05-19 08:58:13	2021-05-19 11:04:28		NO		IN FOCUS
178995461	https://volunteer.ala.org.au/validate/task/178995461	Valid		system	Tile_059-022-000_0-000.jpg		2021-05-19 11:04:35	2021-05-19 11:04:28		NO		IN FOCUS
178995463	https://volunteer.ala.org.au/validate/task/178995463	Valid		system	Tile_059-024-000_0-000.jpg		2021-05-19 08:58:35	2021-05-19 11:04:59		NO		IN FOCUS
178995463	https://volunteer.ala.org.au/validate/task/178995463	Valid		system	Tile_059-024-000_0-000.jpg		2021-05-18 18:46:47	2021-05-19 11:04:59		NO		IN FOCUS
178995463	https://volunteer.ala.org.au/validate/task/178995463	Valid		system	Tile_059-024-000_0-000.jpg		2021-05-19 11:04:58	2021-05-19 11:04:59		NO		IN FOCUS
178995463	https://volunteer.ala.org.au/validate/task/178995463	Valid		system	Tile_059-024-000_0-000.jpg			2021-05-19 11:04:59		NO		IN FOCUS
178995465	https://volunteer.ala.org.au/validate/task/178995465	Valid		system	Tile_059-026-000_0-000.jpg			2021-05-19 11:05:21		NO		IN FOCUS
178995465	https://volunteer.ala.org.au/validate/task/178995465	Valid		system	Tile_059-026-000_0-000.jpg		2021-05-19 11:05:20	2021-05-19 11:05:21		NO		IN FOCUS
178995465	https://volunteer.ala.org.au/validate/task/178995465	Valid		system	Tile_059-026-000_0-000.jpg		2021-05-18 18:47:22	2021-05-19 11:05:21		NO		IN FOCUS
178995465	https://volunteer.ala.org.au/validate/task/178995465	Valid		system	Tile_059-026-000_0-000.jpg		2021-05-19 08:58:56	2021-05-19 11:05:21		NO		IN FOCUS
178995462	https://volunteer.ala.org.au/validate/task/178995462	Valid		system	Tile_059-023-000_0-000.jpg			2021-05-19 11:05:23		NO		IN FOCUS
178995462	https://volunteer.ala.org.au/validate/task/178995462	Valid		system	Tile_059-023-000_0-000.jpg		2021-05-19 11:05:22	2021-05-19 11:05:23		NO		IN FOCUS
178995462	https://volunteer.ala.org.au/validate/task/178995462	Valid		system	Tile_059-023-000_0-000.jpg		2021-05-19 08:58:23	2021-05-19 11:05:23				IN FOCUS
178995462	https://volunteer.ala.org.au/validate/task/178995462	Valid		system	Tile_059-023-000_0-000.jpg		2021-05-18 18:46:34	2021-05-19 11:05:23		NO		IN FOCUS
178995462	https://volunteer.ala.org.au/validate/task/178995462	Valid		system	Tile_059-023-000_0-000.jpg		2021-05-19 11:04:47	2021-05-19 11:05:23		NO		IN FOCUS
178995466	https://volunteer.ala.org.au/validate/task/178995466	Valid		system	Tile_059-027-000_0-000.jpg		2021-05-19 08:59:07	2021-05-19 11:05:33		NO		IN FOCUS
178995466	https://volunteer.ala.org.au/validate/task/178995466	Valid		system	Tile_059-027-000_0-000.jpg			2021-05-19 11:05:33		NO		IN FOCUS
178995466	https://volunteer.ala.org.au/validate/task/178995466	Valid		system	Tile_059-027-000_0-000.jpg		2021-05-18 18:47:38	2021-05-19 11:05:33		NO		IN FOCUS
178995466	https://volunteer.ala.org.au/validate/task/178995466	Valid		system	Tile_059-027-000_0-000.jpg		2021-05-19 11:05:32	2021-05-19 11:05:33		NO		IN FOCUS
178995468	https://volunteer.ala.org.au/validate/task/178995468	Valid		system	Tile_059-029-000_0-000.jpg		2021-05-19 11:06:02	2021-05-19 11:06:02		NO		IN FOCUS
178995468	https://volunteer.ala.org.au/validate/task/178995468	Valid		system	Tile_059-029-000_0-000.jpg		2021-05-18 18:48:05	2021-05-19 11:06:02		NO		IN FOCUS
178995468	https://volunteer.ala.org.au/validate/task/178995468	Valid		system	Tile_059-029-000_0-000.jpg		2021-05-19 08:59:30	2021-05-19 11:06:02		NO		IN FOCUS
178995468	https://volunteer.ala.org.au/validate/task/178995468	Valid		system	Tile_059-029-000_0-000.jpg			2021-05-19 11:06:02		NO		IN FOCUS
178995469	https://volunteer.ala.org.au/validate/task/178995469	Valid		system	Tile_059-030-000_0-000.jpg		2021-05-19 11:06:17	2021-05-19 11:06:17		NO		IN FOCUS
178995469	https://volunteer.ala.org.au/validate/task/178995469	Valid		system	Tile_059-030-000_0-000.jpg		2021-05-19 08:59:41	2021-05-19 11:06:17		NO		IN FOCUS
178995469	https://volunteer.ala.org.au/validate/task/178995469	Valid		system	Tile_059-030-000_0-000.jpg			2021-05-19 11:06:17		NO		IN FOCUS
178995469	https://volunteer.ala.org.au/validate/task/178995469	Valid		system	Tile_059-030-000_0-000.jpg		2021-05-18 18:48:19	2021-05-19 11:06:17		NO		IN FOCUS
178995464	https://volunteer.ala.org.au/validate/task/178995464	Valid		system	Tile_059-025-000_0-000.jpg		2021-05-19 11:05:08	2021-05-19 11:06:21		NO		IN FOCUS
178995464	https://volunteer.ala.org.au/validate/task/178995464	Valid		system	Tile_059-025-000_0-000.jpg		2021-05-19 11:06:21	2021-05-19 11:06:21		NO		IN FOCUS
178995464	https://volunteer.ala.org.au/validate/task/178995464	Valid		system	Tile_059-025-000_0-000.jpg		2021-05-18 18:47:05	2021-05-19 11:06:21		NO		IN FOCUS
178995464	https://volunteer.ala.org.au/validate/task/178995464	Valid		system	Tile_059-025-000_0-000.jpg			2021-05-19 11:06:21		NO		IN FOCUS
178995464	https://volunteer.ala.org.au/validate/task/178995464	Valid		system	Tile_059-025-000_0-000.jpg		2021-05-19 08:58:45	2021-05-19 11:06:21				IN FOCUS
178995470	https://volunteer.ala.org.au/validate/task/178995470	Valid		system	Tile_059-031-000_0-000.jpg			2021-05-19 11:06:28		NO		IN FOCUS
178995470	https://volunteer.ala.org.au/validate/task/178995470	Valid		system	Tile_059-031-000_0-000.jpg		2021-05-19 11:06:28	2021-05-19 11:06:28		NO		IN FOCUS
178995470	https://volunteer.ala.org.au/validate/task/178995470	Valid		system	Tile_059-031-000_0-000.jpg		2021-05-19 08:59:52	2021-05-19 11:06:28		NO		IN FOCUS
178995470	https://volunteer.ala.org.au/validate/task/178995470	Valid		system	Tile_059-031-000_0-000.jpg		2021-05-18 18:48:32	2021-05-19 11:06:28		NO		IN FOCUS
178995471	https://volunteer.ala.org.au/validate/task/178995471	Valid		system	Tile_059-032-000_0-000.jpg			2021-05-19 11:06:40		NO		IN FOCUS
178995471	https://volunteer.ala.org.au/validate/task/178995471	Valid		system	Tile_059-032-000_0-000.jpg		2021-05-18 18:48:52	2021-05-19 11:06:40		NO		IN FOCUS
178995471	https://volunteer.ala.org.au/validate/task/178995471	Valid		system	Tile_059-032-000_0-000.jpg		2021-05-19 11:06:39	2021-05-19 11:06:40		NO		IN FOCUS
178995471	https://volunteer.ala.org.au/validate/task/178995471	Valid		system	Tile_059-032-000_0-000.jpg		2021-05-19 09:00:05	2021-05-19 11:06:40		NO		IN FOCUS
178995475	https://volunteer.ala.org.au/validate/task/178995475	Valid		system	Tile_059-036-000_0-000.jpg		2021-05-19 11:07:31	2021-05-19 11:07:32		NO		IN FOCUS
178995475	https://volunteer.ala.org.au/validate/task/178995475	Valid		system	Tile_059-036-000_0-000.jpg			2021-05-19 11:07:32		NO		IN FOCUS
178995475	https://volunteer.ala.org.au/validate/task/178995475	Valid		system	Tile_059-036-000_0-000.jpg		2021-05-18 18:49:40	2021-05-19 11:07:32		NO		IN FOCUS
178995475	https://volunteer.ala.org.au/validate/task/178995475	Valid		system	Tile_059-036-000_0-000.jpg		2021-05-19 09:01:02	2021-05-19 11:07:32		NO		IN FOCUS
178995467	https://volunteer.ala.org.au/validate/task/178995467	Valid		system	Tile_059-028-000_0-000.jpg		2021-05-19 11:05:46	2021-05-19 11:07:39		NO		IN FOCUS
178995467	https://volunteer.ala.org.au/validate/task/178995467	Valid		system	Tile_059-028-000_0-000.jpg		2021-05-19 11:07:38	2021-05-19 11:07:39		NO		IN FOCUS
178995467	https://volunteer.ala.org.au/validate/task/178995467	Valid		system	Tile_059-028-000_0-000.jpg		2021-05-19 08:59:19	2021-05-19 11:07:39		NO		IN FOCUS
178995467	https://volunteer.ala.org.au/validate/task/178995467	Valid		system	Tile_059-028-000_0-000.jpg			2021-05-19 11:07:39		NO		IN FOCUS
178995476	https://volunteer.ala.org.au/validate/task/178995476	Valid		system	Tile_059-037-000_0-000.jpg		2021-05-19 11:07:42	2021-05-19 11:07:42		NO		IN FOCUS
178995476	https://volunteer.ala.org.au/validate/task/178995476	Valid		system	Tile_059-037-000_0-000.jpg		2021-05-19 09:01:34	2021-05-19 11:07:42		NO		IN FOCUS
178995476	https://volunteer.ala.org.au/validate/task/178995476	Valid		system	Tile_059-037-000_0-000.jpg			2021-05-19 11:07:42		NO		IN FOCUS
178995476	https://volunteer.ala.org.au/validate/task/178995476	Valid		system	Tile_059-037-000_0-000.jpg		2021-05-18 18:50:00	2021-05-19 11:07:42		NO		IN FOCUS
178995477	https://volunteer.ala.org.au/validate/task/178995477	Valid		system	Tile_059-038-000_0-000.jpg			2021-05-19 11:07:54		NO		IN FOCUS
178995477	https://volunteer.ala.org.au/validate/task/178995477	Valid		system	Tile_059-038-000_0-000.jpg		2021-05-19 09:01:47	2021-05-19 11:07:54		NO		IN FOCUS
178995477	https://volunteer.ala.org.au/validate/task/178995477	Valid		system	Tile_059-038-000_0-000.jpg		2021-05-19 11:07:53	2021-05-19 11:07:54		NO		IN FOCUS
178995477	https://volunteer.ala.org.au/validate/task/178995477	Valid		system	Tile_059-038-000_0-000.jpg		2021-05-18 18:50:17	2021-05-19 11:07:54		NO		IN FOCUS
178995478	https://volunteer.ala.org.au/validate/task/178995478	Valid		system	Tile_059-039-000_0-000.jpg		2021-05-18 18:50:34	2021-05-19 11:08:03		NO		IN FOCUS
178995478	https://volunteer.ala.org.au/validate/task/178995478	Valid		system	Tile_059-039-000_0-000.jpg		2021-05-19 11:08:03	2021-05-19 11:08:03		NO		IN FOCUS
178995478	https://volunteer.ala.org.au/validate/task/178995478	Valid		system	Tile_059-039-000_0-000.jpg			2021-05-19 11:08:03		NO		IN FOCUS
178995478	https://volunteer.ala.org.au/validate/task/178995478	Valid		system	Tile_059-039-000_0-000.jpg		2021-05-19 09:02:00	2021-05-19 11:08:03		NO		IN FOCUS
178995472	https://volunteer.ala.org.au/validate/task/178995472	Valid		system	Tile_059-033-000_0-000.jpg			2021-05-19 11:08:07		NO		IN FOCUS
178995472	https://volunteer.ala.org.au/validate/task/178995472	Valid		system	Tile_059-033-000_0-000.jpg		2021-05-19 09:00:18	2021-05-19 11:08:07		NO		IN FOCUS
178995472	https://volunteer.ala.org.au/validate/task/178995472	Valid		system	Tile_059-033-000_0-000.jpg		2021-05-19 11:08:06	2021-05-19 11:08:07		NO		IN FOCUS
178995472	https://volunteer.ala.org.au/validate/task/178995472	Valid		system	Tile_059-033-000_0-000.jpg		2021-05-19 11:06:51	2021-05-19 11:08:07		NO		IN FOCUS
178995479	https://volunteer.ala.org.au/validate/task/178995479	Valid		system	Tile_059-040-000_0-000.jpg		2021-05-19 09:02:16	2021-05-19 11:08:17		NO		IN FOCUS
178995479	https://volunteer.ala.org.au/validate/task/178995479	Valid		system	Tile_059-040-000_0-000.jpg		2021-05-18 18:50:47	2021-05-19 11:08:17		NO		IN FOCUS
178995479	https://volunteer.ala.org.au/validate/task/178995479	Valid		system	Tile_059-040-000_0-000.jpg		2021-05-19 11:08:16	2021-05-19 11:08:17		NO		IN FOCUS
178995479	https://volunteer.ala.org.au/validate/task/178995479	Valid		system	Tile_059-040-000_0-000.jpg			2021-05-19 11:08:17		NO		IN FOCUS
178995481	https://volunteer.ala.org.au/validate/task/178995481	Valid		system	Tile_059-042-000_0-000.jpg		2021-05-19 09:02:48	2021-05-19 11:08:41		NO		IN FOCUS
178995481	https://volunteer.ala.org.au/validate/task/178995481	Valid		system	Tile_059-042-000_0-000.jpg			2021-05-19 11:08:41		NO		IN FOCUS
178995481	https://volunteer.ala.org.au/validate/task/178995481	Valid		system	Tile_059-042-000_0-000.jpg		2021-05-19 11:08:40	2021-05-19 11:08:41		NO		IN FOCUS
178995481	https://volunteer.ala.org.au/validate/task/178995481	Valid		system	Tile_059-042-000_0-000.jpg		2021-05-18 18:51:12	2021-05-19 11:08:41		NO		IN FOCUS
178995482	https://volunteer.ala.org.au/validate/task/178995482	Valid		system	Tile_059-043-000_0-000.jpg		2021-05-18 18:51:32	2021-05-19 11:08:54		NO		IN FOCUS
178995482	https://volunteer.ala.org.au/validate/task/178995482	Valid		system	Tile_059-043-000_0-000.jpg		2021-05-19 09:03:04	2021-05-19 11:08:54		NO		IN FOCUS
178995482	https://volunteer.ala.org.au/validate/task/178995482	Valid		system	Tile_059-043-000_0-000.jpg		2021-05-19 11:08:53	2021-05-19 11:08:54		NO		IN FOCUS
178995482	https://volunteer.ala.org.au/validate/task/178995482	Valid		system	Tile_059-043-000_0-000.jpg			2021-05-19 11:08:54		NO		IN FOCUS
178995483	https://volunteer.ala.org.au/validate/task/178995483	Valid		system	Tile_059-044-000_0-000.jpg		2021-05-19 09:03:15	2021-05-19 11:09:05		NO		IN FOCUS
178995483	https://volunteer.ala.org.au/validate/task/178995483	Valid		system	Tile_059-044-000_0-000.jpg		2021-05-19 11:09:04	2021-05-19 11:09:05		NO		IN FOCUS
178995483	https://volunteer.ala.org.au/validate/task/178995483	Valid		system	Tile_059-044-000_0-000.jpg		2021-05-18 18:51:58	2021-05-19 11:09:05		NO		IN FOCUS
178995483	https://volunteer.ala.org.au/validate/task/178995483	Valid		system	Tile_059-044-000_0-000.jpg			2021-05-19 11:09:05		NO		IN FOCUS
178995473	https://volunteer.ala.org.au/validate/task/178995473	Valid		system	Tile_059-034-000_0-000.jpg			2021-05-19 11:09:06		NO		IN FOCUS
[truncated: 474 more rows]
