# Supplementary material for: Inferring the age and environmental characteristics of fossil sites using citizen science
Source: PLoS One. 2023 Apr 17;18(4):e0284388. doi: 10.1371/journal.pone.0284388 (PMC10109468; doi:10.1371/journal.pone.0284388)
Supplement: S1 Data — (ZIP) [file pone.0284388.s004.zip › S1_Data Expedition data-all-raw/Exp17-Project-175596826-DwC.xlsx]

## Sheet: All transcribed
taskID	taskURL	validationStatus		validatorID	externalIdentifier		dateTranscribed	dateValidated	individualCount	occurrenceID	occurrenceRemarks	occurrenceStatus		vernacularName
178957647	https://volunteer.ala.org.au/validate/task/178957647	Valid		system	Tile_001-001-000_0-000.jpg		2021-05-05 08:59:42	2021-05-05 10:35:19		NO		IN FOCUS
178957647	https://volunteer.ala.org.au/validate/task/178957647	Valid		system	Tile_001-001-000_0-000.jpg		2021-05-05 09:46:31	2021-05-05 10:35:19		NO		IN FOCUS
178957647	https://volunteer.ala.org.au/validate/task/178957647	Valid		system	Tile_001-001-000_0-000.jpg		2021-05-05 10:35:19	2021-05-05 10:35:19		NO		IN FOCUS
178957647	https://volunteer.ala.org.au/validate/task/178957647	Valid		system	Tile_001-001-000_0-000.jpg			2021-05-05 10:35:19		NO		IN FOCUS
178957650	https://volunteer.ala.org.au/validate/task/178957650	Valid		system	Tile_001-004-000_0-000.jpg		2021-05-05 09:15:13	2021-05-05 10:38:11		NO		IN FOCUS
178957650	https://volunteer.ala.org.au/validate/task/178957650	Valid		system	Tile_001-004-000_0-000.jpg		2021-05-05 09:53:53	2021-05-05 10:38:11		NO		IN FOCUS
178957650	https://volunteer.ala.org.au/validate/task/178957650	Valid		system	Tile_001-004-000_0-000.jpg			2021-05-05 10:38:11		NO		IN FOCUS
178957650	https://volunteer.ala.org.au/validate/task/178957650	Valid		system	Tile_001-004-000_0-000.jpg		2021-05-05 10:38:11	2021-05-05 10:38:11		NO		IN FOCUS
178957651	https://volunteer.ala.org.au/validate/task/178957651	Valid		system	Tile_001-005-000_0-000.jpg		2021-05-05 09:54:05	2021-05-05 10:38:37		NO		IN FOCUS
178957651	https://volunteer.ala.org.au/validate/task/178957651	Valid		system	Tile_001-005-000_0-000.jpg		2021-05-05 09:15:30	2021-05-05 10:38:37		NO		IN FOCUS
178957651	https://volunteer.ala.org.au/validate/task/178957651	Valid		system	Tile_001-005-000_0-000.jpg			2021-05-05 10:38:37		NO		IN FOCUS
178957651	https://volunteer.ala.org.au/validate/task/178957651	Valid		system	Tile_001-005-000_0-000.jpg		2021-05-05 10:38:37	2021-05-05 10:38:37		NO		IN FOCUS
178957648	https://volunteer.ala.org.au/validate/task/178957648	Valid		system	Tile_001-002-000_0-000.jpg		2021-05-05 09:01:45	2021-05-05 11:50:06	1		MIDDLE	IN FOCUS		Nothofagus pollen
178957648	https://volunteer.ala.org.au/validate/task/178957648	Valid		system	Tile_001-002-000_0-000.jpg			2021-05-05 11:50:06	1	YES	MIDDLE	IN FOCUS		Nothofagus pollen
178957648	https://volunteer.ala.org.au/validate/task/178957648	Valid		system	Tile_001-002-000_0-000.jpg		2021-05-05 10:37:03	2021-05-05 11:50:06	1	YES	MIDDLE	IN FOCUS		Nothofagus pollen
178957648	https://volunteer.ala.org.au/validate/task/178957648	Valid		system	Tile_001-002-000_0-000.jpg		2021-05-05 11:50:05	2021-05-05 11:50:06	1	YES	MIDDLE	IN FOCUS		Nothofagus pollen
178957648	https://volunteer.ala.org.au/validate/task/178957648	Valid		system	Tile_001-002-000_0-000.jpg		2021-05-05 09:47:24	2021-05-05 11:50:06	1	YES	MIDDLE	IN FOCUS		Nothofagus pollen
178957656	https://volunteer.ala.org.au/validate/task/178957656	Valid		system	Tile_001-010-000_0-000.jpg		2021-05-05 10:52:10	2021-05-05 12:46:52		NO		IN FOCUS
178957656	https://volunteer.ala.org.au/validate/task/178957656	Valid		system	Tile_001-010-000_0-000.jpg			2021-05-05 12:46:52		NO		IN FOCUS
178957656	https://volunteer.ala.org.au/validate/task/178957656	Valid		system	Tile_001-010-000_0-000.jpg		2021-05-05 09:55:14	2021-05-05 12:46:52		NO		IN FOCUS
178957656	https://volunteer.ala.org.au/validate/task/178957656	Valid		system	Tile_001-010-000_0-000.jpg		2021-05-05 12:46:52	2021-05-05 12:46:52		NO		IN FOCUS
178957654	https://volunteer.ala.org.au/validate/task/178957654	Valid		system	Tile_001-008-000_0-000.jpg		2021-05-05 13:03:24	2021-05-05 13:03:24		NO		IN FOCUS
178957654	https://volunteer.ala.org.au/validate/task/178957654	Valid		system	Tile_001-008-000_0-000.jpg			2021-05-05 13:03:24		NO		IN FOCUS
178957654	https://volunteer.ala.org.au/validate/task/178957654	Valid		system	Tile_001-008-000_0-000.jpg		2021-05-05 09:54:47	2021-05-05 13:03:24		NO		IN FOCUS
178957654	https://volunteer.ala.org.au/validate/task/178957654	Valid		system	Tile_001-008-000_0-000.jpg		2021-05-05 10:50:52	2021-05-05 13:03:24		NO		IN FOCUS
178957658	https://volunteer.ala.org.au/validate/task/178957658	Valid		system	Tile_001-012-000_0-000.jpg		2021-05-05 10:53:14	2021-05-05 13:18:00		NO		IN FOCUS
178957658	https://volunteer.ala.org.au/validate/task/178957658	Valid		system	Tile_001-012-000_0-000.jpg		2021-05-05 13:19:15	2021-05-05 13:18:00		NO		IN FOCUS
178957658	https://volunteer.ala.org.au/validate/task/178957658	Valid		system	Tile_001-012-000_0-000.jpg		2021-05-05 09:56:55	2021-05-05 13:18:00		NO		IN FOCUS
178957658	https://volunteer.ala.org.au/validate/task/178957658	Valid		system	Tile_001-012-000_0-000.jpg			2021-05-05 13:18:00		NO		IN FOCUS
178957658	https://volunteer.ala.org.au/validate/task/178957658	Valid		system	Tile_001-012-000_0-000.jpg		2021-05-05 13:18:00	2021-05-05 13:18:00		NO		IN FOCUS
178957659	https://volunteer.ala.org.au/validate/task/178957659	Valid		system	Tile_001-013-000_0-000.jpg		2021-05-05 09:57:08	2021-05-05 13:20:22		NO		IN FOCUS
178957659	https://volunteer.ala.org.au/validate/task/178957659	Valid		system	Tile_001-013-000_0-000.jpg		2021-05-05 10:53:34	2021-05-05 13:20:22		NO		IN FOCUS
178957659	https://volunteer.ala.org.au/validate/task/178957659	Valid		system	Tile_001-013-000_0-000.jpg		2021-05-05 13:20:22	2021-05-05 13:20:22		NO		IN FOCUS
178957659	https://volunteer.ala.org.au/validate/task/178957659	Valid		system	Tile_001-013-000_0-000.jpg			2021-05-05 13:20:22		NO		IN FOCUS
178957660	https://volunteer.ala.org.au/validate/task/178957660	Valid		system	Tile_001-014-000_0-000.jpg		2021-05-05 10:53:58	2021-05-05 13:21:01		NO		IN FOCUS
178957660	https://volunteer.ala.org.au/validate/task/178957660	Valid		system	Tile_001-014-000_0-000.jpg		2021-05-05 13:21:01	2021-05-05 13:21:01		NO		IN FOCUS
178957660	https://volunteer.ala.org.au/validate/task/178957660	Valid		system	Tile_001-014-000_0-000.jpg			2021-05-05 13:21:01		NO		IN FOCUS
178957660	https://volunteer.ala.org.au/validate/task/178957660	Valid		system	Tile_001-014-000_0-000.jpg		2021-05-05 09:57:20	2021-05-05 13:21:01		NO		IN FOCUS
178957661	https://volunteer.ala.org.au/validate/task/178957661	Valid		system	Tile_001-015-000_0-000.jpg		2021-05-05 13:23:19	2021-05-05 13:23:19		NO		IN FOCUS
178957661	https://volunteer.ala.org.au/validate/task/178957661	Valid		system	Tile_001-015-000_0-000.jpg		2021-05-05 09:57:35	2021-05-05 13:23:19		NO		IN FOCUS
178957661	https://volunteer.ala.org.au/validate/task/178957661	Valid		system	Tile_001-015-000_0-000.jpg			2021-05-05 13:23:19		NO		IN FOCUS
178957661	https://volunteer.ala.org.au/validate/task/178957661	Valid		system	Tile_001-015-000_0-000.jpg		2021-05-05 13:22:09	2021-05-05 13:23:19		NO		IN FOCUS
178957663	https://volunteer.ala.org.au/validate/task/178957663	Valid		system	Tile_001-017-000_0-000.jpg			2021-05-05 13:29:15		NO		IN FOCUS
178957663	https://volunteer.ala.org.au/validate/task/178957663	Valid		system	Tile_001-017-000_0-000.jpg		2021-05-05 13:29:14	2021-05-05 13:29:15		NO		IN FOCUS
178957663	https://volunteer.ala.org.au/validate/task/178957663	Valid		system	Tile_001-017-000_0-000.jpg		2021-05-05 10:57:26	2021-05-05 13:29:15		NO		IN FOCUS
178957663	https://volunteer.ala.org.au/validate/task/178957663	Valid		system	Tile_001-017-000_0-000.jpg		2021-05-05 09:58:13	2021-05-05 13:29:15		NO		IN FOCUS
178957657	https://volunteer.ala.org.au/validate/task/178957657	Valid		system	Tile_001-011-000_0-000.jpg		2021-05-05 09:55:33	2021-05-05 13:30:23		NO		IN FOCUS
178957657	https://volunteer.ala.org.au/validate/task/178957657	Valid		system	Tile_001-011-000_0-000.jpg		2021-05-05 10:52:45	2021-05-05 13:30:23		NO		IN FOCUS
178957657	https://volunteer.ala.org.au/validate/task/178957657	Valid		system	Tile_001-011-000_0-000.jpg			2021-05-05 13:30:23		NO		IN FOCUS
178957657	https://volunteer.ala.org.au/validate/task/178957657	Valid		system	Tile_001-011-000_0-000.jpg		2021-05-05 13:30:23	2021-05-05 13:30:23		NO		IN FOCUS
178957664	https://volunteer.ala.org.au/validate/task/178957664	Valid		system	Tile_001-018-000_0-000.jpg		2021-05-05 13:31:52	2021-05-05 13:31:52		NO		IN FOCUS
178957664	https://volunteer.ala.org.au/validate/task/178957664	Valid		system	Tile_001-018-000_0-000.jpg		2021-05-05 10:57:45	2021-05-05 13:31:52		NO		IN FOCUS
178957664	https://volunteer.ala.org.au/validate/task/178957664	Valid		system	Tile_001-018-000_0-000.jpg			2021-05-05 13:31:52		NO		IN FOCUS
178957664	https://volunteer.ala.org.au/validate/task/178957664	Valid		system	Tile_001-018-000_0-000.jpg		2021-05-05 09:58:25	2021-05-05 13:31:52		NO		IN FOCUS
178957664	https://volunteer.ala.org.au/validate/task/178957664	Valid		system	Tile_001-018-000_0-000.jpg		2021-05-05 13:46:28	2021-05-05 13:31:52		NO		IN FOCUS
178957665	https://volunteer.ala.org.au/validate/task/178957665	Valid		system	Tile_001-019-000_0-000.jpg		2021-05-05 10:59:20	2021-05-05 13:32:07		NO		IN FOCUS
178957665	https://volunteer.ala.org.au/validate/task/178957665	Valid		system	Tile_001-019-000_0-000.jpg			2021-05-05 13:32:07		NO		IN FOCUS
178957665	https://volunteer.ala.org.au/validate/task/178957665	Valid		system	Tile_001-019-000_0-000.jpg		2021-05-05 13:32:07	2021-05-05 13:32:07		NO		IN FOCUS
178957665	https://volunteer.ala.org.au/validate/task/178957665	Valid		system	Tile_001-019-000_0-000.jpg		2021-05-05 09:58:38	2021-05-05 13:32:07		NO		IN FOCUS
178957666	https://volunteer.ala.org.au/validate/task/178957666	Valid		system	Tile_001-020-000_0-000.jpg		2021-05-05 09:58:52	2021-05-05 13:36:13		NO		IN FOCUS
178957666	https://volunteer.ala.org.au/validate/task/178957666	Valid		system	Tile_001-020-000_0-000.jpg		2021-05-05 13:36:13	2021-05-05 13:36:13		NO		IN FOCUS
178957666	https://volunteer.ala.org.au/validate/task/178957666	Valid		system	Tile_001-020-000_0-000.jpg			2021-05-05 13:36:13		NO		IN FOCUS
178957666	https://volunteer.ala.org.au/validate/task/178957666	Valid		system	Tile_001-020-000_0-000.jpg		2021-05-05 10:59:41	2021-05-05 13:36:13		NO		IN FOCUS
178957667	https://volunteer.ala.org.au/validate/task/178957667	Valid		system	Tile_001-021-000_0-000.jpg		2021-05-05 13:34:51	2021-05-05 13:36:25	1	YES	MIDDLE	IN FOCUS		Unknown
178957667	https://volunteer.ala.org.au/validate/task/178957667	Valid		system	Tile_001-021-000_0-000.jpg		2021-05-05 09:59:08	2021-05-05 13:36:25		NO		IN FOCUS
178957667	https://volunteer.ala.org.au/validate/task/178957667	Valid		system	Tile_001-021-000_0-000.jpg		2021-05-05 11:00:03	2021-05-05 13:36:25		NO		IN FOCUS
178957667	https://volunteer.ala.org.au/validate/task/178957667	Valid		system	Tile_001-021-000_0-000.jpg			2021-05-05 13:36:25		NO		IN FOCUS
178957667	https://volunteer.ala.org.au/validate/task/178957667	Valid		system	Tile_001-021-000_0-000.jpg		2021-05-05 13:36:25	2021-05-05 13:36:25		NO		IN FOCUS
178957668	https://volunteer.ala.org.au/validate/task/178957668	Valid		system	Tile_001-022-000_0-000.jpg		2021-05-05 13:39:14	2021-05-05 13:37:23	1	YES	MIDDLE	IN FOCUS		Unknown
178957668	https://volunteer.ala.org.au/validate/task/178957668	Valid		system	Tile_001-022-000_0-000.jpg			2021-05-05 13:37:23		NO		IN FOCUS
178957668	https://volunteer.ala.org.au/validate/task/178957668	Valid		system	Tile_001-022-000_0-000.jpg		2021-05-05 11:00:21	2021-05-05 13:37:23		NO		IN FOCUS
178957668	https://volunteer.ala.org.au/validate/task/178957668	Valid		system	Tile_001-022-000_0-000.jpg		2021-05-05 13:37:22	2021-05-05 13:37:23		NO		IN FOCUS
178957668	https://volunteer.ala.org.au/validate/task/178957668	Valid		system	Tile_001-022-000_0-000.jpg		2021-05-05 09:59:31	2021-05-05 13:37:23		NO		IN FOCUS
178957669	https://volunteer.ala.org.au/validate/task/178957669	Valid		system	Tile_001-023-000_0-000.jpg		2021-05-05 09:59:46	2021-05-05 13:38:06		NO		IN FOCUS
178957669	https://volunteer.ala.org.au/validate/task/178957669	Valid		system	Tile_001-023-000_0-000.jpg		2021-05-05 11:00:39	2021-05-05 13:38:06		NO		IN FOCUS
178957669	https://volunteer.ala.org.au/validate/task/178957669	Valid		system	Tile_001-023-000_0-000.jpg			2021-05-05 13:38:06		NO		IN FOCUS
178957669	https://volunteer.ala.org.au/validate/task/178957669	Valid		system	Tile_001-023-000_0-000.jpg		2021-05-05 13:38:06	2021-05-05 13:38:06		NO		IN FOCUS
178957670	https://volunteer.ala.org.au/validate/task/178957670	Valid		system	Tile_001-024-000_0-000.jpg		2021-05-05 13:39:33	2021-05-05 13:39:33		NO		IN FOCUS
178957670	https://volunteer.ala.org.au/validate/task/178957670	Valid		system	Tile_001-024-000_0-000.jpg			2021-05-05 13:39:33		NO		IN FOCUS
178957670	https://volunteer.ala.org.au/validate/task/178957670	Valid		system	Tile_001-024-000_0-000.jpg		2021-05-05 10:00:00	2021-05-05 13:39:33		NO		IN FOCUS
178957670	https://volunteer.ala.org.au/validate/task/178957670	Valid		system	Tile_001-024-000_0-000.jpg		2021-05-05 13:38:26	2021-05-05 13:39:33		NO		IN FOCUS
178957670	https://volunteer.ala.org.au/validate/task/178957670	Valid		system	Tile_001-024-000_0-000.jpg		2021-05-05 11:01:03	2021-05-05 13:39:33		NO
178957671	https://volunteer.ala.org.au/validate/task/178957671	Valid		system	Tile_001-025-000_0-000.jpg			2021-05-05 13:39:49		NO		IN FOCUS
178957671	https://volunteer.ala.org.au/validate/task/178957671	Valid		system	Tile_001-025-000_0-000.jpg		2021-05-05 13:39:49	2021-05-05 13:39:49		NO		IN FOCUS
178957671	https://volunteer.ala.org.au/validate/task/178957671	Valid		system	Tile_001-025-000_0-000.jpg		2021-05-05 13:39:54	2021-05-05 13:39:49		NO		IN FOCUS
178957671	https://volunteer.ala.org.au/validate/task/178957671	Valid		system	Tile_001-025-000_0-000.jpg		2021-05-05 11:01:27	2021-05-05 13:39:49		NO		IN FOCUS
178957671	https://volunteer.ala.org.au/validate/task/178957671	Valid		system	Tile_001-025-000_0-000.jpg		2021-05-05 10:00:14	2021-05-05 13:39:49		NO		IN FOCUS
178957673	https://volunteer.ala.org.au/validate/task/178957673	Valid		system	Tile_001-027-000_0-000.jpg		2021-05-05 10:00:43	2021-05-05 13:40:11		NO		IN FOCUS
178957673	https://volunteer.ala.org.au/validate/task/178957673	Valid		system	Tile_001-027-000_0-000.jpg		2021-05-05 13:40:11	2021-05-05 13:40:11		NO		IN FOCUS
178957673	https://volunteer.ala.org.au/validate/task/178957673	Valid		system	Tile_001-027-000_0-000.jpg			2021-05-05 13:40:11		NO		IN FOCUS
178957673	https://volunteer.ala.org.au/validate/task/178957673	Valid		system	Tile_001-027-000_0-000.jpg		2021-05-05 11:02:08	2021-05-05 13:40:11		NO		IN FOCUS
178957676	https://volunteer.ala.org.au/validate/task/178957676	Valid		system	Tile_001-030-000_0-000.jpg		2021-05-05 13:41:08	2021-05-05 13:41:08		NO		IN FOCUS
178957676	https://volunteer.ala.org.au/validate/task/178957676	Valid		system	Tile_001-030-000_0-000.jpg		2021-05-05 13:40:29	2021-05-05 13:41:08		NO		IN FOCUS
178957676	https://volunteer.ala.org.au/validate/task/178957676	Valid		system	Tile_001-030-000_0-000.jpg			2021-05-05 13:41:08		NO		IN FOCUS
178957676	https://volunteer.ala.org.au/validate/task/178957676	Valid		system	Tile_001-030-000_0-000.jpg		2021-05-05 11:05:28	2021-05-05 13:41:08		NO		IN FOCUS
178957681	https://volunteer.ala.org.au/validate/task/178957681	Valid		system	Tile_001-035-000_0-000.jpg		2021-05-05 13:41:33	2021-05-05 13:42:04		NO		IN FOCUS
178957681	https://volunteer.ala.org.au/validate/task/178957681	Valid		system	Tile_001-035-000_0-000.jpg		2021-05-05 11:07:13	2021-05-05 13:42:04		NO		IN FOCUS
178957681	https://volunteer.ala.org.au/validate/task/178957681	Valid		system	Tile_001-035-000_0-000.jpg		2021-05-05 13:42:04	2021-05-05 13:42:04		NO		IN FOCUS
178957681	https://volunteer.ala.org.au/validate/task/178957681	Valid		system	Tile_001-035-000_0-000.jpg			2021-05-05 13:42:04		NO		IN FOCUS
178957677	https://volunteer.ala.org.au/validate/task/178957677	Valid		system	Tile_001-031-000_0-000.jpg		2021-05-05 13:40:42	2021-05-05 13:42:47		NO		IN FOCUS
178957677	https://volunteer.ala.org.au/validate/task/178957677	Valid		system	Tile_001-031-000_0-000.jpg			2021-05-05 13:42:47		NO		IN FOCUS
178957677	https://volunteer.ala.org.au/validate/task/178957677	Valid		system	Tile_001-031-000_0-000.jpg		2021-05-05 13:42:47	2021-05-05 13:42:47		NO		IN FOCUS
178957677	https://volunteer.ala.org.au/validate/task/178957677	Valid		system	Tile_001-031-000_0-000.jpg		2021-05-05 11:05:47	2021-05-05 13:42:47		NO		IN FOCUS
178957684	https://volunteer.ala.org.au/validate/task/178957684	Valid		system	Tile_001-038-000_0-000.jpg		2021-05-05 13:54:58	2021-05-05 14:26:12		NO		IN FOCUS
178957684	https://volunteer.ala.org.au/validate/task/178957684	Valid		system	Tile_001-038-000_0-000.jpg		2021-05-05 14:26:12	2021-05-05 14:26:12		NO		IN FOCUS
178957684	https://volunteer.ala.org.au/validate/task/178957684	Valid		system	Tile_001-038-000_0-000.jpg			2021-05-05 14:26:12		NO		IN FOCUS
178957684	https://volunteer.ala.org.au/validate/task/178957684	Valid		system	Tile_001-038-000_0-000.jpg		2021-05-05 13:42:17	2021-05-05 14:26:12		NO		IN FOCUS
178957685	https://volunteer.ala.org.au/validate/task/178957685	Valid		system	Tile_001-039-000_0-000.jpg			2021-05-05 14:26:32		NO		IN FOCUS
178957685	https://volunteer.ala.org.au/validate/task/178957685	Valid		system	Tile_001-039-000_0-000.jpg		2021-05-05 13:55:30	2021-05-05 14:26:32		NO		IN FOCUS
178957685	https://volunteer.ala.org.au/validate/task/178957685	Valid		system	Tile_001-039-000_0-000.jpg		2021-05-05 13:42:33	2021-05-05 14:26:32		NO		IN FOCUS
178957685	https://volunteer.ala.org.au/validate/task/178957685	Valid		system	Tile_001-039-000_0-000.jpg		2021-05-05 14:26:32	2021-05-05 14:26:32		NO		IN FOCUS
178957686	https://volunteer.ala.org.au/validate/task/178957686	Valid		system	Tile_001-040-000_0-000.jpg		2021-05-05 14:05:12	2021-05-05 14:26:47		NO		IN FOCUS
178957686	https://volunteer.ala.org.au/validate/task/178957686	Valid		system	Tile_001-040-000_0-000.jpg			2021-05-05 14:26:47		NO		IN FOCUS
178957686	https://volunteer.ala.org.au/validate/task/178957686	Valid		system	Tile_001-040-000_0-000.jpg		2021-05-05 13:42:49	2021-05-05 14:26:47		NO		IN FOCUS
178957686	https://volunteer.ala.org.au/validate/task/178957686	Valid		system	Tile_001-040-000_0-000.jpg		2021-05-05 14:26:47	2021-05-05 14:26:47		NO		IN FOCUS
178957687	https://volunteer.ala.org.au/validate/task/178957687	Valid		system	Tile_001-041-000_0-000.jpg		2021-05-05 14:05:30	2021-05-05 14:27:07		NO		IN FOCUS
178957687	https://volunteer.ala.org.au/validate/task/178957687	Valid		system	Tile_001-041-000_0-000.jpg			2021-05-05 14:27:07		NO		IN FOCUS
178957687	https://volunteer.ala.org.au/validate/task/178957687	Valid		system	Tile_001-041-000_0-000.jpg		2021-05-05 13:43:24	2021-05-05 14:27:07		NO		IN FOCUS
178957687	https://volunteer.ala.org.au/validate/task/178957687	Valid		system	Tile_001-041-000_0-000.jpg		2021-05-05 14:27:07	2021-05-05 14:27:07		NO		IN FOCUS
178957688	https://volunteer.ala.org.au/validate/task/178957688	Valid		system	Tile_001-042-000_0-000.jpg		2021-05-05 14:27:20	2021-05-05 14:27:20		NO		IN FOCUS
178957688	https://volunteer.ala.org.au/validate/task/178957688	Valid		system	Tile_001-042-000_0-000.jpg			2021-05-05 14:27:20		NO		IN FOCUS
178957688	https://volunteer.ala.org.au/validate/task/178957688	Valid		system	Tile_001-042-000_0-000.jpg		2021-05-05 13:44:38	2021-05-05 14:27:20		NO		IN FOCUS
178957688	https://volunteer.ala.org.au/validate/task/178957688	Valid		system	Tile_001-042-000_0-000.jpg		2021-05-05 14:05:46	2021-05-05 14:27:20		NO		IN FOCUS
178957689	https://volunteer.ala.org.au/validate/task/178957689	Valid		system	Tile_001-043-000_0-000.jpg			2021-05-05 14:27:46		NO		IN FOCUS
178957689	https://volunteer.ala.org.au/validate/task/178957689	Valid		system	Tile_001-043-000_0-000.jpg		2021-05-05 14:06:05	2021-05-05 14:27:46		NO		IN FOCUS
178957689	https://volunteer.ala.org.au/validate/task/178957689	Valid		system	Tile_001-043-000_0-000.jpg		2021-05-05 14:27:46	2021-05-05 14:27:46		NO		IN FOCUS
178957689	https://volunteer.ala.org.au/validate/task/178957689	Valid		system	Tile_001-043-000_0-000.jpg		2021-05-05 13:48:26	2021-05-05 14:27:46		NO		IN FOCUS
178957692	https://volunteer.ala.org.au/validate/task/178957692	Valid		system	Tile_001-046-000_0-000.jpg			2021-05-05 14:30:22		NO		IN FOCUS
178957692	https://volunteer.ala.org.au/validate/task/178957692	Valid		system	Tile_001-046-000_0-000.jpg		2021-05-05 14:30:20	2021-05-05 14:30:22		NO		IN FOCUS
178957692	https://volunteer.ala.org.au/validate/task/178957692	Valid		system	Tile_001-046-000_0-000.jpg		2021-05-05 14:03:15	2021-05-05 14:30:22		NO		IN FOCUS
178957692	https://volunteer.ala.org.au/validate/task/178957692	Valid		system	Tile_001-046-000_0-000.jpg		2021-05-05 14:07:27	2021-05-05 14:30:22		NO		IN FOCUS
178957695	https://volunteer.ala.org.au/validate/task/178957695	Valid		system	Tile_001-049-000_0-000.jpg		2021-05-05 14:37:58	2021-05-05 14:37:58		NO		IN FOCUS
178957695	https://volunteer.ala.org.au/validate/task/178957695	Valid		system	Tile_001-049-000_0-000.jpg		2021-05-05 14:08:36	2021-05-05 14:37:58		NO		IN FOCUS
178957695	https://volunteer.ala.org.au/validate/task/178957695	Valid		system	Tile_001-049-000_0-000.jpg			2021-05-05 14:37:58		NO		IN FOCUS
178957695	https://volunteer.ala.org.au/validate/task/178957695	Valid		system	Tile_001-049-000_0-000.jpg		2021-05-05 14:04:53	2021-05-05 14:37:58		NO		IN FOCUS
178957697	https://volunteer.ala.org.au/validate/task/178957697	Valid		system	Tile_001-051-000_0-000.jpg		2021-05-05 14:09:16	2021-05-05 14:39:38		NO		IN FOCUS
178957697	https://volunteer.ala.org.au/validate/task/178957697	Valid		system	Tile_001-051-000_0-000.jpg			2021-05-05 14:39:38		NO		IN FOCUS
178957697	https://volunteer.ala.org.au/validate/task/178957697	Valid		system	Tile_001-051-000_0-000.jpg		2021-05-05 14:05:19	2021-05-05 14:39:38		NO		IN FOCUS
178957697	https://volunteer.ala.org.au/validate/task/178957697	Valid		system	Tile_001-051-000_0-000.jpg		2021-05-05 14:39:37	2021-05-05 14:39:38		NO		IN FOCUS
178957699	https://volunteer.ala.org.au/validate/task/178957699	Valid		system	Tile_001-053-000_0-000.jpg		2021-05-05 14:09:22	2021-05-05 14:40:33		NO		IN FOCUS
178957699	https://volunteer.ala.org.au/validate/task/178957699	Valid		system	Tile_001-053-000_0-000.jpg		2021-05-05 14:40:32	2021-05-05 14:40:33		NO		IN FOCUS
178957699	https://volunteer.ala.org.au/validate/task/178957699	Valid		system	Tile_001-053-000_0-000.jpg			2021-05-05 14:40:33		NO		IN FOCUS
178957699	https://volunteer.ala.org.au/validate/task/178957699	Valid		system	Tile_001-053-000_0-000.jpg		2021-05-05 14:09:51	2021-05-05 14:40:33		NO		IN FOCUS
178957700	https://volunteer.ala.org.au/validate/task/178957700	Valid		system	Tile_001-054-000_0-000.jpg		2021-05-05 14:10:09	2021-05-05 14:40:49		NO		IN FOCUS
178957700	https://volunteer.ala.org.au/validate/task/178957700	Valid		system	Tile_001-054-000_0-000.jpg			2021-05-05 14:40:49		NO		IN FOCUS
178957700	https://volunteer.ala.org.au/validate/task/178957700	Valid		system	Tile_001-054-000_0-000.jpg		2021-05-05 14:40:49	2021-05-05 14:40:49		NO		IN FOCUS
178957700	https://volunteer.ala.org.au/validate/task/178957700	Valid		system	Tile_001-054-000_0-000.jpg		2021-05-05 14:09:37	2021-05-05 14:40:49		NO		IN FOCUS
178957701	https://volunteer.ala.org.au/validate/task/178957701	Valid		system	Tile_001-055-000_0-000.jpg		2021-05-05 14:41:12	2021-05-05 14:41:12		NO		IN FOCUS
178957701	https://volunteer.ala.org.au/validate/task/178957701	Valid		system	Tile_001-055-000_0-000.jpg		2021-05-05 14:22:48	2021-05-05 14:41:12		NO		IN FOCUS
178957701	https://volunteer.ala.org.au/validate/task/178957701	Valid		system	Tile_001-055-000_0-000.jpg		2021-05-05 14:10:29	2021-05-05 14:41:12		NO		IN FOCUS
178957701	https://volunteer.ala.org.au/validate/task/178957701	Valid		system	Tile_001-055-000_0-000.jpg			2021-05-05 14:41:12		NO		IN FOCUS
178957702	https://volunteer.ala.org.au/validate/task/178957702	Valid		system	Tile_001-056-000_0-000.jpg		2021-05-05 14:10:43	2021-05-05 14:41:33		NO		IN FOCUS
178957702	https://volunteer.ala.org.au/validate/task/178957702	Valid		system	Tile_001-056-000_0-000.jpg		2021-05-05 14:41:32	2021-05-05 14:41:33		NO		IN FOCUS
178957702	https://volunteer.ala.org.au/validate/task/178957702	Valid		system	Tile_001-056-000_0-000.jpg		2021-05-05 14:23:15	2021-05-05 14:41:33		NO		IN FOCUS
178957702	https://volunteer.ala.org.au/validate/task/178957702	Valid		system	Tile_001-056-000_0-000.jpg			2021-05-05 14:41:33		NO		IN FOCUS
178957703	https://volunteer.ala.org.au/validate/task/178957703	Valid		system	Tile_001-057-000_0-000.jpg		2021-05-05 14:10:59	2021-05-05 14:41:50		NO		IN FOCUS
178957703	https://volunteer.ala.org.au/validate/task/178957703	Valid		system	Tile_001-057-000_0-000.jpg		2021-05-05 14:23:38	2021-05-05 14:41:50		NO		IN FOCUS
178957703	https://volunteer.ala.org.au/validate/task/178957703	Valid		system	Tile_001-057-000_0-000.jpg			2021-05-05 14:41:50		NO		IN FOCUS
178957703	https://volunteer.ala.org.au/validate/task/178957703	Valid		system	Tile_001-057-000_0-000.jpg		2021-05-05 14:41:50	2021-05-05 14:41:50		NO		IN FOCUS
178957705	https://volunteer.ala.org.au/validate/task/178957705	Valid		system	Tile_001-059-000_0-000.jpg		2021-05-05 14:12:05	2021-05-05 14:42:40		NO		IN FOCUS
178957705	https://volunteer.ala.org.au/validate/task/178957705	Valid		system	Tile_001-059-000_0-000.jpg		2021-05-05 14:24:19	2021-05-05 14:42:40		NO		IN FOCUS
178957705	https://volunteer.ala.org.au/validate/task/178957705	Valid		system	Tile_001-059-000_0-000.jpg		2021-05-05 14:42:40	2021-05-05 14:42:40		NO		IN FOCUS
178957705	https://volunteer.ala.org.au/validate/task/178957705	Valid		system	Tile_001-059-000_0-000.jpg			2021-05-05 14:42:40		NO		IN FOCUS
178957707	https://volunteer.ala.org.au/validate/task/178957707	Valid		system	Tile_002-001-000_0-000.jpg		2021-05-05 14:28:09	2021-05-05 14:44:30		NO		IN FOCUS
178957707	https://volunteer.ala.org.au/validate/task/178957707	Valid		system	Tile_002-001-000_0-000.jpg		2021-05-05 14:12:38	2021-05-05 14:44:30		NO		IN FOCUS
178957707	https://volunteer.ala.org.au/validate/task/178957707	Valid		system	Tile_002-001-000_0-000.jpg		2021-05-05 14:44:30	2021-05-05 14:44:30		NO		IN FOCUS
178957707	https://volunteer.ala.org.au/validate/task/178957707	Valid		system	Tile_002-001-000_0-000.jpg			2021-05-05 14:44:30		NO		IN FOCUS
178957708	https://volunteer.ala.org.au/validate/task/178957708	Valid		system	Tile_002-002-000_0-000.jpg		2021-05-05 14:44:44	2021-05-05 14:44:44		NO		IN FOCUS
178957708	https://volunteer.ala.org.au/validate/task/178957708	Valid		system	Tile_002-002-000_0-000.jpg			2021-05-05 14:44:44		NO		IN FOCUS
178957708	https://volunteer.ala.org.au/validate/task/178957708	Valid		system	Tile_002-002-000_0-000.jpg		2021-05-05 14:13:24	2021-05-05 14:44:44		NO		IN FOCUS
178957708	https://volunteer.ala.org.au/validate/task/178957708	Valid		system	Tile_002-002-000_0-000.jpg		2021-05-05 14:28:49	2021-05-05 14:44:44		NO		IN FOCUS
178957710	https://volunteer.ala.org.au/validate/task/178957710	Valid		system	Tile_002-004-000_0-000.jpg		2021-05-05 14:13:56	2021-05-05 14:46:29		NO		IN FOCUS
178957710	https://volunteer.ala.org.au/validate/task/178957710	Valid		system	Tile_002-004-000_0-000.jpg		2021-05-05 14:46:29	2021-05-05 14:46:29		NO		IN FOCUS
178957710	https://volunteer.ala.org.au/validate/task/178957710	Valid		system	Tile_002-004-000_0-000.jpg			2021-05-05 14:46:29		NO		IN FOCUS
178957710	https://volunteer.ala.org.au/validate/task/178957710	Valid		system	Tile_002-004-000_0-000.jpg		2021-05-05 14:29:16	2021-05-05 14:46:29		NO		IN FOCUS
178957711	https://volunteer.ala.org.au/validate/task/178957711	Valid		system	Tile_002-005-000_0-000.jpg		2021-05-05 14:29:29	2021-05-05 14:46:45		NO		IN FOCUS
178957711	https://volunteer.ala.org.au/validate/task/178957711	Valid		system	Tile_002-005-000_0-000.jpg			2021-05-05 14:46:45		NO		IN FOCUS
178957711	https://volunteer.ala.org.au/validate/task/178957711	Valid		system	Tile_002-005-000_0-000.jpg		2021-05-05 14:46:44	2021-05-05 14:46:45		NO		IN FOCUS
178957711	https://volunteer.ala.org.au/validate/task/178957711	Valid		system	Tile_002-005-000_0-000.jpg		2021-05-05 14:14:10	2021-05-05 14:46:45		NO		IN FOCUS
178957712	https://volunteer.ala.org.au/validate/task/178957712	Valid		system	Tile_002-006-000_0-000.jpg			2021-05-05 14:47:04		NO		IN FOCUS
178957712	https://volunteer.ala.org.au/validate/task/178957712	Valid		system	Tile_002-006-000_0-000.jpg		2021-05-05 14:47:04	2021-05-05 14:47:04		NO		IN FOCUS
178957712	https://volunteer.ala.org.au/validate/task/178957712	Valid		system	Tile_002-006-000_0-000.jpg		2021-05-05 14:29:45	2021-05-05 14:47:04		NO		IN FOCUS
178957712	https://volunteer.ala.org.au/validate/task/178957712	Valid		system	Tile_002-006-000_0-000.jpg		2021-05-05 14:14:26	2021-05-05 14:47:04		NO		IN FOCUS
178957714	https://volunteer.ala.org.au/validate/task/178957714	Valid		system	Tile_002-008-000_0-000.jpg			2021-05-05 14:48:10		NO		IN FOCUS
178957714	https://volunteer.ala.org.au/validate/task/178957714	Valid		system	Tile_002-008-000_0-000.jpg		2021-05-05 14:31:37	2021-05-05 14:48:10		NO		IN FOCUS
178957714	https://volunteer.ala.org.au/validate/task/178957714	Valid		system	Tile_002-008-000_0-000.jpg		2021-05-05 14:48:09	2021-05-05 14:48:10		NO		IN FOCUS
178957714	https://volunteer.ala.org.au/validate/task/178957714	Valid		system	Tile_002-008-000_0-000.jpg		2021-05-05 14:15:00	2021-05-05 14:48:10		NO		IN FOCUS
178957718	https://volunteer.ala.org.au/validate/task/178957718	Valid		system	Tile_002-012-000_0-000.jpg		2021-05-05 14:51:22	2021-05-05 14:51:22		NO		IN FOCUS
178957718	https://volunteer.ala.org.au/validate/task/178957718	Valid		system	Tile_002-012-000_0-000.jpg		2021-05-05 14:17:20	2021-05-05 14:51:22		NO		IN FOCUS
178957718	https://volunteer.ala.org.au/validate/task/178957718	Valid		system	Tile_002-012-000_0-000.jpg			2021-05-05 14:51:22		NO		IN FOCUS
178957718	https://volunteer.ala.org.au/validate/task/178957718	Valid		system	Tile_002-012-000_0-000.jpg		2021-05-05 14:32:45	2021-05-05 14:51:22		NO		IN FOCUS
178957719	https://volunteer.ala.org.au/validate/task/178957719	Valid		system	Tile_002-013-000_0-000.jpg		2021-05-05 14:17:37	2021-05-05 14:51:42		NO		IN FOCUS
178957719	https://volunteer.ala.org.au/validate/task/178957719	Valid		system	Tile_002-013-000_0-000.jpg		2021-05-05 14:51:41	2021-05-05 14:51:42		NO		IN FOCUS
178957719	https://volunteer.ala.org.au/validate/task/178957719	Valid		system	Tile_002-013-000_0-000.jpg		2021-05-05 14:33:07	2021-05-05 14:51:42		NO		IN FOCUS
178957719	https://volunteer.ala.org.au/validate/task/178957719	Valid		system	Tile_002-013-000_0-000.jpg			2021-05-05 14:51:42		NO		IN FOCUS
178957721	https://volunteer.ala.org.au/validate/task/178957721	Valid		system	Tile_002-015-000_0-000.jpg		2021-05-05 14:33:47	2021-05-05 14:52:22		NO		IN FOCUS
178957721	https://volunteer.ala.org.au/validate/task/178957721	Valid		system	Tile_002-015-000_0-000.jpg		2021-05-05 14:52:22	2021-05-05 14:52:22		NO		IN FOCUS
178957721	https://volunteer.ala.org.au/validate/task/178957721	Valid		system	Tile_002-015-000_0-000.jpg		2021-05-05 14:18:40	2021-05-05 14:52:22		NO		IN FOCUS
178957721	https://volunteer.ala.org.au/validate/task/178957721	Valid		system	Tile_002-015-000_0-000.jpg			2021-05-05 14:52:22		NO		IN FOCUS
178957722	https://volunteer.ala.org.au/validate/task/178957722	Valid		system	Tile_002-016-000_0-000.jpg			2021-05-05 14:52:43		NO		IN FOCUS
178957722	https://volunteer.ala.org.au/validate/task/178957722	Valid		system	Tile_002-016-000_0-000.jpg		2021-05-05 14:52:43	2021-05-05 14:52:43		NO		IN FOCUS
178957722	https://volunteer.ala.org.au/validate/task/178957722	Valid		system	Tile_002-016-000_0-000.jpg		2021-05-05 14:18:55	2021-05-05 14:52:43		NO		IN FOCUS
178957722	https://volunteer.ala.org.au/validate/task/178957722	Valid		system	Tile_002-016-000_0-000.jpg		2021-05-05 14:37:08	2021-05-05 14:52:43		NO		IN FOCUS
178957683	https://volunteer.ala.org.au/validate/task/178957683	Valid		system	Tile_001-037-000_0-000.jpg			2021-05-05 14:52:59		NO		IN FOCUS
178957683	https://volunteer.ala.org.au/validate/task/178957683	Valid		system	Tile_001-037-000_0-000.jpg		2021-05-05 14:52:59	2021-05-05 14:52:59		NO		IN FOCUS
178957683	https://volunteer.ala.org.au/validate/task/178957683	Valid		system	Tile_001-037-000_0-000.jpg		2021-05-05 13:42:33	2021-05-05 14:52:59		NO		IN FOCUS
178957683	https://volunteer.ala.org.au/validate/task/178957683	Valid		system	Tile_001-037-000_0-000.jpg		2021-05-05 13:54:34	2021-05-05 14:52:59	1	YES	EDGE	IN FOCUS		Unknown
178957683	https://volunteer.ala.org.au/validate/task/178957683	Valid		system	Tile_001-037-000_0-000.jpg		2021-05-05 13:42:00	2021-05-05 14:52:59		NO		IN FOCUS
178957724	https://volunteer.ala.org.au/validate/task/178957724	Valid		system	Tile_002-018-000_0-000.jpg		2021-05-05 14:19:38	2021-05-05 14:55:04		NO		IN FOCUS
178957724	https://volunteer.ala.org.au/validate/task/178957724	Valid		system	Tile_002-018-000_0-000.jpg		2021-05-05 14:37:28	2021-05-05 14:55:04		NO		IN FOCUS
178957724	https://volunteer.ala.org.au/validate/task/178957724	Valid		system	Tile_002-018-000_0-000.jpg		2021-05-05 14:55:04	2021-05-05 14:55:04		NO		IN FOCUS
178957724	https://volunteer.ala.org.au/validate/task/178957724	Valid		system	Tile_002-018-000_0-000.jpg			2021-05-05 14:55:04		NO		IN FOCUS
178957725	https://volunteer.ala.org.au/validate/task/178957725	Valid		system	Tile_002-019-000_0-000.jpg			2021-05-05 14:55:20		NO		IN FOCUS
178957725	https://volunteer.ala.org.au/validate/task/178957725	Valid		system	Tile_002-019-000_0-000.jpg		2021-05-05 14:55:19	2021-05-05 14:55:20		NO		IN FOCUS
178957725	https://volunteer.ala.org.au/validate/task/178957725	Valid		system	Tile_002-019-000_0-000.jpg		2021-05-05 14:41:36	2021-05-05 14:55:20		NO		IN FOCUS
178957725	https://volunteer.ala.org.au/validate/task/178957725	Valid		system	Tile_002-019-000_0-000.jpg		2021-05-05 14:19:53	2021-05-05 14:55:20		NO		IN FOCUS
178957726	https://volunteer.ala.org.au/validate/task/178957726	Valid		system	Tile_002-020-000_0-000.jpg		2021-05-05 14:20:09	2021-05-05 14:55:34		NO		IN FOCUS
178957726	https://volunteer.ala.org.au/validate/task/178957726	Valid		system	Tile_002-020-000_0-000.jpg		2021-05-05 14:42:48	2021-05-05 14:55:34		NO		IN FOCUS
178957726	https://volunteer.ala.org.au/validate/task/178957726	Valid		system	Tile_002-020-000_0-000.jpg			2021-05-05 14:55:34		NO		IN FOCUS
178957726	https://volunteer.ala.org.au/validate/task/178957726	Valid		system	Tile_002-020-000_0-000.jpg		2021-05-05 14:55:34	2021-05-05 14:55:34		NO		IN FOCUS
178957727	https://volunteer.ala.org.au/validate/task/178957727	Valid		system	Tile_002-021-000_0-000.jpg		2021-05-05 14:43:15	2021-05-05 14:55:46		NO		IN FOCUS
178957727	https://volunteer.ala.org.au/validate/task/178957727	Valid		system	Tile_002-021-000_0-000.jpg			2021-05-05 14:55:46		NO		IN FOCUS
178957727	https://volunteer.ala.org.au/validate/task/178957727	Valid		system	Tile_002-021-000_0-000.jpg		2021-05-05 14:20:26	2021-05-05 14:55:46		NO		IN FOCUS
178957727	https://volunteer.ala.org.au/validate/task/178957727	Valid		system	Tile_002-021-000_0-000.jpg		2021-05-05 14:55:46	2021-05-05 14:55:46		NO		IN FOCUS
178957734	https://volunteer.ala.org.au/validate/task/178957734	Valid		system	Tile_002-028-000_0-000.jpg		2021-05-05 14:57:05	2021-05-05 14:57:47		NO		IN FOCUS
178957734	https://volunteer.ala.org.au/validate/task/178957734	Valid		system	Tile_002-028-000_0-000.jpg		2021-05-05 14:57:47	2021-05-05 14:57:47		NO		IN FOCUS
178957734	https://volunteer.ala.org.au/validate/task/178957734	Valid		system	Tile_002-028-000_0-000.jpg			2021-05-05 14:57:47		NO		IN FOCUS
178957734	https://volunteer.ala.org.au/validate/task/178957734	Valid		system	Tile_002-028-000_0-000.jpg		2021-05-05 14:28:25	2021-05-05 14:57:47		NO		IN FOCUS
178957735	https://volunteer.ala.org.au/validate/task/178957735	Valid		system	Tile_002-029-000_0-000.jpg		2021-05-05 14:58:50	2021-05-05 14:58:52		NO		IN FOCUS
178957735	https://volunteer.ala.org.au/validate/task/178957735	Valid		system	Tile_002-029-000_0-000.jpg		2021-05-05 14:28:46	2021-05-05 14:58:52		NO		IN FOCUS
178957735	https://volunteer.ala.org.au/validate/task/178957735	Valid		system	Tile_002-029-000_0-000.jpg		2021-05-05 14:58:01	2021-05-05 14:58:52		NO		IN FOCUS
178957735	https://volunteer.ala.org.au/validate/task/178957735	Valid		system	Tile_002-029-000_0-000.jpg			2021-05-05 14:58:52		NO		IN FOCUS
178957694	https://volunteer.ala.org.au/validate/task/178957694	Valid		system	Tile_001-048-000_0-000.jpg		2021-05-05 14:37:30	2021-05-05 14:58:59	1	NO	MIDDLE	IN FOCUS		Other colpate angiosperm pollen
178957694	https://volunteer.ala.org.au/validate/task/178957694	Valid		system	Tile_001-048-000_0-000.jpg			2021-05-05 14:58:59		NO		IN FOCUS
178957694	https://volunteer.ala.org.au/validate/task/178957694	Valid		system	Tile_001-048-000_0-000.jpg		2021-05-05 14:58:59	2021-05-05 14:58:59		NO		IN FOCUS
178957694	https://volunteer.ala.org.au/validate/task/178957694	Valid		system	Tile_001-048-000_0-000.jpg		2021-05-05 14:08:11	2021-05-05 14:58:59		NO		IN FOCUS
178957694	https://volunteer.ala.org.au/validate/task/178957694	Valid		system	Tile_001-048-000_0-000.jpg		2021-05-05 14:04:30	2021-05-05 14:58:59		NO		IN FOCUS
178957696	https://volunteer.ala.org.au/validate/task/178957696	Valid		system	Tile_001-050-000_0-000.jpg		2021-05-05 14:08:58	2021-05-05 14:59:21		NO		IN FOCUS
178957696	https://volunteer.ala.org.au/validate/task/178957696	Valid		system	Tile_001-050-000_0-000.jpg		2021-05-05 14:05:06	2021-05-05 14:59:21		NO		IN FOCUS
178957696	https://volunteer.ala.org.au/validate/task/178957696	Valid		system	Tile_001-050-000_0-000.jpg			2021-05-05 14:59:21		NO		IN FOCUS
178957696	https://volunteer.ala.org.au/validate/task/178957696	Valid		system	Tile_001-050-000_0-000.jpg		2021-05-05 14:39:11	2021-05-05 14:59:21	1	YES	EDGE	IN FOCUS		Nothofagus pollen
178957696	https://volunteer.ala.org.au/validate/task/178957696	Valid		system	Tile_001-050-000_0-000.jpg		2021-05-05 14:59:19	2021-05-05 14:59:21		NO		IN FOCUS
178957698	https://volunteer.ala.org.au/validate/task/178957698	Valid		system	Tile_001-052-000_0-000.jpg		2021-05-05 14:40:13	2021-05-05 14:59:50		NO		IN FOCUS
178957698	https://volunteer.ala.org.au/validate/task/178957698	Valid		system	Tile_001-052-000_0-000.jpg		2021-05-05 14:05:48	2021-05-05 14:59:50		NO		IN FOCUS
178957698	https://volunteer.ala.org.au/validate/task/178957698	Valid		system	Tile_001-052-000_0-000.jpg			2021-05-05 14:59:50		NO		IN FOCUS
178957698	https://volunteer.ala.org.au/validate/task/178957698	Valid		system	Tile_001-052-000_0-000.jpg		2021-05-05 14:59:50	2021-05-05 14:59:50		NO		IN FOCUS
178957737	https://volunteer.ala.org.au/validate/task/178957737	Valid		system	Tile_002-031-000_0-000.jpg		2021-05-05 14:29:51	2021-05-05 15:00:09		NO		IN FOCUS
178957737	https://volunteer.ala.org.au/validate/task/178957737	Valid		system	Tile_002-031-000_0-000.jpg		2021-05-05 14:58:39	2021-05-05 15:00:09		NO		IN FOCUS
178957737	https://volunteer.ala.org.au/validate/task/178957737	Valid		system	Tile_002-031-000_0-000.jpg		2021-05-05 15:00:08	2021-05-05 15:00:09		NO		IN FOCUS
178957737	https://volunteer.ala.org.au/validate/task/178957737	Valid		system	Tile_002-031-000_0-000.jpg			2021-05-05 15:00:09		NO		IN FOCUS
178957704	https://volunteer.ala.org.au/validate/task/178957704	Valid		system	Tile_001-058-000_0-000.jpg		2021-05-05 14:24:05	2021-05-05 15:00:15		NO		IN FOCUS
178957704	https://volunteer.ala.org.au/validate/task/178957704	Valid		system	Tile_001-058-000_0-000.jpg			2021-05-05 15:00:15		NO		IN FOCUS
178957704	https://volunteer.ala.org.au/validate/task/178957704	Valid		system	Tile_001-058-000_0-000.jpg		2021-05-05 15:00:15	2021-05-05 15:00:15		NO		IN FOCUS
178957704	https://volunteer.ala.org.au/validate/task/178957704	Valid		system	Tile_001-058-000_0-000.jpg		2021-05-05 14:42:23	2021-05-05 15:00:15		NO		IN FOCUS
178957704	https://volunteer.ala.org.au/validate/task/178957704	Valid		system	Tile_001-058-000_0-000.jpg		2021-05-05 14:11:51	2021-05-05 15:00:15	1	YES	EDGE	IN FOCUS		Unknown
178957738	https://volunteer.ala.org.au/validate/task/178957738	Valid		system	Tile_002-032-000_0-000.jpg			2021-05-05 15:00:23		NO		IN FOCUS
178957738	https://volunteer.ala.org.au/validate/task/178957738	Valid		system	Tile_002-032-000_0-000.jpg		2021-05-05 15:00:23	2021-05-05 15:00:23		NO		IN FOCUS
178957738	https://volunteer.ala.org.au/validate/task/178957738	Valid		system	Tile_002-032-000_0-000.jpg		2021-05-05 14:30:12	2021-05-05 15:00:23		NO		IN FOCUS
178957738	https://volunteer.ala.org.au/validate/task/178957738	Valid		system	Tile_002-032-000_0-000.jpg		2021-05-05 14:58:52	2021-05-05 15:00:23		NO		IN FOCUS
178957739	https://volunteer.ala.org.au/validate/task/178957739	Valid		system	Tile_002-033-000_0-000.jpg		2021-05-05 14:59:07	2021-05-05 15:00:39		NO		IN FOCUS
178957739	https://volunteer.ala.org.au/validate/task/178957739	Valid		system	Tile_002-033-000_0-000.jpg		2021-05-05 15:00:38	2021-05-05 15:00:39		NO		IN FOCUS
178957739	https://volunteer.ala.org.au/validate/task/178957739	Valid		system	Tile_002-033-000_0-000.jpg			2021-05-05 15:00:39		NO		IN FOCUS
178957739	https://volunteer.ala.org.au/validate/task/178957739	Valid		system	Tile_002-033-000_0-000.jpg		2021-05-05 14:30:45	2021-05-05 15:00:39		NO		IN FOCUS
178957713	https://volunteer.ala.org.au/validate/task/178957713	Valid		system	Tile_002-007-000_0-000.jpg			2021-05-05 15:00:47		NO		IN FOCUS
178957713	https://volunteer.ala.org.au/validate/task/178957713	Valid		system	Tile_002-007-000_0-000.jpg		2021-05-05 14:31:21	2021-05-05 15:00:47		NO		IN FOCUS
178957713	https://volunteer.ala.org.au/validate/task/178957713	Valid		system	Tile_002-007-000_0-000.jpg		2021-05-05 14:14:40	2021-05-05 15:00:47		NO		IN FOCUS
178957713	https://volunteer.ala.org.au/validate/task/178957713	Valid		system	Tile_002-007-000_0-000.jpg		2021-05-05 14:47:50	2021-05-05 15:00:47	1	YES	MIDDLE	IN FOCUS		Nothofagus pollen
178957713	https://volunteer.ala.org.au/validate/task/178957713	Valid		system	Tile_002-007-000_0-000.jpg		2021-05-05 15:00:46	2021-05-05 15:00:47		NO		IN FOCUS
178957715	https://volunteer.ala.org.au/validate/task/178957715	Valid		system	Tile_002-009-000_0-000.jpg		2021-05-05 14:15:24	2021-05-05 15:01:03		NO		IN FOCUS
178957715	https://volunteer.ala.org.au/validate/task/178957715	Valid		system	Tile_002-009-000_0-000.jpg			2021-05-05 15:01:03		NO		IN FOCUS
178957715	https://volunteer.ala.org.au/validate/task/178957715	Valid		system	Tile_002-009-000_0-000.jpg		2021-05-05 15:01:02	2021-05-05 15:01:03		NO		IN FOCUS
178957715	https://volunteer.ala.org.au/validate/task/178957715	Valid		system	Tile_002-009-000_0-000.jpg		2021-05-05 14:31:51	2021-05-05 15:01:03		NO		IN FOCUS
178957716	https://volunteer.ala.org.au/validate/task/178957716	Valid		system	Tile_002-010-000_0-000.jpg		2021-05-05 14:16:35	2021-05-05 15:01:21	1	YES	MIDDLE	IN FOCUS		Unknown
178957716	https://volunteer.ala.org.au/validate/task/178957716	Valid		system	Tile_002-010-000_0-000.jpg		2021-05-05 15:01:21	2021-05-05 15:01:21		NO		IN FOCUS
178957716	https://volunteer.ala.org.au/validate/task/178957716	Valid		system	Tile_002-010-000_0-000.jpg			2021-05-05 15:01:21		NO		IN FOCUS
178957716	https://volunteer.ala.org.au/validate/task/178957716	Valid		system	Tile_002-010-000_0-000.jpg		2021-05-05 14:49:42	2021-05-05 15:01:21		NO		IN FOCUS
178957716	https://volunteer.ala.org.au/validate/task/178957716	Valid		system	Tile_002-010-000_0-000.jpg		2021-05-05 14:32:08	2021-05-05 15:01:21		NO		IN FOCUS
178957717	https://volunteer.ala.org.au/validate/task/178957717	Valid		system	Tile_002-011-000_0-000.jpg		2021-05-05 14:32:31	2021-05-05 15:01:40		NO		IN FOCUS
178957717	https://volunteer.ala.org.au/validate/task/178957717	Valid		system	Tile_002-011-000_0-000.jpg		2021-05-05 14:50:58	2021-05-05 15:01:40		NO		IN FOCUS
178957717	https://volunteer.ala.org.au/validate/task/178957717	Valid		system	Tile_002-011-000_0-000.jpg		2021-05-05 15:01:40	2021-05-05 15:01:40		NO		IN FOCUS
178957717	https://volunteer.ala.org.au/validate/task/178957717	Valid		system	Tile_002-011-000_0-000.jpg			2021-05-05 15:01:40		NO		IN FOCUS
178957720	https://volunteer.ala.org.au/validate/task/178957720	Valid		system	Tile_002-014-000_0-000.jpg			2021-05-05 15:01:57		NO		IN FOCUS
178957720	https://volunteer.ala.org.au/validate/task/178957720	Valid		system	Tile_002-014-000_0-000.jpg		2021-05-05 14:33:32	2021-05-05 15:01:57		NO		IN FOCUS
178957720	https://volunteer.ala.org.au/validate/task/178957720	Valid		system	Tile_002-014-000_0-000.jpg		2021-05-05 15:01:57	2021-05-05 15:01:57		NO		IN FOCUS
178957720	https://volunteer.ala.org.au/validate/task/178957720	Valid		system	Tile_002-014-000_0-000.jpg		2021-05-05 14:52:05	2021-05-05 15:01:57		NO		IN FOCUS
178957720	https://volunteer.ala.org.au/validate/task/178957720	Valid		system	Tile_002-014-000_0-000.jpg		2021-05-05 14:18:21	2021-05-05 15:01:57	1	YES	MIDDLE	IN FOCUS		Unknown
178957728	https://volunteer.ala.org.au/validate/task/178957728	Valid		system	Tile_002-022-000_0-000.jpg			2021-05-05 15:02:20		NO		IN FOCUS
178957728	https://volunteer.ala.org.au/validate/task/178957728	Valid		system	Tile_002-022-000_0-000.jpg		2021-05-05 15:02:19	2021-05-05 15:02:20		NO		IN FOCUS
178957728	https://volunteer.ala.org.au/validate/task/178957728	Valid		system	Tile_002-022-000_0-000.jpg		2021-05-05 14:44:00	2021-05-05 15:02:20		NO		IN FOCUS
178957728	https://volunteer.ala.org.au/validate/task/178957728	Valid		system	Tile_002-022-000_0-000.jpg		2021-05-05 14:56:00	2021-05-05 15:02:20		NO		IN FOCUS
178957729	https://volunteer.ala.org.au/validate/task/178957729	Valid		system	Tile_002-023-000_0-000.jpg			2021-05-05 15:02:36		NO		IN FOCUS
178957729	https://volunteer.ala.org.au/validate/task/178957729	Valid		system	Tile_002-023-000_0-000.jpg		2021-05-05 14:56:15	2021-05-05 15:02:36		NO		IN FOCUS
178957729	https://volunteer.ala.org.au/validate/task/178957729	Valid		system	Tile_002-023-000_0-000.jpg		2021-05-05 15:02:36	2021-05-05 15:02:36		NO		IN FOCUS
178957729	https://volunteer.ala.org.au/validate/task/178957729	Valid		system	Tile_002-023-000_0-000.jpg		2021-05-05 14:47:11	2021-05-05 15:02:36		NO		IN FOCUS
178957730	https://volunteer.ala.org.au/validate/task/178957730	Valid		system	Tile_002-024-000_0-000.jpg		2021-05-05 14:47:38	2021-05-05 15:02:52		NO		IN FOCUS
178957730	https://volunteer.ala.org.au/validate/task/178957730	Valid		system	Tile_002-024-000_0-000.jpg		2021-05-05 15:02:51	2021-05-05 15:02:52		NO		IN FOCUS
178957730	https://volunteer.ala.org.au/validate/task/178957730	Valid		system	Tile_002-024-000_0-000.jpg			2021-05-05 15:02:52		NO		IN FOCUS
178957730	https://volunteer.ala.org.au/validate/task/178957730	Valid		system	Tile_002-024-000_0-000.jpg		2021-05-05 14:56:42	2021-05-05 15:02:52		NO		IN FOCUS
178957731	https://volunteer.ala.org.au/validate/task/178957731	Valid		system	Tile_002-025-000_0-000.jpg		2021-05-05 15:03:08	2021-05-05 15:03:08		NO		IN FOCUS
178957731	https://volunteer.ala.org.au/validate/task/178957731	Valid		system	Tile_002-025-000_0-000.jpg		2021-05-05 14:21:53	2021-05-05 15:03:08	2	YES	Both MIDDLE and EDGE	IN FOCUS		Unknown
178957731	https://volunteer.ala.org.au/validate/task/178957731	Valid		system	Tile_002-025-000_0-000.jpg			2021-05-05 15:03:08		NO		IN FOCUS
178957731	https://volunteer.ala.org.au/validate/task/178957731	Valid		system	Tile_002-025-000_0-000.jpg		2021-05-05 14:47:53	2021-05-05 15:03:08		NO		IN FOCUS
178957731	https://volunteer.ala.org.au/validate/task/178957731	Valid		system	Tile_002-025-000_0-000.jpg		2021-05-05 14:56:57	2021-05-05 15:03:08		NO		IN FOCUS
178957733	https://volunteer.ala.org.au/validate/task/178957733	Valid		system	Tile_002-027-000_0-000.jpg		2021-05-05 14:56:51	2021-05-05 15:03:46		NO		IN FOCUS
178957733	https://volunteer.ala.org.au/validate/task/178957733	Valid		system	Tile_002-027-000_0-000.jpg			2021-05-05 15:03:46		NO		IN FOCUS
178957733	https://volunteer.ala.org.au/validate/task/178957733	Valid		system	Tile_002-027-000_0-000.jpg		2021-05-05 15:03:46	2021-05-05 15:03:46		NO		IN FOCUS
178957733	https://volunteer.ala.org.au/validate/task/178957733	Valid		system	Tile_002-027-000_0-000.jpg		2021-05-05 15:04:10	2021-05-05 15:03:46		NO		IN FOCUS
178957733	https://volunteer.ala.org.au/validate/task/178957733	Valid		system	Tile_002-027-000_0-000.jpg		2021-05-05 14:57:34	2021-05-05 15:03:46		NO		IN FOCUS
178957733	https://volunteer.ala.org.au/validate/task/178957733	Valid		system	Tile_002-027-000_0-000.jpg		2021-05-05 14:27:13	2021-05-05 15:03:46	1	YES	MIDDLE	IN FOCUS		Unknown
178957740	https://volunteer.ala.org.au/validate/task/178957740	Valid		system	Tile_002-034-000_0-000.jpg		2021-05-05 14:59:24	2021-05-05 15:04:22		NO		IN FOCUS
178957740	https://volunteer.ala.org.au/validate/task/178957740	Valid		system	Tile_002-034-000_0-000.jpg		2021-05-05 15:00:56	2021-05-05 15:04:22		NO		IN FOCUS
178957740	https://volunteer.ala.org.au/validate/task/178957740	Valid		system	Tile_002-034-000_0-000.jpg		2021-05-05 15:04:21	2021-05-05 15:04:22		NO		IN FOCUS
178957740	https://volunteer.ala.org.au/validate/task/178957740	Valid		system	Tile_002-034-000_0-000.jpg			2021-05-05 15:04:22		NO		IN FOCUS
178957741	https://volunteer.ala.org.au/validate/task/178957741	Valid		system	Tile_002-035-000_0-000.jpg			2021-05-05 15:04:37		NO		IN FOCUS
178957741	https://volunteer.ala.org.au/validate/task/178957741	Valid		system	Tile_002-035-000_0-000.jpg		2021-05-05 15:04:37	2021-05-05 15:04:37		NO		IN FOCUS
178957741	https://volunteer.ala.org.au/validate/task/178957741	Valid		system	Tile_002-035-000_0-000.jpg		2021-05-05 15:01:11	2021-05-05 15:04:37		NO		IN FOCUS
178957741	https://volunteer.ala.org.au/validate/task/178957741	Valid		system	Tile_002-035-000_0-000.jpg		2021-05-05 14:59:42	2021-05-05 15:04:37		NO		IN FOCUS
178957741	https://volunteer.ala.org.au/validate/task/178957741	Valid		system	Tile_002-035-000_0-000.jpg		2021-05-05 14:32:00	2021-05-05 15:04:37	1	YES	EDGE	IN FOCUS		Unknown
178957743	https://volunteer.ala.org.au/validate/task/178957743	Valid		system	Tile_002-037-000_0-000.jpg		2021-05-05 15:00:06	2021-05-05 15:05:05		NO		IN FOCUS
178957743	https://volunteer.ala.org.au/validate/task/178957743	Valid		system	Tile_002-037-000_0-000.jpg			2021-05-05 15:05:05		NO		IN FOCUS
178957743	https://volunteer.ala.org.au/validate/task/178957743	Valid		system	Tile_002-037-000_0-000.jpg		2021-05-05 15:05:05	2021-05-05 15:05:05		NO		IN FOCUS
178957743	https://volunteer.ala.org.au/validate/task/178957743	Valid		system	Tile_002-037-000_0-000.jpg		2021-05-05 15:02:24	2021-05-05 15:05:05		NO		IN FOCUS
178957742	https://volunteer.ala.org.au/validate/task/178957742	Valid		system	Tile_002-036-000_0-000.jpg		2021-05-05 15:02:08	2021-05-05 15:05:14		NO		IN FOCUS
178957742	https://volunteer.ala.org.au/validate/task/178957742	Valid		system	Tile_002-036-000_0-000.jpg		2021-05-05 15:04:50	2021-05-05 15:05:14				OUT OF FOCUS
178957742	https://volunteer.ala.org.au/validate/task/178957742	Valid		system	Tile_002-036-000_0-000.jpg		2021-05-05 15:05:13	2021-05-05 15:05:14				OUT OF FOCUS
178957742	https://volunteer.ala.org.au/validate/task/178957742	Valid		system	Tile_002-036-000_0-000.jpg			2021-05-05 15:05:14				OUT OF FOCUS
178957742	https://volunteer.ala.org.au/validate/task/178957742	Valid		system	Tile_002-036-000_0-000.jpg		2021-05-05 14:59:52	2021-05-05 15:05:14				OUT OF FOCUS
178957746	https://volunteer.ala.org.au/validate/task/178957746	Valid		system	Tile_002-040-000_0-000.jpg		2021-05-05 15:06:17	2021-05-05 15:06:18		NO		IN FOCUS
178957746	https://volunteer.ala.org.au/validate/task/178957746	Valid		system	Tile_002-040-000_0-000.jpg		2021-05-05 15:03:22	2021-05-05 15:06:18		NO		IN FOCUS
178957746	https://volunteer.ala.org.au/validate/task/178957746	Valid		system	Tile_002-040-000_0-000.jpg			2021-05-05 15:06:18		NO		IN FOCUS
178957746	https://volunteer.ala.org.au/validate/task/178957746	Valid		system	Tile_002-040-000_0-000.jpg		2021-05-05 15:00:39	2021-05-05 15:06:18		NO		IN FOCUS
178957747	https://volunteer.ala.org.au/validate/task/178957747	Valid		system	Tile_002-041-000_0-000.jpg		2021-05-05 15:03:42	2021-05-05 15:06:34		NO		IN FOCUS
178957747	https://volunteer.ala.org.au/validate/task/178957747	Valid		system	Tile_002-041-000_0-000.jpg			2021-05-05 15:06:34		NO		IN FOCUS
178957747	https://volunteer.ala.org.au/validate/task/178957747	Valid		system	Tile_002-041-000_0-000.jpg		2021-05-05 15:06:34	2021-05-05 15:06:34		NO		IN FOCUS
178957747	https://volunteer.ala.org.au/validate/task/178957747	Valid		system	Tile_002-041-000_0-000.jpg		2021-05-05 15:01:16	2021-05-05 15:06:34		NO		IN FOCUS
178957748	https://volunteer.ala.org.au/validate/task/178957748	Valid		system	Tile_002-042-000_0-000.jpg		2021-05-05 15:04:25	2021-05-05 15:06:55		NO		IN FOCUS
178957748	https://volunteer.ala.org.au/validate/task/178957748	Valid		system	Tile_002-042-000_0-000.jpg		2021-05-05 15:01:29	2021-05-05 15:06:55		NO		IN FOCUS
178957748	https://volunteer.ala.org.au/validate/task/178957748	Valid		system	Tile_002-042-000_0-000.jpg		2021-05-05 15:06:55	2021-05-05 15:06:55		NO		IN FOCUS
178957748	https://volunteer.ala.org.au/validate/task/178957748	Valid		system	Tile_002-042-000_0-000.jpg			2021-05-05 15:06:55		NO		IN FOCUS
178957750	https://volunteer.ala.org.au/validate/task/178957750	Valid		system	Tile_002-044-000_0-000.jpg		2021-05-05 15:01:53	2021-05-05 15:07:43		NO		IN FOCUS
178957750	https://volunteer.ala.org.au/validate/task/178957750	Valid		system	Tile_002-044-000_0-000.jpg		2021-05-05 15:07:43	2021-05-05 15:07:43		NO		IN FOCUS
178957750	https://volunteer.ala.org.au/validate/task/178957750	Valid		system	Tile_002-044-000_0-000.jpg			2021-05-05 15:07:43		NO		IN FOCUS
178957750	https://volunteer.ala.org.au/validate/task/178957750	Valid		system	Tile_002-044-000_0-000.jpg		2021-05-05 15:05:42	2021-05-05 15:07:43		NO		IN FOCUS
178957751	https://volunteer.ala.org.au/validate/task/178957751	Valid		system	Tile_002-045-000_0-000.jpg		2021-05-05 15:02:09	2021-05-05 15:08:19		NO		IN FOCUS
178957751	https://volunteer.ala.org.au/validate/task/178957751	Valid		system	Tile_002-045-000_0-000.jpg		2021-05-05 15:08:19	2021-05-05 15:08:19		NO		IN FOCUS
178957751	https://volunteer.ala.org.au/validate/task/178957751	Valid		system	Tile_002-045-000_0-000.jpg			2021-05-05 15:08:19		NO		IN FOCUS
178957751	https://volunteer.ala.org.au/validate/task/178957751	Valid		system	Tile_002-045-000_0-000.jpg		2021-05-05 15:06:16	2021-05-05 15:08:19		NO		IN FOCUS
178957753	https://volunteer.ala.org.au/validate/task/178957753	Valid		system	Tile_002-047-000_0-000.jpg		2021-05-05 15:05:33	2021-05-05 15:09:55		NO		IN FOCUS
178957753	https://volunteer.ala.org.au/validate/task/178957753	Valid		system	Tile_002-047-000_0-000.jpg		2021-05-05 15:09:54	2021-05-05 15:09:55		NO		IN FOCUS
178957753	https://volunteer.ala.org.au/validate/task/178957753	Valid		system	Tile_002-047-000_0-000.jpg		2021-05-05 15:09:08	2021-05-05 15:09:55		NO		IN FOCUS
178957753	https://volunteer.ala.org.au/validate/task/178957753	Valid		system	Tile_002-047-000_0-000.jpg			2021-05-05 15:09:55		NO		IN FOCUS
178957754	https://volunteer.ala.org.au/validate/task/178957754	Valid		system	Tile_002-048-000_0-000.jpg			2021-05-05 15:10:16		NO		IN FOCUS
178957754	https://volunteer.ala.org.au/validate/task/178957754	Valid		system	Tile_002-048-000_0-000.jpg		2021-05-05 15:10:15	2021-05-05 15:10:16		NO		IN FOCUS
178957754	https://volunteer.ala.org.au/validate/task/178957754	Valid		system	Tile_002-048-000_0-000.jpg		2021-05-05 15:09:35	2021-05-05 15:10:16		NO		IN FOCUS
178957754	https://volunteer.ala.org.au/validate/task/178957754	Valid		system	Tile_002-048-000_0-000.jpg		2021-05-05 15:05:51	2021-05-05 15:10:16		NO		IN FOCUS
178957755	https://volunteer.ala.org.au/validate/task/178957755	Valid		system	Tile_002-049-000_0-000.jpg		2021-05-05 15:06:16	2021-05-05 15:10:34		NO		IN FOCUS
178957755	https://volunteer.ala.org.au/validate/task/178957755	Valid		system	Tile_002-049-000_0-000.jpg			2021-05-05 15:10:34		NO		IN FOCUS
178957755	https://volunteer.ala.org.au/validate/task/178957755	Valid		system	Tile_002-049-000_0-000.jpg		2021-05-05 15:10:34	2021-05-05 15:10:34		NO		IN FOCUS
178957755	https://volunteer.ala.org.au/validate/task/178957755	Valid		system	Tile_002-049-000_0-000.jpg		2021-05-05 15:10:00	2021-05-05 15:10:34		NO		IN FOCUS
178957756	https://volunteer.ala.org.au/validate/task/178957756	Valid		system	Tile_002-050-000_0-000.jpg		2021-05-05 15:10:26	2021-05-05 15:10:54		NO		IN FOCUS
178957756	https://volunteer.ala.org.au/validate/task/178957756	Valid		system	Tile_002-050-000_0-000.jpg		2021-05-05 15:06:37	2021-05-05 15:10:54		NO		IN FOCUS
178957756	https://volunteer.ala.org.au/validate/task/178957756	Valid		system	Tile_002-050-000_0-000.jpg		2021-05-05 15:10:53	2021-05-05 15:10:54		NO		IN FOCUS
178957756	https://volunteer.ala.org.au/validate/task/178957756	Valid		system	Tile_002-050-000_0-000.jpg			2021-05-05 15:10:54		NO		IN FOCUS
178957757	https://volunteer.ala.org.au/validate/task/178957757	Valid		system	Tile_002-051-000_0-000.jpg		2021-05-05 15:08:06	2021-05-05 15:11:14		NO		IN FOCUS
178957757	https://volunteer.ala.org.au/validate/task/178957757	Valid		system	Tile_002-051-000_0-000.jpg		2021-05-05 15:11:14	2021-05-05 15:11:14		NO		IN FOCUS
178957757	https://volunteer.ala.org.au/validate/task/178957757	Valid		system	Tile_002-051-000_0-000.jpg			2021-05-05 15:11:14		NO		IN FOCUS
178957757	https://volunteer.ala.org.au/validate/task/178957757	Valid		system	Tile_002-051-000_0-000.jpg		2021-05-05 15:10:53	2021-05-05 15:11:14		NO		IN FOCUS
178957758	https://volunteer.ala.org.au/validate/task/178957758	Valid		system	Tile_002-052-000_0-000.jpg		2021-05-05 15:08:19	2021-05-05 15:11:44		NO		IN FOCUS
178957758	https://volunteer.ala.org.au/validate/task/178957758	Valid		system	Tile_002-052-000_0-000.jpg			2021-05-05 15:11:44		NO		IN FOCUS
178957758	https://volunteer.ala.org.au/validate/task/178957758	Valid		system	Tile_002-052-000_0-000.jpg		2021-05-05 15:11:44	2021-05-05 15:11:44		NO		IN FOCUS
178957758	https://volunteer.ala.org.au/validate/task/178957758	Valid		system	Tile_002-052-000_0-000.jpg		2021-05-05 15:11:20	2021-05-05 15:11:44		NO		IN FOCUS
178957759	https://volunteer.ala.org.au/validate/task/178957759	Valid		system	Tile_002-053-000_0-000.jpg			2021-05-05 15:12:00		NO		IN FOCUS
178957759	https://volunteer.ala.org.au/validate/task/178957759	Valid		system	Tile_002-053-000_0-000.jpg		2021-05-05 15:12:00	2021-05-05 15:12:00		NO		IN FOCUS
178957759	https://volunteer.ala.org.au/validate/task/178957759	Valid		system	Tile_002-053-000_0-000.jpg		2021-05-05 15:11:54	2021-05-05 15:12:00		NO		IN FOCUS
178957759	https://volunteer.ala.org.au/validate/task/178957759	Valid		system	Tile_002-053-000_0-000.jpg		2021-05-05 15:08:34	2021-05-05 15:12:00		NO		IN FOCUS
178957760	https://volunteer.ala.org.au/validate/task/178957760	Valid		system	Tile_002-054-000_0-000.jpg		2021-05-05 15:12:35	2021-05-05 15:12:36		NO		IN FOCUS
178957760	https://volunteer.ala.org.au/validate/task/178957760	Valid		system	Tile_002-054-000_0-000.jpg			2021-05-05 15:12:36		NO		IN FOCUS
178957760	https://volunteer.ala.org.au/validate/task/178957760	Valid		system	Tile_002-054-000_0-000.jpg		2021-05-05 15:12:15	2021-05-05 15:12:36		NO		IN FOCUS
178957760	https://volunteer.ala.org.au/validate/task/178957760	Valid		system	Tile_002-054-000_0-000.jpg		2021-05-05 15:08:50	2021-05-05 15:12:36		NO		IN FOCUS
178957761	https://volunteer.ala.org.au/validate/task/178957761	Valid		system	Tile_002-055-000_0-000.jpg		2021-05-05 15:12:31	2021-05-05 15:13:12		NO		IN FOCUS
178957761	https://volunteer.ala.org.au/validate/task/178957761	Valid		system	Tile_002-055-000_0-000.jpg		2021-05-05 15:13:12	2021-05-05 15:13:12		NO		IN FOCUS
178957761	https://volunteer.ala.org.au/validate/task/178957761	Valid		system	Tile_002-055-000_0-000.jpg			2021-05-05 15:13:12		NO		IN FOCUS
178957761	https://volunteer.ala.org.au/validate/task/178957761	Valid		system	Tile_002-055-000_0-000.jpg		2021-05-05 15:09:04	2021-05-05 15:13:12		NO		IN FOCUS
178957762	https://volunteer.ala.org.au/validate/task/178957762	Valid		system	Tile_002-056-000_0-000.jpg		2021-05-05 15:16:29	2021-05-05 15:13:57		NO		IN FOCUS
178957762	https://volunteer.ala.org.au/validate/task/178957762	Valid		system	Tile_002-056-000_0-000.jpg		2021-05-05 15:09:16	2021-05-05 15:13:57		NO		IN FOCUS
178957762	https://volunteer.ala.org.au/validate/task/178957762	Valid		system	Tile_002-056-000_0-000.jpg		2021-05-05 15:13:56	2021-05-05 15:13:57		NO		IN FOCUS
178957762	https://volunteer.ala.org.au/validate/task/178957762	Valid		system	Tile_002-056-000_0-000.jpg		2021-05-05 15:12:50	2021-05-05 15:13:57		NO		IN FOCUS
178957762	https://volunteer.ala.org.au/validate/task/178957762	Valid		system	Tile_002-056-000_0-000.jpg			2021-05-05 15:13:57		NO		IN FOCUS
178957763	https://volunteer.ala.org.au/validate/task/178957763	Valid		system	Tile_002-057-000_0-000.jpg			2021-05-05 15:14:26		NO		IN FOCUS
178957763	https://volunteer.ala.org.au/validate/task/178957763	Valid		system	Tile_002-057-000_0-000.jpg		2021-05-05 15:14:26	2021-05-05 15:14:26		NO		IN FOCUS
178957763	https://volunteer.ala.org.au/validate/task/178957763	Valid		system	Tile_002-057-000_0-000.jpg		2021-05-05 15:13:06	2021-05-05 15:14:26		NO		IN FOCUS
178957763	https://volunteer.ala.org.au/validate/task/178957763	Valid		system	Tile_002-057-000_0-000.jpg		2021-05-05 15:09:30	2021-05-05 15:14:26		NO		IN FOCUS
178957764	https://volunteer.ala.org.au/validate/task/178957764	Valid		system	Tile_002-058-000_0-000.jpg		2021-05-05 15:09:43	2021-05-05 15:15:55		NO		IN FOCUS
178957764	https://volunteer.ala.org.au/validate/task/178957764	Valid		system	Tile_002-058-000_0-000.jpg		2021-05-05 15:13:25	2021-05-05 15:15:55		NO		IN FOCUS
178957764	https://volunteer.ala.org.au/validate/task/178957764	Valid		system	Tile_002-058-000_0-000.jpg			2021-05-05 15:15:55		NO		IN FOCUS
178957764	https://volunteer.ala.org.au/validate/task/178957764	Valid		system	Tile_002-058-000_0-000.jpg		2021-05-05 15:15:55	2021-05-05 15:15:55		NO		IN FOCUS
178957766	https://volunteer.ala.org.au/validate/task/178957766	Valid		system	Tile_002-060-000_0-000.jpg			2021-05-05 15:19:38		NO		IN FOCUS
178957766	https://volunteer.ala.org.au/validate/task/178957766	Valid		system	Tile_002-060-000_0-000.jpg		2021-05-05 15:14:21	2021-05-05 15:19:38		NO		IN FOCUS
178957766	https://volunteer.ala.org.au/validate/task/178957766	Valid		system	Tile_002-060-000_0-000.jpg		2021-05-05 15:10:15	2021-05-05 15:19:38		NO		IN FOCUS
178957766	https://volunteer.ala.org.au/validate/task/178957766	Valid		system	Tile_002-060-000_0-000.jpg		2021-05-05 15:19:38	2021-05-05 15:19:38		NO		IN FOCUS
178957767	https://volunteer.ala.org.au/validate/task/178957767	Valid		system	Tile_003-001-000_0-000.jpg		2021-05-05 15:14:37	2021-05-05 15:20:19		NO		IN FOCUS
178957767	https://volunteer.ala.org.au/validate/task/178957767	Valid		system	Tile_003-001-000_0-000.jpg		2021-05-05 15:20:19	2021-05-05 15:20:19		NO		IN FOCUS
178957767	https://volunteer.ala.org.au/validate/task/178957767	Valid		system	Tile_003-001-000_0-000.jpg			2021-05-05 15:20:19		NO		IN FOCUS
178957767	https://volunteer.ala.org.au/validate/task/178957767	Valid		system	Tile_003-001-000_0-000.jpg		2021-05-05 15:10:28	2021-05-05 15:20:19		NO		IN FOCUS
178957765	https://volunteer.ala.org.au/validate/task/178957765	Valid		system	Tile_002-059-000_0-000.jpg		2021-05-05 15:20:23	2021-05-05 15:20:23		NO		IN FOCUS
178957765	https://volunteer.ala.org.au/validate/task/178957765	Valid		system	Tile_002-059-000_0-000.jpg		2021-05-05 15:09:58	2021-05-05 15:20:23		NO		IN FOCUS
178957765	https://volunteer.ala.org.au/validate/task/178957765	Valid		system	Tile_002-059-000_0-000.jpg		2021-05-05 15:13:42	2021-05-05 15:20:23		NO		IN FOCUS
178957765	https://volunteer.ala.org.au/validate/task/178957765	Valid		system	Tile_002-059-000_0-000.jpg			2021-05-05 15:20:23		NO		IN FOCUS
178957768	https://volunteer.ala.org.au/validate/task/178957768	Valid		system	Tile_003-002-000_0-000.jpg		2021-05-05 15:15:06	2021-05-05 15:20:39		NO		IN FOCUS
178957768	https://volunteer.ala.org.au/validate/task/178957768	Valid		system	Tile_003-002-000_0-000.jpg		2021-05-05 15:10:42	2021-05-05 15:20:39		NO		IN FOCUS
178957768	https://volunteer.ala.org.au/validate/task/178957768	Valid		system	Tile_003-002-000_0-000.jpg			2021-05-05 15:20:39		NO		IN FOCUS
178957768	https://volunteer.ala.org.au/validate/task/178957768	Valid		system	Tile_003-002-000_0-000.jpg		2021-05-05 15:20:38	2021-05-05 15:20:39		NO		IN FOCUS
178957769	https://volunteer.ala.org.au/validate/task/178957769	Valid		system	Tile_003-003-000_0-000.jpg		2021-05-05 15:20:39	2021-05-05 15:20:39		NO		IN FOCUS
178957769	https://volunteer.ala.org.au/validate/task/178957769	Valid		system	Tile_003-003-000_0-000.jpg			2021-05-05 15:20:39		NO		IN FOCUS
178957769	https://volunteer.ala.org.au/validate/task/178957769	Valid		system	Tile_003-003-000_0-000.jpg		2021-05-05 15:10:54	2021-05-05 15:20:39		NO		IN FOCUS
178957769	https://volunteer.ala.org.au/validate/task/178957769	Valid		system	Tile_003-003-000_0-000.jpg		2021-05-05 15:15:26	2021-05-05 15:20:39		NO		IN FOCUS
178957770	https://volunteer.ala.org.au/validate/task/178957770	Valid		system	Tile_003-004-000_0-000.jpg		2021-05-05 15:11:11	2021-05-05 15:20:51		NO		IN FOCUS
178957770	https://volunteer.ala.org.au/validate/task/178957770	Valid		system	Tile_003-004-000_0-000.jpg		2021-05-05 15:20:53	2021-05-05 15:20:51		NO		IN FOCUS
178957770	https://volunteer.ala.org.au/validate/task/178957770	Valid		system	Tile_003-004-000_0-000.jpg		2021-05-05 15:20:51	2021-05-05 15:20:51		NO		IN FOCUS
178957770	https://volunteer.ala.org.au/validate/task/178957770	Valid		system	Tile_003-004-000_0-000.jpg			2021-05-05 15:20:51		NO		IN FOCUS
178957770	https://volunteer.ala.org.au/validate/task/178957770	Valid		system	Tile_003-004-000_0-000.jpg		2021-05-05 15:15:40	2021-05-05 15:20:51		NO		IN FOCUS
178957771	https://volunteer.ala.org.au/validate/task/178957771	Valid		system	Tile_003-005-000_0-000.jpg		2021-05-05 15:11:23	2021-05-05 15:21:07		NO		IN FOCUS
178957771	https://volunteer.ala.org.au/validate/task/178957771	Valid		system	Tile_003-005-000_0-000.jpg		2021-05-05 15:15:56	2021-05-05 15:21:07		NO		IN FOCUS
178957771	https://volunteer.ala.org.au/validate/task/178957771	Valid		system	Tile_003-005-000_0-000.jpg		2021-05-05 15:21:39	2021-05-05 15:21:07		NO		IN FOCUS
178957771	https://volunteer.ala.org.au/validate/task/178957771	Valid		system	Tile_003-005-000_0-000.jpg		2021-05-05 15:21:07	2021-05-05 15:21:07		NO		IN FOCUS
178957771	https://volunteer.ala.org.au/validate/task/178957771	Valid		system	Tile_003-005-000_0-000.jpg			2021-05-05 15:21:07		NO		IN FOCUS
178957773	https://volunteer.ala.org.au/validate/task/178957773	Valid		system	Tile_003-007-000_0-000.jpg			2021-05-05 15:22:04		NO		IN FOCUS
178957773	https://volunteer.ala.org.au/validate/task/178957773	Valid		system	Tile_003-007-000_0-000.jpg		2021-05-05 15:22:04	2021-05-05 15:22:04		NO		IN FOCUS
178957773	https://volunteer.ala.org.au/validate/task/178957773	Valid		system	Tile_003-007-000_0-000.jpg		2021-05-05 15:11:52	2021-05-05 15:22:04		NO		IN FOCUS
178957773	https://volunteer.ala.org.au/validate/task/178957773	Valid		system	Tile_003-007-000_0-000.jpg		2021-05-05 15:16:31	2021-05-05 15:22:04		NO		IN FOCUS
178957774	https://volunteer.ala.org.au/validate/task/178957774	Valid		system	Tile_003-008-000_0-000.jpg		2021-05-05 15:16:47	2021-05-05 15:22:20		NO		IN FOCUS
178957774	https://volunteer.ala.org.au/validate/task/178957774	Valid		system	Tile_003-008-000_0-000.jpg		2021-05-05 15:12:12	2021-05-05 15:22:20		NO		IN FOCUS
178957774	https://volunteer.ala.org.au/validate/task/178957774	Valid		system	Tile_003-008-000_0-000.jpg		2021-05-05 15:22:20	2021-05-05 15:22:20		NO		IN FOCUS
178957774	https://volunteer.ala.org.au/validate/task/178957774	Valid		system	Tile_003-008-000_0-000.jpg			2021-05-05 15:22:20		NO		IN FOCUS
178957775	https://volunteer.ala.org.au/validate/task/178957775	Valid		system	Tile_003-009-000_0-000.jpg		2021-05-05 15:22:36	2021-05-05 15:22:36		NO		IN FOCUS
178957775	https://volunteer.ala.org.au/validate/task/178957775	Valid		system	Tile_003-009-000_0-000.jpg			2021-05-05 15:22:36		NO		IN FOCUS
178957775	https://volunteer.ala.org.au/validate/task/178957775	Valid		system	Tile_003-009-000_0-000.jpg		2021-05-05 15:12:31	2021-05-05 15:22:36		NO		IN FOCUS
178957775	https://volunteer.ala.org.au/validate/task/178957775	Valid		system	Tile_003-009-000_0-000.jpg		2021-05-05 15:17:01	2021-05-05 15:22:36		NO		IN FOCUS
178957776	https://volunteer.ala.org.au/validate/task/178957776	Valid		system	Tile_003-010-000_0-000.jpg		2021-05-05 15:12:41	2021-05-05 15:30:20		NO		IN FOCUS
178957776	https://volunteer.ala.org.au/validate/task/178957776	Valid		system	Tile_003-010-000_0-000.jpg		2021-05-05 15:30:20	2021-05-05 15:30:20		NO		IN FOCUS
178957776	https://volunteer.ala.org.au/validate/task/178957776	Valid		system	Tile_003-010-000_0-000.jpg		2021-05-05 15:22:54	2021-05-05 15:30:20		NO		IN FOCUS
178957776	https://volunteer.ala.org.au/validate/task/178957776	Valid		system	Tile_003-010-000_0-000.jpg			2021-05-05 15:30:20		NO		IN FOCUS
178957778	https://volunteer.ala.org.au/validate/task/178957778	Valid		system	Tile_003-012-000_0-000.jpg		2021-05-05 15:23:10	2021-05-05 15:30:48		NO		IN FOCUS
178957778	https://volunteer.ala.org.au/validate/task/178957778	Valid		system	Tile_003-012-000_0-000.jpg		2021-05-05 15:30:47	2021-05-05 15:30:48		NO		IN FOCUS
178957778	https://volunteer.ala.org.au/validate/task/178957778	Valid		system	Tile_003-012-000_0-000.jpg		2021-05-05 15:13:05	2021-05-05 15:30:48		NO		IN FOCUS
178957778	https://volunteer.ala.org.au/validate/task/178957778	Valid		system	Tile_003-012-000_0-000.jpg			2021-05-05 15:30:48		NO		IN FOCUS
178957779	https://volunteer.ala.org.au/validate/task/178957779	Valid		system	Tile_003-013-000_0-000.jpg		2021-05-05 15:23:28	2021-05-05 15:31:09		NO		IN FOCUS
178957779	https://volunteer.ala.org.au/validate/task/178957779	Valid		system	Tile_003-013-000_0-000.jpg		2021-05-05 15:13:17	2021-05-05 15:31:09		NO		IN FOCUS
178957779	https://volunteer.ala.org.au/validate/task/178957779	Valid		system	Tile_003-013-000_0-000.jpg			2021-05-05 15:31:09		NO		IN FOCUS
178957779	https://volunteer.ala.org.au/validate/task/178957779	Valid		system	Tile_003-013-000_0-000.jpg		2021-05-05 15:31:09	2021-05-05 15:31:09		NO		IN FOCUS
178957780	https://volunteer.ala.org.au/validate/task/178957780	Valid		system	Tile_003-014-000_0-000.jpg		2021-05-05 15:23:49	2021-05-05 15:31:24		NO		IN FOCUS
178957780	https://volunteer.ala.org.au/validate/task/178957780	Valid		system	Tile_003-014-000_0-000.jpg		2021-05-05 15:13:30	2021-05-05 15:31:24		NO		IN FOCUS
178957780	https://volunteer.ala.org.au/validate/task/178957780	Valid		system	Tile_003-014-000_0-000.jpg			2021-05-05 15:31:24		NO		IN FOCUS
178957780	https://volunteer.ala.org.au/validate/task/178957780	Valid		system	Tile_003-014-000_0-000.jpg		2021-05-05 15:31:23	2021-05-05 15:31:24		NO		IN FOCUS
178957781	https://volunteer.ala.org.au/validate/task/178957781	Valid		system	Tile_003-015-000_0-000.jpg			2021-05-05 15:31:37		NO		IN FOCUS
178957781	https://volunteer.ala.org.au/validate/task/178957781	Valid		system	Tile_003-015-000_0-000.jpg		2021-05-05 15:24:07	2021-05-05 15:31:37		NO		IN FOCUS
178957781	https://volunteer.ala.org.au/validate/task/178957781	Valid		system	Tile_003-015-000_0-000.jpg		2021-05-05 15:31:37	2021-05-05 15:31:37		NO		IN FOCUS
178957781	https://volunteer.ala.org.au/validate/task/178957781	Valid		system	Tile_003-015-000_0-000.jpg		2021-05-05 15:13:45	2021-05-05 15:31:37		NO		IN FOCUS
178957693	https://volunteer.ala.org.au/validate/task/178957693	Valid		system	Tile_001-047-000_0-000.jpg		2021-05-05 14:07:51	2021-05-05 15:31:37		NO		IN FOCUS
178957693	https://volunteer.ala.org.au/validate/task/178957693	Valid		system	Tile_001-047-000_0-000.jpg		2021-05-05 14:03:35	2021-05-05 15:31:37		NO		IN FOCUS
178957693	https://volunteer.ala.org.au/validate/task/178957693	Valid		system	Tile_001-047-000_0-000.jpg		2021-05-05 14:35:58	2021-05-05 15:31:37	1	NO	EDGE	IN FOCUS		Other colpate angiosperm pollen
178957693	https://volunteer.ala.org.au/validate/task/178957693	Valid		system	Tile_001-047-000_0-000.jpg			2021-05-05 15:31:37		NO		IN FOCUS
178957693	https://volunteer.ala.org.au/validate/task/178957693	Valid		system	Tile_001-047-000_0-000.jpg		2021-05-05 15:31:37	2021-05-05 15:31:37		NO		IN FOCUS
178957783	https://volunteer.ala.org.au/validate/task/178957783	Valid		system	Tile_003-017-000_0-000.jpg		2021-05-05 15:14:10	2021-05-05 15:32:24		NO		IN FOCUS
178957783	https://volunteer.ala.org.au/validate/task/178957783	Valid		system	Tile_003-017-000_0-000.jpg		2021-05-05 15:32:23	2021-05-05 15:32:24		NO		IN FOCUS
178957783	https://volunteer.ala.org.au/validate/task/178957783	Valid		system	Tile_003-017-000_0-000.jpg			2021-05-05 15:32:24		NO		IN FOCUS
178957783	https://volunteer.ala.org.au/validate/task/178957783	Valid		system	Tile_003-017-000_0-000.jpg		2021-05-05 15:24:42	2021-05-05 15:32:24		NO		IN FOCUS
178957784	https://volunteer.ala.org.au/validate/task/178957784	Valid		system	Tile_003-018-000_0-000.jpg		2021-05-05 15:25:10	2021-05-05 15:32:36		NO		IN FOCUS
178957784	https://volunteer.ala.org.au/validate/task/178957784	Valid		system	Tile_003-018-000_0-000.jpg		2021-05-05 15:14:22	2021-05-05 15:32:36		NO		IN FOCUS
178957784	https://volunteer.ala.org.au/validate/task/178957784	Valid		system	Tile_003-018-000_0-000.jpg		2021-05-05 15:32:36	2021-05-05 15:32:36		NO		IN FOCUS
178957784	https://volunteer.ala.org.au/validate/task/178957784	Valid		system	Tile_003-018-000_0-000.jpg			2021-05-05 15:32:36		NO		IN FOCUS
178957785	https://volunteer.ala.org.au/validate/task/178957785	Valid		system	Tile_003-019-000_0-000.jpg		2021-05-05 15:25:36	2021-05-05 15:32:48		NO		IN FOCUS
178957785	https://volunteer.ala.org.au/validate/task/178957785	Valid		system	Tile_003-019-000_0-000.jpg		2021-05-05 15:32:48	2021-05-05 15:32:48		NO		IN FOCUS
178957785	https://volunteer.ala.org.au/validate/task/178957785	Valid		system	Tile_003-019-000_0-000.jpg			2021-05-05 15:32:48		NO		IN FOCUS
178957785	https://volunteer.ala.org.au/validate/task/178957785	Valid		system	Tile_003-019-000_0-000.jpg		2021-05-05 15:14:34	2021-05-05 15:32:48		NO		IN FOCUS
178957786	https://volunteer.ala.org.au/validate/task/178957786	Valid		system	Tile_003-020-000_0-000.jpg		2021-05-05 15:33:00	2021-05-05 15:33:00		NO		IN FOCUS
178957786	https://volunteer.ala.org.au/validate/task/178957786	Valid		system	Tile_003-020-000_0-000.jpg			2021-05-05 15:33:00		NO		IN FOCUS
178957786	https://volunteer.ala.org.au/validate/task/178957786	Valid		system	Tile_003-020-000_0-000.jpg		2021-05-05 15:14:45	2021-05-05 15:33:00		NO		IN FOCUS
178957786	https://volunteer.ala.org.au/validate/task/178957786	Valid		system	Tile_003-020-000_0-000.jpg		2021-05-05 15:25:49	2021-05-05 15:33:00		NO		IN FOCUS
178957787	https://volunteer.ala.org.au/validate/task/178957787	Valid		system	Tile_003-021-000_0-000.jpg		2021-05-05 15:33:13	2021-05-05 15:33:13		NO		IN FOCUS
178957787	https://volunteer.ala.org.au/validate/task/178957787	Valid		system	Tile_003-021-000_0-000.jpg		2021-05-05 15:14:57	2021-05-05 15:33:13		NO		IN FOCUS
178957787	https://volunteer.ala.org.au/validate/task/178957787	Valid		system	Tile_003-021-000_0-000.jpg			2021-05-05 15:33:13		NO		IN FOCUS
178957787	https://volunteer.ala.org.au/validate/task/178957787	Valid		system	Tile_003-021-000_0-000.jpg		2021-05-05 15:26:14	2021-05-05 15:33:13		NO		IN FOCUS
178957788	https://volunteer.ala.org.au/validate/task/178957788	Valid		system	Tile_003-022-000_0-000.jpg		2021-05-05 15:26:39	2021-05-05 15:33:30		NO		IN FOCUS
178957788	https://volunteer.ala.org.au/validate/task/178957788	Valid		system	Tile_003-022-000_0-000.jpg		2021-05-05 15:33:30	2021-05-05 15:33:30		NO		IN FOCUS
178957788	https://volunteer.ala.org.au/validate/task/178957788	Valid		system	Tile_003-022-000_0-000.jpg			2021-05-05 15:33:30		NO		IN FOCUS
178957788	https://volunteer.ala.org.au/validate/task/178957788	Valid		system	Tile_003-022-000_0-000.jpg		2021-05-05 15:15:10	2021-05-05 15:33:30		NO		IN FOCUS
178957789	https://volunteer.ala.org.au/validate/task/178957789	Valid		system	Tile_003-023-000_0-000.jpg		2021-05-05 15:15:21	2021-05-05 15:33:47		NO		IN FOCUS
178957789	https://volunteer.ala.org.au/validate/task/178957789	Valid		system	Tile_003-023-000_0-000.jpg		2021-05-05 15:27:12	2021-05-05 15:33:47		NO		IN FOCUS
178957789	https://volunteer.ala.org.au/validate/task/178957789	Valid		system	Tile_003-023-000_0-000.jpg		2021-05-05 15:33:47	2021-05-05 15:33:47		NO		IN FOCUS
178957789	https://volunteer.ala.org.au/validate/task/178957789	Valid		system	Tile_003-023-000_0-000.jpg			2021-05-05 15:33:47		NO		IN FOCUS
178957777	https://volunteer.ala.org.au/validate/task/178957777	Valid		system	Tile_003-011-000_0-000.jpg		2021-05-05 15:30:34	2021-05-05 15:35:32		NO		IN FOCUS
178957777	https://volunteer.ala.org.au/validate/task/178957777	Valid		system	Tile_003-011-000_0-000.jpg		2021-05-05 15:35:32	2021-05-05 15:35:32		NO		IN FOCUS
178957777	https://volunteer.ala.org.au/validate/task/178957777	Valid		system	Tile_003-011-000_0-000.jpg			2021-05-05 15:35:32		NO		IN FOCUS
178957777	https://volunteer.ala.org.au/validate/task/178957777	Valid		system	Tile_003-011-000_0-000.jpg		2021-05-05 15:12:53	2021-05-05 15:35:32		NO		IN FOCUS
178957782	https://volunteer.ala.org.au/validate/task/178957782	Valid		system	Tile_003-016-000_0-000.jpg		2021-05-05 15:24:21	2021-05-05 15:35:52		NO		IN FOCUS
178957782	https://volunteer.ala.org.au/validate/task/178957782	Valid		system	Tile_003-016-000_0-000.jpg		2021-05-05 15:35:51	2021-05-05 15:35:52		NO		IN FOCUS
178957782	https://volunteer.ala.org.au/validate/task/178957782	Valid		system	Tile_003-016-000_0-000.jpg		2021-05-05 15:32:11	2021-05-05 15:35:52	1	YES	MIDDLE	IN FOCUS		Unknown
178957782	https://volunteer.ala.org.au/validate/task/178957782	Valid		system	Tile_003-016-000_0-000.jpg			2021-05-05 15:35:52		NO		IN FOCUS
178957782	https://volunteer.ala.org.au/validate/task/178957782	Valid		system	Tile_003-016-000_0-000.jpg		2021-05-05 15:13:58	2021-05-05 15:35:52		NO		IN FOCUS
178957790	https://volunteer.ala.org.au/validate/task/178957790	Valid		system	Tile_003-024-000_0-000.jpg		2021-05-05 15:39:47	2021-05-05 15:36:12		NO		IN FOCUS
178957790	https://volunteer.ala.org.au/validate/task/178957790	Valid		system	Tile_003-024-000_0-000.jpg		2021-05-05 15:33:59	2021-05-05 15:36:12		NO		IN FOCUS
178957790	https://volunteer.ala.org.au/validate/task/178957790	Valid		system	Tile_003-024-000_0-000.jpg		2021-05-05 15:15:32	2021-05-05 15:36:12		NO		IN FOCUS
178957790	https://volunteer.ala.org.au/validate/task/178957790	Valid		system	Tile_003-024-000_0-000.jpg			2021-05-05 15:36:12		NO		IN FOCUS
178957790	https://volunteer.ala.org.au/validate/task/178957790	Valid		system	Tile_003-024-000_0-000.jpg		2021-05-05 15:36:12	2021-05-05 15:36:12		NO		IN FOCUS
178957793	https://volunteer.ala.org.au/validate/task/178957793	Valid		system	Tile_003-027-000_0-000.jpg		2021-05-05 15:16:33	2021-05-05 15:40:43		NO		IN FOCUS
178957793	https://volunteer.ala.org.au/validate/task/178957793	Valid		system	Tile_003-027-000_0-000.jpg			2021-05-05 15:40:43		NO		IN FOCUS
178957793	https://volunteer.ala.org.au/validate/task/178957793	Valid		system	Tile_003-027-000_0-000.jpg		2021-05-05 15:40:42	2021-05-05 15:40:43		NO		IN FOCUS
178957793	https://volunteer.ala.org.au/validate/task/178957793	Valid		system	Tile_003-027-000_0-000.jpg		2021-05-05 15:34:32	2021-05-05 15:40:43		NO		IN FOCUS
178957795	https://volunteer.ala.org.au/validate/task/178957795	Valid		system	Tile_003-029-000_0-000.jpg		2021-05-05 15:42:19	2021-05-05 15:42:19		NO		IN FOCUS
178957795	https://volunteer.ala.org.au/validate/task/178957795	Valid		system	Tile_003-029-000_0-000.jpg		2021-05-05 15:39:47	2021-05-05 15:42:19		NO		IN FOCUS
178957795	https://volunteer.ala.org.au/validate/task/178957795	Valid		system	Tile_003-029-000_0-000.jpg			2021-05-05 15:42:19		NO		IN FOCUS
178957795	https://volunteer.ala.org.au/validate/task/178957795	Valid		system	Tile_003-029-000_0-000.jpg		2021-05-05 15:17:17	2021-05-05 15:42:19		NO		IN FOCUS
178957796	https://volunteer.ala.org.au/validate/task/178957796	Valid		system	Tile_003-030-000_0-000.jpg		2021-05-05 15:42:45	2021-05-05 15:42:46		NO		IN FOCUS
178957796	https://volunteer.ala.org.au/validate/task/178957796	Valid		system	Tile_003-030-000_0-000.jpg			2021-05-05 15:42:46		NO		IN FOCUS
178957796	https://volunteer.ala.org.au/validate/task/178957796	Valid		system	Tile_003-030-000_0-000.jpg		2021-05-05 15:40:00	2021-05-05 15:42:46		NO		IN FOCUS
178957796	https://volunteer.ala.org.au/validate/task/178957796	Valid		system	Tile_003-030-000_0-000.jpg		2021-05-05 15:17:32	2021-05-05 15:42:46		NO		IN FOCUS
178957798	https://volunteer.ala.org.au/validate/task/178957798	Valid		system	Tile_003-032-000_0-000.jpg			2021-05-05 15:43:48		NO		IN FOCUS
178957798	https://volunteer.ala.org.au/validate/task/178957798	Valid		system	Tile_003-032-000_0-000.jpg		2021-05-05 15:43:47	2021-05-05 15:43:48		NO		IN FOCUS
178957798	https://volunteer.ala.org.au/validate/task/178957798	Valid		system	Tile_003-032-000_0-000.jpg		2021-05-05 15:40:58	2021-05-05 15:43:48		NO		IN FOCUS
178957798	https://volunteer.ala.org.au/validate/task/178957798	Valid		system	Tile_003-032-000_0-000.jpg		2021-05-05 15:17:59	2021-05-05 15:43:48		NO		IN FOCUS
178957800	https://volunteer.ala.org.au/validate/task/178957800	Valid		system	Tile_003-034-000_0-000.jpg		2021-05-05 15:41:54	2021-05-05 15:44:44		NO		IN FOCUS
178957800	https://volunteer.ala.org.au/validate/task/178957800	Valid		system	Tile_003-034-000_0-000.jpg		2021-05-05 15:42:38	2021-05-05 15:44:44		NO		IN FOCUS
178957800	https://volunteer.ala.org.au/validate/task/178957800	Valid		system	Tile_003-034-000_0-000.jpg			2021-05-05 15:44:44		NO		IN FOCUS
178957800	https://volunteer.ala.org.au/validate/task/178957800	Valid		system	Tile_003-034-000_0-000.jpg		2021-05-05 15:44:43	2021-05-05 15:44:44		NO		IN FOCUS
178957801	https://volunteer.ala.org.au/validate/task/178957801	Valid		system	Tile_003-035-000_0-000.jpg		2021-05-05 15:42:07	2021-05-05 15:45:07		NO		IN FOCUS
178957801	https://volunteer.ala.org.au/validate/task/178957801	Valid		system	Tile_003-035-000_0-000.jpg			2021-05-05 15:45:07		NO		IN FOCUS
178957801	https://volunteer.ala.org.au/validate/task/178957801	Valid		system	Tile_003-035-000_0-000.jpg		2021-05-05 15:45:07	2021-05-05 15:45:07		NO		IN FOCUS
178957801	https://volunteer.ala.org.au/validate/task/178957801	Valid		system	Tile_003-035-000_0-000.jpg		2021-05-05 15:42:51	2021-05-05 15:45:07		NO		IN FOCUS
178957802	https://volunteer.ala.org.au/validate/task/178957802	Valid		system	Tile_003-036-000_0-000.jpg		2021-05-05 15:43:07	2021-05-05 15:45:34		NO		IN FOCUS
178957802	https://volunteer.ala.org.au/validate/task/178957802	Valid		system	Tile_003-036-000_0-000.jpg		2021-05-05 15:42:20	2021-05-05 15:45:34		NO		IN FOCUS
178957802	https://volunteer.ala.org.au/validate/task/178957802	Valid		system	Tile_003-036-000_0-000.jpg		2021-05-05 15:45:34	2021-05-05 15:45:34		NO		IN FOCUS
178957802	https://volunteer.ala.org.au/validate/task/178957802	Valid		system	Tile_003-036-000_0-000.jpg			2021-05-05 15:45:34		NO		IN FOCUS
178957808	https://volunteer.ala.org.au/validate/task/178957808	Valid		system	Tile_003-042-000_0-000.jpg			2021-05-05 15:49:35		NO		IN FOCUS
178957808	https://volunteer.ala.org.au/validate/task/178957808	Valid		system	Tile_003-042-000_0-000.jpg		2021-05-05 15:45:22	2021-05-05 15:49:35		NO		IN FOCUS
178957808	https://volunteer.ala.org.au/validate/task/178957808	Valid		system	Tile_003-042-000_0-000.jpg		2021-05-05 15:48:25	2021-05-05 15:49:35		NO		IN FOCUS
178957808	https://volunteer.ala.org.au/validate/task/178957808	Valid		system	Tile_003-042-000_0-000.jpg		2021-05-05 15:49:35	2021-05-05 15:49:35		NO		IN FOCUS
178957809	https://volunteer.ala.org.au/validate/task/178957809	Valid		system	Tile_003-043-000_0-000.jpg		2021-05-05 15:45:40	2021-05-05 15:50:12		NO		IN FOCUS
178957809	https://volunteer.ala.org.au/validate/task/178957809	Valid		system	Tile_003-043-000_0-000.jpg		2021-05-05 15:48:50	2021-05-05 15:50:12		NO		IN FOCUS
178957809	https://volunteer.ala.org.au/validate/task/178957809	Valid		system	Tile_003-043-000_0-000.jpg			2021-05-05 15:50:12		NO		IN FOCUS
178957809	https://volunteer.ala.org.au/validate/task/178957809	Valid		system	Tile_003-043-000_0-000.jpg		2021-05-05 15:50:12	2021-05-05 15:50:12		NO		IN FOCUS
178957813	https://volunteer.ala.org.au/validate/task/178957813	Valid		system	Tile_003-047-000_0-000.jpg		2021-05-05 15:46:38	2021-05-05 15:51:56		NO		IN FOCUS
178957813	https://volunteer.ala.org.au/validate/task/178957813	Valid		system	Tile_003-047-000_0-000.jpg		2021-05-05 15:51:20	2021-05-05 15:51:56		NO		IN FOCUS
178957813	https://volunteer.ala.org.au/validate/task/178957813	Valid		system	Tile_003-047-000_0-000.jpg			2021-05-05 15:51:56		NO		IN FOCUS
178957813	https://volunteer.ala.org.au/validate/task/178957813	Valid		system	Tile_003-047-000_0-000.jpg		2021-05-05 15:51:56	2021-05-05 15:51:56		NO		IN FOCUS
178957817	https://volunteer.ala.org.au/validate/task/178957817	Valid		system	Tile_003-051-000_0-000.jpg		2021-05-05 15:53:34	2021-05-05 15:54:28		NO		IN FOCUS
178957817	https://volunteer.ala.org.au/validate/task/178957817	Valid		system	Tile_003-051-000_0-000.jpg			2021-05-05 15:54:28		NO		IN FOCUS
178957817	https://volunteer.ala.org.au/validate/task/178957817	Valid		system	Tile_003-051-000_0-000.jpg		2021-05-05 15:48:03	2021-05-05 15:54:28		NO		IN FOCUS
178957817	https://volunteer.ala.org.au/validate/task/178957817	Valid		system	Tile_003-051-000_0-000.jpg		2021-05-05 15:54:28	2021-05-05 15:54:28		NO		IN FOCUS
178957818	https://volunteer.ala.org.au/validate/task/178957818	Valid		system	Tile_003-052-000_0-000.jpg		2021-05-05 15:54:56	2021-05-05 15:54:56		NO		IN FOCUS
178957818	https://volunteer.ala.org.au/validate/task/178957818	Valid		system	Tile_003-052-000_0-000.jpg		2021-05-05 15:53:46	2021-05-05 15:54:56		NO		IN FOCUS
178957818	https://volunteer.ala.org.au/validate/task/178957818	Valid		system	Tile_003-052-000_0-000.jpg			2021-05-05 15:54:56		NO		IN FOCUS
178957818	https://volunteer.ala.org.au/validate/task/178957818	Valid		system	Tile_003-052-000_0-000.jpg		2021-05-05 15:48:14	2021-05-05 15:54:56		NO		IN FOCUS
178957819	https://volunteer.ala.org.au/validate/task/178957819	Valid		system	Tile_003-053-000_0-000.jpg			2021-05-05 15:55:21		NO		IN FOCUS
178957819	https://volunteer.ala.org.au/validate/task/178957819	Valid		system	Tile_003-053-000_0-000.jpg		2021-05-05 15:48:29	2021-05-05 15:55:21		NO		IN FOCUS
178957819	https://volunteer.ala.org.au/validate/task/178957819	Valid		system	Tile_003-053-000_0-000.jpg		2021-05-05 15:55:20	2021-05-05 15:55:21		NO		IN FOCUS
178957819	https://volunteer.ala.org.au/validate/task/178957819	Valid		system	Tile_003-053-000_0-000.jpg		2021-05-05 15:54:01	2021-05-05 15:55:21		NO		IN FOCUS
178957820	https://volunteer.ala.org.au/validate/task/178957820	Valid		system	Tile_003-054-000_0-000.jpg		2021-05-05 15:48:41	2021-05-05 15:55:49		NO		IN FOCUS
178957820	https://volunteer.ala.org.au/validate/task/178957820	Valid		system	Tile_003-054-000_0-000.jpg		2021-05-05 15:54:14	2021-05-05 15:55:49		NO		IN FOCUS
178957820	https://volunteer.ala.org.au/validate/task/178957820	Valid		system	Tile_003-054-000_0-000.jpg			2021-05-05 15:55:49		NO		IN FOCUS
178957820	https://volunteer.ala.org.au/validate/task/178957820	Valid		system	Tile_003-054-000_0-000.jpg		2021-05-05 15:55:48	2021-05-05 15:55:49		NO		IN FOCUS
178957821	https://volunteer.ala.org.au/validate/task/178957821	Valid		system	Tile_003-055-000_0-000.jpg		2021-05-05 15:54:27	2021-05-05 15:56:17		NO		IN FOCUS
178957821	https://volunteer.ala.org.au/validate/task/178957821	Valid		system	Tile_003-055-000_0-000.jpg		2021-05-05 15:56:17	2021-05-05 15:56:17		NO		IN FOCUS
178957821	https://volunteer.ala.org.au/validate/task/178957821	Valid		system	Tile_003-055-000_0-000.jpg			2021-05-05 15:56:17		NO		IN FOCUS
178957821	https://volunteer.ala.org.au/validate/task/178957821	Valid		system	Tile_003-055-000_0-000.jpg		2021-05-05 15:48:54	2021-05-05 15:56:17		NO		IN FOCUS
178957825	https://volunteer.ala.org.au/validate/task/178957825	Valid		system	Tile_003-059-000_0-000.jpg			2021-05-05 15:58:51		NO		IN FOCUS
178957825	https://volunteer.ala.org.au/validate/task/178957825	Valid		system	Tile_003-059-000_0-000.jpg		2021-05-05 15:57:01	2021-05-05 15:58:51		NO		IN FOCUS
178957825	https://volunteer.ala.org.au/validate/task/178957825	Valid		system	Tile_003-059-000_0-000.jpg		2021-05-05 15:58:51	2021-05-05 15:58:51		NO		IN FOCUS
178957825	https://volunteer.ala.org.au/validate/task/178957825	Valid		system	Tile_003-059-000_0-000.jpg		2021-05-05 15:49:44	2021-05-05 15:58:51		NO		IN FOCUS
178957827	https://volunteer.ala.org.au/validate/task/178957827	Valid		system	Tile_004-001-000_0-000.jpg		2021-05-05 15:57:44	2021-05-05 15:59:55		NO		IN FOCUS
178957827	https://volunteer.ala.org.au/validate/task/178957827	Valid		system	Tile_004-001-000_0-000.jpg		2021-05-05 15:50:09	2021-05-05 15:59:55		NO		IN FOCUS
178957827	https://volunteer.ala.org.au/validate/task/178957827	Valid		system	Tile_004-001-000_0-000.jpg		2021-05-05 15:59:55	2021-05-05 15:59:55		NO		IN FOCUS
178957827	https://volunteer.ala.org.au/validate/task/178957827	Valid		system	Tile_004-001-000_0-000.jpg			2021-05-05 15:59:55		NO		IN FOCUS
178957828	https://volunteer.ala.org.au/validate/task/178957828	Valid		system	Tile_004-002-000_0-000.jpg			2021-05-05 16:00:22		NO		IN FOCUS
178957828	https://volunteer.ala.org.au/validate/task/178957828	Valid		system	Tile_004-002-000_0-000.jpg		2021-05-05 16:00:22	2021-05-05 16:00:22		NO		IN FOCUS
178957828	https://volunteer.ala.org.au/validate/task/178957828	Valid		system	Tile_004-002-000_0-000.jpg		2021-05-05 15:57:57	2021-05-05 16:00:22		NO		IN FOCUS
178957828	https://volunteer.ala.org.au/validate/task/178957828	Valid		system	Tile_004-002-000_0-000.jpg		2021-05-05 15:50:22	2021-05-05 16:00:22		NO		IN FOCUS
178957829	https://volunteer.ala.org.au/validate/task/178957829	Valid		system	Tile_004-003-000_0-000.jpg		2021-05-05 15:58:09	2021-05-05 16:00:46		NO		IN FOCUS
178957829	https://volunteer.ala.org.au/validate/task/178957829	Valid		system	Tile_004-003-000_0-000.jpg		2021-05-05 15:50:32	2021-05-05 16:00:46		NO		IN FOCUS
178957829	https://volunteer.ala.org.au/validate/task/178957829	Valid		system	Tile_004-003-000_0-000.jpg		2021-05-05 16:00:46	2021-05-05 16:00:46		NO		IN FOCUS
178957829	https://volunteer.ala.org.au/validate/task/178957829	Valid		system	Tile_004-003-000_0-000.jpg			2021-05-05 16:00:46		NO		IN FOCUS
178957830	https://volunteer.ala.org.au/validate/task/178957830	Valid		system	Tile_004-004-000_0-000.jpg			2021-05-05 16:01:08		NO		IN FOCUS
178957830	https://volunteer.ala.org.au/validate/task/178957830	Valid		system	Tile_004-004-000_0-000.jpg		2021-05-05 15:50:43	2021-05-05 16:01:08		NO		IN FOCUS
178957830	https://volunteer.ala.org.au/validate/task/178957830	Valid		system	Tile_004-004-000_0-000.jpg		2021-05-05 16:01:08	2021-05-05 16:01:08		NO		IN FOCUS
178957830	https://volunteer.ala.org.au/validate/task/178957830	Valid		system	Tile_004-004-000_0-000.jpg		2021-05-05 15:58:24	2021-05-05 16:01:08		NO		IN FOCUS
178957831	https://volunteer.ala.org.au/validate/task/178957831	Valid		system	Tile_004-005-000_0-000.jpg		2021-05-05 15:58:36	2021-05-05 16:01:33		NO		IN FOCUS
178957831	https://volunteer.ala.org.au/validate/task/178957831	Valid		system	Tile_004-005-000_0-000.jpg			2021-05-05 16:01:33		NO		IN FOCUS
178957831	https://volunteer.ala.org.au/validate/task/178957831	Valid		system	Tile_004-005-000_0-000.jpg		2021-05-05 16:01:33	2021-05-05 16:01:33		NO		IN FOCUS
178957831	https://volunteer.ala.org.au/validate/task/178957831	Valid		system	Tile_004-005-000_0-000.jpg		2021-05-05 15:50:53	2021-05-05 16:01:33		NO		IN FOCUS
178957833	https://volunteer.ala.org.au/validate/task/178957833	Valid		system	Tile_004-007-000_0-000.jpg			2021-05-05 16:02:26		NO		IN FOCUS
178957833	https://volunteer.ala.org.au/validate/task/178957833	Valid		system	Tile_004-007-000_0-000.jpg		2021-05-05 16:02:26	2021-05-05 16:02:26		NO		IN FOCUS
178957833	https://volunteer.ala.org.au/validate/task/178957833	Valid		system	Tile_004-007-000_0-000.jpg		2021-05-05 15:59:01	2021-05-05 16:02:26		NO		IN FOCUS
178957833	https://volunteer.ala.org.au/validate/task/178957833	Valid		system	Tile_004-007-000_0-000.jpg		2021-05-05 15:52:11	2021-05-05 16:02:26		NO		IN FOCUS
178957834	https://volunteer.ala.org.au/validate/task/178957834	Valid		system	Tile_004-008-000_0-000.jpg		2021-05-05 16:02:50	2021-05-05 16:02:51		NO		IN FOCUS
178957834	https://volunteer.ala.org.au/validate/task/178957834	Valid		system	Tile_004-008-000_0-000.jpg			2021-05-05 16:02:51		NO		IN FOCUS
178957834	https://volunteer.ala.org.au/validate/task/178957834	Valid		system	Tile_004-008-000_0-000.jpg		2021-05-05 15:59:17	2021-05-05 16:02:51		NO		IN FOCUS
178957834	https://volunteer.ala.org.au/validate/task/178957834	Valid		system	Tile_004-008-000_0-000.jpg		2021-05-05 15:52:26	2021-05-05 16:02:51		NO		IN FOCUS
178957835	https://volunteer.ala.org.au/validate/task/178957835	Valid		system	Tile_004-009-000_0-000.jpg		2021-05-05 16:55:36	2021-05-05 16:55:37		NO		IN FOCUS
178957835	https://volunteer.ala.org.au/validate/task/178957835	Valid		system	Tile_004-009-000_0-000.jpg			2021-05-05 16:55:37		NO		IN FOCUS
178957835	https://volunteer.ala.org.au/validate/task/178957835	Valid		system	Tile_004-009-000_0-000.jpg		2021-05-05 15:59:29	2021-05-05 16:55:37		NO		IN FOCUS
178957835	https://volunteer.ala.org.au/validate/task/178957835	Valid		system	Tile_004-009-000_0-000.jpg		2021-05-05 15:52:38	2021-05-05 16:55:37		NO		IN FOCUS
178957792	https://volunteer.ala.org.au/validate/task/178957792	Valid		system	Tile_003-026-000_0-000.jpg		2021-05-05 15:40:10	2021-05-05 17:01:13		NO		IN FOCUS
178957792	https://volunteer.ala.org.au/validate/task/178957792	Valid		system	Tile_003-026-000_0-000.jpg		2021-05-05 15:16:09	2021-05-05 17:01:13		NO		IN FOCUS
178957792	https://volunteer.ala.org.au/validate/task/178957792	Valid		system	Tile_003-026-000_0-000.jpg			2021-05-05 17:01:13		NO		IN FOCUS
178957792	https://volunteer.ala.org.au/validate/task/178957792	Valid		system	Tile_003-026-000_0-000.jpg		2021-05-05 17:01:13	2021-05-05 17:01:13		NO		IN FOCUS
178957794	https://volunteer.ala.org.au/validate/task/178957794	Valid		system	Tile_003-028-000_0-000.jpg		2021-05-05 15:17:00	2021-05-05 17:02:08		NO		IN FOCUS
178957794	https://volunteer.ala.org.au/validate/task/178957794	Valid		system	Tile_003-028-000_0-000.jpg		2021-05-05 15:35:21	2021-05-05 17:02:08	1	YES	MIDDLE	IN FOCUS		Unknown
178957794	https://volunteer.ala.org.au/validate/task/178957794	Valid		system	Tile_003-028-000_0-000.jpg			2021-05-05 17:02:08		NO		IN FOCUS
178957794	https://volunteer.ala.org.au/validate/task/178957794	Valid		system	Tile_003-028-000_0-000.jpg		2021-05-05 17:02:08	2021-05-05 17:02:08		NO		IN FOCUS
178957794	https://volunteer.ala.org.au/validate/task/178957794	Valid		system	Tile_003-028-000_0-000.jpg		2021-05-05 15:41:22	2021-05-05 17:02:08		NO		IN FOCUS
178957797	https://volunteer.ala.org.au/validate/task/178957797	Valid		system	Tile_003-031-000_0-000.jpg		2021-05-05 15:17:47	2021-05-05 17:02:34		NO		IN FOCUS
178957797	https://volunteer.ala.org.au/validate/task/178957797	Valid		system	Tile_003-031-000_0-000.jpg		2021-05-05 17:02:34	2021-05-05 17:02:34		NO		IN FOCUS
178957797	https://volunteer.ala.org.au/validate/task/178957797	Valid		system	Tile_003-031-000_0-000.jpg		2021-05-05 15:43:14	2021-05-05 17:02:34		NO		IN FOCUS
178957797	https://volunteer.ala.org.au/validate/task/178957797	Valid		system	Tile_003-031-000_0-000.jpg			2021-05-05 17:02:34		NO		IN FOCUS
178957797	https://volunteer.ala.org.au/validate/task/178957797	Valid		system	Tile_003-031-000_0-000.jpg		2021-05-05 15:40:43	2021-05-05 17:02:34	1	YES	MIDDLE	IN FOCUS		Unknown
178957799	https://volunteer.ala.org.au/validate/task/178957799	Valid		system	Tile_003-033-000_0-000.jpg		2021-05-05 15:41:39	2021-05-05 17:03:12	1	YES	EDGE	IN FOCUS		Unknown
178957799	https://volunteer.ala.org.au/validate/task/178957799	Valid		system	Tile_003-033-000_0-000.jpg		2021-05-05 15:18:21	2021-05-05 17:03:12		NO		IN FOCUS
178957799	https://volunteer.ala.org.au/validate/task/178957799	Valid		system	Tile_003-033-000_0-000.jpg			2021-05-05 17:03:12		NO		IN FOCUS
178957799	https://volunteer.ala.org.au/validate/task/178957799	Valid		system	Tile_003-033-000_0-000.jpg		2021-05-05 17:03:12	2021-05-05 17:03:12		NO		IN FOCUS
178957799	https://volunteer.ala.org.au/validate/task/178957799	Valid		system	Tile_003-033-000_0-000.jpg		2021-05-05 15:44:14	2021-05-05 17:03:12		NO		IN FOCUS
178957803	https://volunteer.ala.org.au/validate/task/178957803	Valid		system	Tile_003-037-000_0-000.jpg		2021-05-05 15:43:21	2021-05-05 17:03:59		NO		IN FOCUS
178957803	https://volunteer.ala.org.au/validate/task/178957803	Valid		system	Tile_003-037-000_0-000.jpg		2021-05-05 15:46:01	2021-05-05 17:03:59		NO		IN FOCUS
178957803	https://volunteer.ala.org.au/validate/task/178957803	Valid		system	Tile_003-037-000_0-000.jpg			2021-05-05 17:03:59		NO		IN FOCUS
178957803	https://volunteer.ala.org.au/validate/task/178957803	Valid		system	Tile_003-037-000_0-000.jpg		2021-05-05 17:03:59	2021-05-05 17:03:59		NO		IN FOCUS
178957803	https://volunteer.ala.org.au/validate/task/178957803	Valid		system	Tile_003-037-000_0-000.jpg		2021-05-05 15:43:23	2021-05-05 17:03:59	1	YES	EDGE	IN FOCUS		Unknown
178957804	https://volunteer.ala.org.au/validate/task/178957804	Valid		system	Tile_003-038-000_0-000.jpg		2021-05-05 15:48:28	2021-05-05 17:04:31	1	YES	MIDDLE	IN FOCUS		Unknown
178957804	https://volunteer.ala.org.au/validate/task/178957804	Valid		system	Tile_003-038-000_0-000.jpg		2021-05-05 15:46:26	2021-05-05 17:04:31		NO		IN FOCUS
178957804	https://volunteer.ala.org.au/validate/task/178957804	Valid		system	Tile_003-038-000_0-000.jpg		2021-05-05 15:43:45	2021-05-05 17:04:31		NO		IN FOCUS
178957804	https://volunteer.ala.org.au/validate/task/178957804	Valid		system	Tile_003-038-000_0-000.jpg			2021-05-05 17:04:31		NO		IN FOCUS
178957804	https://volunteer.ala.org.au/validate/task/178957804	Valid		system	Tile_003-038-000_0-000.jpg		2021-05-05 17:04:31	2021-05-05 17:04:31		NO		IN FOCUS
178957805	https://volunteer.ala.org.au/validate/task/178957805	Valid		system	Tile_003-039-000_0-000.jpg		2021-05-05 17:05:02	2021-05-05 17:05:03		NO		IN FOCUS
178957805	https://volunteer.ala.org.au/validate/task/178957805	Valid		system	Tile_003-039-000_0-000.jpg		2021-05-05 15:46:57	2021-05-05 17:05:03		NO		IN FOCUS
178957805	https://volunteer.ala.org.au/validate/task/178957805	Valid		system	Tile_003-039-000_0-000.jpg		2021-05-05 15:49:01	2021-05-05 17:05:03	1	YES	MIDDLE	IN FOCUS		Unknown
178957805	https://volunteer.ala.org.au/validate/task/178957805	Valid		system	Tile_003-039-000_0-000.jpg		2021-05-05 15:44:02	2021-05-05 17:05:03		NO		IN FOCUS
178957805	https://volunteer.ala.org.au/validate/task/178957805	Valid		system	Tile_003-039-000_0-000.jpg			2021-05-05 17:05:03		NO		IN FOCUS
178957807	https://volunteer.ala.org.au/validate/task/178957807	Valid		system	Tile_003-041-000_0-000.jpg		2021-05-05 15:45:10	2021-05-05 17:06:16		NO		IN FOCUS
178957807	https://volunteer.ala.org.au/validate/task/178957807	Valid		system	Tile_003-041-000_0-000.jpg			2021-05-05 17:06:16		NO		IN FOCUS
178957807	https://volunteer.ala.org.au/validate/task/178957807	Valid		system	Tile_003-041-000_0-000.jpg		2021-05-05 15:47:56	2021-05-05 17:06:16		NO		IN FOCUS
178957807	https://volunteer.ala.org.au/validate/task/178957807	Valid		system	Tile_003-041-000_0-000.jpg		2021-05-05 17:06:15	2021-05-05 17:06:16		NO		IN FOCUS
178957810	https://volunteer.ala.org.au/validate/task/178957810	Valid		system	Tile_003-044-000_0-000.jpg		2021-05-05 17:06:56	2021-05-05 17:06:58		NO		IN FOCUS
178957810	https://volunteer.ala.org.au/validate/task/178957810	Valid		system	Tile_003-044-000_0-000.jpg		2021-05-05 15:50:44	2021-05-05 17:06:58	1	YES	EDGE	IN FOCUS		Unknown
178957810	https://volunteer.ala.org.au/validate/task/178957810	Valid		system	Tile_003-044-000_0-000.jpg			2021-05-05 17:06:58		NO		IN FOCUS
178957810	https://volunteer.ala.org.au/validate/task/178957810	Valid		system	Tile_003-044-000_0-000.jpg		2021-05-05 15:49:18	2021-05-05 17:06:58		NO		IN FOCUS
178957810	https://volunteer.ala.org.au/validate/task/178957810	Valid		system	Tile_003-044-000_0-000.jpg		2021-05-05 15:45:52	2021-05-05 17:06:58		NO		IN FOCUS
178957811	https://volunteer.ala.org.au/validate/task/178957811	Valid		system	Tile_003-045-000_0-000.jpg		2021-05-05 15:49:46	2021-05-05 17:07:20		NO		IN FOCUS
178957811	https://volunteer.ala.org.au/validate/task/178957811	Valid		system	Tile_003-045-000_0-000.jpg		2021-05-05 17:07:19	2021-05-05 17:07:20		NO		IN FOCUS
178957811	https://volunteer.ala.org.au/validate/task/178957811	Valid		system	Tile_003-045-000_0-000.jpg		2021-05-05 15:46:08	2021-05-05 17:07:20		NO		IN FOCUS
178957811	https://volunteer.ala.org.au/validate/task/178957811	Valid		system	Tile_003-045-000_0-000.jpg			2021-05-05 17:07:20		NO		IN FOCUS
178957814	https://volunteer.ala.org.au/validate/task/178957814	Valid		system	Tile_003-048-000_0-000.jpg		2021-05-05 15:52:22	2021-05-05 17:09:04		NO		IN FOCUS
178957814	https://volunteer.ala.org.au/validate/task/178957814	Valid		system	Tile_003-048-000_0-000.jpg		2021-05-05 17:09:03	2021-05-05 17:09:04		NO		IN FOCUS
178957814	https://volunteer.ala.org.au/validate/task/178957814	Valid		system	Tile_003-048-000_0-000.jpg		2021-05-05 15:51:51	2021-05-05 17:09:04	1	YES	MIDDLE	IN FOCUS		Unknown
178957814	https://volunteer.ala.org.au/validate/task/178957814	Valid		system	Tile_003-048-000_0-000.jpg			2021-05-05 17:09:04		NO		IN FOCUS
178957814	https://volunteer.ala.org.au/validate/task/178957814	Valid		system	Tile_003-048-000_0-000.jpg		2021-05-05 15:46:50	2021-05-05 17:09:04		NO		IN FOCUS
178957815	https://volunteer.ala.org.au/validate/task/178957815	Valid		system	Tile_003-049-000_0-000.jpg			2021-05-05 17:09:43		NO		IN FOCUS
178957815	https://volunteer.ala.org.au/validate/task/178957815	Valid		system	Tile_003-049-000_0-000.jpg		2021-05-05 17:09:43	2021-05-05 17:09:43		NO		IN FOCUS
178957815	https://volunteer.ala.org.au/validate/task/178957815	Valid		system	Tile_003-049-000_0-000.jpg		2021-05-05 15:52:45	2021-05-05 17:09:43		NO		IN FOCUS
178957815	https://volunteer.ala.org.au/validate/task/178957815	Valid		system	Tile_003-049-000_0-000.jpg		2021-05-05 15:47:02	2021-05-05 17:09:43		NO		IN FOCUS
178957822	https://volunteer.ala.org.au/validate/task/178957822	Valid		system	Tile_003-056-000_0-000.jpg			2021-05-05 17:10:55		NO		IN FOCUS
178957822	https://volunteer.ala.org.au/validate/task/178957822	Valid		system	Tile_003-056-000_0-000.jpg		2021-05-05 15:49:06	2021-05-05 17:10:55		NO		IN FOCUS
178957822	https://volunteer.ala.org.au/validate/task/178957822	Valid		system	Tile_003-056-000_0-000.jpg		2021-05-05 17:10:55	2021-05-05 17:10:55		NO		IN FOCUS
178957822	https://volunteer.ala.org.au/validate/task/178957822	Valid		system	Tile_003-056-000_0-000.jpg		2021-05-05 15:54:59	2021-05-05 17:10:55	1	YES	EDGE	IN FOCUS		Unknown
178957822	https://volunteer.ala.org.au/validate/task/178957822	Valid		system	Tile_003-056-000_0-000.jpg		2021-05-05 15:56:42	2021-05-05 17:10:55		NO		IN FOCUS
178957823	https://volunteer.ala.org.au/validate/task/178957823	Valid		system	Tile_003-057-000_0-000.jpg		2021-05-05 17:11:25	2021-05-05 17:11:26		NO		IN FOCUS
178957823	https://volunteer.ala.org.au/validate/task/178957823	Valid		system	Tile_003-057-000_0-000.jpg			2021-05-05 17:11:26		NO		IN FOCUS
178957823	https://volunteer.ala.org.au/validate/task/178957823	Valid		system	Tile_003-057-000_0-000.jpg		2021-05-05 15:57:08	2021-05-05 17:11:26		NO		IN FOCUS
178957823	https://volunteer.ala.org.au/validate/task/178957823	Valid		system	Tile_003-057-000_0-000.jpg		2021-05-05 15:49:18	2021-05-05 17:11:26		NO		IN FOCUS
178957823	https://volunteer.ala.org.au/validate/task/178957823	Valid		system	Tile_003-057-000_0-000.jpg		2021-05-05 15:55:25	2021-05-05 17:11:26	1	YES	EDGE	IN FOCUS		Unknown
178957826	https://volunteer.ala.org.au/validate/task/178957826	Valid		system	Tile_003-060-000_0-000.jpg		2021-05-05 15:49:55	2021-05-05 17:12:27		NO		IN FOCUS
178957826	https://volunteer.ala.org.au/validate/task/178957826	Valid		system	Tile_003-060-000_0-000.jpg		2021-05-05 17:12:27	2021-05-05 17:12:27		NO		IN FOCUS
178957826	https://volunteer.ala.org.au/validate/task/178957826	Valid		system	Tile_003-060-000_0-000.jpg			2021-05-05 17:12:27		NO		IN FOCUS
178957826	https://volunteer.ala.org.au/validate/task/178957826	Valid		system	Tile_003-060-000_0-000.jpg		2021-05-05 15:59:19	2021-05-05 17:12:27		NO		IN FOCUS
178957826	https://volunteer.ala.org.au/validate/task/178957826	Valid		system	Tile_003-060-000_0-000.jpg		2021-05-05 15:57:31	2021-05-05 17:12:27	1	NO		IN FOCUS
178957832	https://volunteer.ala.org.au/validate/task/178957832	Valid		system	Tile_004-006-000_0-000.jpg		2021-05-05 15:51:59	2021-05-05 17:12:52	1	YES	MIDDLE	IN FOCUS		Unknown
178957832	https://volunteer.ala.org.au/validate/task/178957832	Valid		system	Tile_004-006-000_0-000.jpg		2021-05-05 15:58:46	2021-05-05 17:12:52		NO		IN FOCUS
178957832	https://volunteer.ala.org.au/validate/task/178957832	Valid		system	Tile_004-006-000_0-000.jpg			2021-05-05 17:12:52		NO		IN FOCUS
178957832	https://volunteer.ala.org.au/validate/task/178957832	Valid		system	Tile_004-006-000_0-000.jpg		2021-05-05 17:12:52	2021-05-05 17:12:52		NO		IN FOCUS
178957832	https://volunteer.ala.org.au/validate/task/178957832	Valid		system	Tile_004-006-000_0-000.jpg		2021-05-05 16:02:01	2021-05-05 17:12:52		NO		IN FOCUS
178957837	https://volunteer.ala.org.au/validate/task/178957837	Valid		system	Tile_004-011-000_0-000.jpg		2021-05-05 17:18:43	2021-05-05 17:18:44		NO		IN FOCUS
178957837	https://volunteer.ala.org.au/validate/task/178957837	Valid		system	Tile_004-011-000_0-000.jpg			2021-05-05 17:18:44		NO		IN FOCUS
178957837	https://volunteer.ala.org.au/validate/task/178957837	Valid		system	Tile_004-011-000_0-000.jpg		2021-05-05 17:13:50	2021-05-05 17:18:44		NO		IN FOCUS
178957837	https://volunteer.ala.org.au/validate/task/178957837	Valid		system	Tile_004-011-000_0-000.jpg		2021-05-05 15:53:05	2021-05-05 17:18:44		NO		IN FOCUS
178957838	https://volunteer.ala.org.au/validate/task/178957838	Valid		system	Tile_004-012-000_0-000.jpg		2021-05-05 17:14:14	2021-05-05 17:19:10		NO		IN FOCUS
178957838	https://volunteer.ala.org.au/validate/task/178957838	Valid		system	Tile_004-012-000_0-000.jpg		2021-05-05 15:53:17	2021-05-05 17:19:10		NO		IN FOCUS
178957838	https://volunteer.ala.org.au/validate/task/178957838	Valid		system	Tile_004-012-000_0-000.jpg			2021-05-05 17:19:10		NO		IN FOCUS
178957838	https://volunteer.ala.org.au/validate/task/178957838	Valid		system	Tile_004-012-000_0-000.jpg		2021-05-05 17:19:10	2021-05-05 17:19:10		NO		IN FOCUS
178957839	https://volunteer.ala.org.au/validate/task/178957839	Valid		system	Tile_004-013-000_0-000.jpg		2021-05-05 15:53:29	2021-05-05 17:19:30		NO		IN FOCUS
178957839	https://volunteer.ala.org.au/validate/task/178957839	Valid		system	Tile_004-013-000_0-000.jpg		2021-05-05 17:19:29	2021-05-05 17:19:30		NO		IN FOCUS
178957839	https://volunteer.ala.org.au/validate/task/178957839	Valid		system	Tile_004-013-000_0-000.jpg		2021-05-05 17:14:59	2021-05-05 17:19:30		NO		IN FOCUS
178957839	https://volunteer.ala.org.au/validate/task/178957839	Valid		system	Tile_004-013-000_0-000.jpg			2021-05-05 17:19:30		NO		IN FOCUS
178957841	https://volunteer.ala.org.au/validate/task/178957841	Valid		system	Tile_004-015-000_0-000.jpg		2021-05-05 17:16:13	2021-05-05 17:20:03		NO		IN FOCUS
178957841	https://volunteer.ala.org.au/validate/task/178957841	Valid		system	Tile_004-015-000_0-000.jpg		2021-05-05 17:20:02	2021-05-05 17:20:03		NO		IN FOCUS
178957841	https://volunteer.ala.org.au/validate/task/178957841	Valid		system	Tile_004-015-000_0-000.jpg			2021-05-05 17:20:03		NO		IN FOCUS
178957841	https://volunteer.ala.org.au/validate/task/178957841	Valid		system	Tile_004-015-000_0-000.jpg		2021-05-05 15:53:57	2021-05-05 17:20:03		NO		IN FOCUS
178957842	https://volunteer.ala.org.au/validate/task/178957842	Valid		system	Tile_004-016-000_0-000.jpg			2021-05-05 17:20:29		NO		IN FOCUS
178957842	https://volunteer.ala.org.au/validate/task/178957842	Valid		system	Tile_004-016-000_0-000.jpg		2021-05-05 15:54:15	2021-05-05 17:20:29		NO		IN FOCUS
178957842	https://volunteer.ala.org.au/validate/task/178957842	Valid		system	Tile_004-016-000_0-000.jpg		2021-05-05 17:16:49	2021-05-05 17:20:29		NO		IN FOCUS
178957842	https://volunteer.ala.org.au/validate/task/178957842	Valid		system	Tile_004-016-000_0-000.jpg		2021-05-05 17:20:29	2021-05-05 17:20:29		NO		IN FOCUS
178957843	https://volunteer.ala.org.au/validate/task/178957843	Valid		system	Tile_004-017-000_0-000.jpg			2021-05-05 17:21:01		NO		IN FOCUS
178957843	https://volunteer.ala.org.au/validate/task/178957843	Valid		system	Tile_004-017-000_0-000.jpg		2021-05-05 17:17:16	2021-05-05 17:21:01		NO		IN FOCUS
178957843	https://volunteer.ala.org.au/validate/task/178957843	Valid		system	Tile_004-017-000_0-000.jpg		2021-05-05 15:54:27	2021-05-05 17:21:01		NO		IN FOCUS
178957843	https://volunteer.ala.org.au/validate/task/178957843	Valid		system	Tile_004-017-000_0-000.jpg		2021-05-05 17:21:00	2021-05-05 17:21:01		NO		IN FOCUS
178957844	https://volunteer.ala.org.au/validate/task/178957844	Valid		system	Tile_004-018-000_0-000.jpg		2021-05-05 17:17:39	2021-05-05 17:21:25		NO		IN FOCUS
178957844	https://volunteer.ala.org.au/validate/task/178957844	Valid		system	Tile_004-018-000_0-000.jpg		2021-05-05 17:21:25	2021-05-05 17:21:25		NO		IN FOCUS
178957844	https://volunteer.ala.org.au/validate/task/178957844	Valid		system	Tile_004-018-000_0-000.jpg		2021-05-05 15:54:38	2021-05-05 17:21:25		NO		IN FOCUS
178957844	https://volunteer.ala.org.au/validate/task/178957844	Valid		system	Tile_004-018-000_0-000.jpg			2021-05-05 17:21:25		NO		IN FOCUS
178957845	https://volunteer.ala.org.au/validate/task/178957845	Valid		system	Tile_004-019-000_0-000.jpg		2021-05-05 17:18:15	2021-05-05 17:21:39		NO		IN FOCUS
178957845	https://volunteer.ala.org.au/validate/task/178957845	Valid		system	Tile_004-019-000_0-000.jpg			2021-05-05 17:21:39		NO		IN FOCUS
178957845	https://volunteer.ala.org.au/validate/task/178957845	Valid		system	Tile_004-019-000_0-000.jpg		2021-05-05 15:54:49	2021-05-05 17:21:39		NO		IN FOCUS
178957845	https://volunteer.ala.org.au/validate/task/178957845	Valid		system	Tile_004-019-000_0-000.jpg		2021-05-05 17:21:37	2021-05-05 17:21:39		NO		IN FOCUS
178957846	https://volunteer.ala.org.au/validate/task/178957846	Valid		system	Tile_004-020-000_0-000.jpg			2021-05-05 17:21:50		NO		IN FOCUS
178957846	https://volunteer.ala.org.au/validate/task/178957846	Valid		system	Tile_004-020-000_0-000.jpg		2021-05-05 17:18:39	2021-05-05 17:21:50		NO		IN FOCUS
178957846	https://volunteer.ala.org.au/validate/task/178957846	Valid		system	Tile_004-020-000_0-000.jpg		2021-05-05 15:55:00	2021-05-05 17:21:50		NO		IN FOCUS
178957846	https://volunteer.ala.org.au/validate/task/178957846	Valid		system	Tile_004-020-000_0-000.jpg		2021-05-05 17:21:50	2021-05-05 17:21:50		NO		IN FOCUS
178958569	https://volunteer.ala.org.au/validate/task/178958569	Valid		system	Tile_004-021-000_0-000.jpg			2021-05-05 17:22:13		NO		IN FOCUS
178958569	https://volunteer.ala.org.au/validate/task/178958569	Valid		system	Tile_004-021-000_0-000.jpg		2021-05-05 17:22:13	2021-05-05 17:22:13		NO		IN FOCUS
178958569	https://volunteer.ala.org.au/validate/task/178958569	Valid		system	Tile_004-021-000_0-000.jpg		2021-05-05 17:19:21	2021-05-05 17:22:13		NO		IN FOCUS
178958569	https://volunteer.ala.org.au/validate/task/178958569	Valid		system	Tile_004-021-000_0-000.jpg		2021-05-05 15:55:12	2021-05-05 17:22:13		NO		IN FOCUS
178958570	https://volunteer.ala.org.au/validate/task/178958570	Valid		system	Tile_004-022-000_0-000.jpg		2021-05-05 15:55:24	2021-05-05 17:22:36		NO		IN FOCUS
178958570	https://volunteer.ala.org.au/validate/task/178958570	Valid		system	Tile_004-022-000_0-000.jpg		2021-05-05 17:22:35	2021-05-05 17:22:36		NO		IN FOCUS
178958570	https://volunteer.ala.org.au/validate/task/178958570	Valid		system	Tile_004-022-000_0-000.jpg			2021-05-05 17:22:36		NO		IN FOCUS
178958570	https://volunteer.ala.org.au/validate/task/178958570	Valid		system	Tile_004-022-000_0-000.jpg		2021-05-05 17:19:55	2021-05-05 17:22:36		NO		IN FOCUS
178958571	https://volunteer.ala.org.au/validate/task/178958571	Valid		system	Tile_004-023-000_0-000.jpg			2021-05-05 17:22:47		NO		IN FOCUS
178958571	https://volunteer.ala.org.au/validate/task/178958571	Valid		system	Tile_004-023-000_0-000.jpg		2021-05-05 17:22:47	2021-05-05 17:22:47		NO		IN FOCUS
178958571	https://volunteer.ala.org.au/validate/task/178958571	Valid		system	Tile_004-023-000_0-000.jpg		2021-05-05 15:55:36	2021-05-05 17:22:47		NO		IN FOCUS
178958571	https://volunteer.ala.org.au/validate/task/178958571	Valid		system	Tile_004-023-000_0-000.jpg		2021-05-05 17:20:25	2021-05-05 17:22:47		NO		IN FOCUS
178958573	https://volunteer.ala.org.au/validate/task/178958573	Valid		system	Tile_004-025-000_0-000.jpg		2021-05-05 15:56:08	2021-05-05 17:23:33		NO		IN FOCUS
178958573	https://volunteer.ala.org.au/validate/task/178958573	Valid		system	Tile_004-025-000_0-000.jpg		2021-05-05 17:21:29	2021-05-05 17:23:33		NO		IN FOCUS
178958573	https://volunteer.ala.org.au/validate/task/178958573	Valid		system	Tile_004-025-000_0-000.jpg		2021-05-05 17:23:32	2021-05-05 17:23:33		NO		IN FOCUS
178958573	https://volunteer.ala.org.au/validate/task/178958573	Valid		system	Tile_004-025-000_0-000.jpg			2021-05-05 17:23:33		NO		IN FOCUS
178958576	https://volunteer.ala.org.au/validate/task/178958576	Valid		system	Tile_004-028-000_0-000.jpg		2021-05-05 17:24:27	2021-05-05 17:24:27		NO		IN FOCUS
178958576	https://volunteer.ala.org.au/validate/task/178958576	Valid		system	Tile_004-028-000_0-000.jpg		2021-05-05 17:23:07	2021-05-05 17:24:27		NO		IN FOCUS
178958576	https://volunteer.ala.org.au/validate/task/178958576	Valid		system	Tile_004-028-000_0-000.jpg		2021-05-05 15:56:47	2021-05-05 17:24:27		NO		IN FOCUS
178958576	https://volunteer.ala.org.au/validate/task/178958576	Valid		system	Tile_004-028-000_0-000.jpg			2021-05-05 17:24:27		NO		IN FOCUS
178957840	https://volunteer.ala.org.au/validate/task/178957840	Valid		system	Tile_004-014-000_0-000.jpg		2021-05-05 17:15:41	2021-05-05 17:24:40		NO		IN FOCUS
178957840	https://volunteer.ala.org.au/validate/task/178957840	Valid		system	Tile_004-014-000_0-000.jpg		2021-05-05 17:24:39	2021-05-05 17:24:40		NO		IN FOCUS
178957840	https://volunteer.ala.org.au/validate/task/178957840	Valid		system	Tile_004-014-000_0-000.jpg			2021-05-05 17:24:40		NO		IN FOCUS
178957840	https://volunteer.ala.org.au/validate/task/178957840	Valid		system	Tile_004-014-000_0-000.jpg		2021-05-05 15:53:45	2021-05-05 17:24:40		NO		IN FOCUS
178958577	https://volunteer.ala.org.au/validate/task/178958577	Valid		system	Tile_004-029-000_0-000.jpg		2021-05-05 17:23:30	2021-05-05 17:25:10		NO		IN FOCUS
178958577	https://volunteer.ala.org.au/validate/task/178958577	Valid		system	Tile_004-029-000_0-000.jpg			2021-05-05 17:25:10		NO		IN FOCUS
178958577	https://volunteer.ala.org.au/validate/task/178958577	Valid		system	Tile_004-029-000_0-000.jpg		2021-05-05 15:56:59	2021-05-05 17:25:10		NO		IN FOCUS
178958577	https://volunteer.ala.org.au/validate/task/178958577	Valid		system	Tile_004-029-000_0-000.jpg		2021-05-05 17:25:09	2021-05-05 17:25:10		NO		IN FOCUS
178958578	https://volunteer.ala.org.au/validate/task/178958578	Valid		system	Tile_004-030-000_0-000.jpg		2021-05-05 17:25:19	2021-05-05 17:25:20		NO		IN FOCUS
178958578	https://volunteer.ala.org.au/validate/task/178958578	Valid		system	Tile_004-030-000_0-000.jpg		2021-05-05 15:57:11	2021-05-05 17:25:20		NO		IN FOCUS
178958578	https://volunteer.ala.org.au/validate/task/178958578	Valid		system	Tile_004-030-000_0-000.jpg			2021-05-05 17:25:20		NO		IN FOCUS
178958578	https://volunteer.ala.org.au/validate/task/178958578	Valid		system	Tile_004-030-000_0-000.jpg		2021-05-05 17:24:01	2021-05-05 17:25:20		NO		IN FOCUS
178958579	https://volunteer.ala.org.au/validate/task/178958579	Valid		system	Tile_004-031-000_0-000.jpg			2021-05-05 17:25:33		NO		IN FOCUS
178958579	https://volunteer.ala.org.au/validate/task/178958579	Valid		system	Tile_004-031-000_0-000.jpg		2021-05-05 17:25:26	2021-05-05 17:25:33		NO		IN FOCUS
178958579	https://volunteer.ala.org.au/validate/task/178958579	Valid		system	Tile_004-031-000_0-000.jpg		2021-05-05 17:25:31	2021-05-05 17:25:33		NO		IN FOCUS
178958579	https://volunteer.ala.org.au/validate/task/178958579	Valid		system	Tile_004-031-000_0-000.jpg		2021-05-05 15:57:21	2021-05-05 17:25:33		NO		IN FOCUS
178958580	https://volunteer.ala.org.au/validate/task/178958580	Valid		system	Tile_004-032-000_0-000.jpg		2021-05-05 15:57:32	2021-05-05 17:25:50		NO		IN FOCUS
178958580	https://volunteer.ala.org.au/validate/task/178958580	Valid		system	Tile_004-032-000_0-000.jpg			2021-05-05 17:25:50		NO		IN FOCUS
178958580	https://volunteer.ala.org.au/validate/task/178958580	Valid		system	Tile_004-032-000_0-000.jpg		2021-05-05 17:25:50	2021-05-05 17:25:50		NO		IN FOCUS
178958580	https://volunteer.ala.org.au/validate/task/178958580	Valid		system	Tile_004-032-000_0-000.jpg		2021-05-05 17:25:42	2021-05-05 17:25:50		NO		IN FOCUS
178958582	https://volunteer.ala.org.au/validate/task/178958582	Valid		system	Tile_004-034-000_0-000.jpg		2021-05-05 17:26:16	2021-05-05 17:27:37		NO		IN FOCUS
178958582	https://volunteer.ala.org.au/validate/task/178958582	Valid		system	Tile_004-034-000_0-000.jpg			2021-05-05 17:27:37		NO		IN FOCUS
178958582	https://volunteer.ala.org.au/validate/task/178958582	Valid		system	Tile_004-034-000_0-000.jpg		2021-05-05 17:27:36	2021-05-05 17:27:37		NO		IN FOCUS
178958582	https://volunteer.ala.org.au/validate/task/178958582	Valid		system	Tile_004-034-000_0-000.jpg		2021-05-05 15:57:57	2021-05-05 17:27:37		NO		IN FOCUS
178958584	https://volunteer.ala.org.au/validate/task/178958584	Valid		system	Tile_004-036-000_0-000.jpg			2021-05-05 17:28:01		NO		IN FOCUS
178958584	https://volunteer.ala.org.au/validate/task/178958584	Valid		system	Tile_004-036-000_0-000.jpg		2021-05-05 15:59:26	2021-05-05 17:28:01		NO		IN FOCUS
178958584	https://volunteer.ala.org.au/validate/task/178958584	Valid		system	Tile_004-036-000_0-000.jpg		2021-05-05 17:28:00	2021-05-05 17:28:01		NO		IN FOCUS
178958584	https://volunteer.ala.org.au/validate/task/178958584	Valid		system	Tile_004-036-000_0-000.jpg		2021-05-05 17:26:35	2021-05-05 17:28:01		NO		IN FOCUS
178958583	https://volunteer.ala.org.au/validate/task/178958583	Valid		system	Tile_004-035-000_0-000.jpg			2021-05-05 18:50:39		NO		IN FOCUS
178958583	https://volunteer.ala.org.au/validate/task/178958583	Valid		system	Tile_004-035-000_0-000.jpg		2021-05-05 18:50:39	2021-05-05 18:50:39		NO		IN FOCUS
178958583	https://volunteer.ala.org.au/validate/task/178958583	Valid		system	Tile_004-035-000_0-000.jpg		2021-05-05 15:58:06	2021-05-05 18:50:39				OUT OF FOCUS
178958583	https://volunteer.ala.org.au/validate/task/178958583	Valid		system	Tile_004-035-000_0-000.jpg		2021-05-05 17:26:26	2021-05-05 18:50:39		NO		IN FOCUS
178958583	https://volunteer.ala.org.au/validate/task/178958583	Valid		system	Tile_004-035-000_0-000.jpg		2021-05-05 17:27:47	2021-05-05 18:50:39		NO		IN FOCUS
178958585	https://volunteer.ala.org.au/validate/task/178958585	Valid		system	Tile_004-037-000_0-000.jpg		2021-05-05 17:50:18	2021-05-05 18:50:55		NO		IN FOCUS
178958585	https://volunteer.ala.org.au/validate/task/178958585	Valid		system	Tile_004-037-000_0-000.jpg			2021-05-05 18:50:55		NO		IN FOCUS
178958585	https://volunteer.ala.org.au/validate/task/178958585	Valid		system	Tile_004-037-000_0-000.jpg		2021-05-05 18:50:54	2021-05-05 18:50:55		NO		IN FOCUS
178958585	https://volunteer.ala.org.au/validate/task/178958585	Valid		system	Tile_004-037-000_0-000.jpg		2021-05-05 17:26:46	2021-05-05 18:50:55		NO		IN FOCUS
178958588	https://volunteer.ala.org.au/validate/task/178958588	Valid		system	Tile_004-040-000_0-000.jpg		2021-05-05 17:51:06	2021-05-05 18:51:41		NO		IN FOCUS
178958588	https://volunteer.ala.org.au/validate/task/178958588	Valid		system	Tile_004-040-000_0-000.jpg			2021-05-05 18:51:41		NO		IN FOCUS
178958588	https://volunteer.ala.org.au/validate/task/178958588	Valid		system	Tile_004-040-000_0-000.jpg		2021-05-05 18:51:41	2021-05-05 18:51:41		NO		IN FOCUS
178958588	https://volunteer.ala.org.au/validate/task/178958588	Valid		system	Tile_004-040-000_0-000.jpg		2021-05-05 17:27:17	2021-05-05 18:51:41		NO		IN FOCUS
178958590	https://volunteer.ala.org.au/validate/task/178958590	Valid		system	Tile_004-042-000_0-000.jpg		2021-05-05 17:51:41	2021-05-05 18:54:08		NO		IN FOCUS
178958590	https://volunteer.ala.org.au/validate/task/178958590	Valid		system	Tile_004-042-000_0-000.jpg		2021-05-05 18:26:17	2021-05-05 18:54:08		NO		IN FOCUS
178958590	https://volunteer.ala.org.au/validate/task/178958590	Valid		system	Tile_004-042-000_0-000.jpg			2021-05-05 18:54:08		NO		IN FOCUS
178958590	https://volunteer.ala.org.au/validate/task/178958590	Valid		system	Tile_004-042-000_0-000.jpg		2021-05-05 18:54:07	2021-05-05 18:54:08		NO		IN FOCUS
178958593	https://volunteer.ala.org.au/validate/task/178958593	Valid		system	Tile_004-045-000_0-000.jpg			2021-05-05 18:55:43		NO		IN FOCUS
178958593	https://volunteer.ala.org.au/validate/task/178958593	Valid		system	Tile_004-045-000_0-000.jpg		2021-05-05 17:52:24	2021-05-05 18:55:43		NO		IN FOCUS
178958593	https://volunteer.ala.org.au/validate/task/178958593	Valid		system	Tile_004-045-000_0-000.jpg		2021-05-05 18:26:42	2021-05-05 18:55:43		NO		IN FOCUS
178958593	https://volunteer.ala.org.au/validate/task/178958593	Valid		system	Tile_004-045-000_0-000.jpg		2021-05-05 18:55:42	2021-05-05 18:55:43		NO		IN FOCUS
178958594	https://volunteer.ala.org.au/validate/task/178958594	Valid		system	Tile_004-046-000_0-000.jpg		2021-05-05 17:52:47	2021-05-05 18:55:54		NO		IN FOCUS
178958594	https://volunteer.ala.org.au/validate/task/178958594	Valid		system	Tile_004-046-000_0-000.jpg		2021-05-05 18:26:52	2021-05-05 18:55:54		NO		IN FOCUS
178958594	https://volunteer.ala.org.au/validate/task/178958594	Valid		system	Tile_004-046-000_0-000.jpg		2021-05-05 18:55:54	2021-05-05 18:55:54		NO		IN FOCUS
178958594	https://volunteer.ala.org.au/validate/task/178958594	Valid		system	Tile_004-046-000_0-000.jpg			2021-05-05 18:55:54		NO		IN FOCUS
178958591	https://volunteer.ala.org.au/validate/task/178958591	Valid		system	Tile_004-043-000_0-000.jpg		2021-05-05 18:54:19	2021-05-05 18:56:20		NO		IN FOCUS
178958591	https://volunteer.ala.org.au/validate/task/178958591	Valid		system	Tile_004-043-000_0-000.jpg			2021-05-05 18:56:20		NO		IN FOCUS
178958591	https://volunteer.ala.org.au/validate/task/178958591	Valid		system	Tile_004-043-000_0-000.jpg		2021-05-05 17:51:54	2021-05-05 18:56:20		NO		IN FOCUS
178958591	https://volunteer.ala.org.au/validate/task/178958591	Valid		system	Tile_004-043-000_0-000.jpg		2021-05-05 18:26:26	2021-05-05 18:56:20		NO		IN FOCUS
178958595	https://volunteer.ala.org.au/validate/task/178958595	Valid		system	Tile_004-047-000_0-000.jpg		2021-05-05 17:53:01	2021-05-05 18:56:46		NO		IN FOCUS
178958595	https://volunteer.ala.org.au/validate/task/178958595	Valid		system	Tile_004-047-000_0-000.jpg		2021-05-05 18:56:46	2021-05-05 18:56:46		NO		IN FOCUS
178958595	https://volunteer.ala.org.au/validate/task/178958595	Valid		system	Tile_004-047-000_0-000.jpg			2021-05-05 18:56:46		NO		IN FOCUS
178958595	https://volunteer.ala.org.au/validate/task/178958595	Valid		system	Tile_004-047-000_0-000.jpg		2021-05-05 18:27:01	2021-05-05 18:56:46		NO		IN FOCUS
178958596	https://volunteer.ala.org.au/validate/task/178958596	Valid		system	Tile_004-048-000_0-000.jpg		2021-05-05 18:56:56	2021-05-05 18:56:56		NO		IN FOCUS
178958596	https://volunteer.ala.org.au/validate/task/178958596	Valid		system	Tile_004-048-000_0-000.jpg			2021-05-05 18:56:56		NO		IN FOCUS
178958596	https://volunteer.ala.org.au/validate/task/178958596	Valid		system	Tile_004-048-000_0-000.jpg		2021-05-05 18:27:11	2021-05-05 18:56:56		NO		IN FOCUS
178958596	https://volunteer.ala.org.au/validate/task/178958596	Valid		system	Tile_004-048-000_0-000.jpg		2021-05-05 17:53:17	2021-05-05 18:56:56		NO		IN FOCUS
178958597	https://volunteer.ala.org.au/validate/task/178958597	Valid		system	Tile_004-049-000_0-000.jpg		2021-05-05 17:53:35	2021-05-05 18:57:10		NO		IN FOCUS
178958597	https://volunteer.ala.org.au/validate/task/178958597	Valid		system	Tile_004-049-000_0-000.jpg		2021-05-05 18:57:10	2021-05-05 18:57:10		NO		IN FOCUS
178958597	https://volunteer.ala.org.au/validate/task/178958597	Valid		system	Tile_004-049-000_0-000.jpg			2021-05-05 18:57:10		NO		IN FOCUS
178958597	https://volunteer.ala.org.au/validate/task/178958597	Valid		system	Tile_004-049-000_0-000.jpg		2021-05-05 18:27:20	2021-05-05 18:57:10		NO		IN FOCUS
178958599	https://volunteer.ala.org.au/validate/task/178958599	Valid		system	Tile_004-051-000_0-000.jpg		2021-05-05 17:54:05	2021-05-05 18:59:01		NO		IN FOCUS
178958599	https://volunteer.ala.org.au/validate/task/178958599	Valid		system	Tile_004-051-000_0-000.jpg		2021-05-05 18:27:35	2021-05-05 18:59:01		NO		IN FOCUS
178958599	https://volunteer.ala.org.au/validate/task/178958599	Valid		system	Tile_004-051-000_0-000.jpg		2021-05-05 18:59:01	2021-05-05 18:59:01		NO		IN FOCUS
178958599	https://volunteer.ala.org.au/validate/task/178958599	Valid		system	Tile_004-051-000_0-000.jpg			2021-05-05 18:59:01		NO		IN FOCUS
178958600	https://volunteer.ala.org.au/validate/task/178958600	Valid		system	Tile_004-052-000_0-000.jpg			2021-05-05 18:59:24		NO		IN FOCUS
178958600	https://volunteer.ala.org.au/validate/task/178958600	Valid		system	Tile_004-052-000_0-000.jpg		2021-05-05 18:59:24	2021-05-05 18:59:24		NO		IN FOCUS
178958600	https://volunteer.ala.org.au/validate/task/178958600	Valid		system	Tile_004-052-000_0-000.jpg		2021-05-05 17:54:19	2021-05-05 18:59:24		NO		IN FOCUS
178958600	https://volunteer.ala.org.au/validate/task/178958600	Valid		system	Tile_004-052-000_0-000.jpg		2021-05-05 18:27:45	2021-05-05 18:59:24		NO		IN FOCUS
178958601	https://volunteer.ala.org.au/validate/task/178958601	Valid		system	Tile_004-053-000_0-000.jpg			2021-05-05 18:59:39		NO		IN FOCUS
178958601	https://volunteer.ala.org.au/validate/task/178958601	Valid		system	Tile_004-053-000_0-000.jpg		2021-05-05 18:27:54	2021-05-05 18:59:39		NO		IN FOCUS
178958601	https://volunteer.ala.org.au/validate/task/178958601	Valid		system	Tile_004-053-000_0-000.jpg		2021-05-05 18:59:39	2021-05-05 18:59:39		NO		IN FOCUS
178958601	https://volunteer.ala.org.au/validate/task/178958601	Valid		system	Tile_004-053-000_0-000.jpg		2021-05-05 17:54:37	2021-05-05 18:59:39		NO		IN FOCUS
178958602	https://volunteer.ala.org.au/validate/task/178958602	Valid		system	Tile_004-054-000_0-000.jpg		2021-05-05 18:59:51	2021-05-05 18:59:51		NO		IN FOCUS
178958602	https://volunteer.ala.org.au/validate/task/178958602	Valid		system	Tile_004-054-000_0-000.jpg		2021-05-05 17:54:57	2021-05-05 18:59:51		NO		IN FOCUS
178958602	https://volunteer.ala.org.au/validate/task/178958602	Valid		system	Tile_004-054-000_0-000.jpg		2021-05-05 18:28:04	2021-05-05 18:59:51		NO		IN FOCUS
178958602	https://volunteer.ala.org.au/validate/task/178958602	Valid		system	Tile_004-054-000_0-000.jpg			2021-05-05 18:59:51		NO		IN FOCUS
178958603	https://volunteer.ala.org.au/validate/task/178958603	Valid		system	Tile_004-055-000_0-000.jpg		2021-05-05 17:55:14	2021-05-05 19:00:10		NO		IN FOCUS
178958603	https://volunteer.ala.org.au/validate/task/178958603	Valid		system	Tile_004-055-000_0-000.jpg		2021-05-05 18:28:14	2021-05-05 19:00:10		NO		IN FOCUS
178958603	https://volunteer.ala.org.au/validate/task/178958603	Valid		system	Tile_004-055-000_0-000.jpg			2021-05-05 19:00:10		NO		IN FOCUS
178958603	https://volunteer.ala.org.au/validate/task/178958603	Valid		system	Tile_004-055-000_0-000.jpg		2021-05-05 19:00:10	2021-05-05 19:00:10		NO		IN FOCUS
178958604	https://volunteer.ala.org.au/validate/task/178958604	Valid		system	Tile_004-056-000_0-000.jpg		2021-05-05 19:00:21	2021-05-05 19:00:22		NO		IN FOCUS
178958604	https://volunteer.ala.org.au/validate/task/178958604	Valid		system	Tile_004-056-000_0-000.jpg			2021-05-05 19:00:22		NO		IN FOCUS
178958604	https://volunteer.ala.org.au/validate/task/178958604	Valid		system	Tile_004-056-000_0-000.jpg		2021-05-05 17:55:37	2021-05-05 19:00:22		NO		IN FOCUS
178958604	https://volunteer.ala.org.au/validate/task/178958604	Valid		system	Tile_004-056-000_0-000.jpg		2021-05-05 18:28:23	2021-05-05 19:00:22		NO		IN FOCUS
178958605	https://volunteer.ala.org.au/validate/task/178958605	Valid		system	Tile_004-057-000_0-000.jpg			2021-05-05 19:00:34		NO		IN FOCUS
178958605	https://volunteer.ala.org.au/validate/task/178958605	Valid		system	Tile_004-057-000_0-000.jpg		2021-05-05 19:00:33	2021-05-05 19:00:34		NO		IN FOCUS
178958605	https://volunteer.ala.org.au/validate/task/178958605	Valid		system	Tile_004-057-000_0-000.jpg		2021-05-05 18:28:32	2021-05-05 19:00:34		NO		IN FOCUS
178958605	https://volunteer.ala.org.au/validate/task/178958605	Valid		system	Tile_004-057-000_0-000.jpg		2021-05-05 17:55:52	2021-05-05 19:00:34		NO		IN FOCUS
178958606	https://volunteer.ala.org.au/validate/task/178958606	Valid		system	Tile_004-058-000_0-000.jpg		2021-05-05 18:28:41	2021-05-05 19:00:50		NO		IN FOCUS
178958606	https://volunteer.ala.org.au/validate/task/178958606	Valid		system	Tile_004-058-000_0-000.jpg		2021-05-05 17:56:49	2021-05-05 19:00:50		NO		IN FOCUS
178958606	https://volunteer.ala.org.au/validate/task/178958606	Valid		system	Tile_004-058-000_0-000.jpg			2021-05-05 19:00:50		NO		IN FOCUS
178958606	https://volunteer.ala.org.au/validate/task/178958606	Valid		system	Tile_004-058-000_0-000.jpg		2021-05-05 19:00:50	2021-05-05 19:00:50		NO		IN FOCUS
178958607	https://volunteer.ala.org.au/validate/task/178958607	Valid		system	Tile_004-059-000_0-000.jpg		2021-05-05 19:01:03	2021-05-05 19:01:03		NO		IN FOCUS
178958607	https://volunteer.ala.org.au/validate/task/178958607	Valid		system	Tile_004-059-000_0-000.jpg		2021-05-05 18:28:52	2021-05-05 19:01:03		NO		IN FOCUS
178958607	https://volunteer.ala.org.au/validate/task/178958607	Valid		system	Tile_004-059-000_0-000.jpg		2021-05-05 17:57:03	2021-05-05 19:01:03		NO		IN FOCUS
178958607	https://volunteer.ala.org.au/validate/task/178958607	Valid		system	Tile_004-059-000_0-000.jpg			2021-05-05 19:01:03		NO		IN FOCUS
178958608	https://volunteer.ala.org.au/validate/task/178958608	Valid		system	Tile_004-060-000_0-000.jpg		2021-05-05 19:01:15	2021-05-05 19:01:15		NO		IN FOCUS
178958608	https://volunteer.ala.org.au/validate/task/178958608	Valid		system	Tile_004-060-000_0-000.jpg		2021-05-05 18:29:01	2021-05-05 19:01:15		NO		IN FOCUS
178958608	https://volunteer.ala.org.au/validate/task/178958608	Valid		system	Tile_004-060-000_0-000.jpg			2021-05-05 19:01:15		NO		IN FOCUS
178958608	https://volunteer.ala.org.au/validate/task/178958608	Valid		system	Tile_004-060-000_0-000.jpg		2021-05-05 18:01:37	2021-05-05 19:01:15		NO		IN FOCUS
178958611	https://volunteer.ala.org.au/validate/task/178958611	Valid		system	Tile_005-003-000_0-000.jpg		2021-05-05 19:01:52	2021-05-05 19:01:52		NO		IN FOCUS
178958611	https://volunteer.ala.org.au/validate/task/178958611	Valid		system	Tile_005-003-000_0-000.jpg			2021-05-05 19:01:52		NO		IN FOCUS
178958611	https://volunteer.ala.org.au/validate/task/178958611	Valid		system	Tile_005-003-000_0-000.jpg		2021-05-05 18:02:22	2021-05-05 19:01:52		NO		IN FOCUS
178958611	https://volunteer.ala.org.au/validate/task/178958611	Valid		system	Tile_005-003-000_0-000.jpg		2021-05-05 18:29:30	2021-05-05 19:01:52		NO		IN FOCUS
178958612	https://volunteer.ala.org.au/validate/task/178958612	Valid		system	Tile_005-004-000_0-000.jpg		2021-05-05 18:29:40	2021-05-05 19:02:03		NO		IN FOCUS
178958612	https://volunteer.ala.org.au/validate/task/178958612	Valid		system	Tile_005-004-000_0-000.jpg			2021-05-05 19:02:03		NO		IN FOCUS
178958612	https://volunteer.ala.org.au/validate/task/178958612	Valid		system	Tile_005-004-000_0-000.jpg		2021-05-05 19:02:03	2021-05-05 19:02:03		NO		IN FOCUS
178958612	https://volunteer.ala.org.au/validate/task/178958612	Valid		system	Tile_005-004-000_0-000.jpg		2021-05-05 18:02:32	2021-05-05 19:02:03		NO		IN FOCUS
178958616	https://volunteer.ala.org.au/validate/task/178958616	Valid		system	Tile_005-008-000_0-000.jpg		2021-05-05 18:03:41	2021-05-05 19:07:10		NO		IN FOCUS
178958616	https://volunteer.ala.org.au/validate/task/178958616	Valid		system	Tile_005-008-000_0-000.jpg			2021-05-05 19:07:10		NO		IN FOCUS
178958616	https://volunteer.ala.org.au/validate/task/178958616	Valid		system	Tile_005-008-000_0-000.jpg		2021-05-05 19:07:10	2021-05-05 19:07:10		NO		IN FOCUS
178958616	https://volunteer.ala.org.au/validate/task/178958616	Valid		system	Tile_005-008-000_0-000.jpg		2021-05-05 18:30:18	2021-05-05 19:07:10		NO		IN FOCUS
178958625	https://volunteer.ala.org.au/validate/task/178958625	Valid		system	Tile_005-017-000_0-000.jpg		2021-05-05 18:31:57	2021-05-05 19:11:13		NO		IN FOCUS
178958625	https://volunteer.ala.org.au/validate/task/178958625	Valid		system	Tile_005-017-000_0-000.jpg		2021-05-05 19:11:12	2021-05-05 19:11:13		NO		IN FOCUS
178958625	https://volunteer.ala.org.au/validate/task/178958625	Valid		system	Tile_005-017-000_0-000.jpg		2021-05-05 18:05:36	2021-05-05 19:11:13		NO		IN FOCUS
178958625	https://volunteer.ala.org.au/validate/task/178958625	Valid		system	Tile_005-017-000_0-000.jpg			2021-05-05 19:11:13		NO		IN FOCUS
178958626	https://volunteer.ala.org.au/validate/task/178958626	Valid		system	Tile_005-018-000_0-000.jpg		2021-05-05 18:05:55	2021-05-05 19:11:34		NO		IN FOCUS
178958626	https://volunteer.ala.org.au/validate/task/178958626	Valid		system	Tile_005-018-000_0-000.jpg		2021-05-05 18:32:07	2021-05-05 19:11:34		NO		IN FOCUS
178958626	https://volunteer.ala.org.au/validate/task/178958626	Valid		system	Tile_005-018-000_0-000.jpg			2021-05-05 19:11:34		NO		IN FOCUS
178958626	https://volunteer.ala.org.au/validate/task/178958626	Valid		system	Tile_005-018-000_0-000.jpg		2021-05-05 19:11:33	2021-05-05 19:11:34		NO		IN FOCUS
178958628	https://volunteer.ala.org.au/validate/task/178958628	Valid		system	Tile_005-020-000_0-000.jpg		2021-05-05 18:06:14	2021-05-05 19:12:16		NO		IN FOCUS
178958628	https://volunteer.ala.org.au/validate/task/178958628	Valid		system	Tile_005-020-000_0-000.jpg		2021-05-05 19:12:16	2021-05-05 19:12:16		NO		IN FOCUS
178958628	https://volunteer.ala.org.au/validate/task/178958628	Valid		system	Tile_005-020-000_0-000.jpg			2021-05-05 19:12:16		NO		IN FOCUS
178958628	https://volunteer.ala.org.au/validate/task/178958628	Valid		system	Tile_005-020-000_0-000.jpg		2021-05-05 18:32:22	2021-05-05 19:12:16		NO		IN FOCUS
178958629	https://volunteer.ala.org.au/validate/task/178958629	Valid		system	Tile_005-021-000_0-000.jpg		2021-05-05 18:08:41	2021-05-05 19:12:28		NO		IN FOCUS
178958629	https://volunteer.ala.org.au/validate/task/178958629	Valid		system	Tile_005-021-000_0-000.jpg		2021-05-05 19:12:28	2021-05-05 19:12:28		NO		IN FOCUS
178958629	https://volunteer.ala.org.au/validate/task/178958629	Valid		system	Tile_005-021-000_0-000.jpg		2021-05-05 18:32:32	2021-05-05 19:12:28		NO		IN FOCUS
178958629	https://volunteer.ala.org.au/validate/task/178958629	Valid		system	Tile_005-021-000_0-000.jpg			2021-05-05 19:12:28		NO		IN FOCUS
178958630	https://volunteer.ala.org.au/validate/task/178958630	Valid		system	Tile_005-022-000_0-000.jpg		2021-05-05 19:12:40	2021-05-05 19:12:41		NO		IN FOCUS
178958630	https://volunteer.ala.org.au/validate/task/178958630	Valid		system	Tile_005-022-000_0-000.jpg		2021-05-05 18:08:55	2021-05-05 19:12:41		NO		IN FOCUS
178958630	https://volunteer.ala.org.au/validate/task/178958630	Valid		system	Tile_005-022-000_0-000.jpg			2021-05-05 19:12:41		NO		IN FOCUS
178958630	https://volunteer.ala.org.au/validate/task/178958630	Valid		system	Tile_005-022-000_0-000.jpg		2021-05-05 18:32:41	2021-05-05 19:12:41		NO		IN FOCUS
178958632	https://volunteer.ala.org.au/validate/task/178958632	Valid		system	Tile_005-024-000_0-000.jpg		2021-05-05 19:13:26	2021-05-05 19:13:26		NO		IN FOCUS
178958632	https://volunteer.ala.org.au/validate/task/178958632	Valid		system	Tile_005-024-000_0-000.jpg			2021-05-05 19:13:26		NO		IN FOCUS
178958632	https://volunteer.ala.org.au/validate/task/178958632	Valid		system	Tile_005-024-000_0-000.jpg		2021-05-05 18:10:26	2021-05-05 19:13:26		NO		IN FOCUS
178958632	https://volunteer.ala.org.au/validate/task/178958632	Valid		system	Tile_005-024-000_0-000.jpg		2021-05-05 18:33:01	2021-05-05 19:13:26		NO		IN FOCUS
178958634	https://volunteer.ala.org.au/validate/task/178958634	Valid		system	Tile_005-026-000_0-000.jpg		2021-05-05 19:22:53	2021-05-05 19:22:54		NO		IN FOCUS
178958634	https://volunteer.ala.org.au/validate/task/178958634	Valid		system	Tile_005-026-000_0-000.jpg			2021-05-05 19:22:54		NO		IN FOCUS
178958634	https://volunteer.ala.org.au/validate/task/178958634	Valid		system	Tile_005-026-000_0-000.jpg		2021-05-05 18:14:18	2021-05-05 19:22:54		NO		IN FOCUS
178958634	https://volunteer.ala.org.au/validate/task/178958634	Valid		system	Tile_005-026-000_0-000.jpg		2021-05-05 18:33:17	2021-05-05 19:22:54		NO		IN FOCUS
178958635	https://volunteer.ala.org.au/validate/task/178958635	Valid		system	Tile_005-027-000_0-000.jpg		2021-05-05 18:33:26	2021-05-05 19:23:06		NO		IN FOCUS
178958635	https://volunteer.ala.org.au/validate/task/178958635	Valid		system	Tile_005-027-000_0-000.jpg			2021-05-05 19:23:06		NO		IN FOCUS
178958635	https://volunteer.ala.org.au/validate/task/178958635	Valid		system	Tile_005-027-000_0-000.jpg		2021-05-05 18:14:30	2021-05-05 19:23:06		NO		IN FOCUS
178958635	https://volunteer.ala.org.au/validate/task/178958635	Valid		system	Tile_005-027-000_0-000.jpg		2021-05-05 19:23:06	2021-05-05 19:23:06		NO		IN FOCUS
178958636	https://volunteer.ala.org.au/validate/task/178958636	Valid		system	Tile_005-028-000_0-000.jpg			2021-05-05 19:23:19		NO		IN FOCUS
178958636	https://volunteer.ala.org.au/validate/task/178958636	Valid		system	Tile_005-028-000_0-000.jpg		2021-05-05 18:14:52	2021-05-05 19:23:19		NO		IN FOCUS
178958636	https://volunteer.ala.org.au/validate/task/178958636	Valid		system	Tile_005-028-000_0-000.jpg		2021-05-05 19:23:19	2021-05-05 19:23:19		NO		IN FOCUS
178958636	https://volunteer.ala.org.au/validate/task/178958636	Valid		system	Tile_005-028-000_0-000.jpg		2021-05-05 18:33:35	2021-05-05 19:23:19		NO		IN FOCUS
178958637	https://volunteer.ala.org.au/validate/task/178958637	Valid		system	Tile_005-029-000_0-000.jpg		2021-05-05 18:33:45	2021-05-05 19:23:34		NO		IN FOCUS
178958637	https://volunteer.ala.org.au/validate/task/178958637	Valid		system	Tile_005-029-000_0-000.jpg			2021-05-05 19:23:34		NO		IN FOCUS
178958637	https://volunteer.ala.org.au/validate/task/178958637	Valid		system	Tile_005-029-000_0-000.jpg		2021-05-05 19:23:34	2021-05-05 19:23:34		NO		IN FOCUS
178958637	https://volunteer.ala.org.au/validate/task/178958637	Valid		system	Tile_005-029-000_0-000.jpg		2021-05-05 18:15:07	2021-05-05 19:23:34		NO		IN FOCUS
178958638	https://volunteer.ala.org.au/validate/task/178958638	Valid		system	Tile_005-030-000_0-000.jpg		2021-05-05 18:15:20	2021-05-05 19:24:06		NO		IN FOCUS
178958638	https://volunteer.ala.org.au/validate/task/178958638	Valid		system	Tile_005-030-000_0-000.jpg		2021-05-05 19:24:06	2021-05-05 19:24:06		NO		IN FOCUS
178958638	https://volunteer.ala.org.au/validate/task/178958638	Valid		system	Tile_005-030-000_0-000.jpg			2021-05-05 19:24:06		NO		IN FOCUS
178958638	https://volunteer.ala.org.au/validate/task/178958638	Valid		system	Tile_005-030-000_0-000.jpg		2021-05-05 18:33:55	2021-05-05 19:24:06		NO		IN FOCUS
178958639	https://volunteer.ala.org.au/validate/task/178958639	Valid		system	Tile_005-031-000_0-000.jpg		2021-05-05 18:34:05	2021-05-05 19:24:15		NO		IN FOCUS
178958639	https://volunteer.ala.org.au/validate/task/178958639	Valid		system	Tile_005-031-000_0-000.jpg		2021-05-05 18:15:33	2021-05-05 19:24:15		NO		IN FOCUS
178958639	https://volunteer.ala.org.au/validate/task/178958639	Valid		system	Tile_005-031-000_0-000.jpg			2021-05-05 19:24:15		NO		IN FOCUS
178958639	https://volunteer.ala.org.au/validate/task/178958639	Valid		system	Tile_005-031-000_0-000.jpg		2021-05-05 19:24:15	2021-05-05 19:24:15		NO		IN FOCUS
178958642	https://volunteer.ala.org.au/validate/task/178958642	Valid		system	Tile_005-034-000_0-000.jpg		2021-05-05 18:16:25	2021-05-05 19:27:08		NO		IN FOCUS
178958642	https://volunteer.ala.org.au/validate/task/178958642	Valid		system	Tile_005-034-000_0-000.jpg		2021-05-05 18:34:36	2021-05-05 19:27:08		NO		IN FOCUS
178958642	https://volunteer.ala.org.au/validate/task/178958642	Valid		system	Tile_005-034-000_0-000.jpg		2021-05-05 19:27:08	2021-05-05 19:27:08		NO		IN FOCUS
178958642	https://volunteer.ala.org.au/validate/task/178958642	Valid		system	Tile_005-034-000_0-000.jpg			2021-05-05 19:27:08		NO		IN FOCUS
178958643	https://volunteer.ala.org.au/validate/task/178958643	Valid		system	Tile_005-035-000_0-000.jpg		2021-05-05 18:16:35	2021-05-05 19:27:17		NO		IN FOCUS
178958643	https://volunteer.ala.org.au/validate/task/178958643	Valid		system	Tile_005-035-000_0-000.jpg		2021-05-05 19:27:17	2021-05-05 19:27:17		NO		IN FOCUS
178958643	https://volunteer.ala.org.au/validate/task/178958643	Valid		system	Tile_005-035-000_0-000.jpg			2021-05-05 19:27:17		NO		IN FOCUS
178958643	https://volunteer.ala.org.au/validate/task/178958643	Valid		system	Tile_005-035-000_0-000.jpg		2021-05-05 18:34:45	2021-05-05 19:27:17		NO		IN FOCUS
178958644	https://volunteer.ala.org.au/validate/task/178958644	Valid		system	Tile_005-036-000_0-000.jpg		2021-05-05 18:16:48	2021-05-05 19:27:26		NO		IN FOCUS
178958644	https://volunteer.ala.org.au/validate/task/178958644	Valid		system	Tile_005-036-000_0-000.jpg			2021-05-05 19:27:26		NO		IN FOCUS
178958644	https://volunteer.ala.org.au/validate/task/178958644	Valid		system	Tile_005-036-000_0-000.jpg		2021-05-05 19:27:26	2021-05-05 19:27:26		NO		IN FOCUS
178958644	https://volunteer.ala.org.au/validate/task/178958644	Valid		system	Tile_005-036-000_0-000.jpg		2021-05-05 18:34:55	2021-05-05 19:27:26		NO		IN FOCUS
178958587	https://volunteer.ala.org.au/validate/task/178958587	Valid		system	Tile_004-039-000_0-000.jpg		2021-05-05 18:51:29	2021-05-05 21:06:13		NO		IN FOCUS
178958587	https://volunteer.ala.org.au/validate/task/178958587	Valid		system	Tile_004-039-000_0-000.jpg			2021-05-05 21:06:13		NO		IN FOCUS
178958587	https://volunteer.ala.org.au/validate/task/178958587	Valid		system	Tile_004-039-000_0-000.jpg		2021-05-05 21:06:11	2021-05-05 21:06:13		NO		IN FOCUS
178958587	https://volunteer.ala.org.au/validate/task/178958587	Valid		system	Tile_004-039-000_0-000.jpg		2021-05-05 17:27:07	2021-05-05 21:06:13		NO		IN FOCUS
178958610	https://volunteer.ala.org.au/validate/task/178958610	Valid		system	Tile_005-002-000_0-000.jpg			2021-05-05 21:07:23		NO		IN FOCUS
178958610	https://volunteer.ala.org.au/validate/task/178958610	Valid		system	Tile_005-002-000_0-000.jpg		2021-05-05 19:01:40	2021-05-05 21:07:23		NO		IN FOCUS
178958610	https://volunteer.ala.org.au/validate/task/178958610	Valid		system	Tile_005-002-000_0-000.jpg		2021-05-05 18:29:20	2021-05-05 21:07:23		NO		IN FOCUS
178958610	https://volunteer.ala.org.au/validate/task/178958610	Valid		system	Tile_005-002-000_0-000.jpg		2021-05-05 21:07:21	2021-05-05 21:07:23		NO		IN FOCUS
178958613	https://volunteer.ala.org.au/validate/task/178958613	Valid		system	Tile_005-005-000_0-000.jpg		2021-05-05 19:02:14	2021-05-05 21:07:32		NO		IN FOCUS
178958613	https://volunteer.ala.org.au/validate/task/178958613	Valid		system	Tile_005-005-000_0-000.jpg		2021-05-05 21:07:32	2021-05-05 21:07:32		NO		IN FOCUS
178958613	https://volunteer.ala.org.au/validate/task/178958613	Valid		system	Tile_005-005-000_0-000.jpg			2021-05-05 21:07:32		NO		IN FOCUS
178958613	https://volunteer.ala.org.au/validate/task/178958613	Valid		system	Tile_005-005-000_0-000.jpg		2021-05-05 18:29:49	2021-05-05 21:07:32		NO		IN FOCUS
178958614	https://volunteer.ala.org.au/validate/task/178958614	Valid		system	Tile_005-006-000_0-000.jpg		2021-05-05 18:29:59	2021-05-05 21:07:43		NO		IN FOCUS
178958614	https://volunteer.ala.org.au/validate/task/178958614	Valid		system	Tile_005-006-000_0-000.jpg		2021-05-05 18:02:58	2021-05-05 21:07:43		NO		IN FOCUS
178958614	https://volunteer.ala.org.au/validate/task/178958614	Valid		system	Tile_005-006-000_0-000.jpg			2021-05-05 21:07:43		NO		IN FOCUS
178958614	https://volunteer.ala.org.au/validate/task/178958614	Valid		system	Tile_005-006-000_0-000.jpg		2021-05-05 21:07:43	2021-05-05 21:07:43		NO		IN FOCUS
178958614	https://volunteer.ala.org.au/validate/task/178958614	Valid		system	Tile_005-006-000_0-000.jpg			2021-05-05 21:07:43		NO		IN FOCUS
178958615	https://volunteer.ala.org.au/validate/task/178958615	Valid		system	Tile_005-007-000_0-000.jpg			2021-05-05 21:07:59		NO		IN FOCUS
178958615	https://volunteer.ala.org.au/validate/task/178958615	Valid		system	Tile_005-007-000_0-000.jpg		2021-05-05 18:30:09	2021-05-05 21:07:59		NO		IN FOCUS
178958615	https://volunteer.ala.org.au/validate/task/178958615	Valid		system	Tile_005-007-000_0-000.jpg			2021-05-05 21:07:59		NO		IN FOCUS
178958615	https://volunteer.ala.org.au/validate/task/178958615	Valid		system	Tile_005-007-000_0-000.jpg		2021-05-05 21:07:59	2021-05-05 21:07:59		NO		IN FOCUS
178958615	https://volunteer.ala.org.au/validate/task/178958615	Valid		system	Tile_005-007-000_0-000.jpg		2021-05-05 18:03:18	2021-05-05 21:07:59		NO		IN FOCUS
178958617	https://volunteer.ala.org.au/validate/task/178958617	Valid		system	Tile_005-009-000_0-000.jpg		2021-05-05 21:08:10	2021-05-05 21:08:10		NO		IN FOCUS
178958617	https://volunteer.ala.org.au/validate/task/178958617	Valid		system	Tile_005-009-000_0-000.jpg		2021-05-05 18:30:45	2021-05-05 21:08:10		NO		IN FOCUS
178958617	https://volunteer.ala.org.au/validate/task/178958617	Valid		system	Tile_005-009-000_0-000.jpg		2021-05-05 18:04:01	2021-05-05 21:08:10		NO		IN FOCUS
178958617	https://volunteer.ala.org.au/validate/task/178958617	Valid		system	Tile_005-009-000_0-000.jpg			2021-05-05 21:08:10		NO		IN FOCUS
178958617	https://volunteer.ala.org.au/validate/task/178958617	Valid		system	Tile_005-009-000_0-000.jpg			2021-05-05 21:08:10		NO		IN FOCUS
178958618	https://volunteer.ala.org.au/validate/task/178958618	Valid		system	Tile_005-010-000_0-000.jpg		2021-05-05 18:30:55	2021-05-05 21:08:23		NO		IN FOCUS
178958618	https://volunteer.ala.org.au/validate/task/178958618	Valid		system	Tile_005-010-000_0-000.jpg			2021-05-05 21:08:23		NO		IN FOCUS
178958618	https://volunteer.ala.org.au/validate/task/178958618	Valid		system	Tile_005-010-000_0-000.jpg		2021-05-05 21:08:23	2021-05-05 21:08:23		NO		IN FOCUS
178958618	https://volunteer.ala.org.au/validate/task/178958618	Valid		system	Tile_005-010-000_0-000.jpg		2021-05-05 18:04:13	2021-05-05 21:08:23		NO		IN FOCUS
178958618	https://volunteer.ala.org.au/validate/task/178958618	Valid		system	Tile_005-010-000_0-000.jpg			2021-05-05 21:08:23		NO		IN FOCUS
178958620	https://volunteer.ala.org.au/validate/task/178958620	Valid		system	Tile_005-012-000_0-000.jpg		2021-05-05 18:31:15	2021-05-05 21:08:43		NO		IN FOCUS
178958620	https://volunteer.ala.org.au/validate/task/178958620	Valid		system	Tile_005-012-000_0-000.jpg			2021-05-05 21:08:43		NO		IN FOCUS
178958620	https://volunteer.ala.org.au/validate/task/178958620	Valid		system	Tile_005-012-000_0-000.jpg		2021-05-05 21:08:42	2021-05-05 21:08:43		NO		IN FOCUS
178958620	https://volunteer.ala.org.au/validate/task/178958620	Valid		system	Tile_005-012-000_0-000.jpg		2021-05-05 19:09:00	2021-05-05 21:08:43		NO		IN FOCUS
178958622	https://volunteer.ala.org.au/validate/task/178958622	Valid		system	Tile_005-014-000_0-000.jpg		2021-05-05 19:09:26	2021-05-05 21:09:04		NO		IN FOCUS
178958622	https://volunteer.ala.org.au/validate/task/178958622	Valid		system	Tile_005-014-000_0-000.jpg		2021-05-05 21:09:04	2021-05-05 21:09:04		NO		IN FOCUS
178958622	https://volunteer.ala.org.au/validate/task/178958622	Valid		system	Tile_005-014-000_0-000.jpg		2021-05-05 18:31:30	2021-05-05 21:09:04		NO		IN FOCUS
178958622	https://volunteer.ala.org.au/validate/task/178958622	Valid		system	Tile_005-014-000_0-000.jpg			2021-05-05 21:09:04		NO		IN FOCUS
178958640	https://volunteer.ala.org.au/validate/task/178958640	Valid		system	Tile_005-032-000_0-000.jpg		2021-05-05 18:34:16	2021-05-05 21:09:34		NO		IN FOCUS
178958640	https://volunteer.ala.org.au/validate/task/178958640	Valid		system	Tile_005-032-000_0-000.jpg		2021-05-05 21:09:34	2021-05-05 21:09:34		NO		IN FOCUS
178958640	https://volunteer.ala.org.au/validate/task/178958640	Valid		system	Tile_005-032-000_0-000.jpg			2021-05-05 21:09:34		NO		IN FOCUS
178958640	https://volunteer.ala.org.au/validate/task/178958640	Valid		system	Tile_005-032-000_0-000.jpg		2021-05-05 19:24:24	2021-05-05 21:09:34		NO		IN FOCUS
178958641	https://volunteer.ala.org.au/validate/task/178958641	Valid		system	Tile_005-033-000_0-000.jpg		2021-05-05 21:09:44	2021-05-05 21:09:44		NO		IN FOCUS
178958641	https://volunteer.ala.org.au/validate/task/178958641	Valid		system	Tile_005-033-000_0-000.jpg		2021-05-05 19:26:47	2021-05-05 21:09:44	1	YES	EDGE	IN FOCUS		Fungal spores
178958641	https://volunteer.ala.org.au/validate/task/178958641	Valid		system	Tile_005-033-000_0-000.jpg			2021-05-05 21:09:44		NO		IN FOCUS
178958641	https://volunteer.ala.org.au/validate/task/178958641	Valid		system	Tile_005-033-000_0-000.jpg		2021-05-05 18:34:26	2021-05-05 21:09:44		NO		IN FOCUS
178958641	https://volunteer.ala.org.au/validate/task/178958641	Valid		system	Tile_005-033-000_0-000.jpg		2021-05-05 18:16:09	2021-05-05 21:09:44		NO		IN FOCUS
178958645	https://volunteer.ala.org.au/validate/task/178958645	Valid		system	Tile_005-037-000_0-000.jpg		2021-05-05 19:27:52	2021-05-05 21:09:55		NO		IN FOCUS
178958645	https://volunteer.ala.org.au/validate/task/178958645	Valid		system	Tile_005-037-000_0-000.jpg			2021-05-05 21:09:55		NO		IN FOCUS
178958645	https://volunteer.ala.org.au/validate/task/178958645	Valid		system	Tile_005-037-000_0-000.jpg		2021-05-05 18:17:02	2021-05-05 21:09:55		NO		IN FOCUS
178958645	https://volunteer.ala.org.au/validate/task/178958645	Valid		system	Tile_005-037-000_0-000.jpg		2021-05-05 21:09:54	2021-05-05 21:09:55		NO		IN FOCUS
178958647	https://volunteer.ala.org.au/validate/task/178958647	Valid		system	Tile_005-039-000_0-000.jpg		2021-05-05 18:35:36	2021-05-05 21:10:15		NO		IN FOCUS
178958647	https://volunteer.ala.org.au/validate/task/178958647	Valid		system	Tile_005-039-000_0-000.jpg			2021-05-05 21:10:15		NO		IN FOCUS
178958647	https://volunteer.ala.org.au/validate/task/178958647	Valid		system	Tile_005-039-000_0-000.jpg		2021-05-05 18:17:30	2021-05-05 21:10:15		NO		IN FOCUS
178958647	https://volunteer.ala.org.au/validate/task/178958647	Valid		system	Tile_005-039-000_0-000.jpg		2021-05-05 21:10:15	2021-05-05 21:10:15		NO		IN FOCUS
178958648	https://volunteer.ala.org.au/validate/task/178958648	Valid		system	Tile_005-040-000_0-000.jpg			2021-05-05 23:28:13		NO		IN FOCUS
178958648	https://volunteer.ala.org.au/validate/task/178958648	Valid		system	Tile_005-040-000_0-000.jpg		2021-05-05 23:28:13	2021-05-05 23:28:13		NO		IN FOCUS
178958648	https://volunteer.ala.org.au/validate/task/178958648	Valid		system	Tile_005-040-000_0-000.jpg		2021-05-05 21:10:31	2021-05-05 23:28:13		NO		IN FOCUS
178958648	https://volunteer.ala.org.au/validate/task/178958648	Valid		system	Tile_005-040-000_0-000.jpg		2021-05-05 18:17:52	2021-05-05 23:28:13		NO		IN FOCUS
178958649	https://volunteer.ala.org.au/validate/task/178958649	Valid		system	Tile_005-041-000_0-000.jpg		2021-05-05 18:18:05	2021-05-05 23:28:38		NO		IN FOCUS
178958649	https://volunteer.ala.org.au/validate/task/178958649	Valid		system	Tile_005-041-000_0-000.jpg		2021-05-05 21:10:42	2021-05-05 23:28:38		NO		IN FOCUS
178958649	https://volunteer.ala.org.au/validate/task/178958649	Valid		system	Tile_005-041-000_0-000.jpg		2021-05-05 23:28:38	2021-05-05 23:28:38		NO		IN FOCUS
178958649	https://volunteer.ala.org.au/validate/task/178958649	Valid		system	Tile_005-041-000_0-000.jpg			2021-05-05 23:28:38		NO		IN FOCUS
178958650	https://volunteer.ala.org.au/validate/task/178958650	Valid		system	Tile_005-042-000_0-000.jpg		2021-05-05 23:28:57	2021-05-05 23:28:57		NO		IN FOCUS
178958650	https://volunteer.ala.org.au/validate/task/178958650	Valid		system	Tile_005-042-000_0-000.jpg		2021-05-05 21:10:54	2021-05-05 23:28:57		NO		IN FOCUS
178958650	https://volunteer.ala.org.au/validate/task/178958650	Valid		system	Tile_005-042-000_0-000.jpg		2021-05-05 18:44:31	2021-05-05 23:28:57		NO		IN FOCUS
178958650	https://volunteer.ala.org.au/validate/task/178958650	Valid		system	Tile_005-042-000_0-000.jpg			2021-05-05 23:28:57		NO		IN FOCUS
178958653	https://volunteer.ala.org.au/validate/task/178958653	Valid		system	Tile_005-045-000_0-000.jpg		2021-05-05 21:11:28	2021-05-05 23:29:39		NO		IN FOCUS
178958653	https://volunteer.ala.org.au/validate/task/178958653	Valid		system	Tile_005-045-000_0-000.jpg			2021-05-05 23:29:39		NO		IN FOCUS
178958653	https://volunteer.ala.org.au/validate/task/178958653	Valid		system	Tile_005-045-000_0-000.jpg		2021-05-05 23:29:38	2021-05-05 23:29:39		NO		IN FOCUS
178958653	https://volunteer.ala.org.au/validate/task/178958653	Valid		system	Tile_005-045-000_0-000.jpg		2021-05-05 18:45:07	2021-05-05 23:29:39		NO		IN FOCUS
178958651	https://volunteer.ala.org.au/validate/task/178958651	Valid		system	Tile_005-043-000_0-000.jpg		2021-05-06 06:24:51	2021-05-06 06:24:52		NO		IN FOCUS
178958651	https://volunteer.ala.org.au/validate/task/178958651	Valid		system	Tile_005-043-000_0-000.jpg		2021-05-05 23:29:11	2021-05-06 06:24:52		NO		IN FOCUS
178958651	https://volunteer.ala.org.au/validate/task/178958651	Valid		system	Tile_005-043-000_0-000.jpg			2021-05-06 06:24:52		NO		IN FOCUS
178958651	https://volunteer.ala.org.au/validate/task/178958651	Valid		system	Tile_005-043-000_0-000.jpg		2021-05-05 21:11:05	2021-05-06 06:24:52				OUT OF FOCUS
178958651	https://volunteer.ala.org.au/validate/task/178958651	Valid		system	Tile_005-043-000_0-000.jpg		2021-05-05 18:44:41	2021-05-06 06:24:52		NO		IN FOCUS
178958652	https://volunteer.ala.org.au/validate/task/178958652	Valid		system	Tile_005-044-000_0-000.jpg		2021-05-05 23:29:24	2021-05-06 06:25:29		NO		IN FOCUS
178958652	https://volunteer.ala.org.au/validate/task/178958652	Valid		system	Tile_005-044-000_0-000.jpg		2021-05-05 18:44:52	2021-05-06 06:25:29		NO		IN FOCUS
178958652	https://volunteer.ala.org.au/validate/task/178958652	Valid		system	Tile_005-044-000_0-000.jpg		2021-05-06 06:25:28	2021-05-06 06:25:29		NO		IN FOCUS
178958652	https://volunteer.ala.org.au/validate/task/178958652	Valid		system	Tile_005-044-000_0-000.jpg			2021-05-06 06:25:29		NO		IN FOCUS
178958652	https://volunteer.ala.org.au/validate/task/178958652	Valid		system	Tile_005-044-000_0-000.jpg		2021-05-05 21:11:18	2021-05-06 06:25:29				OUT OF FOCUS
178958654	https://volunteer.ala.org.au/validate/task/178958654	Valid		system	Tile_005-046-000_0-000.jpg		2021-05-05 18:45:22	2021-05-06 06:25:41		NO		IN FOCUS
178958654	https://volunteer.ala.org.au/validate/task/178958654	Valid		system	Tile_005-046-000_0-000.jpg		2021-05-05 23:30:06	2021-05-06 06:25:41		NO		IN FOCUS
178958654	https://volunteer.ala.org.au/validate/task/178958654	Valid		system	Tile_005-046-000_0-000.jpg			2021-05-06 06:25:41		NO		IN FOCUS
178958654	https://volunteer.ala.org.au/validate/task/178958654	Valid		system	Tile_005-046-000_0-000.jpg		2021-05-06 06:25:41	2021-05-06 06:25:41		NO		IN FOCUS
178958655	https://volunteer.ala.org.au/validate/task/178958655	Valid		system	Tile_005-047-000_0-000.jpg		2021-05-06 06:26:58	2021-05-06 06:26:58		NO		IN FOCUS
178958655	https://volunteer.ala.org.au/validate/task/178958655	Valid		system	Tile_005-047-000_0-000.jpg		2021-05-05 21:11:49	2021-05-06 06:26:58		NO		IN FOCUS
178958655	https://volunteer.ala.org.au/validate/task/178958655	Valid		system	Tile_005-047-000_0-000.jpg			2021-05-06 06:26:58		NO		IN FOCUS
178958655	https://volunteer.ala.org.au/validate/task/178958655	Valid		system	Tile_005-047-000_0-000.jpg		2021-05-05 23:30:22	2021-05-06 06:26:58		NO		IN FOCUS
178958656	https://volunteer.ala.org.au/validate/task/178958656	Valid		system	Tile_005-048-000_0-000.jpg		2021-05-05 23:30:34	2021-05-06 06:27:32		NO		IN FOCUS
178958656	https://volunteer.ala.org.au/validate/task/178958656	Valid		system	Tile_005-048-000_0-000.jpg			2021-05-06 06:27:32		NO		IN FOCUS
178958656	https://volunteer.ala.org.au/validate/task/178958656	Valid		system	Tile_005-048-000_0-000.jpg		2021-05-06 06:27:32	2021-05-06 06:27:32		NO		IN FOCUS
178958656	https://volunteer.ala.org.au/validate/task/178958656	Valid		system	Tile_005-048-000_0-000.jpg		2021-05-05 21:11:59	2021-05-06 06:27:32		NO		IN FOCUS
178958657	https://volunteer.ala.org.au/validate/task/178958657	Valid		system	Tile_005-049-000_0-000.jpg		2021-05-06 06:28:47	2021-05-06 06:28:47		NO		IN FOCUS
178958657	https://volunteer.ala.org.au/validate/task/178958657	Valid		system	Tile_005-049-000_0-000.jpg		2021-05-05 21:12:10	2021-05-06 06:28:47		NO		IN FOCUS
178958657	https://volunteer.ala.org.au/validate/task/178958657	Valid		system	Tile_005-049-000_0-000.jpg			2021-05-06 06:28:47		NO		IN FOCUS
178958657	https://volunteer.ala.org.au/validate/task/178958657	Valid		system	Tile_005-049-000_0-000.jpg		2021-05-05 23:30:45	2021-05-06 06:28:47		NO		IN FOCUS
178958660	https://volunteer.ala.org.au/validate/task/178958660	Valid		system	Tile_005-052-000_0-000.jpg			2021-05-06 09:24:34		NO		IN FOCUS
178958660	https://volunteer.ala.org.au/validate/task/178958660	Valid		system	Tile_005-052-000_0-000.jpg		2021-05-06 06:30:07	2021-05-06 09:24:34		NO		IN FOCUS
178958660	https://volunteer.ala.org.au/validate/task/178958660	Valid		system	Tile_005-052-000_0-000.jpg		2021-05-05 23:31:22	2021-05-06 09:24:34		NO		IN FOCUS
178958660	https://volunteer.ala.org.au/validate/task/178958660	Valid		system	Tile_005-052-000_0-000.jpg		2021-05-06 09:24:33	2021-05-06 09:24:34		NO		IN FOCUS
178958659	https://volunteer.ala.org.au/validate/task/178958659	Valid		system	Tile_005-051-000_0-000.jpg		2021-05-05 23:31:11	2021-05-06 11:04:26		NO		IN FOCUS
178958659	https://volunteer.ala.org.au/validate/task/178958659	Valid		system	Tile_005-051-000_0-000.jpg			2021-05-06 11:04:26		NO		IN FOCUS
178958659	https://volunteer.ala.org.au/validate/task/178958659	Valid		system	Tile_005-051-000_0-000.jpg		2021-05-06 09:23:53	2021-05-06 11:04:26		NO		OUT OF FOCUS
178958659	https://volunteer.ala.org.au/validate/task/178958659	Valid		system	Tile_005-051-000_0-000.jpg		2021-05-06 11:04:26	2021-05-06 11:04:26		NO		IN FOCUS
178958659	https://volunteer.ala.org.au/validate/task/178958659	Valid		system	Tile_005-051-000_0-000.jpg		2021-05-06 06:29:46	2021-05-06 11:04:26		NO		IN FOCUS
178958661	https://volunteer.ala.org.au/validate/task/178958661	Valid		system	Tile_005-053-000_0-000.jpg		2021-05-06 11:05:01	2021-05-06 11:05:02		NO		IN FOCUS
178958661	https://volunteer.ala.org.au/validate/task/178958661	Valid		system	Tile_005-053-000_0-000.jpg		2021-05-06 06:30:40	2021-05-06 11:05:02		NO		IN FOCUS
178958661	https://volunteer.ala.org.au/validate/task/178958661	Valid		system	Tile_005-053-000_0-000.jpg		2021-05-05 23:31:32	2021-05-06 11:05:02		NO		IN FOCUS
178958661	https://volunteer.ala.org.au/validate/task/178958661	Valid		system	Tile_005-053-000_0-000.jpg			2021-05-06 11:05:02		NO		IN FOCUS
178958663	https://volunteer.ala.org.au/validate/task/178958663	Valid		system	Tile_005-055-000_0-000.jpg		2021-05-06 11:06:13	2021-05-06 11:06:13		NO		IN FOCUS
178958663	https://volunteer.ala.org.au/validate/task/178958663	Valid		system	Tile_005-055-000_0-000.jpg			2021-05-06 11:06:13		NO		IN FOCUS
178958663	https://volunteer.ala.org.au/validate/task/178958663	Valid		system	Tile_005-055-000_0-000.jpg		2021-05-06 06:31:34	2021-05-06 11:06:13		NO		IN FOCUS
178958663	https://volunteer.ala.org.au/validate/task/178958663	Valid		system	Tile_005-055-000_0-000.jpg		2021-05-05 23:31:52	2021-05-06 11:06:13		NO		IN FOCUS
178958664	https://volunteer.ala.org.au/validate/task/178958664	Valid		system	Tile_005-056-000_0-000.jpg		2021-05-05 23:32:02	2021-05-06 11:07:03		NO		IN FOCUS
178958664	https://volunteer.ala.org.au/validate/task/178958664	Valid		system	Tile_005-056-000_0-000.jpg			2021-05-06 11:07:03		NO		IN FOCUS
178958664	https://volunteer.ala.org.au/validate/task/178958664	Valid		system	Tile_005-056-000_0-000.jpg		2021-05-06 11:07:02	2021-05-06 11:07:03		NO		IN FOCUS
178958664	https://volunteer.ala.org.au/validate/task/178958664	Valid		system	Tile_005-056-000_0-000.jpg		2021-05-06 06:31:52	2021-05-06 11:07:03		NO		IN FOCUS
178958665	https://volunteer.ala.org.au/validate/task/178958665	Valid		system	Tile_005-057-000_0-000.jpg		2021-05-06 06:32:08	2021-05-06 11:07:35		NO		IN FOCUS
178958665	https://volunteer.ala.org.au/validate/task/178958665	Valid		system	Tile_005-057-000_0-000.jpg		2021-05-06 11:07:35	2021-05-06 11:07:35		NO		IN FOCUS
178958665	https://volunteer.ala.org.au/validate/task/178958665	Valid		system	Tile_005-057-000_0-000.jpg		2021-05-05 23:32:11	2021-05-06 11:07:35		NO		IN FOCUS
178958665	https://volunteer.ala.org.au/validate/task/178958665	Valid		system	Tile_005-057-000_0-000.jpg			2021-05-06 11:07:35		NO		IN FOCUS
178958666	https://volunteer.ala.org.au/validate/task/178958666	Valid		system	Tile_005-058-000_0-000.jpg		2021-05-05 23:32:24	2021-05-06 11:08:21		NO		IN FOCUS
178958666	https://volunteer.ala.org.au/validate/task/178958666	Valid		system	Tile_005-058-000_0-000.jpg		2021-05-06 06:32:25	2021-05-06 11:08:21		NO		IN FOCUS
178958666	https://volunteer.ala.org.au/validate/task/178958666	Valid		system	Tile_005-058-000_0-000.jpg		2021-05-06 11:08:21	2021-05-06 11:08:21		NO		IN FOCUS
178958666	https://volunteer.ala.org.au/validate/task/178958666	Valid		system	Tile_005-058-000_0-000.jpg			2021-05-06 11:08:21		NO		IN FOCUS
178958667	https://volunteer.ala.org.au/validate/task/178958667	Valid		system	Tile_005-059-000_0-000.jpg		2021-05-05 23:32:33	2021-05-06 11:09:01		NO		IN FOCUS
178958667	https://volunteer.ala.org.au/validate/task/178958667	Valid		system	Tile_005-059-000_0-000.jpg			2021-05-06 11:09:01		NO		IN FOCUS
178958667	https://volunteer.ala.org.au/validate/task/178958667	Valid		system	Tile_005-059-000_0-000.jpg		2021-05-06 06:33:14	2021-05-06 11:09:01		NO		IN FOCUS
178958667	https://volunteer.ala.org.au/validate/task/178958667	Valid		system	Tile_005-059-000_0-000.jpg		2021-05-06 11:09:01	2021-05-06 11:09:01		NO		IN FOCUS
178958668	https://volunteer.ala.org.au/validate/task/178958668	Valid		system	Tile_005-060-000_0-000.jpg		2021-05-06 11:09:37	2021-05-06 11:09:38		NO		IN FOCUS
178958668	https://volunteer.ala.org.au/validate/task/178958668	Valid		system	Tile_005-060-000_0-000.jpg		2021-05-06 06:34:42	2021-05-06 11:09:38		NO		IN FOCUS
178958668	https://volunteer.ala.org.au/validate/task/178958668	Valid		system	Tile_005-060-000_0-000.jpg			2021-05-06 11:09:38		NO		IN FOCUS
178958668	https://volunteer.ala.org.au/validate/task/178958668	Valid		system	Tile_005-060-000_0-000.jpg		2021-05-05 23:32:43	2021-05-06 11:09:38		NO		IN FOCUS
178958669	https://volunteer.ala.org.au/validate/task/178958669	Valid		system	Tile_006-001-000_0-000.jpg		2021-05-05 23:32:54	2021-05-06 11:10:28		NO		IN FOCUS
178958669	https://volunteer.ala.org.au/validate/task/178958669	Valid		system	Tile_006-001-000_0-000.jpg		2021-05-06 11:10:28	2021-05-06 11:10:28		NO		IN FOCUS
178958669	https://volunteer.ala.org.au/validate/task/178958669	Valid		system	Tile_006-001-000_0-000.jpg		2021-05-06 06:35:02	2021-05-06 11:10:28		NO		IN FOCUS
178958669	https://volunteer.ala.org.au/validate/task/178958669	Valid		system	Tile_006-001-000_0-000.jpg			2021-05-06 11:10:28		NO		IN FOCUS
178958670	https://volunteer.ala.org.au/validate/task/178958670	Valid		system	Tile_006-002-000_0-000.jpg		2021-05-06 06:35:40	2021-05-06 11:11:40		NO		IN FOCUS
178958670	https://volunteer.ala.org.au/validate/task/178958670	Valid		system	Tile_006-002-000_0-000.jpg		2021-05-05 23:33:07	2021-05-06 11:11:40		NO		IN FOCUS
178958670	https://volunteer.ala.org.au/validate/task/178958670	Valid		system	Tile_006-002-000_0-000.jpg			2021-05-06 11:11:40		NO		IN FOCUS
178958670	https://volunteer.ala.org.au/validate/task/178958670	Valid		system	Tile_006-002-000_0-000.jpg		2021-05-06 11:11:39	2021-05-06 11:11:40		NO		IN FOCUS
178958671	https://volunteer.ala.org.au/validate/task/178958671	Valid		system	Tile_006-003-000_0-000.jpg		2021-05-06 11:12:15	2021-05-06 11:12:16		NO		IN FOCUS
178958671	https://volunteer.ala.org.au/validate/task/178958671	Valid		system	Tile_006-003-000_0-000.jpg		2021-05-06 06:36:29	2021-05-06 11:12:16		NO		IN FOCUS
178958671	https://volunteer.ala.org.au/validate/task/178958671	Valid		system	Tile_006-003-000_0-000.jpg			2021-05-06 11:12:16		NO		IN FOCUS
178958671	https://volunteer.ala.org.au/validate/task/178958671	Valid		system	Tile_006-003-000_0-000.jpg		2021-05-05 23:33:32	2021-05-06 11:12:16		NO		IN FOCUS
178958672	https://volunteer.ala.org.au/validate/task/178958672	Valid		system	Tile_006-004-000_0-000.jpg		2021-05-05 23:33:42	2021-05-06 11:13:47		NO		IN FOCUS
178958672	https://volunteer.ala.org.au/validate/task/178958672	Valid		system	Tile_006-004-000_0-000.jpg			2021-05-06 11:13:47		NO		IN FOCUS
178958672	https://volunteer.ala.org.au/validate/task/178958672	Valid		system	Tile_006-004-000_0-000.jpg		2021-05-06 11:13:46	2021-05-06 11:13:47		NO		IN FOCUS
178958672	https://volunteer.ala.org.au/validate/task/178958672	Valid		system	Tile_006-004-000_0-000.jpg		2021-05-06 06:36:54	2021-05-06 11:13:47		NO		IN FOCUS
178958673	https://volunteer.ala.org.au/validate/task/178958673	Valid		system	Tile_006-005-000_0-000.jpg		2021-05-06 06:37:30	2021-05-06 11:14:42		NO		IN FOCUS
178958673	https://volunteer.ala.org.au/validate/task/178958673	Valid		system	Tile_006-005-000_0-000.jpg			2021-05-06 11:14:42		NO		IN FOCUS
178958673	https://volunteer.ala.org.au/validate/task/178958673	Valid		system	Tile_006-005-000_0-000.jpg		2021-05-06 11:14:41	2021-05-06 11:14:42		NO		IN FOCUS
178958673	https://volunteer.ala.org.au/validate/task/178958673	Valid		system	Tile_006-005-000_0-000.jpg		2021-05-05 23:33:52	2021-05-06 11:14:42		NO		IN FOCUS
178958674	https://volunteer.ala.org.au/validate/task/178958674	Valid		system	Tile_006-006-000_0-000.jpg		2021-05-05 23:34:02	2021-05-06 11:15:07		NO		IN FOCUS
178958674	https://volunteer.ala.org.au/validate/task/178958674	Valid		system	Tile_006-006-000_0-000.jpg		2021-05-06 11:15:05	2021-05-06 11:15:07		NO		IN FOCUS
178958674	https://volunteer.ala.org.au/validate/task/178958674	Valid		system	Tile_006-006-000_0-000.jpg			2021-05-06 11:15:07		NO		IN FOCUS
178958674	https://volunteer.ala.org.au/validate/task/178958674	Valid		system	Tile_006-006-000_0-000.jpg		2021-05-06 06:38:08	2021-05-06 11:15:07		NO		IN FOCUS
178958675	https://volunteer.ala.org.au/validate/task/178958675	Valid		system	Tile_006-007-000_0-000.jpg		2021-05-06 06:38:30	2021-05-06 11:16:38		NO		IN FOCUS
178958675	https://volunteer.ala.org.au/validate/task/178958675	Valid		system	Tile_006-007-000_0-000.jpg		2021-05-06 11:16:38	2021-05-06 11:16:38		NO		IN FOCUS
178958675	https://volunteer.ala.org.au/validate/task/178958675	Valid		system	Tile_006-007-000_0-000.jpg		2021-05-05 23:34:15	2021-05-06 11:16:38		NO		IN FOCUS
178958675	https://volunteer.ala.org.au/validate/task/178958675	Valid		system	Tile_006-007-000_0-000.jpg			2021-05-06 11:16:38		NO		IN FOCUS
178958676	https://volunteer.ala.org.au/validate/task/178958676	Valid		system	Tile_006-008-000_0-000.jpg		2021-05-06 06:38:54	2021-05-06 11:17:03		NO		IN FOCUS
178958676	https://volunteer.ala.org.au/validate/task/178958676	Valid		system	Tile_006-008-000_0-000.jpg			2021-05-06 11:17:03		NO		IN FOCUS
178958676	https://volunteer.ala.org.au/validate/task/178958676	Valid		system	Tile_006-008-000_0-000.jpg		2021-05-05 23:34:24	2021-05-06 11:17:03		NO		IN FOCUS
178958676	https://volunteer.ala.org.au/validate/task/178958676	Valid		system	Tile_006-008-000_0-000.jpg		2021-05-06 11:17:03	2021-05-06 11:17:03		NO		IN FOCUS
178958677	https://volunteer.ala.org.au/validate/task/178958677	Valid		system	Tile_006-009-000_0-000.jpg		2021-05-05 23:34:35	2021-05-06 11:17:51		NO		IN FOCUS
178958677	https://volunteer.ala.org.au/validate/task/178958677	Valid		system	Tile_006-009-000_0-000.jpg		2021-05-06 06:43:16	2021-05-06 11:17:51		NO		IN FOCUS
178958677	https://volunteer.ala.org.au/validate/task/178958677	Valid		system	Tile_006-009-000_0-000.jpg			2021-05-06 11:17:51		NO		IN FOCUS
178958677	https://volunteer.ala.org.au/validate/task/178958677	Valid		system	Tile_006-009-000_0-000.jpg		2021-05-06 11:17:51	2021-05-06 11:17:51		NO		IN FOCUS
178958678	https://volunteer.ala.org.au/validate/task/178958678	Valid		system	Tile_006-010-000_0-000.jpg		2021-05-06 11:18:09	2021-05-06 11:18:10		NO		IN FOCUS
178958678	https://volunteer.ala.org.au/validate/task/178958678	Valid		system	Tile_006-010-000_0-000.jpg			2021-05-06 11:18:10		NO		IN FOCUS
178958678	https://volunteer.ala.org.au/validate/task/178958678	Valid		system	Tile_006-010-000_0-000.jpg		2021-05-05 23:34:46	2021-05-06 11:18:10		NO		IN FOCUS
178958678	https://volunteer.ala.org.au/validate/task/178958678	Valid		system	Tile_006-010-000_0-000.jpg		2021-05-06 06:43:41	2021-05-06 11:18:10		NO		IN FOCUS
178958679	https://volunteer.ala.org.au/validate/task/178958679	Valid		system	Tile_006-011-000_0-000.jpg		2021-05-06 06:44:02	2021-05-06 11:18:52		NO		IN FOCUS
178958679	https://volunteer.ala.org.au/validate/task/178958679	Valid		system	Tile_006-011-000_0-000.jpg		2021-05-06 11:18:51	2021-05-06 11:18:52		NO		IN FOCUS
178958679	https://volunteer.ala.org.au/validate/task/178958679	Valid		system	Tile_006-011-000_0-000.jpg		2021-05-05 23:34:58	2021-05-06 11:18:52		NO		IN FOCUS
178958679	https://volunteer.ala.org.au/validate/task/178958679	Valid		system	Tile_006-011-000_0-000.jpg			2021-05-06 11:18:52		NO		IN FOCUS
178958681	https://volunteer.ala.org.au/validate/task/178958681	Valid		system	Tile_006-013-000_0-000.jpg		2021-05-06 11:20:17	2021-05-06 11:20:18		NO		IN FOCUS
178958681	https://volunteer.ala.org.au/validate/task/178958681	Valid		system	Tile_006-013-000_0-000.jpg		2021-05-06 06:46:00	2021-05-06 11:20:18		NO		IN FOCUS
178958681	https://volunteer.ala.org.au/validate/task/178958681	Valid		system	Tile_006-013-000_0-000.jpg			2021-05-06 11:20:18		NO		IN FOCUS
178958681	https://volunteer.ala.org.au/validate/task/178958681	Valid		system	Tile_006-013-000_0-000.jpg		2021-05-05 23:35:19	2021-05-06 11:20:18		NO		IN FOCUS
178958682	https://volunteer.ala.org.au/validate/task/178958682	Valid		system	Tile_006-014-000_0-000.jpg		2021-05-05 23:35:29	2021-05-06 11:20:48		NO		IN FOCUS
178958682	https://volunteer.ala.org.au/validate/task/178958682	Valid		system	Tile_006-014-000_0-000.jpg			2021-05-06 11:20:48		NO		IN FOCUS
178958682	https://volunteer.ala.org.au/validate/task/178958682	Valid		system	Tile_006-014-000_0-000.jpg		2021-05-06 11:20:47	2021-05-06 11:20:48		NO		IN FOCUS
178958682	https://volunteer.ala.org.au/validate/task/178958682	Valid		system	Tile_006-014-000_0-000.jpg		2021-05-06 06:46:21	2021-05-06 11:20:48		NO		IN FOCUS
178958683	https://volunteer.ala.org.au/validate/task/178958683	Valid		system	Tile_006-015-000_0-000.jpg		2021-05-06 06:46:48	2021-05-06 11:22:15		NO		IN FOCUS
178958683	https://volunteer.ala.org.au/validate/task/178958683	Valid		system	Tile_006-015-000_0-000.jpg			2021-05-06 11:22:15		NO		IN FOCUS
178958683	https://volunteer.ala.org.au/validate/task/178958683	Valid		system	Tile_006-015-000_0-000.jpg		2021-05-06 11:22:14	2021-05-06 11:22:15		NO		IN FOCUS
178958683	https://volunteer.ala.org.au/validate/task/178958683	Valid		system	Tile_006-015-000_0-000.jpg		2021-05-05 23:35:40	2021-05-06 11:22:15		NO		IN FOCUS
178958684	https://volunteer.ala.org.au/validate/task/178958684	Valid		system	Tile_006-016-000_0-000.jpg		2021-05-05 23:35:53	2021-05-06 11:23:26		NO		IN FOCUS
178958684	https://volunteer.ala.org.au/validate/task/178958684	Valid		system	Tile_006-016-000_0-000.jpg		2021-05-06 11:23:24	2021-05-06 11:23:26		NO		IN FOCUS
178958684	https://volunteer.ala.org.au/validate/task/178958684	Valid		system	Tile_006-016-000_0-000.jpg			2021-05-06 11:23:26		NO		IN FOCUS
178958684	https://volunteer.ala.org.au/validate/task/178958684	Valid		system	Tile_006-016-000_0-000.jpg		2021-05-06 06:47:10	2021-05-06 11:23:26		NO		IN FOCUS
178958685	https://volunteer.ala.org.au/validate/task/178958685	Valid		system	Tile_006-017-000_0-000.jpg		2021-05-05 23:36:05	2021-05-06 11:24:11		NO		IN FOCUS
178958685	https://volunteer.ala.org.au/validate/task/178958685	Valid		system	Tile_006-017-000_0-000.jpg		2021-05-06 06:47:30	2021-05-06 11:24:11		NO		IN FOCUS
178958685	https://volunteer.ala.org.au/validate/task/178958685	Valid		system	Tile_006-017-000_0-000.jpg			2021-05-06 11:24:11		NO		IN FOCUS
178958685	https://volunteer.ala.org.au/validate/task/178958685	Valid		system	Tile_006-017-000_0-000.jpg		2021-05-06 11:24:43	2021-05-06 11:24:11		NO		IN FOCUS
178958685	https://volunteer.ala.org.au/validate/task/178958685	Valid		system	Tile_006-017-000_0-000.jpg		2021-05-06 11:24:11	2021-05-06 11:24:11		NO		IN FOCUS
178958686	https://volunteer.ala.org.au/validate/task/178958686	Valid		system	Tile_006-018-000_0-000.jpg			2021-05-06 11:24:59		NO		IN FOCUS
178958686	https://volunteer.ala.org.au/validate/task/178958686	Valid		system	Tile_006-018-000_0-000.jpg		2021-05-06 06:47:59	2021-05-06 11:24:59		NO		IN FOCUS
178958686	https://volunteer.ala.org.au/validate/task/178958686	Valid		system	Tile_006-018-000_0-000.jpg		2021-05-05 23:36:17	2021-05-06 11:24:59		NO		IN FOCUS
178958686	https://volunteer.ala.org.au/validate/task/178958686	Valid		system	Tile_006-018-000_0-000.jpg		2021-05-06 11:25:09	2021-05-06 11:24:59		NO		IN FOCUS
178958686	https://volunteer.ala.org.au/validate/task/178958686	Valid		system	Tile_006-018-000_0-000.jpg		2021-05-06 11:24:59	2021-05-06 11:24:59		NO		IN FOCUS
178958687	https://volunteer.ala.org.au/validate/task/178958687	Valid		system	Tile_006-019-000_0-000.jpg		2021-05-06 11:25:39	2021-05-06 11:25:39		NO		IN FOCUS
178958687	https://volunteer.ala.org.au/validate/task/178958687	Valid		system	Tile_006-019-000_0-000.jpg		2021-05-05 23:36:27	2021-05-06 11:25:39		NO		IN FOCUS
178958687	https://volunteer.ala.org.au/validate/task/178958687	Valid		system	Tile_006-019-000_0-000.jpg		2021-05-06 11:26:53	2021-05-06 11:25:39	1	YES	EDGE	IN FOCUS		Unknown
178958687	https://volunteer.ala.org.au/validate/task/178958687	Valid		system	Tile_006-019-000_0-000.jpg			2021-05-06 11:25:39		NO		IN FOCUS
178958687	https://volunteer.ala.org.au/validate/task/178958687	Valid		system	Tile_006-019-000_0-000.jpg		2021-05-06 06:49:19	2021-05-06 11:25:39		NO		IN FOCUS
178958688	https://volunteer.ala.org.au/validate/task/178958688	Valid		system	Tile_006-020-000_0-000.jpg		2021-05-06 11:27:24	2021-05-06 11:27:17		NO		IN FOCUS
178958688	https://volunteer.ala.org.au/validate/task/178958688	Valid		system	Tile_006-020-000_0-000.jpg		2021-05-06 11:27:16	2021-05-06 11:27:17		NO		IN FOCUS
178958688	https://volunteer.ala.org.au/validate/task/178958688	Valid		system	Tile_006-020-000_0-000.jpg		2021-05-05 23:36:38	2021-05-06 11:27:17		NO		IN FOCUS
178958688	https://volunteer.ala.org.au/validate/task/178958688	Valid		system	Tile_006-020-000_0-000.jpg			2021-05-06 11:27:17		NO		IN FOCUS
178958688	https://volunteer.ala.org.au/validate/task/178958688	Valid		system	Tile_006-020-000_0-000.jpg		2021-05-06 06:49:48	2021-05-06 11:27:17		NO		IN FOCUS
178958689	https://volunteer.ala.org.au/validate/task/178958689	Valid		system	Tile_006-021-000_0-000.jpg		2021-05-06 11:28:32	2021-05-06 11:29:08	3	YES	Both MIDDLE and EDGE	IN FOCUS		Spores
178958689	https://volunteer.ala.org.au/validate/task/178958689	Valid		system	Tile_006-021-000_0-000.jpg		2021-05-05 23:36:47	2021-05-06 11:29:08		NO		IN FOCUS
178958689	https://volunteer.ala.org.au/validate/task/178958689	Valid		system	Tile_006-021-000_0-000.jpg		2021-05-06 06:50:10	2021-05-06 11:29:08		NO		IN FOCUS
178958689	https://volunteer.ala.org.au/validate/task/178958689	Valid		system	Tile_006-021-000_0-000.jpg			2021-05-06 11:29:08		NO		IN FOCUS
178958689	https://volunteer.ala.org.au/validate/task/178958689	Valid		system	Tile_006-021-000_0-000.jpg		2021-05-06 11:29:07	2021-05-06 11:29:08		NO		IN FOCUS
178958691	https://volunteer.ala.org.au/validate/task/178958691	Valid		system	Tile_006-023-000_0-000.jpg		2021-05-06 06:53:45	2021-05-06 11:31:57		NO		IN FOCUS
178958691	https://volunteer.ala.org.au/validate/task/178958691	Valid		system	Tile_006-023-000_0-000.jpg			2021-05-06 11:31:57		NO		IN FOCUS
178958691	https://volunteer.ala.org.au/validate/task/178958691	Valid		system	Tile_006-023-000_0-000.jpg		2021-05-05 23:37:09	2021-05-06 11:31:57		NO		IN FOCUS
178958691	https://volunteer.ala.org.au/validate/task/178958691	Valid		system	Tile_006-023-000_0-000.jpg		2021-05-06 11:31:56	2021-05-06 11:31:57		NO		IN FOCUS
178958693	https://volunteer.ala.org.au/validate/task/178958693	Valid		system	Tile_006-025-000_0-000.jpg		2021-05-06 11:31:29	2021-05-06 11:35:10		NO		IN FOCUS
178958693	https://volunteer.ala.org.au/validate/task/178958693	Valid		system	Tile_006-025-000_0-000.jpg		2021-05-06 11:35:10	2021-05-06 11:35:10		NO		IN FOCUS
178958693	https://volunteer.ala.org.au/validate/task/178958693	Valid		system	Tile_006-025-000_0-000.jpg		2021-05-06 06:54:30	2021-05-06 11:35:10		NO		IN FOCUS
178958693	https://volunteer.ala.org.au/validate/task/178958693	Valid		system	Tile_006-025-000_0-000.jpg			2021-05-06 11:35:10		NO		IN FOCUS
178958696	https://volunteer.ala.org.au/validate/task/178958696	Valid		system	Tile_006-028-000_0-000.jpg		2021-05-06 11:32:18	2021-05-06 11:40:19		NO		IN FOCUS
178958696	https://volunteer.ala.org.au/validate/task/178958696	Valid		system	Tile_006-028-000_0-000.jpg		2021-05-06 06:55:42	2021-05-06 11:40:19		NO		IN FOCUS
178958696	https://volunteer.ala.org.au/validate/task/178958696	Valid		system	Tile_006-028-000_0-000.jpg			2021-05-06 11:40:19		NO		IN FOCUS
178958696	https://volunteer.ala.org.au/validate/task/178958696	Valid		system	Tile_006-028-000_0-000.jpg		2021-05-06 11:40:19	2021-05-06 11:40:19		NO		IN FOCUS
178958697	https://volunteer.ala.org.au/validate/task/178958697	Valid		system	Tile_006-029-000_0-000.jpg		2021-05-06 11:32:37	2021-05-06 11:41:46		NO		IN FOCUS
178958697	https://volunteer.ala.org.au/validate/task/178958697	Valid		system	Tile_006-029-000_0-000.jpg			2021-05-06 11:41:46		NO		IN FOCUS
178958697	https://volunteer.ala.org.au/validate/task/178958697	Valid		system	Tile_006-029-000_0-000.jpg		2021-05-06 11:41:45	2021-05-06 11:41:46		NO		IN FOCUS
178958697	https://volunteer.ala.org.au/validate/task/178958697	Valid		system	Tile_006-029-000_0-000.jpg		2021-05-06 06:56:01	2021-05-06 11:41:46		NO		IN FOCUS
178958698	https://volunteer.ala.org.au/validate/task/178958698	Valid		system	Tile_006-030-000_0-000.jpg		2021-05-06 11:32:53	2021-05-06 11:42:48		NO		IN FOCUS
178958698	https://volunteer.ala.org.au/validate/task/178958698	Valid		system	Tile_006-030-000_0-000.jpg		2021-05-06 11:42:48	2021-05-06 11:42:48		NO		IN FOCUS
178958698	https://volunteer.ala.org.au/validate/task/178958698	Valid		system	Tile_006-030-000_0-000.jpg			2021-05-06 11:42:48		NO		IN FOCUS
178958698	https://volunteer.ala.org.au/validate/task/178958698	Valid		system	Tile_006-030-000_0-000.jpg		2021-05-06 06:56:54	2021-05-06 11:42:48		NO		IN FOCUS
178958700	https://volunteer.ala.org.au/validate/task/178958700	Valid		system	Tile_006-032-000_0-000.jpg		2021-05-06 11:33:19	2021-05-06 11:43:58		NO		IN FOCUS
178958700	https://volunteer.ala.org.au/validate/task/178958700	Valid		system	Tile_006-032-000_0-000.jpg		2021-05-06 06:57:40	2021-05-06 11:43:58		NO		IN FOCUS
178958700	https://volunteer.ala.org.au/validate/task/178958700	Valid		system	Tile_006-032-000_0-000.jpg			2021-05-06 11:43:58		NO		IN FOCUS
178958700	https://volunteer.ala.org.au/validate/task/178958700	Valid		system	Tile_006-032-000_0-000.jpg		2021-05-06 11:43:58	2021-05-06 11:43:58		NO		IN FOCUS
178958692	https://volunteer.ala.org.au/validate/task/178958692	Valid		system	Tile_006-024-000_0-000.jpg		2021-05-06 06:54:09	2021-05-06 11:44:33		NO		IN FOCUS
178958692	https://volunteer.ala.org.au/validate/task/178958692	Valid		system	Tile_006-024-000_0-000.jpg		2021-05-06 11:31:08	2021-05-06 11:44:33		NO		IN FOCUS
178958692	https://volunteer.ala.org.au/validate/task/178958692	Valid		system	Tile_006-024-000_0-000.jpg			2021-05-06 11:44:33		NO		IN FOCUS
178958692	https://volunteer.ala.org.au/validate/task/178958692	Valid		system	Tile_006-024-000_0-000.jpg		2021-05-06 11:44:33	2021-05-06 11:44:33		NO		IN FOCUS
178958702	https://volunteer.ala.org.au/validate/task/178958702	Valid		system	Tile_006-034-000_0-000.jpg		2021-05-06 11:45:27	2021-05-06 11:45:27		NO		IN FOCUS
178958702	https://volunteer.ala.org.au/validate/task/178958702	Valid		system	Tile_006-034-000_0-000.jpg		2021-05-06 06:59:02	2021-05-06 11:45:27		NO		IN FOCUS
178958702	https://volunteer.ala.org.au/validate/task/178958702	Valid		system	Tile_006-034-000_0-000.jpg			2021-05-06 11:45:27		NO		IN FOCUS
178958702	https://volunteer.ala.org.au/validate/task/178958702	Valid		system	Tile_006-034-000_0-000.jpg		2021-05-06 11:34:02	2021-05-06 11:45:27		NO		IN FOCUS
178958706	https://volunteer.ala.org.au/validate/task/178958706	Valid		system	Tile_006-038-000_0-000.jpg		2021-05-06 11:46:06	2021-05-06 11:46:06		NO		IN FOCUS
178958706	https://volunteer.ala.org.au/validate/task/178958706	Valid		system	Tile_006-038-000_0-000.jpg		2021-05-06 07:00:30	2021-05-06 11:46:06		NO		IN FOCUS
178958706	https://volunteer.ala.org.au/validate/task/178958706	Valid		system	Tile_006-038-000_0-000.jpg			2021-05-06 11:46:06		NO		IN FOCUS
178958706	https://volunteer.ala.org.au/validate/task/178958706	Valid		system	Tile_006-038-000_0-000.jpg		2021-05-06 11:35:00	2021-05-06 11:46:06		NO		IN FOCUS
178958708	https://volunteer.ala.org.au/validate/task/178958708	Valid		system	Tile_006-040-000_0-000.jpg		2021-05-06 11:46:22	2021-05-06 11:46:22		NO		IN FOCUS
178958708	https://volunteer.ala.org.au/validate/task/178958708	Valid		system	Tile_006-040-000_0-000.jpg			2021-05-06 11:46:22		NO		IN FOCUS
178958708	https://volunteer.ala.org.au/validate/task/178958708	Valid		system	Tile_006-040-000_0-000.jpg		2021-05-06 11:35:41	2021-05-06 11:46:22		NO		IN FOCUS
178958708	https://volunteer.ala.org.au/validate/task/178958708	Valid		system	Tile_006-040-000_0-000.jpg		2021-05-06 07:01:14	2021-05-06 11:46:22		NO		IN FOCUS
178958709	https://volunteer.ala.org.au/validate/task/178958709	Valid		system	Tile_006-041-000_0-000.jpg		2021-05-06 07:01:34	2021-05-06 11:46:32		NO		IN FOCUS
178958709	https://volunteer.ala.org.au/validate/task/178958709	Valid		system	Tile_006-041-000_0-000.jpg		2021-05-06 11:46:32	2021-05-06 11:46:32		NO		IN FOCUS
178958709	https://volunteer.ala.org.au/validate/task/178958709	Valid		system	Tile_006-041-000_0-000.jpg			2021-05-06 11:46:32		NO		IN FOCUS
178958709	https://volunteer.ala.org.au/validate/task/178958709	Valid		system	Tile_006-041-000_0-000.jpg		2021-05-06 11:38:05	2021-05-06 11:46:32		NO		IN FOCUS
178958710	https://volunteer.ala.org.au/validate/task/178958710	Valid		system	Tile_006-042-000_0-000.jpg		2021-05-06 11:38:23	2021-05-06 11:46:45		NO		IN FOCUS
178958710	https://volunteer.ala.org.au/validate/task/178958710	Valid		system	Tile_006-042-000_0-000.jpg			2021-05-06 11:46:45		NO		IN FOCUS
178958710	https://volunteer.ala.org.au/validate/task/178958710	Valid		system	Tile_006-042-000_0-000.jpg		2021-05-06 11:46:45	2021-05-06 11:46:45		NO		IN FOCUS
178958710	https://volunteer.ala.org.au/validate/task/178958710	Valid		system	Tile_006-042-000_0-000.jpg		2021-05-06 07:01:54	2021-05-06 11:46:45		NO		IN FOCUS
178958712	https://volunteer.ala.org.au/validate/task/178958712	Valid		system	Tile_006-044-000_0-000.jpg		2021-05-06 07:02:42	2021-05-06 11:47:04		NO		IN FOCUS
178958712	https://volunteer.ala.org.au/validate/task/178958712	Valid		system	Tile_006-044-000_0-000.jpg		2021-05-06 11:38:55	2021-05-06 11:47:04		NO		IN FOCUS
178958712	https://volunteer.ala.org.au/validate/task/178958712	Valid		system	Tile_006-044-000_0-000.jpg			2021-05-06 11:47:04		NO		IN FOCUS
178958712	https://volunteer.ala.org.au/validate/task/178958712	Valid		system	Tile_006-044-000_0-000.jpg		2021-05-06 11:47:04	2021-05-06 11:47:04		NO		IN FOCUS
178958713	https://volunteer.ala.org.au/validate/task/178958713	Valid		system	Tile_006-045-000_0-000.jpg		2021-05-06 11:39:09	2021-05-06 11:47:21		NO		IN FOCUS
178958713	https://volunteer.ala.org.au/validate/task/178958713	Valid		system	Tile_006-045-000_0-000.jpg			2021-05-06 11:47:21		NO		IN FOCUS
178958713	https://volunteer.ala.org.au/validate/task/178958713	Valid		system	Tile_006-045-000_0-000.jpg		2021-05-06 11:47:21	2021-05-06 11:47:21		NO		IN FOCUS
178958713	https://volunteer.ala.org.au/validate/task/178958713	Valid		system	Tile_006-045-000_0-000.jpg		2021-05-06 07:03:03	2021-05-06 11:47:21		NO		IN FOCUS
178958714	https://volunteer.ala.org.au/validate/task/178958714	Valid		system	Tile_006-046-000_0-000.jpg		2021-05-06 07:03:23	2021-05-06 11:47:32		NO		IN FOCUS
178958714	https://volunteer.ala.org.au/validate/task/178958714	Valid		system	Tile_006-046-000_0-000.jpg			2021-05-06 11:47:32		NO		IN FOCUS
178958714	https://volunteer.ala.org.au/validate/task/178958714	Valid		system	Tile_006-046-000_0-000.jpg		2021-05-06 11:47:32	2021-05-06 11:47:32		NO		IN FOCUS
178958714	https://volunteer.ala.org.au/validate/task/178958714	Valid		system	Tile_006-046-000_0-000.jpg		2021-05-06 11:39:33	2021-05-06 11:47:32		NO		IN FOCUS
178958715	https://volunteer.ala.org.au/validate/task/178958715	Valid		system	Tile_006-047-000_0-000.jpg			2021-05-06 11:47:47		NO		IN FOCUS
178958715	https://volunteer.ala.org.au/validate/task/178958715	Valid		system	Tile_006-047-000_0-000.jpg		2021-05-06 11:47:47	2021-05-06 11:47:47		NO		IN FOCUS
178958715	https://volunteer.ala.org.au/validate/task/178958715	Valid		system	Tile_006-047-000_0-000.jpg		2021-05-06 07:03:42	2021-05-06 11:47:47		NO		IN FOCUS
178958715	https://volunteer.ala.org.au/validate/task/178958715	Valid		system	Tile_006-047-000_0-000.jpg		2021-05-06 11:39:55	2021-05-06 11:47:47		NO		IN FOCUS
178958716	https://volunteer.ala.org.au/validate/task/178958716	Valid		system	Tile_006-048-000_0-000.jpg		2021-05-06 07:04:04	2021-05-06 11:48:01		NO		IN FOCUS
178958716	https://volunteer.ala.org.au/validate/task/178958716	Valid		system	Tile_006-048-000_0-000.jpg		2021-05-06 11:40:10	2021-05-06 11:48:01		NO		IN FOCUS
178958716	https://volunteer.ala.org.au/validate/task/178958716	Valid		system	Tile_006-048-000_0-000.jpg			2021-05-06 11:48:01		NO		IN FOCUS
178958716	https://volunteer.ala.org.au/validate/task/178958716	Valid		system	Tile_006-048-000_0-000.jpg		2021-05-06 11:48:01	2021-05-06 11:48:01		NO		IN FOCUS
178958717	https://volunteer.ala.org.au/validate/task/178958717	Valid		system	Tile_006-049-000_0-000.jpg			2021-05-06 11:48:13		NO		IN FOCUS
178958717	https://volunteer.ala.org.au/validate/task/178958717	Valid		system	Tile_006-049-000_0-000.jpg		2021-05-06 11:48:13	2021-05-06 11:48:13		NO		IN FOCUS
178958717	https://volunteer.ala.org.au/validate/task/178958717	Valid		system	Tile_006-049-000_0-000.jpg		2021-05-06 07:04:25	2021-05-06 11:48:13		NO		IN FOCUS
178958717	https://volunteer.ala.org.au/validate/task/178958717	Valid		system	Tile_006-049-000_0-000.jpg		2021-05-06 11:40:26	2021-05-06 11:48:13		NO		IN FOCUS
178958718	https://volunteer.ala.org.au/validate/task/178958718	Valid		system	Tile_006-050-000_0-000.jpg		2021-05-06 11:40:39	2021-05-06 11:48:23		NO		IN FOCUS
178958718	https://volunteer.ala.org.au/validate/task/178958718	Valid		system	Tile_006-050-000_0-000.jpg		2021-05-06 07:04:44	2021-05-06 11:48:23		NO		IN FOCUS
178958718	https://volunteer.ala.org.au/validate/task/178958718	Valid		system	Tile_006-050-000_0-000.jpg		2021-05-06 11:48:23	2021-05-06 11:48:23		NO		IN FOCUS
178958718	https://volunteer.ala.org.au/validate/task/178958718	Valid		system	Tile_006-050-000_0-000.jpg			2021-05-06 11:48:23		NO		IN FOCUS
178958719	https://volunteer.ala.org.au/validate/task/178958719	Valid		system	Tile_006-051-000_0-000.jpg		2021-05-06 07:05:05	2021-05-06 11:48:34		NO		IN FOCUS
178958719	https://volunteer.ala.org.au/validate/task/178958719	Valid		system	Tile_006-051-000_0-000.jpg		2021-05-06 11:40:55	2021-05-06 11:48:34		NO		IN FOCUS
178958719	https://volunteer.ala.org.au/validate/task/178958719	Valid		system	Tile_006-051-000_0-000.jpg			2021-05-06 11:48:34		NO		IN FOCUS
178958719	https://volunteer.ala.org.au/validate/task/178958719	Valid		system	Tile_006-051-000_0-000.jpg		2021-05-06 11:48:34	2021-05-06 11:48:34		NO		IN FOCUS
178958704	https://volunteer.ala.org.au/validate/task/178958704	Valid		system	Tile_006-036-000_0-000.jpg		2021-05-06 06:59:45	2021-05-06 11:48:37		NO		IN FOCUS
178958704	https://volunteer.ala.org.au/validate/task/178958704	Valid		system	Tile_006-036-000_0-000.jpg			2021-05-06 11:48:37		NO		IN FOCUS
178958704	https://volunteer.ala.org.au/validate/task/178958704	Valid		system	Tile_006-036-000_0-000.jpg		2021-05-06 11:48:37	2021-05-06 11:48:37		NO		IN FOCUS
178958704	https://volunteer.ala.org.au/validate/task/178958704	Valid		system	Tile_006-036-000_0-000.jpg		2021-05-06 11:45:43	2021-05-06 11:48:37		NO		IN FOCUS
178958721	https://volunteer.ala.org.au/validate/task/178958721	Valid		system	Tile_006-053-000_0-000.jpg		2021-05-06 11:48:57	2021-05-06 11:48:57		NO		IN FOCUS
178958721	https://volunteer.ala.org.au/validate/task/178958721	Valid		system	Tile_006-053-000_0-000.jpg			2021-05-06 11:48:57		NO		IN FOCUS
178958721	https://volunteer.ala.org.au/validate/task/178958721	Valid		system	Tile_006-053-000_0-000.jpg		2021-05-06 11:41:32	2021-05-06 11:48:57		NO		IN FOCUS
178958721	https://volunteer.ala.org.au/validate/task/178958721	Valid		system	Tile_006-053-000_0-000.jpg		2021-05-06 07:05:46	2021-05-06 11:48:57		NO		IN FOCUS
178958705	https://volunteer.ala.org.au/validate/task/178958705	Valid		system	Tile_006-037-000_0-000.jpg		2021-05-06 11:45:55	2021-05-06 11:49:01		NO		IN FOCUS
178958705	https://volunteer.ala.org.au/validate/task/178958705	Valid		system	Tile_006-037-000_0-000.jpg		2021-05-06 11:34:39	2021-05-06 11:49:01		YES		IN FOCUS
178958705	https://volunteer.ala.org.au/validate/task/178958705	Valid		system	Tile_006-037-000_0-000.jpg		2021-05-06 11:49:01	2021-05-06 11:49:01		NO		IN FOCUS
178958705	https://volunteer.ala.org.au/validate/task/178958705	Valid		system	Tile_006-037-000_0-000.jpg		2021-05-06 07:00:08	2021-05-06 11:49:01		NO		IN FOCUS
178958705	https://volunteer.ala.org.au/validate/task/178958705	Valid		system	Tile_006-037-000_0-000.jpg			2021-05-06 11:49:01		NO		IN FOCUS
178958724	https://volunteer.ala.org.au/validate/task/178958724	Valid		system	Tile_006-056-000_0-000.jpg		2021-05-06 11:42:18	2021-05-06 11:49:24		NO		IN FOCUS
178958724	https://volunteer.ala.org.au/validate/task/178958724	Valid		system	Tile_006-056-000_0-000.jpg		2021-05-06 11:49:24	2021-05-06 11:49:24		NO		IN FOCUS
178958724	https://volunteer.ala.org.au/validate/task/178958724	Valid		system	Tile_006-056-000_0-000.jpg		2021-05-06 07:06:53	2021-05-06 11:49:24		NO		IN FOCUS
178958724	https://volunteer.ala.org.au/validate/task/178958724	Valid		system	Tile_006-056-000_0-000.jpg			2021-05-06 11:49:24		NO		IN FOCUS
178958725	https://volunteer.ala.org.au/validate/task/178958725	Valid		system	Tile_006-057-000_0-000.jpg		2021-05-06 11:49:34	2021-05-06 11:49:34		NO		IN FOCUS
178958725	https://volunteer.ala.org.au/validate/task/178958725	Valid		system	Tile_006-057-000_0-000.jpg			2021-05-06 11:49:34		NO		IN FOCUS
178958725	https://volunteer.ala.org.au/validate/task/178958725	Valid		system	Tile_006-057-000_0-000.jpg		2021-05-06 11:42:31	2021-05-06 11:49:34		NO		IN FOCUS
178958725	https://volunteer.ala.org.au/validate/task/178958725	Valid		system	Tile_006-057-000_0-000.jpg		2021-05-06 07:07:12	2021-05-06 11:49:34		NO		IN FOCUS
178958726	https://volunteer.ala.org.au/validate/task/178958726	Valid		system	Tile_006-058-000_0-000.jpg		2021-05-06 07:07:33	2021-05-06 11:49:45		NO		IN FOCUS
178958726	https://volunteer.ala.org.au/validate/task/178958726	Valid		system	Tile_006-058-000_0-000.jpg		2021-05-06 11:42:52	2021-05-06 11:49:45		NO		IN FOCUS
178958726	https://volunteer.ala.org.au/validate/task/178958726	Valid		system	Tile_006-058-000_0-000.jpg			2021-05-06 11:49:45		NO		IN FOCUS
178958726	https://volunteer.ala.org.au/validate/task/178958726	Valid		system	Tile_006-058-000_0-000.jpg		2021-05-06 11:49:45	2021-05-06 11:49:45		NO		IN FOCUS
178958727	https://volunteer.ala.org.au/validate/task/178958727	Valid		system	Tile_006-059-000_0-000.jpg		2021-05-06 11:44:58	2021-05-06 11:49:56		NO		IN FOCUS
178958727	https://volunteer.ala.org.au/validate/task/178958727	Valid		system	Tile_006-059-000_0-000.jpg		2021-05-06 07:07:52	2021-05-06 11:49:56		NO		IN FOCUS
178958727	https://volunteer.ala.org.au/validate/task/178958727	Valid		system	Tile_006-059-000_0-000.jpg		2021-05-06 11:49:56	2021-05-06 11:49:56		NO		IN FOCUS
178958727	https://volunteer.ala.org.au/validate/task/178958727	Valid		system	Tile_006-059-000_0-000.jpg			2021-05-06 11:49:56		NO		IN FOCUS
178958728	https://volunteer.ala.org.au/validate/task/178958728	Valid		system	Tile_006-060-000_0-000.jpg		2021-05-06 11:50:06	2021-05-06 11:50:06		NO		IN FOCUS
178958728	https://volunteer.ala.org.au/validate/task/178958728	Valid		system	Tile_006-060-000_0-000.jpg			2021-05-06 11:50:06		NO		IN FOCUS
178958728	https://volunteer.ala.org.au/validate/task/178958728	Valid		system	Tile_006-060-000_0-000.jpg		2021-05-06 07:08:11	2021-05-06 11:50:06		NO		IN FOCUS
178958728	https://volunteer.ala.org.au/validate/task/178958728	Valid		system	Tile_006-060-000_0-000.jpg		2021-05-06 11:45:26	2021-05-06 11:50:06		NO		IN FOCUS
178958729	https://volunteer.ala.org.au/validate/task/178958729	Valid		system	Tile_007-001-000_0-000.jpg		2021-05-06 11:50:16	2021-05-06 11:50:16		NO		IN FOCUS
178958729	https://volunteer.ala.org.au/validate/task/178958729	Valid		system	Tile_007-001-000_0-000.jpg		2021-05-06 11:45:41	2021-05-06 11:50:16		NO		IN FOCUS
178958729	https://volunteer.ala.org.au/validate/task/178958729	Valid		system	Tile_007-001-000_0-000.jpg			2021-05-06 11:50:16		NO		IN FOCUS
178958729	https://volunteer.ala.org.au/validate/task/178958729	Valid		system	Tile_007-001-000_0-000.jpg		2021-05-06 07:08:33	2021-05-06 11:50:16		NO		IN FOCUS
178958731	https://volunteer.ala.org.au/validate/task/178958731	Valid		system	Tile_007-003-000_0-000.jpg		2021-05-06 11:46:18	2021-05-06 11:50:36		NO		IN FOCUS
178958731	https://volunteer.ala.org.au/validate/task/178958731	Valid		system	Tile_007-003-000_0-000.jpg		2021-05-06 07:09:46	2021-05-06 11:50:36		NO		IN FOCUS
178958731	https://volunteer.ala.org.au/validate/task/178958731	Valid		system	Tile_007-003-000_0-000.jpg			2021-05-06 11:50:36		NO		IN FOCUS
178958731	https://volunteer.ala.org.au/validate/task/178958731	Valid		system	Tile_007-003-000_0-000.jpg		2021-05-06 11:50:36	2021-05-06 11:50:36		NO		IN FOCUS
178958707	https://volunteer.ala.org.au/validate/task/178958707	Valid		system	Tile_006-039-000_0-000.jpg		2021-05-06 11:50:42	2021-05-06 11:50:42		NO		IN FOCUS
178958707	https://volunteer.ala.org.au/validate/task/178958707	Valid		system	Tile_006-039-000_0-000.jpg		2021-05-06 07:00:52	2021-05-06 11:50:42		NO		IN FOCUS
178958707	https://volunteer.ala.org.au/validate/task/178958707	Valid		system	Tile_006-039-000_0-000.jpg			2021-05-06 11:50:42		NO		IN FOCUS
178958707	https://volunteer.ala.org.au/validate/task/178958707	Valid		system	Tile_006-039-000_0-000.jpg		2021-05-06 11:35:24	2021-05-06 11:50:42		NO		IN FOCUS
178958732	https://volunteer.ala.org.au/validate/task/178958732	Valid		system	Tile_007-004-000_0-000.jpg		2021-05-06 11:50:47	2021-05-06 11:50:48		NO		IN FOCUS
178958732	https://volunteer.ala.org.au/validate/task/178958732	Valid		system	Tile_007-004-000_0-000.jpg			2021-05-06 11:50:48		NO		IN FOCUS
178958732	https://volunteer.ala.org.au/validate/task/178958732	Valid		system	Tile_007-004-000_0-000.jpg		2021-05-06 07:10:10	2021-05-06 11:50:48		NO		IN FOCUS
178958732	https://volunteer.ala.org.au/validate/task/178958732	Valid		system	Tile_007-004-000_0-000.jpg		2021-05-06 11:46:34	2021-05-06 11:50:48		NO		IN FOCUS
178958733	https://volunteer.ala.org.au/validate/task/178958733	Valid		system	Tile_007-005-000_0-000.jpg		2021-05-06 11:50:59	2021-05-06 11:50:59		NO		IN FOCUS
178958733	https://volunteer.ala.org.au/validate/task/178958733	Valid		system	Tile_007-005-000_0-000.jpg		2021-05-06 11:46:49	2021-05-06 11:50:59		NO		IN FOCUS
178958733	https://volunteer.ala.org.au/validate/task/178958733	Valid		system	Tile_007-005-000_0-000.jpg		2021-05-06 07:10:54	2021-05-06 11:50:59		NO		IN FOCUS
178958733	https://volunteer.ala.org.au/validate/task/178958733	Valid		system	Tile_007-005-000_0-000.jpg			2021-05-06 11:50:59		NO		IN FOCUS
178958735	https://volunteer.ala.org.au/validate/task/178958735	Valid		system	Tile_007-007-000_0-000.jpg			2021-05-06 11:51:15		NO		IN FOCUS
178958735	https://volunteer.ala.org.au/validate/task/178958735	Valid		system	Tile_007-007-000_0-000.jpg		2021-05-06 07:11:38	2021-05-06 11:51:15		NO		IN FOCUS
178958735	https://volunteer.ala.org.au/validate/task/178958735	Valid		system	Tile_007-007-000_0-000.jpg		2021-05-06 11:47:29	2021-05-06 11:51:15		NO		IN FOCUS
178958735	https://volunteer.ala.org.au/validate/task/178958735	Valid		system	Tile_007-007-000_0-000.jpg		2021-05-06 11:51:14	2021-05-06 11:51:15		NO		IN FOCUS
178958736	https://volunteer.ala.org.au/validate/task/178958736	Valid		system	Tile_007-008-000_0-000.jpg		2021-05-06 11:47:45	2021-05-06 11:51:25		NO		IN FOCUS
178958736	https://volunteer.ala.org.au/validate/task/178958736	Valid		system	Tile_007-008-000_0-000.jpg			2021-05-06 11:51:25		NO		IN FOCUS
178958736	https://volunteer.ala.org.au/validate/task/178958736	Valid		system	Tile_007-008-000_0-000.jpg		2021-05-06 11:51:24	2021-05-06 11:51:25		NO		IN FOCUS
178958736	https://volunteer.ala.org.au/validate/task/178958736	Valid		system	Tile_007-008-000_0-000.jpg		2021-05-06 07:12:21	2021-05-06 11:51:25		NO		IN FOCUS
178958737	https://volunteer.ala.org.au/validate/task/178958737	Valid		system	Tile_007-009-000_0-000.jpg		2021-05-06 11:51:35	2021-05-06 11:51:35		NO		IN FOCUS
178958737	https://volunteer.ala.org.au/validate/task/178958737	Valid		system	Tile_007-009-000_0-000.jpg		2021-05-06 07:12:42	2021-05-06 11:51:35		NO		IN FOCUS
178958737	https://volunteer.ala.org.au/validate/task/178958737	Valid		system	Tile_007-009-000_0-000.jpg			2021-05-06 11:51:35		NO		IN FOCUS
178958737	https://volunteer.ala.org.au/validate/task/178958737	Valid		system	Tile_007-009-000_0-000.jpg		2021-05-06 11:48:04	2021-05-06 11:51:35		NO		IN FOCUS
178958738	https://volunteer.ala.org.au/validate/task/178958738	Valid		system	Tile_007-010-000_0-000.jpg		2021-05-06 11:51:46	2021-05-06 11:51:47		NO		IN FOCUS
178958738	https://volunteer.ala.org.au/validate/task/178958738	Valid		system	Tile_007-010-000_0-000.jpg		2021-05-06 11:48:21	2021-05-06 11:51:47		NO		IN FOCUS
178958738	https://volunteer.ala.org.au/validate/task/178958738	Valid		system	Tile_007-010-000_0-000.jpg			2021-05-06 11:51:47		NO		IN FOCUS
178958738	https://volunteer.ala.org.au/validate/task/178958738	Valid		system	Tile_007-010-000_0-000.jpg		2021-05-06 07:13:02	2021-05-06 11:51:47		NO		IN FOCUS
178958739	https://volunteer.ala.org.au/validate/task/178958739	Valid		system	Tile_007-011-000_0-000.jpg			2021-05-06 11:51:57		NO		IN FOCUS
178958739	https://volunteer.ala.org.au/validate/task/178958739	Valid		system	Tile_007-011-000_0-000.jpg		2021-05-06 07:13:23	2021-05-06 11:51:57		NO		IN FOCUS
178958739	https://volunteer.ala.org.au/validate/task/178958739	Valid		system	Tile_007-011-000_0-000.jpg		2021-05-06 11:51:57	2021-05-06 11:51:57		NO		IN FOCUS
178958739	https://volunteer.ala.org.au/validate/task/178958739	Valid		system	Tile_007-011-000_0-000.jpg		2021-05-06 11:48:39	2021-05-06 11:51:57		NO		IN FOCUS
178958740	https://volunteer.ala.org.au/validate/task/178958740	Valid		system	Tile_007-012-000_0-000.jpg		2021-05-06 11:52:09	2021-05-06 11:52:09		NO		IN FOCUS
178958740	https://volunteer.ala.org.au/validate/task/178958740	Valid		system	Tile_007-012-000_0-000.jpg		2021-05-06 11:48:52	2021-05-06 11:52:09		NO		IN FOCUS
178958740	https://volunteer.ala.org.au/validate/task/178958740	Valid		system	Tile_007-012-000_0-000.jpg		2021-05-06 07:13:43	2021-05-06 11:52:09		NO		IN FOCUS
178958740	https://volunteer.ala.org.au/validate/task/178958740	Valid		system	Tile_007-012-000_0-000.jpg			2021-05-06 11:52:09		NO		IN FOCUS
178958742	https://volunteer.ala.org.au/validate/task/178958742	Valid		system	Tile_007-014-000_0-000.jpg		2021-05-06 07:14:29	2021-05-06 11:52:34		NO		IN FOCUS
178958742	https://volunteer.ala.org.au/validate/task/178958742	Valid		system	Tile_007-014-000_0-000.jpg		2021-05-06 11:52:34	2021-05-06 11:52:34		NO		IN FOCUS
178958742	https://volunteer.ala.org.au/validate/task/178958742	Valid		system	Tile_007-014-000_0-000.jpg		2021-05-06 11:49:21	2021-05-06 11:52:34		NO		IN FOCUS
178958742	https://volunteer.ala.org.au/validate/task/178958742	Valid		system	Tile_007-014-000_0-000.jpg			2021-05-06 11:52:34		NO		IN FOCUS
178958744	https://volunteer.ala.org.au/validate/task/178958744	Valid		system	Tile_007-016-000_0-000.jpg			2021-05-06 11:52:58		NO		IN FOCUS
178958744	https://volunteer.ala.org.au/validate/task/178958744	Valid		system	Tile_007-016-000_0-000.jpg		2021-05-06 11:49:45	2021-05-06 11:52:58		NO		IN FOCUS
178958744	https://volunteer.ala.org.au/validate/task/178958744	Valid		system	Tile_007-016-000_0-000.jpg		2021-05-06 11:52:57	2021-05-06 11:52:58		NO		IN FOCUS
178958744	https://volunteer.ala.org.au/validate/task/178958744	Valid		system	Tile_007-016-000_0-000.jpg		2021-05-06 07:15:16	2021-05-06 11:52:58		NO		IN FOCUS
178958720	https://volunteer.ala.org.au/validate/task/178958720	Valid		system	Tile_006-052-000_0-000.jpg		2021-05-06 11:48:46	2021-05-06 11:53:26		NO		IN FOCUS
178958720	https://volunteer.ala.org.au/validate/task/178958720	Valid		system	Tile_006-052-000_0-000.jpg			2021-05-06 11:53:26		NO		IN FOCUS
178958720	https://volunteer.ala.org.au/validate/task/178958720	Valid		system	Tile_006-052-000_0-000.jpg		2021-05-06 11:53:26	2021-05-06 11:53:26		NO		IN FOCUS
178958720	https://volunteer.ala.org.au/validate/task/178958720	Valid		system	Tile_006-052-000_0-000.jpg		2021-05-06 07:05:25	2021-05-06 11:53:26		NO		IN FOCUS
178958720	https://volunteer.ala.org.au/validate/task/178958720	Valid		system	Tile_006-052-000_0-000.jpg		2021-05-06 11:41:18	2021-05-06 11:53:26				IN FOCUS
178958754	https://volunteer.ala.org.au/validate/task/178958754	Valid		system	Tile_007-026-000_0-000.jpg		2021-05-06 11:55:01	2021-05-06 11:55:01		NO		IN FOCUS
178958754	https://volunteer.ala.org.au/validate/task/178958754	Valid		system	Tile_007-026-000_0-000.jpg			2021-05-06 11:55:01		NO		IN FOCUS
178958754	https://volunteer.ala.org.au/validate/task/178958754	Valid		system	Tile_007-026-000_0-000.jpg		2021-05-06 07:34:55	2021-05-06 11:55:01		NO		IN FOCUS
178958754	https://volunteer.ala.org.au/validate/task/178958754	Valid		system	Tile_007-026-000_0-000.jpg		2021-05-06 11:53:26	2021-05-06 11:55:01		NO		IN FOCUS
178958755	https://volunteer.ala.org.au/validate/task/178958755	Valid		system	Tile_007-027-000_0-000.jpg		2021-05-06 11:55:31	2021-05-06 11:55:31		NO		IN FOCUS
178958755	https://volunteer.ala.org.au/validate/task/178958755	Valid		system	Tile_007-027-000_0-000.jpg			2021-05-06 11:55:31		NO		IN FOCUS
178958755	https://volunteer.ala.org.au/validate/task/178958755	Valid		system	Tile_007-027-000_0-000.jpg		2021-05-06 07:35:14	2021-05-06 11:55:31		NO		IN FOCUS
178958755	https://volunteer.ala.org.au/validate/task/178958755	Valid		system	Tile_007-027-000_0-000.jpg		2021-05-06 11:53:52	2021-05-06 11:55:31		NO		IN FOCUS
178958757	https://volunteer.ala.org.au/validate/task/178958757	Valid		system	Tile_007-029-000_0-000.jpg		2021-05-06 07:35:55	2021-05-06 11:55:47		NO		IN FOCUS
178958757	https://volunteer.ala.org.au/validate/task/178958757	Valid		system	Tile_007-029-000_0-000.jpg		2021-05-06 11:54:19	2021-05-06 11:55:47		NO		IN FOCUS
178958757	https://volunteer.ala.org.au/validate/task/178958757	Valid		system	Tile_007-029-000_0-000.jpg			2021-05-06 11:55:47		NO		IN FOCUS
178958757	https://volunteer.ala.org.au/validate/task/178958757	Valid		system	Tile_007-029-000_0-000.jpg		2021-05-06 11:55:47	2021-05-06 11:55:47		NO		IN FOCUS
178958730	https://volunteer.ala.org.au/validate/task/178958730	Valid		system	Tile_007-002-000_0-000.jpg		2021-05-06 07:08:59	2021-05-06 11:55:47		NO		IN FOCUS
178958730	https://volunteer.ala.org.au/validate/task/178958730	Valid		system	Tile_007-002-000_0-000.jpg			2021-05-06 11:55:47		NO		IN FOCUS
178958730	https://volunteer.ala.org.au/validate/task/178958730	Valid		system	Tile_007-002-000_0-000.jpg		2021-05-06 11:45:59	2021-05-06 11:55:47		NO		IN FOCUS
178958730	https://volunteer.ala.org.au/validate/task/178958730	Valid		system	Tile_007-002-000_0-000.jpg		2021-05-06 11:55:46	2021-05-06 11:55:47		NO		IN FOCUS
178958758	https://volunteer.ala.org.au/validate/task/178958758	Valid		system	Tile_007-030-000_0-000.jpg		2021-05-06 11:55:57	2021-05-06 11:55:58		NO		IN FOCUS
178958758	https://volunteer.ala.org.au/validate/task/178958758	Valid		system	Tile_007-030-000_0-000.jpg		2021-05-06 07:36:14	2021-05-06 11:55:58		NO		IN FOCUS
178958758	https://volunteer.ala.org.au/validate/task/178958758	Valid		system	Tile_007-030-000_0-000.jpg		2021-05-06 11:54:32	2021-05-06 11:55:58		NO		IN FOCUS
178958758	https://volunteer.ala.org.au/validate/task/178958758	Valid		system	Tile_007-030-000_0-000.jpg			2021-05-06 11:55:58		NO		IN FOCUS
178958760	https://volunteer.ala.org.au/validate/task/178958760	Valid		system	Tile_007-032-000_0-000.jpg		2021-05-06 11:56:15	2021-05-06 11:56:16		NO		IN FOCUS
178958760	https://volunteer.ala.org.au/validate/task/178958760	Valid		system	Tile_007-032-000_0-000.jpg		2021-05-06 07:37:43	2021-05-06 11:56:16		NO		IN FOCUS
178958760	https://volunteer.ala.org.au/validate/task/178958760	Valid		system	Tile_007-032-000_0-000.jpg			2021-05-06 11:56:16		NO		IN FOCUS
178958760	https://volunteer.ala.org.au/validate/task/178958760	Valid		system	Tile_007-032-000_0-000.jpg		2021-05-06 11:55:06	2021-05-06 11:56:16		NO		IN FOCUS
178958764	https://volunteer.ala.org.au/validate/task/178958764	Valid		system	Tile_007-036-000_0-000.jpg		2021-05-06 11:56:09	2021-05-06 11:56:40		NO		IN FOCUS
178958764	https://volunteer.ala.org.au/validate/task/178958764	Valid		system	Tile_007-036-000_0-000.jpg		2021-05-06 07:39:09	2021-05-06 11:56:40		NO		IN FOCUS
178958764	https://volunteer.ala.org.au/validate/task/178958764	Valid		system	Tile_007-036-000_0-000.jpg			2021-05-06 11:56:40		NO		IN FOCUS
178958764	https://volunteer.ala.org.au/validate/task/178958764	Valid		system	Tile_007-036-000_0-000.jpg		2021-05-06 11:56:40	2021-05-06 11:56:40		NO		IN FOCUS
178958765	https://volunteer.ala.org.au/validate/task/178958765	Valid		system	Tile_007-037-000_0-000.jpg		2021-05-06 11:56:22	2021-05-06 11:56:51		NO		IN FOCUS
178958765	https://volunteer.ala.org.au/validate/task/178958765	Valid		system	Tile_007-037-000_0-000.jpg		2021-05-06 07:39:30	2021-05-06 11:56:51		NO		IN FOCUS
178958765	https://volunteer.ala.org.au/validate/task/178958765	Valid		system	Tile_007-037-000_0-000.jpg		2021-05-06 11:56:50	2021-05-06 11:56:51		NO		IN FOCUS
178958765	https://volunteer.ala.org.au/validate/task/178958765	Valid		system	Tile_007-037-000_0-000.jpg			2021-05-06 11:56:51		NO		IN FOCUS
178958766	https://volunteer.ala.org.au/validate/task/178958766	Valid		system	Tile_007-038-000_0-000.jpg		2021-05-06 11:57:01	2021-05-06 11:57:01		NO		IN FOCUS
178958766	https://volunteer.ala.org.au/validate/task/178958766	Valid		system	Tile_007-038-000_0-000.jpg			2021-05-06 11:57:01		NO		IN FOCUS
178958766	https://volunteer.ala.org.au/validate/task/178958766	Valid		system	Tile_007-038-000_0-000.jpg		2021-05-06 11:56:38	2021-05-06 11:57:01		NO		IN FOCUS
178958766	https://volunteer.ala.org.au/validate/task/178958766	Valid		system	Tile_007-038-000_0-000.jpg		2021-05-06 07:40:10	2021-05-06 11:57:01		NO		IN FOCUS
178958767	https://volunteer.ala.org.au/validate/task/178958767	Valid		system	Tile_007-039-000_0-000.jpg		2021-05-06 11:57:12	2021-05-06 11:57:12		NO		IN FOCUS
178958767	https://volunteer.ala.org.au/validate/task/178958767	Valid		system	Tile_007-039-000_0-000.jpg		2021-05-06 11:56:57	2021-05-06 11:57:12		NO		IN FOCUS
178958767	https://volunteer.ala.org.au/validate/task/178958767	Valid		system	Tile_007-039-000_0-000.jpg			2021-05-06 11:57:12		NO		IN FOCUS
178958767	https://volunteer.ala.org.au/validate/task/178958767	Valid		system	Tile_007-039-000_0-000.jpg		2021-05-06 07:40:40	2021-05-06 11:57:12		NO		IN FOCUS
178958734	https://volunteer.ala.org.au/validate/task/178958734	Valid		system	Tile_007-006-000_0-000.jpg		2021-05-06 11:57:23	2021-05-06 11:57:24		NO		IN FOCUS
178958734	https://volunteer.ala.org.au/validate/task/178958734	Valid		system	Tile_007-006-000_0-000.jpg			2021-05-06 11:57:24		NO		IN FOCUS
178958734	https://volunteer.ala.org.au/validate/task/178958734	Valid		system	Tile_007-006-000_0-000.jpg		2021-05-06 11:47:08	2021-05-06 11:57:24		NO		IN FOCUS
178958734	https://volunteer.ala.org.au/validate/task/178958734	Valid		system	Tile_007-006-000_0-000.jpg		2021-05-06 07:11:16	2021-05-06 11:57:24		NO		IN FOCUS
178959171	https://volunteer.ala.org.au/validate/task/178959171	Valid		system	Tile_007-041-000_0-000.jpg		2021-05-06 11:57:21	2021-05-06 11:57:33		NO		IN FOCUS
178959171	https://volunteer.ala.org.au/validate/task/178959171	Valid		system	Tile_007-041-000_0-000.jpg		2021-05-06 07:41:23	2021-05-06 11:57:33		NO		IN FOCUS
178959171	https://volunteer.ala.org.au/validate/task/178959171	Valid		system	Tile_007-041-000_0-000.jpg			2021-05-06 11:57:33		NO		IN FOCUS
178959171	https://volunteer.ala.org.au/validate/task/178959171	Valid		system	Tile_007-041-000_0-000.jpg		2021-05-06 11:57:33	2021-05-06 11:57:33		NO		IN FOCUS
178959173	https://volunteer.ala.org.au/validate/task/178959173	Valid		system	Tile_007-043-000_0-000.jpg		2021-05-06 07:42:03	2021-05-06 11:58:01		NO		IN FOCUS
178959173	https://volunteer.ala.org.au/validate/task/178959173	Valid		system	Tile_007-043-000_0-000.jpg		2021-05-06 11:58:01	2021-05-06 11:58:01		NO		IN FOCUS
178959173	https://volunteer.ala.org.au/validate/task/178959173	Valid		system	Tile_007-043-000_0-000.jpg		2021-05-06 11:57:47	2021-05-06 11:58:01		NO		IN FOCUS
178959173	https://volunteer.ala.org.au/validate/task/178959173	Valid		system	Tile_007-043-000_0-000.jpg			2021-05-06 11:58:01		NO		IN FOCUS
178959174	https://volunteer.ala.org.au/validate/task/178959174	Valid		system	Tile_007-044-000_0-000.jpg		2021-05-06 11:58:12	2021-05-06 11:58:13		NO		IN FOCUS
178959174	https://volunteer.ala.org.au/validate/task/178959174	Valid		system	Tile_007-044-000_0-000.jpg		2021-05-06 11:58:01	2021-05-06 11:58:13		NO		IN FOCUS
178959174	https://volunteer.ala.org.au/validate/task/178959174	Valid		system	Tile_007-044-000_0-000.jpg			2021-05-06 11:58:13		NO		IN FOCUS
178959174	https://volunteer.ala.org.au/validate/task/178959174	Valid		system	Tile_007-044-000_0-000.jpg		2021-05-06 07:42:23	2021-05-06 11:58:13		NO		IN FOCUS
178959175	https://volunteer.ala.org.au/validate/task/178959175	Valid		system	Tile_007-045-000_0-000.jpg		2021-05-06 07:42:44	2021-05-06 11:58:24		NO		IN FOCUS
178959175	https://volunteer.ala.org.au/validate/task/178959175	Valid		system	Tile_007-045-000_0-000.jpg			2021-05-06 11:58:24		NO		IN FOCUS
178959175	https://volunteer.ala.org.au/validate/task/178959175	Valid		system	Tile_007-045-000_0-000.jpg		2021-05-06 11:58:18	2021-05-06 11:58:24		NO		IN FOCUS
178959175	https://volunteer.ala.org.au/validate/task/178959175	Valid		system	Tile_007-045-000_0-000.jpg		2021-05-06 11:58:23	2021-05-06 11:58:24		NO		IN FOCUS
178958741	https://volunteer.ala.org.au/validate/task/178958741	Valid		system	Tile_007-013-000_0-000.jpg		2021-05-06 11:49:06	2021-05-06 11:58:30		NO		IN FOCUS
178958741	https://volunteer.ala.org.au/validate/task/178958741	Valid		system	Tile_007-013-000_0-000.jpg		2021-05-06 11:58:29	2021-05-06 11:58:30		NO		IN FOCUS
178958741	https://volunteer.ala.org.au/validate/task/178958741	Valid		system	Tile_007-013-000_0-000.jpg			2021-05-06 11:58:30		NO		IN FOCUS
178958741	https://volunteer.ala.org.au/validate/task/178958741	Valid		system	Tile_007-013-000_0-000.jpg		2021-05-06 07:14:04	2021-05-06 11:58:30		NO		IN FOCUS
178959176	https://volunteer.ala.org.au/validate/task/178959176	Valid		system	Tile_007-046-000_0-000.jpg		2021-05-06 07:43:06	2021-05-06 11:58:34		NO		IN FOCUS
178959176	https://volunteer.ala.org.au/validate/task/178959176	Valid		system	Tile_007-046-000_0-000.jpg		2021-05-06 11:58:34	2021-05-06 11:58:34		NO		IN FOCUS
178959176	https://volunteer.ala.org.au/validate/task/178959176	Valid		system	Tile_007-046-000_0-000.jpg		2021-05-06 11:58:31	2021-05-06 11:58:34		NO		IN FOCUS
178959176	https://volunteer.ala.org.au/validate/task/178959176	Valid		system	Tile_007-046-000_0-000.jpg			2021-05-06 11:58:34		NO		IN FOCUS
178959177	https://volunteer.ala.org.au/validate/task/178959177	Valid		system	Tile_007-047-000_0-000.jpg			2021-05-06 11:58:55		NO		IN FOCUS
178959177	https://volunteer.ala.org.au/validate/task/178959177	Valid		system	Tile_007-047-000_0-000.jpg		2021-05-06 07:43:25	2021-05-06 11:58:55		NO		IN FOCUS
178959177	https://volunteer.ala.org.au/validate/task/178959177	Valid		system	Tile_007-047-000_0-000.jpg		2021-05-06 11:58:55	2021-05-06 11:58:55		NO		IN FOCUS
178959177	https://volunteer.ala.org.au/validate/task/178959177	Valid		system	Tile_007-047-000_0-000.jpg		2021-05-06 11:58:46	2021-05-06 11:58:55		NO		IN FOCUS
178959178	https://volunteer.ala.org.au/validate/task/178959178	Valid		system	Tile_007-048-000_0-000.jpg		2021-05-06 07:43:45	2021-05-06 11:59:09		NO		IN FOCUS
178959178	https://volunteer.ala.org.au/validate/task/178959178	Valid		system	Tile_007-048-000_0-000.jpg		2021-05-06 11:58:59	2021-05-06 11:59:09		NO		IN FOCUS
178959178	https://volunteer.ala.org.au/validate/task/178959178	Valid		system	Tile_007-048-000_0-000.jpg			2021-05-06 11:59:09		NO		IN FOCUS
178959178	https://volunteer.ala.org.au/validate/task/178959178	Valid		system	Tile_007-048-000_0-000.jpg		2021-05-06 11:59:09	2021-05-06 11:59:09		NO		IN FOCUS
178959182	https://volunteer.ala.org.au/validate/task/178959182	Valid		system	Tile_007-052-000_0-000.jpg		2021-05-06 07:45:15	2021-05-06 12:00:08		NO		IN FOCUS
178959182	https://volunteer.ala.org.au/validate/task/178959182	Valid		system	Tile_007-052-000_0-000.jpg		2021-05-06 11:59:35	2021-05-06 12:00:08		NO		IN FOCUS
178959182	https://volunteer.ala.org.au/validate/task/178959182	Valid		system	Tile_007-052-000_0-000.jpg		2021-05-06 12:00:07	2021-05-06 12:00:08		NO		IN FOCUS
178959182	https://volunteer.ala.org.au/validate/task/178959182	Valid		system	Tile_007-052-000_0-000.jpg			2021-05-06 12:00:08		NO		IN FOCUS
178959184	https://volunteer.ala.org.au/validate/task/178959184	Valid		system	Tile_007-054-000_0-000.jpg		2021-05-06 11:59:51	2021-05-06 12:00:35		NO		IN FOCUS
178959184	https://volunteer.ala.org.au/validate/task/178959184	Valid		system	Tile_007-054-000_0-000.jpg			2021-05-06 12:00:35		NO		IN FOCUS
178959184	https://volunteer.ala.org.au/validate/task/178959184	Valid		system	Tile_007-054-000_0-000.jpg		2021-05-06 12:00:35	2021-05-06 12:00:35		NO		IN FOCUS
178959184	https://volunteer.ala.org.au/validate/task/178959184	Valid		system	Tile_007-054-000_0-000.jpg		2021-05-06 07:45:57	2021-05-06 12:00:35		NO		IN FOCUS
178958743	https://volunteer.ala.org.au/validate/task/178958743	Valid		system	Tile_007-015-000_0-000.jpg		2021-05-06 12:00:51	2021-05-06 12:00:51		NO		IN FOCUS
178958743	https://volunteer.ala.org.au/validate/task/178958743	Valid		system	Tile_007-015-000_0-000.jpg			2021-05-06 12:00:51		NO		IN FOCUS
178958743	https://volunteer.ala.org.au/validate/task/178958743	Valid		system	Tile_007-015-000_0-000.jpg		2021-05-06 07:14:56	2021-05-06 12:00:51		NO		IN FOCUS
178958743	https://volunteer.ala.org.au/validate/task/178958743	Valid		system	Tile_007-015-000_0-000.jpg		2021-05-06 11:52:45	2021-05-06 12:00:51		NO		IN FOCUS
178959186	https://volunteer.ala.org.au/validate/task/178959186	Valid		system	Tile_007-056-000_0-000.jpg		2021-05-06 12:00:07	2021-05-06 12:01:07		NO		IN FOCUS
178959186	https://volunteer.ala.org.au/validate/task/178959186	Valid		system	Tile_007-056-000_0-000.jpg		2021-05-06 07:46:41	2021-05-06 12:01:07		NO		IN FOCUS
178959186	https://volunteer.ala.org.au/validate/task/178959186	Valid		system	Tile_007-056-000_0-000.jpg		2021-05-06 12:01:06	2021-05-06 12:01:07		NO		IN FOCUS
178959186	https://volunteer.ala.org.au/validate/task/178959186	Valid		system	Tile_007-056-000_0-000.jpg			2021-05-06 12:01:07		NO		IN FOCUS
178959187	https://volunteer.ala.org.au/validate/task/178959187	Valid		system	Tile_007-057-000_0-000.jpg		2021-05-06 07:47:11	2021-05-06 12:01:21		NO		IN FOCUS
178959187	https://volunteer.ala.org.au/validate/task/178959187	Valid		system	Tile_007-057-000_0-000.jpg			2021-05-06 12:01:21		NO		IN FOCUS
178959187	https://volunteer.ala.org.au/validate/task/178959187	Valid		system	Tile_007-057-000_0-000.jpg		2021-05-06 12:01:20	2021-05-06 12:01:21		NO		IN FOCUS
178959187	https://volunteer.ala.org.au/validate/task/178959187	Valid		system	Tile_007-057-000_0-000.jpg		2021-05-06 12:00:18	2021-05-06 12:01:21		NO		IN FOCUS
178959189	https://volunteer.ala.org.au/validate/task/178959189	Valid		system	Tile_007-059-000_0-000.jpg		2021-05-06 07:48:40	2021-05-06 12:01:49		NO		IN FOCUS
178959189	https://volunteer.ala.org.au/validate/task/178959189	Valid		system	Tile_007-059-000_0-000.jpg			2021-05-06 12:01:49		NO		IN FOCUS
178959189	https://volunteer.ala.org.au/validate/task/178959189	Valid		system	Tile_007-059-000_0-000.jpg		2021-05-06 12:00:32	2021-05-06 12:01:49		NO		IN FOCUS
178959189	https://volunteer.ala.org.au/validate/task/178959189	Valid		system	Tile_007-059-000_0-000.jpg		2021-05-06 12:01:49	2021-05-06 12:01:49		NO		IN FOCUS
178959190	https://volunteer.ala.org.au/validate/task/178959190	Valid		system	Tile_007-060-000_0-000.jpg		2021-05-06 12:00:44	2021-05-06 12:02:04		NO		IN FOCUS
178959190	https://volunteer.ala.org.au/validate/task/178959190	Valid		system	Tile_007-060-000_0-000.jpg		2021-05-06 12:02:04	2021-05-06 12:02:04		NO		IN FOCUS
178959190	https://volunteer.ala.org.au/validate/task/178959190	Valid		system	Tile_007-060-000_0-000.jpg			2021-05-06 12:02:04		NO		IN FOCUS
178959190	https://volunteer.ala.org.au/validate/task/178959190	Valid		system	Tile_007-060-000_0-000.jpg		2021-05-06 07:49:03	2021-05-06 12:02:04		NO		IN FOCUS
178959193	https://volunteer.ala.org.au/validate/task/178959193	Valid		system	Tile_008-003-000_0-000.jpg			2021-05-06 12:02:45		NO		IN FOCUS
178959193	https://volunteer.ala.org.au/validate/task/178959193	Valid		system	Tile_008-003-000_0-000.jpg		2021-05-06 12:02:45	2021-05-06 12:02:45		NO		IN FOCUS
178959193	https://volunteer.ala.org.au/validate/task/178959193	Valid		system	Tile_008-003-000_0-000.jpg		2021-05-06 07:51:12	2021-05-06 12:02:45		NO		IN FOCUS
178959193	https://volunteer.ala.org.au/validate/task/178959193	Valid		system	Tile_008-003-000_0-000.jpg		2021-05-06 12:01:19	2021-05-06 12:02:45		NO		IN FOCUS
178959196	https://volunteer.ala.org.au/validate/task/178959196	Valid		system	Tile_008-006-000_0-000.jpg		2021-05-06 12:01:39	2021-05-06 12:03:33		NO		IN FOCUS
178959196	https://volunteer.ala.org.au/validate/task/178959196	Valid		system	Tile_008-006-000_0-000.jpg		2021-05-06 07:52:27	2021-05-06 12:03:33		NO		IN FOCUS
178959196	https://volunteer.ala.org.au/validate/task/178959196	Valid		system	Tile_008-006-000_0-000.jpg		2021-05-06 12:03:33	2021-05-06 12:03:33		NO		IN FOCUS
178959196	https://volunteer.ala.org.au/validate/task/178959196	Valid		system	Tile_008-006-000_0-000.jpg			2021-05-06 12:03:33		NO		IN FOCUS
178959200	https://volunteer.ala.org.au/validate/task/178959200	Valid		system	Tile_008-010-000_0-000.jpg			2021-05-06 12:04:28		NO		IN FOCUS
178959200	https://volunteer.ala.org.au/validate/task/178959200	Valid		system	Tile_008-010-000_0-000.jpg		2021-05-06 12:04:27	2021-05-06 12:04:28		NO		IN FOCUS
178959200	https://volunteer.ala.org.au/validate/task/178959200	Valid		system	Tile_008-010-000_0-000.jpg		2021-05-06 07:53:58	2021-05-06 12:04:28		NO		IN FOCUS
178959200	https://volunteer.ala.org.au/validate/task/178959200	Valid		system	Tile_008-010-000_0-000.jpg		2021-05-06 12:02:05	2021-05-06 12:04:28		NO		IN FOCUS
178959201	https://volunteer.ala.org.au/validate/task/178959201	Valid		system	Tile_008-011-000_0-000.jpg		2021-05-06 12:02:16	2021-05-06 12:04:41		NO		IN FOCUS
178959201	https://volunteer.ala.org.au/validate/task/178959201	Valid		system	Tile_008-011-000_0-000.jpg		2021-05-06 12:04:41	2021-05-06 12:04:41		NO		IN FOCUS
178959201	https://volunteer.ala.org.au/validate/task/178959201	Valid		system	Tile_008-011-000_0-000.jpg		2021-05-06 07:54:17	2021-05-06 12:04:41		NO		IN FOCUS
178959201	https://volunteer.ala.org.au/validate/task/178959201	Valid		system	Tile_008-011-000_0-000.jpg			2021-05-06 12:04:41		NO		IN FOCUS
178958746	https://volunteer.ala.org.au/validate/task/178958746	Valid		system	Tile_007-018-000_0-000.jpg		2021-05-06 12:04:55	2021-05-06 12:04:55		NO		IN FOCUS
178958746	https://volunteer.ala.org.au/validate/task/178958746	Valid		system	Tile_007-018-000_0-000.jpg			2021-05-06 12:04:55		NO		IN FOCUS
178958746	https://volunteer.ala.org.au/validate/task/178958746	Valid		system	Tile_007-018-000_0-000.jpg		2021-05-06 11:53:16	2021-05-06 12:04:55		NO		IN FOCUS
178958746	https://volunteer.ala.org.au/validate/task/178958746	Valid		system	Tile_007-018-000_0-000.jpg		2021-05-06 07:17:04	2021-05-06 12:04:55		NO		IN FOCUS
178959204	https://volunteer.ala.org.au/validate/task/178959204	Valid		system	Tile_008-014-000_0-000.jpg		2021-05-06 12:05:42	2021-05-06 12:05:42		NO		IN FOCUS
178959204	https://volunteer.ala.org.au/validate/task/178959204	Valid		system	Tile_008-014-000_0-000.jpg			2021-05-06 12:05:42		NO		IN FOCUS
178959204	https://volunteer.ala.org.au/validate/task/178959204	Valid		system	Tile_008-014-000_0-000.jpg		2021-05-06 07:55:27	2021-05-06 12:05:42		NO		IN FOCUS
178959204	https://volunteer.ala.org.au/validate/task/178959204	Valid		system	Tile_008-014-000_0-000.jpg		2021-05-06 12:02:37	2021-05-06 12:05:42		NO		IN FOCUS
178959207	https://volunteer.ala.org.au/validate/task/178959207	Valid		system	Tile_008-017-000_0-000.jpg		2021-05-06 12:02:56	2021-05-06 12:06:17		NO		IN FOCUS
178959207	https://volunteer.ala.org.au/validate/task/178959207	Valid		system	Tile_008-017-000_0-000.jpg		2021-05-06 07:56:34	2021-05-06 12:06:17		NO		IN FOCUS
178959207	https://volunteer.ala.org.au/validate/task/178959207	Valid		system	Tile_008-017-000_0-000.jpg			2021-05-06 12:06:17		NO		IN FOCUS
178959207	https://volunteer.ala.org.au/validate/task/178959207	Valid		system	Tile_008-017-000_0-000.jpg		2021-05-06 12:06:17	2021-05-06 12:06:17		NO		IN FOCUS
178958747	https://volunteer.ala.org.au/validate/task/178958747	Valid		system	Tile_007-019-000_0-000.jpg		2021-05-06 07:22:58	2021-05-06 12:06:55		NO		IN FOCUS
178958747	https://volunteer.ala.org.au/validate/task/178958747	Valid		system	Tile_007-019-000_0-000.jpg		2021-05-06 12:06:55	2021-05-06 12:06:55		NO		IN FOCUS
178958747	https://volunteer.ala.org.au/validate/task/178958747	Valid		system	Tile_007-019-000_0-000.jpg			2021-05-06 12:06:55		NO		IN FOCUS
178958747	https://volunteer.ala.org.au/validate/task/178958747	Valid		system	Tile_007-019-000_0-000.jpg		2021-05-06 11:52:02	2021-05-06 12:06:55		NO
178958747	https://volunteer.ala.org.au/validate/task/178958747	Valid		system	Tile_007-019-000_0-000.jpg		2021-05-06 11:53:28	2021-05-06 12:06:55		NO		IN FOCUS
178958748	https://volunteer.ala.org.au/validate/task/178958748	Valid		system	Tile_007-020-000_0-000.jpg			2021-05-06 12:10:52		NO		IN FOCUS
178958748	https://volunteer.ala.org.au/validate/task/178958748	Valid		system	Tile_007-020-000_0-000.jpg		2021-05-06 11:53:40	2021-05-06 12:10:52		NO		IN FOCUS
178958748	https://volunteer.ala.org.au/validate/task/178958748	Valid		system	Tile_007-020-000_0-000.jpg		2021-05-06 07:30:51	2021-05-06 12:10:52		NO		IN FOCUS
178958748	https://volunteer.ala.org.au/validate/task/178958748	Valid		system	Tile_007-020-000_0-000.jpg		2021-05-06 12:10:51	2021-05-06 12:10:52		NO		IN FOCUS
178958749	https://volunteer.ala.org.au/validate/task/178958749	Valid		system	Tile_007-021-000_0-000.jpg		2021-05-06 07:31:13	2021-05-06 12:12:46		NO		IN FOCUS
178958749	https://volunteer.ala.org.au/validate/task/178958749	Valid		system	Tile_007-021-000_0-000.jpg		2021-05-06 12:12:46	2021-05-06 12:12:46		NO		IN FOCUS
178958749	https://volunteer.ala.org.au/validate/task/178958749	Valid		system	Tile_007-021-000_0-000.jpg			2021-05-06 12:12:46		NO		IN FOCUS
178958749	https://volunteer.ala.org.au/validate/task/178958749	Valid		system	Tile_007-021-000_0-000.jpg		2021-05-06 11:53:51	2021-05-06 12:12:46		NO		IN FOCUS
178958753	https://volunteer.ala.org.au/validate/task/178958753	Valid		system	Tile_007-025-000_0-000.jpg		2021-05-06 12:17:15	2021-05-06 12:17:15		NO		IN FOCUS
178958753	https://volunteer.ala.org.au/validate/task/178958753	Valid		system	Tile_007-025-000_0-000.jpg			2021-05-06 12:17:15		NO		IN FOCUS
178958753	https://volunteer.ala.org.au/validate/task/178958753	Valid		system	Tile_007-025-000_0-000.jpg		2021-05-06 07:34:20	2021-05-06 12:17:15		NO		IN FOCUS
178958753	https://volunteer.ala.org.au/validate/task/178958753	Valid		system	Tile_007-025-000_0-000.jpg		2021-05-06 11:53:11	2021-05-06 12:17:15		NO		IN FOCUS
178958756	https://volunteer.ala.org.au/validate/task/178958756	Valid		system	Tile_007-028-000_0-000.jpg		2021-05-06 11:54:04	2021-05-06 12:19:16		NO		IN FOCUS
178958756	https://volunteer.ala.org.au/validate/task/178958756	Valid		system	Tile_007-028-000_0-000.jpg		2021-05-06 12:19:16	2021-05-06 12:19:16		NO		IN FOCUS
178958756	https://volunteer.ala.org.au/validate/task/178958756	Valid		system	Tile_007-028-000_0-000.jpg		2021-05-06 07:35:35	2021-05-06 12:19:16		NO		IN FOCUS
178958756	https://volunteer.ala.org.au/validate/task/178958756	Valid		system	Tile_007-028-000_0-000.jpg			2021-05-06 12:19:16		NO		IN FOCUS
178958759	https://volunteer.ala.org.au/validate/task/178958759	Valid		system	Tile_007-031-000_0-000.jpg		2021-05-06 07:37:20	2021-05-06 12:21:36		NO		IN FOCUS
178958759	https://volunteer.ala.org.au/validate/task/178958759	Valid		system	Tile_007-031-000_0-000.jpg			2021-05-06 12:21:36		NO		IN FOCUS
178958759	https://volunteer.ala.org.au/validate/task/178958759	Valid		system	Tile_007-031-000_0-000.jpg		2021-05-06 11:54:51	2021-05-06 12:21:36		NO		IN FOCUS
178958759	https://volunteer.ala.org.au/validate/task/178958759	Valid		system	Tile_007-031-000_0-000.jpg		2021-05-06 12:21:36	2021-05-06 12:21:36		NO		IN FOCUS
178958761	https://volunteer.ala.org.au/validate/task/178958761	Valid		system	Tile_007-033-000_0-000.jpg		2021-05-06 07:38:02	2021-05-06 12:22:18		NO		IN FOCUS
178958761	https://volunteer.ala.org.au/validate/task/178958761	Valid		system	Tile_007-033-000_0-000.jpg		2021-05-06 12:22:17	2021-05-06 12:22:18		NO		IN FOCUS
178958761	https://volunteer.ala.org.au/validate/task/178958761	Valid		system	Tile_007-033-000_0-000.jpg			2021-05-06 12:22:18		NO		IN FOCUS
178958761	https://volunteer.ala.org.au/validate/task/178958761	Valid		system	Tile_007-033-000_0-000.jpg		2021-05-06 11:55:21	2021-05-06 12:22:18		NO		IN FOCUS
178958762	https://volunteer.ala.org.au/validate/task/178958762	Valid		system	Tile_007-034-000_0-000.jpg		2021-05-06 12:25:51	2021-05-06 12:25:51		NO		IN FOCUS
178958762	https://volunteer.ala.org.au/validate/task/178958762	Valid		system	Tile_007-034-000_0-000.jpg			2021-05-06 12:25:51		NO		IN FOCUS
178958762	https://volunteer.ala.org.au/validate/task/178958762	Valid		system	Tile_007-034-000_0-000.jpg		2021-05-06 11:55:41	2021-05-06 12:25:51		NO		IN FOCUS
178958762	https://volunteer.ala.org.au/validate/task/178958762	Valid		system	Tile_007-034-000_0-000.jpg		2021-05-06 07:38:22	2021-05-06 12:25:51		NO		IN FOCUS
178958763	https://volunteer.ala.org.au/validate/task/178958763	Valid		system	Tile_007-035-000_0-000.jpg		2021-05-06 12:26:55	2021-05-06 12:26:55		NO		IN FOCUS
178958763	https://volunteer.ala.org.au/validate/task/178958763	Valid		system	Tile_007-035-000_0-000.jpg			2021-05-06 12:26:55		NO		IN FOCUS
178958763	https://volunteer.ala.org.au/validate/task/178958763	Valid		system	Tile_007-035-000_0-000.jpg		2021-05-06 11:55:55	2021-05-06 12:26:55		NO		IN FOCUS
178958763	https://volunteer.ala.org.au/validate/task/178958763	Valid		system	Tile_007-035-000_0-000.jpg		2021-05-06 07:38:43	2021-05-06 12:26:55		NO		IN FOCUS
178958768	https://volunteer.ala.org.au/validate/task/178958768	Valid		system	Tile_007-040-000_0-000.jpg			2021-05-06 12:29:41		NO		IN FOCUS
178958768	https://volunteer.ala.org.au/validate/task/178958768	Valid		system	Tile_007-040-000_0-000.jpg		2021-05-06 12:29:41	2021-05-06 12:29:41		NO		IN FOCUS
178958768	https://volunteer.ala.org.au/validate/task/178958768	Valid		system	Tile_007-040-000_0-000.jpg		2021-05-06 11:57:22	2021-05-06 12:29:41		NO		IN FOCUS
178958768	https://volunteer.ala.org.au/validate/task/178958768	Valid		system	Tile_007-040-000_0-000.jpg		2021-05-06 07:41:01	2021-05-06 12:29:41		NO		IN FOCUS
178959172	https://volunteer.ala.org.au/validate/task/178959172	Valid		system	Tile_007-042-000_0-000.jpg		2021-05-06 12:31:56	2021-05-06 12:31:56		NO		IN FOCUS
178959172	https://volunteer.ala.org.au/validate/task/178959172	Valid		system	Tile_007-042-000_0-000.jpg		2021-05-06 11:57:49	2021-05-06 12:31:56		NO		IN FOCUS
178959172	https://volunteer.ala.org.au/validate/task/178959172	Valid		system	Tile_007-042-000_0-000.jpg		2021-05-06 07:41:43	2021-05-06 12:31:56		NO		IN FOCUS
178959172	https://volunteer.ala.org.au/validate/task/178959172	Valid		system	Tile_007-042-000_0-000.jpg			2021-05-06 12:31:56		NO		IN FOCUS
178959179	https://volunteer.ala.org.au/validate/task/178959179	Valid		system	Tile_007-049-000_0-000.jpg			2021-05-06 12:32:37		NO		IN FOCUS
178959179	https://volunteer.ala.org.au/validate/task/178959179	Valid		system	Tile_007-049-000_0-000.jpg		2021-05-06 12:32:37	2021-05-06 12:32:37		NO		IN FOCUS
178959179	https://volunteer.ala.org.au/validate/task/178959179	Valid		system	Tile_007-049-000_0-000.jpg		2021-05-06 11:59:15	2021-05-06 12:32:37		NO		IN FOCUS
178959179	https://volunteer.ala.org.au/validate/task/178959179	Valid		system	Tile_007-049-000_0-000.jpg		2021-05-06 07:44:08	2021-05-06 12:32:37		NO		IN FOCUS
178959181	https://volunteer.ala.org.au/validate/task/178959181	Valid		system	Tile_007-051-000_0-000.jpg		2021-05-06 11:59:51	2021-05-06 12:36:20		NO		IN FOCUS
178959181	https://volunteer.ala.org.au/validate/task/178959181	Valid		system	Tile_007-051-000_0-000.jpg			2021-05-06 12:36:20		NO		IN FOCUS
178959181	https://volunteer.ala.org.au/validate/task/178959181	Valid		system	Tile_007-051-000_0-000.jpg		2021-05-06 12:36:19	2021-05-06 12:36:20		NO		IN FOCUS
178959181	https://volunteer.ala.org.au/validate/task/178959181	Valid		system	Tile_007-051-000_0-000.jpg		2021-05-06 07:44:51	2021-05-06 12:36:20		NO		IN FOCUS
178959183	https://volunteer.ala.org.au/validate/task/178959183	Valid		system	Tile_007-053-000_0-000.jpg		2021-05-06 12:39:34	2021-05-06 12:39:34		NO		IN FOCUS
178959183	https://volunteer.ala.org.au/validate/task/178959183	Valid		system	Tile_007-053-000_0-000.jpg			2021-05-06 12:39:34		NO		IN FOCUS
178959183	https://volunteer.ala.org.au/validate/task/178959183	Valid		system	Tile_007-053-000_0-000.jpg		2021-05-06 07:45:35	2021-05-06 12:39:34		NO		IN FOCUS
178959183	https://volunteer.ala.org.au/validate/task/178959183	Valid		system	Tile_007-053-000_0-000.jpg		2021-05-06 12:00:21	2021-05-06 12:39:34		NO		IN FOCUS
178959185	https://volunteer.ala.org.au/validate/task/178959185	Valid		system	Tile_007-055-000_0-000.jpg		2021-05-06 07:46:20	2021-05-06 12:41:08		NO		IN FOCUS
178959185	https://volunteer.ala.org.au/validate/task/178959185	Valid		system	Tile_007-055-000_0-000.jpg		2021-05-06 12:00:53	2021-05-06 12:41:08		NO		IN FOCUS
178959185	https://volunteer.ala.org.au/validate/task/178959185	Valid		system	Tile_007-055-000_0-000.jpg			2021-05-06 12:41:08		NO		IN FOCUS
178959185	https://volunteer.ala.org.au/validate/task/178959185	Valid		system	Tile_007-055-000_0-000.jpg		2021-05-06 12:41:08	2021-05-06 12:41:08		NO		IN FOCUS
178959188	https://volunteer.ala.org.au/validate/task/178959188	Valid		system	Tile_007-058-000_0-000.jpg		2021-05-06 07:47:47	2021-05-06 12:42:24		NO		IN FOCUS
178959188	https://volunteer.ala.org.au/validate/task/178959188	Valid		system	Tile_007-058-000_0-000.jpg		2021-05-06 12:01:34	2021-05-06 12:42:24		NO		IN FOCUS
178959188	https://volunteer.ala.org.au/validate/task/178959188	Valid		system	Tile_007-058-000_0-000.jpg		2021-05-06 12:42:24	2021-05-06 12:42:24		NO		IN FOCUS
178959188	https://volunteer.ala.org.au/validate/task/178959188	Valid		system	Tile_007-058-000_0-000.jpg			2021-05-06 12:42:24		NO		IN FOCUS
178959191	https://volunteer.ala.org.au/validate/task/178959191	Valid		system	Tile_008-001-000_0-000.jpg		2021-05-06 12:44:48	2021-05-06 12:44:48		NO		IN FOCUS
178959191	https://volunteer.ala.org.au/validate/task/178959191	Valid		system	Tile_008-001-000_0-000.jpg			2021-05-06 12:44:48		NO		IN FOCUS
178959191	https://volunteer.ala.org.au/validate/task/178959191	Valid		system	Tile_008-001-000_0-000.jpg		2021-05-06 12:00:55	2021-05-06 12:44:48		NO		IN FOCUS
178959191	https://volunteer.ala.org.au/validate/task/178959191	Valid		system	Tile_008-001-000_0-000.jpg		2021-05-06 12:02:17	2021-05-06 12:44:48		NO		IN FOCUS
178959191	https://volunteer.ala.org.au/validate/task/178959191	Valid		system	Tile_008-001-000_0-000.jpg		2021-05-06 07:49:24	2021-05-06 12:44:48	1	YES	MIDDLE	IN FOCUS		Nothofagus pollen
178959197	https://volunteer.ala.org.au/validate/task/178959197	Valid		system	Tile_008-007-000_0-000.jpg		2021-05-06 07:52:48	2021-05-06 12:45:50		NO		IN FOCUS
178959197	https://volunteer.ala.org.au/validate/task/178959197	Valid		system	Tile_008-007-000_0-000.jpg		2021-05-06 12:03:48	2021-05-06 12:45:50		NO		IN FOCUS
178959197	https://volunteer.ala.org.au/validate/task/178959197	Valid		system	Tile_008-007-000_0-000.jpg			2021-05-06 12:45:50		NO		IN FOCUS
178959197	https://volunteer.ala.org.au/validate/task/178959197	Valid		system	Tile_008-007-000_0-000.jpg		2021-05-06 12:45:50	2021-05-06 12:45:50		NO		IN FOCUS
178959203	https://volunteer.ala.org.au/validate/task/178959203	Valid		system	Tile_008-013-000_0-000.jpg			2021-05-06 12:51:35		NO		IN FOCUS
178959203	https://volunteer.ala.org.au/validate/task/178959203	Valid		system	Tile_008-013-000_0-000.jpg		2021-05-06 12:51:35	2021-05-06 12:51:35		NO		IN FOCUS
178959203	https://volunteer.ala.org.au/validate/task/178959203	Valid		system	Tile_008-013-000_0-000.jpg		2021-05-06 07:55:05	2021-05-06 12:51:35		NO		IN FOCUS
178959203	https://volunteer.ala.org.au/validate/task/178959203	Valid		system	Tile_008-013-000_0-000.jpg		2021-05-06 12:05:23	2021-05-06 12:51:35		NO		IN FOCUS
178959208	https://volunteer.ala.org.au/validate/task/178959208	Valid		system	Tile_008-018-000_0-000.jpg		2021-05-06 12:06:29	2021-05-06 12:56:09		NO		IN FOCUS
178959208	https://volunteer.ala.org.au/validate/task/178959208	Valid		system	Tile_008-018-000_0-000.jpg			2021-05-06 12:56:09		NO		IN FOCUS
178959208	https://volunteer.ala.org.au/validate/task/178959208	Valid		system	Tile_008-018-000_0-000.jpg		2021-05-06 07:56:54	2021-05-06 12:56:09		NO		IN FOCUS
178959208	https://volunteer.ala.org.au/validate/task/178959208	Valid		system	Tile_008-018-000_0-000.jpg		2021-05-06 12:56:09	2021-05-06 12:56:09		NO		IN FOCUS
178959210	https://volunteer.ala.org.au/validate/task/178959210	Valid		system	Tile_008-020-000_0-000.jpg		2021-05-06 07:57:34	2021-05-06 13:01:55		NO		IN FOCUS
178959210	https://volunteer.ala.org.au/validate/task/178959210	Valid		system	Tile_008-020-000_0-000.jpg		2021-05-06 13:01:55	2021-05-06 13:01:55		NO		IN FOCUS
178959210	https://volunteer.ala.org.au/validate/task/178959210	Valid		system	Tile_008-020-000_0-000.jpg			2021-05-06 13:01:55		NO		IN FOCUS
178959210	https://volunteer.ala.org.au/validate/task/178959210	Valid		system	Tile_008-020-000_0-000.jpg		2021-05-06 12:06:49	2021-05-06 13:01:55		NO		IN FOCUS
178959211	https://volunteer.ala.org.au/validate/task/178959211	Valid		system	Tile_008-021-000_0-000.jpg		2021-05-06 07:57:56	2021-05-06 13:04:58		NO		IN FOCUS
178959211	https://volunteer.ala.org.au/validate/task/178959211	Valid		system	Tile_008-021-000_0-000.jpg		2021-05-06 13:04:58	2021-05-06 13:04:58		NO		IN FOCUS
178959211	https://volunteer.ala.org.au/validate/task/178959211	Valid		system	Tile_008-021-000_0-000.jpg		2021-05-06 12:07:09	2021-05-06 13:04:58		NO		IN FOCUS
178959211	https://volunteer.ala.org.au/validate/task/178959211	Valid		system	Tile_008-021-000_0-000.jpg			2021-05-06 13:04:58		NO		IN FOCUS
178959214	https://volunteer.ala.org.au/validate/task/178959214	Valid		system	Tile_008-024-000_0-000.jpg		2021-05-06 13:08:19	2021-05-06 13:08:20		NO		IN FOCUS
178959214	https://volunteer.ala.org.au/validate/task/178959214	Valid		system	Tile_008-024-000_0-000.jpg		2021-05-06 07:59:15	2021-05-06 13:08:20		NO		IN FOCUS
178959214	https://volunteer.ala.org.au/validate/task/178959214	Valid		system	Tile_008-024-000_0-000.jpg			2021-05-06 13:08:20		NO		IN FOCUS
178959214	https://volunteer.ala.org.au/validate/task/178959214	Valid		system	Tile_008-024-000_0-000.jpg		2021-05-06 12:07:51	2021-05-06 13:08:20		NO		IN FOCUS
178959215	https://volunteer.ala.org.au/validate/task/178959215	Valid		system	Tile_008-025-000_0-000.jpg			2021-05-06 13:11:18		NO		IN FOCUS
178959215	https://volunteer.ala.org.au/validate/task/178959215	Valid		system	Tile_008-025-000_0-000.jpg		2021-05-06 13:11:18	2021-05-06 13:11:18		NO		IN FOCUS
178959215	https://volunteer.ala.org.au/validate/task/178959215	Valid		system	Tile_008-025-000_0-000.jpg		2021-05-06 07:59:36	2021-05-06 13:11:18		NO		IN FOCUS
178959215	https://volunteer.ala.org.au/validate/task/178959215	Valid		system	Tile_008-025-000_0-000.jpg		2021-05-06 12:08:05	2021-05-06 13:11:18		NO		IN FOCUS
178959216	https://volunteer.ala.org.au/validate/task/178959216	Valid		system	Tile_008-026-000_0-000.jpg		2021-05-06 12:10:39	2021-05-06 13:12:03		NO		IN FOCUS
178959216	https://volunteer.ala.org.au/validate/task/178959216	Valid		system	Tile_008-026-000_0-000.jpg			2021-05-06 13:12:03		NO		IN FOCUS
178959216	https://volunteer.ala.org.au/validate/task/178959216	Valid		system	Tile_008-026-000_0-000.jpg		2021-05-06 13:12:03	2021-05-06 13:12:03		NO		IN FOCUS
178959216	https://volunteer.ala.org.au/validate/task/178959216	Valid		system	Tile_008-026-000_0-000.jpg		2021-05-06 07:59:59	2021-05-06 13:12:03		NO		IN FOCUS
178959217	https://volunteer.ala.org.au/validate/task/178959217	Valid		system	Tile_008-027-000_0-000.jpg		2021-05-06 08:00:20	2021-05-06 13:15:22		NO		IN FOCUS
178959217	https://volunteer.ala.org.au/validate/task/178959217	Valid		system	Tile_008-027-000_0-000.jpg		2021-05-06 12:10:52	2021-05-06 13:15:22		NO		IN FOCUS
178959217	https://volunteer.ala.org.au/validate/task/178959217	Valid		system	Tile_008-027-000_0-000.jpg		2021-05-06 13:15:22	2021-05-06 13:15:22		NO		IN FOCUS
178959217	https://volunteer.ala.org.au/validate/task/178959217	Valid		system	Tile_008-027-000_0-000.jpg			2021-05-06 13:15:22		NO		IN FOCUS
178959218	https://volunteer.ala.org.au/validate/task/178959218	Valid		system	Tile_008-028-000_0-000.jpg		2021-05-06 08:00:41	2021-05-06 13:18:42		NO		IN FOCUS
178959218	https://volunteer.ala.org.au/validate/task/178959218	Valid		system	Tile_008-028-000_0-000.jpg			2021-05-06 13:18:42		NO		IN FOCUS
178959218	https://volunteer.ala.org.au/validate/task/178959218	Valid		system	Tile_008-028-000_0-000.jpg		2021-05-06 13:18:42	2021-05-06 13:18:42		NO		IN FOCUS
178959218	https://volunteer.ala.org.au/validate/task/178959218	Valid		system	Tile_008-028-000_0-000.jpg		2021-05-06 12:11:09	2021-05-06 13:18:42		NO		IN FOCUS
178959219	https://volunteer.ala.org.au/validate/task/178959219	Valid		system	Tile_008-029-000_0-000.jpg		2021-05-06 12:11:23	2021-05-06 13:20:31		NO		IN FOCUS
178959219	https://volunteer.ala.org.au/validate/task/178959219	Valid		system	Tile_008-029-000_0-000.jpg			2021-05-06 13:20:31		NO		IN FOCUS
178959219	https://volunteer.ala.org.au/validate/task/178959219	Valid		system	Tile_008-029-000_0-000.jpg		2021-05-06 13:20:31	2021-05-06 13:20:31		NO		IN FOCUS
178959219	https://volunteer.ala.org.au/validate/task/178959219	Valid		system	Tile_008-029-000_0-000.jpg		2021-05-06 08:01:04	2021-05-06 13:20:31		NO		IN FOCUS
178959220	https://volunteer.ala.org.au/validate/task/178959220	Valid		system	Tile_008-030-000_0-000.jpg			2021-05-06 13:23:15		NO		IN FOCUS
178959220	https://volunteer.ala.org.au/validate/task/178959220	Valid		system	Tile_008-030-000_0-000.jpg		2021-05-06 13:23:15	2021-05-06 13:23:15		NO		IN FOCUS
178959220	https://volunteer.ala.org.au/validate/task/178959220	Valid		system	Tile_008-030-000_0-000.jpg		2021-05-06 08:01:41	2021-05-06 13:23:15		NO		IN FOCUS
178959220	https://volunteer.ala.org.au/validate/task/178959220	Valid		system	Tile_008-030-000_0-000.jpg		2021-05-06 12:11:39	2021-05-06 13:23:15		NO		IN FOCUS
178959221	https://volunteer.ala.org.au/validate/task/178959221	Valid		system	Tile_008-031-000_0-000.jpg		2021-05-06 12:11:53	2021-05-06 13:24:29		NO		IN FOCUS
178959221	https://volunteer.ala.org.au/validate/task/178959221	Valid		system	Tile_008-031-000_0-000.jpg		2021-05-06 08:02:00	2021-05-06 13:24:29		NO		IN FOCUS
178959221	https://volunteer.ala.org.au/validate/task/178959221	Valid		system	Tile_008-031-000_0-000.jpg		2021-05-06 13:24:29	2021-05-06 13:24:29		NO		IN FOCUS
178959221	https://volunteer.ala.org.au/validate/task/178959221	Valid		system	Tile_008-031-000_0-000.jpg			2021-05-06 13:24:29		NO		IN FOCUS
178959223	https://volunteer.ala.org.au/validate/task/178959223	Valid		system	Tile_008-033-000_0-000.jpg		2021-05-06 13:27:52	2021-05-06 13:27:52		NO		IN FOCUS
178959223	https://volunteer.ala.org.au/validate/task/178959223	Valid		system	Tile_008-033-000_0-000.jpg		2021-05-06 08:02:41	2021-05-06 13:27:52		NO		IN FOCUS
178959223	https://volunteer.ala.org.au/validate/task/178959223	Valid		system	Tile_008-033-000_0-000.jpg		2021-05-06 12:12:10	2021-05-06 13:27:52		NO		IN FOCUS
178959223	https://volunteer.ala.org.au/validate/task/178959223	Valid		system	Tile_008-033-000_0-000.jpg			2021-05-06 13:27:52		NO		IN FOCUS
178959226	https://volunteer.ala.org.au/validate/task/178959226	Valid		system	Tile_008-036-000_0-000.jpg		2021-05-06 13:35:36	2021-05-06 13:35:36		NO		IN FOCUS
178959226	https://volunteer.ala.org.au/validate/task/178959226	Valid		system	Tile_008-036-000_0-000.jpg			2021-05-06 13:35:36		NO		IN FOCUS
178959226	https://volunteer.ala.org.au/validate/task/178959226	Valid		system	Tile_008-036-000_0-000.jpg		2021-05-06 08:03:41	2021-05-06 13:35:36		NO		IN FOCUS
178959226	https://volunteer.ala.org.au/validate/task/178959226	Valid		system	Tile_008-036-000_0-000.jpg		2021-05-06 12:13:49	2021-05-06 13:35:36		NO		IN FOCUS
178959227	https://volunteer.ala.org.au/validate/task/178959227	Valid		system	Tile_008-037-000_0-000.jpg		2021-05-06 12:14:30	2021-05-06 13:36:16		NO		IN FOCUS
178959227	https://volunteer.ala.org.au/validate/task/178959227	Valid		system	Tile_008-037-000_0-000.jpg			2021-05-06 13:36:16		NO		IN FOCUS
178959227	https://volunteer.ala.org.au/validate/task/178959227	Valid		system	Tile_008-037-000_0-000.jpg		2021-05-06 13:36:16	2021-05-06 13:36:16		NO		IN FOCUS
178959227	https://volunteer.ala.org.au/validate/task/178959227	Valid		system	Tile_008-037-000_0-000.jpg		2021-05-06 08:04:01	2021-05-06 13:36:16		NO		IN FOCUS
178959230	https://volunteer.ala.org.au/validate/task/178959230	Valid		system	Tile_008-040-000_0-000.jpg		2021-05-06 12:15:11	2021-05-06 13:40:36		NO		IN FOCUS
178959230	https://volunteer.ala.org.au/validate/task/178959230	Valid		system	Tile_008-040-000_0-000.jpg			2021-05-06 13:40:36		NO		IN FOCUS
178959230	https://volunteer.ala.org.au/validate/task/178959230	Valid		system	Tile_008-040-000_0-000.jpg		2021-05-06 08:06:37	2021-05-06 13:40:36		NO		IN FOCUS
178959230	https://volunteer.ala.org.au/validate/task/178959230	Valid		system	Tile_008-040-000_0-000.jpg		2021-05-06 13:40:35	2021-05-06 13:40:36		NO		IN FOCUS
178959231	https://volunteer.ala.org.au/validate/task/178959231	Valid		system	Tile_008-041-000_0-000.jpg		2021-05-06 13:43:32	2021-05-06 13:43:32		NO		IN FOCUS
178959231	https://volunteer.ala.org.au/validate/task/178959231	Valid		system	Tile_008-041-000_0-000.jpg		2021-05-06 08:07:04	2021-05-06 13:43:32		NO		IN FOCUS
178959231	https://volunteer.ala.org.au/validate/task/178959231	Valid		system	Tile_008-041-000_0-000.jpg			2021-05-06 13:43:32		NO		IN FOCUS
178959231	https://volunteer.ala.org.au/validate/task/178959231	Valid		system	Tile_008-041-000_0-000.jpg		2021-05-06 12:15:25	2021-05-06 13:43:32		NO		IN FOCUS
178959234	https://volunteer.ala.org.au/validate/task/178959234	Valid		system	Tile_008-044-000_0-000.jpg		2021-05-06 08:09:35	2021-05-06 13:43:55		NO		IN FOCUS
178959234	https://volunteer.ala.org.au/validate/task/178959234	Valid		system	Tile_008-044-000_0-000.jpg			2021-05-06 13:43:55		NO		IN FOCUS
178959234	https://volunteer.ala.org.au/validate/task/178959234	Valid		system	Tile_008-044-000_0-000.jpg		2021-05-06 13:43:55	2021-05-06 13:43:55		NO		IN FOCUS
178959234	https://volunteer.ala.org.au/validate/task/178959234	Valid		system	Tile_008-044-000_0-000.jpg		2021-05-06 12:16:02	2021-05-06 13:43:55		NO		IN FOCUS
178959235	https://volunteer.ala.org.au/validate/task/178959235	Valid		system	Tile_008-045-000_0-000.jpg		2021-05-06 08:10:04	2021-05-06 13:44:22		NO		IN FOCUS
178959235	https://volunteer.ala.org.au/validate/task/178959235	Valid		system	Tile_008-045-000_0-000.jpg		2021-05-06 12:16:15	2021-05-06 13:44:22		NO		IN FOCUS
178959235	https://volunteer.ala.org.au/validate/task/178959235	Valid		system	Tile_008-045-000_0-000.jpg		2021-05-06 13:44:22	2021-05-06 13:44:22		NO		IN FOCUS
178959235	https://volunteer.ala.org.au/validate/task/178959235	Valid		system	Tile_008-045-000_0-000.jpg			2021-05-06 13:44:22		NO		IN FOCUS
178959232	https://volunteer.ala.org.au/validate/task/178959232	Valid		system	Tile_008-042-000_0-000.jpg		2021-05-06 08:08:52	2021-05-06 13:44:40		NO		IN FOCUS
178959232	https://volunteer.ala.org.au/validate/task/178959232	Valid		system	Tile_008-042-000_0-000.jpg		2021-05-06 12:15:38	2021-05-06 13:44:40				IN FOCUS
178959232	https://volunteer.ala.org.au/validate/task/178959232	Valid		system	Tile_008-042-000_0-000.jpg		2021-05-06 13:43:23	2021-05-06 13:44:40		NO		IN FOCUS
178959232	https://volunteer.ala.org.au/validate/task/178959232	Valid		system	Tile_008-042-000_0-000.jpg		2021-05-06 13:44:40	2021-05-06 13:44:40		NO		IN FOCUS
178959232	https://volunteer.ala.org.au/validate/task/178959232	Valid		system	Tile_008-042-000_0-000.jpg			2021-05-06 13:44:40		NO		IN FOCUS
178959236	https://volunteer.ala.org.au/validate/task/178959236	Valid		system	Tile_008-046-000_0-000.jpg			2021-05-06 13:47:02		NO		IN FOCUS
178959236	https://volunteer.ala.org.au/validate/task/178959236	Valid		system	Tile_008-046-000_0-000.jpg		2021-05-06 13:47:02	2021-05-06 13:47:02		NO		IN FOCUS
178959236	https://volunteer.ala.org.au/validate/task/178959236	Valid		system	Tile_008-046-000_0-000.jpg		2021-05-06 12:16:28	2021-05-06 13:47:02		NO		IN FOCUS
178959236	https://volunteer.ala.org.au/validate/task/178959236	Valid		system	Tile_008-046-000_0-000.jpg		2021-05-06 08:10:25	2021-05-06 13:47:02		NO		IN FOCUS
178959237	https://volunteer.ala.org.au/validate/task/178959237	Valid		system	Tile_008-047-000_0-000.jpg		2021-05-06 08:10:48	2021-05-06 13:48:36		NO		IN FOCUS
178959237	https://volunteer.ala.org.au/validate/task/178959237	Valid		system	Tile_008-047-000_0-000.jpg		2021-05-06 13:48:35	2021-05-06 13:48:36		NO		IN FOCUS
178959237	https://volunteer.ala.org.au/validate/task/178959237	Valid		system	Tile_008-047-000_0-000.jpg			2021-05-06 13:48:36		NO		IN FOCUS
178959237	https://volunteer.ala.org.au/validate/task/178959237	Valid		system	Tile_008-047-000_0-000.jpg		2021-05-06 12:16:44	2021-05-06 13:48:36		NO		IN FOCUS
178959238	https://volunteer.ala.org.au/validate/task/178959238	Valid		system	Tile_008-048-000_0-000.jpg		2021-05-06 12:16:58	2021-05-06 14:00:36		NO		IN FOCUS
178959238	https://volunteer.ala.org.au/validate/task/178959238	Valid		system	Tile_008-048-000_0-000.jpg		2021-05-06 08:11:07	2021-05-06 14:00:36		NO		IN FOCUS
178959238	https://volunteer.ala.org.au/validate/task/178959238	Valid		system	Tile_008-048-000_0-000.jpg		2021-05-06 14:00:36	2021-05-06 14:00:36		NO		IN FOCUS
178959238	https://volunteer.ala.org.au/validate/task/178959238	Valid		system	Tile_008-048-000_0-000.jpg			2021-05-06 14:00:36		NO		IN FOCUS
178959239	https://volunteer.ala.org.au/validate/task/178959239	Valid		system	Tile_008-049-000_0-000.jpg		2021-05-06 08:11:35	2021-05-06 14:00:50		NO		IN FOCUS
178959239	https://volunteer.ala.org.au/validate/task/178959239	Valid		system	Tile_008-049-000_0-000.jpg		2021-05-06 14:00:50	2021-05-06 14:00:50		NO		IN FOCUS
178959239	https://volunteer.ala.org.au/validate/task/178959239	Valid		system	Tile_008-049-000_0-000.jpg		2021-05-06 12:17:12	2021-05-06 14:00:50		NO		IN FOCUS
178959239	https://volunteer.ala.org.au/validate/task/178959239	Valid		system	Tile_008-049-000_0-000.jpg			2021-05-06 14:00:50		NO		IN FOCUS
178959239	https://volunteer.ala.org.au/validate/task/178959239	Valid		system	Tile_008-049-000_0-000.jpg		2021-05-06 13:46:29	2021-05-06 14:00:50	1	YES	EDGE	IN FOCUS		Unknown
178959247	https://volunteer.ala.org.au/validate/task/178959247	Valid		system	Tile_008-057-000_0-000.jpg			2021-05-06 14:01:14		NO		IN FOCUS
178959247	https://volunteer.ala.org.au/validate/task/178959247	Valid		system	Tile_008-057-000_0-000.jpg		2021-05-06 14:01:13	2021-05-06 14:01:14		NO		IN FOCUS
178959247	https://volunteer.ala.org.au/validate/task/178959247	Valid		system	Tile_008-057-000_0-000.jpg		2021-05-06 12:18:57	2021-05-06 14:01:14		NO		IN FOCUS
178959247	https://volunteer.ala.org.au/validate/task/178959247	Valid		system	Tile_008-057-000_0-000.jpg		2021-05-06 08:14:41	2021-05-06 14:01:14		NO		IN FOCUS
178959248	https://volunteer.ala.org.au/validate/task/178959248	Valid		system	Tile_008-058-000_0-000.jpg		2021-05-06 12:19:13	2021-05-06 14:01:41		NO		IN FOCUS
178959248	https://volunteer.ala.org.au/validate/task/178959248	Valid		system	Tile_008-058-000_0-000.jpg		2021-05-06 08:15:02	2021-05-06 14:01:41		NO		IN FOCUS
178959248	https://volunteer.ala.org.au/validate/task/178959248	Valid		system	Tile_008-058-000_0-000.jpg		2021-05-06 14:01:40	2021-05-06 14:01:41		NO		IN FOCUS
178959248	https://volunteer.ala.org.au/validate/task/178959248	Valid		system	Tile_008-058-000_0-000.jpg			2021-05-06 14:01:41		NO		IN FOCUS
178959249	https://volunteer.ala.org.au/validate/task/178959249	Valid		system	Tile_008-059-000_0-000.jpg		2021-05-06 14:04:12	2021-05-06 14:04:12		NO		IN FOCUS
178959249	https://volunteer.ala.org.au/validate/task/178959249	Valid		system	Tile_008-059-000_0-000.jpg		2021-05-06 12:19:32	2021-05-06 14:04:12		NO		IN FOCUS
178959249	https://volunteer.ala.org.au/validate/task/178959249	Valid		system	Tile_008-059-000_0-000.jpg			2021-05-06 14:04:12		NO		IN FOCUS
178959249	https://volunteer.ala.org.au/validate/task/178959249	Valid		system	Tile_008-059-000_0-000.jpg		2021-05-06 08:15:25	2021-05-06 14:04:12		NO		IN FOCUS
178959241	https://volunteer.ala.org.au/validate/task/178959241	Valid		system	Tile_008-051-000_0-000.jpg		2021-05-06 14:04:36	2021-05-06 14:04:36		NO		IN FOCUS
178959241	https://volunteer.ala.org.au/validate/task/178959241	Valid		system	Tile_008-051-000_0-000.jpg			2021-05-06 14:04:36		NO		IN FOCUS
178959241	https://volunteer.ala.org.au/validate/task/178959241	Valid		system	Tile_008-051-000_0-000.jpg		2021-05-06 08:12:21	2021-05-06 14:04:36		NO		IN FOCUS
178959241	https://volunteer.ala.org.au/validate/task/178959241	Valid		system	Tile_008-051-000_0-000.jpg		2021-05-06 12:17:36	2021-05-06 14:04:36		NO		IN FOCUS
178959242	https://volunteer.ala.org.au/validate/task/178959242	Valid		system	Tile_008-052-000_0-000.jpg		2021-05-06 14:05:51	2021-05-06 14:05:51		NO		IN FOCUS
178959242	https://volunteer.ala.org.au/validate/task/178959242	Valid		system	Tile_008-052-000_0-000.jpg		2021-05-06 12:17:50	2021-05-06 14:05:51		NO		IN FOCUS
178959242	https://volunteer.ala.org.au/validate/task/178959242	Valid		system	Tile_008-052-000_0-000.jpg			2021-05-06 14:05:51		NO		IN FOCUS
178959242	https://volunteer.ala.org.au/validate/task/178959242	Valid		system	Tile_008-052-000_0-000.jpg		2021-05-06 08:12:48	2021-05-06 14:05:51		NO		IN FOCUS
178959251	https://volunteer.ala.org.au/validate/task/178959251	Valid		system	Tile_009-001-000_0-000.jpg			2021-05-06 14:06:02		NO		IN FOCUS
178959251	https://volunteer.ala.org.au/validate/task/178959251	Valid		system	Tile_009-001-000_0-000.jpg		2021-05-06 14:06:01	2021-05-06 14:06:02		NO		IN FOCUS
178959251	https://volunteer.ala.org.au/validate/task/178959251	Valid		system	Tile_009-001-000_0-000.jpg		2021-05-06 08:16:09	2021-05-06 14:06:02		NO		IN FOCUS
178959251	https://volunteer.ala.org.au/validate/task/178959251	Valid		system	Tile_009-001-000_0-000.jpg		2021-05-06 12:20:02	2021-05-06 14:06:02		NO		IN FOCUS
178959252	https://volunteer.ala.org.au/validate/task/178959252	Valid		system	Tile_009-002-000_0-000.jpg		2021-05-06 12:20:17	2021-05-06 14:06:15		NO		IN FOCUS
178959252	https://volunteer.ala.org.au/validate/task/178959252	Valid		system	Tile_009-002-000_0-000.jpg		2021-05-06 14:06:15	2021-05-06 14:06:15		NO		IN FOCUS
178959252	https://volunteer.ala.org.au/validate/task/178959252	Valid		system	Tile_009-002-000_0-000.jpg			2021-05-06 14:06:15		NO		IN FOCUS
178959252	https://volunteer.ala.org.au/validate/task/178959252	Valid		system	Tile_009-002-000_0-000.jpg		2021-05-06 08:16:32	2021-05-06 14:06:15		NO		IN FOCUS
178959243	https://volunteer.ala.org.au/validate/task/178959243	Valid		system	Tile_008-053-000_0-000.jpg		2021-05-06 08:13:16	2021-05-06 14:07:09		NO		IN FOCUS
178959243	https://volunteer.ala.org.au/validate/task/178959243	Valid		system	Tile_008-053-000_0-000.jpg		2021-05-06 12:18:04	2021-05-06 14:07:09		NO		IN FOCUS
178959243	https://volunteer.ala.org.au/validate/task/178959243	Valid		system	Tile_008-053-000_0-000.jpg			2021-05-06 14:07:09		NO		IN FOCUS
178959243	https://volunteer.ala.org.au/validate/task/178959243	Valid		system	Tile_008-053-000_0-000.jpg		2021-05-06 14:07:09	2021-05-06 14:07:09		NO		IN FOCUS
178959256	https://volunteer.ala.org.au/validate/task/178959256	Valid		system	Tile_009-006-000_0-000.jpg		2021-05-06 08:18:04	2021-05-06 14:08:31		NO		IN FOCUS
178959256	https://volunteer.ala.org.au/validate/task/178959256	Valid		system	Tile_009-006-000_0-000.jpg			2021-05-06 14:08:31		NO		IN FOCUS
178959256	https://volunteer.ala.org.au/validate/task/178959256	Valid		system	Tile_009-006-000_0-000.jpg		2021-05-06 14:08:31	2021-05-06 14:08:31		NO		IN FOCUS
178959256	https://volunteer.ala.org.au/validate/task/178959256	Valid		system	Tile_009-006-000_0-000.jpg		2021-05-06 12:21:11	2021-05-06 14:08:31		NO		IN FOCUS
178959244	https://volunteer.ala.org.au/validate/task/178959244	Valid		system	Tile_008-054-000_0-000.jpg		2021-05-06 14:09:02	2021-05-06 14:09:02		NO		IN FOCUS
178959244	https://volunteer.ala.org.au/validate/task/178959244	Valid		system	Tile_008-054-000_0-000.jpg			2021-05-06 14:09:02		NO		IN FOCUS
178959244	https://volunteer.ala.org.au/validate/task/178959244	Valid		system	Tile_008-054-000_0-000.jpg		2021-05-06 08:13:36	2021-05-06 14:09:02		NO		IN FOCUS
178959244	https://volunteer.ala.org.au/validate/task/178959244	Valid		system	Tile_008-054-000_0-000.jpg		2021-05-06 12:18:17	2021-05-06 14:09:02		NO		IN FOCUS
178959258	https://volunteer.ala.org.au/validate/task/178959258	Valid		system	Tile_009-008-000_0-000.jpg		2021-05-06 14:09:16	2021-05-06 14:09:17		NO		IN FOCUS
178959258	https://volunteer.ala.org.au/validate/task/178959258	Valid		system	Tile_009-008-000_0-000.jpg			2021-05-06 14:09:17		NO		IN FOCUS
178959258	https://volunteer.ala.org.au/validate/task/178959258	Valid		system	Tile_009-008-000_0-000.jpg		2021-05-06 08:19:09	2021-05-06 14:09:17		NO		IN FOCUS
178959258	https://volunteer.ala.org.au/validate/task/178959258	Valid		system	Tile_009-008-000_0-000.jpg		2021-05-06 12:21:38	2021-05-06 14:09:17		NO		IN FOCUS
178959245	https://volunteer.ala.org.au/validate/task/178959245	Valid		system	Tile_008-055-000_0-000.jpg		2021-05-06 12:18:30	2021-05-06 14:10:49		NO		IN FOCUS
178959245	https://volunteer.ala.org.au/validate/task/178959245	Valid		system	Tile_008-055-000_0-000.jpg			2021-05-06 14:10:49		NO		IN FOCUS
178959245	https://volunteer.ala.org.au/validate/task/178959245	Valid		system	Tile_008-055-000_0-000.jpg		2021-05-06 14:10:49	2021-05-06 14:10:49		NO		IN FOCUS
178959245	https://volunteer.ala.org.au/validate/task/178959245	Valid		system	Tile_008-055-000_0-000.jpg		2021-05-06 08:13:56	2021-05-06 14:10:49		NO		IN FOCUS
178959259	https://volunteer.ala.org.au/validate/task/178959259	Valid		system	Tile_009-009-000_0-000.jpg		2021-05-06 12:21:51	2021-05-06 14:11:03		NO		IN FOCUS
178959259	https://volunteer.ala.org.au/validate/task/178959259	Valid		system	Tile_009-009-000_0-000.jpg			2021-05-06 14:11:03		NO		IN FOCUS
178959259	https://volunteer.ala.org.au/validate/task/178959259	Valid		system	Tile_009-009-000_0-000.jpg		2021-05-06 14:11:02	2021-05-06 14:11:03		NO		IN FOCUS
178959259	https://volunteer.ala.org.au/validate/task/178959259	Valid		system	Tile_009-009-000_0-000.jpg		2021-05-06 08:19:30	2021-05-06 14:11:03		NO		IN FOCUS
178959246	https://volunteer.ala.org.au/validate/task/178959246	Valid		system	Tile_008-056-000_0-000.jpg		2021-05-06 08:14:20	2021-05-06 14:11:47		NO		IN FOCUS
178959246	https://volunteer.ala.org.au/validate/task/178959246	Valid		system	Tile_008-056-000_0-000.jpg		2021-05-06 12:18:45	2021-05-06 14:11:47		NO		IN FOCUS
178959246	https://volunteer.ala.org.au/validate/task/178959246	Valid		system	Tile_008-056-000_0-000.jpg		2021-05-06 14:11:47	2021-05-06 14:11:47		NO		IN FOCUS
178959246	https://volunteer.ala.org.au/validate/task/178959246	Valid		system	Tile_008-056-000_0-000.jpg			2021-05-06 14:11:47		NO		IN FOCUS
178959261	https://volunteer.ala.org.au/validate/task/178959261	Valid		system	Tile_009-011-000_0-000.jpg		2021-05-06 12:22:24	2021-05-06 14:12:48		NO		IN FOCUS
178959261	https://volunteer.ala.org.au/validate/task/178959261	Valid		system	Tile_009-011-000_0-000.jpg			2021-05-06 14:12:48		NO		IN FOCUS
178959261	https://volunteer.ala.org.au/validate/task/178959261	Valid		system	Tile_009-011-000_0-000.jpg		2021-05-06 14:12:48	2021-05-06 14:12:48		NO		IN FOCUS
178959261	https://volunteer.ala.org.au/validate/task/178959261	Valid		system	Tile_009-011-000_0-000.jpg		2021-05-06 08:20:17	2021-05-06 14:12:48		NO		IN FOCUS
178959250	https://volunteer.ala.org.au/validate/task/178959250	Valid		system	Tile_008-060-000_0-000.jpg		2021-05-06 08:15:47	2021-05-06 14:14:47		NO		IN FOCUS
178959250	https://volunteer.ala.org.au/validate/task/178959250	Valid		system	Tile_008-060-000_0-000.jpg		2021-05-06 14:14:47	2021-05-06 14:14:47		NO		IN FOCUS
178959250	https://volunteer.ala.org.au/validate/task/178959250	Valid		system	Tile_008-060-000_0-000.jpg		2021-05-06 12:19:45	2021-05-06 14:14:47		NO		IN FOCUS
178959250	https://volunteer.ala.org.au/validate/task/178959250	Valid		system	Tile_008-060-000_0-000.jpg			2021-05-06 14:14:47		NO		IN FOCUS
178959253	https://volunteer.ala.org.au/validate/task/178959253	Valid		system	Tile_009-003-000_0-000.jpg			2021-05-06 14:15:15		NO		IN FOCUS
178959253	https://volunteer.ala.org.au/validate/task/178959253	Valid		system	Tile_009-003-000_0-000.jpg		2021-05-06 14:15:15	2021-05-06 14:15:15		NO		IN FOCUS
178959253	https://volunteer.ala.org.au/validate/task/178959253	Valid		system	Tile_009-003-000_0-000.jpg		2021-05-06 12:20:33	2021-05-06 14:15:15		NO		IN FOCUS
178959253	https://volunteer.ala.org.au/validate/task/178959253	Valid		system	Tile_009-003-000_0-000.jpg		2021-05-06 08:17:00	2021-05-06 14:15:15		NO		IN FOCUS
178959255	https://volunteer.ala.org.au/validate/task/178959255	Valid		system	Tile_009-005-000_0-000.jpg		2021-05-06 12:21:00	2021-05-06 14:15:38		NO		IN FOCUS
178959255	https://volunteer.ala.org.au/validate/task/178959255	Valid		system	Tile_009-005-000_0-000.jpg		2021-05-06 14:15:38	2021-05-06 14:15:38		NO		IN FOCUS
178959255	https://volunteer.ala.org.au/validate/task/178959255	Valid		system	Tile_009-005-000_0-000.jpg		2021-05-06 08:17:44	2021-05-06 14:15:38		NO		IN FOCUS
178959255	https://volunteer.ala.org.au/validate/task/178959255	Valid		system	Tile_009-005-000_0-000.jpg			2021-05-06 14:15:38		NO		IN FOCUS
178959260	https://volunteer.ala.org.au/validate/task/178959260	Valid		system	Tile_009-010-000_0-000.jpg		2021-05-06 08:19:52	2021-05-06 14:16:23		NO		IN FOCUS
178959260	https://volunteer.ala.org.au/validate/task/178959260	Valid		system	Tile_009-010-000_0-000.jpg		2021-05-06 12:22:09	2021-05-06 14:16:23		NO		IN FOCUS
178959260	https://volunteer.ala.org.au/validate/task/178959260	Valid		system	Tile_009-010-000_0-000.jpg		2021-05-06 14:16:23	2021-05-06 14:16:23		NO		IN FOCUS
178959260	https://volunteer.ala.org.au/validate/task/178959260	Valid		system	Tile_009-010-000_0-000.jpg			2021-05-06 14:16:23		NO		IN FOCUS
178959254	https://volunteer.ala.org.au/validate/task/178959254	Valid		system	Tile_009-004-000_0-000.jpg		2021-05-06 08:17:22	2021-05-06 14:16:33		NO		IN FOCUS
178959254	https://volunteer.ala.org.au/validate/task/178959254	Valid		system	Tile_009-004-000_0-000.jpg			2021-05-06 14:16:33		NO		IN FOCUS
178959254	https://volunteer.ala.org.au/validate/task/178959254	Valid		system	Tile_009-004-000_0-000.jpg		2021-05-06 14:16:32	2021-05-06 14:16:33		NO		IN FOCUS
178959254	https://volunteer.ala.org.au/validate/task/178959254	Valid		system	Tile_009-004-000_0-000.jpg		2021-05-06 12:20:47	2021-05-06 14:16:33		NO		IN FOCUS
178959262	https://volunteer.ala.org.au/validate/task/178959262	Valid		system	Tile_009-012-000_0-000.jpg		2021-05-06 12:22:36	2021-05-06 14:16:38		NO		IN FOCUS
178959262	https://volunteer.ala.org.au/validate/task/178959262	Valid		system	Tile_009-012-000_0-000.jpg		2021-05-06 08:20:40	2021-05-06 14:16:38		NO		IN FOCUS
178959262	https://volunteer.ala.org.au/validate/task/178959262	Valid		system	Tile_009-012-000_0-000.jpg		2021-05-06 14:16:38	2021-05-06 14:16:38		NO		IN FOCUS
178959262	https://volunteer.ala.org.au/validate/task/178959262	Valid		system	Tile_009-012-000_0-000.jpg			2021-05-06 14:16:38		NO		IN FOCUS
178959264	https://volunteer.ala.org.au/validate/task/178959264	Valid		system	Tile_009-014-000_0-000.jpg		2021-05-06 08:21:21	2021-05-06 14:17:05		NO		IN FOCUS
178959264	https://volunteer.ala.org.au/validate/task/178959264	Valid		system	Tile_009-014-000_0-000.jpg		2021-05-06 12:23:02	2021-05-06 14:17:05		NO		IN FOCUS
178959264	https://volunteer.ala.org.au/validate/task/178959264	Valid		system	Tile_009-014-000_0-000.jpg		2021-05-06 14:17:04	2021-05-06 14:17:05		NO		IN FOCUS
178959264	https://volunteer.ala.org.au/validate/task/178959264	Valid		system	Tile_009-014-000_0-000.jpg			2021-05-06 14:17:05		NO		IN FOCUS
178959266	https://volunteer.ala.org.au/validate/task/178959266	Valid		system	Tile_009-016-000_0-000.jpg		2021-05-06 14:17:18	2021-05-06 14:17:18		NO		IN FOCUS
178959266	https://volunteer.ala.org.au/validate/task/178959266	Valid		system	Tile_009-016-000_0-000.jpg		2021-05-06 08:22:04	2021-05-06 14:17:18		NO		IN FOCUS
178959266	https://volunteer.ala.org.au/validate/task/178959266	Valid		system	Tile_009-016-000_0-000.jpg		2021-05-06 12:23:28	2021-05-06 14:17:18		NO		IN FOCUS
178959266	https://volunteer.ala.org.au/validate/task/178959266	Valid		system	Tile_009-016-000_0-000.jpg			2021-05-06 14:17:18		NO		IN FOCUS
178959265	https://volunteer.ala.org.au/validate/task/178959265	Valid		system	Tile_009-015-000_0-000.jpg			2021-05-06 14:17:19		NO		IN FOCUS
178959265	https://volunteer.ala.org.au/validate/task/178959265	Valid		system	Tile_009-015-000_0-000.jpg		2021-05-06 08:21:41	2021-05-06 14:17:19		NO		IN FOCUS
178959265	https://volunteer.ala.org.au/validate/task/178959265	Valid		system	Tile_009-015-000_0-000.jpg		2021-05-06 12:23:15	2021-05-06 14:17:19		NO		IN FOCUS
178959265	https://volunteer.ala.org.au/validate/task/178959265	Valid		system	Tile_009-015-000_0-000.jpg		2021-05-06 14:17:19	2021-05-06 14:17:19		NO		IN FOCUS
178959267	https://volunteer.ala.org.au/validate/task/178959267	Valid		system	Tile_009-017-000_0-000.jpg		2021-05-06 14:17:33	2021-05-06 14:17:33		NO		IN FOCUS
178959267	https://volunteer.ala.org.au/validate/task/178959267	Valid		system	Tile_009-017-000_0-000.jpg			2021-05-06 14:17:33		NO		IN FOCUS
178959267	https://volunteer.ala.org.au/validate/task/178959267	Valid		system	Tile_009-017-000_0-000.jpg		2021-05-06 12:23:41	2021-05-06 14:17:33		NO		IN FOCUS
178959267	https://volunteer.ala.org.au/validate/task/178959267	Valid		system	Tile_009-017-000_0-000.jpg		2021-05-06 08:22:27	2021-05-06 14:17:33		NO		IN FOCUS
178959268	https://volunteer.ala.org.au/validate/task/178959268	Valid		system	Tile_009-018-000_0-000.jpg		2021-05-06 08:22:48	2021-05-06 14:17:57		NO		IN FOCUS
178959268	https://volunteer.ala.org.au/validate/task/178959268	Valid		system	Tile_009-018-000_0-000.jpg			2021-05-06 14:17:57		NO		IN FOCUS
178959268	https://volunteer.ala.org.au/validate/task/178959268	Valid		system	Tile_009-018-000_0-000.jpg		2021-05-06 12:23:53	2021-05-06 14:17:57		NO		IN FOCUS
178959268	https://volunteer.ala.org.au/validate/task/178959268	Valid		system	Tile_009-018-000_0-000.jpg		2021-05-06 14:17:56	2021-05-06 14:17:57		NO		IN FOCUS
178959270	https://volunteer.ala.org.au/validate/task/178959270	Valid		system	Tile_009-020-000_0-000.jpg		2021-05-06 14:18:53	2021-05-06 14:18:53		NO		IN FOCUS
178959270	https://volunteer.ala.org.au/validate/task/178959270	Valid		system	Tile_009-020-000_0-000.jpg		2021-05-06 08:23:29	2021-05-06 14:18:53		NO		IN FOCUS
178959270	https://volunteer.ala.org.au/validate/task/178959270	Valid		system	Tile_009-020-000_0-000.jpg			2021-05-06 14:18:53		NO		IN FOCUS
178959270	https://volunteer.ala.org.au/validate/task/178959270	Valid		system	Tile_009-020-000_0-000.jpg		2021-05-06 12:24:11	2021-05-06 14:18:53		NO		IN FOCUS
178959271	https://volunteer.ala.org.au/validate/task/178959271	Valid		system	Tile_009-021-000_0-000.jpg		2021-05-06 14:19:07	2021-05-06 14:19:07		NO		IN FOCUS
178959271	https://volunteer.ala.org.au/validate/task/178959271	Valid		system	Tile_009-021-000_0-000.jpg			2021-05-06 14:19:07		NO		IN FOCUS
178959271	https://volunteer.ala.org.au/validate/task/178959271	Valid		system	Tile_009-021-000_0-000.jpg		2021-05-06 08:23:50	2021-05-06 14:19:07		NO		IN FOCUS
178959271	https://volunteer.ala.org.au/validate/task/178959271	Valid		system	Tile_009-021-000_0-000.jpg		2021-05-06 12:24:24	2021-05-06 14:19:07		NO		IN FOCUS
178959272	https://volunteer.ala.org.au/validate/task/178959272	Valid		system	Tile_009-022-000_0-000.jpg		2021-05-06 08:24:12	2021-05-06 14:19:22		NO		IN FOCUS
178959272	https://volunteer.ala.org.au/validate/task/178959272	Valid		system	Tile_009-022-000_0-000.jpg		2021-05-06 14:19:21	2021-05-06 14:19:22		NO		IN FOCUS
178959272	https://volunteer.ala.org.au/validate/task/178959272	Valid		system	Tile_009-022-000_0-000.jpg			2021-05-06 14:19:22		NO		IN FOCUS
178959272	https://volunteer.ala.org.au/validate/task/178959272	Valid		system	Tile_009-022-000_0-000.jpg		2021-05-06 12:24:37	2021-05-06 14:19:22		NO		IN FOCUS
178959273	https://volunteer.ala.org.au/validate/task/178959273	Valid		system	Tile_009-023-000_0-000.jpg		2021-05-06 08:24:33	2021-05-06 14:19:37		NO		IN FOCUS
178959273	https://volunteer.ala.org.au/validate/task/178959273	Valid		system	Tile_009-023-000_0-000.jpg		2021-05-06 12:24:50	2021-05-06 14:19:37		NO		IN FOCUS
178959273	https://volunteer.ala.org.au/validate/task/178959273	Valid		system	Tile_009-023-000_0-000.jpg		2021-05-06 14:19:37	2021-05-06 14:19:37		NO		IN FOCUS
178959273	https://volunteer.ala.org.au/validate/task/178959273	Valid		system	Tile_009-023-000_0-000.jpg			2021-05-06 14:19:37		NO		IN FOCUS
178959274	https://volunteer.ala.org.au/validate/task/178959274	Valid		system	Tile_009-024-000_0-000.jpg		2021-05-06 12:25:06	2021-05-06 14:19:49		NO		IN FOCUS
178959274	https://volunteer.ala.org.au/validate/task/178959274	Valid		system	Tile_009-024-000_0-000.jpg		2021-05-06 14:19:49	2021-05-06 14:19:49		NO		IN FOCUS
178959274	https://volunteer.ala.org.au/validate/task/178959274	Valid		system	Tile_009-024-000_0-000.jpg			2021-05-06 14:19:49		NO		IN FOCUS
178959274	https://volunteer.ala.org.au/validate/task/178959274	Valid		system	Tile_009-024-000_0-000.jpg		2021-05-06 08:24:54	2021-05-06 14:19:49		NO		IN FOCUS
178959275	https://volunteer.ala.org.au/validate/task/178959275	Valid		system	Tile_009-025-000_0-000.jpg		2021-05-06 14:20:30	2021-05-06 14:20:30		NO		IN FOCUS
178959275	https://volunteer.ala.org.au/validate/task/178959275	Valid		system	Tile_009-025-000_0-000.jpg			2021-05-06 14:20:30		NO		IN FOCUS
178959275	https://volunteer.ala.org.au/validate/task/178959275	Valid		system	Tile_009-025-000_0-000.jpg		2021-05-06 12:25:17	2021-05-06 14:20:30		NO		IN FOCUS
178959275	https://volunteer.ala.org.au/validate/task/178959275	Valid		system	Tile_009-025-000_0-000.jpg		2021-05-06 08:25:18	2021-05-06 14:20:30		NO		IN FOCUS
178959276	https://volunteer.ala.org.au/validate/task/178959276	Valid		system	Tile_009-026-000_0-000.jpg		2021-05-06 08:25:41	2021-05-06 14:20:53		NO		IN FOCUS
178959276	https://volunteer.ala.org.au/validate/task/178959276	Valid		system	Tile_009-026-000_0-000.jpg			2021-05-06 14:20:53		NO		IN FOCUS
178959276	https://volunteer.ala.org.au/validate/task/178959276	Valid		system	Tile_009-026-000_0-000.jpg		2021-05-06 14:20:53	2021-05-06 14:20:53		NO		IN FOCUS
178959276	https://volunteer.ala.org.au/validate/task/178959276	Valid		system	Tile_009-026-000_0-000.jpg		2021-05-06 12:25:29	2021-05-06 14:20:53		NO		IN FOCUS
178959277	https://volunteer.ala.org.au/validate/task/178959277	Valid		system	Tile_009-027-000_0-000.jpg			2021-05-06 14:21:18		NO		IN FOCUS
178959277	https://volunteer.ala.org.au/validate/task/178959277	Valid		system	Tile_009-027-000_0-000.jpg		2021-05-06 14:21:17	2021-05-06 14:21:18		NO		IN FOCUS
178959277	https://volunteer.ala.org.au/validate/task/178959277	Valid		system	Tile_009-027-000_0-000.jpg		2021-05-06 08:26:04	2021-05-06 14:21:18		NO		IN FOCUS
178959277	https://volunteer.ala.org.au/validate/task/178959277	Valid		system	Tile_009-027-000_0-000.jpg		2021-05-06 12:25:41	2021-05-06 14:21:18		NO		IN FOCUS
178959278	https://volunteer.ala.org.au/validate/task/178959278	Valid		system	Tile_009-028-000_0-000.jpg		2021-05-06 14:21:30	2021-05-06 14:21:31		NO		IN FOCUS
178959278	https://volunteer.ala.org.au/validate/task/178959278	Valid		system	Tile_009-028-000_0-000.jpg		2021-05-06 12:25:54	2021-05-06 14:21:31		NO		IN FOCUS
178959278	https://volunteer.ala.org.au/validate/task/178959278	Valid		system	Tile_009-028-000_0-000.jpg		2021-05-06 08:26:27	2021-05-06 14:21:31		NO		IN FOCUS
178959278	https://volunteer.ala.org.au/validate/task/178959278	Valid		system	Tile_009-028-000_0-000.jpg			2021-05-06 14:21:31		NO		IN FOCUS
178959269	https://volunteer.ala.org.au/validate/task/178959269	Valid		system	Tile_009-019-000_0-000.jpg		2021-05-06 14:18:14	2021-05-06 14:26:20		NO		IN FOCUS
178959269	https://volunteer.ala.org.au/validate/task/178959269	Valid		system	Tile_009-019-000_0-000.jpg			2021-05-06 14:26:20		NO		IN FOCUS
178959269	https://volunteer.ala.org.au/validate/task/178959269	Valid		system	Tile_009-019-000_0-000.jpg		2021-05-06 08:23:08	2021-05-06 14:26:20		NO		IN FOCUS
178959269	https://volunteer.ala.org.au/validate/task/178959269	Valid		system	Tile_009-019-000_0-000.jpg		2021-05-06 14:26:20	2021-05-06 14:26:20		NO		IN FOCUS
178959279	https://volunteer.ala.org.au/validate/task/178959279	Valid		system	Tile_009-029-000_0-000.jpg			2021-05-06 14:27:28		NO		IN FOCUS
178959279	https://volunteer.ala.org.au/validate/task/178959279	Valid		system	Tile_009-029-000_0-000.jpg		2021-05-06 12:26:08	2021-05-06 14:27:28		NO		IN FOCUS
178959279	https://volunteer.ala.org.au/validate/task/178959279	Valid		system	Tile_009-029-000_0-000.jpg		2021-05-06 14:27:28	2021-05-06 14:27:28		NO		IN FOCUS
178959279	https://volunteer.ala.org.au/validate/task/178959279	Valid		system	Tile_009-029-000_0-000.jpg		2021-05-06 14:30:06	2021-05-06 14:27:28		NO		IN FOCUS
178959279	https://volunteer.ala.org.au/validate/task/178959279	Valid		system	Tile_009-029-000_0-000.jpg		2021-05-06 08:26:50	2021-05-06 14:27:28		NO		IN FOCUS
178959280	https://volunteer.ala.org.au/validate/task/178959280	Valid		system	Tile_009-030-000_0-000.jpg		2021-05-06 14:29:20	2021-05-06 14:29:20		NO		IN FOCUS
178959280	https://volunteer.ala.org.au/validate/task/178959280	Valid		system	Tile_009-030-000_0-000.jpg		2021-05-06 12:26:20	2021-05-06 14:29:20		NO		IN FOCUS
178959280	https://volunteer.ala.org.au/validate/task/178959280	Valid		system	Tile_009-030-000_0-000.jpg		2021-05-06 08:27:23	2021-05-06 14:29:20		NO		IN FOCUS
178959280	https://volunteer.ala.org.au/validate/task/178959280	Valid		system	Tile_009-030-000_0-000.jpg			2021-05-06 14:29:20		NO		IN FOCUS
178959282	https://volunteer.ala.org.au/validate/task/178959282	Valid		system	Tile_009-032-000_0-000.jpg		2021-05-06 08:40:30	2021-05-06 14:31:19		NO		IN FOCUS
178959282	https://volunteer.ala.org.au/validate/task/178959282	Valid		system	Tile_009-032-000_0-000.jpg			2021-05-06 14:31:19		NO		IN FOCUS
178959282	https://volunteer.ala.org.au/validate/task/178959282	Valid		system	Tile_009-032-000_0-000.jpg		2021-05-06 14:31:29	2021-05-06 14:31:19		NO		IN FOCUS
178959282	https://volunteer.ala.org.au/validate/task/178959282	Valid		system	Tile_009-032-000_0-000.jpg		2021-05-06 14:31:19	2021-05-06 14:31:19		NO		IN FOCUS
178959282	https://volunteer.ala.org.au/validate/task/178959282	Valid		system	Tile_009-032-000_0-000.jpg		2021-05-06 12:26:39	2021-05-06 14:31:19		NO		IN FOCUS
178959285	https://volunteer.ala.org.au/validate/task/178959285	Valid		system	Tile_009-035-000_0-000.jpg		2021-05-06 14:33:22	2021-05-06 14:33:22		NO		IN FOCUS
178959285	https://volunteer.ala.org.au/validate/task/178959285	Valid		system	Tile_009-035-000_0-000.jpg		2021-05-06 08:41:33	2021-05-06 14:33:22		NO		IN FOCUS
178959285	https://volunteer.ala.org.au/validate/task/178959285	Valid		system	Tile_009-035-000_0-000.jpg		2021-05-06 12:27:17	2021-05-06 14:33:22		NO		IN FOCUS
178959285	https://volunteer.ala.org.au/validate/task/178959285	Valid		system	Tile_009-035-000_0-000.jpg			2021-05-06 14:33:22		NO		IN FOCUS
178959287	https://volunteer.ala.org.au/validate/task/178959287	Valid		system	Tile_009-037-000_0-000.jpg			2021-05-06 14:33:58		NO		IN FOCUS
178959287	https://volunteer.ala.org.au/validate/task/178959287	Valid		system	Tile_009-037-000_0-000.jpg		2021-05-06 14:33:57	2021-05-06 14:33:58		NO		IN FOCUS
178959287	https://volunteer.ala.org.au/validate/task/178959287	Valid		system	Tile_009-037-000_0-000.jpg		2021-05-06 14:34:04	2021-05-06 14:33:58		NO		IN FOCUS
178959287	https://volunteer.ala.org.au/validate/task/178959287	Valid		system	Tile_009-037-000_0-000.jpg		2021-05-06 12:27:46	2021-05-06 14:33:58		NO		IN FOCUS
178959287	https://volunteer.ala.org.au/validate/task/178959287	Valid		system	Tile_009-037-000_0-000.jpg		2021-05-06 08:42:37	2021-05-06 14:33:58		NO		IN FOCUS
178959290	https://volunteer.ala.org.au/validate/task/178959290	Valid		system	Tile_009-040-000_0-000.jpg			2021-05-06 14:35:22		NO		IN FOCUS
178959290	https://volunteer.ala.org.au/validate/task/178959290	Valid		system	Tile_009-040-000_0-000.jpg		2021-05-06 14:35:22	2021-05-06 14:35:22		NO		IN FOCUS
178959290	https://volunteer.ala.org.au/validate/task/178959290	Valid		system	Tile_009-040-000_0-000.jpg		2021-05-06 08:44:44	2021-05-06 14:35:22		NO		IN FOCUS
178959290	https://volunteer.ala.org.au/validate/task/178959290	Valid		system	Tile_009-040-000_0-000.jpg		2021-05-06 12:29:40	2021-05-06 14:35:22		NO		IN FOCUS
178959286	https://volunteer.ala.org.au/validate/task/178959286	Valid		system	Tile_009-036-000_0-000.jpg		2021-05-06 08:41:52	2021-05-06 14:35:57		NO		IN FOCUS
178959286	https://volunteer.ala.org.au/validate/task/178959286	Valid		system	Tile_009-036-000_0-000.jpg		2021-05-06 14:33:14	2021-05-06 14:35:57	1	YES	EDGE	IN FOCUS		Fungal spores
178959286	https://volunteer.ala.org.au/validate/task/178959286	Valid		system	Tile_009-036-000_0-000.jpg			2021-05-06 14:35:57		NO		IN FOCUS
178959286	https://volunteer.ala.org.au/validate/task/178959286	Valid		system	Tile_009-036-000_0-000.jpg		2021-05-06 14:35:57	2021-05-06 14:35:57		NO		IN FOCUS
178959286	https://volunteer.ala.org.au/validate/task/178959286	Valid		system	Tile_009-036-000_0-000.jpg		2021-05-06 12:27:34	2021-05-06 14:35:57		NO		IN FOCUS
178959294	https://volunteer.ala.org.au/validate/task/178959294	Valid		system	Tile_009-044-000_0-000.jpg		2021-05-06 12:30:59	2021-05-06 14:37:25		NO		IN FOCUS
178959294	https://volunteer.ala.org.au/validate/task/178959294	Valid		system	Tile_009-044-000_0-000.jpg		2021-05-06 14:37:25	2021-05-06 14:37:25		NO		IN FOCUS
178959294	https://volunteer.ala.org.au/validate/task/178959294	Valid		system	Tile_009-044-000_0-000.jpg			2021-05-06 14:37:25		NO		IN FOCUS
178959294	https://volunteer.ala.org.au/validate/task/178959294	Valid		system	Tile_009-044-000_0-000.jpg		2021-05-06 08:48:26	2021-05-06 14:37:25		NO		IN FOCUS
178959296	https://volunteer.ala.org.au/validate/task/178959296	Valid		system	Tile_009-046-000_0-000.jpg		2021-05-06 14:38:57	2021-05-06 14:38:57		NO		IN FOCUS
178959296	https://volunteer.ala.org.au/validate/task/178959296	Valid		system	Tile_009-046-000_0-000.jpg		2021-05-06 08:49:15	2021-05-06 14:38:57		NO		IN FOCUS
178959296	https://volunteer.ala.org.au/validate/task/178959296	Valid		system	Tile_009-046-000_0-000.jpg			2021-05-06 14:38:57		NO		IN FOCUS
178959296	https://volunteer.ala.org.au/validate/task/178959296	Valid		system	Tile_009-046-000_0-000.jpg		2021-05-06 12:31:24	2021-05-06 14:38:57		NO		IN FOCUS
178959292	https://volunteer.ala.org.au/validate/task/178959292	Valid		system	Tile_009-042-000_0-000.jpg		2021-05-06 12:30:08	2021-05-06 14:39:48		NO		IN FOCUS
178959292	https://volunteer.ala.org.au/validate/task/178959292	Valid		system	Tile_009-042-000_0-000.jpg		2021-05-06 14:39:48	2021-05-06 14:39:48		NO		IN FOCUS
178959292	https://volunteer.ala.org.au/validate/task/178959292	Valid		system	Tile_009-042-000_0-000.jpg		2021-05-06 08:47:42	2021-05-06 14:39:48		NO		IN FOCUS
178959292	https://volunteer.ala.org.au/validate/task/178959292	Valid		system	Tile_009-042-000_0-000.jpg			2021-05-06 14:39:48		NO		IN FOCUS
178959292	https://volunteer.ala.org.au/validate/task/178959292	Valid		system	Tile_009-042-000_0-000.jpg		2021-05-06 14:36:14	2021-05-06 14:39:48		YES	Both MIDDLE and EDGE	IN FOCUS		Fungal spores,Unknown
178959293	https://volunteer.ala.org.au/validate/task/178959293	Valid		system	Tile_009-043-000_0-000.jpg			2021-05-06 14:40:53		NO		IN FOCUS
178959293	https://volunteer.ala.org.au/validate/task/178959293	Valid		system	Tile_009-043-000_0-000.jpg		2021-05-06 14:40:53	2021-05-06 14:40:53		NO		IN FOCUS
178959293	https://volunteer.ala.org.au/validate/task/178959293	Valid		system	Tile_009-043-000_0-000.jpg		2021-05-06 08:48:01	2021-05-06 14:40:53		NO		IN FOCUS
178959293	https://volunteer.ala.org.au/validate/task/178959293	Valid		system	Tile_009-043-000_0-000.jpg		2021-05-06 14:37:06	2021-05-06 14:40:53		NO		IN FOCUS
178959300	https://volunteer.ala.org.au/validate/task/178959300	Valid		system	Tile_009-050-000_0-000.jpg		2021-05-06 08:50:47	2021-05-06 14:41:04		NO		IN FOCUS
178959300	https://volunteer.ala.org.au/validate/task/178959300	Valid		system	Tile_009-050-000_0-000.jpg			2021-05-06 14:41:04		NO		IN FOCUS
178959300	https://volunteer.ala.org.au/validate/task/178959300	Valid		system	Tile_009-050-000_0-000.jpg		2021-05-06 12:32:13	2021-05-06 14:41:04		NO		IN FOCUS
178959300	https://volunteer.ala.org.au/validate/task/178959300	Valid		system	Tile_009-050-000_0-000.jpg		2021-05-06 14:41:03	2021-05-06 14:41:04		NO		IN FOCUS
178959295	https://volunteer.ala.org.au/validate/task/178959295	Valid		system	Tile_009-045-000_0-000.jpg		2021-05-06 14:38:24	2021-05-06 14:41:33		YES	Both MIDDLE and EDGE	IN FOCUS		Unknown
178959295	https://volunteer.ala.org.au/validate/task/178959295	Valid		system	Tile_009-045-000_0-000.jpg			2021-05-06 14:41:33		NO		IN FOCUS
178959295	https://volunteer.ala.org.au/validate/task/178959295	Valid		system	Tile_009-045-000_0-000.jpg		2021-05-06 14:41:33	2021-05-06 14:41:33		NO		IN FOCUS
178959295	https://volunteer.ala.org.au/validate/task/178959295	Valid		system	Tile_009-045-000_0-000.jpg		2021-05-06 12:31:12	2021-05-06 14:41:33		NO		IN FOCUS
178959295	https://volunteer.ala.org.au/validate/task/178959295	Valid		system	Tile_009-045-000_0-000.jpg		2021-05-06 08:48:45	2021-05-06 14:41:33		NO		IN FOCUS
178959298	https://volunteer.ala.org.au/validate/task/178959298	Valid		system	Tile_009-048-000_0-000.jpg			2021-05-06 14:41:59		NO		IN FOCUS
178959298	https://volunteer.ala.org.au/validate/task/178959298	Valid		system	Tile_009-048-000_0-000.jpg		2021-05-06 08:50:02	2021-05-06 14:41:59		NO		IN FOCUS
178959298	https://volunteer.ala.org.au/validate/task/178959298	Valid		system	Tile_009-048-000_0-000.jpg		2021-05-06 14:41:58	2021-05-06 14:41:59		NO		IN FOCUS
178959298	https://volunteer.ala.org.au/validate/task/178959298	Valid		system	Tile_009-048-000_0-000.jpg		2021-05-06 14:40:07	2021-05-06 14:41:59	1	YES	EDGE	IN FOCUS		Fungal spores
178959298	https://volunteer.ala.org.au/validate/task/178959298	Valid		system	Tile_009-048-000_0-000.jpg		2021-05-06 12:31:43	2021-05-06 14:41:59		NO		IN FOCUS
178959299	https://volunteer.ala.org.au/validate/task/178959299	Valid		system	Tile_009-049-000_0-000.jpg		2021-05-06 08:50:23	2021-05-06 14:42:21		NO		IN FOCUS
178959299	https://volunteer.ala.org.au/validate/task/178959299	Valid		system	Tile_009-049-000_0-000.jpg		2021-05-06 14:42:21	2021-05-06 14:42:21		NO		IN FOCUS
178959299	https://volunteer.ala.org.au/validate/task/178959299	Valid		system	Tile_009-049-000_0-000.jpg			2021-05-06 14:42:21		NO		IN FOCUS
178959299	https://volunteer.ala.org.au/validate/task/178959299	Valid		system	Tile_009-049-000_0-000.jpg		2021-05-06 14:40:39	2021-05-06 14:42:21	1	YES	EDGE	IN FOCUS		Fungal spores
178959299	https://volunteer.ala.org.au/validate/task/178959299	Valid		system	Tile_009-049-000_0-000.jpg		2021-05-06 12:31:56	2021-05-06 14:42:21		NO		IN FOCUS
178959301	https://volunteer.ala.org.au/validate/task/178959301	Valid		system	Tile_009-051-000_0-000.jpg		2021-05-06 14:41:39	2021-05-06 14:42:36		YES	Both MIDDLE and EDGE	IN FOCUS		Unknown
178959301	https://volunteer.ala.org.au/validate/task/178959301	Valid		system	Tile_009-051-000_0-000.jpg		2021-05-06 14:42:36	2021-05-06 14:42:36		NO		IN FOCUS
178959301	https://volunteer.ala.org.au/validate/task/178959301	Valid		system	Tile_009-051-000_0-000.jpg		2021-05-06 08:51:10	2021-05-06 14:42:36		NO		IN FOCUS
178959301	https://volunteer.ala.org.au/validate/task/178959301	Valid		system	Tile_009-051-000_0-000.jpg			2021-05-06 14:42:36		NO		IN FOCUS
178959301	https://volunteer.ala.org.au/validate/task/178959301	Valid		system	Tile_009-051-000_0-000.jpg		2021-05-06 12:32:27	2021-05-06 14:42:36		NO		IN FOCUS
178959289	https://volunteer.ala.org.au/validate/task/178959289	Valid		system	Tile_009-039-000_0-000.jpg		2021-05-06 14:34:51	2021-05-06 14:42:58		YES	Both MIDDLE and EDGE	IN FOCUS		Fungal spores,Unknown
178959289	https://volunteer.ala.org.au/validate/task/178959289	Valid		system	Tile_009-039-000_0-000.jpg			2021-05-06 14:42:58		NO		IN FOCUS
178959289	https://volunteer.ala.org.au/validate/task/178959289	Valid		system	Tile_009-039-000_0-000.jpg		2021-05-06 14:42:58	2021-05-06 14:42:58		NO		IN FOCUS
178959289	https://volunteer.ala.org.au/validate/task/178959289	Valid		system	Tile_009-039-000_0-000.jpg		2021-05-06 12:29:29	2021-05-06 14:42:58		NO		IN FOCUS
178959289	https://volunteer.ala.org.au/validate/task/178959289	Valid		system	Tile_009-039-000_0-000.jpg		2021-05-06 08:44:24	2021-05-06 14:42:58		NO		IN FOCUS
178959302	https://volunteer.ala.org.au/validate/task/178959302	Valid		system	Tile_009-052-000_0-000.jpg			2021-05-06 14:42:58		NO		IN FOCUS
178959302	https://volunteer.ala.org.au/validate/task/178959302	Valid		system	Tile_009-052-000_0-000.jpg		2021-05-06 14:42:57	2021-05-06 14:42:58		NO		IN FOCUS
178959302	https://volunteer.ala.org.au/validate/task/178959302	Valid		system	Tile_009-052-000_0-000.jpg		2021-05-06 14:42:14	2021-05-06 14:42:58		YES	MIDDLE	IN FOCUS		Unknown
178959302	https://volunteer.ala.org.au/validate/task/178959302	Valid		system	Tile_009-052-000_0-000.jpg		2021-05-06 12:32:38	2021-05-06 14:42:58		NO		IN FOCUS
178959302	https://volunteer.ala.org.au/validate/task/178959302	Valid		system	Tile_009-052-000_0-000.jpg		2021-05-06 08:51:30	2021-05-06 14:42:58		NO		IN FOCUS
178959303	https://volunteer.ala.org.au/validate/task/178959303	Valid		system	Tile_009-053-000_0-000.jpg			2021-05-06 14:43:09		NO		IN FOCUS
178959303	https://volunteer.ala.org.au/validate/task/178959303	Valid		system	Tile_009-053-000_0-000.jpg		2021-05-06 14:42:59	2021-05-06 14:43:09		YES	EDGE	IN FOCUS		Fungal spores,Unknown
178959303	https://volunteer.ala.org.au/validate/task/178959303	Valid		system	Tile_009-053-000_0-000.jpg		2021-05-06 14:43:09	2021-05-06 14:43:09		NO		IN FOCUS
178959303	https://volunteer.ala.org.au/validate/task/178959303	Valid		system	Tile_009-053-000_0-000.jpg		2021-05-06 08:51:51	2021-05-06 14:43:09		NO		IN FOCUS
178959303	https://volunteer.ala.org.au/validate/task/178959303	Valid		system	Tile_009-053-000_0-000.jpg		2021-05-06 12:32:50	2021-05-06 14:43:09		NO		IN FOCUS
178959305	https://volunteer.ala.org.au/validate/task/178959305	Valid		system	Tile_009-055-000_0-000.jpg		2021-05-06 14:43:58	2021-05-06 14:43:59		NO		IN FOCUS
178959305	https://volunteer.ala.org.au/validate/task/178959305	Valid		system	Tile_009-055-000_0-000.jpg		2021-05-06 08:53:23	2021-05-06 14:43:59		NO		IN FOCUS
178959305	https://volunteer.ala.org.au/validate/task/178959305	Valid		system	Tile_009-055-000_0-000.jpg		2021-05-06 12:33:18	2021-05-06 14:43:59		NO		IN FOCUS
178959305	https://volunteer.ala.org.au/validate/task/178959305	Valid		system	Tile_009-055-000_0-000.jpg			2021-05-06 14:43:59		NO		IN FOCUS
178959306	https://volunteer.ala.org.au/validate/task/178959306	Valid		system	Tile_009-056-000_0-000.jpg		2021-05-06 14:51:43	2021-05-06 14:44:10		NO		IN FOCUS
178959306	https://volunteer.ala.org.au/validate/task/178959306	Valid		system	Tile_009-056-000_0-000.jpg		2021-05-06 14:44:10	2021-05-06 14:44:10		NO		IN FOCUS
178959306	https://volunteer.ala.org.au/validate/task/178959306	Valid		system	Tile_009-056-000_0-000.jpg			2021-05-06 14:44:10		NO		IN FOCUS
178959306	https://volunteer.ala.org.au/validate/task/178959306	Valid		system	Tile_009-056-000_0-000.jpg		2021-05-06 08:53:44	2021-05-06 14:44:10		NO		IN FOCUS
178959306	https://volunteer.ala.org.au/validate/task/178959306	Valid		system	Tile_009-056-000_0-000.jpg		2021-05-06 12:33:31	2021-05-06 14:44:10		NO		IN FOCUS
178959307	https://volunteer.ala.org.au/validate/task/178959307	Valid		system	Tile_009-057-000_0-000.jpg		2021-05-06 12:33:43	2021-05-06 14:44:22		NO		IN FOCUS
178959307	https://volunteer.ala.org.au/validate/task/178959307	Valid		system	Tile_009-057-000_0-000.jpg		2021-05-06 08:54:07	2021-05-06 14:44:22		NO		IN FOCUS
178959307	https://volunteer.ala.org.au/validate/task/178959307	Valid		system	Tile_009-057-000_0-000.jpg			2021-05-06 14:44:22		NO		IN FOCUS
178959307	https://volunteer.ala.org.au/validate/task/178959307	Valid		system	Tile_009-057-000_0-000.jpg		2021-05-06 14:44:22	2021-05-06 14:44:22		NO		IN FOCUS
178959308	https://volunteer.ala.org.au/validate/task/178959308	Valid		system	Tile_009-058-000_0-000.jpg			2021-05-06 14:44:39		NO		IN FOCUS
178959308	https://volunteer.ala.org.au/validate/task/178959308	Valid		system	Tile_009-058-000_0-000.jpg		2021-05-06 14:44:38	2021-05-06 14:44:39		NO		IN FOCUS
178959308	https://volunteer.ala.org.au/validate/task/178959308	Valid		system	Tile_009-058-000_0-000.jpg		2021-05-06 12:33:58	2021-05-06 14:44:39		NO		IN FOCUS
178959308	https://volunteer.ala.org.au/validate/task/178959308	Valid		system	Tile_009-058-000_0-000.jpg		2021-05-06 08:54:27	2021-05-06 14:44:39		NO		IN FOCUS
178959309	https://volunteer.ala.org.au/validate/task/178959309	Valid		system	Tile_009-059-000_0-000.jpg		2021-05-06 08:55:06	2021-05-06 14:44:50		NO		IN FOCUS
178959309	https://volunteer.ala.org.au/validate/task/178959309	Valid		system	Tile_009-059-000_0-000.jpg			2021-05-06 14:44:50		NO		IN FOCUS
178959309	https://volunteer.ala.org.au/validate/task/178959309	Valid		system	Tile_009-059-000_0-000.jpg		2021-05-06 12:34:11	2021-05-06 14:44:50		NO		IN FOCUS
178959309	https://volunteer.ala.org.au/validate/task/178959309	Valid		system	Tile_009-059-000_0-000.jpg		2021-05-06 14:44:50	2021-05-06 14:44:50		NO		IN FOCUS
178959310	https://volunteer.ala.org.au/validate/task/178959310	Valid		system	Tile_009-060-000_0-000.jpg		2021-05-06 14:45:08	2021-05-06 14:45:08		NO		IN FOCUS
178959310	https://volunteer.ala.org.au/validate/task/178959310	Valid		system	Tile_009-060-000_0-000.jpg		2021-05-06 08:55:31	2021-05-06 14:45:08		NO		IN FOCUS
178959310	https://volunteer.ala.org.au/validate/task/178959310	Valid		system	Tile_009-060-000_0-000.jpg			2021-05-06 14:45:08		NO		IN FOCUS
178959310	https://volunteer.ala.org.au/validate/task/178959310	Valid		system	Tile_009-060-000_0-000.jpg		2021-05-06 12:34:25	2021-05-06 14:45:08		NO		IN FOCUS
178959311	https://volunteer.ala.org.au/validate/task/178959311	Valid		system	Tile_010-001-000_0-000.jpg		2021-05-06 12:34:38	2021-05-06 14:45:22		NO		IN FOCUS
178959311	https://volunteer.ala.org.au/validate/task/178959311	Valid		system	Tile_010-001-000_0-000.jpg		2021-05-06 14:45:22	2021-05-06 14:45:22		NO		IN FOCUS
178959311	https://volunteer.ala.org.au/validate/task/178959311	Valid		system	Tile_010-001-000_0-000.jpg			2021-05-06 14:45:22		NO		IN FOCUS
178959311	https://volunteer.ala.org.au/validate/task/178959311	Valid		system	Tile_010-001-000_0-000.jpg		2021-05-06 08:55:57	2021-05-06 14:45:22		NO		IN FOCUS
178959313	https://volunteer.ala.org.au/validate/task/178959313	Valid		system	Tile_010-003-000_0-000.jpg			2021-05-06 14:46:20		NO		IN FOCUS
178959313	https://volunteer.ala.org.au/validate/task/178959313	Valid		system	Tile_010-003-000_0-000.jpg		2021-05-06 14:46:20	2021-05-06 14:46:20		NO		IN FOCUS
178959313	https://volunteer.ala.org.au/validate/task/178959313	Valid		system	Tile_010-003-000_0-000.jpg		2021-05-06 12:35:03	2021-05-06 14:46:20		NO		IN FOCUS
178959313	https://volunteer.ala.org.au/validate/task/178959313	Valid		system	Tile_010-003-000_0-000.jpg		2021-05-06 08:56:51	2021-05-06 14:46:20		NO		IN FOCUS
178959312	https://volunteer.ala.org.au/validate/task/178959312	Valid		system	Tile_010-002-000_0-000.jpg		2021-05-06 14:46:25	2021-05-06 14:46:25		NO		IN FOCUS
178959312	https://volunteer.ala.org.au/validate/task/178959312	Valid		system	Tile_010-002-000_0-000.jpg			2021-05-06 14:46:25		NO		IN FOCUS
178959312	https://volunteer.ala.org.au/validate/task/178959312	Valid		system	Tile_010-002-000_0-000.jpg		2021-05-06 14:46:02	2021-05-06 14:46:25		NO		IN FOCUS
178959312	https://volunteer.ala.org.au/validate/task/178959312	Valid		system	Tile_010-002-000_0-000.jpg		2021-05-06 08:56:23	2021-05-06 14:46:25		NO		IN FOCUS
178959315	https://volunteer.ala.org.au/validate/task/178959315	Valid		system	Tile_010-005-000_0-000.jpg		2021-05-06 12:35:26	2021-05-06 14:46:56		NO		IN FOCUS
178959315	https://volunteer.ala.org.au/validate/task/178959315	Valid		system	Tile_010-005-000_0-000.jpg		2021-05-06 08:57:59	2021-05-06 14:46:56		NO		IN FOCUS
178959315	https://volunteer.ala.org.au/validate/task/178959315	Valid		system	Tile_010-005-000_0-000.jpg		2021-05-06 14:46:55	2021-05-06 14:46:56		NO		IN FOCUS
178959315	https://volunteer.ala.org.au/validate/task/178959315	Valid		system	Tile_010-005-000_0-000.jpg			2021-05-06 14:46:56		NO		IN FOCUS
178959316	https://volunteer.ala.org.au/validate/task/178959316	Valid		system	Tile_010-006-000_0-000.jpg			2021-05-06 14:47:11		NO		IN FOCUS
178959316	https://volunteer.ala.org.au/validate/task/178959316	Valid		system	Tile_010-006-000_0-000.jpg		2021-05-06 14:47:11	2021-05-06 14:47:11		NO		IN FOCUS
178959316	https://volunteer.ala.org.au/validate/task/178959316	Valid		system	Tile_010-006-000_0-000.jpg		2021-05-06 08:58:20	2021-05-06 14:47:11		NO		IN FOCUS
178959316	https://volunteer.ala.org.au/validate/task/178959316	Valid		system	Tile_010-006-000_0-000.jpg		2021-05-06 12:35:39	2021-05-06 14:47:11		NO		IN FOCUS
178959317	https://volunteer.ala.org.au/validate/task/178959317	Valid		system	Tile_010-007-000_0-000.jpg		2021-05-06 08:58:46	2021-05-06 14:47:24		NO		IN FOCUS
178959317	https://volunteer.ala.org.au/validate/task/178959317	Valid		system	Tile_010-007-000_0-000.jpg			2021-05-06 14:47:24		NO		IN FOCUS
178959317	https://volunteer.ala.org.au/validate/task/178959317	Valid		system	Tile_010-007-000_0-000.jpg		2021-05-06 12:35:53	2021-05-06 14:47:24		NO		IN FOCUS
178959317	https://volunteer.ala.org.au/validate/task/178959317	Valid		system	Tile_010-007-000_0-000.jpg		2021-05-06 14:47:24	2021-05-06 14:47:24		NO		IN FOCUS
178959318	https://volunteer.ala.org.au/validate/task/178959318	Valid		system	Tile_010-008-000_0-000.jpg			2021-05-06 14:47:36		NO		IN FOCUS
178959318	https://volunteer.ala.org.au/validate/task/178959318	Valid		system	Tile_010-008-000_0-000.jpg		2021-05-06 14:47:36	2021-05-06 14:47:36		NO		IN FOCUS
178959318	https://volunteer.ala.org.au/validate/task/178959318	Valid		system	Tile_010-008-000_0-000.jpg		2021-05-06 12:36:07	2021-05-06 14:47:36		NO		IN FOCUS
178959318	https://volunteer.ala.org.au/validate/task/178959318	Valid		system	Tile_010-008-000_0-000.jpg		2021-05-06 08:59:33	2021-05-06 14:47:36		NO		IN FOCUS
178959319	https://volunteer.ala.org.au/validate/task/178959319	Valid		system	Tile_010-009-000_0-000.jpg		2021-05-06 09:00:07	2021-05-06 14:47:47		NO		IN FOCUS
178959319	https://volunteer.ala.org.au/validate/task/178959319	Valid		system	Tile_010-009-000_0-000.jpg		2021-05-06 12:36:21	2021-05-06 14:47:47		NO		IN FOCUS
178959319	https://volunteer.ala.org.au/validate/task/178959319	Valid		system	Tile_010-009-000_0-000.jpg		2021-05-06 14:47:46	2021-05-06 14:47:47		NO		IN FOCUS
178959319	https://volunteer.ala.org.au/validate/task/178959319	Valid		system	Tile_010-009-000_0-000.jpg			2021-05-06 14:47:47		NO		IN FOCUS
178959314	https://volunteer.ala.org.au/validate/task/178959314	Valid		system	Tile_010-004-000_0-000.jpg		2021-05-06 14:46:38	2021-05-06 14:47:54		NO		IN FOCUS
178959314	https://volunteer.ala.org.au/validate/task/178959314	Valid		system	Tile_010-004-000_0-000.jpg		2021-05-06 14:47:54	2021-05-06 14:47:54		NO		IN FOCUS
178959314	https://volunteer.ala.org.au/validate/task/178959314	Valid		system	Tile_010-004-000_0-000.jpg			2021-05-06 14:47:54		NO		IN FOCUS
178959314	https://volunteer.ala.org.au/validate/task/178959314	Valid		system	Tile_010-004-000_0-000.jpg		2021-05-06 08:57:35	2021-05-06 14:47:54		NO		IN FOCUS
178959320	https://volunteer.ala.org.au/validate/task/178959320	Valid		system	Tile_010-010-000_0-000.jpg			2021-05-06 14:47:59		NO		IN FOCUS
178959320	https://volunteer.ala.org.au/validate/task/178959320	Valid		system	Tile_010-010-000_0-000.jpg		2021-05-06 14:47:59	2021-05-06 14:47:59		NO		IN FOCUS
178959320	https://volunteer.ala.org.au/validate/task/178959320	Valid		system	Tile_010-010-000_0-000.jpg		2021-05-06 14:49:17	2021-05-06 14:47:59		NO		IN FOCUS
178959320	https://volunteer.ala.org.au/validate/task/178959320	Valid		system	Tile_010-010-000_0-000.jpg		2021-05-06 09:00:28	2021-05-06 14:47:59		NO		IN FOCUS
178959320	https://volunteer.ala.org.au/validate/task/178959320	Valid		system	Tile_010-010-000_0-000.jpg		2021-05-06 12:36:35	2021-05-06 14:47:59		NO		IN FOCUS
178959321	https://volunteer.ala.org.au/validate/task/178959321	Valid		system	Tile_010-011-000_0-000.jpg		2021-05-06 12:37:05	2021-05-06 14:48:11		NO		IN FOCUS
178959321	https://volunteer.ala.org.au/validate/task/178959321	Valid		system	Tile_010-011-000_0-000.jpg			2021-05-06 14:48:11		NO		IN FOCUS
178959321	https://volunteer.ala.org.au/validate/task/178959321	Valid		system	Tile_010-011-000_0-000.jpg		2021-05-06 14:48:11	2021-05-06 14:48:11		NO		IN FOCUS
178959321	https://volunteer.ala.org.au/validate/task/178959321	Valid		system	Tile_010-011-000_0-000.jpg		2021-05-06 09:00:52	2021-05-06 14:48:11		NO		IN FOCUS
178959322	https://volunteer.ala.org.au/validate/task/178959322	Valid		system	Tile_010-012-000_0-000.jpg			2021-05-06 14:48:33		NO		IN FOCUS
178959322	https://volunteer.ala.org.au/validate/task/178959322	Valid		system	Tile_010-012-000_0-000.jpg		2021-05-06 14:48:33	2021-05-06 14:48:33		NO		IN FOCUS
178959322	https://volunteer.ala.org.au/validate/task/178959322	Valid		system	Tile_010-012-000_0-000.jpg		2021-05-06 09:01:25	2021-05-06 14:48:33		NO		IN FOCUS
178959322	https://volunteer.ala.org.au/validate/task/178959322	Valid		system	Tile_010-012-000_0-000.jpg		2021-05-06 12:37:45	2021-05-06 14:48:33		NO		IN FOCUS
178959323	https://volunteer.ala.org.au/validate/task/178959323	Valid		system	Tile_010-013-000_0-000.jpg		2021-05-06 12:37:57	2021-05-06 14:48:46		NO		IN FOCUS
178959323	https://volunteer.ala.org.au/validate/task/178959323	Valid		system	Tile_010-013-000_0-000.jpg		2021-05-06 09:02:08	2021-05-06 14:48:46		NO		IN FOCUS
178959323	https://volunteer.ala.org.au/validate/task/178959323	Valid		system	Tile_010-013-000_0-000.jpg			2021-05-06 14:48:46		NO		IN FOCUS
178959323	https://volunteer.ala.org.au/validate/task/178959323	Valid		system	Tile_010-013-000_0-000.jpg		2021-05-06 14:48:46	2021-05-06 14:48:46		NO		IN FOCUS
178959325	https://volunteer.ala.org.au/validate/task/178959325	Valid		system	Tile_010-015-000_0-000.jpg		2021-05-06 09:02:48	2021-05-06 14:49:12		NO		IN FOCUS
178959325	https://volunteer.ala.org.au/validate/task/178959325	Valid		system	Tile_010-015-000_0-000.jpg		2021-05-06 12:38:13	2021-05-06 14:49:12		NO		IN FOCUS
178959325	https://volunteer.ala.org.au/validate/task/178959325	Valid		system	Tile_010-015-000_0-000.jpg		2021-05-06 14:49:12	2021-05-06 14:49:12		NO		IN FOCUS
178959325	https://volunteer.ala.org.au/validate/task/178959325	Valid		system	Tile_010-015-000_0-000.jpg			2021-05-06 14:49:12		NO		IN FOCUS
178959324	https://volunteer.ala.org.au/validate/task/178959324	Valid		system	Tile_010-014-000_0-000.jpg		2021-05-06 14:50:02	2021-05-06 14:50:02		NO		IN FOCUS
178959324	https://volunteer.ala.org.au/validate/task/178959324	Valid		system	Tile_010-014-000_0-000.jpg			2021-05-06 14:50:02		NO		IN FOCUS
178959324	https://volunteer.ala.org.au/validate/task/178959324	Valid		system	Tile_010-014-000_0-000.jpg		2021-05-06 14:49:01	2021-05-06 14:50:02		NO		IN FOCUS
178959324	https://volunteer.ala.org.au/validate/task/178959324	Valid		system	Tile_010-014-000_0-000.jpg		2021-05-06 09:02:27	2021-05-06 14:50:02		NO		IN FOCUS
178959329	https://volunteer.ala.org.au/validate/task/178959329	Valid		system	Tile_010-019-000_0-000.jpg		2021-05-06 14:50:45	2021-05-06 14:50:45		NO		IN FOCUS
178959329	https://volunteer.ala.org.au/validate/task/178959329	Valid		system	Tile_010-019-000_0-000.jpg			2021-05-06 14:50:45		NO		IN FOCUS
178959329	https://volunteer.ala.org.au/validate/task/178959329	Valid		system	Tile_010-019-000_0-000.jpg		2021-05-06 12:40:40	2021-05-06 14:50:45		NO		IN FOCUS
178959329	https://volunteer.ala.org.au/validate/task/178959329	Valid		system	Tile_010-019-000_0-000.jpg		2021-05-06 09:07:12	2021-05-06 14:50:45		NO		IN FOCUS
178959330	https://volunteer.ala.org.au/validate/task/178959330	Valid		system	Tile_010-020-000_0-000.jpg			2021-05-06 14:50:57		NO		IN FOCUS
178959330	https://volunteer.ala.org.au/validate/task/178959330	Valid		system	Tile_010-020-000_0-000.jpg		2021-05-06 09:07:46	2021-05-06 14:50:57		NO		IN FOCUS
178959330	https://volunteer.ala.org.au/validate/task/178959330	Valid		system	Tile_010-020-000_0-000.jpg		2021-05-06 14:50:57	2021-05-06 14:50:57		NO		IN FOCUS
178959330	https://volunteer.ala.org.au/validate/task/178959330	Valid		system	Tile_010-020-000_0-000.jpg		2021-05-06 12:40:52	2021-05-06 14:50:57		NO		IN FOCUS
178959331	https://volunteer.ala.org.au/validate/task/178959331	Valid		system	Tile_010-021-000_0-000.jpg		2021-05-06 09:08:10	2021-05-06 14:51:15		NO		IN FOCUS
178959331	https://volunteer.ala.org.au/validate/task/178959331	Valid		system	Tile_010-021-000_0-000.jpg		2021-05-06 12:41:05	2021-05-06 14:51:15		NO		IN FOCUS
178959331	https://volunteer.ala.org.au/validate/task/178959331	Valid		system	Tile_010-021-000_0-000.jpg		2021-05-06 14:51:15	2021-05-06 14:51:15		NO		IN FOCUS
178959331	https://volunteer.ala.org.au/validate/task/178959331	Valid		system	Tile_010-021-000_0-000.jpg			2021-05-06 14:51:15		NO		IN FOCUS
178959332	https://volunteer.ala.org.au/validate/task/178959332	Valid		system	Tile_010-022-000_0-000.jpg		2021-05-06 14:51:27	2021-05-06 14:51:28		NO		IN FOCUS
178959332	https://volunteer.ala.org.au/validate/task/178959332	Valid		system	Tile_010-022-000_0-000.jpg			2021-05-06 14:51:28		NO		IN FOCUS
178959332	https://volunteer.ala.org.au/validate/task/178959332	Valid		system	Tile_010-022-000_0-000.jpg		2021-05-06 09:08:34	2021-05-06 14:51:28		NO		IN FOCUS
178959332	https://volunteer.ala.org.au/validate/task/178959332	Valid		system	Tile_010-022-000_0-000.jpg		2021-05-06 12:41:17	2021-05-06 14:51:28		NO		IN FOCUS
178959326	https://volunteer.ala.org.au/validate/task/178959326	Valid		system	Tile_010-016-000_0-000.jpg		2021-05-06 12:38:28	2021-05-06 14:51:39		NO		IN FOCUS
178959326	https://volunteer.ala.org.au/validate/task/178959326	Valid		system	Tile_010-016-000_0-000.jpg		2021-05-06 14:51:38	2021-05-06 14:51:39		NO		IN FOCUS
178959326	https://volunteer.ala.org.au/validate/task/178959326	Valid		system	Tile_010-016-000_0-000.jpg			2021-05-06 14:51:39		NO		IN FOCUS
178959326	https://volunteer.ala.org.au/validate/task/178959326	Valid		system	Tile_010-016-000_0-000.jpg		2021-05-06 09:04:16	2021-05-06 14:51:39	1	YES	EDGE	IN FOCUS		Nothofagus pollen
178959326	https://volunteer.ala.org.au/validate/task/178959326	Valid		system	Tile_010-016-000_0-000.jpg		2021-05-06 14:50:04	2021-05-06 14:51:39		NO		IN FOCUS
178959333	https://volunteer.ala.org.au/validate/task/178959333	Valid		system	Tile_010-023-000_0-000.jpg		2021-05-06 09:08:59	2021-05-06 14:51:44		NO		IN FOCUS
178959333	https://volunteer.ala.org.au/validate/task/178959333	Valid		system	Tile_010-023-000_0-000.jpg		2021-05-06 12:41:31	2021-05-06 14:51:44		NO		IN FOCUS
178959333	https://volunteer.ala.org.au/validate/task/178959333	Valid		system	Tile_010-023-000_0-000.jpg			2021-05-06 14:51:44		NO		IN FOCUS
178959333	https://volunteer.ala.org.au/validate/task/178959333	Valid		system	Tile_010-023-000_0-000.jpg		2021-05-06 14:51:44	2021-05-06 14:51:44		NO		IN FOCUS
178959334	https://volunteer.ala.org.au/validate/task/178959334	Valid		system	Tile_010-024-000_0-000.jpg		2021-05-06 12:43:43	2021-05-06 14:52:08		NO		IN FOCUS
178959334	https://volunteer.ala.org.au/validate/task/178959334	Valid		system	Tile_010-024-000_0-000.jpg		2021-05-06 09:09:40	2021-05-06 14:52:08		NO		IN FOCUS
178959334	https://volunteer.ala.org.au/validate/task/178959334	Valid		system	Tile_010-024-000_0-000.jpg		2021-05-06 14:52:07	2021-05-06 14:52:08		NO		IN FOCUS
178959334	https://volunteer.ala.org.au/validate/task/178959334	Valid		system	Tile_010-024-000_0-000.jpg			2021-05-06 14:52:08		NO		IN FOCUS
178959335	https://volunteer.ala.org.au/validate/task/178959335	Valid		system	Tile_010-025-000_0-000.jpg		2021-05-06 09:10:16	2021-05-06 14:52:33		NO		IN FOCUS
178959335	https://volunteer.ala.org.au/validate/task/178959335	Valid		system	Tile_010-025-000_0-000.jpg		2021-05-06 12:43:55	2021-05-06 14:52:33		NO		IN FOCUS
178959335	https://volunteer.ala.org.au/validate/task/178959335	Valid		system	Tile_010-025-000_0-000.jpg			2021-05-06 14:52:33		NO		IN FOCUS
178959335	https://volunteer.ala.org.au/validate/task/178959335	Valid		system	Tile_010-025-000_0-000.jpg		2021-05-06 14:52:33	2021-05-06 14:52:33		NO		IN FOCUS
178959336	https://volunteer.ala.org.au/validate/task/178959336	Valid		system	Tile_010-026-000_0-000.jpg			2021-05-06 14:52:46		NO		IN FOCUS
178959336	https://volunteer.ala.org.au/validate/task/178959336	Valid		system	Tile_010-026-000_0-000.jpg		2021-05-06 14:52:46	2021-05-06 14:52:46		NO		IN FOCUS
178959336	https://volunteer.ala.org.au/validate/task/178959336	Valid		system	Tile_010-026-000_0-000.jpg		2021-05-06 12:44:06	2021-05-06 14:52:46		NO		IN FOCUS
178959336	https://volunteer.ala.org.au/validate/task/178959336	Valid		system	Tile_010-026-000_0-000.jpg		2021-05-06 09:10:36	2021-05-06 14:52:46		NO		IN FOCUS
178959337	https://volunteer.ala.org.au/validate/task/178959337	Valid		system	Tile_010-027-000_0-000.jpg		2021-05-06 12:44:19	2021-05-06 14:52:58		NO		IN FOCUS
178959337	https://volunteer.ala.org.au/validate/task/178959337	Valid		system	Tile_010-027-000_0-000.jpg		2021-05-06 09:10:58	2021-05-06 14:52:58		NO		IN FOCUS
178959337	https://volunteer.ala.org.au/validate/task/178959337	Valid		system	Tile_010-027-000_0-000.jpg			2021-05-06 14:52:58		NO		IN FOCUS
178959337	https://volunteer.ala.org.au/validate/task/178959337	Valid		system	Tile_010-027-000_0-000.jpg		2021-05-06 14:52:57	2021-05-06 14:52:58		NO		IN FOCUS
178959338	https://volunteer.ala.org.au/validate/task/178959338	Valid		system	Tile_010-028-000_0-000.jpg		2021-05-06 09:11:21	2021-05-06 14:53:12		NO		IN FOCUS
178959338	https://volunteer.ala.org.au/validate/task/178959338	Valid		system	Tile_010-028-000_0-000.jpg			2021-05-06 14:53:12		NO		IN FOCUS
178959338	https://volunteer.ala.org.au/validate/task/178959338	Valid		system	Tile_010-028-000_0-000.jpg		2021-05-06 14:53:11	2021-05-06 14:53:12		NO		IN FOCUS
178959338	https://volunteer.ala.org.au/validate/task/178959338	Valid		system	Tile_010-028-000_0-000.jpg		2021-05-06 12:44:32	2021-05-06 14:53:12		NO		IN FOCUS
178959339	https://volunteer.ala.org.au/validate/task/178959339	Valid		system	Tile_010-029-000_0-000.jpg		2021-05-06 12:44:45	2021-05-06 14:53:24		NO		IN FOCUS
178959339	https://volunteer.ala.org.au/validate/task/178959339	Valid		system	Tile_010-029-000_0-000.jpg		2021-05-06 09:11:44	2021-05-06 14:53:24		NO		IN FOCUS
178959339	https://volunteer.ala.org.au/validate/task/178959339	Valid		system	Tile_010-029-000_0-000.jpg		2021-05-06 14:53:24	2021-05-06 14:53:24		NO		IN FOCUS
178959339	https://volunteer.ala.org.au/validate/task/178959339	Valid		system	Tile_010-029-000_0-000.jpg			2021-05-06 14:53:24		NO		IN FOCUS
178959340	https://volunteer.ala.org.au/validate/task/178959340	Valid		system	Tile_010-030-000_0-000.jpg			2021-05-06 14:53:36		NO		IN FOCUS
178959340	https://volunteer.ala.org.au/validate/task/178959340	Valid		system	Tile_010-030-000_0-000.jpg		2021-05-06 12:44:59	2021-05-06 14:53:36		NO		IN FOCUS
178959340	https://volunteer.ala.org.au/validate/task/178959340	Valid		system	Tile_010-030-000_0-000.jpg		2021-05-06 14:53:50	2021-05-06 14:53:36		NO		IN FOCUS
178959340	https://volunteer.ala.org.au/validate/task/178959340	Valid		system	Tile_010-030-000_0-000.jpg		2021-05-06 14:53:36	2021-05-06 14:53:36		NO		IN FOCUS
178959340	https://volunteer.ala.org.au/validate/task/178959340	Valid		system	Tile_010-030-000_0-000.jpg		2021-05-06 09:12:05	2021-05-06 14:53:36		NO		IN FOCUS
178959341	https://volunteer.ala.org.au/validate/task/178959341	Valid		system	Tile_010-031-000_0-000.jpg			2021-05-06 14:53:55		NO		IN FOCUS
178959341	https://volunteer.ala.org.au/validate/task/178959341	Valid		system	Tile_010-031-000_0-000.jpg		2021-05-06 14:53:55	2021-05-06 14:53:55		NO		IN FOCUS
178959341	https://volunteer.ala.org.au/validate/task/178959341	Valid		system	Tile_010-031-000_0-000.jpg		2021-05-06 12:45:13	2021-05-06 14:53:55		NO		IN FOCUS
178959341	https://volunteer.ala.org.au/validate/task/178959341	Valid		system	Tile_010-031-000_0-000.jpg		2021-05-06 14:54:18	2021-05-06 14:53:55		YES	Both MIDDLE and EDGE	IN FOCUS		Fungal spores,Unknown
178959341	https://volunteer.ala.org.au/validate/task/178959341	Valid		system	Tile_010-031-000_0-000.jpg		2021-05-06 09:12:44	2021-05-06 14:53:55		NO		IN FOCUS
178959342	https://volunteer.ala.org.au/validate/task/178959342	Valid		system	Tile_010-032-000_0-000.jpg		2021-05-06 09:13:07	2021-05-06 14:54:09		NO		IN FOCUS
178959342	https://volunteer.ala.org.au/validate/task/178959342	Valid		system	Tile_010-032-000_0-000.jpg			2021-05-06 14:54:09		NO		IN FOCUS
178959342	https://volunteer.ala.org.au/validate/task/178959342	Valid		system	Tile_010-032-000_0-000.jpg		2021-05-06 14:54:09	2021-05-06 14:54:09		NO		IN FOCUS
178959342	https://volunteer.ala.org.au/validate/task/178959342	Valid		system	Tile_010-032-000_0-000.jpg		2021-05-06 12:45:27	2021-05-06 14:54:09		NO		IN FOCUS
178959344	https://volunteer.ala.org.au/validate/task/178959344	Valid		system	Tile_010-034-000_0-000.jpg		2021-05-06 14:54:54	2021-05-06 14:55:55		YES	Both MIDDLE and EDGE	IN FOCUS		Unknown
178959344	https://volunteer.ala.org.au/validate/task/178959344	Valid		system	Tile_010-034-000_0-000.jpg		2021-05-06 12:45:51	2021-05-06 14:55:55		NO		IN FOCUS
178959344	https://volunteer.ala.org.au/validate/task/178959344	Valid		system	Tile_010-034-000_0-000.jpg		2021-05-06 14:55:55	2021-05-06 14:55:55		NO		IN FOCUS
178959344	https://volunteer.ala.org.au/validate/task/178959344	Valid		system	Tile_010-034-000_0-000.jpg			2021-05-06 14:55:55		NO		IN FOCUS
178959344	https://volunteer.ala.org.au/validate/task/178959344	Valid		system	Tile_010-034-000_0-000.jpg		2021-05-06 09:13:53	2021-05-06 14:55:55		NO		IN FOCUS
178959343	https://volunteer.ala.org.au/validate/task/178959343	Valid		system	Tile_010-033-000_0-000.jpg		2021-05-06 12:45:37	2021-05-06 14:56:02				IN FOCUS
178959343	https://volunteer.ala.org.au/validate/task/178959343	Valid		system	Tile_010-033-000_0-000.jpg		2021-05-06 09:13:30	2021-05-06 14:56:02		NO		IN FOCUS
178959343	https://volunteer.ala.org.au/validate/task/178959343	Valid		system	Tile_010-033-000_0-000.jpg			2021-05-06 14:56:02		NO		IN FOCUS
178959343	https://volunteer.ala.org.au/validate/task/178959343	Valid		system	Tile_010-033-000_0-000.jpg		2021-05-06 14:56:01	2021-05-06 14:56:02		NO		IN FOCUS
[truncated: 2,169 more rows]
