# Supplementary material for: Inferring the age and environmental characteristics of fossil sites using citizen science
Source: PLoS One. 2023 Apr 17;18(4):e0284388. doi: 10.1371/journal.pone.0284388 (PMC10109468; doi:10.1371/journal.pone.0284388)
Supplement: S1 Data — (ZIP) [file pone.0284388.s004.zip › S1_Data Expedition data-all-raw/Exp4-Raw Project-168998153-DwC.xlsx]

## Sheet: All transcribed
taskID	taskURL	validationStatus		validatorID	externalIdentifier		dateTranscribed	dateValidated	individualCount	occurrenceID	occurrenceRemarks	occurrenceStatus		vernacularName	Manual validation
169547293	https://volunteer.ala.org.au/validate/task/169547293	Valid		system	Tile_051-001-000_0-000.jpg		2021-03-21 20:39:11	2021-03-21 20:39:11		NO		IN FOCUS
169547293	https://volunteer.ala.org.au/validate/task/169547293	Valid		system	Tile_051-001-000_0-000.jpg			2021-03-21 20:39:11		NO		IN FOCUS
169547293	https://volunteer.ala.org.au/validate/task/169547293	Valid		system	Tile_051-001-000_0-000.jpg		2021-03-21 19:59:56	2021-03-21 20:39:11		NO		IN FOCUS
169547293	https://volunteer.ala.org.au/validate/task/169547293	Valid		system	Tile_051-001-000_0-000.jpg		2021-03-21 20:38:14	2021-03-21 20:39:11		NO		IN FOCUS
169547294	https://volunteer.ala.org.au/validate/task/169547294	Valid		system	Tile_051-002-000_0-000.jpg		2021-03-21 20:00:08	2021-03-21 20:40:12		NO		IN FOCUS
169547294	https://volunteer.ala.org.au/validate/task/169547294	Valid		system	Tile_051-002-000_0-000.jpg		2021-03-21 20:38:59	2021-03-21 20:40:12		NO		IN FOCUS
169547294	https://volunteer.ala.org.au/validate/task/169547294	Valid		system	Tile_051-002-000_0-000.jpg			2021-03-21 20:40:12		NO		IN FOCUS
169547294	https://volunteer.ala.org.au/validate/task/169547294	Valid		system	Tile_051-002-000_0-000.jpg		2021-03-21 20:40:12	2021-03-21 20:40:12		NO		IN FOCUS
169547295	https://volunteer.ala.org.au/validate/task/169547295				Tile_051-003-000_0-000.jpg		2021-03-21 20:39:44			NO		IN FOCUS
169547295	https://volunteer.ala.org.au/validate/task/169547295				Tile_051-003-000_0-000.jpg		2021-03-22 12:26:06		2	YES	MIDDLE	IN FOCUS		Nothofagus pollen
169547295	https://volunteer.ala.org.au/validate/task/169547295				Tile_051-003-000_0-000.jpg		2021-03-21 20:42:57			NO		IN FOCUS
169547295	https://volunteer.ala.org.au/validate/task/169547295				Tile_051-003-000_0-000.jpg		2021-03-21 20:41:20			NO
169547296	https://volunteer.ala.org.au/validate/task/169547296	Valid		system	Tile_051-004-000_0-000.jpg		2021-03-21 20:41:37	2021-03-21 20:41:37		NO		IN FOCUS
169547296	https://volunteer.ala.org.au/validate/task/169547296	Valid		system	Tile_051-004-000_0-000.jpg			2021-03-21 20:41:37		NO		IN FOCUS
169547296	https://volunteer.ala.org.au/validate/task/169547296	Valid		system	Tile_051-004-000_0-000.jpg		2021-03-21 20:40:18	2021-03-21 20:41:37		NO		IN FOCUS
169547296	https://volunteer.ala.org.au/validate/task/169547296	Valid		system	Tile_051-004-000_0-000.jpg		2021-03-21 20:00:58	2021-03-21 20:41:37		NO		IN FOCUS
169547297	https://volunteer.ala.org.au/validate/task/169547297	Valid		system	Tile_051-005-000_0-000.jpg		2021-03-21 20:40:38	2021-03-21 20:42:40		NO		IN FOCUS
169547297	https://volunteer.ala.org.au/validate/task/169547297	Valid		system	Tile_051-005-000_0-000.jpg		2021-03-21 20:01:11	2021-03-21 20:42:40		NO		IN FOCUS
169547297	https://volunteer.ala.org.au/validate/task/169547297	Valid		system	Tile_051-005-000_0-000.jpg			2021-03-21 20:42:40		NO		IN FOCUS
169547297	https://volunteer.ala.org.au/validate/task/169547297	Valid		system	Tile_051-005-000_0-000.jpg		2021-03-21 20:42:39	2021-03-21 20:42:40		NO		IN FOCUS
169547298	https://volunteer.ala.org.au/validate/task/169547298	Valid		system	Tile_051-006-000_0-000.jpg		2021-03-21 20:01:19	2021-03-21 20:42:57		NO		IN FOCUS
169547298	https://volunteer.ala.org.au/validate/task/169547298	Valid		system	Tile_051-006-000_0-000.jpg		2021-03-21 20:42:57	2021-03-21 20:42:57		NO		IN FOCUS
169547298	https://volunteer.ala.org.au/validate/task/169547298	Valid		system	Tile_051-006-000_0-000.jpg		2021-03-21 20:41:09	2021-03-21 20:42:57		NO		IN FOCUS
169547298	https://volunteer.ala.org.au/validate/task/169547298	Valid		system	Tile_051-006-000_0-000.jpg			2021-03-21 20:42:57		NO		IN FOCUS
169547299	https://volunteer.ala.org.au/validate/task/169547299	Valid		system	Tile_051-007-000_0-000.jpg			2021-03-21 20:43:16		NO		IN FOCUS
169547299	https://volunteer.ala.org.au/validate/task/169547299	Valid		system	Tile_051-007-000_0-000.jpg		2021-03-21 20:43:16	2021-03-21 20:43:16		NO		IN FOCUS
169547299	https://volunteer.ala.org.au/validate/task/169547299	Valid		system	Tile_051-007-000_0-000.jpg		2021-03-21 20:41:30	2021-03-21 20:43:16		NO		IN FOCUS
169547299	https://volunteer.ala.org.au/validate/task/169547299	Valid		system	Tile_051-007-000_0-000.jpg		2021-03-21 20:01:31	2021-03-21 20:43:16		NO		IN FOCUS
169547300	https://volunteer.ala.org.au/validate/task/169547300	Valid		system	Tile_051-008-000_0-000.jpg		2021-03-21 20:41:47	2021-03-21 20:43:31		NO		IN FOCUS
169547300	https://volunteer.ala.org.au/validate/task/169547300	Valid		system	Tile_051-008-000_0-000.jpg		2021-03-21 20:01:38	2021-03-21 20:43:31		NO		IN FOCUS
169547300	https://volunteer.ala.org.au/validate/task/169547300	Valid		system	Tile_051-008-000_0-000.jpg		2021-03-21 20:43:31	2021-03-21 20:43:31		NO		IN FOCUS
169547300	https://volunteer.ala.org.au/validate/task/169547300	Valid		system	Tile_051-008-000_0-000.jpg			2021-03-21 20:43:31		NO		IN FOCUS
169547301	https://volunteer.ala.org.au/validate/task/169547301	Valid		system	Tile_051-009-000_0-000.jpg		2021-03-21 20:43:43	2021-03-21 20:43:43		NO		IN FOCUS
169547301	https://volunteer.ala.org.au/validate/task/169547301	Valid		system	Tile_051-009-000_0-000.jpg			2021-03-21 20:43:43		NO		IN FOCUS
169547301	https://volunteer.ala.org.au/validate/task/169547301	Valid		system	Tile_051-009-000_0-000.jpg		2021-03-21 20:01:49	2021-03-21 20:43:43		NO		IN FOCUS
169547301	https://volunteer.ala.org.au/validate/task/169547301	Valid		system	Tile_051-009-000_0-000.jpg		2021-03-21 20:42:13	2021-03-21 20:43:43		NO		IN FOCUS
169547302	https://volunteer.ala.org.au/validate/task/169547302	Valid		system	Tile_051-010-000_0-000.jpg		2021-03-21 20:52:00	2021-03-21 20:52:01		NO		IN FOCUS
169547302	https://volunteer.ala.org.au/validate/task/169547302	Valid		system	Tile_051-010-000_0-000.jpg			2021-03-21 20:52:01		NO		IN FOCUS
169547302	https://volunteer.ala.org.au/validate/task/169547302	Valid		system	Tile_051-010-000_0-000.jpg		2021-03-21 20:42:47	2021-03-21 20:52:01		NO		IN FOCUS
169547302	https://volunteer.ala.org.au/validate/task/169547302	Valid		system	Tile_051-010-000_0-000.jpg		2021-03-21 20:44:59	2021-03-21 20:52:01	1	YES	MIDDLE	IN FOCUS		Fungal spores
169547302	https://volunteer.ala.org.au/validate/task/169547302	Valid		system	Tile_051-010-000_0-000.jpg		2021-03-21 20:02:06	2021-03-21 20:52:01		NO		IN FOCUS
169547303	https://volunteer.ala.org.au/validate/task/169547303	Valid		system	Tile_051-011-000_0-000.jpg		2021-03-21 20:45:13	2021-03-21 20:45:13		NO		IN FOCUS
169547303	https://volunteer.ala.org.au/validate/task/169547303	Valid		system	Tile_051-011-000_0-000.jpg			2021-03-21 20:45:13		NO		IN FOCUS
169547303	https://volunteer.ala.org.au/validate/task/169547303	Valid		system	Tile_051-011-000_0-000.jpg		2021-03-21 20:02:16	2021-03-21 20:45:13		NO		IN FOCUS
169547303	https://volunteer.ala.org.au/validate/task/169547303	Valid		system	Tile_051-011-000_0-000.jpg		2021-03-21 20:43:21	2021-03-21 20:45:13		NO		IN FOCUS
169547304	https://volunteer.ala.org.au/validate/task/169547304	Valid		system	Tile_051-012-000_0-000.jpg		2021-03-21 20:02:25	2021-03-21 20:45:25		NO		IN FOCUS
169547304	https://volunteer.ala.org.au/validate/task/169547304	Valid		system	Tile_051-012-000_0-000.jpg		2021-03-21 20:43:37	2021-03-21 20:45:25		NO		IN FOCUS
169547304	https://volunteer.ala.org.au/validate/task/169547304	Valid		system	Tile_051-012-000_0-000.jpg			2021-03-21 20:45:25		NO		IN FOCUS
169547304	https://volunteer.ala.org.au/validate/task/169547304	Valid		system	Tile_051-012-000_0-000.jpg		2021-03-21 20:45:24	2021-03-21 20:45:25		NO		IN FOCUS
169547305	https://volunteer.ala.org.au/validate/task/169547305	Valid		system	Tile_051-013-000_0-000.jpg			2021-03-21 20:45:39		NO		IN FOCUS
169547305	https://volunteer.ala.org.au/validate/task/169547305	Valid		system	Tile_051-013-000_0-000.jpg		2021-03-21 20:03:23	2021-03-21 20:45:39		NO		IN FOCUS
169547305	https://volunteer.ala.org.au/validate/task/169547305	Valid		system	Tile_051-013-000_0-000.jpg		2021-03-21 20:45:38	2021-03-21 20:45:39		NO		IN FOCUS
169547305	https://volunteer.ala.org.au/validate/task/169547305	Valid		system	Tile_051-013-000_0-000.jpg		2021-03-21 20:43:55	2021-03-21 20:45:39		NO		IN FOCUS
169547306	https://volunteer.ala.org.au/validate/task/169547306	Valid		system	Tile_051-014-000_0-000.jpg		2021-03-21 20:44:14	2021-03-21 20:46:09		NO		IN FOCUS
169547306	https://volunteer.ala.org.au/validate/task/169547306	Valid		system	Tile_051-014-000_0-000.jpg			2021-03-21 20:46:09		NO		IN FOCUS
169547306	https://volunteer.ala.org.au/validate/task/169547306	Valid		system	Tile_051-014-000_0-000.jpg		2021-03-21 20:46:08	2021-03-21 20:46:09		NO		IN FOCUS
169547306	https://volunteer.ala.org.au/validate/task/169547306	Valid		system	Tile_051-014-000_0-000.jpg		2021-03-21 20:03:37	2021-03-21 20:46:09		NO		IN FOCUS
169547307	https://volunteer.ala.org.au/validate/task/169547307	Valid		system	Tile_051-015-000_0-000.jpg		2021-03-21 20:03:46	2021-03-21 20:46:23		NO		IN FOCUS
169547307	https://volunteer.ala.org.au/validate/task/169547307	Valid		system	Tile_051-015-000_0-000.jpg		2021-03-21 20:44:33	2021-03-21 20:46:23		NO		IN FOCUS
169547307	https://volunteer.ala.org.au/validate/task/169547307	Valid		system	Tile_051-015-000_0-000.jpg		2021-03-21 20:46:23	2021-03-21 20:46:23		NO		IN FOCUS
169547307	https://volunteer.ala.org.au/validate/task/169547307	Valid		system	Tile_051-015-000_0-000.jpg			2021-03-21 20:46:23		NO		IN FOCUS
169547308	https://volunteer.ala.org.au/validate/task/169547308	Valid		system	Tile_051-016-000_0-000.jpg		2021-03-21 20:46:04	2021-03-21 20:46:36		NO		IN FOCUS
169547308	https://volunteer.ala.org.au/validate/task/169547308	Valid		system	Tile_051-016-000_0-000.jpg			2021-03-21 20:46:36		NO		IN FOCUS
169547308	https://volunteer.ala.org.au/validate/task/169547308	Valid		system	Tile_051-016-000_0-000.jpg		2021-03-21 20:03:59	2021-03-21 20:46:36		NO		IN FOCUS
169547308	https://volunteer.ala.org.au/validate/task/169547308	Valid		system	Tile_051-016-000_0-000.jpg		2021-03-21 20:46:36	2021-03-21 20:46:36		NO		IN FOCUS
169547309	https://volunteer.ala.org.au/validate/task/169547309	Valid		system	Tile_051-017-000_0-000.jpg		2021-03-21 20:04:26	2021-03-21 20:52:28		NO		IN FOCUS
169547309	https://volunteer.ala.org.au/validate/task/169547309	Valid		system	Tile_051-017-000_0-000.jpg			2021-03-21 20:52:28		NO		IN FOCUS
169547309	https://volunteer.ala.org.au/validate/task/169547309	Valid		system	Tile_051-017-000_0-000.jpg		2021-03-21 20:52:27	2021-03-21 20:52:28		NO		IN FOCUS
169547309	https://volunteer.ala.org.au/validate/task/169547309	Valid		system	Tile_051-017-000_0-000.jpg		2021-03-21 20:47:10	2021-03-21 20:52:28		NO		IN FOCUS
169547310	https://volunteer.ala.org.au/validate/task/169547310	Valid		system	Tile_051-018-000_0-000.jpg		2021-03-21 20:52:42	2021-03-21 20:52:42		NO		IN FOCUS
169547310	https://volunteer.ala.org.au/validate/task/169547310	Valid		system	Tile_051-018-000_0-000.jpg			2021-03-21 20:52:42		NO		IN FOCUS
169547310	https://volunteer.ala.org.au/validate/task/169547310	Valid		system	Tile_051-018-000_0-000.jpg		2021-03-21 20:05:04	2021-03-21 20:52:42		NO		IN FOCUS
169547310	https://volunteer.ala.org.au/validate/task/169547310	Valid		system	Tile_051-018-000_0-000.jpg		2021-03-21 20:47:23	2021-03-21 20:52:42		NO		IN FOCUS
169547311	https://volunteer.ala.org.au/validate/task/169547311	Valid		system	Tile_051-019-000_0-000.jpg			2021-03-21 20:52:59		NO		IN FOCUS
169547311	https://volunteer.ala.org.au/validate/task/169547311	Valid		system	Tile_051-019-000_0-000.jpg		2021-03-21 20:52:59	2021-03-21 20:52:59		NO		IN FOCUS
169547311	https://volunteer.ala.org.au/validate/task/169547311	Valid		system	Tile_051-019-000_0-000.jpg		2021-03-21 20:05:11	2021-03-21 20:52:59		NO		IN FOCUS
169547311	https://volunteer.ala.org.au/validate/task/169547311	Valid		system	Tile_051-019-000_0-000.jpg		2021-03-21 20:47:37	2021-03-21 20:52:59		NO		IN FOCUS
169547312	https://volunteer.ala.org.au/validate/task/169547312				Tile_051-020-000_0-000.jpg		2021-03-21 20:48:11		1	YES	MIDDLE	IN FOCUS		Fungal spores
169547312	https://volunteer.ala.org.au/validate/task/169547312				Tile_051-020-000_0-000.jpg		2021-03-21 20:05:33			NO		IN FOCUS
169547312	https://volunteer.ala.org.au/validate/task/169547312				Tile_051-020-000_0-000.jpg		2021-03-21 21:16:54			NO		IN FOCUS		Fungal spores
169547312	https://volunteer.ala.org.au/validate/task/169547312				Tile_051-020-000_0-000.jpg		2021-03-21 20:53:12			NO		IN FOCUS
169547313	https://volunteer.ala.org.au/validate/task/169547313	Valid		system	Tile_051-021-000_0-000.jpg		2021-03-21 20:53:24	2021-03-21 20:53:24		NO		IN FOCUS
169547313	https://volunteer.ala.org.au/validate/task/169547313	Valid		system	Tile_051-021-000_0-000.jpg		2021-03-21 20:05:39	2021-03-21 20:53:24		NO		IN FOCUS
169547313	https://volunteer.ala.org.au/validate/task/169547313	Valid		system	Tile_051-021-000_0-000.jpg			2021-03-21 20:53:24		NO		IN FOCUS
169547313	https://volunteer.ala.org.au/validate/task/169547313	Valid		system	Tile_051-021-000_0-000.jpg		2021-03-21 20:48:24	2021-03-21 20:53:24		NO		IN FOCUS
169547314	https://volunteer.ala.org.au/validate/task/169547314				Tile_051-022-000_0-000.jpg		2021-03-21 20:49:55		2	YES	EDGE	IN FOCUS
169547314	https://volunteer.ala.org.au/validate/task/169547314				Tile_051-022-000_0-000.jpg		2021-03-21 21:17:38		2	YES		IN FOCUS		Nothofagus pollen,Unknown
169547314	https://volunteer.ala.org.au/validate/task/169547314				Tile_051-022-000_0-000.jpg		2021-03-22 12:30:39		2	YES	MIDDLE	IN FOCUS		Nothofagus pollen
169547314	https://volunteer.ala.org.au/validate/task/169547314				Tile_051-022-000_0-000.jpg		2021-03-22 12:31:38			NO		IN FOCUS
169547315	https://volunteer.ala.org.au/validate/task/169547315	Valid		system	Tile_051-023-000_0-000.jpg		2021-03-21 20:50:13	2021-03-21 20:55:09		NO		IN FOCUS
169547315	https://volunteer.ala.org.au/validate/task/169547315	Valid		system	Tile_051-023-000_0-000.jpg			2021-03-21 20:55:09		NO		IN FOCUS
169547315	https://volunteer.ala.org.au/validate/task/169547315	Valid		system	Tile_051-023-000_0-000.jpg		2021-03-21 20:55:09	2021-03-21 20:55:09		NO		IN FOCUS
169547315	https://volunteer.ala.org.au/validate/task/169547315	Valid		system	Tile_051-023-000_0-000.jpg		2021-03-21 20:06:03	2021-03-21 20:55:09		NO		IN FOCUS
169547316	https://volunteer.ala.org.au/validate/task/169547316	Valid		system	Tile_051-024-000_0-000.jpg		2021-03-21 20:06:10	2021-03-21 20:55:24		NO		IN FOCUS
169547316	https://volunteer.ala.org.au/validate/task/169547316	Valid		system	Tile_051-024-000_0-000.jpg		2021-03-21 20:50:26	2021-03-21 20:55:24		NO		IN FOCUS
169547316	https://volunteer.ala.org.au/validate/task/169547316	Valid		system	Tile_051-024-000_0-000.jpg		2021-03-21 20:55:24	2021-03-21 20:55:24		NO		IN FOCUS
169547316	https://volunteer.ala.org.au/validate/task/169547316	Valid		system	Tile_051-024-000_0-000.jpg			2021-03-21 20:55:24		NO		IN FOCUS
169547317	https://volunteer.ala.org.au/validate/task/169547317	Valid		system	Tile_051-025-000_0-000.jpg		2021-03-21 20:55:37	2021-03-21 21:17:48		NO		IN FOCUS
169547317	https://volunteer.ala.org.au/validate/task/169547317	Valid		system	Tile_051-025-000_0-000.jpg		2021-03-21 20:06:18	2021-03-21 21:17:48		NO		IN FOCUS
169547317	https://volunteer.ala.org.au/validate/task/169547317	Valid		system	Tile_051-025-000_0-000.jpg			2021-03-21 21:17:48		NO		IN FOCUS
169547317	https://volunteer.ala.org.au/validate/task/169547317	Valid		system	Tile_051-025-000_0-000.jpg		2021-03-21 21:17:48	2021-03-21 21:17:48		NO		IN FOCUS
169547318	https://volunteer.ala.org.au/validate/task/169547318	Valid		system	Tile_051-026-000_0-000.jpg		2021-03-21 20:06:30	2021-03-21 21:18:11		NO		IN FOCUS
169547318	https://volunteer.ala.org.au/validate/task/169547318	Valid		system	Tile_051-026-000_0-000.jpg			2021-03-21 21:18:11		NO		IN FOCUS
169547318	https://volunteer.ala.org.au/validate/task/169547318	Valid		system	Tile_051-026-000_0-000.jpg		2021-03-21 20:56:06	2021-03-21 21:18:11		NO		IN FOCUS
169547318	https://volunteer.ala.org.au/validate/task/169547318	Valid		system	Tile_051-026-000_0-000.jpg		2021-03-21 21:18:11	2021-03-21 21:18:11		NO		IN FOCUS
169547319	https://volunteer.ala.org.au/validate/task/169547319				Tile_051-027-000_0-000.jpg		2021-03-21 21:26:59					IN FOCUS
169547319	https://volunteer.ala.org.au/validate/task/169547319				Tile_051-027-000_0-000.jpg		2021-03-21 21:47:06			NO		IN FOCUS		Unknown
169547319	https://volunteer.ala.org.au/validate/task/169547319				Tile_051-027-000_0-000.jpg		2021-03-21 20:07:57			NO		IN FOCUS
169547319	https://volunteer.ala.org.au/validate/task/169547319				Tile_051-027-000_0-000.jpg		2021-03-22 11:54:08			NO		IN FOCUS
169547320	https://volunteer.ala.org.au/validate/task/169547320	Valid		system	Tile_051-028-000_0-000.jpg			2021-03-21 21:47:22		NO		IN FOCUS
169547320	https://volunteer.ala.org.au/validate/task/169547320	Valid		system	Tile_051-028-000_0-000.jpg		2021-03-21 21:47:22	2021-03-21 21:47:22		NO		IN FOCUS
169547320	https://volunteer.ala.org.au/validate/task/169547320	Valid		system	Tile_051-028-000_0-000.jpg		2021-03-21 20:08:18	2021-03-21 21:47:22		NO		IN FOCUS
169547320	https://volunteer.ala.org.au/validate/task/169547320	Valid		system	Tile_051-028-000_0-000.jpg		2021-03-21 20:57:06	2021-03-21 21:47:22		NO		IN FOCUS
169547321	https://volunteer.ala.org.au/validate/task/169547321	Valid		system	Tile_051-029-000_0-000.jpg			2021-03-21 22:20:33		NO		IN FOCUS
169547321	https://volunteer.ala.org.au/validate/task/169547321	Valid		system	Tile_051-029-000_0-000.jpg		2021-03-21 22:20:33	2021-03-21 22:20:33		NO		IN FOCUS
169547321	https://volunteer.ala.org.au/validate/task/169547321	Valid		system	Tile_051-029-000_0-000.jpg		2021-03-21 21:47:44	2021-03-21 22:20:33		NO		IN FOCUS		Unknown
169547321	https://volunteer.ala.org.au/validate/task/169547321	Valid		system	Tile_051-029-000_0-000.jpg		2021-03-21 20:59:17	2021-03-21 22:20:33		NO		IN FOCUS
169547321	https://volunteer.ala.org.au/validate/task/169547321	Valid		system	Tile_051-029-000_0-000.jpg		2021-03-21 20:08:41	2021-03-21 22:20:33		NO		IN FOCUS
169547322	https://volunteer.ala.org.au/validate/task/169547322	Valid		system	Tile_051-030-000_0-000.jpg		2021-03-21 20:08:59	2021-03-21 22:20:46		NO		IN FOCUS
169547322	https://volunteer.ala.org.au/validate/task/169547322	Valid		system	Tile_051-030-000_0-000.jpg		2021-03-21 21:07:52	2021-03-21 22:20:46		NO		IN FOCUS
169547322	https://volunteer.ala.org.au/validate/task/169547322	Valid		system	Tile_051-030-000_0-000.jpg			2021-03-21 22:20:46		NO		IN FOCUS
169547322	https://volunteer.ala.org.au/validate/task/169547322	Valid		system	Tile_051-030-000_0-000.jpg		2021-03-21 22:20:46	2021-03-21 22:20:46		NO		IN FOCUS
169547323	https://volunteer.ala.org.au/validate/task/169547323	Valid		system	Tile_051-031-000_0-000.jpg			2021-03-21 22:21:00		NO		IN FOCUS
169547323	https://volunteer.ala.org.au/validate/task/169547323	Valid		system	Tile_051-031-000_0-000.jpg		2021-03-21 21:50:02	2021-03-21 22:21:00		NO		IN FOCUS		Unknown
169547323	https://volunteer.ala.org.au/validate/task/169547323	Valid		system	Tile_051-031-000_0-000.jpg		2021-03-21 22:21:00	2021-03-21 22:21:00		NO		IN FOCUS
169547323	https://volunteer.ala.org.au/validate/task/169547323	Valid		system	Tile_051-031-000_0-000.jpg		2021-03-21 20:09:06	2021-03-21 22:21:00		NO		IN FOCUS
169547323	https://volunteer.ala.org.au/validate/task/169547323	Valid		system	Tile_051-031-000_0-000.jpg		2021-03-21 21:08:06	2021-03-21 22:21:00		NO		IN FOCUS
169547324	https://volunteer.ala.org.au/validate/task/169547324	Valid		system	Tile_051-032-000_0-000.jpg		2021-03-21 21:08:19	2021-03-21 22:21:11		NO		IN FOCUS
169547324	https://volunteer.ala.org.au/validate/task/169547324	Valid		system	Tile_051-032-000_0-000.jpg		2021-03-21 22:21:11	2021-03-21 22:21:11		NO		IN FOCUS
169547324	https://volunteer.ala.org.au/validate/task/169547324	Valid		system	Tile_051-032-000_0-000.jpg		2021-03-21 21:50:21	2021-03-21 22:21:11		NO		IN FOCUS		Unknown
169547324	https://volunteer.ala.org.au/validate/task/169547324	Valid		system	Tile_051-032-000_0-000.jpg			2021-03-21 22:21:11		NO		IN FOCUS
169547324	https://volunteer.ala.org.au/validate/task/169547324	Valid		system	Tile_051-032-000_0-000.jpg		2021-03-21 20:09:15	2021-03-21 22:21:11		NO		IN FOCUS
169547325	https://volunteer.ala.org.au/validate/task/169547325	Valid		system	Tile_051-033-000_0-000.jpg		2021-03-21 20:09:26	2021-03-21 22:21:24		NO		IN FOCUS
169547325	https://volunteer.ala.org.au/validate/task/169547325	Valid		system	Tile_051-033-000_0-000.jpg			2021-03-21 22:21:24		NO		IN FOCUS
169547325	https://volunteer.ala.org.au/validate/task/169547325	Valid		system	Tile_051-033-000_0-000.jpg		2021-03-21 22:21:24	2021-03-21 22:21:24		NO		IN FOCUS
169547325	https://volunteer.ala.org.au/validate/task/169547325	Valid		system	Tile_051-033-000_0-000.jpg		2021-03-21 21:08:31	2021-03-21 22:21:24		NO		IN FOCUS
169547325	https://volunteer.ala.org.au/validate/task/169547325	Valid		system	Tile_051-033-000_0-000.jpg		2021-03-21 21:50:35	2021-03-21 22:21:24		NO		IN FOCUS		Unknown
169547326	https://volunteer.ala.org.au/validate/task/169547326	Valid		system	Tile_051-034-000_0-000.jpg		2021-03-21 22:21:38	2021-03-21 22:21:38		NO		IN FOCUS
169547326	https://volunteer.ala.org.au/validate/task/169547326	Valid		system	Tile_051-034-000_0-000.jpg		2021-03-21 21:08:42	2021-03-21 22:21:38		NO		IN FOCUS
169547326	https://volunteer.ala.org.au/validate/task/169547326	Valid		system	Tile_051-034-000_0-000.jpg		2021-03-21 20:09:37	2021-03-21 22:21:38		NO		IN FOCUS
169547326	https://volunteer.ala.org.au/validate/task/169547326	Valid		system	Tile_051-034-000_0-000.jpg			2021-03-21 22:21:38		NO		IN FOCUS
169547326	https://volunteer.ala.org.au/validate/task/169547326	Valid		system	Tile_051-034-000_0-000.jpg		2021-03-21 21:50:54	2021-03-21 22:21:38		NO		IN FOCUS		Unknown
169547327	https://volunteer.ala.org.au/validate/task/169547327	Valid		system	Tile_051-035-000_0-000.jpg		2021-03-21 22:21:55	2021-03-21 22:21:56		NO		IN FOCUS
169547327	https://volunteer.ala.org.au/validate/task/169547327	Valid		system	Tile_051-035-000_0-000.jpg		2021-03-21 21:51:09	2021-03-21 22:21:56		NO		IN FOCUS		Unknown
169547327	https://volunteer.ala.org.au/validate/task/169547327	Valid		system	Tile_051-035-000_0-000.jpg			2021-03-21 22:21:56		NO		IN FOCUS
169547327	https://volunteer.ala.org.au/validate/task/169547327	Valid		system	Tile_051-035-000_0-000.jpg		2021-03-21 21:09:08	2021-03-21 22:21:56		NO		IN FOCUS
169547327	https://volunteer.ala.org.au/validate/task/169547327	Valid		system	Tile_051-035-000_0-000.jpg		2021-03-21 20:10:18	2021-03-21 22:21:56		NO		IN FOCUS
169547328	https://volunteer.ala.org.au/validate/task/169547328	Valid		system	Tile_051-036-000_0-000.jpg		2021-03-21 20:10:26	2021-03-21 22:22:11		NO		IN FOCUS
169547328	https://volunteer.ala.org.au/validate/task/169547328	Valid		system	Tile_051-036-000_0-000.jpg		2021-03-21 21:09:20	2021-03-21 22:22:11		NO		IN FOCUS
169547328	https://volunteer.ala.org.au/validate/task/169547328	Valid		system	Tile_051-036-000_0-000.jpg		2021-03-21 22:22:11	2021-03-21 22:22:11		NO		IN FOCUS
169547328	https://volunteer.ala.org.au/validate/task/169547328	Valid		system	Tile_051-036-000_0-000.jpg			2021-03-21 22:22:11		NO		IN FOCUS
169547329	https://volunteer.ala.org.au/validate/task/169547329	Valid		system	Tile_051-037-000_0-000.jpg		2021-03-21 21:09:31	2021-03-21 22:23:44		NO		IN FOCUS
169547329	https://volunteer.ala.org.au/validate/task/169547329	Valid		system	Tile_051-037-000_0-000.jpg			2021-03-21 22:23:44		NO		IN FOCUS
169547329	https://volunteer.ala.org.au/validate/task/169547329	Valid		system	Tile_051-037-000_0-000.jpg		2021-03-21 22:23:44	2021-03-21 22:23:44		NO		IN FOCUS
169547329	https://volunteer.ala.org.au/validate/task/169547329	Valid		system	Tile_051-037-000_0-000.jpg		2021-03-21 20:10:35	2021-03-21 22:23:44		NO		IN FOCUS
169547330	https://volunteer.ala.org.au/validate/task/169547330	Valid		system	Tile_051-038-000_0-000.jpg		2021-03-21 22:24:02	2021-03-21 22:24:02		NO		IN FOCUS
169547330	https://volunteer.ala.org.au/validate/task/169547330	Valid		system	Tile_051-038-000_0-000.jpg			2021-03-21 22:24:02		NO		IN FOCUS
169547330	https://volunteer.ala.org.au/validate/task/169547330	Valid		system	Tile_051-038-000_0-000.jpg		2021-03-21 20:11:33	2021-03-21 22:24:02		NO		IN FOCUS
169547330	https://volunteer.ala.org.au/validate/task/169547330	Valid		system	Tile_051-038-000_0-000.jpg		2021-03-21 21:09:52	2021-03-21 22:24:02		NO		IN FOCUS
169547331	https://volunteer.ala.org.au/validate/task/169547331	Valid		system	Tile_051-039-000_0-000.jpg		2021-03-21 20:11:55	2021-03-21 22:24:14		NO		IN FOCUS
169547331	https://volunteer.ala.org.au/validate/task/169547331	Valid		system	Tile_051-039-000_0-000.jpg		2021-03-21 21:10:03	2021-03-21 22:24:14		NO		IN FOCUS
169547331	https://volunteer.ala.org.au/validate/task/169547331	Valid		system	Tile_051-039-000_0-000.jpg		2021-03-21 22:24:14	2021-03-21 22:24:14		NO		IN FOCUS
169547331	https://volunteer.ala.org.au/validate/task/169547331	Valid		system	Tile_051-039-000_0-000.jpg			2021-03-21 22:24:14		NO		IN FOCUS
169547332	https://volunteer.ala.org.au/validate/task/169547332				Tile_051-040-000_0-000.jpg		2021-03-21 20:12:21			NO		IN FOCUS
169547332	https://volunteer.ala.org.au/validate/task/169547332				Tile_051-040-000_0-000.jpg		2021-03-21 22:24:44		1	YES	MIDDLE	IN FOCUS		Nothofagus pollen
169547332	https://volunteer.ala.org.au/validate/task/169547332				Tile_051-040-000_0-000.jpg		2021-03-21 23:46:12		1	YES	EDGE	IN FOCUS		Fungal spores
169547332	https://volunteer.ala.org.au/validate/task/169547332				Tile_051-040-000_0-000.jpg		2021-03-21 21:10:14			NO		IN FOCUS
169547333	https://volunteer.ala.org.au/validate/task/169547333	Valid		system	Tile_051-041-000_0-000.jpg		2021-03-21 21:10:28	2021-03-21 22:25:11		NO		IN FOCUS
169547333	https://volunteer.ala.org.au/validate/task/169547333	Valid		system	Tile_051-041-000_0-000.jpg			2021-03-21 22:25:11		NO		IN FOCUS
169547333	https://volunteer.ala.org.au/validate/task/169547333	Valid		system	Tile_051-041-000_0-000.jpg		2021-03-21 20:12:35	2021-03-21 22:25:11		NO		IN FOCUS
169547333	https://volunteer.ala.org.au/validate/task/169547333	Valid		system	Tile_051-041-000_0-000.jpg		2021-03-21 22:25:10	2021-03-21 22:25:11		NO		IN FOCUS
169547334	https://volunteer.ala.org.au/validate/task/169547334	Valid		system	Tile_051-042-000_0-000.jpg		2021-03-21 21:10:38	2021-03-21 22:25:27		NO		IN FOCUS
169547334	https://volunteer.ala.org.au/validate/task/169547334	Valid		system	Tile_051-042-000_0-000.jpg		2021-03-21 22:25:27	2021-03-21 22:25:27		NO		IN FOCUS
169547334	https://volunteer.ala.org.au/validate/task/169547334	Valid		system	Tile_051-042-000_0-000.jpg			2021-03-21 22:25:27		NO		IN FOCUS
169547334	https://volunteer.ala.org.au/validate/task/169547334	Valid		system	Tile_051-042-000_0-000.jpg		2021-03-21 20:14:11	2021-03-21 22:25:27		NO		IN FOCUS
169547335	https://volunteer.ala.org.au/validate/task/169547335	Valid		system	Tile_051-043-000_0-000.jpg		2021-03-21 20:14:18	2021-03-21 22:25:48		NO		IN FOCUS
169547335	https://volunteer.ala.org.au/validate/task/169547335	Valid		system	Tile_051-043-000_0-000.jpg		2021-03-21 21:10:53	2021-03-21 22:25:48		NO		IN FOCUS
169547335	https://volunteer.ala.org.au/validate/task/169547335	Valid		system	Tile_051-043-000_0-000.jpg			2021-03-21 22:25:48		NO		IN FOCUS
169547335	https://volunteer.ala.org.au/validate/task/169547335	Valid		system	Tile_051-043-000_0-000.jpg		2021-03-21 22:25:48	2021-03-21 22:25:48		NO		IN FOCUS
169547336	https://volunteer.ala.org.au/validate/task/169547336	Valid		system	Tile_051-044-000_0-000.jpg			2021-03-21 22:26:05		NO		IN FOCUS
169547336	https://volunteer.ala.org.au/validate/task/169547336	Valid		system	Tile_051-044-000_0-000.jpg		2021-03-21 21:11:05	2021-03-21 22:26:05		NO		IN FOCUS
169547336	https://volunteer.ala.org.au/validate/task/169547336	Valid		system	Tile_051-044-000_0-000.jpg		2021-03-21 22:26:05	2021-03-21 22:26:05		NO		IN FOCUS
169547336	https://volunteer.ala.org.au/validate/task/169547336	Valid		system	Tile_051-044-000_0-000.jpg		2021-03-21 20:14:25	2021-03-21 22:26:05		NO		IN FOCUS
169547337	https://volunteer.ala.org.au/validate/task/169547337	Valid		system	Tile_051-045-000_0-000.jpg		2021-03-21 21:11:17	2021-03-22 00:00:21		NO		IN FOCUS
169547337	https://volunteer.ala.org.au/validate/task/169547337	Valid		system	Tile_051-045-000_0-000.jpg		2021-03-21 23:47:45	2021-03-22 00:00:21		NO		IN FOCUS
169547337	https://volunteer.ala.org.au/validate/task/169547337	Valid		system	Tile_051-045-000_0-000.jpg		2021-03-21 20:14:57	2021-03-22 00:00:21		NO		IN FOCUS
169547337	https://volunteer.ala.org.au/validate/task/169547337	Valid		system	Tile_051-045-000_0-000.jpg		2021-03-21 22:26:29	2021-03-22 00:00:21	1	YES	EDGE	IN FOCUS		Nothofagus pollen
169547337	https://volunteer.ala.org.au/validate/task/169547337	Valid		system	Tile_051-045-000_0-000.jpg			2021-03-22 00:00:21		NO		IN FOCUS
169547338	https://volunteer.ala.org.au/validate/task/169547338	Valid		system	Tile_051-046-000_0-000.jpg		2021-03-21 22:26:52	2021-03-21 22:26:52		NO		IN FOCUS
169547338	https://volunteer.ala.org.au/validate/task/169547338	Valid		system	Tile_051-046-000_0-000.jpg			2021-03-21 22:26:52		NO		IN FOCUS
169547338	https://volunteer.ala.org.au/validate/task/169547338	Valid		system	Tile_051-046-000_0-000.jpg		2021-03-21 20:15:05	2021-03-21 22:26:52		NO		IN FOCUS
169547338	https://volunteer.ala.org.au/validate/task/169547338	Valid		system	Tile_051-046-000_0-000.jpg		2021-03-21 21:11:28	2021-03-21 22:26:52		NO		IN FOCUS
169547339	https://volunteer.ala.org.au/validate/task/169547339	Valid		system	Tile_051-047-000_0-000.jpg			2021-03-21 22:27:16		NO		IN FOCUS
169547339	https://volunteer.ala.org.au/validate/task/169547339	Valid		system	Tile_051-047-000_0-000.jpg		2021-03-21 21:11:38	2021-03-21 22:27:16		NO		IN FOCUS
169547339	https://volunteer.ala.org.au/validate/task/169547339	Valid		system	Tile_051-047-000_0-000.jpg		2021-03-21 20:15:12	2021-03-21 22:27:16		NO		IN FOCUS
169547339	https://volunteer.ala.org.au/validate/task/169547339	Valid		system	Tile_051-047-000_0-000.jpg		2021-03-21 22:27:16	2021-03-21 22:27:16		NO		IN FOCUS
169547340	https://volunteer.ala.org.au/validate/task/169547340	Valid		system	Tile_051-048-000_0-000.jpg		2021-03-21 20:15:20	2021-03-21 23:48:18				IN FOCUS
169547340	https://volunteer.ala.org.au/validate/task/169547340	Valid		system	Tile_051-048-000_0-000.jpg			2021-03-21 23:48:18		NO		IN FOCUS
169547340	https://volunteer.ala.org.au/validate/task/169547340	Valid		system	Tile_051-048-000_0-000.jpg		2021-03-21 22:27:39	2021-03-21 23:48:18		NO		IN FOCUS
169547340	https://volunteer.ala.org.au/validate/task/169547340	Valid		system	Tile_051-048-000_0-000.jpg		2021-03-21 23:48:18	2021-03-21 23:48:18		NO		IN FOCUS
169547340	https://volunteer.ala.org.au/validate/task/169547340	Valid		system	Tile_051-048-000_0-000.jpg		2021-03-21 21:11:56	2021-03-21 23:48:18		NO		IN FOCUS
169547341	https://volunteer.ala.org.au/validate/task/169547341	Valid		system	Tile_051-049-000_0-000.jpg		2021-03-21 22:27:55	2021-03-21 22:27:56		NO		IN FOCUS
169547341	https://volunteer.ala.org.au/validate/task/169547341	Valid		system	Tile_051-049-000_0-000.jpg			2021-03-21 22:27:56		NO		IN FOCUS
169547341	https://volunteer.ala.org.au/validate/task/169547341	Valid		system	Tile_051-049-000_0-000.jpg		2021-03-21 21:12:07	2021-03-21 22:27:56		NO		IN FOCUS
169547341	https://volunteer.ala.org.au/validate/task/169547341	Valid		system	Tile_051-049-000_0-000.jpg		2021-03-21 20:15:28	2021-03-21 22:27:56		NO		IN FOCUS
169547342	https://volunteer.ala.org.au/validate/task/169547342	Valid		system	Tile_051-050-000_0-000.jpg			2021-03-21 22:28:08		NO		IN FOCUS
169547342	https://volunteer.ala.org.au/validate/task/169547342	Valid		system	Tile_051-050-000_0-000.jpg		2021-03-21 21:12:18	2021-03-21 22:28:08		NO		IN FOCUS
169547342	https://volunteer.ala.org.au/validate/task/169547342	Valid		system	Tile_051-050-000_0-000.jpg		2021-03-21 22:28:08	2021-03-21 22:28:08		NO		IN FOCUS
169547342	https://volunteer.ala.org.au/validate/task/169547342	Valid		system	Tile_051-050-000_0-000.jpg		2021-03-21 20:15:38	2021-03-21 22:28:08		NO		IN FOCUS
169547343	https://volunteer.ala.org.au/validate/task/169547343	Valid		system	Tile_051-051-000_0-000.jpg			2021-03-21 22:28:38		NO		IN FOCUS
169547343	https://volunteer.ala.org.au/validate/task/169547343	Valid		system	Tile_051-051-000_0-000.jpg		2021-03-21 20:15:45	2021-03-21 22:28:38		NO		IN FOCUS
169547343	https://volunteer.ala.org.au/validate/task/169547343	Valid		system	Tile_051-051-000_0-000.jpg		2021-03-21 22:28:37	2021-03-21 22:28:38		NO		IN FOCUS
169547343	https://volunteer.ala.org.au/validate/task/169547343	Valid		system	Tile_051-051-000_0-000.jpg		2021-03-21 21:12:27	2021-03-21 22:28:38		NO		IN FOCUS
169547344	https://volunteer.ala.org.au/validate/task/169547344	Valid		system	Tile_051-052-000_0-000.jpg		2021-03-21 21:12:43	2021-03-21 22:28:50		NO		IN FOCUS
169547344	https://volunteer.ala.org.au/validate/task/169547344	Valid		system	Tile_051-052-000_0-000.jpg			2021-03-21 22:28:50		NO		IN FOCUS
169547344	https://volunteer.ala.org.au/validate/task/169547344	Valid		system	Tile_051-052-000_0-000.jpg		2021-03-21 22:28:50	2021-03-21 22:28:50		NO		IN FOCUS
169547344	https://volunteer.ala.org.au/validate/task/169547344	Valid		system	Tile_051-052-000_0-000.jpg		2021-03-21 20:15:53	2021-03-21 22:28:50		NO		IN FOCUS
169547345	https://volunteer.ala.org.au/validate/task/169547345	Valid		system	Tile_051-053-000_0-000.jpg		2021-03-21 20:16:00	2021-03-21 22:29:05		NO		IN FOCUS
169547345	https://volunteer.ala.org.au/validate/task/169547345	Valid		system	Tile_051-053-000_0-000.jpg		2021-03-21 22:29:05	2021-03-21 22:29:05		NO		IN FOCUS
169547345	https://volunteer.ala.org.au/validate/task/169547345	Valid		system	Tile_051-053-000_0-000.jpg			2021-03-21 22:29:05		NO		IN FOCUS
169547345	https://volunteer.ala.org.au/validate/task/169547345	Valid		system	Tile_051-053-000_0-000.jpg		2021-03-21 21:12:54	2021-03-21 22:29:05		NO		IN FOCUS
169547346	https://volunteer.ala.org.au/validate/task/169547346	Valid		system	Tile_051-054-000_0-000.jpg		2021-03-21 21:13:06	2021-03-21 22:29:24		NO		IN FOCUS
169547346	https://volunteer.ala.org.au/validate/task/169547346	Valid		system	Tile_051-054-000_0-000.jpg		2021-03-21 20:16:07	2021-03-21 22:29:24		NO		IN FOCUS
169547346	https://volunteer.ala.org.au/validate/task/169547346	Valid		system	Tile_051-054-000_0-000.jpg		2021-03-21 22:29:24	2021-03-21 22:29:24		NO		IN FOCUS
169547346	https://volunteer.ala.org.au/validate/task/169547346	Valid		system	Tile_051-054-000_0-000.jpg			2021-03-21 22:29:24		NO		IN FOCUS
169547347	https://volunteer.ala.org.au/validate/task/169547347	Valid		system	Tile_051-055-000_0-000.jpg			2021-03-21 22:29:50		NO		IN FOCUS
169547347	https://volunteer.ala.org.au/validate/task/169547347	Valid		system	Tile_051-055-000_0-000.jpg		2021-03-21 21:13:20	2021-03-21 22:29:50		NO		IN FOCUS
169547347	https://volunteer.ala.org.au/validate/task/169547347	Valid		system	Tile_051-055-000_0-000.jpg		2021-03-21 22:29:49	2021-03-21 22:29:50		NO		IN FOCUS
169547347	https://volunteer.ala.org.au/validate/task/169547347	Valid		system	Tile_051-055-000_0-000.jpg		2021-03-21 20:16:14	2021-03-21 22:29:50		NO		IN FOCUS
169547348	https://volunteer.ala.org.au/validate/task/169547348	Valid		system	Tile_051-056-000_0-000.jpg		2021-03-21 20:19:12	2021-03-21 22:30:18		NO		IN FOCUS
169547348	https://volunteer.ala.org.au/validate/task/169547348	Valid		system	Tile_051-056-000_0-000.jpg		2021-03-21 22:30:17	2021-03-21 22:30:18		NO		IN FOCUS
169547348	https://volunteer.ala.org.au/validate/task/169547348	Valid		system	Tile_051-056-000_0-000.jpg			2021-03-21 22:30:18		NO		IN FOCUS
169547348	https://volunteer.ala.org.au/validate/task/169547348	Valid		system	Tile_051-056-000_0-000.jpg		2021-03-21 21:13:33	2021-03-21 22:30:18		NO		IN FOCUS
169547349	https://volunteer.ala.org.au/validate/task/169547349	Valid		system	Tile_051-057-000_0-000.jpg		2021-03-21 22:30:30	2021-03-21 22:30:30		NO		IN FOCUS
169547349	https://volunteer.ala.org.au/validate/task/169547349	Valid		system	Tile_051-057-000_0-000.jpg		2021-03-21 21:13:43	2021-03-21 22:30:30		NO		IN FOCUS
169547349	https://volunteer.ala.org.au/validate/task/169547349	Valid		system	Tile_051-057-000_0-000.jpg			2021-03-21 22:30:30		NO		IN FOCUS
169547349	https://volunteer.ala.org.au/validate/task/169547349	Valid		system	Tile_051-057-000_0-000.jpg		2021-03-21 20:19:21	2021-03-21 22:30:30		NO		IN FOCUS
169547350	https://volunteer.ala.org.au/validate/task/169547350	Valid		system	Tile_051-058-000_0-000.jpg		2021-03-21 22:30:45	2021-03-21 22:30:45		NO		IN FOCUS
169547350	https://volunteer.ala.org.au/validate/task/169547350	Valid		system	Tile_051-058-000_0-000.jpg		2021-03-21 21:13:53	2021-03-21 22:30:45		NO		IN FOCUS
169547350	https://volunteer.ala.org.au/validate/task/169547350	Valid		system	Tile_051-058-000_0-000.jpg			2021-03-21 22:30:45		NO		IN FOCUS
169547350	https://volunteer.ala.org.au/validate/task/169547350	Valid		system	Tile_051-058-000_0-000.jpg		2021-03-21 20:20:43	2021-03-21 22:30:45		NO		IN FOCUS
169547351	https://volunteer.ala.org.au/validate/task/169547351	Valid		system	Tile_051-059-000_0-000.jpg		2021-03-21 23:48:57	2021-03-22 11:54:27		NO		IN FOCUS
169547351	https://volunteer.ala.org.au/validate/task/169547351	Valid		system	Tile_051-059-000_0-000.jpg		2021-03-21 22:31:15	2021-03-22 11:54:27	1	YES	MIDDLE	IN FOCUS		Nothofagus pollen
169547351	https://volunteer.ala.org.au/validate/task/169547351	Valid		system	Tile_051-059-000_0-000.jpg		2021-03-22 11:54:26	2021-03-22 11:54:27		NO		IN FOCUS
169547351	https://volunteer.ala.org.au/validate/task/169547351	Valid		system	Tile_051-059-000_0-000.jpg			2021-03-22 11:54:27		NO		IN FOCUS
169547351	https://volunteer.ala.org.au/validate/task/169547351	Valid		system	Tile_051-059-000_0-000.jpg		2021-03-21 21:14:09	2021-03-22 11:54:27		NO		IN FOCUS
169547352	https://volunteer.ala.org.au/validate/task/169547352	Valid		system	Tile_051-060-000_0-000.jpg		2021-03-21 21:14:18	2021-03-21 23:49:23		NO		IN FOCUS
169547352	https://volunteer.ala.org.au/validate/task/169547352	Valid		system	Tile_051-060-000_0-000.jpg		2021-03-21 23:49:23	2021-03-21 23:49:23		NO		IN FOCUS
169547352	https://volunteer.ala.org.au/validate/task/169547352	Valid		system	Tile_051-060-000_0-000.jpg			2021-03-21 23:49:23		NO		IN FOCUS
169547352	https://volunteer.ala.org.au/validate/task/169547352	Valid		system	Tile_051-060-000_0-000.jpg		2021-03-21 22:31:59	2021-03-21 23:49:23		NO		IN FOCUS
169547353	https://volunteer.ala.org.au/validate/task/169547353	Valid		system	Tile_052-001-000_0-000.jpg		2021-03-21 22:32:13	2021-03-21 23:49:59		NO		IN FOCUS
169547353	https://volunteer.ala.org.au/validate/task/169547353	Valid		system	Tile_052-001-000_0-000.jpg		2021-03-21 21:14:29	2021-03-21 23:49:59		NO		IN FOCUS
169547353	https://volunteer.ala.org.au/validate/task/169547353	Valid		system	Tile_052-001-000_0-000.jpg			2021-03-21 23:49:59		NO		IN FOCUS
169547353	https://volunteer.ala.org.au/validate/task/169547353	Valid		system	Tile_052-001-000_0-000.jpg		2021-03-21 23:49:59	2021-03-21 23:49:59		NO		IN FOCUS
169547354	https://volunteer.ala.org.au/validate/task/169547354	Valid		system	Tile_052-002-000_0-000.jpg		2021-03-21 21:14:39	2021-03-21 22:32:36		NO		IN FOCUS
169547354	https://volunteer.ala.org.au/validate/task/169547354	Valid		system	Tile_052-002-000_0-000.jpg			2021-03-21 22:32:36		NO		IN FOCUS
169547354	https://volunteer.ala.org.au/validate/task/169547354	Valid		system	Tile_052-002-000_0-000.jpg		2021-03-21 22:32:36	2021-03-21 22:32:36		NO		IN FOCUS
169547354	https://volunteer.ala.org.au/validate/task/169547354	Valid		system	Tile_052-002-000_0-000.jpg		2021-03-21 20:22:52	2021-03-21 22:32:36		NO		IN FOCUS
169547355	https://volunteer.ala.org.au/validate/task/169547355	Valid		system	Tile_052-003-000_0-000.jpg		2021-03-21 20:23:00	2021-03-21 22:32:50		NO		IN FOCUS
169547355	https://volunteer.ala.org.au/validate/task/169547355	Valid		system	Tile_052-003-000_0-000.jpg		2021-03-21 21:14:50	2021-03-21 22:32:50		NO		IN FOCUS
169547355	https://volunteer.ala.org.au/validate/task/169547355	Valid		system	Tile_052-003-000_0-000.jpg		2021-03-21 22:32:50	2021-03-21 22:32:50		NO		IN FOCUS
169547355	https://volunteer.ala.org.au/validate/task/169547355	Valid		system	Tile_052-003-000_0-000.jpg			2021-03-21 22:32:50		NO		IN FOCUS
169547356	https://volunteer.ala.org.au/validate/task/169547356	Valid		system	Tile_052-004-000_0-000.jpg			2021-03-21 22:33:26		NO		IN FOCUS
169547356	https://volunteer.ala.org.au/validate/task/169547356	Valid		system	Tile_052-004-000_0-000.jpg		2021-03-21 22:33:25	2021-03-21 22:33:26		NO		IN FOCUS
169547356	https://volunteer.ala.org.au/validate/task/169547356	Valid		system	Tile_052-004-000_0-000.jpg		2021-03-21 20:23:07	2021-03-21 22:33:26		NO		IN FOCUS
169547356	https://volunteer.ala.org.au/validate/task/169547356	Valid		system	Tile_052-004-000_0-000.jpg		2021-03-21 21:15:02	2021-03-21 22:33:26		NO		IN FOCUS
169547357	https://volunteer.ala.org.au/validate/task/169547357	Valid		system	Tile_052-005-000_0-000.jpg		2021-03-21 21:15:13	2021-03-21 22:33:44		NO		IN FOCUS
169547357	https://volunteer.ala.org.au/validate/task/169547357	Valid		system	Tile_052-005-000_0-000.jpg			2021-03-21 22:33:44		NO		IN FOCUS
169547357	https://volunteer.ala.org.au/validate/task/169547357	Valid		system	Tile_052-005-000_0-000.jpg		2021-03-21 22:33:44	2021-03-21 22:33:44		NO		IN FOCUS
169547357	https://volunteer.ala.org.au/validate/task/169547357	Valid		system	Tile_052-005-000_0-000.jpg		2021-03-21 20:23:19	2021-03-21 22:33:44		NO		IN FOCUS
169547358	https://volunteer.ala.org.au/validate/task/169547358	Valid		system	Tile_052-006-000_0-000.jpg		2021-03-21 21:15:22	2021-03-21 23:50:57		NO		IN FOCUS
169547358	https://volunteer.ala.org.au/validate/task/169547358	Valid		system	Tile_052-006-000_0-000.jpg			2021-03-21 23:50:57		NO		IN FOCUS
169547358	https://volunteer.ala.org.au/validate/task/169547358	Valid		system	Tile_052-006-000_0-000.jpg		2021-03-21 23:50:57	2021-03-21 23:50:57		NO		IN FOCUS
169547358	https://volunteer.ala.org.au/validate/task/169547358	Valid		system	Tile_052-006-000_0-000.jpg		2021-03-21 22:34:05	2021-03-21 23:50:57		NO		IN FOCUS
169547359	https://volunteer.ala.org.au/validate/task/169547359	Valid		system	Tile_052-007-000_0-000.jpg		2021-03-21 23:51:28	2021-03-21 23:51:28		NO		IN FOCUS
169547359	https://volunteer.ala.org.au/validate/task/169547359	Valid		system	Tile_052-007-000_0-000.jpg			2021-03-21 23:51:28		NO		IN FOCUS
169547359	https://volunteer.ala.org.au/validate/task/169547359	Valid		system	Tile_052-007-000_0-000.jpg		2021-03-21 22:34:37	2021-03-21 23:51:28		NO		IN FOCUS
169547359	https://volunteer.ala.org.au/validate/task/169547359	Valid		system	Tile_052-007-000_0-000.jpg		2021-03-21 21:15:33	2021-03-21 23:51:28		NO		IN FOCUS
169547360	https://volunteer.ala.org.au/validate/task/169547360				Tile_052-008-000_0-000.jpg		2021-03-21 21:15:43			NO		IN FOCUS
169547360	https://volunteer.ala.org.au/validate/task/169547360				Tile_052-008-000_0-000.jpg		2021-03-21 23:53:13		1	YES	EDGE	IN FOCUS		Fungal spores
169547360	https://volunteer.ala.org.au/validate/task/169547360				Tile_052-008-000_0-000.jpg		2021-03-22 06:09:34		1	YES	EDGE	IN FOCUS		Spores
169547360	https://volunteer.ala.org.au/validate/task/169547360				Tile_052-008-000_0-000.jpg		2021-03-21 22:35:15		3	YES	Both MIDDLE and EDGE	IN FOCUS		Nothofagus pollen
169547361	https://volunteer.ala.org.au/validate/task/169547361	Valid		system	Tile_052-009-000_0-000.jpg		2021-03-21 22:35:37	2021-03-21 23:53:35		NO		IN FOCUS
169547361	https://volunteer.ala.org.au/validate/task/169547361	Valid		system	Tile_052-009-000_0-000.jpg		2021-03-21 21:15:53	2021-03-21 23:53:35		NO		IN FOCUS
169547361	https://volunteer.ala.org.au/validate/task/169547361	Valid		system	Tile_052-009-000_0-000.jpg		2021-03-21 23:53:35	2021-03-21 23:53:35		NO		IN FOCUS
169547361	https://volunteer.ala.org.au/validate/task/169547361	Valid		system	Tile_052-009-000_0-000.jpg			2021-03-21 23:53:35		NO		IN FOCUS
169547362	https://volunteer.ala.org.au/validate/task/169547362	Valid		system	Tile_052-010-000_0-000.jpg		2021-03-21 23:53:49	2021-03-21 23:53:49		NO		IN FOCUS
169547362	https://volunteer.ala.org.au/validate/task/169547362	Valid		system	Tile_052-010-000_0-000.jpg		2021-03-21 22:35:52	2021-03-21 23:53:49		NO		IN FOCUS
169547362	https://volunteer.ala.org.au/validate/task/169547362	Valid		system	Tile_052-010-000_0-000.jpg		2021-03-21 21:16:02	2021-03-21 23:53:49		NO		IN FOCUS
169547362	https://volunteer.ala.org.au/validate/task/169547362	Valid		system	Tile_052-010-000_0-000.jpg			2021-03-21 23:53:49		NO		IN FOCUS
169547363	https://volunteer.ala.org.au/validate/task/169547363	Valid		system	Tile_052-011-000_0-000.jpg		2021-03-21 21:16:11	2021-03-22 06:10:40		NO		IN FOCUS
169547363	https://volunteer.ala.org.au/validate/task/169547363	Valid		system	Tile_052-011-000_0-000.jpg		2021-03-22 06:10:40	2021-03-22 06:10:40		NO		IN FOCUS
169547363	https://volunteer.ala.org.au/validate/task/169547363	Valid		system	Tile_052-011-000_0-000.jpg			2021-03-22 06:10:40		NO		IN FOCUS
169547363	https://volunteer.ala.org.au/validate/task/169547363	Valid		system	Tile_052-011-000_0-000.jpg		2021-03-21 22:36:24	2021-03-22 06:10:40		NO		IN FOCUS
169547364	https://volunteer.ala.org.au/validate/task/169547364	Valid		system	Tile_052-012-000_0-000.jpg		2021-03-22 19:03:56	2021-03-22 19:03:56		NO		IN FOCUS
169547364	https://volunteer.ala.org.au/validate/task/169547364	Valid		system	Tile_052-012-000_0-000.jpg			2021-03-22 19:03:56		NO		IN FOCUS
169547364	https://volunteer.ala.org.au/validate/task/169547364	Valid		system	Tile_052-012-000_0-000.jpg		2021-03-21 22:37:02	2021-03-22 19:03:56	1	YES	MIDDLE	IN FOCUS		Fungal spores
169547364	https://volunteer.ala.org.au/validate/task/169547364	Valid		system	Tile_052-012-000_0-000.jpg		2021-03-21 21:16:20	2021-03-22 19:03:56		NO		IN FOCUS
169547364	https://volunteer.ala.org.au/validate/task/169547364	Valid		system	Tile_052-012-000_0-000.jpg		2021-03-22 06:11:03	2021-03-22 19:03:56		NO		IN FOCUS
169547365	https://volunteer.ala.org.au/validate/task/169547365	Valid		system	Tile_052-013-000_0-000.jpg			2021-03-22 06:11:38		NO		IN FOCUS
169547365	https://volunteer.ala.org.au/validate/task/169547365	Valid		system	Tile_052-013-000_0-000.jpg		2021-03-22 06:11:37	2021-03-22 06:11:38		NO		IN FOCUS
169547365	https://volunteer.ala.org.au/validate/task/169547365	Valid		system	Tile_052-013-000_0-000.jpg		2021-03-21 22:37:39	2021-03-22 06:11:38		NO		IN FOCUS
169547365	https://volunteer.ala.org.au/validate/task/169547365	Valid		system	Tile_052-013-000_0-000.jpg		2021-03-21 21:16:32	2021-03-22 06:11:38		NO		IN FOCUS
169547366	https://volunteer.ala.org.au/validate/task/169547366	Valid		system	Tile_052-014-000_0-000.jpg		2021-03-21 23:56:38	2021-03-21 23:56:38		NO		IN FOCUS
169547366	https://volunteer.ala.org.au/validate/task/169547366	Valid		system	Tile_052-014-000_0-000.jpg			2021-03-21 23:56:38		NO		IN FOCUS
169547366	https://volunteer.ala.org.au/validate/task/169547366	Valid		system	Tile_052-014-000_0-000.jpg		2021-03-21 22:38:06	2021-03-21 23:56:38		NO		IN FOCUS
169547366	https://volunteer.ala.org.au/validate/task/169547366	Valid		system	Tile_052-014-000_0-000.jpg		2021-03-21 21:16:42	2021-03-21 23:56:38		NO		IN FOCUS
169547367	https://volunteer.ala.org.au/validate/task/169547367	Valid		system	Tile_052-015-000_0-000.jpg		2021-03-21 21:16:51	2021-03-22 06:12:10		NO		IN FOCUS
169547367	https://volunteer.ala.org.au/validate/task/169547367	Valid		system	Tile_052-015-000_0-000.jpg			2021-03-22 06:12:10		NO		IN FOCUS
169547367	https://volunteer.ala.org.au/validate/task/169547367	Valid		system	Tile_052-015-000_0-000.jpg		2021-03-21 22:38:23	2021-03-22 06:12:10		NO		IN FOCUS
169547367	https://volunteer.ala.org.au/validate/task/169547367	Valid		system	Tile_052-015-000_0-000.jpg		2021-03-22 06:12:10	2021-03-22 06:12:10		NO		IN FOCUS
169547368	https://volunteer.ala.org.au/validate/task/169547368	Valid		system	Tile_052-016-000_0-000.jpg		2021-03-21 22:38:37	2021-03-22 06:12:50		NO		IN FOCUS
169547368	https://volunteer.ala.org.au/validate/task/169547368	Valid		system	Tile_052-016-000_0-000.jpg		2021-03-22 06:12:49	2021-03-22 06:12:50		NO		IN FOCUS
169547368	https://volunteer.ala.org.au/validate/task/169547368	Valid		system	Tile_052-016-000_0-000.jpg			2021-03-22 06:12:50		NO		IN FOCUS
169547368	https://volunteer.ala.org.au/validate/task/169547368	Valid		system	Tile_052-016-000_0-000.jpg		2021-03-21 21:17:01	2021-03-22 06:12:50		NO		IN FOCUS
169547369	https://volunteer.ala.org.au/validate/task/169547369	Valid		system	Tile_052-017-000_0-000.jpg		2021-03-22 06:13:21	2021-03-22 06:13:21		NO		IN FOCUS
169547369	https://volunteer.ala.org.au/validate/task/169547369	Valid		system	Tile_052-017-000_0-000.jpg			2021-03-22 06:13:21		NO		IN FOCUS
169547369	https://volunteer.ala.org.au/validate/task/169547369	Valid		system	Tile_052-017-000_0-000.jpg		2021-03-21 21:17:11	2021-03-22 06:13:21		NO		IN FOCUS
169547369	https://volunteer.ala.org.au/validate/task/169547369	Valid		system	Tile_052-017-000_0-000.jpg		2021-03-21 22:39:02	2021-03-22 06:13:21		NO		IN FOCUS
169547370	https://volunteer.ala.org.au/validate/task/169547370	Valid		system	Tile_052-018-000_0-000.jpg		2021-03-21 22:39:30	2021-03-22 06:13:49		NO		IN FOCUS
169547370	https://volunteer.ala.org.au/validate/task/169547370	Valid		system	Tile_052-018-000_0-000.jpg		2021-03-22 06:13:49	2021-03-22 06:13:49		NO		IN FOCUS
169547370	https://volunteer.ala.org.au/validate/task/169547370	Valid		system	Tile_052-018-000_0-000.jpg			2021-03-22 06:13:49		NO		IN FOCUS
169547370	https://volunteer.ala.org.au/validate/task/169547370	Valid		system	Tile_052-018-000_0-000.jpg		2021-03-21 21:17:21	2021-03-22 06:13:49		NO		IN FOCUS
169547371	https://volunteer.ala.org.au/validate/task/169547371	Valid		system	Tile_052-019-000_0-000.jpg		2021-03-22 06:14:34	2021-03-22 06:14:34		NO		IN FOCUS
169547371	https://volunteer.ala.org.au/validate/task/169547371	Valid		system	Tile_052-019-000_0-000.jpg		2021-03-21 21:17:30	2021-03-22 06:14:34		NO		IN FOCUS
169547371	https://volunteer.ala.org.au/validate/task/169547371	Valid		system	Tile_052-019-000_0-000.jpg			2021-03-22 06:14:34		NO		IN FOCUS
169547371	https://volunteer.ala.org.au/validate/task/169547371	Valid		system	Tile_052-019-000_0-000.jpg		2021-03-21 22:39:41	2021-03-22 06:14:34		NO		IN FOCUS
169547372	https://volunteer.ala.org.au/validate/task/169547372	Valid		system	Tile_052-020-000_0-000.jpg		2021-03-21 22:40:07	2021-03-22 07:12:50	1	YES	MIDDLE	IN FOCUS		Fungal spores
169547372	https://volunteer.ala.org.au/validate/task/169547372	Valid		system	Tile_052-020-000_0-000.jpg		2021-03-21 21:17:41	2021-03-22 07:12:50		NO		IN FOCUS
169547372	https://volunteer.ala.org.au/validate/task/169547372	Valid		system	Tile_052-020-000_0-000.jpg			2021-03-22 07:12:50		NO		IN FOCUS
169547372	https://volunteer.ala.org.au/validate/task/169547372	Valid		system	Tile_052-020-000_0-000.jpg		2021-03-22 07:12:50	2021-03-22 07:12:50		NO		IN FOCUS
169547372	https://volunteer.ala.org.au/validate/task/169547372	Valid		system	Tile_052-020-000_0-000.jpg		2021-03-22 06:15:06	2021-03-22 07:12:50		NO		IN FOCUS
169547373	https://volunteer.ala.org.au/validate/task/169547373	Valid		system	Tile_052-021-000_0-000.jpg		2021-03-22 06:15:55	2021-03-22 06:15:56		NO		IN FOCUS
169547373	https://volunteer.ala.org.au/validate/task/169547373	Valid		system	Tile_052-021-000_0-000.jpg		2021-03-21 22:40:35	2021-03-22 06:15:56		NO		IN FOCUS
169547373	https://volunteer.ala.org.au/validate/task/169547373	Valid		system	Tile_052-021-000_0-000.jpg			2021-03-22 06:15:56		NO		IN FOCUS
169547373	https://volunteer.ala.org.au/validate/task/169547373	Valid		system	Tile_052-021-000_0-000.jpg		2021-03-21 21:17:50	2021-03-22 06:15:56		NO		IN FOCUS
169547374	https://volunteer.ala.org.au/validate/task/169547374	Valid		system	Tile_052-022-000_0-000.jpg		2021-03-21 22:40:49	2021-03-22 06:16:34		NO		IN FOCUS
169547374	https://volunteer.ala.org.au/validate/task/169547374	Valid		system	Tile_052-022-000_0-000.jpg		2021-03-21 21:18:00	2021-03-22 06:16:34		NO		IN FOCUS
169547374	https://volunteer.ala.org.au/validate/task/169547374	Valid		system	Tile_052-022-000_0-000.jpg			2021-03-22 06:16:34		NO		IN FOCUS
169547374	https://volunteer.ala.org.au/validate/task/169547374	Valid		system	Tile_052-022-000_0-000.jpg		2021-03-22 06:16:34	2021-03-22 06:16:34		NO		IN FOCUS
169547375	https://volunteer.ala.org.au/validate/task/169547375	Valid		system	Tile_052-023-000_0-000.jpg		2021-03-22 06:17:00	2021-03-22 06:17:00		NO		IN FOCUS
169547375	https://volunteer.ala.org.au/validate/task/169547375	Valid		system	Tile_052-023-000_0-000.jpg			2021-03-22 06:17:00		NO		IN FOCUS
169547375	https://volunteer.ala.org.au/validate/task/169547375	Valid		system	Tile_052-023-000_0-000.jpg		2021-03-21 21:18:11	2021-03-22 06:17:00		NO		IN FOCUS
169547375	https://volunteer.ala.org.au/validate/task/169547375	Valid		system	Tile_052-023-000_0-000.jpg		2021-03-21 22:41:02	2021-03-22 06:17:00		NO		IN FOCUS
169547376	https://volunteer.ala.org.au/validate/task/169547376	Valid		system	Tile_052-024-000_0-000.jpg		2021-03-21 22:41:22	2021-03-22 06:17:27		NO		IN FOCUS
169547376	https://volunteer.ala.org.au/validate/task/169547376	Valid		system	Tile_052-024-000_0-000.jpg		2021-03-21 21:18:20	2021-03-22 06:17:27		NO		IN FOCUS
169547376	https://volunteer.ala.org.au/validate/task/169547376	Valid		system	Tile_052-024-000_0-000.jpg		2021-03-22 06:17:27	2021-03-22 06:17:27		NO		IN FOCUS
169547376	https://volunteer.ala.org.au/validate/task/169547376	Valid		system	Tile_052-024-000_0-000.jpg			2021-03-22 06:17:27		NO		IN FOCUS
169547377	https://volunteer.ala.org.au/validate/task/169547377	Valid		system	Tile_052-025-000_0-000.jpg			2021-03-22 06:18:05		NO		IN FOCUS
169547377	https://volunteer.ala.org.au/validate/task/169547377	Valid		system	Tile_052-025-000_0-000.jpg		2021-03-21 21:18:30	2021-03-22 06:18:05		NO		IN FOCUS
169547377	https://volunteer.ala.org.au/validate/task/169547377	Valid		system	Tile_052-025-000_0-000.jpg		2021-03-22 06:18:05	2021-03-22 06:18:05		NO		IN FOCUS
169547377	https://volunteer.ala.org.au/validate/task/169547377	Valid		system	Tile_052-025-000_0-000.jpg		2021-03-21 22:41:34	2021-03-22 06:18:05		NO		IN FOCUS
169547378	https://volunteer.ala.org.au/validate/task/169547378	Valid		system	Tile_052-026-000_0-000.jpg		2021-03-21 22:41:51	2021-03-22 06:18:38		NO		IN FOCUS
169547378	https://volunteer.ala.org.au/validate/task/169547378	Valid		system	Tile_052-026-000_0-000.jpg		2021-03-22 06:18:38	2021-03-22 06:18:38		NO		IN FOCUS
169547378	https://volunteer.ala.org.au/validate/task/169547378	Valid		system	Tile_052-026-000_0-000.jpg			2021-03-22 06:18:38		NO		IN FOCUS
169547378	https://volunteer.ala.org.au/validate/task/169547378	Valid		system	Tile_052-026-000_0-000.jpg		2021-03-21 21:18:39	2021-03-22 06:18:38		NO		IN FOCUS
169547379	https://volunteer.ala.org.au/validate/task/169547379	Valid		system	Tile_052-027-000_0-000.jpg			2021-03-22 07:13:07		NO		IN FOCUS
169547379	https://volunteer.ala.org.au/validate/task/169547379	Valid		system	Tile_052-027-000_0-000.jpg		2021-03-22 07:13:07	2021-03-22 07:13:07		NO		IN FOCUS
169547379	https://volunteer.ala.org.au/validate/task/169547379	Valid		system	Tile_052-027-000_0-000.jpg		2021-03-21 21:18:52	2021-03-22 07:13:07		NO		IN FOCUS
169547379	https://volunteer.ala.org.au/validate/task/169547379	Valid		system	Tile_052-027-000_0-000.jpg		2021-03-21 22:42:04	2021-03-22 07:13:07		NO		IN FOCUS
169547380	https://volunteer.ala.org.au/validate/task/169547380	Valid		system	Tile_052-028-000_0-000.jpg		2021-03-21 22:42:19	2021-03-22 06:20:47		NO		IN FOCUS
169547380	https://volunteer.ala.org.au/validate/task/169547380	Valid		system	Tile_052-028-000_0-000.jpg		2021-03-21 21:19:01	2021-03-22 06:20:47		NO		IN FOCUS
169547380	https://volunteer.ala.org.au/validate/task/169547380	Valid		system	Tile_052-028-000_0-000.jpg		2021-03-22 06:20:47	2021-03-22 06:20:47		NO		IN FOCUS
169547380	https://volunteer.ala.org.au/validate/task/169547380	Valid		system	Tile_052-028-000_0-000.jpg			2021-03-22 06:20:47		NO		IN FOCUS
169547381	https://volunteer.ala.org.au/validate/task/169547381	Valid		system	Tile_052-029-000_0-000.jpg			2021-03-22 06:21:20		NO		IN FOCUS
169547381	https://volunteer.ala.org.au/validate/task/169547381	Valid		system	Tile_052-029-000_0-000.jpg		2021-03-22 06:21:20	2021-03-22 06:21:20		NO		IN FOCUS
169547381	https://volunteer.ala.org.au/validate/task/169547381	Valid		system	Tile_052-029-000_0-000.jpg		2021-03-21 21:19:11	2021-03-22 06:21:20		NO		IN FOCUS
169547381	https://volunteer.ala.org.au/validate/task/169547381	Valid		system	Tile_052-029-000_0-000.jpg		2021-03-21 22:42:51	2021-03-22 06:21:20		NO		IN FOCUS
169547382	https://volunteer.ala.org.au/validate/task/169547382	Valid		system	Tile_052-030-000_0-000.jpg		2021-03-21 21:19:21	2021-03-22 06:21:44		NO		IN FOCUS
169547382	https://volunteer.ala.org.au/validate/task/169547382	Valid		system	Tile_052-030-000_0-000.jpg		2021-03-21 22:45:43	2021-03-22 06:21:44		NO		IN FOCUS
169547382	https://volunteer.ala.org.au/validate/task/169547382	Valid		system	Tile_052-030-000_0-000.jpg			2021-03-22 06:21:44		NO		IN FOCUS
169547382	https://volunteer.ala.org.au/validate/task/169547382	Valid		system	Tile_052-030-000_0-000.jpg		2021-03-22 06:21:44	2021-03-22 06:21:44		NO		IN FOCUS
169547383	https://volunteer.ala.org.au/validate/task/169547383	Valid		system	Tile_052-031-000_0-000.jpg			2021-03-22 06:22:06		NO		IN FOCUS
169547383	https://volunteer.ala.org.au/validate/task/169547383	Valid		system	Tile_052-031-000_0-000.jpg		2021-03-22 06:22:06	2021-03-22 06:22:06		NO		IN FOCUS
169547383	https://volunteer.ala.org.au/validate/task/169547383	Valid		system	Tile_052-031-000_0-000.jpg		2021-03-21 21:19:32	2021-03-22 06:22:06		NO		IN FOCUS
169547383	https://volunteer.ala.org.au/validate/task/169547383	Valid		system	Tile_052-031-000_0-000.jpg		2021-03-21 22:46:14	2021-03-22 06:22:06		NO		IN FOCUS
169547384	https://volunteer.ala.org.au/validate/task/169547384	Valid		system	Tile_052-032-000_0-000.jpg		2021-03-21 22:47:04	2021-03-22 06:22:32		NO		IN FOCUS
169547384	https://volunteer.ala.org.au/validate/task/169547384	Valid		system	Tile_052-032-000_0-000.jpg		2021-03-21 21:19:43	2021-03-22 06:22:32		NO		IN FOCUS
169547384	https://volunteer.ala.org.au/validate/task/169547384	Valid		system	Tile_052-032-000_0-000.jpg		2021-03-22 06:22:31	2021-03-22 06:22:32		NO		IN FOCUS
169547384	https://volunteer.ala.org.au/validate/task/169547384	Valid		system	Tile_052-032-000_0-000.jpg			2021-03-22 06:22:32		NO		IN FOCUS
169547385	https://volunteer.ala.org.au/validate/task/169547385	Valid		system	Tile_052-033-000_0-000.jpg			2021-03-22 06:23:02		NO		IN FOCUS
169547385	https://volunteer.ala.org.au/validate/task/169547385	Valid		system	Tile_052-033-000_0-000.jpg		2021-03-22 06:23:02	2021-03-22 06:23:02		NO		IN FOCUS
169547385	https://volunteer.ala.org.au/validate/task/169547385	Valid		system	Tile_052-033-000_0-000.jpg		2021-03-21 22:47:25	2021-03-22 06:23:02		NO		IN FOCUS
169547385	https://volunteer.ala.org.au/validate/task/169547385	Valid		system	Tile_052-033-000_0-000.jpg		2021-03-21 21:19:52	2021-03-22 06:23:02		NO		IN FOCUS
169547386	https://volunteer.ala.org.au/validate/task/169547386	Valid		system	Tile_052-034-000_0-000.jpg		2021-03-21 22:47:37	2021-03-22 06:23:46		NO		IN FOCUS
169547386	https://volunteer.ala.org.au/validate/task/169547386	Valid		system	Tile_052-034-000_0-000.jpg		2021-03-22 06:23:46	2021-03-22 06:23:46		NO		IN FOCUS
169547386	https://volunteer.ala.org.au/validate/task/169547386	Valid		system	Tile_052-034-000_0-000.jpg		2021-03-21 21:20:01	2021-03-22 06:23:46		NO		IN FOCUS
169547386	https://volunteer.ala.org.au/validate/task/169547386	Valid		system	Tile_052-034-000_0-000.jpg			2021-03-22 06:23:46		NO		IN FOCUS
169547387	https://volunteer.ala.org.au/validate/task/169547387	Valid		system	Tile_052-035-000_0-000.jpg		2021-03-22 06:24:11	2021-03-22 06:24:11		NO		IN FOCUS
169547387	https://volunteer.ala.org.au/validate/task/169547387	Valid		system	Tile_052-035-000_0-000.jpg			2021-03-22 06:24:11		NO		IN FOCUS
169547387	https://volunteer.ala.org.au/validate/task/169547387	Valid		system	Tile_052-035-000_0-000.jpg		2021-03-21 21:20:14	2021-03-22 06:24:11		NO		IN FOCUS
169547387	https://volunteer.ala.org.au/validate/task/169547387	Valid		system	Tile_052-035-000_0-000.jpg		2021-03-21 22:48:46	2021-03-22 06:24:11		NO		IN FOCUS
169547388	https://volunteer.ala.org.au/validate/task/169547388	Valid		system	Tile_052-036-000_0-000.jpg		2021-03-21 22:48:58	2021-03-22 06:24:43		NO		IN FOCUS
169547388	https://volunteer.ala.org.au/validate/task/169547388	Valid		system	Tile_052-036-000_0-000.jpg		2021-03-22 06:24:42	2021-03-22 06:24:43		NO		IN FOCUS
169547388	https://volunteer.ala.org.au/validate/task/169547388	Valid		system	Tile_052-036-000_0-000.jpg			2021-03-22 06:24:43		NO		IN FOCUS
169547388	https://volunteer.ala.org.au/validate/task/169547388	Valid		system	Tile_052-036-000_0-000.jpg		2021-03-21 21:20:33	2021-03-22 06:24:43		NO		IN FOCUS
169547389	https://volunteer.ala.org.au/validate/task/169547389	Valid		system	Tile_052-037-000_0-000.jpg			2021-03-22 06:25:16		NO		IN FOCUS
169547389	https://volunteer.ala.org.au/validate/task/169547389	Valid		system	Tile_052-037-000_0-000.jpg		2021-03-22 06:25:16	2021-03-22 06:25:16		NO		IN FOCUS
169547389	https://volunteer.ala.org.au/validate/task/169547389	Valid		system	Tile_052-037-000_0-000.jpg		2021-03-21 21:20:43	2021-03-22 06:25:16		NO		IN FOCUS
169547389	https://volunteer.ala.org.au/validate/task/169547389	Valid		system	Tile_052-037-000_0-000.jpg		2021-03-21 22:49:12	2021-03-22 06:25:16		NO		IN FOCUS
169547390	https://volunteer.ala.org.au/validate/task/169547390	Valid		system	Tile_052-038-000_0-000.jpg		2021-03-21 21:20:54	2021-03-22 06:25:47		NO		IN FOCUS
169547390	https://volunteer.ala.org.au/validate/task/169547390	Valid		system	Tile_052-038-000_0-000.jpg		2021-03-21 22:49:31	2021-03-22 06:25:47		NO		IN FOCUS
169547390	https://volunteer.ala.org.au/validate/task/169547390	Valid		system	Tile_052-038-000_0-000.jpg			2021-03-22 06:25:47		NO		IN FOCUS
169547390	https://volunteer.ala.org.au/validate/task/169547390	Valid		system	Tile_052-038-000_0-000.jpg		2021-03-22 06:25:47	2021-03-22 06:25:47		NO		IN FOCUS
169547391	https://volunteer.ala.org.au/validate/task/169547391	Valid		system	Tile_052-039-000_0-000.jpg			2021-03-22 06:26:23		NO		IN FOCUS
169547391	https://volunteer.ala.org.au/validate/task/169547391	Valid		system	Tile_052-039-000_0-000.jpg		2021-03-22 06:26:22	2021-03-22 06:26:23		NO		IN FOCUS
169547391	https://volunteer.ala.org.au/validate/task/169547391	Valid		system	Tile_052-039-000_0-000.jpg		2021-03-21 22:49:46	2021-03-22 06:26:23		NO		IN FOCUS
169547391	https://volunteer.ala.org.au/validate/task/169547391	Valid		system	Tile_052-039-000_0-000.jpg		2021-03-21 21:21:04	2021-03-22 06:26:23		NO		IN FOCUS
169547392	https://volunteer.ala.org.au/validate/task/169547392	Valid		system	Tile_052-040-000_0-000.jpg		2021-03-21 22:50:11	2021-03-22 06:26:53		NO		IN FOCUS
169547392	https://volunteer.ala.org.au/validate/task/169547392	Valid		system	Tile_052-040-000_0-000.jpg		2021-03-22 06:26:53	2021-03-22 06:26:53		NO		IN FOCUS
169547392	https://volunteer.ala.org.au/validate/task/169547392	Valid		system	Tile_052-040-000_0-000.jpg		2021-03-21 21:21:15	2021-03-22 06:26:53		NO		IN FOCUS
169547392	https://volunteer.ala.org.au/validate/task/169547392	Valid		system	Tile_052-040-000_0-000.jpg			2021-03-22 06:26:53		NO		IN FOCUS
169547393	https://volunteer.ala.org.au/validate/task/169547393	Valid		system	Tile_052-041-000_0-000.jpg		2021-03-22 06:27:20	2021-03-22 06:27:21		NO		IN FOCUS
169547393	https://volunteer.ala.org.au/validate/task/169547393	Valid		system	Tile_052-041-000_0-000.jpg			2021-03-22 06:27:21		NO		IN FOCUS
169547393	https://volunteer.ala.org.au/validate/task/169547393	Valid		system	Tile_052-041-000_0-000.jpg		2021-03-21 21:21:26	2021-03-22 06:27:21		NO		IN FOCUS
169547393	https://volunteer.ala.org.au/validate/task/169547393	Valid		system	Tile_052-041-000_0-000.jpg		2021-03-21 22:50:23	2021-03-22 06:27:21		NO		IN FOCUS
169547394	https://volunteer.ala.org.au/validate/task/169547394	Valid		system	Tile_052-042-000_0-000.jpg		2021-03-21 22:51:05	2021-03-22 07:13:19	1	YES	EDGE	IN FOCUS		Nothofagus pollen
169547394	https://volunteer.ala.org.au/validate/task/169547394	Valid		system	Tile_052-042-000_0-000.jpg		2021-03-21 21:21:36	2021-03-22 07:13:19		NO		IN FOCUS
169547394	https://volunteer.ala.org.au/validate/task/169547394	Valid		system	Tile_052-042-000_0-000.jpg		2021-03-22 06:28:19	2021-03-22 07:13:19		NO		IN FOCUS
169547394	https://volunteer.ala.org.au/validate/task/169547394	Valid		system	Tile_052-042-000_0-000.jpg		2021-03-22 07:13:19	2021-03-22 07:13:19		NO		IN FOCUS
169547394	https://volunteer.ala.org.au/validate/task/169547394	Valid		system	Tile_052-042-000_0-000.jpg			2021-03-22 07:13:19		NO		IN FOCUS
169547395	https://volunteer.ala.org.au/validate/task/169547395	Valid		system	Tile_052-043-000_0-000.jpg		2021-03-21 22:51:56	2021-03-22 06:28:49		NO		IN FOCUS
169547395	https://volunteer.ala.org.au/validate/task/169547395	Valid		system	Tile_052-043-000_0-000.jpg		2021-03-21 21:21:48	2021-03-22 06:28:49		NO		IN FOCUS
169547395	https://volunteer.ala.org.au/validate/task/169547395	Valid		system	Tile_052-043-000_0-000.jpg			2021-03-22 06:28:49		NO		IN FOCUS
169547395	https://volunteer.ala.org.au/validate/task/169547395	Valid		system	Tile_052-043-000_0-000.jpg		2021-03-22 06:28:49	2021-03-22 06:28:49		NO		IN FOCUS
169547396	https://volunteer.ala.org.au/validate/task/169547396	Valid		system	Tile_052-044-000_0-000.jpg			2021-03-22 06:29:29		NO		IN FOCUS
169547396	https://volunteer.ala.org.au/validate/task/169547396	Valid		system	Tile_052-044-000_0-000.jpg		2021-03-22 06:29:28	2021-03-22 06:29:29		NO		IN FOCUS
169547396	https://volunteer.ala.org.au/validate/task/169547396	Valid		system	Tile_052-044-000_0-000.jpg		2021-03-21 21:21:59	2021-03-22 06:29:29		NO		IN FOCUS
169547396	https://volunteer.ala.org.au/validate/task/169547396	Valid		system	Tile_052-044-000_0-000.jpg		2021-03-21 22:52:34	2021-03-22 06:29:29		NO		IN FOCUS
169547397	https://volunteer.ala.org.au/validate/task/169547397	Valid		system	Tile_052-045-000_0-000.jpg		2021-03-21 22:52:55	2021-03-22 06:30:03		NO		IN FOCUS
169547397	https://volunteer.ala.org.au/validate/task/169547397	Valid		system	Tile_052-045-000_0-000.jpg		2021-03-21 21:22:08	2021-03-22 06:30:03		NO		IN FOCUS
169547397	https://volunteer.ala.org.au/validate/task/169547397	Valid		system	Tile_052-045-000_0-000.jpg		2021-03-22 06:30:03	2021-03-22 06:30:03		NO		IN FOCUS
169547397	https://volunteer.ala.org.au/validate/task/169547397	Valid		system	Tile_052-045-000_0-000.jpg			2021-03-22 06:30:03		NO		IN FOCUS
169547398	https://volunteer.ala.org.au/validate/task/169547398	Valid		system	Tile_052-046-000_0-000.jpg		2021-03-22 06:30:35	2021-03-22 06:30:35		NO		IN FOCUS
169547398	https://volunteer.ala.org.au/validate/task/169547398	Valid		system	Tile_052-046-000_0-000.jpg			2021-03-22 06:30:35		NO		IN FOCUS
169547398	https://volunteer.ala.org.au/validate/task/169547398	Valid		system	Tile_052-046-000_0-000.jpg		2021-03-21 22:53:07	2021-03-22 06:30:35		NO		IN FOCUS
169547398	https://volunteer.ala.org.au/validate/task/169547398	Valid		system	Tile_052-046-000_0-000.jpg		2021-03-21 21:22:17	2021-03-22 06:30:35		NO		IN FOCUS
169547399	https://volunteer.ala.org.au/validate/task/169547399	Valid		system	Tile_052-047-000_0-000.jpg		2021-03-21 22:53:23	2021-03-22 06:31:15		NO		IN FOCUS
169547399	https://volunteer.ala.org.au/validate/task/169547399	Valid		system	Tile_052-047-000_0-000.jpg			2021-03-22 06:31:15		NO		IN FOCUS
169547399	https://volunteer.ala.org.au/validate/task/169547399	Valid		system	Tile_052-047-000_0-000.jpg		2021-03-21 21:22:27	2021-03-22 06:31:15		NO		IN FOCUS
169547399	https://volunteer.ala.org.au/validate/task/169547399	Valid		system	Tile_052-047-000_0-000.jpg		2021-03-22 06:31:15	2021-03-22 06:31:15		NO		IN FOCUS
169547400	https://volunteer.ala.org.au/validate/task/169547400	Valid		system	Tile_052-048-000_0-000.jpg		2021-03-21 22:54:13	2021-03-22 06:31:41		NO		IN FOCUS
169547400	https://volunteer.ala.org.au/validate/task/169547400	Valid		system	Tile_052-048-000_0-000.jpg			2021-03-22 06:31:41		NO		IN FOCUS
169547400	https://volunteer.ala.org.au/validate/task/169547400	Valid		system	Tile_052-048-000_0-000.jpg		2021-03-22 06:31:41	2021-03-22 06:31:41		NO		IN FOCUS
169547400	https://volunteer.ala.org.au/validate/task/169547400	Valid		system	Tile_052-048-000_0-000.jpg		2021-03-21 21:22:36	2021-03-22 06:31:41		NO		IN FOCUS
169547401	https://volunteer.ala.org.au/validate/task/169547401	Valid		system	Tile_052-049-000_0-000.jpg		2021-03-21 22:54:42	2021-03-22 06:32:10		NO		IN FOCUS
169547401	https://volunteer.ala.org.au/validate/task/169547401	Valid		system	Tile_052-049-000_0-000.jpg		2021-03-21 21:22:45	2021-03-22 06:32:10		NO		IN FOCUS
169547401	https://volunteer.ala.org.au/validate/task/169547401	Valid		system	Tile_052-049-000_0-000.jpg		2021-03-22 06:32:10	2021-03-22 06:32:10		NO		IN FOCUS
169547401	https://volunteer.ala.org.au/validate/task/169547401	Valid		system	Tile_052-049-000_0-000.jpg			2021-03-22 06:32:10		NO		IN FOCUS
169547402	https://volunteer.ala.org.au/validate/task/169547402	Valid		system	Tile_052-050-000_0-000.jpg		2021-03-22 06:32:52	2021-03-22 06:32:53		NO		IN FOCUS
169547402	https://volunteer.ala.org.au/validate/task/169547402	Valid		system	Tile_052-050-000_0-000.jpg			2021-03-22 06:32:53		NO		IN FOCUS
169547402	https://volunteer.ala.org.au/validate/task/169547402	Valid		system	Tile_052-050-000_0-000.jpg		2021-03-21 22:55:18	2021-03-22 06:32:53		NO		IN FOCUS
169547402	https://volunteer.ala.org.au/validate/task/169547402	Valid		system	Tile_052-050-000_0-000.jpg		2021-03-21 21:22:54	2021-03-22 06:32:53		NO		IN FOCUS
169547403	https://volunteer.ala.org.au/validate/task/169547403	Valid		system	Tile_052-051-000_0-000.jpg		2021-03-21 21:23:03	2021-03-22 06:33:24		NO		IN FOCUS
169547403	https://volunteer.ala.org.au/validate/task/169547403	Valid		system	Tile_052-051-000_0-000.jpg		2021-03-21 22:55:41	2021-03-22 06:33:24		NO		IN FOCUS
169547403	https://volunteer.ala.org.au/validate/task/169547403	Valid		system	Tile_052-051-000_0-000.jpg		2021-03-22 06:33:24	2021-03-22 06:33:24		NO		IN FOCUS
169547403	https://volunteer.ala.org.au/validate/task/169547403	Valid		system	Tile_052-051-000_0-000.jpg			2021-03-22 06:33:24		NO		IN FOCUS
169547404	https://volunteer.ala.org.au/validate/task/169547404				Tile_052-052-000_0-000.jpg		2021-03-21 21:23:18			NO		IN FOCUS
169547404	https://volunteer.ala.org.au/validate/task/169547404				Tile_052-052-000_0-000.jpg		2021-03-21 22:56:25		1	YES	MIDDLE	IN FOCUS		Nothofagus pollen
169547404	https://volunteer.ala.org.au/validate/task/169547404				Tile_052-052-000_0-000.jpg		2021-03-22 12:23:24		1	YES	EDGE	IN FOCUS		Saccate gymnospermous pollen
169547404	https://volunteer.ala.org.au/validate/task/169547404				Tile_052-052-000_0-000.jpg		2021-03-22 07:14:16			NO		IN FOCUS
169547405	https://volunteer.ala.org.au/validate/task/169547405	Valid		system	Tile_052-053-000_0-000.jpg			2021-03-22 06:38:55		NO		IN FOCUS
169547405	https://volunteer.ala.org.au/validate/task/169547405	Valid		system	Tile_052-053-000_0-000.jpg		2021-03-22 06:38:54	2021-03-22 06:38:55		NO		IN FOCUS
169547405	https://volunteer.ala.org.au/validate/task/169547405	Valid		system	Tile_052-053-000_0-000.jpg		2021-03-21 21:23:34	2021-03-22 06:38:55		NO		IN FOCUS
169547405	https://volunteer.ala.org.au/validate/task/169547405	Valid		system	Tile_052-053-000_0-000.jpg		2021-03-21 22:56:42	2021-03-22 06:38:55		NO		IN FOCUS
169547406	https://volunteer.ala.org.au/validate/task/169547406	Valid		system	Tile_052-054-000_0-000.jpg		2021-03-21 22:58:00	2021-03-22 06:39:18		NO		IN FOCUS
169547406	https://volunteer.ala.org.au/validate/task/169547406	Valid		system	Tile_052-054-000_0-000.jpg			2021-03-22 06:39:18		NO		IN FOCUS
169547406	https://volunteer.ala.org.au/validate/task/169547406	Valid		system	Tile_052-054-000_0-000.jpg		2021-03-22 06:39:18	2021-03-22 06:39:18		NO		IN FOCUS
169547406	https://volunteer.ala.org.au/validate/task/169547406	Valid		system	Tile_052-054-000_0-000.jpg		2021-03-21 21:23:44	2021-03-22 06:39:18		NO		IN FOCUS
169547407	https://volunteer.ala.org.au/validate/task/169547407	Valid		system	Tile_052-055-000_0-000.jpg		2021-03-21 21:23:52	2021-03-22 06:39:58		NO		IN FOCUS
169547407	https://volunteer.ala.org.au/validate/task/169547407	Valid		system	Tile_052-055-000_0-000.jpg		2021-03-21 22:58:45	2021-03-22 06:39:58		NO		IN FOCUS
169547407	https://volunteer.ala.org.au/validate/task/169547407	Valid		system	Tile_052-055-000_0-000.jpg		2021-03-22 06:39:58	2021-03-22 06:39:58		NO		IN FOCUS
169547407	https://volunteer.ala.org.au/validate/task/169547407	Valid		system	Tile_052-055-000_0-000.jpg			2021-03-22 06:39:58		NO		IN FOCUS
169547408	https://volunteer.ala.org.au/validate/task/169547408	Valid		system	Tile_052-056-000_0-000.jpg		2021-03-22 06:40:30	2021-03-22 06:40:30		NO		IN FOCUS
169547408	https://volunteer.ala.org.au/validate/task/169547408	Valid		system	Tile_052-056-000_0-000.jpg			2021-03-22 06:40:30		NO		IN FOCUS
169547408	https://volunteer.ala.org.au/validate/task/169547408	Valid		system	Tile_052-056-000_0-000.jpg		2021-03-21 21:24:02	2021-03-22 06:40:30		NO		IN FOCUS
169547408	https://volunteer.ala.org.au/validate/task/169547408	Valid		system	Tile_052-056-000_0-000.jpg		2021-03-21 22:59:05	2021-03-22 06:40:30		NO		IN FOCUS
169547409	https://volunteer.ala.org.au/validate/task/169547409	Valid		system	Tile_052-057-000_0-000.jpg		2021-03-21 22:59:47	2021-03-22 06:40:57		NO		IN FOCUS
169547409	https://volunteer.ala.org.au/validate/task/169547409	Valid		system	Tile_052-057-000_0-000.jpg		2021-03-22 06:40:56	2021-03-22 06:40:57		NO		IN FOCUS
169547409	https://volunteer.ala.org.au/validate/task/169547409	Valid		system	Tile_052-057-000_0-000.jpg			2021-03-22 06:40:57		NO		IN FOCUS
169547409	https://volunteer.ala.org.au/validate/task/169547409	Valid		system	Tile_052-057-000_0-000.jpg		2021-03-21 21:24:13	2021-03-22 06:40:57		NO		IN FOCUS
169547410	https://volunteer.ala.org.au/validate/task/169547410	Valid		system	Tile_052-058-000_0-000.jpg		2021-03-21 21:24:22	2021-03-22 06:41:40		NO		IN FOCUS
169547410	https://volunteer.ala.org.au/validate/task/169547410	Valid		system	Tile_052-058-000_0-000.jpg		2021-03-21 23:00:04	2021-03-22 06:41:40		NO		IN FOCUS
169547410	https://volunteer.ala.org.au/validate/task/169547410	Valid		system	Tile_052-058-000_0-000.jpg			2021-03-22 06:41:40		NO		IN FOCUS
169547410	https://volunteer.ala.org.au/validate/task/169547410	Valid		system	Tile_052-058-000_0-000.jpg		2021-03-22 06:41:39	2021-03-22 06:41:40		NO		IN FOCUS
169547411	https://volunteer.ala.org.au/validate/task/169547411	Valid		system	Tile_052-059-000_0-000.jpg			2021-03-22 06:42:05		NO		IN FOCUS
169547411	https://volunteer.ala.org.au/validate/task/169547411	Valid		system	Tile_052-059-000_0-000.jpg		2021-03-22 06:42:05	2021-03-22 06:42:05		NO		IN FOCUS
169547411	https://volunteer.ala.org.au/validate/task/169547411	Valid		system	Tile_052-059-000_0-000.jpg		2021-03-21 21:24:31	2021-03-22 06:42:05		NO		IN FOCUS
169547411	https://volunteer.ala.org.au/validate/task/169547411	Valid		system	Tile_052-059-000_0-000.jpg		2021-03-21 23:00:23	2021-03-22 06:42:05		NO		IN FOCUS
169547412	https://volunteer.ala.org.au/validate/task/169547412	Valid		system	Tile_052-060-000_0-000.jpg			2021-03-22 06:42:39		NO		IN FOCUS
169547412	https://volunteer.ala.org.au/validate/task/169547412	Valid		system	Tile_052-060-000_0-000.jpg		2021-03-21 23:00:41	2021-03-22 06:42:39		NO		IN FOCUS
169547412	https://volunteer.ala.org.au/validate/task/169547412	Valid		system	Tile_052-060-000_0-000.jpg		2021-03-22 06:42:38	2021-03-22 06:42:39		NO		IN FOCUS
169547412	https://volunteer.ala.org.au/validate/task/169547412	Valid		system	Tile_052-060-000_0-000.jpg		2021-03-21 21:24:40	2021-03-22 06:42:39		NO		IN FOCUS
169547413	https://volunteer.ala.org.au/validate/task/169547413	Valid		system	Tile_053-001-000_0-000.jpg		2021-03-22 07:14:28	2021-03-22 12:21:01		NO		IN FOCUS
169547413	https://volunteer.ala.org.au/validate/task/169547413	Valid		system	Tile_053-001-000_0-000.jpg			2021-03-22 12:21:01		NO		IN FOCUS
169547413	https://volunteer.ala.org.au/validate/task/169547413	Valid		system	Tile_053-001-000_0-000.jpg		2021-03-22 12:21:00	2021-03-22 12:21:01		NO		IN FOCUS
169547413	https://volunteer.ala.org.au/validate/task/169547413	Valid		system	Tile_053-001-000_0-000.jpg		2021-03-21 23:01:21	2021-03-22 12:21:01	1	YES	MIDDLE	IN FOCUS		Nothofagus pollen
169547413	https://volunteer.ala.org.au/validate/task/169547413	Valid		system	Tile_053-001-000_0-000.jpg		2021-03-21 21:24:50	2021-03-22 12:21:01		NO		IN FOCUS
169547414	https://volunteer.ala.org.au/validate/task/169547414	Valid		system	Tile_053-002-000_0-000.jpg			2021-03-22 07:14:50		NO		IN FOCUS
169547414	https://volunteer.ala.org.au/validate/task/169547414	Valid		system	Tile_053-002-000_0-000.jpg		2021-03-21 21:24:58	2021-03-22 07:14:50		NO		IN FOCUS
169547414	https://volunteer.ala.org.au/validate/task/169547414	Valid		system	Tile_053-002-000_0-000.jpg		2021-03-22 07:14:49	2021-03-22 07:14:50		NO		IN FOCUS
169547414	https://volunteer.ala.org.au/validate/task/169547414	Valid		system	Tile_053-002-000_0-000.jpg		2021-03-21 23:02:52	2021-03-22 07:14:50		NO		IN FOCUS
169547415	https://volunteer.ala.org.au/validate/task/169547415	Valid		system	Tile_053-003-000_0-000.jpg		2021-03-22 06:45:08	2021-03-22 06:45:09		NO		IN FOCUS
169547415	https://volunteer.ala.org.au/validate/task/169547415	Valid		system	Tile_053-003-000_0-000.jpg			2021-03-22 06:45:09		NO		IN FOCUS
169547415	https://volunteer.ala.org.au/validate/task/169547415	Valid		system	Tile_053-003-000_0-000.jpg		2021-03-21 23:03:05	2021-03-22 06:45:09		NO		IN FOCUS
169547415	https://volunteer.ala.org.au/validate/task/169547415	Valid		system	Tile_053-003-000_0-000.jpg		2021-03-21 21:25:09	2021-03-22 06:45:09		NO		IN FOCUS
169547416	https://volunteer.ala.org.au/validate/task/169547416	Valid		system	Tile_053-004-000_0-000.jpg		2021-03-21 23:03:44	2021-03-22 06:46:11		NO		IN FOCUS
169547416	https://volunteer.ala.org.au/validate/task/169547416	Valid		system	Tile_053-004-000_0-000.jpg		2021-03-22 06:46:11	2021-03-22 06:46:11		NO		IN FOCUS
169547416	https://volunteer.ala.org.au/validate/task/169547416	Valid		system	Tile_053-004-000_0-000.jpg			2021-03-22 06:46:11		NO		IN FOCUS
169547416	https://volunteer.ala.org.au/validate/task/169547416	Valid		system	Tile_053-004-000_0-000.jpg		2021-03-21 21:25:21	2021-03-22 06:46:11		NO		IN FOCUS
169547417	https://volunteer.ala.org.au/validate/task/169547417	Valid		system	Tile_053-005-000_0-000.jpg		2021-03-22 06:46:46	2021-03-22 06:46:46		NO		IN FOCUS
169547417	https://volunteer.ala.org.au/validate/task/169547417	Valid		system	Tile_053-005-000_0-000.jpg		2021-03-21 23:04:01	2021-03-22 06:46:46		NO		IN FOCUS
169547417	https://volunteer.ala.org.au/validate/task/169547417	Valid		system	Tile_053-005-000_0-000.jpg			2021-03-22 06:46:46		NO		IN FOCUS
169547417	https://volunteer.ala.org.au/validate/task/169547417	Valid		system	Tile_053-005-000_0-000.jpg		2021-03-21 21:25:29	2021-03-22 06:46:46		NO		IN FOCUS
169547418	https://volunteer.ala.org.au/validate/task/169547418	Valid		system	Tile_053-006-000_0-000.jpg		2021-03-21 21:25:41	2021-03-22 07:15:10		NO		IN FOCUS
169547418	https://volunteer.ala.org.au/validate/task/169547418	Valid		system	Tile_053-006-000_0-000.jpg			2021-03-22 07:15:10		NO		IN FOCUS
169547418	https://volunteer.ala.org.au/validate/task/169547418	Valid		system	Tile_053-006-000_0-000.jpg		2021-03-22 07:15:10	2021-03-22 07:15:10		NO		IN FOCUS
169547418	https://volunteer.ala.org.au/validate/task/169547418	Valid		system	Tile_053-006-000_0-000.jpg		2021-03-21 23:05:08	2021-03-22 07:15:10	2	YES	MIDDLE	IN FOCUS		Nothofagus pollen
169547418	https://volunteer.ala.org.au/validate/task/169547418	Valid		system	Tile_053-006-000_0-000.jpg		2021-03-22 06:47:15	2021-03-22 07:15:10		NO		IN FOCUS
169547419	https://volunteer.ala.org.au/validate/task/169547419	Valid		system	Tile_053-007-000_0-000.jpg			2021-03-22 06:47:46		NO		IN FOCUS
169547419	https://volunteer.ala.org.au/validate/task/169547419	Valid		system	Tile_053-007-000_0-000.jpg		2021-03-22 06:47:45	2021-03-22 06:47:46		NO		IN FOCUS
169547419	https://volunteer.ala.org.au/validate/task/169547419	Valid		system	Tile_053-007-000_0-000.jpg		2021-03-21 23:05:58	2021-03-22 06:47:46		NO		IN FOCUS
169547419	https://volunteer.ala.org.au/validate/task/169547419	Valid		system	Tile_053-007-000_0-000.jpg		2021-03-21 21:25:50	2021-03-22 06:47:46		NO		IN FOCUS
169547420	https://volunteer.ala.org.au/validate/task/169547420	Valid		system	Tile_053-008-000_0-000.jpg		2021-03-21 23:06:38	2021-03-22 07:15:27		NO		IN FOCUS
169547420	https://volunteer.ala.org.au/validate/task/169547420	Valid		system	Tile_053-008-000_0-000.jpg		2021-03-22 06:54:25	2021-03-22 07:15:27	2	YES	EDGE	IN FOCUS		Spores,Unknown
169547420	https://volunteer.ala.org.au/validate/task/169547420	Valid		system	Tile_053-008-000_0-000.jpg		2021-03-22 07:15:27	2021-03-22 07:15:27		NO		IN FOCUS
169547420	https://volunteer.ala.org.au/validate/task/169547420	Valid		system	Tile_053-008-000_0-000.jpg			2021-03-22 07:15:27		NO		IN FOCUS
169547420	https://volunteer.ala.org.au/validate/task/169547420	Valid		system	Tile_053-008-000_0-000.jpg		2021-03-21 21:25:59	2021-03-22 07:15:27		NO		IN FOCUS
169547421	https://volunteer.ala.org.au/validate/task/169547421	Valid		system	Tile_053-009-000_0-000.jpg		2021-03-21 21:26:09	2021-03-22 06:55:11		NO		IN FOCUS
169547421	https://volunteer.ala.org.au/validate/task/169547421	Valid		system	Tile_053-009-000_0-000.jpg			2021-03-22 06:55:11		NO		IN FOCUS
169547421	https://volunteer.ala.org.au/validate/task/169547421	Valid		system	Tile_053-009-000_0-000.jpg		2021-03-22 06:55:11	2021-03-22 06:55:11		NO		IN FOCUS
169547421	https://volunteer.ala.org.au/validate/task/169547421	Valid		system	Tile_053-009-000_0-000.jpg		2021-03-21 23:06:53	2021-03-22 06:55:11		NO		IN FOCUS
169547422	https://volunteer.ala.org.au/validate/task/169547422	Valid		system	Tile_053-010-000_0-000.jpg		2021-03-21 23:07:06	2021-03-22 06:55:42		NO		IN FOCUS
169547422	https://volunteer.ala.org.au/validate/task/169547422	Valid		system	Tile_053-010-000_0-000.jpg		2021-03-22 06:55:41	2021-03-22 06:55:42		NO		IN FOCUS
169547422	https://volunteer.ala.org.au/validate/task/169547422	Valid		system	Tile_053-010-000_0-000.jpg			2021-03-22 06:55:42		NO		IN FOCUS
169547422	https://volunteer.ala.org.au/validate/task/169547422	Valid		system	Tile_053-010-000_0-000.jpg		2021-03-21 21:26:18	2021-03-22 06:55:42		NO		IN FOCUS
169547423	https://volunteer.ala.org.au/validate/task/169547423	Valid		system	Tile_053-011-000_0-000.jpg		2021-03-21 21:26:27	2021-03-22 06:57:07		NO		IN FOCUS
169547423	https://volunteer.ala.org.au/validate/task/169547423	Valid		system	Tile_053-011-000_0-000.jpg			2021-03-22 06:57:07		NO		IN FOCUS
169547423	https://volunteer.ala.org.au/validate/task/169547423	Valid		system	Tile_053-011-000_0-000.jpg		2021-03-22 06:57:07	2021-03-22 06:57:07		NO		IN FOCUS
169547423	https://volunteer.ala.org.au/validate/task/169547423	Valid		system	Tile_053-011-000_0-000.jpg		2021-03-21 23:07:19	2021-03-22 06:57:07		NO		IN FOCUS
169547424	https://volunteer.ala.org.au/validate/task/169547424	Valid		system	Tile_053-012-000_0-000.jpg		2021-03-21 23:07:31	2021-03-22 06:57:39		NO		IN FOCUS
169547424	https://volunteer.ala.org.au/validate/task/169547424	Valid		system	Tile_053-012-000_0-000.jpg		2021-03-22 06:57:39	2021-03-22 06:57:39		NO		IN FOCUS
169547424	https://volunteer.ala.org.au/validate/task/169547424	Valid		system	Tile_053-012-000_0-000.jpg		2021-03-21 21:26:37	2021-03-22 06:57:39		NO		IN FOCUS
169547424	https://volunteer.ala.org.au/validate/task/169547424	Valid		system	Tile_053-012-000_0-000.jpg			2021-03-22 06:57:39		NO		IN FOCUS
169547425	https://volunteer.ala.org.au/validate/task/169547425	Valid		system	Tile_053-013-000_0-000.jpg		2021-03-22 06:58:14	2021-03-22 06:58:14		NO		IN FOCUS
169547425	https://volunteer.ala.org.au/validate/task/169547425	Valid		system	Tile_053-013-000_0-000.jpg			2021-03-22 06:58:14		NO		IN FOCUS
169547425	https://volunteer.ala.org.au/validate/task/169547425	Valid		system	Tile_053-013-000_0-000.jpg		2021-03-21 23:07:45	2021-03-22 06:58:14		NO		IN FOCUS
169547425	https://volunteer.ala.org.au/validate/task/169547425	Valid		system	Tile_053-013-000_0-000.jpg		2021-03-21 21:26:45	2021-03-22 06:58:14		NO		IN FOCUS
169547426	https://volunteer.ala.org.au/validate/task/169547426	Valid		system	Tile_053-014-000_0-000.jpg		2021-03-21 21:26:54	2021-03-22 06:58:43		NO		IN FOCUS
169547426	https://volunteer.ala.org.au/validate/task/169547426	Valid		system	Tile_053-014-000_0-000.jpg			2021-03-22 06:58:43		NO		IN FOCUS
169547426	https://volunteer.ala.org.au/validate/task/169547426	Valid		system	Tile_053-014-000_0-000.jpg		2021-03-22 06:58:43	2021-03-22 06:58:43		NO		IN FOCUS
169547426	https://volunteer.ala.org.au/validate/task/169547426	Valid		system	Tile_053-014-000_0-000.jpg		2021-03-21 23:08:13	2021-03-22 06:58:43		NO		IN FOCUS
169547427	https://volunteer.ala.org.au/validate/task/169547427	Valid		system	Tile_053-015-000_0-000.jpg		2021-03-21 23:08:23	2021-03-22 07:15:49		NO		IN FOCUS
169547427	https://volunteer.ala.org.au/validate/task/169547427	Valid		system	Tile_053-015-000_0-000.jpg		2021-03-22 07:15:48	2021-03-22 07:15:49		NO		IN FOCUS
169547427	https://volunteer.ala.org.au/validate/task/169547427	Valid		system	Tile_053-015-000_0-000.jpg			2021-03-22 07:15:49		NO		IN FOCUS
169547427	https://volunteer.ala.org.au/validate/task/169547427	Valid		system	Tile_053-015-000_0-000.jpg		2021-03-21 21:27:13	2021-03-22 07:15:49		NO		IN FOCUS
169547428	https://volunteer.ala.org.au/validate/task/169547428	Valid		system	Tile_053-016-000_0-000.jpg		2021-03-21 21:27:25	2021-03-22 07:16:01		NO		IN FOCUS
169547428	https://volunteer.ala.org.au/validate/task/169547428	Valid		system	Tile_053-016-000_0-000.jpg			2021-03-22 07:16:01		NO		IN FOCUS
169547428	https://volunteer.ala.org.au/validate/task/169547428	Valid		system	Tile_053-016-000_0-000.jpg		2021-03-22 07:16:00	2021-03-22 07:16:01		NO		IN FOCUS
169547428	https://volunteer.ala.org.au/validate/task/169547428	Valid		system	Tile_053-016-000_0-000.jpg		2021-03-21 23:08:37	2021-03-22 07:16:01		NO		IN FOCUS
169547429	https://volunteer.ala.org.au/validate/task/169547429	Valid		system	Tile_053-017-000_0-000.jpg		2021-03-21 23:08:50	2021-03-22 07:16:11		NO		IN FOCUS
169547429	https://volunteer.ala.org.au/validate/task/169547429	Valid		system	Tile_053-017-000_0-000.jpg			2021-03-22 07:16:11		NO		IN FOCUS
169547429	https://volunteer.ala.org.au/validate/task/169547429	Valid		system	Tile_053-017-000_0-000.jpg		2021-03-22 07:16:11	2021-03-22 07:16:11		NO		IN FOCUS
169547429	https://volunteer.ala.org.au/validate/task/169547429	Valid		system	Tile_053-017-000_0-000.jpg		2021-03-21 21:27:40	2021-03-22 07:16:11		NO		IN FOCUS
169547430	https://volunteer.ala.org.au/validate/task/169547430	Valid		system	Tile_053-018-000_0-000.jpg		2021-03-22 07:16:47	2021-03-22 07:16:47	1	YES	MIDDLE	IN FOCUS		Nothofagus pollen
169547430	https://volunteer.ala.org.au/validate/task/169547430	Valid		system	Tile_053-018-000_0-000.jpg		2021-03-21 21:29:50	2021-03-22 07:16:47	1	YES	MIDDLE	IN FOCUS		Nothofagus pollen
169547430	https://volunteer.ala.org.au/validate/task/169547430	Valid		system	Tile_053-018-000_0-000.jpg			2021-03-22 07:16:47	1	YES	MIDDLE	IN FOCUS		Nothofagus pollen
169547430	https://volunteer.ala.org.au/validate/task/169547430	Valid		system	Tile_053-018-000_0-000.jpg		2021-03-21 23:09:44	2021-03-22 07:16:47	1	YES	MIDDLE	IN FOCUS		Nothofagus pollen
169547431	https://volunteer.ala.org.au/validate/task/169547431	Valid		system	Tile_053-019-000_0-000.jpg			2021-03-22 07:17:11		NO		IN FOCUS
169547431	https://volunteer.ala.org.au/validate/task/169547431	Valid		system	Tile_053-019-000_0-000.jpg		2021-03-22 07:17:11	2021-03-22 07:17:11		NO		IN FOCUS
169547431	https://volunteer.ala.org.au/validate/task/169547431	Valid		system	Tile_053-019-000_0-000.jpg		2021-03-21 21:30:03	2021-03-22 07:17:11		NO		IN FOCUS
169547431	https://volunteer.ala.org.au/validate/task/169547431	Valid		system	Tile_053-019-000_0-000.jpg		2021-03-21 23:10:07	2021-03-22 07:17:11		NO		IN FOCUS
169547432	https://volunteer.ala.org.au/validate/task/169547432	Valid		system	Tile_053-020-000_0-000.jpg		2021-03-21 23:10:21	2021-03-22 07:17:23		NO		IN FOCUS
169547432	https://volunteer.ala.org.au/validate/task/169547432	Valid		system	Tile_053-020-000_0-000.jpg		2021-03-22 07:17:22	2021-03-22 07:17:23		NO		IN FOCUS
169547432	https://volunteer.ala.org.au/validate/task/169547432	Valid		system	Tile_053-020-000_0-000.jpg		2021-03-21 21:30:14	2021-03-22 07:17:23		NO		IN FOCUS
169547432	https://volunteer.ala.org.au/validate/task/169547432	Valid		system	Tile_053-020-000_0-000.jpg			2021-03-22 07:17:23		NO		IN FOCUS
169547433	https://volunteer.ala.org.au/validate/task/169547433	Valid		system	Tile_053-021-000_0-000.jpg		2021-03-22 07:17:34	2021-03-22 07:17:34		NO		IN FOCUS
169547433	https://volunteer.ala.org.au/validate/task/169547433	Valid		system	Tile_053-021-000_0-000.jpg		2021-03-21 21:30:24	2021-03-22 07:17:34		NO		IN FOCUS
169547433	https://volunteer.ala.org.au/validate/task/169547433	Valid		system	Tile_053-021-000_0-000.jpg			2021-03-22 07:17:34		NO		IN FOCUS
169547433	https://volunteer.ala.org.au/validate/task/169547433	Valid		system	Tile_053-021-000_0-000.jpg		2021-03-21 23:10:37	2021-03-22 07:17:34		NO		IN FOCUS
169547434	https://volunteer.ala.org.au/validate/task/169547434	Valid		system	Tile_053-022-000_0-000.jpg		2021-03-21 23:10:52	2021-03-22 07:17:48		NO		IN FOCUS
169547434	https://volunteer.ala.org.au/validate/task/169547434	Valid		system	Tile_053-022-000_0-000.jpg		2021-03-22 07:17:48	2021-03-22 07:17:48		NO		IN FOCUS
169547434	https://volunteer.ala.org.au/validate/task/169547434	Valid		system	Tile_053-022-000_0-000.jpg			2021-03-22 07:17:48		NO		IN FOCUS
169547434	https://volunteer.ala.org.au/validate/task/169547434	Valid		system	Tile_053-022-000_0-000.jpg		2021-03-21 21:31:18	2021-03-22 07:17:48		NO		IN FOCUS
169547435	https://volunteer.ala.org.au/validate/task/169547435	Valid		system	Tile_053-023-000_0-000.jpg		2021-03-21 21:31:27	2021-03-22 07:18:10		NO		IN FOCUS
169547435	https://volunteer.ala.org.au/validate/task/169547435	Valid		system	Tile_053-023-000_0-000.jpg		2021-03-21 23:11:04	2021-03-22 07:18:10		NO		IN FOCUS
169547435	https://volunteer.ala.org.au/validate/task/169547435	Valid		system	Tile_053-023-000_0-000.jpg			2021-03-22 07:18:10		NO		IN FOCUS
169547435	https://volunteer.ala.org.au/validate/task/169547435	Valid		system	Tile_053-023-000_0-000.jpg		2021-03-22 07:18:09	2021-03-22 07:18:10		NO		IN FOCUS
169547436	https://volunteer.ala.org.au/validate/task/169547436	Valid		system	Tile_053-024-000_0-000.jpg			2021-03-22 07:18:22		NO		IN FOCUS
169547436	https://volunteer.ala.org.au/validate/task/169547436	Valid		system	Tile_053-024-000_0-000.jpg		2021-03-21 21:31:40	2021-03-22 07:18:22		NO		IN FOCUS
169547436	https://volunteer.ala.org.au/validate/task/169547436	Valid		system	Tile_053-024-000_0-000.jpg		2021-03-22 07:18:22	2021-03-22 07:18:22		NO		IN FOCUS
169547436	https://volunteer.ala.org.au/validate/task/169547436	Valid		system	Tile_053-024-000_0-000.jpg		2021-03-21 23:11:18	2021-03-22 07:18:22		NO		IN FOCUS
169547437	https://volunteer.ala.org.au/validate/task/169547437	Valid		system	Tile_053-025-000_0-000.jpg		2021-03-21 21:31:49	2021-03-22 08:40:53		NO		IN FOCUS
169547437	https://volunteer.ala.org.au/validate/task/169547437	Valid		system	Tile_053-025-000_0-000.jpg		2021-03-22 07:18:34	2021-03-22 08:40:53		NO		IN FOCUS
169547437	https://volunteer.ala.org.au/validate/task/169547437	Valid		system	Tile_053-025-000_0-000.jpg			2021-03-22 08:40:53		NO		IN FOCUS
169547437	https://volunteer.ala.org.au/validate/task/169547437	Valid		system	Tile_053-025-000_0-000.jpg		2021-03-22 08:40:53	2021-03-22 08:40:53		NO		IN FOCUS
169547437	https://volunteer.ala.org.au/validate/task/169547437	Valid		system	Tile_053-025-000_0-000.jpg		2021-03-21 23:11:51	2021-03-22 08:40:53	1	YES	EDGE	IN FOCUS		Spores
169547438	https://volunteer.ala.org.au/validate/task/169547438	Valid		system	Tile_053-026-000_0-000.jpg		2021-03-21 23:12:27	2021-03-22 07:18:55		NO		IN FOCUS
169547438	https://volunteer.ala.org.au/validate/task/169547438	Valid		system	Tile_053-026-000_0-000.jpg		2021-03-22 07:18:55	2021-03-22 07:18:55		NO		IN FOCUS
169547438	https://volunteer.ala.org.au/validate/task/169547438	Valid		system	Tile_053-026-000_0-000.jpg			2021-03-22 07:18:55		NO		IN FOCUS
169547438	https://volunteer.ala.org.au/validate/task/169547438	Valid		system	Tile_053-026-000_0-000.jpg		2021-03-21 21:31:59	2021-03-22 07:18:55		NO		IN FOCUS
169547439	https://volunteer.ala.org.au/validate/task/169547439	Valid		system	Tile_053-027-000_0-000.jpg		2021-03-22 07:19:07	2021-03-22 08:41:36		NO		IN FOCUS
169547439	https://volunteer.ala.org.au/validate/task/169547439	Valid		system	Tile_053-027-000_0-000.jpg		2021-03-21 21:32:08	2021-03-22 08:41:36		NO		IN FOCUS
169547439	https://volunteer.ala.org.au/validate/task/169547439	Valid		system	Tile_053-027-000_0-000.jpg			2021-03-22 08:41:36		NO		IN FOCUS
169547439	https://volunteer.ala.org.au/validate/task/169547439	Valid		system	Tile_053-027-000_0-000.jpg		2021-03-22 08:41:36	2021-03-22 08:41:36		NO		IN FOCUS
169547440	https://volunteer.ala.org.au/validate/task/169547440	Valid		system	Tile_053-028-000_0-000.jpg		2021-03-21 21:32:18	2021-03-22 07:19:30		NO		IN FOCUS
169547440	https://volunteer.ala.org.au/validate/task/169547440	Valid		system	Tile_053-028-000_0-000.jpg		2021-03-21 23:13:49	2021-03-22 07:19:30		NO		IN FOCUS
169547440	https://volunteer.ala.org.au/validate/task/169547440	Valid		system	Tile_053-028-000_0-000.jpg		2021-03-22 07:19:30	2021-03-22 07:19:30		NO		IN FOCUS
169547440	https://volunteer.ala.org.au/validate/task/169547440	Valid		system	Tile_053-028-000_0-000.jpg			2021-03-22 07:19:30		NO		IN FOCUS
169547441	https://volunteer.ala.org.au/validate/task/169547441	Valid		system	Tile_053-029-000_0-000.jpg		2021-03-22 07:19:41	2021-03-22 07:19:41		NO		IN FOCUS
169547441	https://volunteer.ala.org.au/validate/task/169547441	Valid		system	Tile_053-029-000_0-000.jpg		2021-03-21 23:14:05	2021-03-22 07:19:41		NO		IN FOCUS
169547441	https://volunteer.ala.org.au/validate/task/169547441	Valid		system	Tile_053-029-000_0-000.jpg			2021-03-22 07:19:41		NO		IN FOCUS
169547441	https://volunteer.ala.org.au/validate/task/169547441	Valid		system	Tile_053-029-000_0-000.jpg		2021-03-21 21:32:27	2021-03-22 07:19:41		NO		IN FOCUS
169547442	https://volunteer.ala.org.au/validate/task/169547442	Valid		system	Tile_053-030-000_0-000.jpg		2021-03-21 21:32:37	2021-03-22 07:19:52		NO		IN FOCUS
169547442	https://volunteer.ala.org.au/validate/task/169547442	Valid		system	Tile_053-030-000_0-000.jpg		2021-03-21 23:14:23	2021-03-22 07:19:52		NO		IN FOCUS
169547442	https://volunteer.ala.org.au/validate/task/169547442	Valid		system	Tile_053-030-000_0-000.jpg		2021-03-22 07:19:52	2021-03-22 07:19:52		NO		IN FOCUS
169547442	https://volunteer.ala.org.au/validate/task/169547442	Valid		system	Tile_053-030-000_0-000.jpg			2021-03-22 07:19:52		NO		IN FOCUS
169547443	https://volunteer.ala.org.au/validate/task/169547443	Valid		system	Tile_053-031-000_0-000.jpg		2021-03-21 23:14:58	2021-03-22 07:20:11		NO		IN FOCUS
169547443	https://volunteer.ala.org.au/validate/task/169547443	Valid		system	Tile_053-031-000_0-000.jpg		2021-03-22 07:20:11	2021-03-22 07:20:11		NO		IN FOCUS
169547443	https://volunteer.ala.org.au/validate/task/169547443	Valid		system	Tile_053-031-000_0-000.jpg			2021-03-22 07:20:11		NO		IN FOCUS
169547443	https://volunteer.ala.org.au/validate/task/169547443	Valid		system	Tile_053-031-000_0-000.jpg		2021-03-21 21:32:46	2021-03-22 07:20:11		NO		IN FOCUS
169547444	https://volunteer.ala.org.au/validate/task/169547444	Valid		system	Tile_053-032-000_0-000.jpg		2021-03-21 21:32:56	2021-03-22 07:20:22		NO		IN FOCUS
169547444	https://volunteer.ala.org.au/validate/task/169547444	Valid		system	Tile_053-032-000_0-000.jpg		2021-03-22 07:20:22	2021-03-22 07:20:22		NO		IN FOCUS
169547444	https://volunteer.ala.org.au/validate/task/169547444	Valid		system	Tile_053-032-000_0-000.jpg			2021-03-22 07:20:22		NO		IN FOCUS
169547444	https://volunteer.ala.org.au/validate/task/169547444	Valid		system	Tile_053-032-000_0-000.jpg		2021-03-21 23:15:48	2021-03-22 07:20:22		NO		IN FOCUS
169547445	https://volunteer.ala.org.au/validate/task/169547445	Valid		system	Tile_053-033-000_0-000.jpg		2021-03-21 23:16:05	2021-03-22 07:20:33		NO		IN FOCUS
169547445	https://volunteer.ala.org.au/validate/task/169547445	Valid		system	Tile_053-033-000_0-000.jpg		2021-03-21 21:33:06	2021-03-22 07:20:33		NO		IN FOCUS
169547445	https://volunteer.ala.org.au/validate/task/169547445	Valid		system	Tile_053-033-000_0-000.jpg			2021-03-22 07:20:33		NO		IN FOCUS
169547445	https://volunteer.ala.org.au/validate/task/169547445	Valid		system	Tile_053-033-000_0-000.jpg		2021-03-22 07:20:32	2021-03-22 07:20:33		NO		IN FOCUS
169547446	https://volunteer.ala.org.au/validate/task/169547446	Valid		system	Tile_053-034-000_0-000.jpg		2021-03-22 07:20:44	2021-03-22 07:20:44		NO		IN FOCUS
169547446	https://volunteer.ala.org.au/validate/task/169547446	Valid		system	Tile_053-034-000_0-000.jpg			2021-03-22 07:20:44		NO		IN FOCUS
169547446	https://volunteer.ala.org.au/validate/task/169547446	Valid		system	Tile_053-034-000_0-000.jpg		2021-03-21 23:16:25	2021-03-22 07:20:44		NO		IN FOCUS
169547446	https://volunteer.ala.org.au/validate/task/169547446	Valid		system	Tile_053-034-000_0-000.jpg		2021-03-21 21:33:17	2021-03-22 07:20:44		NO		IN FOCUS
169547447	https://volunteer.ala.org.au/validate/task/169547447	Valid		system	Tile_053-035-000_0-000.jpg		2021-03-21 21:33:29	2021-03-22 07:20:56		NO		IN FOCUS
169547447	https://volunteer.ala.org.au/validate/task/169547447	Valid		system	Tile_053-035-000_0-000.jpg		2021-03-21 23:16:56	2021-03-22 07:20:56		NO		IN FOCUS
169547447	https://volunteer.ala.org.au/validate/task/169547447	Valid		system	Tile_053-035-000_0-000.jpg		2021-03-22 07:20:56	2021-03-22 07:20:56		NO		IN FOCUS
169547447	https://volunteer.ala.org.au/validate/task/169547447	Valid		system	Tile_053-035-000_0-000.jpg			2021-03-22 07:20:56		NO		IN FOCUS
169547448	https://volunteer.ala.org.au/validate/task/169547448	Valid		system	Tile_053-036-000_0-000.jpg		2021-03-21 23:17:18	2021-03-22 07:21:17		NO		IN FOCUS
169547448	https://volunteer.ala.org.au/validate/task/169547448	Valid		system	Tile_053-036-000_0-000.jpg		2021-03-21 21:33:38	2021-03-22 07:21:17		NO		IN FOCUS
169547448	https://volunteer.ala.org.au/validate/task/169547448	Valid		system	Tile_053-036-000_0-000.jpg		2021-03-22 07:21:16	2021-03-22 07:21:17		NO		IN FOCUS
169547448	https://volunteer.ala.org.au/validate/task/169547448	Valid		system	Tile_053-036-000_0-000.jpg			2021-03-22 07:21:17		NO		IN FOCUS
169547449	https://volunteer.ala.org.au/validate/task/169547449	Valid		system	Tile_053-037-000_0-000.jpg		2021-03-21 23:17:47	2021-03-22 07:21:27		NO		IN FOCUS
169547449	https://volunteer.ala.org.au/validate/task/169547449	Valid		system	Tile_053-037-000_0-000.jpg			2021-03-22 07:21:27		NO		IN FOCUS
169547449	https://volunteer.ala.org.au/validate/task/169547449	Valid		system	Tile_053-037-000_0-000.jpg		2021-03-22 07:21:27	2021-03-22 07:21:27		NO		IN FOCUS
169547449	https://volunteer.ala.org.au/validate/task/169547449	Valid		system	Tile_053-037-000_0-000.jpg		2021-03-21 21:33:49	2021-03-22 07:21:27		NO		IN FOCUS
169547450	https://volunteer.ala.org.au/validate/task/169547450	Valid		system	Tile_053-038-000_0-000.jpg		2021-03-22 07:21:37	2021-03-22 07:21:37		NO		IN FOCUS
169547450	https://volunteer.ala.org.au/validate/task/169547450	Valid		system	Tile_053-038-000_0-000.jpg		2021-03-21 21:33:58	2021-03-22 07:21:37		NO		IN FOCUS
169547450	https://volunteer.ala.org.au/validate/task/169547450	Valid		system	Tile_053-038-000_0-000.jpg			2021-03-22 07:21:37		NO		IN FOCUS
169547450	https://volunteer.ala.org.au/validate/task/169547450	Valid		system	Tile_053-038-000_0-000.jpg		2021-03-21 23:17:59	2021-03-22 07:21:37		NO		IN FOCUS
169547451	https://volunteer.ala.org.au/validate/task/169547451	Valid		system	Tile_053-039-000_0-000.jpg		2021-03-21 23:18:12	2021-03-22 07:21:59		NO		IN FOCUS
169547451	https://volunteer.ala.org.au/validate/task/169547451	Valid		system	Tile_053-039-000_0-000.jpg		2021-03-21 21:34:08	2021-03-22 07:21:59		NO		IN FOCUS
169547451	https://volunteer.ala.org.au/validate/task/169547451	Valid		system	Tile_053-039-000_0-000.jpg			2021-03-22 07:21:59		NO		IN FOCUS
169547451	https://volunteer.ala.org.au/validate/task/169547451	Valid		system	Tile_053-039-000_0-000.jpg		2021-03-22 07:21:59	2021-03-22 07:21:59		NO		IN FOCUS
169547452	https://volunteer.ala.org.au/validate/task/169547452	Valid		system	Tile_053-040-000_0-000.jpg			2021-03-22 07:22:10		NO		IN FOCUS
169547452	https://volunteer.ala.org.au/validate/task/169547452	Valid		system	Tile_053-040-000_0-000.jpg		2021-03-22 07:22:09	2021-03-22 07:22:10		NO		IN FOCUS
169547452	https://volunteer.ala.org.au/validate/task/169547452	Valid		system	Tile_053-040-000_0-000.jpg		2021-03-21 23:18:52	2021-03-22 07:22:10		NO		IN FOCUS
169547452	https://volunteer.ala.org.au/validate/task/169547452	Valid		system	Tile_053-040-000_0-000.jpg		2021-03-21 21:34:18	2021-03-22 07:22:10		NO		IN FOCUS
169547453	https://volunteer.ala.org.au/validate/task/169547453	Valid		system	Tile_053-041-000_0-000.jpg			2021-03-22 07:22:21		NO		IN FOCUS
169547453	https://volunteer.ala.org.au/validate/task/169547453	Valid		system	Tile_053-041-000_0-000.jpg		2021-03-22 07:22:21	2021-03-22 07:22:21		NO		IN FOCUS
169547453	https://volunteer.ala.org.au/validate/task/169547453	Valid		system	Tile_053-041-000_0-000.jpg		2021-03-21 23:19:18	2021-03-22 07:22:21		NO		IN FOCUS
169547453	https://volunteer.ala.org.au/validate/task/169547453	Valid		system	Tile_053-041-000_0-000.jpg		2021-03-21 21:34:34	2021-03-22 07:22:21		NO		IN FOCUS
169547454	https://volunteer.ala.org.au/validate/task/169547454	Valid		system	Tile_053-042-000_0-000.jpg		2021-03-22 07:22:32	2021-03-22 07:22:32		NO		IN FOCUS
169547454	https://volunteer.ala.org.au/validate/task/169547454	Valid		system	Tile_053-042-000_0-000.jpg		2021-03-21 23:19:30	2021-03-22 07:22:32		NO		IN FOCUS
169547454	https://volunteer.ala.org.au/validate/task/169547454	Valid		system	Tile_053-042-000_0-000.jpg			2021-03-22 07:22:32		NO		IN FOCUS
169547454	https://volunteer.ala.org.au/validate/task/169547454	Valid		system	Tile_053-042-000_0-000.jpg		2021-03-21 21:34:44	2021-03-22 07:22:32		NO		IN FOCUS
169547455	https://volunteer.ala.org.au/validate/task/169547455	Valid		system	Tile_053-043-000_0-000.jpg		2021-03-21 23:19:43	2021-03-22 07:23:04		NO		IN FOCUS
169547455	https://volunteer.ala.org.au/validate/task/169547455	Valid		system	Tile_053-043-000_0-000.jpg		2021-03-22 07:23:04	2021-03-22 07:23:04		NO		IN FOCUS
169547455	https://volunteer.ala.org.au/validate/task/169547455	Valid		system	Tile_053-043-000_0-000.jpg			2021-03-22 07:23:04		NO		IN FOCUS
169547455	https://volunteer.ala.org.au/validate/task/169547455	Valid		system	Tile_053-043-000_0-000.jpg		2021-03-21 21:34:54	2021-03-22 07:23:04		NO		IN FOCUS
169547456	https://volunteer.ala.org.au/validate/task/169547456	Valid		system	Tile_053-044-000_0-000.jpg		2021-03-21 23:21:59	2021-03-22 07:23:15		NO		IN FOCUS
169547456	https://volunteer.ala.org.au/validate/task/169547456	Valid		system	Tile_053-044-000_0-000.jpg		2021-03-22 07:23:14	2021-03-22 07:23:15		NO		IN FOCUS
169547456	https://volunteer.ala.org.au/validate/task/169547456	Valid		system	Tile_053-044-000_0-000.jpg			2021-03-22 07:23:15		NO		IN FOCUS
169547456	https://volunteer.ala.org.au/validate/task/169547456	Valid		system	Tile_053-044-000_0-000.jpg		2021-03-21 21:35:03	2021-03-22 07:23:15		NO		IN FOCUS
169547457	https://volunteer.ala.org.au/validate/task/169547457	Valid		system	Tile_053-045-000_0-000.jpg		2021-03-21 21:35:12	2021-03-22 07:23:26		NO		IN FOCUS
169547457	https://volunteer.ala.org.au/validate/task/169547457	Valid		system	Tile_053-045-000_0-000.jpg		2021-03-21 23:22:12	2021-03-22 07:23:26		NO		IN FOCUS
169547457	https://volunteer.ala.org.au/validate/task/169547457	Valid		system	Tile_053-045-000_0-000.jpg			2021-03-22 07:23:26		NO		IN FOCUS
169547457	https://volunteer.ala.org.au/validate/task/169547457	Valid		system	Tile_053-045-000_0-000.jpg		2021-03-22 07:23:26	2021-03-22 07:23:26		NO		IN FOCUS
169547458	https://volunteer.ala.org.au/validate/task/169547458	Valid		system	Tile_053-046-000_0-000.jpg		2021-03-22 07:23:36	2021-03-22 07:23:37		NO		IN FOCUS
169547458	https://volunteer.ala.org.au/validate/task/169547458	Valid		system	Tile_053-046-000_0-000.jpg			2021-03-22 07:23:37		NO		IN FOCUS
169547458	https://volunteer.ala.org.au/validate/task/169547458	Valid		system	Tile_053-046-000_0-000.jpg		2021-03-21 21:35:21	2021-03-22 07:23:37		NO		IN FOCUS
169547458	https://volunteer.ala.org.au/validate/task/169547458	Valid		system	Tile_053-046-000_0-000.jpg		2021-03-21 23:22:24	2021-03-22 07:23:37		NO		IN FOCUS
169547459	https://volunteer.ala.org.au/validate/task/169547459	Valid		system	Tile_053-047-000_0-000.jpg		2021-03-21 21:35:31	2021-03-22 07:23:47		NO		IN FOCUS
169547459	https://volunteer.ala.org.au/validate/task/169547459	Valid		system	Tile_053-047-000_0-000.jpg		2021-03-21 23:22:39	2021-03-22 07:23:47		NO		IN FOCUS
169547459	https://volunteer.ala.org.au/validate/task/169547459	Valid		system	Tile_053-047-000_0-000.jpg			2021-03-22 07:23:47		NO		IN FOCUS
169547459	https://volunteer.ala.org.au/validate/task/169547459	Valid		system	Tile_053-047-000_0-000.jpg		2021-03-22 07:23:47	2021-03-22 07:23:47		NO		IN FOCUS
169547460	https://volunteer.ala.org.au/validate/task/169547460	Valid		system	Tile_053-048-000_0-000.jpg		2021-03-21 23:22:56	2021-03-22 07:23:58		NO		IN FOCUS
169547460	https://volunteer.ala.org.au/validate/task/169547460	Valid		system	Tile_053-048-000_0-000.jpg		2021-03-22 07:23:58	2021-03-22 07:23:58		NO		IN FOCUS
169547460	https://volunteer.ala.org.au/validate/task/169547460	Valid		system	Tile_053-048-000_0-000.jpg			2021-03-22 07:23:58		NO		IN FOCUS
169547460	https://volunteer.ala.org.au/validate/task/169547460	Valid		system	Tile_053-048-000_0-000.jpg		2021-03-21 21:35:40	2021-03-22 07:23:58		NO		IN FOCUS
169547461	https://volunteer.ala.org.au/validate/task/169547461	Valid		system	Tile_053-049-000_0-000.jpg		2021-03-21 21:35:49	2021-03-22 07:24:09		NO		IN FOCUS
169547461	https://volunteer.ala.org.au/validate/task/169547461	Valid		system	Tile_053-049-000_0-000.jpg		2021-03-21 23:23:37	2021-03-22 07:24:09		NO		IN FOCUS
169547461	https://volunteer.ala.org.au/validate/task/169547461	Valid		system	Tile_053-049-000_0-000.jpg			2021-03-22 07:24:09		NO		IN FOCUS
169547461	https://volunteer.ala.org.au/validate/task/169547461	Valid		system	Tile_053-049-000_0-000.jpg		2021-03-22 07:24:09	2021-03-22 07:24:09		NO		IN FOCUS
169547462	https://volunteer.ala.org.au/validate/task/169547462	Valid		system	Tile_053-050-000_0-000.jpg		2021-03-22 07:25:50	2021-03-22 07:25:51		NO		IN FOCUS
169547462	https://volunteer.ala.org.au/validate/task/169547462	Valid		system	Tile_053-050-000_0-000.jpg			2021-03-22 07:25:51		NO		IN FOCUS
169547462	https://volunteer.ala.org.au/validate/task/169547462	Valid		system	Tile_053-050-000_0-000.jpg		2021-03-21 21:35:58	2021-03-22 07:25:51		NO		IN FOCUS
169547462	https://volunteer.ala.org.au/validate/task/169547462	Valid		system	Tile_053-050-000_0-000.jpg		2021-03-21 23:24:23	2021-03-22 07:25:51		NO		IN FOCUS
169547463	https://volunteer.ala.org.au/validate/task/169547463				Tile_053-051-000_0-000.jpg		2021-03-21 23:24:57			NO		IN FOCUS
169547463	https://volunteer.ala.org.au/validate/task/169547463				Tile_053-051-000_0-000.jpg		2021-03-22 08:04:17		1	YES	MIDDLE	IN FOCUS		Unknown
169547463	https://volunteer.ala.org.au/validate/task/169547463				Tile_053-051-000_0-000.jpg		2021-03-21 21:36:08			NO		IN FOCUS
169547463	https://volunteer.ala.org.au/validate/task/169547463				Tile_053-051-000_0-000.jpg		2021-03-22 12:23:08		1	YES	MIDDLE	IN FOCUS		Spores
169547464	https://volunteer.ala.org.au/validate/task/169547464	Valid		system	Tile_053-052-000_0-000.jpg		2021-03-21 21:36:17	2021-03-22 08:04:31		NO		IN FOCUS
169547464	https://volunteer.ala.org.au/validate/task/169547464	Valid		system	Tile_053-052-000_0-000.jpg		2021-03-22 08:04:31	2021-03-22 08:04:31		NO		IN FOCUS
169547464	https://volunteer.ala.org.au/validate/task/169547464	Valid		system	Tile_053-052-000_0-000.jpg		2021-03-21 23:25:32	2021-03-22 08:04:31		NO		IN FOCUS
169547464	https://volunteer.ala.org.au/validate/task/169547464	Valid		system	Tile_053-052-000_0-000.jpg			2021-03-22 08:04:31		NO		IN FOCUS
169547465	https://volunteer.ala.org.au/validate/task/169547465	Valid		system	Tile_053-053-000_0-000.jpg		2021-03-21 23:25:45	2021-03-22 08:05:18		NO		IN FOCUS
169547465	https://volunteer.ala.org.au/validate/task/169547465	Valid		system	Tile_053-053-000_0-000.jpg		2021-03-21 21:36:29	2021-03-22 08:05:18		NO		IN FOCUS
169547465	https://volunteer.ala.org.au/validate/task/169547465	Valid		system	Tile_053-053-000_0-000.jpg		2021-03-22 08:05:17	2021-03-22 08:05:18		NO		IN FOCUS
169547465	https://volunteer.ala.org.au/validate/task/169547465	Valid		system	Tile_053-053-000_0-000.jpg			2021-03-22 08:05:18		NO		IN FOCUS
169547466	https://volunteer.ala.org.au/validate/task/169547466	Valid		system	Tile_053-054-000_0-000.jpg		2021-03-22 12:19:43	2021-03-22 12:19:43		NO		IN FOCUS
169547466	https://volunteer.ala.org.au/validate/task/169547466	Valid		system	Tile_053-054-000_0-000.jpg			2021-03-22 12:19:43		NO		IN FOCUS
169547466	https://volunteer.ala.org.au/validate/task/169547466	Valid		system	Tile_053-054-000_0-000.jpg		2021-03-21 23:26:27	2021-03-22 12:19:43	1	YES	EDGE	IN FOCUS		Nothofagus pollen
169547466	https://volunteer.ala.org.au/validate/task/169547466	Valid		system	Tile_053-054-000_0-000.jpg		2021-03-22 08:13:14	2021-03-22 12:19:43		NO		IN FOCUS
169547466	https://volunteer.ala.org.au/validate/task/169547466	Valid		system	Tile_053-054-000_0-000.jpg		2021-03-21 21:36:40	2021-03-22 12:19:43		NO		IN FOCUS
169547467	https://volunteer.ala.org.au/validate/task/169547467	Valid		system	Tile_053-055-000_0-000.jpg		2021-03-21 21:36:50	2021-03-22 08:13:25		NO		IN FOCUS
169547467	https://volunteer.ala.org.au/validate/task/169547467	Valid		system	Tile_053-055-000_0-000.jpg		2021-03-22 08:13:25	2021-03-22 08:13:25		NO		IN FOCUS
169547467	https://volunteer.ala.org.au/validate/task/169547467	Valid		system	Tile_053-055-000_0-000.jpg			2021-03-22 08:13:25		NO		IN FOCUS
169547467	https://volunteer.ala.org.au/validate/task/169547467	Valid		system	Tile_053-055-000_0-000.jpg		2021-03-21 23:27:41	2021-03-22 08:13:25		NO		IN FOCUS
169547468	https://volunteer.ala.org.au/validate/task/169547468	Valid		system	Tile_053-056-000_0-000.jpg		2021-03-21 23:27:53	2021-03-22 08:13:36		NO		IN FOCUS
169547468	https://volunteer.ala.org.au/validate/task/169547468	Valid		system	Tile_053-056-000_0-000.jpg		2021-03-22 08:13:36	2021-03-22 08:13:36		NO		IN FOCUS
169547468	https://volunteer.ala.org.au/validate/task/169547468	Valid		system	Tile_053-056-000_0-000.jpg			2021-03-22 08:13:36		NO		IN FOCUS
169547468	https://volunteer.ala.org.au/validate/task/169547468	Valid		system	Tile_053-056-000_0-000.jpg		2021-03-21 21:37:00	2021-03-22 08:13:36		NO		IN FOCUS
169547469	https://volunteer.ala.org.au/validate/task/169547469	Valid		system	Tile_053-057-000_0-000.jpg		2021-03-22 08:13:47	2021-03-22 08:13:47		NO		IN FOCUS
169547469	https://volunteer.ala.org.au/validate/task/169547469	Valid		system	Tile_053-057-000_0-000.jpg		2021-03-21 23:28:06	2021-03-22 08:13:47		NO		IN FOCUS
169547469	https://volunteer.ala.org.au/validate/task/169547469	Valid		system	Tile_053-057-000_0-000.jpg		2021-03-21 21:37:10	2021-03-22 08:13:47		NO		IN FOCUS
169547469	https://volunteer.ala.org.au/validate/task/169547469	Valid		system	Tile_053-057-000_0-000.jpg			2021-03-22 08:13:47		NO		IN FOCUS
169547470	https://volunteer.ala.org.au/validate/task/169547470	Valid		system	Tile_053-058-000_0-000.jpg			2021-03-22 08:13:59		NO		IN FOCUS
169547470	https://volunteer.ala.org.au/validate/task/169547470	Valid		system	Tile_053-058-000_0-000.jpg		2021-03-22 08:13:59	2021-03-22 08:13:59		NO		IN FOCUS
169547470	https://volunteer.ala.org.au/validate/task/169547470	Valid		system	Tile_053-058-000_0-000.jpg		2021-03-21 21:37:19	2021-03-22 08:13:59		NO		IN FOCUS
169547470	https://volunteer.ala.org.au/validate/task/169547470	Valid		system	Tile_053-058-000_0-000.jpg		2021-03-21 23:28:17	2021-03-22 08:13:59		NO		IN FOCUS
169547471	https://volunteer.ala.org.au/validate/task/169547471	Valid		system	Tile_053-059-000_0-000.jpg			2021-03-22 08:14:10		NO		IN FOCUS
169547471	https://volunteer.ala.org.au/validate/task/169547471	Valid		system	Tile_053-059-000_0-000.jpg		2021-03-21 23:28:28	2021-03-22 08:14:10		NO		IN FOCUS
169547471	https://volunteer.ala.org.au/validate/task/169547471	Valid		system	Tile_053-059-000_0-000.jpg		2021-03-22 08:14:09	2021-03-22 08:14:10		NO		IN FOCUS
169547471	https://volunteer.ala.org.au/validate/task/169547471	Valid		system	Tile_053-059-000_0-000.jpg		2021-03-21 21:37:29	2021-03-22 08:14:10		NO		IN FOCUS
169547472	https://volunteer.ala.org.au/validate/task/169547472	Valid		system	Tile_053-060-000_0-000.jpg		2021-03-21 21:37:39	2021-03-22 08:14:21		NO		IN FOCUS
169547472	https://volunteer.ala.org.au/validate/task/169547472	Valid		system	Tile_053-060-000_0-000.jpg		2021-03-21 23:28:41	2021-03-22 08:14:21		NO		IN FOCUS
169547472	https://volunteer.ala.org.au/validate/task/169547472	Valid		system	Tile_053-060-000_0-000.jpg			2021-03-22 08:14:21		NO		IN FOCUS
169547472	https://volunteer.ala.org.au/validate/task/169547472	Valid		system	Tile_053-060-000_0-000.jpg		2021-03-22 08:14:21	2021-03-22 08:14:21		NO		IN FOCUS
169547473	https://volunteer.ala.org.au/validate/task/169547473	Valid		system	Tile_054-001-000_0-000.jpg			2021-03-22 08:14:32		NO		IN FOCUS
169547473	https://volunteer.ala.org.au/validate/task/169547473	Valid		system	Tile_054-001-000_0-000.jpg		2021-03-21 23:30:31	2021-03-22 08:14:32		NO		IN FOCUS
169547473	https://volunteer.ala.org.au/validate/task/169547473	Valid		system	Tile_054-001-000_0-000.jpg		2021-03-22 08:14:32	2021-03-22 08:14:32		NO		IN FOCUS
169547473	https://volunteer.ala.org.au/validate/task/169547473	Valid		system	Tile_054-001-000_0-000.jpg		2021-03-21 21:37:49	2021-03-22 08:14:32		NO		IN FOCUS
169547474	https://volunteer.ala.org.au/validate/task/169547474	Valid		system	Tile_054-002-000_0-000.jpg			2021-03-22 08:14:43		NO		IN FOCUS
169547474	https://volunteer.ala.org.au/validate/task/169547474	Valid		system	Tile_054-002-000_0-000.jpg		2021-03-22 08:14:43	2021-03-22 08:14:43		NO		IN FOCUS
169547474	https://volunteer.ala.org.au/validate/task/169547474	Valid		system	Tile_054-002-000_0-000.jpg		2021-03-21 21:37:58	2021-03-22 08:14:43		NO		IN FOCUS
169547474	https://volunteer.ala.org.au/validate/task/169547474	Valid		system	Tile_054-002-000_0-000.jpg		2021-03-21 23:30:42	2021-03-22 08:14:43		NO		IN FOCUS
169547475	https://volunteer.ala.org.au/validate/task/169547475	Valid		system	Tile_054-003-000_0-000.jpg		2021-03-21 21:38:06	2021-03-22 08:14:54		NO		IN FOCUS
169547475	https://volunteer.ala.org.au/validate/task/169547475	Valid		system	Tile_054-003-000_0-000.jpg			2021-03-22 08:14:54		NO		IN FOCUS
169547475	https://volunteer.ala.org.au/validate/task/169547475	Valid		system	Tile_054-003-000_0-000.jpg		2021-03-22 08:14:54	2021-03-22 08:14:54		NO		IN FOCUS
169547475	https://volunteer.ala.org.au/validate/task/169547475	Valid		system	Tile_054-003-000_0-000.jpg		2021-03-21 23:30:54	2021-03-22 08:14:54		NO		IN FOCUS
169547476	https://volunteer.ala.org.au/validate/task/169547476	Valid		system	Tile_054-004-000_0-000.jpg			2021-03-22 08:15:09		NO		IN FOCUS
169547476	https://volunteer.ala.org.au/validate/task/169547476	Valid		system	Tile_054-004-000_0-000.jpg		2021-03-22 08:15:09	2021-03-22 08:15:09		NO		IN FOCUS
169547476	https://volunteer.ala.org.au/validate/task/169547476	Valid		system	Tile_054-004-000_0-000.jpg		2021-03-21 21:38:15	2021-03-22 08:15:09		NO		IN FOCUS
169547476	https://volunteer.ala.org.au/validate/task/169547476	Valid		system	Tile_054-004-000_0-000.jpg		2021-03-21 23:31:05	2021-03-22 08:15:09		NO		IN FOCUS
169547477	https://volunteer.ala.org.au/validate/task/169547477	Valid		system	Tile_054-005-000_0-000.jpg		2021-03-21 21:38:24	2021-03-22 08:15:23		NO		IN FOCUS
169547477	https://volunteer.ala.org.au/validate/task/169547477	Valid		system	Tile_054-005-000_0-000.jpg		2021-03-21 23:31:17	2021-03-22 08:15:23		NO		IN FOCUS
169547477	https://volunteer.ala.org.au/validate/task/169547477	Valid		system	Tile_054-005-000_0-000.jpg			2021-03-22 08:15:23		NO		IN FOCUS
169547477	https://volunteer.ala.org.au/validate/task/169547477	Valid		system	Tile_054-005-000_0-000.jpg		2021-03-22 08:15:23	2021-03-22 08:15:23		NO		IN FOCUS
169547478	https://volunteer.ala.org.au/validate/task/169547478				Tile_054-006-000_0-000.jpg		2021-03-22 12:37:37		1	YES	Both MIDDLE and EDGE	IN FOCUS		Fungal spores
169547478	https://volunteer.ala.org.au/validate/task/169547478				Tile_054-006-000_0-000.jpg		2021-03-21 23:33:43		1	YES	MIDDLE	IN FOCUS		Fungal spores
169547478	https://volunteer.ala.org.au/validate/task/169547478				Tile_054-006-000_0-000.jpg		2021-03-22 08:16:50		1	YES	MIDDLE	IN FOCUS		Fungal spores
169547478	https://volunteer.ala.org.au/validate/task/169547478				Tile_054-006-000_0-000.jpg		2021-03-22 12:46:21			NO		IN FOCUS
169547479	https://volunteer.ala.org.au/validate/task/169547479	Valid		system	Tile_054-007-000_0-000.jpg			2021-03-22 08:17:02		NO		IN FOCUS
169547479	https://volunteer.ala.org.au/validate/task/169547479	Valid		system	Tile_054-007-000_0-000.jpg		2021-03-21 21:39:30	2021-03-22 08:17:02		NO		IN FOCUS
169547479	https://volunteer.ala.org.au/validate/task/169547479	Valid		system	Tile_054-007-000_0-000.jpg		2021-03-22 08:17:01	2021-03-22 08:17:02		NO		IN FOCUS
169547479	https://volunteer.ala.org.au/validate/task/169547479	Valid		system	Tile_054-007-000_0-000.jpg		2021-03-21 23:34:28	2021-03-22 08:17:02		NO		IN FOCUS
169547480	https://volunteer.ala.org.au/validate/task/169547480	Valid		system	Tile_054-008-000_0-000.jpg			2021-03-22 08:20:06		NO		IN FOCUS
169547480	https://volunteer.ala.org.au/validate/task/169547480	Valid		system	Tile_054-008-000_0-000.jpg		2021-03-22 08:20:06	2021-03-22 08:20:06		NO		IN FOCUS
169547480	https://volunteer.ala.org.au/validate/task/169547480	Valid		system	Tile_054-008-000_0-000.jpg		2021-03-21 23:34:40	2021-03-22 08:20:06		NO		IN FOCUS
169547480	https://volunteer.ala.org.au/validate/task/169547480	Valid		system	Tile_054-008-000_0-000.jpg		2021-03-21 21:39:40	2021-03-22 08:20:06		NO		IN FOCUS
169547481	https://volunteer.ala.org.au/validate/task/169547481	Valid		system	Tile_054-009-000_0-000.jpg		2021-03-21 21:39:59	2021-03-22 08:20:21		NO		IN FOCUS
169547481	https://volunteer.ala.org.au/validate/task/169547481	Valid		system	Tile_054-009-000_0-000.jpg		2021-03-22 08:20:21	2021-03-22 08:20:21		NO		IN FOCUS
169547481	https://volunteer.ala.org.au/validate/task/169547481	Valid		system	Tile_054-009-000_0-000.jpg			2021-03-22 08:20:21		NO		IN FOCUS
169547481	https://volunteer.ala.org.au/validate/task/169547481	Valid		system	Tile_054-009-000_0-000.jpg		2021-03-21 23:34:51	2021-03-22 08:20:21		NO		IN FOCUS
169547482	https://volunteer.ala.org.au/validate/task/169547482	Valid		system	Tile_054-010-000_0-000.jpg			2021-03-22 08:20:32		NO		IN FOCUS
169547482	https://volunteer.ala.org.au/validate/task/169547482	Valid		system	Tile_054-010-000_0-000.jpg		2021-03-22 08:20:32	2021-03-22 08:20:32		NO		IN FOCUS
169547482	https://volunteer.ala.org.au/validate/task/169547482	Valid		system	Tile_054-010-000_0-000.jpg		2021-03-21 23:35:17	2021-03-22 08:20:32		NO		IN FOCUS
169547482	https://volunteer.ala.org.au/validate/task/169547482	Valid		system	Tile_054-010-000_0-000.jpg		2021-03-21 21:40:09	2021-03-22 08:20:32		NO		IN FOCUS
169547483	https://volunteer.ala.org.au/validate/task/169547483	Valid		system	Tile_054-011-000_0-000.jpg		2021-03-21 23:37:56	2021-03-22 08:20:43		NO		IN FOCUS
169547483	https://volunteer.ala.org.au/validate/task/169547483	Valid		system	Tile_054-011-000_0-000.jpg		2021-03-22 08:20:43	2021-03-22 08:20:43		NO		IN FOCUS
169547483	https://volunteer.ala.org.au/validate/task/169547483	Valid		system	Tile_054-011-000_0-000.jpg		2021-03-21 21:40:19	2021-03-22 08:20:43		NO		IN FOCUS
169547483	https://volunteer.ala.org.au/validate/task/169547483	Valid		system	Tile_054-011-000_0-000.jpg			2021-03-22 08:20:43		NO		IN FOCUS
169547484	https://volunteer.ala.org.au/validate/task/169547484				Tile_054-012-000_0-000.jpg		2021-03-21 21:41:17		1	YES	MIDDLE	IN FOCUS		Unknown
169547484	https://volunteer.ala.org.au/validate/task/169547484				Tile_054-012-000_0-000.jpg		2021-03-22 08:21:00			NO		IN FOCUS
169547484	https://volunteer.ala.org.au/validate/task/169547484				Tile_054-012-000_0-000.jpg		2021-03-22 12:27:28			NO		IN FOCUS
169547484	https://volunteer.ala.org.au/validate/task/169547484				Tile_054-012-000_0-000.jpg		2021-03-21 23:39:16		1	YES	MIDDLE	IN FOCUS		Unknown
169547485	https://volunteer.ala.org.au/validate/task/169547485	Valid		system	Tile_054-013-000_0-000.jpg		2021-03-21 21:41:31	2021-03-22 08:21:11		NO		IN FOCUS
169547485	https://volunteer.ala.org.au/validate/task/169547485	Valid		system	Tile_054-013-000_0-000.jpg		2021-03-21 23:39:36	2021-03-22 08:21:11		NO		IN FOCUS
169547485	https://volunteer.ala.org.au/validate/task/169547485	Valid		system	Tile_054-013-000_0-000.jpg		2021-03-22 08:21:11	2021-03-22 08:21:11		NO		IN FOCUS
169547485	https://volunteer.ala.org.au/validate/task/169547485	Valid		system	Tile_054-013-000_0-000.jpg			2021-03-22 08:21:11		NO		IN FOCUS
169547486	https://volunteer.ala.org.au/validate/task/169547486	Valid		system	Tile_054-014-000_0-000.jpg			2021-03-22 08:21:23		NO		IN FOCUS
169547486	https://volunteer.ala.org.au/validate/task/169547486	Valid		system	Tile_054-014-000_0-000.jpg		2021-03-22 08:21:23	2021-03-22 08:21:23		NO		IN FOCUS
169547486	https://volunteer.ala.org.au/validate/task/169547486	Valid		system	Tile_054-014-000_0-000.jpg		2021-03-21 23:40:05	2021-03-22 08:21:23		NO		IN FOCUS
169547486	https://volunteer.ala.org.au/validate/task/169547486	Valid		system	Tile_054-014-000_0-000.jpg		2021-03-21 21:41:41	2021-03-22 08:21:23		NO		IN FOCUS
169547487	https://volunteer.ala.org.au/validate/task/169547487	Valid		system	Tile_054-015-000_0-000.jpg		2021-03-21 21:41:50	2021-03-22 08:21:34		NO		IN FOCUS
169547487	https://volunteer.ala.org.au/validate/task/169547487	Valid		system	Tile_054-015-000_0-000.jpg		2021-03-22 08:21:34	2021-03-22 08:21:34		NO		IN FOCUS
169547487	https://volunteer.ala.org.au/validate/task/169547487	Valid		system	Tile_054-015-000_0-000.jpg			2021-03-22 08:21:34		NO		IN FOCUS
169547487	https://volunteer.ala.org.au/validate/task/169547487	Valid		system	Tile_054-015-000_0-000.jpg		2021-03-21 23:42:52	2021-03-22 08:21:34		NO		IN FOCUS
169547488	https://volunteer.ala.org.au/validate/task/169547488	Valid		system	Tile_054-016-000_0-000.jpg			2021-03-22 08:21:46		NO		IN FOCUS
169547488	https://volunteer.ala.org.au/validate/task/169547488	Valid		system	Tile_054-016-000_0-000.jpg		2021-03-22 08:21:45	2021-03-22 08:21:46		NO		IN FOCUS
169547488	https://volunteer.ala.org.au/validate/task/169547488	Valid		system	Tile_054-016-000_0-000.jpg		2021-03-21 23:43:07	2021-03-22 08:21:46		NO		IN FOCUS
169547488	https://volunteer.ala.org.au/validate/task/169547488	Valid		system	Tile_054-016-000_0-000.jpg		2021-03-21 21:42:01	2021-03-22 08:21:46		NO		IN FOCUS
169547489	https://volunteer.ala.org.au/validate/task/169547489	Valid		system	Tile_054-017-000_0-000.jpg			2021-03-22 12:32:38		NO		IN FOCUS
169547489	https://volunteer.ala.org.au/validate/task/169547489	Valid		system	Tile_054-017-000_0-000.jpg		2021-03-22 08:21:58	2021-03-22 12:32:38		NO		IN FOCUS
169547489	https://volunteer.ala.org.au/validate/task/169547489	Valid		system	Tile_054-017-000_0-000.jpg		2021-03-22 12:32:09	2021-03-22 12:32:38		NO		IN FOCUS
169547489	https://volunteer.ala.org.au/validate/task/169547489	Valid		system	Tile_054-017-000_0-000.jpg		2021-03-22 12:32:38	2021-03-22 12:32:38		NO		IN FOCUS
169547489	https://volunteer.ala.org.au/validate/task/169547489	Valid		system	Tile_054-017-000_0-000.jpg		2021-03-21 23:43:34	2021-03-22 12:32:38	1	YES	MIDDLE	IN FOCUS
169547490	https://volunteer.ala.org.au/validate/task/169547490	Valid		system	Tile_054-018-000_0-000.jpg		2021-03-21 23:43:51	2021-03-22 08:22:09		NO		IN FOCUS
169547490	https://volunteer.ala.org.au/validate/task/169547490	Valid		system	Tile_054-018-000_0-000.jpg		2021-03-21 21:42:26	2021-03-22 08:22:09		NO		IN FOCUS
169547490	https://volunteer.ala.org.au/validate/task/169547490	Valid		system	Tile_054-018-000_0-000.jpg		2021-03-22 08:22:09	2021-03-22 08:22:09		NO		IN FOCUS
169547490	https://volunteer.ala.org.au/validate/task/169547490	Valid		system	Tile_054-018-000_0-000.jpg			2021-03-22 08:22:09		NO		IN FOCUS
169547491	https://volunteer.ala.org.au/validate/task/169547491	Valid		system	Tile_054-019-000_0-000.jpg			2021-03-22 08:22:19		NO		IN FOCUS
169547491	https://volunteer.ala.org.au/validate/task/169547491	Valid		system	Tile_054-019-000_0-000.jpg		2021-03-22 08:22:19	2021-03-22 08:22:19		NO		IN FOCUS
169547491	https://volunteer.ala.org.au/validate/task/169547491	Valid		system	Tile_054-019-000_0-000.jpg		2021-03-21 23:44:19	2021-03-22 08:22:19		NO		IN FOCUS
169547491	https://volunteer.ala.org.au/validate/task/169547491	Valid		system	Tile_054-019-000_0-000.jpg		2021-03-21 21:42:35	2021-03-22 08:22:19		NO		IN FOCUS
169547492	https://volunteer.ala.org.au/validate/task/169547492	Valid		system	Tile_054-020-000_0-000.jpg		2021-03-22 08:22:29	2021-03-22 08:22:30		NO		IN FOCUS
169547492	https://volunteer.ala.org.au/validate/task/169547492	Valid		system	Tile_054-020-000_0-000.jpg			2021-03-22 08:22:30		NO		IN FOCUS
169547492	https://volunteer.ala.org.au/validate/task/169547492	Valid		system	Tile_054-020-000_0-000.jpg		2021-03-21 21:42:44	2021-03-22 08:22:30		NO		IN FOCUS
169547492	https://volunteer.ala.org.au/validate/task/169547492	Valid		system	Tile_054-020-000_0-000.jpg		2021-03-21 23:44:30	2021-03-22 08:22:30		NO		IN FOCUS
169548374	https://volunteer.ala.org.au/validate/task/169548374	Valid		system	Tile_054-021-000_0-000.jpg		2021-03-21 23:44:42	2021-03-22 08:22:40		NO		IN FOCUS
169548374	https://volunteer.ala.org.au/validate/task/169548374	Valid		system	Tile_054-021-000_0-000.jpg		2021-03-21 21:42:53	2021-03-22 08:22:40		NO		IN FOCUS
169548374	https://volunteer.ala.org.au/validate/task/169548374	Valid		system	Tile_054-021-000_0-000.jpg		2021-03-22 08:22:39	2021-03-22 08:22:40		NO		IN FOCUS
169548374	https://volunteer.ala.org.au/validate/task/169548374	Valid		system	Tile_054-021-000_0-000.jpg			2021-03-22 08:22:40		NO		IN FOCUS
169548375	https://volunteer.ala.org.au/validate/task/169548375	Valid		system	Tile_054-022-000_0-000.jpg		2021-03-22 08:22:51	2021-03-22 08:22:51		NO		IN FOCUS
169548375	https://volunteer.ala.org.au/validate/task/169548375	Valid		system	Tile_054-022-000_0-000.jpg			2021-03-22 08:22:51		NO		IN FOCUS
169548375	https://volunteer.ala.org.au/validate/task/169548375	Valid		system	Tile_054-022-000_0-000.jpg		2021-03-21 21:43:11	2021-03-22 08:22:51		NO		IN FOCUS
169548375	https://volunteer.ala.org.au/validate/task/169548375	Valid		system	Tile_054-022-000_0-000.jpg		2021-03-21 23:44:55	2021-03-22 08:22:51		NO		IN FOCUS
169548376	https://volunteer.ala.org.au/validate/task/169548376	Valid		system	Tile_054-023-000_0-000.jpg		2021-03-21 23:45:12	2021-03-22 08:23:02		NO		IN FOCUS
169548376	https://volunteer.ala.org.au/validate/task/169548376	Valid		system	Tile_054-023-000_0-000.jpg			2021-03-22 08:23:02		NO		IN FOCUS
169548376	https://volunteer.ala.org.au/validate/task/169548376	Valid		system	Tile_054-023-000_0-000.jpg		2021-03-22 08:23:02	2021-03-22 08:23:02		NO		IN FOCUS
169548376	https://volunteer.ala.org.au/validate/task/169548376	Valid		system	Tile_054-023-000_0-000.jpg		2021-03-21 21:43:21	2021-03-22 08:23:02		NO		IN FOCUS
169548377	https://volunteer.ala.org.au/validate/task/169548377	Valid		system	Tile_054-024-000_0-000.jpg		2021-03-21 21:43:30	2021-03-22 08:23:13		NO		IN FOCUS
169548377	https://volunteer.ala.org.au/validate/task/169548377	Valid		system	Tile_054-024-000_0-000.jpg			2021-03-22 08:23:13		NO		IN FOCUS
169548377	https://volunteer.ala.org.au/validate/task/169548377	Valid		system	Tile_054-024-000_0-000.jpg		2021-03-22 08:23:12	2021-03-22 08:23:13		NO		IN FOCUS
169548377	https://volunteer.ala.org.au/validate/task/169548377	Valid		system	Tile_054-024-000_0-000.jpg		2021-03-21 23:45:58	2021-03-22 08:23:13		NO		IN FOCUS
169548378	https://volunteer.ala.org.au/validate/task/169548378	Valid		system	Tile_054-025-000_0-000.jpg		2021-03-22 08:23:23	2021-03-22 12:24:08		NO		IN FOCUS
169548378	https://volunteer.ala.org.au/validate/task/169548378	Valid		system	Tile_054-025-000_0-000.jpg		2021-03-21 23:46:31	2021-03-22 12:24:08	1	YES	EDGE	IN FOCUS		Unknown
169548378	https://volunteer.ala.org.au/validate/task/169548378	Valid		system	Tile_054-025-000_0-000.jpg		2021-03-21 21:44:15	2021-03-22 12:24:08		NO		IN FOCUS
169548378	https://volunteer.ala.org.au/validate/task/169548378	Valid		system	Tile_054-025-000_0-000.jpg		2021-03-22 12:24:08	2021-03-22 12:24:08		NO		IN FOCUS
169548378	https://volunteer.ala.org.au/validate/task/169548378	Valid		system	Tile_054-025-000_0-000.jpg			2021-03-22 12:24:08		NO		IN FOCUS
169548379	https://volunteer.ala.org.au/validate/task/169548379	Valid		system	Tile_054-026-000_0-000.jpg		2021-03-21 23:47:14	2021-03-22 12:23:53	1	YES	EDGE	IN FOCUS		Unknown
169548379	https://volunteer.ala.org.au/validate/task/169548379	Valid		system	Tile_054-026-000_0-000.jpg		2021-03-22 08:23:34	2021-03-22 12:23:53		NO		IN FOCUS
169548379	https://volunteer.ala.org.au/validate/task/169548379	Valid		system	Tile_054-026-000_0-000.jpg			2021-03-22 12:23:53		NO		IN FOCUS
169548379	https://volunteer.ala.org.au/validate/task/169548379	Valid		system	Tile_054-026-000_0-000.jpg		2021-03-21 21:44:28	2021-03-22 12:23:53		NO		IN FOCUS
169548379	https://volunteer.ala.org.au/validate/task/169548379	Valid		system	Tile_054-026-000_0-000.jpg		2021-03-22 12:23:53	2021-03-22 12:23:53		NO		IN FOCUS
169548380	https://volunteer.ala.org.au/validate/task/169548380	Valid		system	Tile_054-027-000_0-000.jpg		2021-03-22 08:33:52	2021-03-22 08:33:52		NO		IN FOCUS
169548380	https://volunteer.ala.org.au/validate/task/169548380	Valid		system	Tile_054-027-000_0-000.jpg			2021-03-22 08:33:52		NO		IN FOCUS
169548380	https://volunteer.ala.org.au/validate/task/169548380	Valid		system	Tile_054-027-000_0-000.jpg		2021-03-21 23:47:29	2021-03-22 08:33:52		NO		IN FOCUS
169548380	https://volunteer.ala.org.au/validate/task/169548380	Valid		system	Tile_054-027-000_0-000.jpg		2021-03-21 21:44:36	2021-03-22 08:33:52		NO		IN FOCUS
169548381	https://volunteer.ala.org.au/validate/task/169548381	Valid		system	Tile_054-028-000_0-000.jpg		2021-03-22 08:34:10	2021-03-22 08:34:10		NO		IN FOCUS
169548381	https://volunteer.ala.org.au/validate/task/169548381	Valid		system	Tile_054-028-000_0-000.jpg			2021-03-22 08:34:10		NO		IN FOCUS
169548381	https://volunteer.ala.org.au/validate/task/169548381	Valid		system	Tile_054-028-000_0-000.jpg		2021-03-21 21:44:47	2021-03-22 08:34:10		NO		IN FOCUS
169548381	https://volunteer.ala.org.au/validate/task/169548381	Valid		system	Tile_054-028-000_0-000.jpg		2021-03-21 23:47:44	2021-03-22 08:34:10		NO		IN FOCUS
169548382	https://volunteer.ala.org.au/validate/task/169548382	Valid		system	Tile_054-029-000_0-000.jpg		2021-03-21 23:48:16	2021-03-22 09:02:04	1	YES	EDGE	IN FOCUS		Fungal spores
169548382	https://volunteer.ala.org.au/validate/task/169548382	Valid		system	Tile_054-029-000_0-000.jpg		2021-03-21 21:44:58	2021-03-22 09:02:04		NO		IN FOCUS
169548382	https://volunteer.ala.org.au/validate/task/169548382	Valid		system	Tile_054-029-000_0-000.jpg		2021-03-22 08:34:21	2021-03-22 09:02:04		NO		IN FOCUS
169548382	https://volunteer.ala.org.au/validate/task/169548382	Valid		system	Tile_054-029-000_0-000.jpg		2021-03-22 09:02:03	2021-03-22 09:02:04		NO		IN FOCUS
169548382	https://volunteer.ala.org.au/validate/task/169548382	Valid		system	Tile_054-029-000_0-000.jpg			2021-03-22 09:02:04		NO		IN FOCUS
169548383	https://volunteer.ala.org.au/validate/task/169548383	Valid		system	Tile_054-030-000_0-000.jpg		2021-03-22 08:34:33	2021-03-22 08:34:33		NO		IN FOCUS
169548383	https://volunteer.ala.org.au/validate/task/169548383	Valid		system	Tile_054-030-000_0-000.jpg			2021-03-22 08:34:33		NO		IN FOCUS
169548383	https://volunteer.ala.org.au/validate/task/169548383	Valid		system	Tile_054-030-000_0-000.jpg		2021-03-21 23:48:42	2021-03-22 08:34:33		NO		IN FOCUS
169548383	https://volunteer.ala.org.au/validate/task/169548383	Valid		system	Tile_054-030-000_0-000.jpg		2021-03-21 21:45:07	2021-03-22 08:34:33		NO		IN FOCUS
169548384	https://volunteer.ala.org.au/validate/task/169548384	Valid		system	Tile_054-031-000_0-000.jpg		2021-03-21 21:45:16	2021-03-22 08:34:56		NO		IN FOCUS
169548384	https://volunteer.ala.org.au/validate/task/169548384	Valid		system	Tile_054-031-000_0-000.jpg		2021-03-21 23:48:59	2021-03-22 08:34:56		NO		IN FOCUS
169548384	https://volunteer.ala.org.au/validate/task/169548384	Valid		system	Tile_054-031-000_0-000.jpg			2021-03-22 08:34:56		NO		IN FOCUS
169548384	https://volunteer.ala.org.au/validate/task/169548384	Valid		system	Tile_054-031-000_0-000.jpg		2021-03-22 08:34:56	2021-03-22 08:34:56		NO		IN FOCUS
169548385	https://volunteer.ala.org.au/validate/task/169548385	Valid		system	Tile_054-032-000_0-000.jpg		2021-03-22 08:35:06	2021-03-22 08:35:06		NO		IN FOCUS
169548385	https://volunteer.ala.org.au/validate/task/169548385	Valid		system	Tile_054-032-000_0-000.jpg		2021-03-21 21:45:25	2021-03-22 08:35:06		NO		IN FOCUS
169548385	https://volunteer.ala.org.au/validate/task/169548385	Valid		system	Tile_054-032-000_0-000.jpg		2021-03-21 23:49:12	2021-03-22 08:35:06		NO		IN FOCUS
169548385	https://volunteer.ala.org.au/validate/task/169548385	Valid		system	Tile_054-032-000_0-000.jpg			2021-03-22 08:35:06		NO		IN FOCUS
169548386	https://volunteer.ala.org.au/validate/task/169548386	Valid		system	Tile_054-033-000_0-000.jpg		2021-03-21 23:49:30	2021-03-22 08:44:56		NO		IN FOCUS
169548386	https://volunteer.ala.org.au/validate/task/169548386	Valid		system	Tile_054-033-000_0-000.jpg			2021-03-22 08:44:56		NO		IN FOCUS
169548386	https://volunteer.ala.org.au/validate/task/169548386	Valid		system	Tile_054-033-000_0-000.jpg		2021-03-22 08:44:56	2021-03-22 08:44:56		NO		IN FOCUS
169548386	https://volunteer.ala.org.au/validate/task/169548386	Valid		system	Tile_054-033-000_0-000.jpg		2021-03-21 21:45:35	2021-03-22 08:44:56		NO		IN FOCUS
169548387	https://volunteer.ala.org.au/validate/task/169548387	Valid		system	Tile_054-034-000_0-000.jpg		2021-03-21 23:49:44	2021-03-22 08:45:07		NO		IN FOCUS
169548387	https://volunteer.ala.org.au/validate/task/169548387	Valid		system	Tile_054-034-000_0-000.jpg		2021-03-21 21:45:44	2021-03-22 08:45:07		NO		IN FOCUS
169548387	https://volunteer.ala.org.au/validate/task/169548387	Valid		system	Tile_054-034-000_0-000.jpg		2021-03-22 08:45:07	2021-03-22 08:45:07		NO		IN FOCUS
169548387	https://volunteer.ala.org.au/validate/task/169548387	Valid		system	Tile_054-034-000_0-000.jpg			2021-03-22 08:45:07		NO		IN FOCUS
169548388	https://volunteer.ala.org.au/validate/task/169548388	Valid		system	Tile_054-035-000_0-000.jpg			2021-03-22 08:45:18		NO		IN FOCUS
169548388	https://volunteer.ala.org.au/validate/task/169548388	Valid		system	Tile_054-035-000_0-000.jpg		2021-03-22 08:45:17	2021-03-22 08:45:18		NO		IN FOCUS
169548388	https://volunteer.ala.org.au/validate/task/169548388	Valid		system	Tile_054-035-000_0-000.jpg		2021-03-21 21:45:54	2021-03-22 08:45:18		NO		IN FOCUS
169548388	https://volunteer.ala.org.au/validate/task/169548388	Valid		system	Tile_054-035-000_0-000.jpg		2021-03-21 23:50:06	2021-03-22 08:45:18		NO		IN FOCUS
169548389	https://volunteer.ala.org.au/validate/task/169548389	Valid		system	Tile_054-036-000_0-000.jpg		2021-03-21 23:50:18	2021-03-22 08:45:28		NO		IN FOCUS
169548389	https://volunteer.ala.org.au/validate/task/169548389	Valid		system	Tile_054-036-000_0-000.jpg			2021-03-22 08:45:28		NO		IN FOCUS
169548389	https://volunteer.ala.org.au/validate/task/169548389	Valid		system	Tile_054-036-000_0-000.jpg		2021-03-21 21:46:04	2021-03-22 08:45:28		NO		IN FOCUS
169548389	https://volunteer.ala.org.au/validate/task/169548389	Valid		system	Tile_054-036-000_0-000.jpg		2021-03-22 08:45:27	2021-03-22 08:45:28		NO		IN FOCUS
169548390	https://volunteer.ala.org.au/validate/task/169548390	Valid		system	Tile_054-037-000_0-000.jpg		2021-03-21 23:50:31	2021-03-22 08:45:39		NO		IN FOCUS
169548390	https://volunteer.ala.org.au/validate/task/169548390	Valid		system	Tile_054-037-000_0-000.jpg			2021-03-22 08:45:39		NO		IN FOCUS
169548390	https://volunteer.ala.org.au/validate/task/169548390	Valid		system	Tile_054-037-000_0-000.jpg		2021-03-21 21:46:13	2021-03-22 08:45:39		NO		IN FOCUS
169548390	https://volunteer.ala.org.au/validate/task/169548390	Valid		system	Tile_054-037-000_0-000.jpg		2021-03-22 08:45:38	2021-03-22 08:45:39		NO		IN FOCUS
169548391	https://volunteer.ala.org.au/validate/task/169548391	Valid		system	Tile_054-038-000_0-000.jpg		2021-03-22 09:03:50	2021-03-22 09:03:50		NO		IN FOCUS
169548391	https://volunteer.ala.org.au/validate/task/169548391	Valid		system	Tile_054-038-000_0-000.jpg		2021-03-21 21:46:22	2021-03-22 09:03:50		NO		IN FOCUS
169548391	https://volunteer.ala.org.au/validate/task/169548391	Valid		system	Tile_054-038-000_0-000.jpg			2021-03-22 09:03:50		NO		IN FOCUS
169548391	https://volunteer.ala.org.au/validate/task/169548391	Valid		system	Tile_054-038-000_0-000.jpg		2021-03-22 08:45:49	2021-03-22 09:03:50		NO		IN FOCUS
169548391	https://volunteer.ala.org.au/validate/task/169548391	Valid		system	Tile_054-038-000_0-000.jpg		2021-03-21 23:51:21	2021-03-22 09:03:50	1	YES	EDGE	IN FOCUS		Unknown
169548392	https://volunteer.ala.org.au/validate/task/169548392	Valid		system	Tile_054-039-000_0-000.jpg			2021-03-22 08:45:59		NO		IN FOCUS
169548392	https://volunteer.ala.org.au/validate/task/169548392	Valid		system	Tile_054-039-000_0-000.jpg		2021-03-21 23:51:34	2021-03-22 08:45:59		NO		IN FOCUS
169548392	https://volunteer.ala.org.au/validate/task/169548392	Valid		system	Tile_054-039-000_0-000.jpg		2021-03-22 08:45:59	2021-03-22 08:45:59		NO		IN FOCUS
169548392	https://volunteer.ala.org.au/validate/task/169548392	Valid		system	Tile_054-039-000_0-000.jpg		2021-03-21 21:46:31	2021-03-22 08:45:59		NO		IN FOCUS
169548393	https://volunteer.ala.org.au/validate/task/169548393	Valid		system	Tile_054-040-000_0-000.jpg		2021-03-21 21:46:40	2021-03-22 08:46:09		NO		IN FOCUS
169548393	https://volunteer.ala.org.au/validate/task/169548393	Valid		system	Tile_054-040-000_0-000.jpg		2021-03-21 23:51:47	2021-03-22 08:46:09		NO		IN FOCUS
169548393	https://volunteer.ala.org.au/validate/task/169548393	Valid		system	Tile_054-040-000_0-000.jpg			2021-03-22 08:46:09		NO		IN FOCUS
169548393	https://volunteer.ala.org.au/validate/task/169548393	Valid		system	Tile_054-040-000_0-000.jpg		2021-03-22 08:46:09	2021-03-22 08:46:09		NO		IN FOCUS
169548394	https://volunteer.ala.org.au/validate/task/169548394	Valid		system	Tile_054-041-000_0-000.jpg		2021-03-21 23:52:04	2021-03-22 08:46:21		NO		IN FOCUS
169548394	https://volunteer.ala.org.au/validate/task/169548394	Valid		system	Tile_054-041-000_0-000.jpg		2021-03-22 08:46:21	2021-03-22 08:46:21		NO		IN FOCUS
169548394	https://volunteer.ala.org.au/validate/task/169548394	Valid		system	Tile_054-041-000_0-000.jpg			2021-03-22 08:46:21		NO		IN FOCUS
169548394	https://volunteer.ala.org.au/validate/task/169548394	Valid		system	Tile_054-041-000_0-000.jpg		2021-03-21 21:46:49	2021-03-22 08:46:21		NO		IN FOCUS
169548395	https://volunteer.ala.org.au/validate/task/169548395	Valid		system	Tile_054-042-000_0-000.jpg		2021-03-21 21:47:01	2021-03-22 08:46:32		NO		IN FOCUS
169548395	https://volunteer.ala.org.au/validate/task/169548395	Valid		system	Tile_054-042-000_0-000.jpg		2021-03-21 23:52:18	2021-03-22 08:46:32		NO		IN FOCUS
169548395	https://volunteer.ala.org.au/validate/task/169548395	Valid		system	Tile_054-042-000_0-000.jpg		2021-03-22 08:46:32	2021-03-22 08:46:32		NO		IN FOCUS
169548395	https://volunteer.ala.org.au/validate/task/169548395	Valid		system	Tile_054-042-000_0-000.jpg			2021-03-22 08:46:32		NO		IN FOCUS
169548396	https://volunteer.ala.org.au/validate/task/169548396				Tile_054-043-000_0-000.jpg		2021-03-22 08:46:44			NO		IN FOCUS
169548396	https://volunteer.ala.org.au/validate/task/169548396				Tile_054-043-000_0-000.jpg		2021-03-21 23:52:52		1	YES	EDGE	IN FOCUS		Unknown
169548396	https://volunteer.ala.org.au/validate/task/169548396				Tile_054-043-000_0-000.jpg		2021-03-21 21:47:21			NO		IN FOCUS
169548396	https://volunteer.ala.org.au/validate/task/169548396				Tile_054-043-000_0-000.jpg		2021-03-22 12:25:17		3	YES	MIDDLE	IN FOCUS		Nothofagus pollen
169548397	https://volunteer.ala.org.au/validate/task/169548397	Valid		system	Tile_054-044-000_0-000.jpg		2021-03-21 21:47:32	2021-03-22 09:01:57		NO		IN FOCUS
169548397	https://volunteer.ala.org.au/validate/task/169548397	Valid		system	Tile_054-044-000_0-000.jpg			2021-03-22 09:01:57		NO		IN FOCUS
169548397	https://volunteer.ala.org.au/validate/task/169548397	Valid		system	Tile_054-044-000_0-000.jpg		2021-03-21 23:53:26	2021-03-22 09:01:57		NO		IN FOCUS
169548397	https://volunteer.ala.org.au/validate/task/169548397	Valid		system	Tile_054-044-000_0-000.jpg		2021-03-22 09:01:57	2021-03-22 09:01:57		NO		IN FOCUS
169548398	https://volunteer.ala.org.au/validate/task/169548398	Valid		system	Tile_054-045-000_0-000.jpg		2021-03-22 09:02:07	2021-03-22 09:02:08		NO		IN FOCUS
169548398	https://volunteer.ala.org.au/validate/task/169548398	Valid		system	Tile_054-045-000_0-000.jpg		2021-03-21 23:54:41	2021-03-22 09:02:08		NO		IN FOCUS
169548398	https://volunteer.ala.org.au/validate/task/169548398	Valid		system	Tile_054-045-000_0-000.jpg			2021-03-22 09:02:08		NO		IN FOCUS
169548398	https://volunteer.ala.org.au/validate/task/169548398	Valid		system	Tile_054-045-000_0-000.jpg		2021-03-21 21:47:42	2021-03-22 09:02:08		NO		IN FOCUS
169548399	https://volunteer.ala.org.au/validate/task/169548399	Valid		system	Tile_054-046-000_0-000.jpg		2021-03-21 21:47:53	2021-03-22 09:02:19		NO		IN FOCUS
169548399	https://volunteer.ala.org.au/validate/task/169548399	Valid		system	Tile_054-046-000_0-000.jpg			2021-03-22 09:02:19		NO		IN FOCUS
169548399	https://volunteer.ala.org.au/validate/task/169548399	Valid		system	Tile_054-046-000_0-000.jpg		2021-03-22 09:02:18	2021-03-22 09:02:19		NO		IN FOCUS
169548399	https://volunteer.ala.org.au/validate/task/169548399	Valid		system	Tile_054-046-000_0-000.jpg		2021-03-21 23:55:08	2021-03-22 09:02:19		NO		IN FOCUS
169548400	https://volunteer.ala.org.au/validate/task/169548400	Valid		system	Tile_054-047-000_0-000.jpg		2021-03-22 09:02:30	2021-03-22 09:04:55		NO		IN FOCUS
169548400	https://volunteer.ala.org.au/validate/task/169548400	Valid		system	Tile_054-047-000_0-000.jpg		2021-03-21 21:48:02	2021-03-22 09:04:55		NO		IN FOCUS
169548400	https://volunteer.ala.org.au/validate/task/169548400	Valid		system	Tile_054-047-000_0-000.jpg		2021-03-21 23:55:42	2021-03-22 09:04:55	1	YES	EDGE	IN FOCUS		Fungal spores
169548400	https://volunteer.ala.org.au/validate/task/169548400	Valid		system	Tile_054-047-000_0-000.jpg			2021-03-22 09:04:55		NO		IN FOCUS
169548400	https://volunteer.ala.org.au/validate/task/169548400	Valid		system	Tile_054-047-000_0-000.jpg		2021-03-22 09:04:55	2021-03-22 09:04:55		NO		IN FOCUS
169548401	https://volunteer.ala.org.au/validate/task/169548401	Valid		system	Tile_054-048-000_0-000.jpg		2021-03-21 21:48:12	2021-03-22 09:02:41		NO		IN FOCUS
169548401	https://volunteer.ala.org.au/validate/task/169548401	Valid		system	Tile_054-048-000_0-000.jpg		2021-03-21 23:55:54	2021-03-22 09:02:41		NO		IN FOCUS
169548401	https://volunteer.ala.org.au/validate/task/169548401	Valid		system	Tile_054-048-000_0-000.jpg			2021-03-22 09:02:41		NO		IN FOCUS
169548401	https://volunteer.ala.org.au/validate/task/169548401	Valid		system	Tile_054-048-000_0-000.jpg		2021-03-22 09:02:40	2021-03-22 09:02:41		NO		IN FOCUS
169548402	https://volunteer.ala.org.au/validate/task/169548402	Valid		system	Tile_054-049-000_0-000.jpg			2021-03-22 09:02:51		NO		IN FOCUS
169548402	https://volunteer.ala.org.au/validate/task/169548402	Valid		system	Tile_054-049-000_0-000.jpg		2021-03-21 23:56:06	2021-03-22 09:02:51		NO		IN FOCUS
169548402	https://volunteer.ala.org.au/validate/task/169548402	Valid		system	Tile_054-049-000_0-000.jpg		2021-03-22 09:02:51	2021-03-22 09:02:51		NO		IN FOCUS
169548402	https://volunteer.ala.org.au/validate/task/169548402	Valid		system	Tile_054-049-000_0-000.jpg		2021-03-21 21:48:20	2021-03-22 09:02:51		NO		IN FOCUS
169548403	https://volunteer.ala.org.au/validate/task/169548403	Valid		system	Tile_054-050-000_0-000.jpg		2021-03-22 09:03:01	2021-03-22 09:03:01		NO		IN FOCUS
169548403	https://volunteer.ala.org.au/validate/task/169548403	Valid		system	Tile_054-050-000_0-000.jpg		2021-03-21 23:56:19	2021-03-22 09:03:01		NO		IN FOCUS
169548403	https://volunteer.ala.org.au/validate/task/169548403	Valid		system	Tile_054-050-000_0-000.jpg		2021-03-21 21:48:29	2021-03-22 09:03:01		NO		IN FOCUS
169548403	https://volunteer.ala.org.au/validate/task/169548403	Valid		system	Tile_054-050-000_0-000.jpg			2021-03-22 09:03:01		NO		IN FOCUS
169548404	https://volunteer.ala.org.au/validate/task/169548404	Valid		system	Tile_054-051-000_0-000.jpg		2021-03-21 21:48:37	2021-03-22 09:05:18		NO		IN FOCUS
169548404	https://volunteer.ala.org.au/validate/task/169548404	Valid		system	Tile_054-051-000_0-000.jpg			2021-03-22 09:05:18		NO		IN FOCUS
169548404	https://volunteer.ala.org.au/validate/task/169548404	Valid		system	Tile_054-051-000_0-000.jpg		2021-03-22 09:05:18	2021-03-22 09:05:18		NO		IN FOCUS
169548404	https://volunteer.ala.org.au/validate/task/169548404	Valid		system	Tile_054-051-000_0-000.jpg		2021-03-21 23:56:32	2021-03-22 09:05:18		NO		IN FOCUS
169548405	https://volunteer.ala.org.au/validate/task/169548405	Valid		system	Tile_054-052-000_0-000.jpg		2021-03-21 21:48:51	2021-03-22 09:06:08		NO		IN FOCUS
169548405	https://volunteer.ala.org.au/validate/task/169548405	Valid		system	Tile_054-052-000_0-000.jpg		2021-03-21 23:56:44	2021-03-22 09:06:08		NO		IN FOCUS
169548405	https://volunteer.ala.org.au/validate/task/169548405	Valid		system	Tile_054-052-000_0-000.jpg			2021-03-22 09:06:08		NO		IN FOCUS
169548405	https://volunteer.ala.org.au/validate/task/169548405	Valid		system	Tile_054-052-000_0-000.jpg		2021-03-22 09:06:08	2021-03-22 09:06:08		NO		IN FOCUS
169548406	https://volunteer.ala.org.au/validate/task/169548406	Valid		system	Tile_054-053-000_0-000.jpg		2021-03-22 09:07:42	2021-03-22 09:07:43		NO		IN FOCUS
169548406	https://volunteer.ala.org.au/validate/task/169548406	Valid		system	Tile_054-053-000_0-000.jpg			2021-03-22 09:07:43		NO		IN FOCUS
169548406	https://volunteer.ala.org.au/validate/task/169548406	Valid		system	Tile_054-053-000_0-000.jpg		2021-03-21 23:57:04	2021-03-22 09:07:43		NO		IN FOCUS
169548406	https://volunteer.ala.org.au/validate/task/169548406	Valid		system	Tile_054-053-000_0-000.jpg		2021-03-21 21:48:59	2021-03-22 09:07:43		NO		IN FOCUS
169548407	https://volunteer.ala.org.au/validate/task/169548407	Valid		system	Tile_054-054-000_0-000.jpg		2021-03-21 21:49:08	2021-03-22 09:08:33		NO		IN FOCUS
169548407	https://volunteer.ala.org.au/validate/task/169548407	Valid		system	Tile_054-054-000_0-000.jpg			2021-03-22 09:08:33		NO		IN FOCUS
169548407	https://volunteer.ala.org.au/validate/task/169548407	Valid		system	Tile_054-054-000_0-000.jpg		2021-03-22 09:08:32	2021-03-22 09:08:33		NO		IN FOCUS
169548407	https://volunteer.ala.org.au/validate/task/169548407	Valid		system	Tile_054-054-000_0-000.jpg		2021-03-21 23:57:19	2021-03-22 09:08:33		NO		IN FOCUS
169548408	https://volunteer.ala.org.au/validate/task/169548408	Valid		system	Tile_054-055-000_0-000.jpg		2021-03-22 09:10:55	2021-03-22 09:10:55		NO		IN FOCUS
169548408	https://volunteer.ala.org.au/validate/task/169548408	Valid		system	Tile_054-055-000_0-000.jpg			2021-03-22 09:10:55		NO		IN FOCUS
169548408	https://volunteer.ala.org.au/validate/task/169548408	Valid		system	Tile_054-055-000_0-000.jpg		2021-03-21 21:49:20	2021-03-22 09:10:55		NO		IN FOCUS
169548408	https://volunteer.ala.org.au/validate/task/169548408	Valid		system	Tile_054-055-000_0-000.jpg		2021-03-21 23:57:33	2021-03-22 09:10:55		NO		IN FOCUS
169548409	https://volunteer.ala.org.au/validate/task/169548409	Valid		system	Tile_054-056-000_0-000.jpg			2021-03-22 09:09:15		NO		IN FOCUS
169548409	https://volunteer.ala.org.au/validate/task/169548409	Valid		system	Tile_054-056-000_0-000.jpg		2021-03-22 09:09:15	2021-03-22 09:09:15		NO		IN FOCUS
169548409	https://volunteer.ala.org.au/validate/task/169548409	Valid		system	Tile_054-056-000_0-000.jpg		2021-03-21 21:49:29	2021-03-22 09:09:15		NO		IN FOCUS
169548409	https://volunteer.ala.org.au/validate/task/169548409	Valid		system	Tile_054-056-000_0-000.jpg		2021-03-21 23:57:45	2021-03-22 09:09:15		NO		IN FOCUS
169548410	https://volunteer.ala.org.au/validate/task/169548410	Valid		system	Tile_054-057-000_0-000.jpg		2021-03-21 23:58:10	2021-03-22 09:09:35		NO		IN FOCUS
169548410	https://volunteer.ala.org.au/validate/task/169548410	Valid		system	Tile_054-057-000_0-000.jpg			2021-03-22 09:09:35		NO		IN FOCUS
169548410	https://volunteer.ala.org.au/validate/task/169548410	Valid		system	Tile_054-057-000_0-000.jpg		2021-03-22 09:09:35	2021-03-22 09:09:35		NO		IN FOCUS
169548410	https://volunteer.ala.org.au/validate/task/169548410	Valid		system	Tile_054-057-000_0-000.jpg		2021-03-21 21:49:46	2021-03-22 09:09:35		NO		IN FOCUS
169548411	https://volunteer.ala.org.au/validate/task/169548411	Valid		system	Tile_054-058-000_0-000.jpg		2021-03-22 09:11:08	2021-03-22 09:11:30		NO		IN FOCUS
169548411	https://volunteer.ala.org.au/validate/task/169548411	Valid		system	Tile_054-058-000_0-000.jpg		2021-03-21 21:49:55	2021-03-22 09:11:30		NO		IN FOCUS
169548411	https://volunteer.ala.org.au/validate/task/169548411	Valid		system	Tile_054-058-000_0-000.jpg		2021-03-22 09:11:30	2021-03-22 09:11:30		NO		IN FOCUS
169548411	https://volunteer.ala.org.au/validate/task/169548411	Valid		system	Tile_054-058-000_0-000.jpg			2021-03-22 09:11:30		NO		IN FOCUS
169548411	https://volunteer.ala.org.au/validate/task/169548411	Valid		system	Tile_054-058-000_0-000.jpg		2021-03-21 23:58:48	2021-03-22 09:11:30	2	YES	MIDDLE	IN FOCUS		Unknown
169548412	https://volunteer.ala.org.au/validate/task/169548412	Valid		system	Tile_054-059-000_0-000.jpg		2021-03-22 12:33:22	2021-03-22 12:33:22		NO		IN FOCUS
169548412	https://volunteer.ala.org.au/validate/task/169548412	Valid		system	Tile_054-059-000_0-000.jpg		2021-03-21 23:59:23	2021-03-22 12:33:22	2	YES	Both MIDDLE and EDGE	IN FOCUS		Unknown
169548412	https://volunteer.ala.org.au/validate/task/169548412	Valid		system	Tile_054-059-000_0-000.jpg		2021-03-22 12:33:02	2021-03-22 12:33:22		NO		IN FOCUS
169548412	https://volunteer.ala.org.au/validate/task/169548412	Valid		system	Tile_054-059-000_0-000.jpg		2021-03-22 09:11:20	2021-03-22 12:33:22		NO		IN FOCUS
169548412	https://volunteer.ala.org.au/validate/task/169548412	Valid		system	Tile_054-059-000_0-000.jpg			2021-03-22 12:33:22		NO		IN FOCUS
169548413	https://volunteer.ala.org.au/validate/task/169548413	Valid		system	Tile_054-060-000_0-000.jpg		2021-03-22 09:11:32	2021-03-22 09:11:32		NO		IN FOCUS
169548413	https://volunteer.ala.org.au/validate/task/169548413	Valid		system	Tile_054-060-000_0-000.jpg			2021-03-22 09:11:32		NO		IN FOCUS
169548413	https://volunteer.ala.org.au/validate/task/169548413	Valid		system	Tile_054-060-000_0-000.jpg		2021-03-22 00:00:37	2021-03-22 09:11:32		NO		IN FOCUS
169548413	https://volunteer.ala.org.au/validate/task/169548413	Valid		system	Tile_054-060-000_0-000.jpg		2021-03-21 21:50:20	2021-03-22 09:11:32		NO		IN FOCUS
169548414	https://volunteer.ala.org.au/validate/task/169548414	Valid		system	Tile_055-001-000_0-000.jpg		2021-03-22 09:12:59	2021-03-22 12:33:13		NO		IN FOCUS
169548414	https://volunteer.ala.org.au/validate/task/169548414	Valid		system	Tile_055-001-000_0-000.jpg			2021-03-22 12:33:13		NO		IN FOCUS
169548414	https://volunteer.ala.org.au/validate/task/169548414	Valid		system	Tile_055-001-000_0-000.jpg		2021-03-22 12:33:13	2021-03-22 12:33:13		NO		IN FOCUS
169548414	https://volunteer.ala.org.au/validate/task/169548414	Valid		system	Tile_055-001-000_0-000.jpg		2021-03-22 00:00:50	2021-03-22 12:33:13		NO		IN FOCUS
169548415	https://volunteer.ala.org.au/validate/task/169548415	Valid		system	Tile_055-002-000_0-000.jpg		2021-03-22 00:01:59	2021-03-22 09:15:07		NO		IN FOCUS
169548415	https://volunteer.ala.org.au/validate/task/169548415	Valid		system	Tile_055-002-000_0-000.jpg		2021-03-21 21:51:37	2021-03-22 09:15:07		NO		IN FOCUS
169548415	https://volunteer.ala.org.au/validate/task/169548415	Valid		system	Tile_055-002-000_0-000.jpg		2021-03-22 09:15:07	2021-03-22 09:15:07		NO		IN FOCUS
169548415	https://volunteer.ala.org.au/validate/task/169548415	Valid		system	Tile_055-002-000_0-000.jpg			2021-03-22 09:15:07		NO		IN FOCUS
169548416	https://volunteer.ala.org.au/validate/task/169548416	Valid		system	Tile_055-003-000_0-000.jpg			2021-03-22 09:12:45		NO		IN FOCUS
169548416	https://volunteer.ala.org.au/validate/task/169548416	Valid		system	Tile_055-003-000_0-000.jpg		2021-03-21 21:51:48	2021-03-22 09:12:45		NO		IN FOCUS
169548416	https://volunteer.ala.org.au/validate/task/169548416	Valid		system	Tile_055-003-000_0-000.jpg		2021-03-22 09:12:45	2021-03-22 09:12:45		NO		IN FOCUS
169548416	https://volunteer.ala.org.au/validate/task/169548416	Valid		system	Tile_055-003-000_0-000.jpg		2021-03-22 00:02:12	2021-03-22 09:12:45		NO		IN FOCUS
169548417	https://volunteer.ala.org.au/validate/task/169548417	Valid		system	Tile_055-004-000_0-000.jpg		2021-03-22 00:02:31	2021-03-22 09:13:14		NO		IN FOCUS
169548417	https://volunteer.ala.org.au/validate/task/169548417	Valid		system	Tile_055-004-000_0-000.jpg		2021-03-21 21:51:58	2021-03-22 09:13:14		NO		IN FOCUS
169548417	https://volunteer.ala.org.au/validate/task/169548417	Valid		system	Tile_055-004-000_0-000.jpg		2021-03-22 09:13:14	2021-03-22 09:13:14		NO		IN FOCUS
169548417	https://volunteer.ala.org.au/validate/task/169548417	Valid		system	Tile_055-004-000_0-000.jpg			2021-03-22 09:13:14		NO		IN FOCUS
169548418	https://volunteer.ala.org.au/validate/task/169548418	Valid		system	Tile_055-005-000_0-000.jpg		2021-03-21 21:52:08	2021-03-22 09:13:30		NO		IN FOCUS
169548418	https://volunteer.ala.org.au/validate/task/169548418	Valid		system	Tile_055-005-000_0-000.jpg		2021-03-22 00:02:46	2021-03-22 09:13:30		NO		IN FOCUS
169548418	https://volunteer.ala.org.au/validate/task/169548418	Valid		system	Tile_055-005-000_0-000.jpg		2021-03-22 09:13:30	2021-03-22 09:13:30		NO		IN FOCUS
169548418	https://volunteer.ala.org.au/validate/task/169548418	Valid		system	Tile_055-005-000_0-000.jpg			2021-03-22 09:13:30		NO		IN FOCUS
169548419	https://volunteer.ala.org.au/validate/task/169548419	Valid		system	Tile_055-006-000_0-000.jpg		2021-03-22 00:03:02	2021-03-22 09:13:49		NO		IN FOCUS
169548419	https://volunteer.ala.org.au/validate/task/169548419	Valid		system	Tile_055-006-000_0-000.jpg		2021-03-22 09:13:49	2021-03-22 09:13:49		NO		IN FOCUS
169548419	https://volunteer.ala.org.au/validate/task/169548419	Valid		system	Tile_055-006-000_0-000.jpg			2021-03-22 09:13:49		NO		IN FOCUS
169548419	https://volunteer.ala.org.au/validate/task/169548419	Valid		system	Tile_055-006-000_0-000.jpg		2021-03-21 21:52:18	2021-03-22 09:13:49		NO		IN FOCUS
169548420	https://volunteer.ala.org.au/validate/task/169548420	Valid		system	Tile_055-007-000_0-000.jpg		2021-03-21 21:52:35	2021-03-22 09:15:18		NO		IN FOCUS
169548420	https://volunteer.ala.org.au/validate/task/169548420	Valid		system	Tile_055-007-000_0-000.jpg		2021-03-22 09:15:18	2021-03-22 09:15:18		NO		IN FOCUS
169548420	https://volunteer.ala.org.au/validate/task/169548420	Valid		system	Tile_055-007-000_0-000.jpg			2021-03-22 09:15:18		NO		IN FOCUS
169548420	https://volunteer.ala.org.au/validate/task/169548420	Valid		system	Tile_055-007-000_0-000.jpg		2021-03-22 00:03:42	2021-03-22 09:15:18		NO		IN FOCUS
169548421	https://volunteer.ala.org.au/validate/task/169548421	Valid		system	Tile_055-008-000_0-000.jpg		2021-03-22 09:23:55	2021-03-22 12:24:12		NO		IN FOCUS
169548421	https://volunteer.ala.org.au/validate/task/169548421	Valid		system	Tile_055-008-000_0-000.jpg		2021-03-22 00:05:13	2021-03-22 12:24:12	3	YES	Both MIDDLE and EDGE	IN FOCUS		Nothofagus pollen,Unknown
169548421	https://volunteer.ala.org.au/validate/task/169548421	Valid		system	Tile_055-008-000_0-000.jpg		2021-03-22 12:24:11	2021-03-22 12:24:12		NO		IN FOCUS
169548421	https://volunteer.ala.org.au/validate/task/169548421	Valid		system	Tile_055-008-000_0-000.jpg		2021-03-21 21:52:45	2021-03-22 12:24:12		NO		IN FOCUS
169548421	https://volunteer.ala.org.au/validate/task/169548421	Valid		system	Tile_055-008-000_0-000.jpg			2021-03-22 12:24:12		NO		IN FOCUS
169548422	https://volunteer.ala.org.au/validate/task/169548422	Valid		system	Tile_055-009-000_0-000.jpg		2021-03-22 09:15:30	2021-03-22 09:15:30		NO		IN FOCUS
169548422	https://volunteer.ala.org.au/validate/task/169548422	Valid		system	Tile_055-009-000_0-000.jpg		2021-03-22 00:06:32	2021-03-22 09:15:30		NO		IN FOCUS
169548422	https://volunteer.ala.org.au/validate/task/169548422	Valid		system	Tile_055-009-000_0-000.jpg		2021-03-21 21:52:55	2021-03-22 09:15:30		NO		IN FOCUS
169548422	https://volunteer.ala.org.au/validate/task/169548422	Valid		system	Tile_055-009-000_0-000.jpg			2021-03-22 09:15:30		NO		IN FOCUS
169548423	https://volunteer.ala.org.au/validate/task/169548423	Valid		system	Tile_055-010-000_0-000.jpg		2021-03-22 00:06:59	2021-03-22 09:25:31		NO		IN FOCUS
169548423	https://volunteer.ala.org.au/validate/task/169548423	Valid		system	Tile_055-010-000_0-000.jpg			2021-03-22 09:25:31		NO		IN FOCUS
169548423	https://volunteer.ala.org.au/validate/task/169548423	Valid		system	Tile_055-010-000_0-000.jpg		2021-03-22 09:25:31	2021-03-22 09:25:31		NO		IN FOCUS
169548423	https://volunteer.ala.org.au/validate/task/169548423	Valid		system	Tile_055-010-000_0-000.jpg		2021-03-21 21:53:04	2021-03-22 09:25:31		NO		IN FOCUS
169548424	https://volunteer.ala.org.au/validate/task/169548424	Valid		system	Tile_055-011-000_0-000.jpg		2021-03-21 21:53:16	2021-03-22 12:25:00		NO		IN FOCUS
169548424	https://volunteer.ala.org.au/validate/task/169548424	Valid		system	Tile_055-011-000_0-000.jpg		2021-03-22 09:16:18	2021-03-22 12:25:00		NO		IN FOCUS
169548424	https://volunteer.ala.org.au/validate/task/169548424	Valid		system	Tile_055-011-000_0-000.jpg			2021-03-22 12:25:00		NO		IN FOCUS
169548424	https://volunteer.ala.org.au/validate/task/169548424	Valid		system	Tile_055-011-000_0-000.jpg		2021-03-22 12:25:00	2021-03-22 12:25:00		NO		IN FOCUS
169548424	https://volunteer.ala.org.au/validate/task/169548424	Valid		system	Tile_055-011-000_0-000.jpg		2021-03-22 00:07:32	2021-03-22 12:25:00	1	YES	MIDDLE	IN FOCUS		Unknown
169548425	https://volunteer.ala.org.au/validate/task/169548425	Valid		system	Tile_055-012-000_0-000.jpg		2021-03-22 00:08:54	2021-03-22 09:16:45		NO		IN FOCUS
169548425	https://volunteer.ala.org.au/validate/task/169548425	Valid		system	Tile_055-012-000_0-000.jpg		2021-03-22 09:16:45	2021-03-22 09:16:45		NO		IN FOCUS
169548425	https://volunteer.ala.org.au/validate/task/169548425	Valid		system	Tile_055-012-000_0-000.jpg			2021-03-22 09:16:45		NO		IN FOCUS
169548425	https://volunteer.ala.org.au/validate/task/169548425	Valid		system	Tile_055-012-000_0-000.jpg		2021-03-21 21:53:24	2021-03-22 09:16:45		NO		IN FOCUS
169548426	https://volunteer.ala.org.au/validate/task/169548426	Valid		system	Tile_055-013-000_0-000.jpg			2021-03-22 09:18:44		NO		IN FOCUS
169548426	https://volunteer.ala.org.au/validate/task/169548426	Valid		system	Tile_055-013-000_0-000.jpg		2021-03-21 21:53:33	2021-03-22 09:18:44		NO		IN FOCUS
169548426	https://volunteer.ala.org.au/validate/task/169548426	Valid		system	Tile_055-013-000_0-000.jpg		2021-03-22 00:09:54	2021-03-22 09:18:44		NO		IN FOCUS
169548426	https://volunteer.ala.org.au/validate/task/169548426	Valid		system	Tile_055-013-000_0-000.jpg		2021-03-22 09:18:43	2021-03-22 09:18:44		NO		IN FOCUS
169548427	https://volunteer.ala.org.au/validate/task/169548427	Valid		system	Tile_055-014-000_0-000.jpg		2021-03-22 00:10:08	2021-03-22 09:19:04		NO		IN FOCUS
169548427	https://volunteer.ala.org.au/validate/task/169548427	Valid		system	Tile_055-014-000_0-000.jpg		2021-03-21 21:53:41	2021-03-22 09:19:04		NO		IN FOCUS
169548427	https://volunteer.ala.org.au/validate/task/169548427	Valid		system	Tile_055-014-000_0-000.jpg			2021-03-22 09:19:04		NO		IN FOCUS
169548427	https://volunteer.ala.org.au/validate/task/169548427	Valid		system	Tile_055-014-000_0-000.jpg		2021-03-22 09:19:04	2021-03-22 09:19:04		NO		IN FOCUS
169548428	https://volunteer.ala.org.au/validate/task/169548428	Valid		system	Tile_055-015-000_0-000.jpg			2021-03-22 09:19:24		NO		IN FOCUS
169548428	https://volunteer.ala.org.au/validate/task/169548428	Valid		system	Tile_055-015-000_0-000.jpg		2021-03-22 09:19:23	2021-03-22 09:19:24		NO		IN FOCUS
169548428	https://volunteer.ala.org.au/validate/task/169548428	Valid		system	Tile_055-015-000_0-000.jpg		2021-03-22 00:10:22	2021-03-22 09:19:24		NO		IN FOCUS
169548428	https://volunteer.ala.org.au/validate/task/169548428	Valid		system	Tile_055-015-000_0-000.jpg		2021-03-21 21:53:49	2021-03-22 09:19:24		NO		IN FOCUS
169548429	https://volunteer.ala.org.au/validate/task/169548429	Valid		system	Tile_055-016-000_0-000.jpg		2021-03-21 21:53:58	2021-03-22 09:19:37		NO		IN FOCUS
169548429	https://volunteer.ala.org.au/validate/task/169548429	Valid		system	Tile_055-016-000_0-000.jpg		2021-03-22 09:19:37	2021-03-22 09:19:37		NO		IN FOCUS
169548429	https://volunteer.ala.org.au/validate/task/169548429	Valid		system	Tile_055-016-000_0-000.jpg			2021-03-22 09:19:37		NO		IN FOCUS
169548429	https://volunteer.ala.org.au/validate/task/169548429	Valid		system	Tile_055-016-000_0-000.jpg		2021-03-22 00:10:35	2021-03-22 09:19:37		NO		IN FOCUS
169548430	https://volunteer.ala.org.au/validate/task/169548430	Valid		system	Tile_055-017-000_0-000.jpg		2021-03-22 09:19:56	2021-03-22 09:19:56		NO		IN FOCUS
169548430	https://volunteer.ala.org.au/validate/task/169548430	Valid		system	Tile_055-017-000_0-000.jpg			2021-03-22 09:19:56		NO		IN FOCUS
169548430	https://volunteer.ala.org.au/validate/task/169548430	Valid		system	Tile_055-017-000_0-000.jpg		2021-03-21 21:54:08	2021-03-22 09:19:56		NO		IN FOCUS
169548430	https://volunteer.ala.org.au/validate/task/169548430	Valid		system	Tile_055-017-000_0-000.jpg		2021-03-22 00:11:00	2021-03-22 09:19:56		NO		IN FOCUS
169548431	https://volunteer.ala.org.au/validate/task/169548431	Valid		system	Tile_055-018-000_0-000.jpg		2021-03-22 00:11:13	2021-03-22 09:21:36		NO		IN FOCUS
169548431	https://volunteer.ala.org.au/validate/task/169548431	Valid		system	Tile_055-018-000_0-000.jpg			2021-03-22 09:21:36		NO		IN FOCUS
169548431	https://volunteer.ala.org.au/validate/task/169548431	Valid		system	Tile_055-018-000_0-000.jpg		2021-03-22 09:21:36	2021-03-22 09:21:36		NO		IN FOCUS
169548431	https://volunteer.ala.org.au/validate/task/169548431	Valid		system	Tile_055-018-000_0-000.jpg		2021-03-21 21:54:24	2021-03-22 09:21:36		NO		IN FOCUS
169548432	https://volunteer.ala.org.au/validate/task/169548432	Valid		system	Tile_055-019-000_0-000.jpg		2021-03-22 09:22:01	2021-03-22 09:22:02		NO		IN FOCUS
169548432	https://volunteer.ala.org.au/validate/task/169548432	Valid		system	Tile_055-019-000_0-000.jpg			2021-03-22 09:22:02		NO		IN FOCUS
169548432	https://volunteer.ala.org.au/validate/task/169548432	Valid		system	Tile_055-019-000_0-000.jpg		2021-03-21 21:54:34	2021-03-22 09:22:02		NO		IN FOCUS
169548432	https://volunteer.ala.org.au/validate/task/169548432	Valid		system	Tile_055-019-000_0-000.jpg		2021-03-22 00:11:25	2021-03-22 09:22:02		NO		IN FOCUS
169548433	https://volunteer.ala.org.au/validate/task/169548433	Valid		system	Tile_055-020-000_0-000.jpg		2021-03-22 00:11:38	2021-03-22 09:24:45		NO		IN FOCUS
169548433	https://volunteer.ala.org.au/validate/task/169548433	Valid		system	Tile_055-020-000_0-000.jpg			2021-03-22 09:24:45		NO		IN FOCUS
169548433	https://volunteer.ala.org.au/validate/task/169548433	Valid		system	Tile_055-020-000_0-000.jpg		2021-03-22 09:24:45	2021-03-22 09:24:45		NO		IN FOCUS
169548433	https://volunteer.ala.org.au/validate/task/169548433	Valid		system	Tile_055-020-000_0-000.jpg		2021-03-21 21:54:42	2021-03-22 09:24:45		NO		IN FOCUS
169548434	https://volunteer.ala.org.au/validate/task/169548434	Valid		system	Tile_055-021-000_0-000.jpg		2021-03-22 00:12:20	2021-03-22 12:33:47		NO		IN FOCUS
169548434	https://volunteer.ala.org.au/validate/task/169548434	Valid		system	Tile_055-021-000_0-000.jpg		2021-03-21 21:54:51	2021-03-22 12:33:47		NO		IN FOCUS
169548434	https://volunteer.ala.org.au/validate/task/169548434	Valid		system	Tile_055-021-000_0-000.jpg		2021-03-22 12:33:47	2021-03-22 12:33:47		NO		IN FOCUS
169548434	https://volunteer.ala.org.au/validate/task/169548434	Valid		system	Tile_055-021-000_0-000.jpg			2021-03-22 12:33:47		NO		IN FOCUS
169548435	https://volunteer.ala.org.au/validate/task/169548435	Valid		system	Tile_055-022-000_0-000.jpg		2021-03-22 12:34:42	2021-03-22 12:34:58		NO		IN FOCUS
169548435	https://volunteer.ala.org.au/validate/task/169548435	Valid		system	Tile_055-022-000_0-000.jpg		2021-03-22 12:34:57	2021-03-22 12:34:58		NO		IN FOCUS
169548435	https://volunteer.ala.org.au/validate/task/169548435	Valid		system	Tile_055-022-000_0-000.jpg		2021-03-22 00:12:58	2021-03-22 12:34:58	1	YES	MIDDLE	IN FOCUS		Nothofagus pollen
169548435	https://volunteer.ala.org.au/validate/task/169548435	Valid		system	Tile_055-022-000_0-000.jpg			2021-03-22 12:34:58		NO		IN FOCUS
169548435	https://volunteer.ala.org.au/validate/task/169548435	Valid		system	Tile_055-022-000_0-000.jpg		2021-03-21 21:55:01	2021-03-22 12:34:58		NO		IN FOCUS
169548436	https://volunteer.ala.org.au/validate/task/169548436	Valid		system	Tile_055-023-000_0-000.jpg			2021-03-22 09:25:30		NO		IN FOCUS
169548436	https://volunteer.ala.org.au/validate/task/169548436	Valid		system	Tile_055-023-000_0-000.jpg		2021-03-22 09:25:30	2021-03-22 09:25:30		NO		IN FOCUS
169548436	https://volunteer.ala.org.au/validate/task/169548436	Valid		system	Tile_055-023-000_0-000.jpg		2021-03-22 00:13:14	2021-03-22 09:25:30		NO		IN FOCUS
169548436	https://volunteer.ala.org.au/validate/task/169548436	Valid		system	Tile_055-023-000_0-000.jpg		2021-03-21 21:55:12	2021-03-22 09:25:30		NO		IN FOCUS
169548437	https://volunteer.ala.org.au/validate/task/169548437	Valid		system	Tile_055-024-000_0-000.jpg		2021-03-21 21:55:22	2021-03-22 09:25:54		NO		IN FOCUS
169548437	https://volunteer.ala.org.au/validate/task/169548437	Valid		system	Tile_055-024-000_0-000.jpg		2021-03-22 00:13:41	2021-03-22 09:25:54		NO		IN FOCUS
169548437	https://volunteer.ala.org.au/validate/task/169548437	Valid		system	Tile_055-024-000_0-000.jpg			2021-03-22 09:25:54		NO		IN FOCUS
169548437	https://volunteer.ala.org.au/validate/task/169548437	Valid		system	Tile_055-024-000_0-000.jpg		2021-03-22 09:25:54	2021-03-22 09:25:54		NO		IN FOCUS
169548438	https://volunteer.ala.org.au/validate/task/169548438	Valid		system	Tile_055-025-000_0-000.jpg		2021-03-22 00:14:12	2021-03-22 12:35:35	1	YES	Both MIDDLE and EDGE	IN FOCUS		Unknown
169548438	https://volunteer.ala.org.au/validate/task/169548438	Valid		system	Tile_055-025-000_0-000.jpg		2021-03-22 12:35:29	2021-03-22 12:35:35		NO		IN FOCUS
169548438	https://volunteer.ala.org.au/validate/task/169548438	Valid		system	Tile_055-025-000_0-000.jpg		2021-03-22 12:35:35	2021-03-22 12:35:35		NO		IN FOCUS
169548438	https://volunteer.ala.org.au/validate/task/169548438	Valid		system	Tile_055-025-000_0-000.jpg		2021-03-21 21:55:46	2021-03-22 12:35:35		NO		IN FOCUS
169548438	https://volunteer.ala.org.au/validate/task/169548438	Valid		system	Tile_055-025-000_0-000.jpg			2021-03-22 12:35:35		NO		IN FOCUS
169548439	https://volunteer.ala.org.au/validate/task/169548439	Valid		system	Tile_055-026-000_0-000.jpg		2021-03-22 00:14:47	2021-03-22 09:34:28	1	YES	Both MIDDLE and EDGE	IN FOCUS		Unknown
169548439	https://volunteer.ala.org.au/validate/task/169548439	Valid		system	Tile_055-026-000_0-000.jpg		2021-03-22 09:26:22	2021-03-22 09:34:28		NO		IN FOCUS
169548439	https://volunteer.ala.org.au/validate/task/169548439	Valid		system	Tile_055-026-000_0-000.jpg		2021-03-22 09:34:28	2021-03-22 09:34:28		NO		IN FOCUS
169548439	https://volunteer.ala.org.au/validate/task/169548439	Valid		system	Tile_055-026-000_0-000.jpg		2021-03-21 21:55:55	2021-03-22 09:34:28		NO		IN FOCUS
169548439	https://volunteer.ala.org.au/validate/task/169548439	Valid		system	Tile_055-026-000_0-000.jpg			2021-03-22 09:34:28		NO		IN FOCUS
169548440	https://volunteer.ala.org.au/validate/task/169548440	Valid		system	Tile_055-027-000_0-000.jpg		2021-03-22 00:16:04	2021-03-22 09:26:40		NO		IN FOCUS
169548440	https://volunteer.ala.org.au/validate/task/169548440	Valid		system	Tile_055-027-000_0-000.jpg		2021-03-21 21:56:04	2021-03-22 09:26:40		NO		IN FOCUS
169548440	https://volunteer.ala.org.au/validate/task/169548440	Valid		system	Tile_055-027-000_0-000.jpg		2021-03-22 09:26:39	2021-03-22 09:26:40		NO		IN FOCUS
169548440	https://volunteer.ala.org.au/validate/task/169548440	Valid		system	Tile_055-027-000_0-000.jpg			2021-03-22 09:26:40		NO		IN FOCUS
169548441	https://volunteer.ala.org.au/validate/task/169548441	Valid		system	Tile_055-028-000_0-000.jpg		2021-03-22 09:26:57	2021-03-22 09:34:48		NO		IN FOCUS
169548441	https://volunteer.ala.org.au/validate/task/169548441	Valid		system	Tile_055-028-000_0-000.jpg		2021-03-22 09:34:47	2021-03-22 09:34:48		NO		IN FOCUS
169548441	https://volunteer.ala.org.au/validate/task/169548441	Valid		system	Tile_055-028-000_0-000.jpg		2021-03-22 00:16:46	2021-03-22 09:34:48	2	YES	MIDDLE	IN FOCUS		Fungal spores,Nothofagus pollen
169548441	https://volunteer.ala.org.au/validate/task/169548441	Valid		system	Tile_055-028-000_0-000.jpg			2021-03-22 09:34:48		NO		IN FOCUS
169548441	https://volunteer.ala.org.au/validate/task/169548441	Valid		system	Tile_055-028-000_0-000.jpg		2021-03-21 21:56:13	2021-03-22 09:34:48		NO		IN FOCUS
169548442	https://volunteer.ala.org.au/validate/task/169548442	Valid		system	Tile_055-029-000_0-000.jpg		2021-03-22 09:27:32	2021-03-22 09:27:32		NO		IN FOCUS
169548442	https://volunteer.ala.org.au/validate/task/169548442	Valid		system	Tile_055-029-000_0-000.jpg			2021-03-22 09:27:32		NO		IN FOCUS
169548442	https://volunteer.ala.org.au/validate/task/169548442	Valid		system	Tile_055-029-000_0-000.jpg		2021-03-21 21:56:21	2021-03-22 09:27:32		NO		IN FOCUS
169548442	https://volunteer.ala.org.au/validate/task/169548442	Valid		system	Tile_055-029-000_0-000.jpg		2021-03-22 00:17:34	2021-03-22 09:27:32		NO		IN FOCUS
169548443	https://volunteer.ala.org.au/validate/task/169548443	Valid		system	Tile_055-030-000_0-000.jpg		2021-03-22 09:27:53	2021-03-22 09:27:53		NO		IN FOCUS
169548443	https://volunteer.ala.org.au/validate/task/169548443	Valid		system	Tile_055-030-000_0-000.jpg			2021-03-22 09:27:53		NO		IN FOCUS
169548443	https://volunteer.ala.org.au/validate/task/169548443	Valid		system	Tile_055-030-000_0-000.jpg		2021-03-21 21:56:29	2021-03-22 09:27:53		NO		IN FOCUS
169548443	https://volunteer.ala.org.au/validate/task/169548443	Valid		system	Tile_055-030-000_0-000.jpg		2021-03-22 00:17:50	2021-03-22 09:27:53		NO		IN FOCUS
169548444	https://volunteer.ala.org.au/validate/task/169548444	Valid		system	Tile_055-031-000_0-000.jpg		2021-03-22 00:18:06	2021-03-22 09:28:33		NO		IN FOCUS
169548444	https://volunteer.ala.org.au/validate/task/169548444	Valid		system	Tile_055-031-000_0-000.jpg		2021-03-22 09:28:33	2021-03-22 09:28:33		NO		IN FOCUS
169548444	https://volunteer.ala.org.au/validate/task/169548444	Valid		system	Tile_055-031-000_0-000.jpg			2021-03-22 09:28:33		NO		IN FOCUS
169548444	https://volunteer.ala.org.au/validate/task/169548444	Valid		system	Tile_055-031-000_0-000.jpg		2021-03-21 21:56:38	2021-03-22 09:28:33		NO		IN FOCUS
169548445	https://volunteer.ala.org.au/validate/task/169548445	Valid		system	Tile_055-032-000_0-000.jpg		2021-03-21 21:56:46	2021-03-22 09:28:57		NO		IN FOCUS
169548445	https://volunteer.ala.org.au/validate/task/169548445	Valid		system	Tile_055-032-000_0-000.jpg		2021-03-22 00:18:36	2021-03-22 09:28:57		NO		IN FOCUS
169548445	https://volunteer.ala.org.au/validate/task/169548445	Valid		system	Tile_055-032-000_0-000.jpg			2021-03-22 09:28:57		NO		IN FOCUS
169548445	https://volunteer.ala.org.au/validate/task/169548445	Valid		system	Tile_055-032-000_0-000.jpg		2021-03-22 09:28:57	2021-03-22 09:28:57		NO		IN FOCUS
169548446	https://volunteer.ala.org.au/validate/task/169548446	Valid		system	Tile_055-033-000_0-000.jpg			2021-03-22 09:30:42		NO		IN FOCUS
169548446	https://volunteer.ala.org.au/validate/task/169548446	Valid		system	Tile_055-033-000_0-000.jpg		2021-03-22 09:30:42	2021-03-22 09:30:42		NO		IN FOCUS
169548446	https://volunteer.ala.org.au/validate/task/169548446	Valid		system	Tile_055-033-000_0-000.jpg		2021-03-22 00:18:50	2021-03-22 09:30:42		NO		IN FOCUS
169548446	https://volunteer.ala.org.au/validate/task/169548446	Valid		system	Tile_055-033-000_0-000.jpg		2021-03-21 21:56:55	2021-03-22 09:30:42		NO		IN FOCUS
169548447	https://volunteer.ala.org.au/validate/task/169548447	Valid		system	Tile_055-034-000_0-000.jpg		2021-03-21 21:57:04	2021-03-22 09:35:18		NO		IN FOCUS
169548447	https://volunteer.ala.org.au/validate/task/169548447	Valid		system	Tile_055-034-000_0-000.jpg		2021-03-22 00:19:23	2021-03-22 09:35:18	1	YES	Both MIDDLE and EDGE	IN FOCUS		Unknown
169548447	https://volunteer.ala.org.au/validate/task/169548447	Valid		system	Tile_055-034-000_0-000.jpg		2021-03-22 09:31:06	2021-03-22 09:35:18		NO		IN FOCUS
169548447	https://volunteer.ala.org.au/validate/task/169548447	Valid		system	Tile_055-034-000_0-000.jpg		2021-03-22 09:35:17	2021-03-22 09:35:18		NO		IN FOCUS
169548447	https://volunteer.ala.org.au/validate/task/169548447	Valid		system	Tile_055-034-000_0-000.jpg			2021-03-22 09:35:18		NO		IN FOCUS
169548448	https://volunteer.ala.org.au/validate/task/169548448	Valid		system	Tile_055-035-000_0-000.jpg		2021-03-22 00:19:59	2021-03-22 09:31:34		NO		IN FOCUS
169548448	https://volunteer.ala.org.au/validate/task/169548448	Valid		system	Tile_055-035-000_0-000.jpg		2021-03-21 21:57:12	2021-03-22 09:31:34		NO		IN FOCUS
169548448	https://volunteer.ala.org.au/validate/task/169548448	Valid		system	Tile_055-035-000_0-000.jpg			2021-03-22 09:31:34		NO		IN FOCUS
169548448	https://volunteer.ala.org.au/validate/task/169548448	Valid		system	Tile_055-035-000_0-000.jpg		2021-03-22 09:31:33	2021-03-22 09:31:34		NO		IN FOCUS
169548449	https://volunteer.ala.org.au/validate/task/169548449	Valid		system	Tile_055-036-000_0-000.jpg		2021-03-22 09:31:52	2021-03-22 09:31:52		NO		IN FOCUS
169548449	https://volunteer.ala.org.au/validate/task/169548449	Valid		system	Tile_055-036-000_0-000.jpg			2021-03-22 09:31:52		NO		IN FOCUS
169548449	https://volunteer.ala.org.au/validate/task/169548449	Valid		system	Tile_055-036-000_0-000.jpg		2021-03-21 21:57:21	2021-03-22 09:31:52		NO		IN FOCUS
169548449	https://volunteer.ala.org.au/validate/task/169548449	Valid		system	Tile_055-036-000_0-000.jpg		2021-03-22 00:20:16	2021-03-22 09:31:52		NO		IN FOCUS
169548450	https://volunteer.ala.org.au/validate/task/169548450	Valid		system	Tile_055-037-000_0-000.jpg		2021-03-22 09:38:49	2021-03-22 12:35:58		NO		IN FOCUS
169548450	https://volunteer.ala.org.au/validate/task/169548450	Valid		system	Tile_055-037-000_0-000.jpg		2021-03-21 21:57:30	2021-03-22 12:35:58		NO		IN FOCUS
169548450	https://volunteer.ala.org.au/validate/task/169548450	Valid		system	Tile_055-037-000_0-000.jpg		2021-03-22 12:38:32	2021-03-22 12:35:58	1	YES	Both MIDDLE and EDGE	IN FOCUS		Other porate angiosperm pollen
169548450	https://volunteer.ala.org.au/validate/task/169548450	Valid		system	Tile_055-037-000_0-000.jpg		2021-03-22 12:35:57	2021-03-22 12:35:58		NO		IN FOCUS
169548450	https://volunteer.ala.org.au/validate/task/169548450	Valid		system	Tile_055-037-000_0-000.jpg			2021-03-22 12:35:58		NO		IN FOCUS
169548451	https://volunteer.ala.org.au/validate/task/169548451	Valid		system	Tile_055-038-000_0-000.jpg			2021-03-22 09:39:04		NO		IN FOCUS
169548451	https://volunteer.ala.org.au/validate/task/169548451	Valid		system	Tile_055-038-000_0-000.jpg		2021-03-22 09:39:04	2021-03-22 09:39:04		NO		IN FOCUS
169548451	https://volunteer.ala.org.au/validate/task/169548451	Valid		system	Tile_055-038-000_0-000.jpg		2021-03-21 21:57:39	2021-03-22 09:39:04		NO		IN FOCUS
169548451	https://volunteer.ala.org.au/validate/task/169548451	Valid		system	Tile_055-038-000_0-000.jpg		2021-03-22 09:32:56	2021-03-22 09:39:04		NO		IN FOCUS
169548452	https://volunteer.ala.org.au/validate/task/169548452	Valid		system	Tile_055-039-000_0-000.jpg		2021-03-22 09:33:17	2021-03-22 09:39:19		NO		IN FOCUS
169548452	https://volunteer.ala.org.au/validate/task/169548452	Valid		system	Tile_055-039-000_0-000.jpg		2021-03-21 21:57:47	2021-03-22 09:39:19		NO		IN FOCUS
169548452	https://volunteer.ala.org.au/validate/task/169548452	Valid		system	Tile_055-039-000_0-000.jpg		2021-03-22 09:39:19	2021-03-22 09:39:19		NO		IN FOCUS
169548452	https://volunteer.ala.org.au/validate/task/169548452	Valid		system	Tile_055-039-000_0-000.jpg			2021-03-22 09:39:19		NO		IN FOCUS
169548453	https://volunteer.ala.org.au/validate/task/169548453	Valid		system	Tile_055-040-000_0-000.jpg			2021-03-22 09:39:32		NO		IN FOCUS
169548453	https://volunteer.ala.org.au/validate/task/169548453	Valid		system	Tile_055-040-000_0-000.jpg		2021-03-21 21:57:57	2021-03-22 09:39:32		NO		IN FOCUS
169548453	https://volunteer.ala.org.au/validate/task/169548453	Valid		system	Tile_055-040-000_0-000.jpg		2021-03-22 09:39:32	2021-03-22 09:39:32		NO		IN FOCUS
169548453	https://volunteer.ala.org.au/validate/task/169548453	Valid		system	Tile_055-040-000_0-000.jpg		2021-03-22 09:36:21	2021-03-22 09:39:32		NO		IN FOCUS
169548454	https://volunteer.ala.org.au/validate/task/169548454	Valid		system	Tile_055-041-000_0-000.jpg		2021-03-22 09:36:40	2021-03-22 09:39:53		NO		IN FOCUS
169548454	https://volunteer.ala.org.au/validate/task/169548454	Valid		system	Tile_055-041-000_0-000.jpg		2021-03-21 21:58:06	2021-03-22 09:39:53		NO		IN FOCUS
169548454	https://volunteer.ala.org.au/validate/task/169548454	Valid		system	Tile_055-041-000_0-000.jpg			2021-03-22 09:39:53		NO		IN FOCUS
169548454	https://volunteer.ala.org.au/validate/task/169548454	Valid		system	Tile_055-041-000_0-000.jpg		2021-03-22 09:39:53	2021-03-22 09:39:53		NO		IN FOCUS
169548455	https://volunteer.ala.org.au/validate/task/169548455	Valid		system	Tile_055-042-000_0-000.jpg		2021-03-21 21:58:15	2021-03-22 09:40:13		NO		IN FOCUS
169548455	https://volunteer.ala.org.au/validate/task/169548455	Valid		system	Tile_055-042-000_0-000.jpg			2021-03-22 09:40:13		NO		IN FOCUS
169548455	https://volunteer.ala.org.au/validate/task/169548455	Valid		system	Tile_055-042-000_0-000.jpg		2021-03-22 09:40:12	2021-03-22 09:40:13		NO		IN FOCUS
169548455	https://volunteer.ala.org.au/validate/task/169548455	Valid		system	Tile_055-042-000_0-000.jpg		2021-03-22 09:37:03	2021-03-22 09:40:13		NO		IN FOCUS
169548456	https://volunteer.ala.org.au/validate/task/169548456	Valid		system	Tile_055-043-000_0-000.jpg		2021-03-21 21:58:24	2021-03-22 09:40:36		NO		IN FOCUS
169548456	https://volunteer.ala.org.au/validate/task/169548456	Valid		system	Tile_055-043-000_0-000.jpg		2021-03-22 09:37:30	2021-03-22 09:40:36		NO		IN FOCUS
169548456	https://volunteer.ala.org.au/validate/task/169548456	Valid		system	Tile_055-043-000_0-000.jpg			2021-03-22 09:40:36		NO		IN FOCUS
169548456	https://volunteer.ala.org.au/validate/task/169548456	Valid		system	Tile_055-043-000_0-000.jpg		2021-03-22 09:40:36	2021-03-22 09:40:36		NO		IN FOCUS
169548457	https://volunteer.ala.org.au/validate/task/169548457	Valid		system	Tile_055-044-000_0-000.jpg			2021-03-22 12:37:30	1	YES	MIDDLE	IN FOCUS		Unknown
169548457	https://volunteer.ala.org.au/validate/task/169548457	Valid		system	Tile_055-044-000_0-000.jpg		2021-03-22 12:37:29	2021-03-22 12:37:30	1	YES	MIDDLE	IN FOCUS		Unknown
169548457	https://volunteer.ala.org.au/validate/task/169548457	Valid		system	Tile_055-044-000_0-000.jpg		2021-03-21 21:59:54	2021-03-22 12:37:30	1	YES	MIDDLE	IN FOCUS		Unknown
169548457	https://volunteer.ala.org.au/validate/task/169548457	Valid		system	Tile_055-044-000_0-000.jpg		2021-03-22 12:43:23	2021-03-22 12:37:30	1	YES	Both MIDDLE and EDGE	IN FOCUS		Fungal spores
169548457	https://volunteer.ala.org.au/validate/task/169548457	Valid		system	Tile_055-044-000_0-000.jpg		2021-03-22 09:39:17	2021-03-22 12:37:30	1	YES	MIDDLE	IN FOCUS		Unknown
169548458	https://volunteer.ala.org.au/validate/task/169548458	Valid		system	Tile_055-045-000_0-000.jpg			2021-03-22 09:41:02		NO		IN FOCUS
169548458	https://volunteer.ala.org.au/validate/task/169548458	Valid		system	Tile_055-045-000_0-000.jpg		2021-03-21 22:00:04	2021-03-22 09:41:02		NO		IN FOCUS
169548458	https://volunteer.ala.org.au/validate/task/169548458	Valid		system	Tile_055-045-000_0-000.jpg		2021-03-22 09:39:39	2021-03-22 09:41:02		NO		IN FOCUS
169548458	https://volunteer.ala.org.au/validate/task/169548458	Valid		system	Tile_055-045-000_0-000.jpg		2021-03-22 09:41:02	2021-03-22 09:41:02		NO		IN FOCUS
169548459	https://volunteer.ala.org.au/validate/task/169548459	Valid		system	Tile_055-046-000_0-000.jpg		2021-03-22 09:41:27	2021-03-22 09:41:28		NO		IN FOCUS
169548459	https://volunteer.ala.org.au/validate/task/169548459	Valid		system	Tile_055-046-000_0-000.jpg			2021-03-22 09:41:28		NO		IN FOCUS
169548459	https://volunteer.ala.org.au/validate/task/169548459	Valid		system	Tile_055-046-000_0-000.jpg		2021-03-22 09:39:56	2021-03-22 09:41:28		NO		IN FOCUS
169548459	https://volunteer.ala.org.au/validate/task/169548459	Valid		system	Tile_055-046-000_0-000.jpg		2021-03-21 22:00:44	2021-03-22 09:41:28		NO		IN FOCUS
169548460	https://volunteer.ala.org.au/validate/task/169548460	Valid		system	Tile_055-047-000_0-000.jpg		2021-03-22 12:40:26	2021-03-22 12:39:32	1	YES	Both MIDDLE and EDGE	IN FOCUS		Fungal spores
169548460	https://volunteer.ala.org.au/validate/task/169548460	Valid		system	Tile_055-047-000_0-000.jpg		2021-03-22 09:41:40	2021-03-22 12:39:32		NO		IN FOCUS
169548460	https://volunteer.ala.org.au/validate/task/169548460	Valid		system	Tile_055-047-000_0-000.jpg		2021-03-21 22:00:56	2021-03-22 12:39:32		NO		IN FOCUS
169548460	https://volunteer.ala.org.au/validate/task/169548460	Valid		system	Tile_055-047-000_0-000.jpg			2021-03-22 12:39:32		NO		IN FOCUS
169548460	https://volunteer.ala.org.au/validate/task/169548460	Valid		system	Tile_055-047-000_0-000.jpg		2021-03-22 12:39:31	2021-03-22 12:39:32		NO		IN FOCUS
169548461	https://volunteer.ala.org.au/validate/task/169548461	Valid		system	Tile_055-048-000_0-000.jpg			2021-03-22 09:42:01		NO		IN FOCUS
169548461	https://volunteer.ala.org.au/validate/task/169548461	Valid		system	Tile_055-048-000_0-000.jpg		2021-03-22 09:42:01	2021-03-22 09:42:01		NO		IN FOCUS
169548461	https://volunteer.ala.org.au/validate/task/169548461	Valid		system	Tile_055-048-000_0-000.jpg		2021-03-21 22:01:05	2021-03-22 09:42:01		NO		IN FOCUS
169548461	https://volunteer.ala.org.au/validate/task/169548461	Valid		system	Tile_055-048-000_0-000.jpg		2021-03-22 09:40:24	2021-03-22 09:42:01		NO		IN FOCUS
169548462	https://volunteer.ala.org.au/validate/task/169548462	Valid		system	Tile_055-049-000_0-000.jpg		2021-03-22 09:40:44	2021-03-22 09:42:16		NO		IN FOCUS
169548462	https://volunteer.ala.org.au/validate/task/169548462	Valid		system	Tile_055-049-000_0-000.jpg		2021-03-22 09:42:15	2021-03-22 09:42:16		NO		IN FOCUS
169548462	https://volunteer.ala.org.au/validate/task/169548462	Valid		system	Tile_055-049-000_0-000.jpg			2021-03-22 09:42:16		NO		IN FOCUS
169548462	https://volunteer.ala.org.au/validate/task/169548462	Valid		system	Tile_055-049-000_0-000.jpg		2021-03-21 22:01:14	2021-03-22 09:42:16		NO		IN FOCUS
169548463	https://volunteer.ala.org.au/validate/task/169548463				Tile_055-050-000_0-000.jpg		2021-03-22 12:40:54		1	YES	MIDDLE	IN FOCUS		Unknown
169548463	https://volunteer.ala.org.au/validate/task/169548463				Tile_055-050-000_0-000.jpg		2021-03-22 09:52:57			NO		IN FOCUS
169548463	https://volunteer.ala.org.au/validate/task/169548463				Tile_055-050-000_0-000.jpg		2021-03-21 22:02:11			NO		IN FOCUS
169548463	https://volunteer.ala.org.au/validate/task/169548463				Tile_055-050-000_0-000.jpg		2021-03-22 12:43:15		1	YES	MIDDLE	IN FOCUS		Other colpate angiosperm pollen
169548464	https://volunteer.ala.org.au/validate/task/169548464	Valid		system	Tile_055-051-000_0-000.jpg		2021-03-22 09:42:56	2021-03-22 09:42:57		NO		IN FOCUS
169548464	https://volunteer.ala.org.au/validate/task/169548464	Valid		system	Tile_055-051-000_0-000.jpg			2021-03-22 09:42:57		NO		IN FOCUS
169548464	https://volunteer.ala.org.au/validate/task/169548464	Valid		system	Tile_055-051-000_0-000.jpg		2021-03-21 22:02:20	2021-03-22 09:42:57		NO		IN FOCUS
169548464	https://volunteer.ala.org.au/validate/task/169548464	Valid		system	Tile_055-051-000_0-000.jpg		2021-03-22 09:41:14	2021-03-22 09:42:57		NO		IN FOCUS
169548465	https://volunteer.ala.org.au/validate/task/169548465	Valid		system	Tile_055-052-000_0-000.jpg		2021-03-22 09:41:38	2021-03-22 09:43:28		NO		IN FOCUS
169548465	https://volunteer.ala.org.au/validate/task/169548465	Valid		system	Tile_055-052-000_0-000.jpg			2021-03-22 09:43:28		NO		IN FOCUS
169548465	https://volunteer.ala.org.au/validate/task/169548465	Valid		system	Tile_055-052-000_0-000.jpg		2021-03-21 22:02:29	2021-03-22 09:43:28		NO		IN FOCUS
169548465	https://volunteer.ala.org.au/validate/task/169548465	Valid		system	Tile_055-052-000_0-000.jpg		2021-03-22 09:43:27	2021-03-22 09:43:28		NO		IN FOCUS
169548466	https://volunteer.ala.org.au/validate/task/169548466	Valid		system	Tile_055-053-000_0-000.jpg		2021-03-22 09:42:09	2021-03-22 09:44:27		NO		IN FOCUS
169548466	https://volunteer.ala.org.au/validate/task/169548466	Valid		system	Tile_055-053-000_0-000.jpg		2021-03-21 22:02:40	2021-03-22 09:44:27		NO		IN FOCUS
169548466	https://volunteer.ala.org.au/validate/task/169548466	Valid		system	Tile_055-053-000_0-000.jpg		2021-03-22 09:44:27	2021-03-22 09:44:27		NO		IN FOCUS
169548466	https://volunteer.ala.org.au/validate/task/169548466	Valid		system	Tile_055-053-000_0-000.jpg			2021-03-22 09:44:27		NO		IN FOCUS
169548467	https://volunteer.ala.org.au/validate/task/169548467	Valid		system	Tile_055-054-000_0-000.jpg		2021-03-22 09:45:20	2021-03-22 09:45:20		NO		IN FOCUS
169548467	https://volunteer.ala.org.au/validate/task/169548467	Valid		system	Tile_055-054-000_0-000.jpg			2021-03-22 09:45:20		NO		IN FOCUS
169548467	https://volunteer.ala.org.au/validate/task/169548467	Valid		system	Tile_055-054-000_0-000.jpg		2021-03-21 22:02:50	2021-03-22 09:45:20		NO		IN FOCUS
169548467	https://volunteer.ala.org.au/validate/task/169548467	Valid		system	Tile_055-054-000_0-000.jpg		2021-03-22 09:42:49	2021-03-22 09:45:20		NO		IN FOCUS
169548468	https://volunteer.ala.org.au/validate/task/169548468	Valid		system	Tile_055-055-000_0-000.jpg		2021-03-22 09:45:41	2021-03-22 09:45:41		NO		IN FOCUS
169548468	https://volunteer.ala.org.au/validate/task/169548468	Valid		system	Tile_055-055-000_0-000.jpg			2021-03-22 09:45:41		NO		IN FOCUS
169548468	https://volunteer.ala.org.au/validate/task/169548468	Valid		system	Tile_055-055-000_0-000.jpg		2021-03-22 09:43:11	2021-03-22 09:45:41		NO		IN FOCUS
169548468	https://volunteer.ala.org.au/validate/task/169548468	Valid		system	Tile_055-055-000_0-000.jpg		2021-03-21 22:02:59	2021-03-22 09:45:41		NO		IN FOCUS
169548469	https://volunteer.ala.org.au/validate/task/169548469	Valid		system	Tile_055-056-000_0-000.jpg		2021-03-21 22:03:09	2021-03-22 09:45:58		NO		IN FOCUS
169548469	https://volunteer.ala.org.au/validate/task/169548469	Valid		system	Tile_055-056-000_0-000.jpg		2021-03-22 09:43:28	2021-03-22 09:45:58		NO		IN FOCUS
169548469	https://volunteer.ala.org.au/validate/task/169548469	Valid		system	Tile_055-056-000_0-000.jpg		2021-03-22 09:45:58	2021-03-22 09:45:58		NO		IN FOCUS
169548469	https://volunteer.ala.org.au/validate/task/169548469	Valid		system	Tile_055-056-000_0-000.jpg			2021-03-22 09:45:58		NO		IN FOCUS
169548470	https://volunteer.ala.org.au/validate/task/169548470	Valid		system	Tile_055-057-000_0-000.jpg		2021-03-22 09:46:52	2021-03-22 09:46:52		NO		IN FOCUS
169548470	https://volunteer.ala.org.au/validate/task/169548470	Valid		system	Tile_055-057-000_0-000.jpg			2021-03-22 09:46:52		NO		IN FOCUS
169548470	https://volunteer.ala.org.au/validate/task/169548470	Valid		system	Tile_055-057-000_0-000.jpg		2021-03-22 09:43:55	2021-03-22 09:46:52		NO		IN FOCUS
169548470	https://volunteer.ala.org.au/validate/task/169548470	Valid		system	Tile_055-057-000_0-000.jpg		2021-03-21 22:03:18	2021-03-22 09:46:52		NO		IN FOCUS
169548471	https://volunteer.ala.org.au/validate/task/169548471	Valid		system	Tile_055-058-000_0-000.jpg		2021-03-21 22:03:27	2021-03-22 09:47:34		NO		IN FOCUS
169548471	https://volunteer.ala.org.au/validate/task/169548471	Valid		system	Tile_055-058-000_0-000.jpg		2021-03-22 09:47:34	2021-03-22 09:47:34		NO		IN FOCUS
169548471	https://volunteer.ala.org.au/validate/task/169548471	Valid		system	Tile_055-058-000_0-000.jpg			2021-03-22 09:47:34		NO		IN FOCUS
169548471	https://volunteer.ala.org.au/validate/task/169548471	Valid		system	Tile_055-058-000_0-000.jpg		2021-03-22 09:45:46	2021-03-22 09:47:34		NO		IN FOCUS
169548472	https://volunteer.ala.org.au/validate/task/169548472	Valid		system	Tile_055-059-000_0-000.jpg			2021-03-22 09:53:09		NO		IN FOCUS
169548472	https://volunteer.ala.org.au/validate/task/169548472	Valid		system	Tile_055-059-000_0-000.jpg		2021-03-22 09:47:47	2021-03-22 09:53:09		NO		IN FOCUS
169548472	https://volunteer.ala.org.au/validate/task/169548472	Valid		system	Tile_055-059-000_0-000.jpg		2021-03-22 09:53:09	2021-03-22 09:53:09		NO		IN FOCUS
169548472	https://volunteer.ala.org.au/validate/task/169548472	Valid		system	Tile_055-059-000_0-000.jpg		2021-03-21 22:03:36	2021-03-22 09:53:09		NO		IN FOCUS
169548473	https://volunteer.ala.org.au/validate/task/169548473	Valid		system	Tile_055-060-000_0-000.jpg		2021-03-21 22:03:46	2021-03-22 09:48:50		NO		IN FOCUS
169548473	https://volunteer.ala.org.au/validate/task/169548473	Valid		system	Tile_055-060-000_0-000.jpg			2021-03-22 09:48:50		NO		IN FOCUS
169548473	https://volunteer.ala.org.au/validate/task/169548473	Valid		system	Tile_055-060-000_0-000.jpg		2021-03-22 09:48:50	2021-03-22 09:48:50		NO		IN FOCUS
169548473	https://volunteer.ala.org.au/validate/task/169548473	Valid		system	Tile_055-060-000_0-000.jpg		2021-03-22 09:46:45	2021-03-22 09:48:50		NO		IN FOCUS
169548474	https://volunteer.ala.org.au/validate/task/169548474	Valid		system	Tile_056-001-000_0-000.jpg			2021-03-22 09:58:25		NO		IN FOCUS
169548474	https://volunteer.ala.org.au/validate/task/169548474	Valid		system	Tile_056-001-000_0-000.jpg		2021-03-22 09:58:25	2021-03-22 09:58:25		NO		IN FOCUS
169548474	https://volunteer.ala.org.au/validate/task/169548474	Valid		system	Tile_056-001-000_0-000.jpg		2021-03-22 09:49:46	2021-03-22 09:58:25		NO		IN FOCUS
169548474	https://volunteer.ala.org.au/validate/task/169548474	Valid		system	Tile_056-001-000_0-000.jpg		2021-03-21 22:03:54	2021-03-22 09:58:25		NO		IN FOCUS
169548475	https://volunteer.ala.org.au/validate/task/169548475	Valid		system	Tile_056-002-000_0-000.jpg		2021-03-22 09:50:00	2021-03-22 09:50:00		NO		IN FOCUS
169548475	https://volunteer.ala.org.au/validate/task/169548475	Valid		system	Tile_056-002-000_0-000.jpg		2021-03-21 22:04:03	2021-03-22 09:50:00		NO		IN FOCUS
169548475	https://volunteer.ala.org.au/validate/task/169548475	Valid		system	Tile_056-002-000_0-000.jpg			2021-03-22 09:50:00		NO		IN FOCUS
169548475	https://volunteer.ala.org.au/validate/task/169548475	Valid		system	Tile_056-002-000_0-000.jpg		2021-03-22 09:47:39	2021-03-22 09:50:00		NO		IN FOCUS
169548476	https://volunteer.ala.org.au/validate/task/169548476	Valid		system	Tile_056-003-000_0-000.jpg		2021-03-22 09:58:36	2021-03-22 09:58:36		NO		IN FOCUS
169548476	https://volunteer.ala.org.au/validate/task/169548476	Valid		system	Tile_056-003-000_0-000.jpg		2021-03-22 09:50:11	2021-03-22 09:58:36		NO		IN FOCUS
169548476	https://volunteer.ala.org.au/validate/task/169548476	Valid		system	Tile_056-003-000_0-000.jpg			2021-03-22 09:58:36		NO		IN FOCUS
169548476	https://volunteer.ala.org.au/validate/task/169548476	Valid		system	Tile_056-003-000_0-000.jpg		2021-03-21 22:04:12	2021-03-22 09:58:36		NO		IN FOCUS
169548477	https://volunteer.ala.org.au/validate/task/169548477	Valid		system	Tile_056-004-000_0-000.jpg		2021-03-21 22:04:20	2021-03-22 09:50:59		NO		IN FOCUS
169548477	https://volunteer.ala.org.au/validate/task/169548477	Valid		system	Tile_056-004-000_0-000.jpg		2021-03-22 09:48:24	2021-03-22 09:50:59		NO		IN FOCUS
169548477	https://volunteer.ala.org.au/validate/task/169548477	Valid		system	Tile_056-004-000_0-000.jpg		2021-03-22 09:50:59	2021-03-22 09:50:59		NO		IN FOCUS
169548477	https://volunteer.ala.org.au/validate/task/169548477	Valid		system	Tile_056-004-000_0-000.jpg			2021-03-22 09:50:59		NO		IN FOCUS
169548478	https://volunteer.ala.org.au/validate/task/169548478	Valid		system	Tile_056-005-000_0-000.jpg			2021-03-22 09:51:35		NO		IN FOCUS
169548478	https://volunteer.ala.org.au/validate/task/169548478	Valid		system	Tile_056-005-000_0-000.jpg		2021-03-22 09:51:35	2021-03-22 09:51:35		NO		IN FOCUS
169548478	https://volunteer.ala.org.au/validate/task/169548478	Valid		system	Tile_056-005-000_0-000.jpg		2021-03-21 22:04:29	2021-03-22 09:51:35		NO		IN FOCUS
169548478	https://volunteer.ala.org.au/validate/task/169548478	Valid		system	Tile_056-005-000_0-000.jpg		2021-03-22 09:48:43	2021-03-22 09:51:35		NO		IN FOCUS
169548479	https://volunteer.ala.org.au/validate/task/169548479	Valid		system	Tile_056-006-000_0-000.jpg		2021-03-22 09:48:59	2021-03-22 09:52:15		NO		IN FOCUS
169548479	https://volunteer.ala.org.au/validate/task/169548479	Valid		system	Tile_056-006-000_0-000.jpg		2021-03-21 22:04:37	2021-03-22 09:52:15		NO		IN FOCUS
169548479	https://volunteer.ala.org.au/validate/task/169548479	Valid		system	Tile_056-006-000_0-000.jpg			2021-03-22 09:52:15		NO		IN FOCUS
169548479	https://volunteer.ala.org.au/validate/task/169548479	Valid		system	Tile_056-006-000_0-000.jpg		2021-03-22 09:52:14	2021-03-22 09:52:15		NO		IN FOCUS
169548480	https://volunteer.ala.org.au/validate/task/169548480	Valid		system	Tile_056-007-000_0-000.jpg			2021-03-22 09:52:26		NO		IN FOCUS
169548480	https://volunteer.ala.org.au/validate/task/169548480	Valid		system	Tile_056-007-000_0-000.jpg		2021-03-22 09:52:26	2021-03-22 09:52:26		NO		IN FOCUS
169548480	https://volunteer.ala.org.au/validate/task/169548480	Valid		system	Tile_056-007-000_0-000.jpg		2021-03-22 09:49:37	2021-03-22 09:52:26		NO		IN FOCUS
169548480	https://volunteer.ala.org.au/validate/task/169548480	Valid		system	Tile_056-007-000_0-000.jpg		2021-03-21 22:04:45	2021-03-22 09:52:26		NO		IN FOCUS
169548481	https://volunteer.ala.org.au/validate/task/169548481	Valid		system	Tile_056-008-000_0-000.jpg		2021-03-21 22:04:53	2021-03-22 09:53:36		NO		IN FOCUS
169548481	https://volunteer.ala.org.au/validate/task/169548481	Valid		system	Tile_056-008-000_0-000.jpg		2021-03-22 09:50:01	2021-03-22 09:53:36		NO		IN FOCUS
169548481	https://volunteer.ala.org.au/validate/task/169548481	Valid		system	Tile_056-008-000_0-000.jpg			2021-03-22 09:53:36		NO		IN FOCUS
169548481	https://volunteer.ala.org.au/validate/task/169548481	Valid		system	Tile_056-008-000_0-000.jpg		2021-03-22 09:53:36	2021-03-22 09:53:36		NO		IN FOCUS
169548482	https://volunteer.ala.org.au/validate/task/169548482	Valid		system	Tile_056-009-000_0-000.jpg		2021-03-22 09:51:48	2021-03-22 09:53:49		NO		IN FOCUS
169548482	https://volunteer.ala.org.au/validate/task/169548482	Valid		system	Tile_056-009-000_0-000.jpg		2021-03-22 09:53:49	2021-03-22 09:53:49		NO		IN FOCUS
169548482	https://volunteer.ala.org.au/validate/task/169548482	Valid		system	Tile_056-009-000_0-000.jpg			2021-03-22 09:53:49		NO		IN FOCUS
169548482	https://volunteer.ala.org.au/validate/task/169548482	Valid		system	Tile_056-009-000_0-000.jpg		2021-03-21 22:05:01	2021-03-22 09:53:49		NO		IN FOCUS
169548483	https://volunteer.ala.org.au/validate/task/169548483	Valid		system	Tile_056-010-000_0-000.jpg		2021-03-22 09:52:10	2021-03-22 09:54:29		NO		IN FOCUS
169548483	https://volunteer.ala.org.au/validate/task/169548483	Valid		system	Tile_056-010-000_0-000.jpg		2021-03-21 22:05:10	2021-03-22 09:54:29		NO		IN FOCUS
169548483	https://volunteer.ala.org.au/validate/task/169548483	Valid		system	Tile_056-010-000_0-000.jpg		2021-03-22 09:54:29	2021-03-22 09:54:29		NO		IN FOCUS
169548483	https://volunteer.ala.org.au/validate/task/169548483	Valid		system	Tile_056-010-000_0-000.jpg			2021-03-22 09:54:29		NO		IN FOCUS
169548484	https://volunteer.ala.org.au/validate/task/169548484	Valid		system	Tile_056-011-000_0-000.jpg		2021-03-21 22:05:19	2021-03-22 09:58:47		NO		IN FOCUS
169548484	https://volunteer.ala.org.au/validate/task/169548484	Valid		system	Tile_056-011-000_0-000.jpg		2021-03-22 09:55:12	2021-03-22 09:58:47		NO		IN FOCUS
169548484	https://volunteer.ala.org.au/validate/task/169548484	Valid		system	Tile_056-011-000_0-000.jpg		2021-03-22 09:58:47	2021-03-22 09:58:47		NO		IN FOCUS
169548484	https://volunteer.ala.org.au/validate/task/169548484	Valid		system	Tile_056-011-000_0-000.jpg			2021-03-22 09:58:47		NO		IN FOCUS
169548485	https://volunteer.ala.org.au/validate/task/169548485	Valid		system	Tile_056-012-000_0-000.jpg		2021-03-22 09:53:13	2021-03-22 09:55:28		NO		IN FOCUS
169548485	https://volunteer.ala.org.au/validate/task/169548485	Valid		system	Tile_056-012-000_0-000.jpg		2021-03-22 09:55:28	2021-03-22 09:55:28		NO		IN FOCUS
169548485	https://volunteer.ala.org.au/validate/task/169548485	Valid		system	Tile_056-012-000_0-000.jpg		2021-03-21 22:05:27	2021-03-22 09:55:28		NO		IN FOCUS
169548485	https://volunteer.ala.org.au/validate/task/169548485	Valid		system	Tile_056-012-000_0-000.jpg			2021-03-22 09:55:28		NO		IN FOCUS
169548486	https://volunteer.ala.org.au/validate/task/169548486	Valid		system	Tile_056-013-000_0-000.jpg		2021-03-21 22:05:36	2021-03-22 09:55:45		NO		IN FOCUS
169548486	https://volunteer.ala.org.au/validate/task/169548486	Valid		system	Tile_056-013-000_0-000.jpg			2021-03-22 09:55:45		NO		IN FOCUS
169548486	https://volunteer.ala.org.au/validate/task/169548486	Valid		system	Tile_056-013-000_0-000.jpg		2021-03-22 09:55:44	2021-03-22 09:55:45		NO		IN FOCUS
169548486	https://volunteer.ala.org.au/validate/task/169548486	Valid		system	Tile_056-013-000_0-000.jpg		2021-03-22 09:53:34	2021-03-22 09:55:45		NO		IN FOCUS
169548487	https://volunteer.ala.org.au/validate/task/169548487	Valid		system	Tile_056-014-000_0-000.jpg		2021-03-22 09:53:57	2021-03-22 09:56:08		NO		IN FOCUS
169548487	https://volunteer.ala.org.au/validate/task/169548487	Valid		system	Tile_056-014-000_0-000.jpg		2021-03-21 22:05:45	2021-03-22 09:56:08		NO		IN FOCUS
169548487	https://volunteer.ala.org.au/validate/task/169548487	Valid		system	Tile_056-014-000_0-000.jpg		2021-03-22 09:56:07	2021-03-22 09:56:08		NO		IN FOCUS
169548487	https://volunteer.ala.org.au/validate/task/169548487	Valid		system	Tile_056-014-000_0-000.jpg			2021-03-22 09:56:08		NO		IN FOCUS
169548488	https://volunteer.ala.org.au/validate/task/169548488	Valid		system	Tile_056-015-000_0-000.jpg		2021-03-21 22:05:53	2021-03-22 09:58:58		NO		IN FOCUS
169548488	https://volunteer.ala.org.au/validate/task/169548488	Valid		system	Tile_056-015-000_0-000.jpg		2021-03-22 09:56:28	2021-03-22 09:58:58		NO		IN FOCUS
169548488	https://volunteer.ala.org.au/validate/task/169548488	Valid		system	Tile_056-015-000_0-000.jpg		2021-03-22 09:58:57	2021-03-22 09:58:58		NO		IN FOCUS
169548488	https://volunteer.ala.org.au/validate/task/169548488	Valid		system	Tile_056-015-000_0-000.jpg			2021-03-22 09:58:58		NO		IN FOCUS
169548489	https://volunteer.ala.org.au/validate/task/169548489	Valid		system	Tile_056-016-000_0-000.jpg		2021-03-22 09:56:55	2021-03-22 09:56:56		NO		IN FOCUS
169548489	https://volunteer.ala.org.au/validate/task/169548489	Valid		system	Tile_056-016-000_0-000.jpg		2021-03-22 09:54:42	2021-03-22 09:56:56		NO		IN FOCUS
169548489	https://volunteer.ala.org.au/validate/task/169548489	Valid		system	Tile_056-016-000_0-000.jpg			2021-03-22 09:56:56		NO		IN FOCUS
169548489	https://volunteer.ala.org.au/validate/task/169548489	Valid		system	Tile_056-016-000_0-000.jpg		2021-03-21 22:06:02	2021-03-22 09:56:56		NO		IN FOCUS
169548490	https://volunteer.ala.org.au/validate/task/169548490	Valid		system	Tile_056-017-000_0-000.jpg		2021-03-21 22:06:11	2021-03-22 09:57:50		NO		IN FOCUS
169548490	https://volunteer.ala.org.au/validate/task/169548490	Valid		system	Tile_056-017-000_0-000.jpg		2021-03-22 09:55:05	2021-03-22 09:57:50		NO		IN FOCUS
169548490	https://volunteer.ala.org.au/validate/task/169548490	Valid		system	Tile_056-017-000_0-000.jpg			2021-03-22 09:57:50		NO		IN FOCUS
169548490	https://volunteer.ala.org.au/validate/task/169548490	Valid		system	Tile_056-017-000_0-000.jpg		2021-03-22 09:57:50	2021-03-22 09:57:50		NO		IN FOCUS
169548491	https://volunteer.ala.org.au/validate/task/169548491	Valid		system	Tile_056-018-000_0-000.jpg		2021-03-22 09:58:40	2021-03-22 09:59:09		NO		IN FOCUS
169548491	https://volunteer.ala.org.au/validate/task/169548491	Valid		system	Tile_056-018-000_0-000.jpg		2021-03-21 22:06:19	2021-03-22 09:59:09		NO		IN FOCUS
169548491	https://volunteer.ala.org.au/validate/task/169548491	Valid		system	Tile_056-018-000_0-000.jpg		2021-03-22 09:59:08	2021-03-22 09:59:09		NO		IN FOCUS
169548491	https://volunteer.ala.org.au/validate/task/169548491	Valid		system	Tile_056-018-000_0-000.jpg			2021-03-22 09:59:09		NO		IN FOCUS
169548492	https://volunteer.ala.org.au/validate/task/169548492	Valid		system	Tile_056-019-000_0-000.jpg		2021-03-22 09:59:06	2021-03-22 09:59:19		NO		IN FOCUS
169548492	https://volunteer.ala.org.au/validate/task/169548492	Valid		system	Tile_056-019-000_0-000.jpg		2021-03-22 09:59:18	2021-03-22 09:59:19		NO		IN FOCUS
169548492	https://volunteer.ala.org.au/validate/task/169548492	Valid		system	Tile_056-019-000_0-000.jpg			2021-03-22 09:59:19		NO		IN FOCUS
169548492	https://volunteer.ala.org.au/validate/task/169548492	Valid		system	Tile_056-019-000_0-000.jpg		2021-03-21 22:06:28	2021-03-22 09:59:19		NO		IN FOCUS
169548493	https://volunteer.ala.org.au/validate/task/169548493	Valid		system	Tile_056-020-000_0-000.jpg		2021-03-21 22:06:37	2021-03-22 09:59:29		NO		IN FOCUS
169548493	https://volunteer.ala.org.au/validate/task/169548493	Valid		system	Tile_056-020-000_0-000.jpg		2021-03-22 09:59:29	2021-03-22 09:59:29		NO		IN FOCUS
169548493	https://volunteer.ala.org.au/validate/task/169548493	Valid		system	Tile_056-020-000_0-000.jpg			2021-03-22 09:59:29		NO		IN FOCUS
169548493	https://volunteer.ala.org.au/validate/task/169548493	Valid		system	Tile_056-020-000_0-000.jpg		2021-03-22 09:59:21	2021-03-22 09:59:29		NO		IN FOCUS
169548494	https://volunteer.ala.org.au/validate/task/169548494	Valid		system	Tile_056-021-000_0-000.jpg		2021-03-22 09:59:38	2021-03-22 09:59:39		NO		IN FOCUS
169548494	https://volunteer.ala.org.au/validate/task/169548494	Valid		system	Tile_056-021-000_0-000.jpg		2021-03-22 09:59:38	2021-03-22 09:59:39		NO		IN FOCUS
169548494	https://volunteer.ala.org.au/validate/task/169548494	Valid		system	Tile_056-021-000_0-000.jpg		2021-03-21 22:06:44	2021-03-22 09:59:39		NO		IN FOCUS
169548494	https://volunteer.ala.org.au/validate/task/169548494	Valid		system	Tile_056-021-000_0-000.jpg		2021-03-22 09:59:27	2021-03-22 09:59:39		NO		IN FOCUS
169548494	https://volunteer.ala.org.au/validate/task/169548494	Valid		system	Tile_056-021-000_0-000.jpg			2021-03-22 09:59:39		NO		IN FOCUS
169548495	https://volunteer.ala.org.au/validate/task/169548495	Valid		system	Tile_056-022-000_0-000.jpg			2021-03-22 09:59:50		NO		IN FOCUS
169548495	https://volunteer.ala.org.au/validate/task/169548495	Valid		system	Tile_056-022-000_0-000.jpg		2021-03-22 09:59:48	2021-03-22 09:59:50		NO		IN FOCUS
169548495	https://volunteer.ala.org.au/validate/task/169548495	Valid		system	Tile_056-022-000_0-000.jpg		2021-03-22 09:59:50	2021-03-22 09:59:50		NO		IN FOCUS
169548495	https://volunteer.ala.org.au/validate/task/169548495	Valid		system	Tile_056-022-000_0-000.jpg		2021-03-21 22:06:52	2021-03-22 09:59:50		NO		IN FOCUS
169548496	https://volunteer.ala.org.au/validate/task/169548496	Valid		system	Tile_056-023-000_0-000.jpg		2021-03-22 10:04:21	2021-03-22 10:02:12	1	YES	MIDDLE	IN FOCUS		Spores
169548496	https://volunteer.ala.org.au/validate/task/169548496	Valid		system	Tile_056-023-000_0-000.jpg			2021-03-22 10:02:12		NO		IN FOCUS
169548496	https://volunteer.ala.org.au/validate/task/169548496	Valid		system	Tile_056-023-000_0-000.jpg		2021-03-22 10:02:12	2021-03-22 10:02:12		NO		IN FOCUS
169548496	https://volunteer.ala.org.au/validate/task/169548496	Valid		system	Tile_056-023-000_0-000.jpg		2021-03-21 22:07:02	2021-03-22 10:02:12		NO		IN FOCUS
169548496	https://volunteer.ala.org.au/validate/task/169548496	Valid		system	Tile_056-023-000_0-000.jpg		2021-03-22 10:00:04	2021-03-22 10:02:12		NO		IN FOCUS
169548497	https://volunteer.ala.org.au/validate/task/169548497	Valid		system	Tile_056-024-000_0-000.jpg		2021-03-22 10:00:12	2021-03-22 10:00:15		NO		IN FOCUS
169548497	https://volunteer.ala.org.au/validate/task/169548497	Valid		system	Tile_056-024-000_0-000.jpg			2021-03-22 10:00:15		NO		IN FOCUS
169548497	https://volunteer.ala.org.au/validate/task/169548497	Valid		system	Tile_056-024-000_0-000.jpg		2021-03-22 10:00:14	2021-03-22 10:00:15		NO		IN FOCUS
169548497	https://volunteer.ala.org.au/validate/task/169548497	Valid		system	Tile_056-024-000_0-000.jpg		2021-03-21 22:07:10	2021-03-22 10:00:15		NO		IN FOCUS
169548498	https://volunteer.ala.org.au/validate/task/169548498	Valid		system	Tile_056-025-000_0-000.jpg		2021-03-21 22:07:19	2021-03-22 10:00:35		NO		IN FOCUS
169548498	https://volunteer.ala.org.au/validate/task/169548498	Valid		system	Tile_056-025-000_0-000.jpg			2021-03-22 10:00:35		NO		IN FOCUS
169548498	https://volunteer.ala.org.au/validate/task/169548498	Valid		system	Tile_056-025-000_0-000.jpg		2021-03-22 10:00:29	2021-03-22 10:00:35		NO		IN FOCUS
169548498	https://volunteer.ala.org.au/validate/task/169548498	Valid		system	Tile_056-025-000_0-000.jpg		2021-03-22 10:00:35	2021-03-22 10:00:35		NO		IN FOCUS
169548499	https://volunteer.ala.org.au/validate/task/169548499	Valid		system	Tile_056-026-000_0-000.jpg		2021-03-22 10:01:33	2021-03-22 10:01:34		NO		IN FOCUS
169548499	https://volunteer.ala.org.au/validate/task/169548499	Valid		system	Tile_056-026-000_0-000.jpg			2021-03-22 10:01:34		NO		IN FOCUS
169548499	https://volunteer.ala.org.au/validate/task/169548499	Valid		system	Tile_056-026-000_0-000.jpg		2021-03-22 10:01:03	2021-03-22 10:01:34		NO		IN FOCUS
169548499	https://volunteer.ala.org.au/validate/task/169548499	Valid		system	Tile_056-026-000_0-000.jpg		2021-03-21 22:07:27	2021-03-22 10:01:34		NO		IN FOCUS
169548500	https://volunteer.ala.org.au/validate/task/169548500	Valid		system	Tile_056-027-000_0-000.jpg		2021-03-21 22:07:35	2021-03-22 10:02:00		NO		IN FOCUS
169548500	https://volunteer.ala.org.au/validate/task/169548500	Valid		system	Tile_056-027-000_0-000.jpg		2021-03-22 10:01:24	2021-03-22 10:02:00		NO		IN FOCUS
169548500	https://volunteer.ala.org.au/validate/task/169548500	Valid		system	Tile_056-027-000_0-000.jpg			2021-03-22 10:02:00		NO		IN FOCUS
169548500	https://volunteer.ala.org.au/validate/task/169548500	Valid		system	Tile_056-027-000_0-000.jpg		2021-03-22 10:02:00	2021-03-22 10:02:00		NO		IN FOCUS
169548501	https://volunteer.ala.org.au/validate/task/169548501	Valid		system	Tile_056-028-000_0-000.jpg			2021-03-22 10:02:15		NO		IN FOCUS
169548501	https://volunteer.ala.org.au/validate/task/169548501	Valid		system	Tile_056-028-000_0-000.jpg		2021-03-21 22:07:43	2021-03-22 10:02:15		NO		IN FOCUS
169548501	https://volunteer.ala.org.au/validate/task/169548501	Valid		system	Tile_056-028-000_0-000.jpg		2021-03-22 10:02:15	2021-03-22 10:02:15		NO		IN FOCUS
169548501	https://volunteer.ala.org.au/validate/task/169548501	Valid		system	Tile_056-028-000_0-000.jpg		2021-03-22 10:01:54	2021-03-22 10:02:15		NO		IN FOCUS
169548502	https://volunteer.ala.org.au/validate/task/169548502	Valid		system	Tile_056-029-000_0-000.jpg		2021-03-22 10:02:41	2021-03-22 10:02:46		NO		IN FOCUS
169548502	https://volunteer.ala.org.au/validate/task/169548502	Valid		system	Tile_056-029-000_0-000.jpg		2021-03-21 22:07:51	2021-03-22 10:02:46		NO		IN FOCUS
169548502	https://volunteer.ala.org.au/validate/task/169548502	Valid		system	Tile_056-029-000_0-000.jpg			2021-03-22 10:02:46		NO		IN FOCUS
169548502	https://volunteer.ala.org.au/validate/task/169548502	Valid		system	Tile_056-029-000_0-000.jpg		2021-03-22 10:02:46	2021-03-22 10:02:46		NO		IN FOCUS
169548503	https://volunteer.ala.org.au/validate/task/169548503	Valid		system	Tile_056-030-000_0-000.jpg		2021-03-22 10:05:18	2021-03-22 10:05:18		NO		IN FOCUS
169548503	https://volunteer.ala.org.au/validate/task/169548503	Valid		system	Tile_056-030-000_0-000.jpg			2021-03-22 10:05:18		NO		IN FOCUS
169548503	https://volunteer.ala.org.au/validate/task/169548503	Valid		system	Tile_056-030-000_0-000.jpg		2021-03-22 10:06:33	2021-03-22 10:05:18	2	YES	Both MIDDLE and EDGE	IN FOCUS		Fungal spores,Unknown
169548503	https://volunteer.ala.org.au/validate/task/169548503	Valid		system	Tile_056-030-000_0-000.jpg		2021-03-22 10:03:39	2021-03-22 10:05:18		NO		IN FOCUS
169548503	https://volunteer.ala.org.au/validate/task/169548503	Valid		system	Tile_056-030-000_0-000.jpg		2021-03-21 22:07:59	2021-03-22 10:05:18		NO		IN FOCUS
169548504	https://volunteer.ala.org.au/validate/task/169548504	Valid		system	Tile_056-031-000_0-000.jpg		2021-03-22 10:06:06	2021-03-22 10:06:06		NO		IN FOCUS
169548504	https://volunteer.ala.org.au/validate/task/169548504	Valid		system	Tile_056-031-000_0-000.jpg		2021-03-22 10:06:07	2021-03-22 10:06:06		NO		IN FOCUS
169548504	https://volunteer.ala.org.au/validate/task/169548504	Valid		system	Tile_056-031-000_0-000.jpg		2021-03-21 22:08:08	2021-03-22 10:06:06		NO		IN FOCUS
169548504	https://volunteer.ala.org.au/validate/task/169548504	Valid		system	Tile_056-031-000_0-000.jpg			2021-03-22 10:06:06		NO		IN FOCUS
169548504	https://volunteer.ala.org.au/validate/task/169548504	Valid		system	Tile_056-031-000_0-000.jpg		2021-03-22 10:04:06	2021-03-22 10:06:06		NO		IN FOCUS
169548505	https://volunteer.ala.org.au/validate/task/169548505	Valid		system	Tile_056-032-000_0-000.jpg		2021-03-22 10:04:39	2021-03-22 10:06:18		NO		IN FOCUS
169548505	https://volunteer.ala.org.au/validate/task/169548505	Valid		system	Tile_056-032-000_0-000.jpg		2021-03-21 22:08:18	2021-03-22 10:06:18		NO		IN FOCUS
169548505	https://volunteer.ala.org.au/validate/task/169548505	Valid		system	Tile_056-032-000_0-000.jpg		2021-03-22 10:06:17	2021-03-22 10:06:18		NO		IN FOCUS
169548505	https://volunteer.ala.org.au/validate/task/169548505	Valid		system	Tile_056-032-000_0-000.jpg			2021-03-22 10:06:18		NO		IN FOCUS
169548505	https://volunteer.ala.org.au/validate/task/169548505	Valid		system	Tile_056-032-000_0-000.jpg		2021-03-22 10:06:47	2021-03-22 10:06:18		NO		IN FOCUS
169548506	https://volunteer.ala.org.au/validate/task/169548506	Valid		system	Tile_056-033-000_0-000.jpg			2021-03-22 10:06:30		NO		IN FOCUS
169548506	https://volunteer.ala.org.au/validate/task/169548506	Valid		system	Tile_056-033-000_0-000.jpg		2021-03-22 10:07:03	2021-03-22 10:06:30		NO		IN FOCUS
169548506	https://volunteer.ala.org.au/validate/task/169548506	Valid		system	Tile_056-033-000_0-000.jpg		2021-03-22 10:06:29	2021-03-22 10:06:30		NO		IN FOCUS
169548506	https://volunteer.ala.org.au/validate/task/169548506	Valid		system	Tile_056-033-000_0-000.jpg		2021-03-21 22:08:26	2021-03-22 10:06:30		NO		IN FOCUS
169548506	https://volunteer.ala.org.au/validate/task/169548506	Valid		system	Tile_056-033-000_0-000.jpg		2021-03-22 10:05:32	2021-03-22 10:06:30		NO		IN FOCUS
169548507	https://volunteer.ala.org.au/validate/task/169548507	Valid		system	Tile_056-034-000_0-000.jpg			2021-03-22 10:06:38		NO		IN FOCUS
169548507	https://volunteer.ala.org.au/validate/task/169548507	Valid		system	Tile_056-034-000_0-000.jpg		2021-03-22 10:06:38	2021-03-22 10:06:38		NO		IN FOCUS
169548507	https://volunteer.ala.org.au/validate/task/169548507	Valid		system	Tile_056-034-000_0-000.jpg		2021-03-22 10:06:10	2021-03-22 10:06:38		NO		IN FOCUS
169548507	https://volunteer.ala.org.au/validate/task/169548507	Valid		system	Tile_056-034-000_0-000.jpg		2021-03-21 22:08:34	2021-03-22 10:06:38		NO		IN FOCUS
169548507	https://volunteer.ala.org.au/validate/task/169548507	Valid		system	Tile_056-034-000_0-000.jpg		2021-03-22 10:08:16	2021-03-22 10:06:38		YES
169548508	https://volunteer.ala.org.au/validate/task/169548508	Valid		system	Tile_056-035-000_0-000.jpg			2021-03-22 10:07:11		NO		IN FOCUS
169548508	https://volunteer.ala.org.au/validate/task/169548508	Valid		system	Tile_056-035-000_0-000.jpg		2021-03-22 10:07:01	2021-03-22 10:07:11		NO		IN FOCUS
169548508	https://volunteer.ala.org.au/validate/task/169548508	Valid		system	Tile_056-035-000_0-000.jpg		2021-03-22 10:07:10	2021-03-22 10:07:11		NO		IN FOCUS
169548508	https://volunteer.ala.org.au/validate/task/169548508	Valid		system	Tile_056-035-000_0-000.jpg		2021-03-21 22:08:42	2021-03-22 10:07:11		NO		IN FOCUS
169548509	https://volunteer.ala.org.au/validate/task/169548509	Valid		system	Tile_056-036-000_0-000.jpg			2021-03-22 10:07:40		NO		IN FOCUS
169548509	https://volunteer.ala.org.au/validate/task/169548509	Valid		system	Tile_056-036-000_0-000.jpg		2021-03-22 10:07:39	2021-03-22 10:07:40		NO		IN FOCUS
169548509	https://volunteer.ala.org.au/validate/task/169548509	Valid		system	Tile_056-036-000_0-000.jpg		2021-03-21 22:08:51	2021-03-22 10:07:40		NO		IN FOCUS
169548509	https://volunteer.ala.org.au/validate/task/169548509	Valid		system	Tile_056-036-000_0-000.jpg		2021-03-22 10:07:13	2021-03-22 10:07:40		NO		IN FOCUS
169548510	https://volunteer.ala.org.au/validate/task/169548510	Valid		system	Tile_056-037-000_0-000.jpg		2021-03-21 22:08:59	2021-03-22 10:08:22		NO		IN FOCUS
169548510	https://volunteer.ala.org.au/validate/task/169548510	Valid		system	Tile_056-037-000_0-000.jpg		2021-03-22 10:07:25	2021-03-22 10:08:22		NO		IN FOCUS
169548510	https://volunteer.ala.org.au/validate/task/169548510	Valid		system	Tile_056-037-000_0-000.jpg		2021-03-22 10:08:21	2021-03-22 10:08:22		NO		IN FOCUS
169548510	https://volunteer.ala.org.au/validate/task/169548510	Valid		system	Tile_056-037-000_0-000.jpg			2021-03-22 10:08:22		NO		IN FOCUS
169548511	https://volunteer.ala.org.au/validate/task/169548511	Valid		system	Tile_056-038-000_0-000.jpg			2021-03-22 10:08:35		NO		IN FOCUS
169548511	https://volunteer.ala.org.au/validate/task/169548511	Valid		system	Tile_056-038-000_0-000.jpg		2021-03-22 10:08:32	2021-03-22 10:08:35				OUT OF FOCUS
169548511	https://volunteer.ala.org.au/validate/task/169548511	Valid		system	Tile_056-038-000_0-000.jpg		2021-03-21 22:09:07	2021-03-22 10:08:35		NO		IN FOCUS
169548511	https://volunteer.ala.org.au/validate/task/169548511	Valid		system	Tile_056-038-000_0-000.jpg		2021-03-22 10:07:39	2021-03-22 10:08:35		NO		IN FOCUS
169548511	https://volunteer.ala.org.au/validate/task/169548511	Valid		system	Tile_056-038-000_0-000.jpg		2021-03-22 10:08:35	2021-03-22 10:08:35		NO		IN FOCUS
169548512	https://volunteer.ala.org.au/validate/task/169548512	Valid		system	Tile_056-039-000_0-000.jpg		2021-03-22 10:08:03	2021-03-22 10:09:02		NO		IN FOCUS
169548512	https://volunteer.ala.org.au/validate/task/169548512	Valid		system	Tile_056-039-000_0-000.jpg			2021-03-22 10:09:02		NO		IN FOCUS
169548512	https://volunteer.ala.org.au/validate/task/169548512	Valid		system	Tile_056-039-000_0-000.jpg		2021-03-22 10:08:49	2021-03-22 10:09:02		NO		OUT OF FOCUS
169548512	https://volunteer.ala.org.au/validate/task/169548512	Valid		system	Tile_056-039-000_0-000.jpg		2021-03-22 10:09:02	2021-03-22 10:09:02		NO		IN FOCUS
169548512	https://volunteer.ala.org.au/validate/task/169548512	Valid		system	Tile_056-039-000_0-000.jpg		2021-03-21 22:09:30	2021-03-22 10:09:02		NO		IN FOCUS
169548513	https://volunteer.ala.org.au/validate/task/169548513	Valid		system	Tile_056-040-000_0-000.jpg		2021-03-21 22:09:39	2021-03-22 10:08:59		NO		IN FOCUS
169548513	https://volunteer.ala.org.au/validate/task/169548513	Valid		system	Tile_056-040-000_0-000.jpg		2021-03-22 10:08:57	2021-03-22 10:08:59		NO		IN FOCUS
169548513	https://volunteer.ala.org.au/validate/task/169548513	Valid		system	Tile_056-040-000_0-000.jpg		2021-03-22 10:09:24	2021-03-22 10:08:59		NO		IN FOCUS
169548513	https://volunteer.ala.org.au/validate/task/169548513	Valid		system	Tile_056-040-000_0-000.jpg			2021-03-22 10:08:59		NO		IN FOCUS
169548513	https://volunteer.ala.org.au/validate/task/169548513	Valid		system	Tile_056-040-000_0-000.jpg		2021-03-22 10:08:59	2021-03-22 10:08:59		NO		IN FOCUS
169548514	https://volunteer.ala.org.au/validate/task/169548514	Valid		system	Tile_056-041-000_0-000.jpg		2021-03-21 22:09:48	2021-03-22 10:09:35		NO		IN FOCUS
169548514	https://volunteer.ala.org.au/validate/task/169548514	Valid		system	Tile_056-041-000_0-000.jpg		2021-03-22 10:09:09	2021-03-22 10:09:35		NO		IN FOCUS
169548514	https://volunteer.ala.org.au/validate/task/169548514	Valid		system	Tile_056-041-000_0-000.jpg		2021-03-22 10:25:32	2021-03-22 10:09:35				OUT OF FOCUS
169548514	https://volunteer.ala.org.au/validate/task/169548514	Valid		system	Tile_056-041-000_0-000.jpg			2021-03-22 10:09:35		NO		IN FOCUS
169548514	https://volunteer.ala.org.au/validate/task/169548514	Valid		system	Tile_056-041-000_0-000.jpg		2021-03-22 10:09:34	2021-03-22 10:09:35		NO		IN FOCUS
169548515	https://volunteer.ala.org.au/validate/task/169548515	Valid		system	Tile_056-042-000_0-000.jpg		2021-03-22 10:10:19	2021-03-22 10:10:27		NO		IN FOCUS
169548515	https://volunteer.ala.org.au/validate/task/169548515	Valid		system	Tile_056-042-000_0-000.jpg		2021-03-22 10:10:27	2021-03-22 10:10:27		NO		IN FOCUS
169548515	https://volunteer.ala.org.au/validate/task/169548515	Valid		system	Tile_056-042-000_0-000.jpg			2021-03-22 10:10:27		NO		IN FOCUS
169548515	https://volunteer.ala.org.au/validate/task/169548515	Valid		system	Tile_056-042-000_0-000.jpg		2021-03-22 10:10:35	2021-03-22 10:10:27		NO		IN FOCUS
169548515	https://volunteer.ala.org.au/validate/task/169548515	Valid		system	Tile_056-042-000_0-000.jpg		2021-03-21 22:09:56	2021-03-22 10:10:27		NO		IN FOCUS
169548516	https://volunteer.ala.org.au/validate/task/169548516	Valid		system	Tile_056-043-000_0-000.jpg		2021-03-21 22:10:06	2021-03-22 10:10:46		NO		IN FOCUS
169548516	https://volunteer.ala.org.au/validate/task/169548516	Valid		system	Tile_056-043-000_0-000.jpg		2021-03-22 10:10:51	2021-03-22 10:10:46		NO		IN FOCUS
169548516	https://volunteer.ala.org.au/validate/task/169548516	Valid		system	Tile_056-043-000_0-000.jpg		2021-03-22 10:10:46	2021-03-22 10:10:46		NO		IN FOCUS
169548516	https://volunteer.ala.org.au/validate/task/169548516	Valid		system	Tile_056-043-000_0-000.jpg			2021-03-22 10:10:46		NO		IN FOCUS
169548516	https://volunteer.ala.org.au/validate/task/169548516	Valid		system	Tile_056-043-000_0-000.jpg		2021-03-22 10:10:32	2021-03-22 10:10:46		NO		IN FOCUS
169548517	https://volunteer.ala.org.au/validate/task/169548517	Valid		system	Tile_056-044-000_0-000.jpg			2021-03-22 10:11:05		NO		IN FOCUS
169548517	https://volunteer.ala.org.au/validate/task/169548517	Valid		system	Tile_056-044-000_0-000.jpg		2021-03-22 10:10:45	2021-03-22 10:11:05		NO		IN FOCUS
169548517	https://volunteer.ala.org.au/validate/task/169548517	Valid		system	Tile_056-044-000_0-000.jpg		2021-03-21 22:10:14	2021-03-22 10:11:05		NO		IN FOCUS
169548517	https://volunteer.ala.org.au/validate/task/169548517	Valid		system	Tile_056-044-000_0-000.jpg		2021-03-22 10:11:05	2021-03-22 10:11:05		NO		IN FOCUS
169548518	https://volunteer.ala.org.au/validate/task/169548518	Valid		system	Tile_056-045-000_0-000.jpg		2021-03-22 10:10:57	2021-03-22 10:11:26		NO		IN FOCUS
169548518	https://volunteer.ala.org.au/validate/task/169548518	Valid		system	Tile_056-045-000_0-000.jpg		2021-03-22 10:11:25	2021-03-22 10:11:26		NO		IN FOCUS
169548518	https://volunteer.ala.org.au/validate/task/169548518	Valid		system	Tile_056-045-000_0-000.jpg			2021-03-22 10:11:26		NO		IN FOCUS
169548518	https://volunteer.ala.org.au/validate/task/169548518	Valid		system	Tile_056-045-000_0-000.jpg		2021-03-21 22:10:22	2021-03-22 10:11:26		NO		IN FOCUS
169548519	https://volunteer.ala.org.au/validate/task/169548519	Valid		system	Tile_056-046-000_0-000.jpg		2021-03-22 10:11:45	2021-03-22 10:11:48		NO		IN FOCUS
169548519	https://volunteer.ala.org.au/validate/task/169548519	Valid		system	Tile_056-046-000_0-000.jpg		2021-03-21 22:10:31	2021-03-22 10:11:48		NO		IN FOCUS
169548519	https://volunteer.ala.org.au/validate/task/169548519	Valid		system	Tile_056-046-000_0-000.jpg		2021-03-22 10:11:47	2021-03-22 10:11:48		NO		IN FOCUS
169548519	https://volunteer.ala.org.au/validate/task/169548519	Valid		system	Tile_056-046-000_0-000.jpg			2021-03-22 10:11:48		NO		IN FOCUS
169548519	https://volunteer.ala.org.au/validate/task/169548519	Valid		system	Tile_056-046-000_0-000.jpg		2021-03-22 10:12:14	2021-03-22 10:11:48		NO		IN FOCUS
169548520	https://volunteer.ala.org.au/validate/task/169548520	Valid		system	Tile_056-047-000_0-000.jpg		2021-03-22 10:12:39	2021-03-22 10:12:40		NO		IN FOCUS
169548520	https://volunteer.ala.org.au/validate/task/169548520	Valid		system	Tile_056-047-000_0-000.jpg		2021-03-21 22:10:38	2021-03-22 10:12:40		NO		IN FOCUS
169548520	https://volunteer.ala.org.au/validate/task/169548520	Valid		system	Tile_056-047-000_0-000.jpg		2021-03-22 10:12:12	2021-03-22 10:12:40		NO		IN FOCUS
169548520	https://volunteer.ala.org.au/validate/task/169548520	Valid		system	Tile_056-047-000_0-000.jpg			2021-03-22 10:12:40		NO		IN FOCUS
169548521	https://volunteer.ala.org.au/validate/task/169548521	Valid		system	Tile_056-048-000_0-000.jpg		2021-03-22 10:12:53	2021-03-22 10:12:56		NO		IN FOCUS
169548521	https://volunteer.ala.org.au/validate/task/169548521	Valid		system	Tile_056-048-000_0-000.jpg			2021-03-22 10:12:56		NO		IN FOCUS
169548521	https://volunteer.ala.org.au/validate/task/169548521	Valid		system	Tile_056-048-000_0-000.jpg		2021-03-22 10:12:56	2021-03-22 10:12:56		NO		IN FOCUS
169548521	https://volunteer.ala.org.au/validate/task/169548521	Valid		system	Tile_056-048-000_0-000.jpg		2021-03-21 22:10:47	2021-03-22 10:12:56		NO		IN FOCUS
169548522	https://volunteer.ala.org.au/validate/task/169548522	Valid		system	Tile_056-049-000_0-000.jpg		2021-03-22 10:13:35	2021-03-22 10:13:35		NO		IN FOCUS
169548522	https://volunteer.ala.org.au/validate/task/169548522	Valid		system	Tile_056-049-000_0-000.jpg			2021-03-22 10:13:35		NO		IN FOCUS
169548522	https://volunteer.ala.org.au/validate/task/169548522	Valid		system	Tile_056-049-000_0-000.jpg		2021-03-22 10:13:08	2021-03-22 10:13:35		NO		IN FOCUS
169548522	https://volunteer.ala.org.au/validate/task/169548522	Valid		system	Tile_056-049-000_0-000.jpg		2021-03-21 22:10:55	2021-03-22 10:13:35		NO		IN FOCUS
169548522	https://volunteer.ala.org.au/validate/task/169548522	Valid		system	Tile_056-049-000_0-000.jpg		2021-03-22 10:13:45	2021-03-22 10:13:35		NO		IN FOCUS
169548523	https://volunteer.ala.org.au/validate/task/169548523	Valid		system	Tile_056-050-000_0-000.jpg		2021-03-22 10:13:29	2021-03-22 10:14:18		NO		IN FOCUS
169548523	https://volunteer.ala.org.au/validate/task/169548523	Valid		system	Tile_056-050-000_0-000.jpg		2021-03-21 22:11:04	2021-03-22 10:14:18		NO		IN FOCUS
169548523	https://volunteer.ala.org.au/validate/task/169548523	Valid		system	Tile_056-050-000_0-000.jpg		2021-03-22 10:14:18	2021-03-22 10:14:18		NO		IN FOCUS
169548523	https://volunteer.ala.org.au/validate/task/169548523	Valid		system	Tile_056-050-000_0-000.jpg			2021-03-22 10:14:18		NO		IN FOCUS
169548524	https://volunteer.ala.org.au/validate/task/169548524	Valid		system	Tile_056-051-000_0-000.jpg		2021-03-21 22:11:12	2021-03-22 10:14:30		NO		IN FOCUS
169548524	https://volunteer.ala.org.au/validate/task/169548524	Valid		system	Tile_056-051-000_0-000.jpg		2021-03-22 10:14:13	2021-03-22 10:14:30		NO		IN FOCUS
169548524	https://volunteer.ala.org.au/validate/task/169548524	Valid		system	Tile_056-051-000_0-000.jpg		2021-03-22 10:14:29	2021-03-22 10:14:30		NO		IN FOCUS
169548524	https://volunteer.ala.org.au/validate/task/169548524	Valid		system	Tile_056-051-000_0-000.jpg			2021-03-22 10:14:30		NO		IN FOCUS
169548525	https://volunteer.ala.org.au/validate/task/169548525	Valid		system	Tile_056-052-000_0-000.jpg			2021-03-22 10:15:16		NO		IN FOCUS
169548525	https://volunteer.ala.org.au/validate/task/169548525	Valid		system	Tile_056-052-000_0-000.jpg		2021-03-22 10:15:02	2021-03-22 10:15:16		NO		IN FOCUS
169548525	https://volunteer.ala.org.au/validate/task/169548525	Valid		system	Tile_056-052-000_0-000.jpg		2021-03-22 10:15:16	2021-03-22 10:15:16		NO		IN FOCUS
169548525	https://volunteer.ala.org.au/validate/task/169548525	Valid		system	Tile_056-052-000_0-000.jpg		2021-03-21 22:11:21	2021-03-22 10:15:16		NO		IN FOCUS
169548526	https://volunteer.ala.org.au/validate/task/169548526				Tile_056-053-000_0-000.jpg		2021-03-21 22:11:37			NO		IN FOCUS
169548526	https://volunteer.ala.org.au/validate/task/169548526				Tile_056-053-000_0-000.jpg		2021-03-22 10:15:34			NO		IN FOCUS
169548526	https://volunteer.ala.org.au/validate/task/169548526				Tile_056-053-000_0-000.jpg		2021-03-22 10:16:35		2	YES	Both MIDDLE and EDGE	IN FOCUS		Unknown
169548526	https://volunteer.ala.org.au/validate/task/169548526				Tile_056-053-000_0-000.jpg		2021-03-22 10:15:41		2	YES	Both MIDDLE and EDGE	IN FOCUS		Unknown
169548527	https://volunteer.ala.org.au/validate/task/169548527				Tile_056-054-000_0-000.jpg		2021-03-22 10:16:55		1	NO	Both MIDDLE and EDGE	IN FOCUS		Unknown
169548527	https://volunteer.ala.org.au/validate/task/169548527				Tile_056-054-000_0-000.jpg		2021-03-22 10:15:54			NO		IN FOCUS
169548527	https://volunteer.ala.org.au/validate/task/169548527				Tile_056-054-000_0-000.jpg		2021-03-21 22:11:51			NO		IN FOCUS
169548527	https://volunteer.ala.org.au/validate/task/169548527				Tile_056-054-000_0-000.jpg		2021-03-22 12:25:06		1	YES	Both MIDDLE and EDGE	IN FOCUS		Unknown
169548528	https://volunteer.ala.org.au/validate/task/169548528	Valid		system	Tile_056-055-000_0-000.jpg			2021-03-22 12:30:44		NO		IN FOCUS
169548528	https://volunteer.ala.org.au/validate/task/169548528	Valid		system	Tile_056-055-000_0-000.jpg		2021-03-22 12:30:44	2021-03-22 12:30:44		NO		IN FOCUS
169548528	https://volunteer.ala.org.au/validate/task/169548528	Valid		system	Tile_056-055-000_0-000.jpg		2021-03-21 22:11:59	2021-03-22 12:30:44		NO		IN FOCUS
169548528	https://volunteer.ala.org.au/validate/task/169548528	Valid		system	Tile_056-055-000_0-000.jpg		2021-03-22 10:17:25	2021-03-22 12:30:44		NO		IN FOCUS
169548528	https://volunteer.ala.org.au/validate/task/169548528	Valid		system	Tile_056-055-000_0-000.jpg		2021-03-22 10:16:49	2021-03-22 12:30:44	1	YES	EDGE	IN FOCUS		Unknown
169548529	https://volunteer.ala.org.au/validate/task/169548529	Valid		system	Tile_056-056-000_0-000.jpg		2021-03-21 22:12:08	2021-03-22 10:16:48		NO		IN FOCUS
169548529	https://volunteer.ala.org.au/validate/task/169548529	Valid		system	Tile_056-056-000_0-000.jpg			2021-03-22 10:16:48		NO		IN FOCUS
169548529	https://volunteer.ala.org.au/validate/task/169548529	Valid		system	Tile_056-056-000_0-000.jpg		2021-03-22 10:16:48	2021-03-22 10:16:48		NO		IN FOCUS
169548529	https://volunteer.ala.org.au/validate/task/169548529	Valid		system	Tile_056-056-000_0-000.jpg		2021-03-22 10:16:45	2021-03-22 10:16:48		NO		IN FOCUS
169548530	https://volunteer.ala.org.au/validate/task/169548530	Valid		system	Tile_056-057-000_0-000.jpg		2021-03-22 10:17:19	2021-03-22 10:18:00		NO		IN FOCUS
169548530	https://volunteer.ala.org.au/validate/task/169548530	Valid		system	Tile_056-057-000_0-000.jpg		2021-03-22 10:17:59	2021-03-22 10:18:00		NO		IN FOCUS
169548530	https://volunteer.ala.org.au/validate/task/169548530	Valid		system	Tile_056-057-000_0-000.jpg			2021-03-22 10:18:00		NO		IN FOCUS
169548530	https://volunteer.ala.org.au/validate/task/169548530	Valid		system	Tile_056-057-000_0-000.jpg		2021-03-21 22:12:19	2021-03-22 10:18:00		NO		IN FOCUS
169548531	https://volunteer.ala.org.au/validate/task/169548531	Valid		system	Tile_056-058-000_0-000.jpg		2021-03-22 10:17:45	2021-03-22 10:17:46		NO		IN FOCUS
169548531	https://volunteer.ala.org.au/validate/task/169548531	Valid		system	Tile_056-058-000_0-000.jpg		2021-03-21 22:12:40	2021-03-22 10:17:46		NO		IN FOCUS
169548531	https://volunteer.ala.org.au/validate/task/169548531	Valid		system	Tile_056-058-000_0-000.jpg		2021-03-22 10:17:36	2021-03-22 10:17:46		NO		IN FOCUS
169548531	https://volunteer.ala.org.au/validate/task/169548531	Valid		system	Tile_056-058-000_0-000.jpg			2021-03-22 10:17:46		NO		IN FOCUS
169548532	https://volunteer.ala.org.au/validate/task/169548532	Valid		system	Tile_056-059-000_0-000.jpg		2021-03-22 10:17:45	2021-03-22 10:17:45		NO		IN FOCUS
169548532	https://volunteer.ala.org.au/validate/task/169548532	Valid		system	Tile_056-059-000_0-000.jpg		2021-03-22 10:17:19	2021-03-22 10:17:45		NO		IN FOCUS
169548532	https://volunteer.ala.org.au/validate/task/169548532	Valid		system	Tile_056-059-000_0-000.jpg			2021-03-22 10:17:45		NO		IN FOCUS
169548532	https://volunteer.ala.org.au/validate/task/169548532	Valid		system	Tile_056-059-000_0-000.jpg		2021-03-21 22:12:49	2021-03-22 10:17:45		NO		IN FOCUS
169548533	https://volunteer.ala.org.au/validate/task/169548533	Valid		system	Tile_056-060-000_0-000.jpg		2021-03-22 10:18:06	2021-03-22 12:25:21				IN FOCUS
169548533	https://volunteer.ala.org.au/validate/task/169548533	Valid		system	Tile_056-060-000_0-000.jpg		2021-03-22 10:20:18	2021-03-22 12:25:21		NO		IN FOCUS
169548533	https://volunteer.ala.org.au/validate/task/169548533	Valid		system	Tile_056-060-000_0-000.jpg		2021-03-22 12:25:21	2021-03-22 12:25:21		NO		IN FOCUS
169548533	https://volunteer.ala.org.au/validate/task/169548533	Valid		system	Tile_056-060-000_0-000.jpg		2021-03-21 22:12:57	2021-03-22 12:25:21		NO		IN FOCUS
169548533	https://volunteer.ala.org.au/validate/task/169548533	Valid		system	Tile_056-060-000_0-000.jpg			2021-03-22 12:25:21		NO		IN FOCUS
169548534	https://volunteer.ala.org.au/validate/task/169548534	Valid		system	Tile_057-001-000_0-000.jpg		2021-03-21 22:13:06	2021-03-22 10:18:19		NO		IN FOCUS
169548534	https://volunteer.ala.org.au/validate/task/169548534	Valid		system	Tile_057-001-000_0-000.jpg		2021-03-22 10:18:02	2021-03-22 10:18:19		NO		IN FOCUS
169548534	https://volunteer.ala.org.au/validate/task/169548534	Valid		system	Tile_057-001-000_0-000.jpg		2021-03-22 10:18:18	2021-03-22 10:18:19		NO		IN FOCUS
169548534	https://volunteer.ala.org.au/validate/task/169548534	Valid		system	Tile_057-001-000_0-000.jpg			2021-03-22 10:18:19		NO		IN FOCUS
169548535	https://volunteer.ala.org.au/validate/task/169548535	Valid		system	Tile_057-002-000_0-000.jpg		2021-03-22 10:18:49	2021-03-22 10:19:26		NO		IN FOCUS
169548535	https://volunteer.ala.org.au/validate/task/169548535	Valid		system	Tile_057-002-000_0-000.jpg		2021-03-22 10:19:25	2021-03-22 10:19:26		NO		IN FOCUS
169548535	https://volunteer.ala.org.au/validate/task/169548535	Valid		system	Tile_057-002-000_0-000.jpg		2021-03-21 22:13:15	2021-03-22 10:19:26		NO		IN FOCUS
169548535	https://volunteer.ala.org.au/validate/task/169548535	Valid		system	Tile_057-002-000_0-000.jpg			2021-03-22 10:19:26		NO		IN FOCUS
169548536	https://volunteer.ala.org.au/validate/task/169548536	Valid		system	Tile_057-003-000_0-000.jpg		2021-03-22 10:19:42	2021-03-22 10:19:43		NO		IN FOCUS
169548536	https://volunteer.ala.org.au/validate/task/169548536	Valid		system	Tile_057-003-000_0-000.jpg		2021-03-21 22:13:23	2021-03-22 10:19:43		NO		IN FOCUS
169548536	https://volunteer.ala.org.au/validate/task/169548536	Valid		system	Tile_057-003-000_0-000.jpg			2021-03-22 10:19:43		NO		IN FOCUS
169548536	https://volunteer.ala.org.au/validate/task/169548536	Valid		system	Tile_057-003-000_0-000.jpg		2021-03-22 10:18:40	2021-03-22 10:19:43		NO		IN FOCUS
169548536	https://volunteer.ala.org.au/validate/task/169548536	Valid		system	Tile_057-003-000_0-000.jpg		2021-03-22 10:18:58	2021-03-22 10:19:43				IN FOCUS
169548537	https://volunteer.ala.org.au/validate/task/169548537	Valid		system	Tile_057-004-000_0-000.jpg			2021-03-22 10:22:16		NO		IN FOCUS
169548537	https://volunteer.ala.org.au/validate/task/169548537	Valid		system	Tile_057-004-000_0-000.jpg		2021-03-22 10:22:16	2021-03-22 10:22:16		NO		IN FOCUS
169548537	https://volunteer.ala.org.au/validate/task/169548537	Valid		system	Tile_057-004-000_0-000.jpg		2021-03-22 10:20:01	2021-03-22 10:22:16		NO		IN FOCUS
169548537	https://volunteer.ala.org.au/validate/task/169548537	Valid		system	Tile_057-004-000_0-000.jpg		2021-03-21 22:13:34	2021-03-22 10:22:16		NO		IN FOCUS
169548538	https://volunteer.ala.org.au/validate/task/169548538	Valid		system	Tile_057-005-000_0-000.jpg		2021-03-21 22:13:43	2021-03-22 10:24:00		NO		IN FOCUS
169548538	https://volunteer.ala.org.au/validate/task/169548538	Valid		system	Tile_057-005-000_0-000.jpg		2021-03-22 10:22:00	2021-03-22 10:24:00		NO		IN FOCUS
169548538	https://volunteer.ala.org.au/validate/task/169548538	Valid		system	Tile_057-005-000_0-000.jpg		2021-03-22 10:24:00	2021-03-22 10:24:00		NO		IN FOCUS
169548538	https://volunteer.ala.org.au/validate/task/169548538	Valid		system	Tile_057-005-000_0-000.jpg			2021-03-22 10:24:00		NO		IN FOCUS
169548539	https://volunteer.ala.org.au/validate/task/169548539	Valid		system	Tile_057-006-000_0-000.jpg			2021-03-22 10:27:18		NO		IN FOCUS
169548539	https://volunteer.ala.org.au/validate/task/169548539	Valid		system	Tile_057-006-000_0-000.jpg		2021-03-22 10:22:21	2021-03-22 10:27:18		NO		IN FOCUS
169548539	https://volunteer.ala.org.au/validate/task/169548539	Valid		system	Tile_057-006-000_0-000.jpg		2021-03-22 10:27:17	2021-03-22 10:27:18		NO		IN FOCUS
169548539	https://volunteer.ala.org.au/validate/task/169548539	Valid		system	Tile_057-006-000_0-000.jpg		2021-03-21 22:13:50	2021-03-22 10:27:18		NO		IN FOCUS
169548540	https://volunteer.ala.org.au/validate/task/169548540	Valid		system	Tile_057-007-000_0-000.jpg			2021-03-22 10:24:09		NO		IN FOCUS
169548540	https://volunteer.ala.org.au/validate/task/169548540	Valid		system	Tile_057-007-000_0-000.jpg		2021-03-22 10:24:09	2021-03-22 10:24:09		NO		IN FOCUS
169548540	https://volunteer.ala.org.au/validate/task/169548540	Valid		system	Tile_057-007-000_0-000.jpg		2021-03-21 22:13:59	2021-03-22 10:24:09		NO		IN FOCUS
169548540	https://volunteer.ala.org.au/validate/task/169548540	Valid		system	Tile_057-007-000_0-000.jpg		2021-03-22 10:22:07	2021-03-22 10:24:09		NO		IN FOCUS
169548541	https://volunteer.ala.org.au/validate/task/169548541	Valid		system	Tile_057-008-000_0-000.jpg			2021-03-22 10:26:25		NO		IN FOCUS
169548541	https://volunteer.ala.org.au/validate/task/169548541	Valid		system	Tile_057-008-000_0-000.jpg		2021-03-22 10:24:34	2021-03-22 10:26:25		NO		IN FOCUS
169548541	https://volunteer.ala.org.au/validate/task/169548541	Valid		system	Tile_057-008-000_0-000.jpg		2021-03-21 22:14:08	2021-03-22 10:26:25		NO		IN FOCUS
169548541	https://volunteer.ala.org.au/validate/task/169548541	Valid		system	Tile_057-008-000_0-000.jpg		2021-03-22 10:26:25	2021-03-22 10:26:25		NO		IN FOCUS
169548542	https://volunteer.ala.org.au/validate/task/169548542	Valid		system	Tile_057-009-000_0-000.jpg		2021-03-22 10:27:36	2021-03-22 10:27:36		NO		IN FOCUS
169548542	https://volunteer.ala.org.au/validate/task/169548542	Valid		system	Tile_057-009-000_0-000.jpg			2021-03-22 10:27:36		NO		IN FOCUS
169548542	https://volunteer.ala.org.au/validate/task/169548542	Valid		system	Tile_057-009-000_0-000.jpg		2021-03-21 22:14:18	2021-03-22 10:27:36		NO		IN FOCUS
169548542	https://volunteer.ala.org.au/validate/task/169548542	Valid		system	Tile_057-009-000_0-000.jpg		2021-03-22 10:25:06	2021-03-22 10:27:36		NO		IN FOCUS
169548543	https://volunteer.ala.org.au/validate/task/169548543	Valid		system	Tile_057-010-000_0-000.jpg		2021-03-22 10:28:25	2021-03-22 10:28:26		NO		IN FOCUS
169548543	https://volunteer.ala.org.au/validate/task/169548543	Valid		system	Tile_057-010-000_0-000.jpg		2021-03-21 22:14:27	2021-03-22 10:28:26		NO		IN FOCUS
169548543	https://volunteer.ala.org.au/validate/task/169548543	Valid		system	Tile_057-010-000_0-000.jpg		2021-03-22 10:26:05	2021-03-22 10:28:26		NO		IN FOCUS
169548543	https://volunteer.ala.org.au/validate/task/169548543	Valid		system	Tile_057-010-000_0-000.jpg			2021-03-22 10:28:26		NO		IN FOCUS
169548544	https://volunteer.ala.org.au/validate/task/169548544	Valid		system	Tile_057-011-000_0-000.jpg		2021-03-22 10:29:44	2021-03-22 10:29:45		NO		IN FOCUS
169548544	https://volunteer.ala.org.au/validate/task/169548544	Valid		system	Tile_057-011-000_0-000.jpg		2021-03-22 10:26:22	2021-03-22 10:29:45		NO		IN FOCUS
169548544	https://volunteer.ala.org.au/validate/task/169548544	Valid		system	Tile_057-011-000_0-000.jpg			2021-03-22 10:29:45		NO		IN FOCUS
169548544	https://volunteer.ala.org.au/validate/task/169548544	Valid		system	Tile_057-011-000_0-000.jpg		2021-03-21 22:14:37	2021-03-22 10:29:45		NO		IN FOCUS
169548545	https://volunteer.ala.org.au/validate/task/169548545	Valid		system	Tile_057-012-000_0-000.jpg		2021-03-21 22:14:45	2021-03-22 10:29:55		NO		IN FOCUS
169548545	https://volunteer.ala.org.au/validate/task/169548545	Valid		system	Tile_057-012-000_0-000.jpg		2021-03-22 10:26:42	2021-03-22 10:29:55		NO		IN FOCUS
169548545	https://volunteer.ala.org.au/validate/task/169548545	Valid		system	Tile_057-012-000_0-000.jpg			2021-03-22 10:29:55		NO		IN FOCUS
169548545	https://volunteer.ala.org.au/validate/task/169548545	Valid		system	Tile_057-012-000_0-000.jpg		2021-03-22 10:29:55	2021-03-22 10:29:55		NO		IN FOCUS
169548546	https://volunteer.ala.org.au/validate/task/169548546	Valid		system	Tile_057-013-000_0-000.jpg		2021-03-22 10:31:31	2021-03-22 10:31:31		NO		IN FOCUS
169548546	https://volunteer.ala.org.au/validate/task/169548546	Valid		system	Tile_057-013-000_0-000.jpg		2021-03-21 22:14:55	2021-03-22 10:31:31		NO		IN FOCUS
169548546	https://volunteer.ala.org.au/validate/task/169548546	Valid		system	Tile_057-013-000_0-000.jpg			2021-03-22 10:31:31		NO		IN FOCUS
169548546	https://volunteer.ala.org.au/validate/task/169548546	Valid		system	Tile_057-013-000_0-000.jpg		2021-03-22 10:26:57	2021-03-22 10:31:31		NO		IN FOCUS
169548547	https://volunteer.ala.org.au/validate/task/169548547	Valid		system	Tile_057-014-000_0-000.jpg			2021-03-22 10:27:18		NO		IN FOCUS
169548547	https://volunteer.ala.org.au/validate/task/169548547	Valid		system	Tile_057-014-000_0-000.jpg		2021-03-22 10:27:18	2021-03-22 10:27:18		NO		IN FOCUS
169548547	https://volunteer.ala.org.au/validate/task/169548547	Valid		system	Tile_057-014-000_0-000.jpg		2021-03-22 10:25:32	2021-03-22 10:27:18		NO		IN FOCUS
169548547	https://volunteer.ala.org.au/validate/task/169548547	Valid		system	Tile_057-014-000_0-000.jpg		2021-03-21 22:15:04	2021-03-22 10:27:18		NO		IN FOCUS
169548548	https://volunteer.ala.org.au/validate/task/169548548	Valid		system	Tile_057-015-000_0-000.jpg		2021-03-22 10:28:38	2021-03-22 10:33:01		NO		IN FOCUS
169548548	https://volunteer.ala.org.au/validate/task/169548548	Valid		system	Tile_057-015-000_0-000.jpg		2021-03-22 10:33:01	2021-03-22 10:33:01		NO		IN FOCUS
169548548	https://volunteer.ala.org.au/validate/task/169548548	Valid		system	Tile_057-015-000_0-000.jpg		2021-03-21 22:15:12	2021-03-22 10:33:01		NO		IN FOCUS
169548548	https://volunteer.ala.org.au/validate/task/169548548	Valid		system	Tile_057-015-000_0-000.jpg			2021-03-22 10:33:01		NO		IN FOCUS
169548549	https://volunteer.ala.org.au/validate/task/169548549	Valid		system	Tile_057-016-000_0-000.jpg		2021-03-22 10:26:15	2021-03-22 10:28:51		NO		IN FOCUS
169548549	https://volunteer.ala.org.au/validate/task/169548549	Valid		system	Tile_057-016-000_0-000.jpg			2021-03-22 10:28:51		NO		IN FOCUS
169548549	https://volunteer.ala.org.au/validate/task/169548549	Valid		system	Tile_057-016-000_0-000.jpg		2021-03-21 22:15:21	2021-03-22 10:28:51		NO		IN FOCUS
169548549	https://volunteer.ala.org.au/validate/task/169548549	Valid		system	Tile_057-016-000_0-000.jpg		2021-03-22 10:28:51	2021-03-22 10:28:51		NO		IN FOCUS
169548550	https://volunteer.ala.org.au/validate/task/169548550	Valid		system	Tile_057-017-000_0-000.jpg		2021-03-21 22:15:30	2021-03-22 10:29:13		NO		IN FOCUS
169548550	https://volunteer.ala.org.au/validate/task/169548550	Valid		system	Tile_057-017-000_0-000.jpg			2021-03-22 10:29:13		NO		IN FOCUS
169548550	https://volunteer.ala.org.au/validate/task/169548550	Valid		system	Tile_057-017-000_0-000.jpg		2021-03-22 10:26:44	2021-03-22 10:29:13		NO		IN FOCUS
169548550	https://volunteer.ala.org.au/validate/task/169548550	Valid		system	Tile_057-017-000_0-000.jpg		2021-03-22 10:29:13	2021-03-22 10:29:13		NO		IN FOCUS
169548551	https://volunteer.ala.org.au/validate/task/169548551	Valid		system	Tile_057-018-000_0-000.jpg		2021-03-22 12:28:23	2021-03-22 12:28:23		NO		IN FOCUS
169548551	https://volunteer.ala.org.au/validate/task/169548551	Valid		system	Tile_057-018-000_0-000.jpg			2021-03-22 12:28:23		NO		IN FOCUS
169548551	https://volunteer.ala.org.au/validate/task/169548551	Valid		system	Tile_057-018-000_0-000.jpg		2021-03-22 10:33:17	2021-03-22 12:28:23	1	YES	EDGE	IN FOCUS		Fungal spores
169548551	https://volunteer.ala.org.au/validate/task/169548551	Valid		system	Tile_057-018-000_0-000.jpg		2021-03-22 10:29:51	2021-03-22 12:28:23		NO		IN FOCUS
169548551	https://volunteer.ala.org.au/validate/task/169548551	Valid		system	Tile_057-018-000_0-000.jpg		2021-03-22 10:33:04	2021-03-22 12:28:23		NO		IN FOCUS
169548552	https://volunteer.ala.org.au/validate/task/169548552	Valid		system	Tile_057-019-000_0-000.jpg		2021-03-22 10:27:11	2021-03-22 10:32:56		NO		IN FOCUS
169548552	https://volunteer.ala.org.au/validate/task/169548552	Valid		system	Tile_057-019-000_0-000.jpg			2021-03-22 10:32:56		NO		IN FOCUS
169548552	https://volunteer.ala.org.au/validate/task/169548552	Valid		system	Tile_057-019-000_0-000.jpg		2021-03-22 10:32:56	2021-03-22 10:32:56		NO		IN FOCUS
169548552	https://volunteer.ala.org.au/validate/task/169548552	Valid		system	Tile_057-019-000_0-000.jpg		2021-03-22 10:30:07	2021-03-22 10:32:56		NO		IN FOCUS
169548553	https://volunteer.ala.org.au/validate/task/169548553	Valid		system	Tile_057-020-000_0-000.jpg			2021-03-22 10:33:38		NO		IN FOCUS
169548553	https://volunteer.ala.org.au/validate/task/169548553	Valid		system	Tile_057-020-000_0-000.jpg		2021-03-22 10:33:38	2021-03-22 10:33:38		NO		IN FOCUS
169548553	https://volunteer.ala.org.au/validate/task/169548553	Valid		system	Tile_057-020-000_0-000.jpg		2021-03-22 10:33:20	2021-03-22 10:33:38		NO		IN FOCUS
169548553	https://volunteer.ala.org.au/validate/task/169548553	Valid		system	Tile_057-020-000_0-000.jpg		2021-03-22 10:31:23	2021-03-22 10:33:38		NO		IN FOCUS
169548554	https://volunteer.ala.org.au/validate/task/169548554	Valid		system	Tile_057-021-000_0-000.jpg		2021-03-22 10:34:02	2021-03-22 10:34:02		NO		IN FOCUS
169548554	https://volunteer.ala.org.au/validate/task/169548554	Valid		system	Tile_057-021-000_0-000.jpg		2021-03-22 10:27:51	2021-03-22 10:34:02		NO		IN FOCUS
169548554	https://volunteer.ala.org.au/validate/task/169548554	Valid		system	Tile_057-021-000_0-000.jpg		2021-03-22 10:34:05	2021-03-22 10:34:02		NO		IN FOCUS
169548554	https://volunteer.ala.org.au/validate/task/169548554	Valid		system	Tile_057-021-000_0-000.jpg			2021-03-22 10:34:02		NO		IN FOCUS
169548554	https://volunteer.ala.org.au/validate/task/169548554	Valid		system	Tile_057-021-000_0-000.jpg		2021-03-22 10:31:43	2021-03-22 10:34:02		NO		IN FOCUS
169548555	https://volunteer.ala.org.au/validate/task/169548555	Valid		system	Tile_057-022-000_0-000.jpg		2021-03-22 10:28:12	2021-03-22 10:44:45		NO		IN FOCUS
169548555	https://volunteer.ala.org.au/validate/task/169548555	Valid		system	Tile_057-022-000_0-000.jpg			2021-03-22 10:44:45		NO		IN FOCUS
169548555	https://volunteer.ala.org.au/validate/task/169548555	Valid		system	Tile_057-022-000_0-000.jpg		2021-03-22 10:31:59	2021-03-22 10:44:45		NO		IN FOCUS
169548555	https://volunteer.ala.org.au/validate/task/169548555	Valid		system	Tile_057-022-000_0-000.jpg		2021-03-22 10:34:19	2021-03-22 10:44:45	1	YES	MIDDLE	IN FOCUS		Unknown
169548555	https://volunteer.ala.org.au/validate/task/169548555	Valid		system	Tile_057-022-000_0-000.jpg		2021-03-22 10:44:45	2021-03-22 10:44:45		NO		IN FOCUS
169548556	https://volunteer.ala.org.au/validate/task/169548556	Valid		system	Tile_057-023-000_0-000.jpg		2021-03-22 10:28:37	2021-03-22 10:33:49		NO		IN FOCUS
169548556	https://volunteer.ala.org.au/validate/task/169548556	Valid		system	Tile_057-023-000_0-000.jpg		2021-03-22 10:33:48	2021-03-22 10:33:49		NO		IN FOCUS
169548556	https://volunteer.ala.org.au/validate/task/169548556	Valid		system	Tile_057-023-000_0-000.jpg			2021-03-22 10:33:49		NO		IN FOCUS
169548556	https://volunteer.ala.org.au/validate/task/169548556	Valid		system	Tile_057-023-000_0-000.jpg		2021-03-22 10:32:14	2021-03-22 10:33:49		NO		IN FOCUS
169548557	https://volunteer.ala.org.au/validate/task/169548557	Valid		system	Tile_057-024-000_0-000.jpg			2021-03-22 12:27:02		NO		IN FOCUS
169548557	https://volunteer.ala.org.au/validate/task/169548557	Valid		system	Tile_057-024-000_0-000.jpg		2021-03-22 10:32:27	2021-03-22 12:27:02		NO		IN FOCUS
169548557	https://volunteer.ala.org.au/validate/task/169548557	Valid		system	Tile_057-024-000_0-000.jpg		2021-03-22 10:38:23	2021-03-22 12:27:02		NO		IN FOCUS
169548557	https://volunteer.ala.org.au/validate/task/169548557	Valid		system	Tile_057-024-000_0-000.jpg		2021-03-22 10:35:32	2021-03-22 12:27:02	1	YES	EDGE	IN FOCUS		Spores
169548557	https://volunteer.ala.org.au/validate/task/169548557	Valid		system	Tile_057-024-000_0-000.jpg		2021-03-22 12:27:02	2021-03-22 12:27:02		NO		IN FOCUS
169548558	https://volunteer.ala.org.au/validate/task/169548558	Valid		system	Tile_057-025-000_0-000.jpg		2021-03-22 10:32:48	2021-03-22 10:35:23		NO		IN FOCUS
169548558	https://volunteer.ala.org.au/validate/task/169548558	Valid		system	Tile_057-025-000_0-000.jpg			2021-03-22 10:35:23		NO		IN FOCUS
169548558	https://volunteer.ala.org.au/validate/task/169548558	Valid		system	Tile_057-025-000_0-000.jpg		2021-03-22 10:35:04	2021-03-22 10:35:23		NO		IN FOCUS
169548558	https://volunteer.ala.org.au/validate/task/169548558	Valid		system	Tile_057-025-000_0-000.jpg		2021-03-22 10:35:23	2021-03-22 10:35:23		NO		IN FOCUS
169548559	https://volunteer.ala.org.au/validate/task/169548559	Valid		system	Tile_057-026-000_0-000.jpg		2021-03-22 10:36:18	2021-03-22 10:36:18		NO		IN FOCUS
169548559	https://volunteer.ala.org.au/validate/task/169548559	Valid		system	Tile_057-026-000_0-000.jpg		2021-03-22 10:29:45	2021-03-22 10:36:18		NO		IN FOCUS
169548559	https://volunteer.ala.org.au/validate/task/169548559	Valid		system	Tile_057-026-000_0-000.jpg			2021-03-22 10:36:18		NO		IN FOCUS
169548559	https://volunteer.ala.org.au/validate/task/169548559	Valid		system	Tile_057-026-000_0-000.jpg		2021-03-22 10:36:31	2021-03-22 10:36:18	1	YES	MIDDLE	IN FOCUS		Fungal spores
169548559	https://volunteer.ala.org.au/validate/task/169548559	Valid		system	Tile_057-026-000_0-000.jpg		2021-03-22 10:33:31	2021-03-22 10:36:18		NO		IN FOCUS
169548560	https://volunteer.ala.org.au/validate/task/169548560	Valid		system	Tile_057-027-000_0-000.jpg		2021-03-22 10:34:09	2021-03-22 12:25:37		NO		IN FOCUS
169548560	https://volunteer.ala.org.au/validate/task/169548560	Valid		system	Tile_057-027-000_0-000.jpg			2021-03-22 12:25:37		NO		IN FOCUS
169548560	https://volunteer.ala.org.au/validate/task/169548560	Valid		system	Tile_057-027-000_0-000.jpg		2021-03-22 10:36:39	2021-03-22 12:25:37	1	YES	EDGE	IN FOCUS		Spores
169548560	https://volunteer.ala.org.au/validate/task/169548560	Valid		system	Tile_057-027-000_0-000.jpg		2021-03-22 12:25:37	2021-03-22 12:25:37		NO		IN FOCUS
169548560	https://volunteer.ala.org.au/validate/task/169548560	Valid		system	Tile_057-027-000_0-000.jpg		2021-03-22 10:37:27	2021-03-22 12:25:37		NO		IN FOCUS
169548561	https://volunteer.ala.org.au/validate/task/169548561	Valid		system	Tile_057-028-000_0-000.jpg		2021-03-22 10:34:50	2021-03-22 12:32:40		NO		IN FOCUS
169548561	https://volunteer.ala.org.au/validate/task/169548561	Valid		system	Tile_057-028-000_0-000.jpg		2021-03-22 10:37:20	2021-03-22 12:32:40		NO		IN FOCUS
169548561	https://volunteer.ala.org.au/validate/task/169548561	Valid		system	Tile_057-028-000_0-000.jpg		2021-03-22 10:37:50	2021-03-22 12:32:40	1	YES	MIDDLE	IN FOCUS		Unknown
169548561	https://volunteer.ala.org.au/validate/task/169548561	Valid		system	Tile_057-028-000_0-000.jpg			2021-03-22 12:32:40		NO		IN FOCUS
169548561	https://volunteer.ala.org.au/validate/task/169548561	Valid		system	Tile_057-028-000_0-000.jpg		2021-03-22 12:32:39	2021-03-22 12:32:40		NO		IN FOCUS
169548562	https://volunteer.ala.org.au/validate/task/169548562	Valid		system	Tile_057-029-000_0-000.jpg		2021-03-22 10:31:08	2021-03-22 10:37:44		NO		IN FOCUS
169548562	https://volunteer.ala.org.au/validate/task/169548562	Valid		system	Tile_057-029-000_0-000.jpg		2021-03-22 10:37:44	2021-03-22 10:37:44		NO		IN FOCUS
169548562	https://volunteer.ala.org.au/validate/task/169548562	Valid		system	Tile_057-029-000_0-000.jpg			2021-03-22 10:37:44		NO		IN FOCUS
169548562	https://volunteer.ala.org.au/validate/task/169548562	Valid		system	Tile_057-029-000_0-000.jpg		2021-03-22 10:35:06	2021-03-22 10:37:44		NO		IN FOCUS
169548563	https://volunteer.ala.org.au/validate/task/169548563	Valid		system	Tile_057-030-000_0-000.jpg			2021-03-22 10:40:17		NO		IN FOCUS
169548563	https://volunteer.ala.org.au/validate/task/169548563	Valid		system	Tile_057-030-000_0-000.jpg		2021-03-22 10:38:11	2021-03-22 10:40:17		NO		IN FOCUS
169548563	https://volunteer.ala.org.au/validate/task/169548563	Valid		system	Tile_057-030-000_0-000.jpg		2021-03-22 10:40:17	2021-03-22 10:40:17		NO		IN FOCUS
169548563	https://volunteer.ala.org.au/validate/task/169548563	Valid		system	Tile_057-030-000_0-000.jpg		2021-03-22 10:35:21	2021-03-22 10:40:17		NO		IN FOCUS
169548564	https://volunteer.ala.org.au/validate/task/169548564	Valid		system	Tile_057-031-000_0-000.jpg		2021-03-22 10:31:49	2021-03-22 10:39:02		NO		IN FOCUS
169548564	https://volunteer.ala.org.au/validate/task/169548564	Valid		system	Tile_057-031-000_0-000.jpg		2021-03-22 10:39:01	2021-03-22 10:39:02		NO		IN FOCUS
169548564	https://volunteer.ala.org.au/validate/task/169548564	Valid		system	Tile_057-031-000_0-000.jpg		2021-03-22 10:39:08	2021-03-22 10:39:02	1	YES	EDGE	IN FOCUS		Spores
169548564	https://volunteer.ala.org.au/validate/task/169548564	Valid		system	Tile_057-031-000_0-000.jpg			2021-03-22 10:39:02		NO		IN FOCUS
169548564	https://volunteer.ala.org.au/validate/task/169548564	Valid		system	Tile_057-031-000_0-000.jpg		2021-03-22 10:36:39	2021-03-22 10:39:02		NO		IN FOCUS
169548565	https://volunteer.ala.org.au/validate/task/169548565	Valid		system	Tile_057-032-000_0-000.jpg		2021-03-22 10:38:44	2021-03-22 10:38:44		NO		IN FOCUS
169548565	https://volunteer.ala.org.au/validate/task/169548565	Valid		system	Tile_057-032-000_0-000.jpg		2021-03-22 10:36:53	2021-03-22 10:38:44		NO		IN FOCUS
169548565	https://volunteer.ala.org.au/validate/task/169548565	Valid		system	Tile_057-032-000_0-000.jpg			2021-03-22 10:38:44		NO		IN FOCUS
169548565	https://volunteer.ala.org.au/validate/task/169548565	Valid		system	Tile_057-032-000_0-000.jpg		2021-03-22 10:32:16	2021-03-22 10:38:44		NO		IN FOCUS
169548566	https://volunteer.ala.org.au/validate/task/169548566	Valid		system	Tile_057-033-000_0-000.jpg		2021-03-22 10:32:58	2021-03-22 10:39:19		NO		IN FOCUS
169548566	https://volunteer.ala.org.au/validate/task/169548566	Valid		system	Tile_057-033-000_0-000.jpg		2021-03-22 10:37:37	2021-03-22 10:39:19		NO		IN FOCUS
169548566	https://volunteer.ala.org.au/validate/task/169548566	Valid		system	Tile_057-033-000_0-000.jpg		2021-03-22 10:39:28	2021-03-22 10:39:19		NO		IN FOCUS
169548566	https://volunteer.ala.org.au/validate/task/169548566	Valid		system	Tile_057-033-000_0-000.jpg		2021-03-22 10:39:19	2021-03-22 10:39:19		NO		IN FOCUS
169548566	https://volunteer.ala.org.au/validate/task/169548566	Valid		system	Tile_057-033-000_0-000.jpg			2021-03-22 10:39:19		NO		IN FOCUS
169548567	https://volunteer.ala.org.au/validate/task/169548567	Valid		system	Tile_057-034-000_0-000.jpg		2021-03-22 12:43:36	2021-03-22 12:43:37		NO		IN FOCUS
169548567	https://volunteer.ala.org.au/validate/task/169548567	Valid		system	Tile_057-034-000_0-000.jpg		2021-03-22 10:38:14	2021-03-22 12:43:37		NO		IN FOCUS
169548567	https://volunteer.ala.org.au/validate/task/169548567	Valid		system	Tile_057-034-000_0-000.jpg		2021-03-22 10:40:18	2021-03-22 12:43:37	1	YES	EDGE	IN FOCUS		Other colpate angiosperm pollen
169548567	https://volunteer.ala.org.au/validate/task/169548567	Valid		system	Tile_057-034-000_0-000.jpg		2021-03-22 12:41:38	2021-03-22 12:43:37		NO		IN FOCUS
169548567	https://volunteer.ala.org.au/validate/task/169548567	Valid		system	Tile_057-034-000_0-000.jpg			2021-03-22 12:43:37		NO		IN FOCUS
169548568	https://volunteer.ala.org.au/validate/task/169548568				Tile_057-035-000_0-000.jpg		2021-03-22 10:44:46		1	YES	MIDDLE	IN FOCUS		Fungal spores
169548568	https://volunteer.ala.org.au/validate/task/169548568				Tile_057-035-000_0-000.jpg		2021-03-22 10:38:26			NO		IN FOCUS
169548568	https://volunteer.ala.org.au/validate/task/169548568				Tile_057-035-000_0-000.jpg		2021-03-22 12:26:43			NO		IN FOCUS
169548568	https://volunteer.ala.org.au/validate/task/169548568				Tile_057-035-000_0-000.jpg		2021-03-22 10:45:23		1	YES	EDGE	IN FOCUS		Other colpate angiosperm pollen
169548569	https://volunteer.ala.org.au/validate/task/169548569	Valid		system	Tile_057-036-000_0-000.jpg		2021-03-22 10:34:11	2021-03-22 10:40:39		NO		IN FOCUS
169548569	https://volunteer.ala.org.au/validate/task/169548569	Valid		system	Tile_057-036-000_0-000.jpg			2021-03-22 10:40:39		NO		IN FOCUS
169548569	https://volunteer.ala.org.au/validate/task/169548569	Valid		system	Tile_057-036-000_0-000.jpg		2021-03-22 10:38:40	2021-03-22 10:40:39		NO		IN FOCUS
169548569	https://volunteer.ala.org.au/validate/task/169548569	Valid		system	Tile_057-036-000_0-000.jpg		2021-03-22 10:40:39	2021-03-22 10:40:39		NO		IN FOCUS
169548570	https://volunteer.ala.org.au/validate/task/169548570	Valid		system	Tile_057-037-000_0-000.jpg		2021-03-22 10:41:03	2021-03-22 10:41:03		NO		IN FOCUS
169548570	https://volunteer.ala.org.au/validate/task/169548570	Valid		system	Tile_057-037-000_0-000.jpg		2021-03-22 10:38:53	2021-03-22 10:41:03		NO		IN FOCUS
169548570	https://volunteer.ala.org.au/validate/task/169548570	Valid		system	Tile_057-037-000_0-000.jpg		2021-03-22 10:41:04	2021-03-22 10:41:03		NO		IN FOCUS
169548570	https://volunteer.ala.org.au/validate/task/169548570	Valid		system	Tile_057-037-000_0-000.jpg			2021-03-22 10:41:03		NO		IN FOCUS
169548570	https://volunteer.ala.org.au/validate/task/169548570	Valid		system	Tile_057-037-000_0-000.jpg		2021-03-22 10:35:05	2021-03-22 10:41:03		NO		IN FOCUS
169548571	https://volunteer.ala.org.au/validate/task/169548571	Valid		system	Tile_057-038-000_0-000.jpg		2021-03-22 10:39:05	2021-03-22 10:41:12		NO		IN FOCUS
169548571	https://volunteer.ala.org.au/validate/task/169548571	Valid		system	Tile_057-038-000_0-000.jpg			2021-03-22 10:41:12		NO		IN FOCUS
169548571	https://volunteer.ala.org.au/validate/task/169548571	Valid		system	Tile_057-038-000_0-000.jpg		2021-03-22 10:41:11	2021-03-22 10:41:12		NO		IN FOCUS
169548571	https://volunteer.ala.org.au/validate/task/169548571	Valid		system	Tile_057-038-000_0-000.jpg		2021-03-22 10:35:19	2021-03-22 10:41:12		NO		IN FOCUS
169548571	https://volunteer.ala.org.au/validate/task/169548571	Valid		system	Tile_057-038-000_0-000.jpg		2021-03-22 10:43:03	2021-03-22 10:41:12		NO		IN FOCUS
169548572	https://volunteer.ala.org.au/validate/task/169548572	Valid		system	Tile_057-039-000_0-000.jpg		2021-03-22 10:41:31	2021-03-22 10:41:31		NO		IN FOCUS
169548572	https://volunteer.ala.org.au/validate/task/169548572	Valid		system	Tile_057-039-000_0-000.jpg		2021-03-22 10:35:44	2021-03-22 10:41:31		NO		IN FOCUS
169548572	https://volunteer.ala.org.au/validate/task/169548572	Valid		system	Tile_057-039-000_0-000.jpg		2021-03-22 10:39:45	2021-03-22 10:41:31		NO		IN FOCUS
169548572	https://volunteer.ala.org.au/validate/task/169548572	Valid		system	Tile_057-039-000_0-000.jpg			2021-03-22 10:41:31		NO		IN FOCUS
169548573	https://volunteer.ala.org.au/validate/task/169548573	Valid		system	Tile_057-040-000_0-000.jpg		2021-03-22 10:39:56	2021-03-22 10:41:25		NO		IN FOCUS
169548573	https://volunteer.ala.org.au/validate/task/169548573	Valid		system	Tile_057-040-000_0-000.jpg		2021-03-22 10:37:23	2021-03-22 10:41:25		NO		IN FOCUS
169548573	https://volunteer.ala.org.au/validate/task/169548573	Valid		system	Tile_057-040-000_0-000.jpg		2021-03-22 10:41:25	2021-03-22 10:41:25		NO		IN FOCUS
169548573	https://volunteer.ala.org.au/validate/task/169548573	Valid		system	Tile_057-040-000_0-000.jpg			2021-03-22 10:41:25		NO		IN FOCUS
169549277	https://volunteer.ala.org.au/validate/task/169549277	Valid		system	Tile_057-041-000_0-000.jpg		2021-03-22 10:42:18	2021-03-22 10:41:46	1	YES	EDGE	IN FOCUS		Unknown
169549277	https://volunteer.ala.org.au/validate/task/169549277	Valid		system	Tile_057-041-000_0-000.jpg			2021-03-22 10:41:46		NO		IN FOCUS
169549277	https://volunteer.ala.org.au/validate/task/169549277	Valid		system	Tile_057-041-000_0-000.jpg		2021-03-22 10:37:59	2021-03-22 10:41:46		NO		IN FOCUS
169549277	https://volunteer.ala.org.au/validate/task/169549277	Valid		system	Tile_057-041-000_0-000.jpg		2021-03-22 10:41:46	2021-03-22 10:41:46		NO		IN FOCUS
169549277	https://volunteer.ala.org.au/validate/task/169549277	Valid		system	Tile_057-041-000_0-000.jpg		2021-03-22 10:40:22	2021-03-22 10:41:46		NO		IN FOCUS
169549278	https://volunteer.ala.org.au/validate/task/169549278	Valid		system	Tile_057-042-000_0-000.jpg		2021-03-22 10:43:17	2021-03-22 10:43:17		NO		IN FOCUS
169549278	https://volunteer.ala.org.au/validate/task/169549278	Valid		system	Tile_057-042-000_0-000.jpg			2021-03-22 10:43:17		NO		IN FOCUS
169549278	https://volunteer.ala.org.au/validate/task/169549278	Valid		system	Tile_057-042-000_0-000.jpg		2021-03-22 10:42:02	2021-03-22 10:43:17		NO		IN FOCUS
169549278	https://volunteer.ala.org.au/validate/task/169549278	Valid		system	Tile_057-042-000_0-000.jpg		2021-03-22 10:40:59	2021-03-22 10:43:17		NO		IN FOCUS
169549279	https://volunteer.ala.org.au/validate/task/169549279				Tile_057-043-000_0-000.jpg		2021-03-22 10:42:07		1	YES	MIDDLE	IN FOCUS		Myrtaceae and cupanieidite pollen
169549279	https://volunteer.ala.org.au/validate/task/169549279				Tile_057-043-000_0-000.jpg		2021-03-22 10:48:01		1	YES	Both MIDDLE and EDGE	IN FOCUS		Spores
169549279	https://volunteer.ala.org.au/validate/task/169549279				Tile_057-043-000_0-000.jpg		2021-03-22 10:46:25		1	YES	MIDDLE	IN FOCUS		Spores
169549279	https://volunteer.ala.org.au/validate/task/169549279				Tile_057-043-000_0-000.jpg		2021-03-22 10:41:38		1	YES	MIDDLE	IN FOCUS		Spores
169549280	https://volunteer.ala.org.au/validate/task/169549280	Valid		system	Tile_057-044-000_0-000.jpg		2021-03-22 10:42:02	2021-03-22 10:50:04		NO		IN FOCUS
169549280	https://volunteer.ala.org.au/validate/task/169549280	Valid		system	Tile_057-044-000_0-000.jpg			2021-03-22 10:50:04		NO		IN FOCUS
169549280	https://volunteer.ala.org.au/validate/task/169549280	Valid		system	Tile_057-044-000_0-000.jpg		2021-03-22 10:50:04	2021-03-22 10:50:04		NO		IN FOCUS
169549280	https://volunteer.ala.org.au/validate/task/169549280	Valid		system	Tile_057-044-000_0-000.jpg		2021-03-22 10:45:22	2021-03-22 10:50:04		NO		IN FOCUS
169549281	https://volunteer.ala.org.au/validate/task/169549281	Valid		system	Tile_057-045-000_0-000.jpg			2021-03-22 10:45:58		NO		IN FOCUS
169549281	https://volunteer.ala.org.au/validate/task/169549281	Valid		system	Tile_057-045-000_0-000.jpg		2021-03-22 10:45:58	2021-03-22 10:45:58		NO		IN FOCUS
169549281	https://volunteer.ala.org.au/validate/task/169549281	Valid		system	Tile_057-045-000_0-000.jpg		2021-03-22 10:42:44	2021-03-22 10:45:58		NO		IN FOCUS
169549281	https://volunteer.ala.org.au/validate/task/169549281	Valid		system	Tile_057-045-000_0-000.jpg		2021-03-22 10:42:23	2021-03-22 10:45:58		NO		IN FOCUS
169549282	https://volunteer.ala.org.au/validate/task/169549282	Valid		system	Tile_057-046-000_0-000.jpg		2021-03-22 10:42:35	2021-03-22 10:46:29		NO		IN FOCUS
169549282	https://volunteer.ala.org.au/validate/task/169549282	Valid		system	Tile_057-046-000_0-000.jpg		2021-03-22 10:46:21	2021-03-22 10:46:29		NO		IN FOCUS
169549282	https://volunteer.ala.org.au/validate/task/169549282	Valid		system	Tile_057-046-000_0-000.jpg			2021-03-22 10:46:29		NO		IN FOCUS
169549282	https://volunteer.ala.org.au/validate/task/169549282	Valid		system	Tile_057-046-000_0-000.jpg		2021-03-22 10:46:28	2021-03-22 10:46:29		NO		IN FOCUS
169549282	https://volunteer.ala.org.au/validate/task/169549282	Valid		system	Tile_057-046-000_0-000.jpg		2021-03-22 10:46:37	2021-03-22 10:46:29		NO		IN FOCUS
169549283	https://volunteer.ala.org.au/validate/task/169549283	Valid		system	Tile_057-047-000_0-000.jpg		2021-03-22 10:46:50	2021-03-22 10:46:46		NO		IN FOCUS
169549283	https://volunteer.ala.org.au/validate/task/169549283	Valid		system	Tile_057-047-000_0-000.jpg		2021-03-22 10:46:42	2021-03-22 10:46:46		NO		IN FOCUS
169549283	https://volunteer.ala.org.au/validate/task/169549283	Valid		system	Tile_057-047-000_0-000.jpg		2021-03-22 10:42:49	2021-03-22 10:46:46		NO		IN FOCUS
169549283	https://volunteer.ala.org.au/validate/task/169549283	Valid		system	Tile_057-047-000_0-000.jpg		2021-03-22 10:46:45	2021-03-22 10:46:46		NO		IN FOCUS
169549283	https://volunteer.ala.org.au/validate/task/169549283	Valid		system	Tile_057-047-000_0-000.jpg			2021-03-22 10:46:46		NO		IN FOCUS
169549284	https://volunteer.ala.org.au/validate/task/169549284	Valid		system	Tile_057-048-000_0-000.jpg			2021-03-22 10:47:01		NO		IN FOCUS
169549284	https://volunteer.ala.org.au/validate/task/169549284	Valid		system	Tile_057-048-000_0-000.jpg		2021-03-22 10:46:57	2021-03-22 10:47:01		NO		IN FOCUS
169549284	https://volunteer.ala.org.au/validate/task/169549284	Valid		system	Tile_057-048-000_0-000.jpg		2021-03-22 10:47:01	2021-03-22 10:47:01		NO		IN FOCUS
169549284	https://volunteer.ala.org.au/validate/task/169549284	Valid		system	Tile_057-048-000_0-000.jpg		2021-03-22 10:43:06	2021-03-22 10:47:01		NO		IN FOCUS
169549285	https://volunteer.ala.org.au/validate/task/169549285	Valid		system	Tile_057-049-000_0-000.jpg		2021-03-22 10:43:20	2021-03-22 10:47:53		NO		IN FOCUS
169549285	https://volunteer.ala.org.au/validate/task/169549285	Valid		system	Tile_057-049-000_0-000.jpg		2021-03-22 10:47:52	2021-03-22 10:47:53		NO		IN FOCUS
169549285	https://volunteer.ala.org.au/validate/task/169549285	Valid		system	Tile_057-049-000_0-000.jpg		2021-03-22 10:48:06	2021-03-22 10:47:53		NO		IN FOCUS
169549285	https://volunteer.ala.org.au/validate/task/169549285	Valid		system	Tile_057-049-000_0-000.jpg			2021-03-22 10:47:53		NO		IN FOCUS
169549285	https://volunteer.ala.org.au/validate/task/169549285	Valid		system	Tile_057-049-000_0-000.jpg		2021-03-22 10:47:15	2021-03-22 10:47:53		NO		IN FOCUS
169549286	https://volunteer.ala.org.au/validate/task/169549286	Valid		system	Tile_057-050-000_0-000.jpg		2021-03-22 10:58:57	2021-03-22 10:48:11		NO		IN FOCUS
169549286	https://volunteer.ala.org.au/validate/task/169549286	Valid		system	Tile_057-050-000_0-000.jpg			2021-03-22 10:48:11		NO		IN FOCUS
169549286	https://volunteer.ala.org.au/validate/task/169549286	Valid		system	Tile_057-050-000_0-000.jpg		2021-03-22 10:47:39	2021-03-22 10:48:11		NO		IN FOCUS
169549286	https://volunteer.ala.org.au/validate/task/169549286	Valid		system	Tile_057-050-000_0-000.jpg		2021-03-22 10:48:11	2021-03-22 10:48:11		NO		IN FOCUS
169549286	https://volunteer.ala.org.au/validate/task/169549286	Valid		system	Tile_057-050-000_0-000.jpg		2021-03-22 10:43:49	2021-03-22 10:48:11		NO		IN FOCUS
169549287	https://volunteer.ala.org.au/validate/task/169549287	Valid		system	Tile_057-051-000_0-000.jpg		2021-03-22 10:48:02	2021-03-22 10:49:34		NO		IN FOCUS
169549287	https://volunteer.ala.org.au/validate/task/169549287	Valid		system	Tile_057-051-000_0-000.jpg		2021-03-22 10:49:33	2021-03-22 10:49:34		NO		IN FOCUS
169549287	https://volunteer.ala.org.au/validate/task/169549287	Valid		system	Tile_057-051-000_0-000.jpg		2021-03-22 10:44:35	2021-03-22 10:49:34		NO		IN FOCUS
169549287	https://volunteer.ala.org.au/validate/task/169549287	Valid		system	Tile_057-051-000_0-000.jpg			2021-03-22 10:49:34		NO		IN FOCUS
169549287	https://volunteer.ala.org.au/validate/task/169549287	Valid		system	Tile_057-051-000_0-000.jpg		2021-03-22 10:50:36	2021-03-22 10:49:34		NO		IN FOCUS
169549288	https://volunteer.ala.org.au/validate/task/169549288	Valid		system	Tile_057-052-000_0-000.jpg		2021-03-22 10:49:44	2021-03-22 10:49:58		NO		IN FOCUS
169549288	https://volunteer.ala.org.au/validate/task/169549288	Valid		system	Tile_057-052-000_0-000.jpg			2021-03-22 10:49:58		NO		IN FOCUS
169549288	https://volunteer.ala.org.au/validate/task/169549288	Valid		system	Tile_057-052-000_0-000.jpg		2021-03-22 10:49:58	2021-03-22 10:49:58		NO		IN FOCUS
169549288	https://volunteer.ala.org.au/validate/task/169549288	Valid		system	Tile_057-052-000_0-000.jpg		2021-03-22 10:45:11	2021-03-22 10:49:58		NO		IN FOCUS
169549289	https://volunteer.ala.org.au/validate/task/169549289	Valid		system	Tile_057-053-000_0-000.jpg		2021-03-22 10:45:27	2021-03-22 10:51:59		NO		IN FOCUS
169549289	https://volunteer.ala.org.au/validate/task/169549289	Valid		system	Tile_057-053-000_0-000.jpg		2021-03-22 10:51:59	2021-03-22 10:51:59		NO		IN FOCUS
169549289	https://volunteer.ala.org.au/validate/task/169549289	Valid		system	Tile_057-053-000_0-000.jpg			2021-03-22 10:51:59		NO		IN FOCUS
169549289	https://volunteer.ala.org.au/validate/task/169549289	Valid		system	Tile_057-053-000_0-000.jpg		2021-03-22 10:50:55	2021-03-22 10:51:59		NO		IN FOCUS
169549290	https://volunteer.ala.org.au/validate/task/169549290	Valid		system	Tile_057-054-000_0-000.jpg			2021-03-22 12:27:41		NO		IN FOCUS
169549290	https://volunteer.ala.org.au/validate/task/169549290	Valid		system	Tile_057-054-000_0-000.jpg		2021-03-22 12:27:40	2021-03-22 12:27:41		NO		IN FOCUS
169549290	https://volunteer.ala.org.au/validate/task/169549290	Valid		system	Tile_057-054-000_0-000.jpg		2021-03-22 10:51:17	2021-03-22 12:27:41		NO		IN FOCUS
169549290	https://volunteer.ala.org.au/validate/task/169549290	Valid		system	Tile_057-054-000_0-000.jpg		2021-03-22 10:53:57	2021-03-22 12:27:41	1	YES	MIDDLE			Triporate basketweave pollen (Casuarinacea)
169549290	https://volunteer.ala.org.au/validate/task/169549290	Valid		system	Tile_057-054-000_0-000.jpg		2021-03-22 10:46:20	2021-03-22 12:27:41		NO		IN FOCUS
169549291	https://volunteer.ala.org.au/validate/task/169549291	Valid		system	Tile_057-055-000_0-000.jpg			2021-03-22 10:52:18		NO		IN FOCUS
169549291	https://volunteer.ala.org.au/validate/task/169549291	Valid		system	Tile_057-055-000_0-000.jpg		2021-03-22 10:53:36	2021-03-22 10:52:18		NO		IN FOCUS
169549291	https://volunteer.ala.org.au/validate/task/169549291	Valid		system	Tile_057-055-000_0-000.jpg		2021-03-22 10:49:15	2021-03-22 10:52:18		NO		IN FOCUS
169549291	https://volunteer.ala.org.au/validate/task/169549291	Valid		system	Tile_057-055-000_0-000.jpg		2021-03-22 10:52:17	2021-03-22 10:52:18		NO		IN FOCUS
169549291	https://volunteer.ala.org.au/validate/task/169549291	Valid		system	Tile_057-055-000_0-000.jpg		2021-03-22 10:46:54	2021-03-22 10:52:18		NO		IN FOCUS
169549292	https://volunteer.ala.org.au/validate/task/169549292				Tile_057-056-000_0-000.jpg		2021-03-22 10:53:56			NO		IN FOCUS
169549292	https://volunteer.ala.org.au/validate/task/169549292				Tile_057-056-000_0-000.jpg		2021-03-22 10:54:36		1	YES	MIDDLE	IN FOCUS		Unknown
169549292	https://volunteer.ala.org.au/validate/task/169549292				Tile_057-056-000_0-000.jpg		2021-03-22 12:30:28		1	YES	MIDDLE	IN FOCUS		Nothofagus pollen
169549292	https://volunteer.ala.org.au/validate/task/169549292				Tile_057-056-000_0-000.jpg		2021-03-22 10:47:35		1	YES	MIDDLE	IN FOCUS		Nothofagus pollen
169549293	https://volunteer.ala.org.au/validate/task/169549293	Valid		system	Tile_057-057-000_0-000.jpg			2021-03-22 10:55:42		NO		IN FOCUS
169549293	https://volunteer.ala.org.au/validate/task/169549293	Valid		system	Tile_057-057-000_0-000.jpg		2021-03-22 10:47:55	2021-03-22 10:55:42		NO		IN FOCUS
169549293	https://volunteer.ala.org.au/validate/task/169549293	Valid		system	Tile_057-057-000_0-000.jpg		2021-03-22 10:55:42	2021-03-22 10:55:42		NO		IN FOCUS
169549293	https://volunteer.ala.org.au/validate/task/169549293	Valid		system	Tile_057-057-000_0-000.jpg		2021-03-22 10:53:49	2021-03-22 10:55:42		NO		IN FOCUS
169549294	https://volunteer.ala.org.au/validate/task/169549294	Valid		system	Tile_057-058-000_0-000.jpg		2021-03-22 10:48:11	2021-03-22 10:54:52		NO		IN FOCUS
169549294	https://volunteer.ala.org.au/validate/task/169549294	Valid		system	Tile_057-058-000_0-000.jpg		2021-03-22 10:50:58	2021-03-22 10:54:52		NO		IN FOCUS
169549294	https://volunteer.ala.org.au/validate/task/169549294	Valid		system	Tile_057-058-000_0-000.jpg		2021-03-22 10:54:52	2021-03-22 10:54:52		NO		IN FOCUS
169549294	https://volunteer.ala.org.au/validate/task/169549294	Valid		system	Tile_057-058-000_0-000.jpg			2021-03-22 10:54:52		NO		IN FOCUS
169549294	https://volunteer.ala.org.au/validate/task/169549294	Valid		system	Tile_057-058-000_0-000.jpg		2021-03-22 10:54:52	2021-03-22 10:54:52		NO		IN FOCUS
169549295	https://volunteer.ala.org.au/validate/task/169549295	Valid		system	Tile_057-059-000_0-000.jpg			2021-03-22 10:55:49		NO		IN FOCUS
169549295	https://volunteer.ala.org.au/validate/task/169549295	Valid		system	Tile_057-059-000_0-000.jpg		2021-03-22 10:49:09	2021-03-22 10:55:49		NO		IN FOCUS
169549295	https://volunteer.ala.org.au/validate/task/169549295	Valid		system	Tile_057-059-000_0-000.jpg		2021-03-22 10:55:47	2021-03-22 10:55:49		NO		IN FOCUS
169549295	https://volunteer.ala.org.au/validate/task/169549295	Valid		system	Tile_057-059-000_0-000.jpg		2021-03-22 10:55:49	2021-03-22 10:55:49		NO		IN FOCUS
169549296	https://volunteer.ala.org.au/validate/task/169549296	Valid		system	Tile_057-060-000_0-000.jpg		2021-03-22 10:49:38	2021-03-22 10:57:28		NO		IN FOCUS
169549296	https://volunteer.ala.org.au/validate/task/169549296	Valid		system	Tile_057-060-000_0-000.jpg		2021-03-22 10:56:56	2021-03-22 10:57:28	1	YES	MIDDLE	IN FOCUS		Nothofagus pollen,Unknown
169549296	https://volunteer.ala.org.au/validate/task/169549296	Valid		system	Tile_057-060-000_0-000.jpg		2021-03-22 10:57:28	2021-03-22 10:57:28		NO		IN FOCUS
169549296	https://volunteer.ala.org.au/validate/task/169549296	Valid		system	Tile_057-060-000_0-000.jpg			2021-03-22 10:57:28		NO		IN FOCUS
169549296	https://volunteer.ala.org.au/validate/task/169549296	Valid		system	Tile_057-060-000_0-000.jpg		2021-03-22 10:51:39	2021-03-22 10:57:28		NO		IN FOCUS
169549297	https://volunteer.ala.org.au/validate/task/169549297	Valid		system	Tile_058-001-000_0-000.jpg		2021-03-22 10:50:50	2021-03-22 10:56:32		NO		IN FOCUS
169549297	https://volunteer.ala.org.au/validate/task/169549297	Valid		system	Tile_058-001-000_0-000.jpg		2021-03-22 10:51:58	2021-03-22 10:56:32		NO		IN FOCUS
169549297	https://volunteer.ala.org.au/validate/task/169549297	Valid		system	Tile_058-001-000_0-000.jpg		2021-03-22 10:56:32	2021-03-22 10:56:32		NO		IN FOCUS
169549297	https://volunteer.ala.org.au/validate/task/169549297	Valid		system	Tile_058-001-000_0-000.jpg			2021-03-22 10:56:32		NO		IN FOCUS
169549298	https://volunteer.ala.org.au/validate/task/169549298	Valid		system	Tile_058-002-000_0-000.jpg			2021-03-22 10:56:45		NO		IN FOCUS
169549298	https://volunteer.ala.org.au/validate/task/169549298	Valid		system	Tile_058-002-000_0-000.jpg		2021-03-22 10:56:45	2021-03-22 10:56:45		NO		IN FOCUS
169549298	https://volunteer.ala.org.au/validate/task/169549298	Valid		system	Tile_058-002-000_0-000.jpg		2021-03-22 10:51:05	2021-03-22 10:56:45		NO		IN FOCUS
169549298	https://volunteer.ala.org.au/validate/task/169549298	Valid		system	Tile_058-002-000_0-000.jpg		2021-03-22 10:55:17	2021-03-22 10:56:45		NO		IN FOCUS
169549299	https://volunteer.ala.org.au/validate/task/169549299	Valid		system	Tile_058-003-000_0-000.jpg		2021-03-22 10:57:01	2021-03-22 10:57:01		NO		IN FOCUS
169549299	https://volunteer.ala.org.au/validate/task/169549299	Valid		system	Tile_058-003-000_0-000.jpg			2021-03-22 10:57:01		NO		IN FOCUS
169549299	https://volunteer.ala.org.au/validate/task/169549299	Valid		system	Tile_058-003-000_0-000.jpg		2021-03-22 10:55:32	2021-03-22 10:57:01		NO		IN FOCUS
169549299	https://volunteer.ala.org.au/validate/task/169549299	Valid		system	Tile_058-003-000_0-000.jpg		2021-03-22 10:51:17	2021-03-22 10:57:01		NO		IN FOCUS
169549300	https://volunteer.ala.org.au/validate/task/169549300	Valid		system	Tile_058-004-000_0-000.jpg		2021-03-22 10:57:55	2021-03-22 10:57:55		NO		IN FOCUS
169549300	https://volunteer.ala.org.au/validate/task/169549300	Valid		system	Tile_058-004-000_0-000.jpg			2021-03-22 10:57:55		NO		IN FOCUS
169549300	https://volunteer.ala.org.au/validate/task/169549300	Valid		system	Tile_058-004-000_0-000.jpg		2021-03-22 10:57:21	2021-03-22 10:57:55		NO		IN FOCUS
169549300	https://volunteer.ala.org.au/validate/task/169549300	Valid		system	Tile_058-004-000_0-000.jpg		2021-03-22 10:51:38	2021-03-22 10:57:55		NO		IN FOCUS
169549301	https://volunteer.ala.org.au/validate/task/169549301	Valid		system	Tile_058-005-000_0-000.jpg		2021-03-22 10:57:37	2021-03-22 10:57:37		NO		IN FOCUS
169549301	https://volunteer.ala.org.au/validate/task/169549301	Valid		system	Tile_058-005-000_0-000.jpg		2021-03-22 10:52:50	2021-03-22 10:57:37		NO		IN FOCUS
169549301	https://volunteer.ala.org.au/validate/task/169549301	Valid		system	Tile_058-005-000_0-000.jpg			2021-03-22 10:57:37		NO		IN FOCUS
169549301	https://volunteer.ala.org.au/validate/task/169549301	Valid		system	Tile_058-005-000_0-000.jpg		2021-03-22 10:56:10	2021-03-22 10:57:37		NO		IN FOCUS
169549302	https://volunteer.ala.org.au/validate/task/169549302	Valid		system	Tile_058-006-000_0-000.jpg			2021-03-22 10:58:32		NO		IN FOCUS
169549302	https://volunteer.ala.org.au/validate/task/169549302	Valid		system	Tile_058-006-000_0-000.jpg		2021-03-22 10:57:54	2021-03-22 10:58:32		NO		IN FOCUS
169549302	https://volunteer.ala.org.au/validate/task/169549302	Valid		system	Tile_058-006-000_0-000.jpg		2021-03-22 10:53:19	2021-03-22 10:58:32		NO		IN FOCUS
169549302	https://volunteer.ala.org.au/validate/task/169549302	Valid		system	Tile_058-006-000_0-000.jpg		2021-03-22 10:58:32	2021-03-22 10:58:32		NO		IN FOCUS
169549303	https://volunteer.ala.org.au/validate/task/169549303	Valid		system	Tile_058-007-000_0-000.jpg		2021-03-22 10:58:09	2021-03-22 10:59:18		NO		IN FOCUS
169549303	https://volunteer.ala.org.au/validate/task/169549303	Valid		system	Tile_058-007-000_0-000.jpg		2021-03-22 10:59:18	2021-03-22 10:59:18		NO		IN FOCUS
169549303	https://volunteer.ala.org.au/validate/task/169549303	Valid		system	Tile_058-007-000_0-000.jpg			2021-03-22 10:59:18		NO		IN FOCUS
169549303	https://volunteer.ala.org.au/validate/task/169549303	Valid		system	Tile_058-007-000_0-000.jpg		2021-03-22 10:59:49	2021-03-22 10:59:18		NO		IN FOCUS
169549303	https://volunteer.ala.org.au/validate/task/169549303	Valid		system	Tile_058-007-000_0-000.jpg		2021-03-22 10:53:30	2021-03-22 10:59:18		NO		IN FOCUS
169549304	https://volunteer.ala.org.au/validate/task/169549304	Valid		system	Tile_058-008-000_0-000.jpg		2021-03-22 10:53:49	2021-03-22 12:31:53		NO		IN FOCUS
169549304	https://volunteer.ala.org.au/validate/task/169549304	Valid		system	Tile_058-008-000_0-000.jpg			2021-03-22 12:31:53		NO		IN FOCUS
169549304	https://volunteer.ala.org.au/validate/task/169549304	Valid		system	Tile_058-008-000_0-000.jpg		2021-03-22 11:00:33	2021-03-22 12:31:53		NO		IN FOCUS
169549304	https://volunteer.ala.org.au/validate/task/169549304	Valid		system	Tile_058-008-000_0-000.jpg		2021-03-22 12:31:53	2021-03-22 12:31:53		NO		IN FOCUS
169549305	https://volunteer.ala.org.au/validate/task/169549305	Valid		system	Tile_058-009-000_0-000.jpg		2021-03-22 12:28:00	2021-03-22 12:28:02		NO		IN FOCUS
169549305	https://volunteer.ala.org.au/validate/task/169549305	Valid		system	Tile_058-009-000_0-000.jpg		2021-03-22 10:54:06	2021-03-22 12:28:02		NO		IN FOCUS
169549305	https://volunteer.ala.org.au/validate/task/169549305	Valid		system	Tile_058-009-000_0-000.jpg		2021-03-22 11:01:15	2021-03-22 12:28:02		NO		IN FOCUS
169549305	https://volunteer.ala.org.au/validate/task/169549305	Valid		system	Tile_058-009-000_0-000.jpg			2021-03-22 12:28:02		NO		IN FOCUS
169549305	https://volunteer.ala.org.au/validate/task/169549305	Valid		system	Tile_058-009-000_0-000.jpg		2021-03-22 11:00:01	2021-03-22 12:28:02				IN FOCUS
169549306	https://volunteer.ala.org.au/validate/task/169549306	Valid		system	Tile_058-010-000_0-000.jpg		2021-03-22 11:00:48	2021-03-22 11:01:18		NO		IN FOCUS
169549306	https://volunteer.ala.org.au/validate/task/169549306	Valid		system	Tile_058-010-000_0-000.jpg			2021-03-22 11:01:18		NO		IN FOCUS
169549306	https://volunteer.ala.org.au/validate/task/169549306	Valid		system	Tile_058-010-000_0-000.jpg		2021-03-22 10:54:26	2021-03-22 11:01:18		NO		IN FOCUS
169549306	https://volunteer.ala.org.au/validate/task/169549306	Valid		system	Tile_058-010-000_0-000.jpg		2021-03-22 11:01:17	2021-03-22 11:01:18		NO		IN FOCUS
169549307	https://volunteer.ala.org.au/validate/task/169549307	Valid		system	Tile_058-011-000_0-000.jpg			2021-03-22 11:01:01		NO		IN FOCUS
169549307	https://volunteer.ala.org.au/validate/task/169549307	Valid		system	Tile_058-011-000_0-000.jpg		2021-03-22 11:01:01	2021-03-22 11:01:01		NO		IN FOCUS
169549307	https://volunteer.ala.org.au/validate/task/169549307	Valid		system	Tile_058-011-000_0-000.jpg		2021-03-22 11:23:02	2021-03-22 11:01:01		NO		IN FOCUS
169549307	https://volunteer.ala.org.au/validate/task/169549307	Valid		system	Tile_058-011-000_0-000.jpg		2021-03-22 11:00:51	2021-03-22 11:01:01		NO		IN FOCUS
169549307	https://volunteer.ala.org.au/validate/task/169549307	Valid		system	Tile_058-011-000_0-000.jpg		2021-03-22 10:54:42	2021-03-22 11:01:01		NO		IN FOCUS
169549308	https://volunteer.ala.org.au/validate/task/169549308	Valid		system	Tile_058-012-000_0-000.jpg		2021-03-22 10:55:34	2021-03-22 12:42:22		NO		IN FOCUS
169549308	https://volunteer.ala.org.au/validate/task/169549308	Valid		system	Tile_058-012-000_0-000.jpg		2021-03-22 11:01:13	2021-03-22 12:42:22		NO		IN FOCUS
169549308	https://volunteer.ala.org.au/validate/task/169549308	Valid		system	Tile_058-012-000_0-000.jpg			2021-03-22 12:42:22		NO		IN FOCUS
169549308	https://volunteer.ala.org.au/validate/task/169549308	Valid		system	Tile_058-012-000_0-000.jpg		2021-03-22 12:42:22	2021-03-22 12:42:22		NO		IN FOCUS
169549309	https://volunteer.ala.org.au/validate/task/169549309	Valid		system	Tile_058-013-000_0-000.jpg		2021-03-22 11:01:41	2021-03-22 12:29:15		NO		IN FOCUS
169549309	https://volunteer.ala.org.au/validate/task/169549309	Valid		system	Tile_058-013-000_0-000.jpg		2021-03-22 12:29:15	2021-03-22 12:29:15		NO		IN FOCUS
169549309	https://volunteer.ala.org.au/validate/task/169549309	Valid		system	Tile_058-013-000_0-000.jpg		2021-03-22 11:02:34	2021-03-22 12:29:15	1	YES	MIDDLE	IN FOCUS		Unknown
169549309	https://volunteer.ala.org.au/validate/task/169549309	Valid		system	Tile_058-013-000_0-000.jpg		2021-03-22 10:56:24	2021-03-22 12:29:15		NO		IN FOCUS
169549309	https://volunteer.ala.org.au/validate/task/169549309	Valid		system	Tile_058-013-000_0-000.jpg			2021-03-22 12:29:15		NO		IN FOCUS
169549310	https://volunteer.ala.org.au/validate/task/169549310	Valid		system	Tile_058-014-000_0-000.jpg			2021-03-22 11:02:48		NO		IN FOCUS
169549310	https://volunteer.ala.org.au/validate/task/169549310	Valid		system	Tile_058-014-000_0-000.jpg		2021-03-22 11:01:55	2021-03-22 11:02:48		NO		IN FOCUS
169549310	https://volunteer.ala.org.au/validate/task/169549310	Valid		system	Tile_058-014-000_0-000.jpg		2021-03-22 10:56:37	2021-03-22 11:02:48		NO		IN FOCUS
169549310	https://volunteer.ala.org.au/validate/task/169549310	Valid		system	Tile_058-014-000_0-000.jpg		2021-03-22 11:02:48	2021-03-22 11:02:48		NO		IN FOCUS
169549310	https://volunteer.ala.org.au/validate/task/169549310	Valid		system	Tile_058-014-000_0-000.jpg		2021-03-22 11:07:21	2021-03-22 11:02:48		NO		IN FOCUS
169549311	https://volunteer.ala.org.au/validate/task/169549311				Tile_058-015-000_0-000.jpg		2021-03-22 10:57:59			NO		IN FOCUS
169549311	https://volunteer.ala.org.au/validate/task/169549311				Tile_058-015-000_0-000.jpg		2021-03-22 11:02:34		2	YES	MIDDLE	IN FOCUS		Unknown
169549311	https://volunteer.ala.org.au/validate/task/169549311				Tile_058-015-000_0-000.jpg		2021-03-22 12:34:09		2	YES	MIDDLE	IN FOCUS		Unknown
169549311	https://volunteer.ala.org.au/validate/task/169549311				Tile_058-015-000_0-000.jpg		2021-03-22 11:03:23			NO		IN FOCUS
169549312	https://volunteer.ala.org.au/validate/task/169549312	Valid		system	Tile_058-016-000_0-000.jpg		2021-03-22 10:58:12	2021-03-22 11:04:30		NO		IN FOCUS
169549312	https://volunteer.ala.org.au/validate/task/169549312	Valid		system	Tile_058-016-000_0-000.jpg			2021-03-22 11:04:30		NO		IN FOCUS
169549312	https://volunteer.ala.org.au/validate/task/169549312	Valid		system	Tile_058-016-000_0-000.jpg		2021-03-22 11:04:30	2021-03-22 11:04:30		NO		IN FOCUS
169549312	https://volunteer.ala.org.au/validate/task/169549312	Valid		system	Tile_058-016-000_0-000.jpg		2021-03-22 11:04:47	2021-03-22 11:04:30		NO		IN FOCUS
169549312	https://volunteer.ala.org.au/validate/task/169549312	Valid		system	Tile_058-016-000_0-000.jpg		2021-03-22 11:02:48	2021-03-22 11:04:30		NO		IN FOCUS
169549313	https://volunteer.ala.org.au/validate/task/169549313	Valid		system	Tile_058-017-000_0-000.jpg		2021-03-22 11:03:24	2021-03-22 11:04:39		NO		IN FOCUS
169549313	https://volunteer.ala.org.au/validate/task/169549313	Valid		system	Tile_058-017-000_0-000.jpg		2021-03-22 10:58:26	2021-03-22 11:04:39		NO		IN FOCUS
169549313	https://volunteer.ala.org.au/validate/task/169549313	Valid		system	Tile_058-017-000_0-000.jpg			2021-03-22 11:04:39		NO		IN FOCUS
169549313	https://volunteer.ala.org.au/validate/task/169549313	Valid		system	Tile_058-017-000_0-000.jpg		2021-03-22 11:04:39	2021-03-22 11:04:39		NO		IN FOCUS
169549314	https://volunteer.ala.org.au/validate/task/169549314	Valid		system	Tile_058-018-000_0-000.jpg			2021-03-22 19:25:20		NO		IN FOCUS
169549314	https://volunteer.ala.org.au/validate/task/169549314	Valid		system	Tile_058-018-000_0-000.jpg		2021-03-22 11:04:12	2021-03-22 19:25:20	1	YES	MIDDLE	IN FOCUS		Unknown
169549314	https://volunteer.ala.org.au/validate/task/169549314	Valid		system	Tile_058-018-000_0-000.jpg		2021-03-22 19:25:20	2021-03-22 19:25:20		NO		IN FOCUS
169549314	https://volunteer.ala.org.au/validate/task/169549314	Valid		system	Tile_058-018-000_0-000.jpg		2021-03-22 11:04:51	2021-03-22 19:25:20		NO		IN FOCUS
169549314	https://volunteer.ala.org.au/validate/task/169549314	Valid		system	Tile_058-018-000_0-000.jpg		2021-03-22 10:58:57	2021-03-22 19:25:20		NO		IN FOCUS
169549315	https://volunteer.ala.org.au/validate/task/169549315	Valid		system	Tile_058-019-000_0-000.jpg		2021-03-22 10:59:22	2021-03-22 11:05:12		NO		IN FOCUS
169549315	https://volunteer.ala.org.au/validate/task/169549315	Valid		system	Tile_058-019-000_0-000.jpg			2021-03-22 11:05:12		NO		IN FOCUS
169549315	https://volunteer.ala.org.au/validate/task/169549315	Valid		system	Tile_058-019-000_0-000.jpg		2021-03-22 11:04:35	2021-03-22 11:05:12		NO		IN FOCUS
169549315	https://volunteer.ala.org.au/validate/task/169549315	Valid		system	Tile_058-019-000_0-000.jpg		2021-03-22 11:05:12	2021-03-22 11:05:12		NO		IN FOCUS
169549316	https://volunteer.ala.org.au/validate/task/169549316	Valid		system	Tile_058-020-000_0-000.jpg		2021-03-22 11:05:25	2021-03-22 11:05:23		NO		IN FOCUS
169549316	https://volunteer.ala.org.au/validate/task/169549316	Valid		system	Tile_058-020-000_0-000.jpg			2021-03-22 11:05:23		NO		IN FOCUS
169549316	https://volunteer.ala.org.au/validate/task/169549316	Valid		system	Tile_058-020-000_0-000.jpg		2021-03-22 11:05:23	2021-03-22 11:05:23		NO		IN FOCUS
169549316	https://volunteer.ala.org.au/validate/task/169549316	Valid		system	Tile_058-020-000_0-000.jpg		2021-03-22 10:59:44	2021-03-22 11:05:23		NO		IN FOCUS
169549316	https://volunteer.ala.org.au/validate/task/169549316	Valid		system	Tile_058-020-000_0-000.jpg		2021-03-22 11:04:48	2021-03-22 11:05:23		NO		IN FOCUS
169549317	https://volunteer.ala.org.au/validate/task/169549317	Valid		system	Tile_058-021-000_0-000.jpg		2021-03-22 11:05:11	2021-03-22 11:05:33		NO		IN FOCUS
169549317	https://volunteer.ala.org.au/validate/task/169549317	Valid		system	Tile_058-021-000_0-000.jpg		2021-03-22 11:05:45	2021-03-22 11:05:33		NO		IN FOCUS
169549317	https://volunteer.ala.org.au/validate/task/169549317	Valid		system	Tile_058-021-000_0-000.jpg		2021-03-22 11:05:33	2021-03-22 11:05:33		NO		IN FOCUS
169549317	https://volunteer.ala.org.au/validate/task/169549317	Valid		system	Tile_058-021-000_0-000.jpg			2021-03-22 11:05:33		NO		IN FOCUS
169549317	https://volunteer.ala.org.au/validate/task/169549317	Valid		system	Tile_058-021-000_0-000.jpg		2021-03-22 11:00:08	2021-03-22 11:05:33		NO		IN FOCUS
169549318	https://volunteer.ala.org.au/validate/task/169549318	Valid		system	Tile_058-022-000_0-000.jpg			2021-03-22 11:05:43		NO		IN FOCUS
169549318	https://volunteer.ala.org.au/validate/task/169549318	Valid		system	Tile_058-022-000_0-000.jpg		2021-03-22 11:05:43	2021-03-22 11:05:43		NO		IN FOCUS
169549318	https://volunteer.ala.org.au/validate/task/169549318	Valid		system	Tile_058-022-000_0-000.jpg		2021-03-22 11:00:53	2021-03-22 11:05:43		NO		IN FOCUS
169549318	https://volunteer.ala.org.au/validate/task/169549318	Valid		system	Tile_058-022-000_0-000.jpg		2021-03-22 11:05:35	2021-03-22 11:05:43		NO		IN FOCUS
169549319	https://volunteer.ala.org.au/validate/task/169549319	Valid		system	Tile_058-023-000_0-000.jpg		2021-03-22 11:05:52	2021-03-22 11:06:01		NO		IN FOCUS
169549319	https://volunteer.ala.org.au/validate/task/169549319	Valid		system	Tile_058-023-000_0-000.jpg		2021-03-22 11:05:51	2021-03-22 11:06:01		NO		IN FOCUS
169549319	https://volunteer.ala.org.au/validate/task/169549319	Valid		system	Tile_058-023-000_0-000.jpg		2021-03-22 11:06:00	2021-03-22 11:06:01		NO		IN FOCUS
169549319	https://volunteer.ala.org.au/validate/task/169549319	Valid		system	Tile_058-023-000_0-000.jpg		2021-03-22 11:06:07	2021-03-22 11:06:01		NO		IN FOCUS
169549319	https://volunteer.ala.org.au/validate/task/169549319	Valid		system	Tile_058-023-000_0-000.jpg			2021-03-22 11:06:01		NO		IN FOCUS
169549320	https://volunteer.ala.org.au/validate/task/169549320	Valid		system	Tile_058-024-000_0-000.jpg		2021-03-22 11:06:06	2021-03-22 11:07:50		NO		IN FOCUS
169549320	https://volunteer.ala.org.au/validate/task/169549320	Valid		system	Tile_058-024-000_0-000.jpg		2021-03-22 11:06:02	2021-03-22 11:07:50		NO		IN FOCUS
169549320	https://volunteer.ala.org.au/validate/task/169549320	Valid		system	Tile_058-024-000_0-000.jpg		2021-03-22 11:07:50	2021-03-22 11:07:50		NO		IN FOCUS
169549320	https://volunteer.ala.org.au/validate/task/169549320	Valid		system	Tile_058-024-000_0-000.jpg		2021-03-22 11:07:56	2021-03-22 11:07:50		NO		IN FOCUS
169549320	https://volunteer.ala.org.au/validate/task/169549320	Valid		system	Tile_058-024-000_0-000.jpg			2021-03-22 11:07:50		NO		IN FOCUS
169549321	https://volunteer.ala.org.au/validate/task/169549321	Valid		system	Tile_058-025-000_0-000.jpg		2021-03-22 11:08:32	2021-03-22 11:08:06		NO		IN FOCUS
169549321	https://volunteer.ala.org.au/validate/task/169549321	Valid		system	Tile_058-025-000_0-000.jpg		2021-03-22 11:06:32	2021-03-22 11:08:06		NO		IN FOCUS
169549321	https://volunteer.ala.org.au/validate/task/169549321	Valid		system	Tile_058-025-000_0-000.jpg		2021-03-22 11:06:11	2021-03-22 11:08:06		NO		IN FOCUS
169549321	https://volunteer.ala.org.au/validate/task/169549321	Valid		system	Tile_058-025-000_0-000.jpg		2021-03-22 11:08:06	2021-03-22 11:08:06		NO		IN FOCUS
169549321	https://volunteer.ala.org.au/validate/task/169549321	Valid		system	Tile_058-025-000_0-000.jpg			2021-03-22 11:08:06		NO		IN FOCUS
169549322	https://volunteer.ala.org.au/validate/task/169549322	Valid		system	Tile_058-026-000_0-000.jpg			2021-03-22 11:08:49		NO		IN FOCUS
169549322	https://volunteer.ala.org.au/validate/task/169549322	Valid		system	Tile_058-026-000_0-000.jpg		2021-03-22 11:08:48	2021-03-22 11:08:49		NO		IN FOCUS
169549322	https://volunteer.ala.org.au/validate/task/169549322	Valid		system	Tile_058-026-000_0-000.jpg		2021-03-22 11:06:47	2021-03-22 11:08:49		NO		IN FOCUS
169549322	https://volunteer.ala.org.au/validate/task/169549322	Valid		system	Tile_058-026-000_0-000.jpg		2021-03-22 11:06:20	2021-03-22 11:08:49		NO		IN FOCUS
169549323	https://volunteer.ala.org.au/validate/task/169549323	Valid		system	Tile_058-027-000_0-000.jpg		2021-03-22 11:09:53	2021-03-22 11:09:45		NO		IN FOCUS
169549323	https://volunteer.ala.org.au/validate/task/169549323	Valid		system	Tile_058-027-000_0-000.jpg			2021-03-22 11:09:45		NO		IN FOCUS
169549323	https://volunteer.ala.org.au/validate/task/169549323	Valid		system	Tile_058-027-000_0-000.jpg		2021-03-22 11:09:45	2021-03-22 11:09:45		NO		IN FOCUS
169549323	https://volunteer.ala.org.au/validate/task/169549323	Valid		system	Tile_058-027-000_0-000.jpg		2021-03-22 11:06:31	2021-03-22 11:09:45		NO		IN FOCUS
169549323	https://volunteer.ala.org.au/validate/task/169549323	Valid		system	Tile_058-027-000_0-000.jpg		2021-03-22 11:07:36	2021-03-22 11:09:45		NO		IN FOCUS
169549324	https://volunteer.ala.org.au/validate/task/169549324	Valid		system	Tile_058-028-000_0-000.jpg		2021-03-22 11:06:50	2021-03-22 11:10:15		NO		IN FOCUS
169549324	https://volunteer.ala.org.au/validate/task/169549324	Valid		system	Tile_058-028-000_0-000.jpg		2021-03-22 11:10:15	2021-03-22 11:10:15		NO		IN FOCUS
169549324	https://volunteer.ala.org.au/validate/task/169549324	Valid		system	Tile_058-028-000_0-000.jpg		2021-03-22 11:10:05	2021-03-22 11:10:15		NO		IN FOCUS
169549324	https://volunteer.ala.org.au/validate/task/169549324	Valid		system	Tile_058-028-000_0-000.jpg			2021-03-22 11:10:15		NO		IN FOCUS
169549325	https://volunteer.ala.org.au/validate/task/169549325	Valid		system	Tile_058-029-000_0-000.jpg		2021-03-22 11:07:00	2021-03-22 11:11:10		NO		IN FOCUS
169549325	https://volunteer.ala.org.au/validate/task/169549325	Valid		system	Tile_058-029-000_0-000.jpg			2021-03-22 11:11:10		NO		IN FOCUS
169549325	https://volunteer.ala.org.au/validate/task/169549325	Valid		system	Tile_058-029-000_0-000.jpg		2021-03-22 11:11:10	2021-03-22 11:11:10		NO		IN FOCUS
169549325	https://volunteer.ala.org.au/validate/task/169549325	Valid		system	Tile_058-029-000_0-000.jpg		2021-03-22 11:10:33	2021-03-22 11:11:10		NO		IN FOCUS
169549326	https://volunteer.ala.org.au/validate/task/169549326	Valid		system	Tile_058-030-000_0-000.jpg		2021-03-22 11:10:59	2021-03-22 11:11:33		NO		IN FOCUS
169549326	https://volunteer.ala.org.au/validate/task/169549326	Valid		system	Tile_058-030-000_0-000.jpg		2021-03-22 11:11:33	2021-03-22 11:11:33		NO		IN FOCUS
169549326	https://volunteer.ala.org.au/validate/task/169549326	Valid		system	Tile_058-030-000_0-000.jpg			2021-03-22 11:11:33		NO		IN FOCUS
169549326	https://volunteer.ala.org.au/validate/task/169549326	Valid		system	Tile_058-030-000_0-000.jpg		2021-03-22 11:07:09	2021-03-22 11:11:33		NO		IN FOCUS
169549327	https://volunteer.ala.org.au/validate/task/169549327	Valid		system	Tile_058-031-000_0-000.jpg		2021-03-22 11:07:19	2021-03-22 11:12:58		NO		IN FOCUS
169549327	https://volunteer.ala.org.au/validate/task/169549327	Valid		system	Tile_058-031-000_0-000.jpg		2021-03-22 11:21:01	2021-03-22 11:12:58		NO		IN FOCUS
169549327	https://volunteer.ala.org.au/validate/task/169549327	Valid		system	Tile_058-031-000_0-000.jpg		2021-03-22 11:11:13	2021-03-22 11:12:58		NO		IN FOCUS
169549327	https://volunteer.ala.org.au/validate/task/169549327	Valid		system	Tile_058-031-000_0-000.jpg			2021-03-22 11:12:58		NO		IN FOCUS
169549327	https://volunteer.ala.org.au/validate/task/169549327	Valid		system	Tile_058-031-000_0-000.jpg		2021-03-22 11:12:57	2021-03-22 11:12:58		NO		IN FOCUS
169549328	https://volunteer.ala.org.au/validate/task/169549328	Valid		system	Tile_058-032-000_0-000.jpg		2021-03-22 11:13:23	2021-03-22 11:13:23		NO		IN FOCUS
169549328	https://volunteer.ala.org.au/validate/task/169549328	Valid		system	Tile_058-032-000_0-000.jpg		2021-03-22 11:12:02	2021-03-22 11:13:23		NO		IN FOCUS
169549328	https://volunteer.ala.org.au/validate/task/169549328	Valid		system	Tile_058-032-000_0-000.jpg		2021-03-22 11:07:28	2021-03-22 11:13:23		NO		IN FOCUS
169549328	https://volunteer.ala.org.au/validate/task/169549328	Valid		system	Tile_058-032-000_0-000.jpg			2021-03-22 11:13:23		NO		IN FOCUS
169549329	https://volunteer.ala.org.au/validate/task/169549329	Valid		system	Tile_058-033-000_0-000.jpg		2021-03-22 11:13:35	2021-03-22 11:13:36		NO		IN FOCUS
169549329	https://volunteer.ala.org.au/validate/task/169549329	Valid		system	Tile_058-033-000_0-000.jpg		2021-03-22 11:12:21	2021-03-22 11:13:36		NO		IN FOCUS
169549329	https://volunteer.ala.org.au/validate/task/169549329	Valid		system	Tile_058-033-000_0-000.jpg			2021-03-22 11:13:36		NO		IN FOCUS
169549329	https://volunteer.ala.org.au/validate/task/169549329	Valid		system	Tile_058-033-000_0-000.jpg		2021-03-22 11:07:37	2021-03-22 11:13:36		NO		IN FOCUS
169549330	https://volunteer.ala.org.au/validate/task/169549330	Valid		system	Tile_058-034-000_0-000.jpg		2021-03-22 11:14:00	2021-03-22 11:13:56		NO		IN FOCUS
169549330	https://volunteer.ala.org.au/validate/task/169549330	Valid		system	Tile_058-034-000_0-000.jpg		2021-03-22 11:07:46	2021-03-22 11:13:56		NO		IN FOCUS
169549330	https://volunteer.ala.org.au/validate/task/169549330	Valid		system	Tile_058-034-000_0-000.jpg			2021-03-22 11:13:56		NO		IN FOCUS
169549330	https://volunteer.ala.org.au/validate/task/169549330	Valid		system	Tile_058-034-000_0-000.jpg		2021-03-22 11:12:54	2021-03-22 11:13:56		NO		IN FOCUS
169549330	https://volunteer.ala.org.au/validate/task/169549330	Valid		system	Tile_058-034-000_0-000.jpg		2021-03-22 11:13:56	2021-03-22 11:13:56		NO		IN FOCUS
169549331	https://volunteer.ala.org.au/validate/task/169549331	Valid		system	Tile_058-035-000_0-000.jpg			2021-03-22 11:14:09		NO		IN FOCUS
169549331	https://volunteer.ala.org.au/validate/task/169549331	Valid		system	Tile_058-035-000_0-000.jpg		2021-03-22 11:14:09	2021-03-22 11:14:09		NO		IN FOCUS
169549331	https://volunteer.ala.org.au/validate/task/169549331	Valid		system	Tile_058-035-000_0-000.jpg		2021-03-22 11:07:55	2021-03-22 11:14:09		NO		IN FOCUS
169549331	https://volunteer.ala.org.au/validate/task/169549331	Valid		system	Tile_058-035-000_0-000.jpg		2021-03-22 11:13:16	2021-03-22 11:14:09		NO		IN FOCUS
169549332	https://volunteer.ala.org.au/validate/task/169549332	Valid		system	Tile_058-036-000_0-000.jpg		2021-03-22 11:13:36	2021-03-22 11:14:23		NO		IN FOCUS
169549332	https://volunteer.ala.org.au/validate/task/169549332	Valid		system	Tile_058-036-000_0-000.jpg		2021-03-22 11:14:23	2021-03-22 11:14:23		NO		IN FOCUS
169549332	https://volunteer.ala.org.au/validate/task/169549332	Valid		system	Tile_058-036-000_0-000.jpg			2021-03-22 11:14:23		NO		IN FOCUS
169549332	https://volunteer.ala.org.au/validate/task/169549332	Valid		system	Tile_058-036-000_0-000.jpg		2021-03-22 11:08:03	2021-03-22 11:14:23		NO		IN FOCUS
169549333	https://volunteer.ala.org.au/validate/task/169549333	Valid		system	Tile_058-037-000_0-000.jpg		2021-03-22 11:13:57	2021-03-22 11:14:37		NO		IN FOCUS
169549333	https://volunteer.ala.org.au/validate/task/169549333	Valid		system	Tile_058-037-000_0-000.jpg		2021-03-22 11:08:12	2021-03-22 11:14:37		NO		IN FOCUS
169549333	https://volunteer.ala.org.au/validate/task/169549333	Valid		system	Tile_058-037-000_0-000.jpg		2021-03-22 11:14:36	2021-03-22 11:14:37		NO		IN FOCUS
169549333	https://volunteer.ala.org.au/validate/task/169549333	Valid		system	Tile_058-037-000_0-000.jpg			2021-03-22 11:14:37		NO		IN FOCUS
169549334	https://volunteer.ala.org.au/validate/task/169549334	Valid		system	Tile_058-038-000_0-000.jpg			2021-03-22 11:14:55		NO		IN FOCUS
169549334	https://volunteer.ala.org.au/validate/task/169549334	Valid		system	Tile_058-038-000_0-000.jpg		2021-03-22 11:14:12	2021-03-22 11:14:55		NO		IN FOCUS
169549334	https://volunteer.ala.org.au/validate/task/169549334	Valid		system	Tile_058-038-000_0-000.jpg		2021-03-22 11:14:54	2021-03-22 11:14:55		NO		IN FOCUS
169549334	https://volunteer.ala.org.au/validate/task/169549334	Valid		system	Tile_058-038-000_0-000.jpg		2021-03-22 11:08:20	2021-03-22 11:14:55		NO		IN FOCUS
169549335	https://volunteer.ala.org.au/validate/task/169549335	Valid		system	Tile_058-039-000_0-000.jpg		2021-03-22 11:08:28	2021-03-22 11:15:19		NO		IN FOCUS
169549335	https://volunteer.ala.org.au/validate/task/169549335	Valid		system	Tile_058-039-000_0-000.jpg		2021-03-22 11:14:31	2021-03-22 11:15:19		NO		IN FOCUS
169549335	https://volunteer.ala.org.au/validate/task/169549335	Valid		system	Tile_058-039-000_0-000.jpg		2021-03-22 11:15:22	2021-03-22 11:15:19		NO		IN FOCUS
169549335	https://volunteer.ala.org.au/validate/task/169549335	Valid		system	Tile_058-039-000_0-000.jpg		2021-03-22 11:15:19	2021-03-22 11:15:19		NO		IN FOCUS
169549335	https://volunteer.ala.org.au/validate/task/169549335	Valid		system	Tile_058-039-000_0-000.jpg			2021-03-22 11:15:19		NO		IN FOCUS
169549336	https://volunteer.ala.org.au/validate/task/169549336	Valid		system	Tile_058-040-000_0-000.jpg		2021-03-22 11:15:30	2021-03-22 11:15:31		NO		IN FOCUS
169549336	https://volunteer.ala.org.au/validate/task/169549336	Valid		system	Tile_058-040-000_0-000.jpg		2021-03-22 11:14:56	2021-03-22 11:15:31		NO		IN FOCUS
169549336	https://volunteer.ala.org.au/validate/task/169549336	Valid		system	Tile_058-040-000_0-000.jpg		2021-03-22 11:08:37	2021-03-22 11:15:31		NO		IN FOCUS
169549336	https://volunteer.ala.org.au/validate/task/169549336	Valid		system	Tile_058-040-000_0-000.jpg			2021-03-22 11:15:31		NO		IN FOCUS
169549337	https://volunteer.ala.org.au/validate/task/169549337	Valid		system	Tile_058-041-000_0-000.jpg		2021-03-22 11:15:45	2021-03-22 11:17:21		NO		IN FOCUS
169549337	https://volunteer.ala.org.au/validate/task/169549337	Valid		system	Tile_058-041-000_0-000.jpg		2021-03-22 11:08:46	2021-03-22 11:17:21		NO		IN FOCUS
169549337	https://volunteer.ala.org.au/validate/task/169549337	Valid		system	Tile_058-041-000_0-000.jpg		2021-03-22 11:17:21	2021-03-22 11:17:21		NO		IN FOCUS
169549337	https://volunteer.ala.org.au/validate/task/169549337	Valid		system	Tile_058-041-000_0-000.jpg			2021-03-22 11:17:21		NO		IN FOCUS
169549338	https://volunteer.ala.org.au/validate/task/169549338	Valid		system	Tile_058-042-000_0-000.jpg		2021-03-22 11:16:01	2021-03-22 11:17:55		NO		IN FOCUS
169549338	https://volunteer.ala.org.au/validate/task/169549338	Valid		system	Tile_058-042-000_0-000.jpg		2021-03-22 11:17:55	2021-03-22 11:17:55		NO		IN FOCUS
169549338	https://volunteer.ala.org.au/validate/task/169549338	Valid		system	Tile_058-042-000_0-000.jpg		2021-03-22 11:09:02	2021-03-22 11:17:55		NO		IN FOCUS
169549338	https://volunteer.ala.org.au/validate/task/169549338	Valid		system	Tile_058-042-000_0-000.jpg			2021-03-22 11:17:55		NO		IN FOCUS
169549339	https://volunteer.ala.org.au/validate/task/169549339	Valid		system	Tile_058-043-000_0-000.jpg			2021-03-22 11:16:55		NO		IN FOCUS
169549339	https://volunteer.ala.org.au/validate/task/169549339	Valid		system	Tile_058-043-000_0-000.jpg		2021-03-22 11:16:20	2021-03-22 11:16:55		NO		IN FOCUS
169549339	https://volunteer.ala.org.au/validate/task/169549339	Valid		system	Tile_058-043-000_0-000.jpg		2021-03-22 11:09:12	2021-03-22 11:16:55		NO		IN FOCUS
169549339	https://volunteer.ala.org.au/validate/task/169549339	Valid		system	Tile_058-043-000_0-000.jpg		2021-03-22 11:16:55	2021-03-22 11:16:55		NO		IN FOCUS
169549340	https://volunteer.ala.org.au/validate/task/169549340	Valid		system	Tile_058-044-000_0-000.jpg			2021-03-22 11:18:26		NO		IN FOCUS
169549340	https://volunteer.ala.org.au/validate/task/169549340	Valid		system	Tile_058-044-000_0-000.jpg		2021-03-22 11:09:24	2021-03-22 11:18:26		NO		IN FOCUS
169549340	https://volunteer.ala.org.au/validate/task/169549340	Valid		system	Tile_058-044-000_0-000.jpg		2021-03-22 11:18:25	2021-03-22 11:18:26		NO		IN FOCUS
169549340	https://volunteer.ala.org.au/validate/task/169549340	Valid		system	Tile_058-044-000_0-000.jpg		2021-03-22 11:16:39	2021-03-22 11:18:26		NO		IN FOCUS
169549341	https://volunteer.ala.org.au/validate/task/169549341	Valid		system	Tile_058-045-000_0-000.jpg			2021-03-22 11:19:17		NO		IN FOCUS
169549341	https://volunteer.ala.org.au/validate/task/169549341	Valid		system	Tile_058-045-000_0-000.jpg		2021-03-22 11:17:52	2021-03-22 11:19:17		NO		IN FOCUS
169549341	https://volunteer.ala.org.au/validate/task/169549341	Valid		system	Tile_058-045-000_0-000.jpg		2021-03-22 11:19:17	2021-03-22 11:19:17		NO		IN FOCUS
169549341	https://volunteer.ala.org.au/validate/task/169549341	Valid		system	Tile_058-045-000_0-000.jpg		2021-03-22 11:09:33	2021-03-22 11:19:17		NO		IN FOCUS
169549342	https://volunteer.ala.org.au/validate/task/169549342	Valid		system	Tile_058-046-000_0-000.jpg		2021-03-22 11:19:39	2021-03-22 11:19:39		NO		IN FOCUS
169549342	https://volunteer.ala.org.au/validate/task/169549342	Valid		system	Tile_058-046-000_0-000.jpg			2021-03-22 11:19:39		NO		IN FOCUS
169549342	https://volunteer.ala.org.au/validate/task/169549342	Valid		system	Tile_058-046-000_0-000.jpg		2021-03-22 11:19:18	2021-03-22 11:19:39		NO		IN FOCUS
169549342	https://volunteer.ala.org.au/validate/task/169549342	Valid		system	Tile_058-046-000_0-000.jpg		2021-03-22 11:09:43	2021-03-22 11:19:39		NO		IN FOCUS
169549343	https://volunteer.ala.org.au/validate/task/169549343				Tile_058-047-000_0-000.jpg		2021-03-22 11:25:32		2	YES	EDGE	IN FOCUS		Fungal spores
169549343	https://volunteer.ala.org.au/validate/task/169549343				Tile_058-047-000_0-000.jpg		2021-03-22 11:09:54			NO		IN FOCUS
169549343	https://volunteer.ala.org.au/validate/task/169549343				Tile_058-047-000_0-000.jpg		2021-03-22 12:26:08			NO		IN FOCUS
169549343	https://volunteer.ala.org.au/validate/task/169549343				Tile_058-047-000_0-000.jpg		2021-03-22 11:21:24		2	YES	Both MIDDLE and EDGE	IN FOCUS		Unknown
169549344	https://volunteer.ala.org.au/validate/task/169549344	Valid		system	Tile_058-048-000_0-000.jpg			2021-03-22 11:21:56		NO		IN FOCUS
169549344	https://volunteer.ala.org.au/validate/task/169549344	Valid		system	Tile_058-048-000_0-000.jpg		2021-03-22 11:21:56	2021-03-22 11:21:56		NO		IN FOCUS
169549344	https://volunteer.ala.org.au/validate/task/169549344	Valid		system	Tile_058-048-000_0-000.jpg		2021-03-22 11:21:15	2021-03-22 11:21:56		NO		IN FOCUS
169549344	https://volunteer.ala.org.au/validate/task/169549344	Valid		system	Tile_058-048-000_0-000.jpg		2021-03-22 11:10:06	2021-03-22 11:21:56		NO		IN FOCUS
169549345	https://volunteer.ala.org.au/validate/task/169549345	Valid		system	Tile_058-049-000_0-000.jpg		2021-03-22 11:10:16	2021-03-22 11:21:40		NO		IN FOCUS
169549345	https://volunteer.ala.org.au/validate/task/169549345	Valid		system	Tile_058-049-000_0-000.jpg		2021-03-22 11:24:13	2021-03-22 11:21:40		NO		IN FOCUS
169549345	https://volunteer.ala.org.au/validate/task/169549345	Valid		system	Tile_058-049-000_0-000.jpg		2021-03-22 11:21:39	2021-03-22 11:21:40		NO		IN FOCUS
169549345	https://volunteer.ala.org.au/validate/task/169549345	Valid		system	Tile_058-049-000_0-000.jpg		2021-03-22 11:18:22	2021-03-22 11:21:40		NO		IN FOCUS
169549345	https://volunteer.ala.org.au/validate/task/169549345	Valid		system	Tile_058-049-000_0-000.jpg			2021-03-22 11:21:40		NO		IN FOCUS
169549346	https://volunteer.ala.org.au/validate/task/169549346	Valid		system	Tile_058-050-000_0-000.jpg		2021-03-22 11:19:45	2021-03-22 11:22:12		NO		IN FOCUS
169549346	https://volunteer.ala.org.au/validate/task/169549346	Valid		system	Tile_058-050-000_0-000.jpg			2021-03-22 11:22:12		NO		IN FOCUS
169549346	https://volunteer.ala.org.au/validate/task/169549346	Valid		system	Tile_058-050-000_0-000.jpg		2021-03-22 11:22:12	2021-03-22 11:22:12		NO		IN FOCUS
169549346	https://volunteer.ala.org.au/validate/task/169549346	Valid		system	Tile_058-050-000_0-000.jpg		2021-03-22 11:10:26	2021-03-22 11:22:12		NO		IN FOCUS
169549346	https://volunteer.ala.org.au/validate/task/169549346	Valid		system	Tile_058-050-000_0-000.jpg		2021-03-22 11:22:27	2021-03-22 11:22:12		NO		IN FOCUS
169549347	https://volunteer.ala.org.au/validate/task/169549347	Valid		system	Tile_058-051-000_0-000.jpg		2021-03-22 11:20:03	2021-03-22 11:22:41		NO		IN FOCUS
169549347	https://volunteer.ala.org.au/validate/task/169549347	Valid		system	Tile_058-051-000_0-000.jpg		2021-03-22 11:22:41	2021-03-22 11:22:41		NO		IN FOCUS
169549347	https://volunteer.ala.org.au/validate/task/169549347	Valid		system	Tile_058-051-000_0-000.jpg			2021-03-22 11:22:41		NO		IN FOCUS
169549347	https://volunteer.ala.org.au/validate/task/169549347	Valid		system	Tile_058-051-000_0-000.jpg		2021-03-22 11:10:35	2021-03-22 11:22:41		NO		IN FOCUS
169549347	https://volunteer.ala.org.au/validate/task/169549347	Valid		system	Tile_058-051-000_0-000.jpg		2021-03-22 11:23:42	2021-03-22 11:22:41		NO		IN FOCUS
169549348	https://volunteer.ala.org.au/validate/task/169549348	Valid		system	Tile_058-052-000_0-000.jpg		2021-03-22 11:23:25	2021-03-22 12:26:39	1	YES	Both MIDDLE and EDGE	IN FOCUS		Unknown
169549348	https://volunteer.ala.org.au/validate/task/169549348	Valid		system	Tile_058-052-000_0-000.jpg		2021-03-22 12:26:39	2021-03-22 12:26:39		NO		IN FOCUS
169549348	https://volunteer.ala.org.au/validate/task/169549348	Valid		system	Tile_058-052-000_0-000.jpg			2021-03-22 12:26:39		NO		IN FOCUS
169549348	https://volunteer.ala.org.au/validate/task/169549348	Valid		system	Tile_058-052-000_0-000.jpg		2021-03-22 11:10:45	2021-03-22 12:26:39		NO		IN FOCUS
169549348	https://volunteer.ala.org.au/validate/task/169549348	Valid		system	Tile_058-052-000_0-000.jpg		2021-03-22 11:36:50	2021-03-22 12:26:39		NO		IN FOCUS
169549349	https://volunteer.ala.org.au/validate/task/169549349	Valid		system	Tile_058-053-000_0-000.jpg		2021-03-22 11:10:55	2021-03-22 11:25:30		NO		IN FOCUS
169549349	https://volunteer.ala.org.au/validate/task/169549349	Valid		system	Tile_058-053-000_0-000.jpg		2021-03-22 11:25:29	2021-03-22 11:25:30		NO		IN FOCUS
169549349	https://volunteer.ala.org.au/validate/task/169549349	Valid		system	Tile_058-053-000_0-000.jpg			2021-03-22 11:25:30		NO		IN FOCUS
169549349	https://volunteer.ala.org.au/validate/task/169549349	Valid		system	Tile_058-053-000_0-000.jpg		2021-03-22 11:23:48	2021-03-22 11:25:30		NO		IN FOCUS
169549350	https://volunteer.ala.org.au/validate/task/169549350	Valid		system	Tile_058-054-000_0-000.jpg		2021-03-22 11:24:34	2021-03-22 12:38:47	1	YES	MIDDLE	IN FOCUS		Unknown
169549350	https://volunteer.ala.org.au/validate/task/169549350	Valid		system	Tile_058-054-000_0-000.jpg		2021-03-22 12:37:06	2021-03-22 12:38:47		NO		IN FOCUS
169549350	https://volunteer.ala.org.au/validate/task/169549350	Valid		system	Tile_058-054-000_0-000.jpg			2021-03-22 12:38:47		NO		IN FOCUS
169549350	https://volunteer.ala.org.au/validate/task/169549350	Valid		system	Tile_058-054-000_0-000.jpg		2021-03-22 12:38:47	2021-03-22 12:38:47		NO		IN FOCUS
169549350	https://volunteer.ala.org.au/validate/task/169549350	Valid		system	Tile_058-054-000_0-000.jpg		2021-03-22 11:26:23	2021-03-22 12:38:47		NO		IN FOCUS
169549351	https://volunteer.ala.org.au/validate/task/169549351	Valid		system	Tile_058-055-000_0-000.jpg		2021-03-22 11:25:51	2021-03-22 12:45:34		NO		IN FOCUS
169549351	https://volunteer.ala.org.au/validate/task/169549351	Valid		system	Tile_058-055-000_0-000.jpg		2021-03-22 12:45:34	2021-03-22 12:45:34		NO		IN FOCUS
169549351	https://volunteer.ala.org.au/validate/task/169549351	Valid		system	Tile_058-055-000_0-000.jpg			2021-03-22 12:45:34		NO		IN FOCUS
169549351	https://volunteer.ala.org.au/validate/task/169549351	Valid		system	Tile_058-055-000_0-000.jpg		2021-03-22 12:44:29	2021-03-22 12:45:34		NO		IN FOCUS
169549352	https://volunteer.ala.org.au/validate/task/169549352	Valid		system	Tile_058-056-000_0-000.jpg			2021-03-22 11:26:03		NO		IN FOCUS
169549352	https://volunteer.ala.org.au/validate/task/169549352	Valid		system	Tile_058-056-000_0-000.jpg		2021-03-22 11:26:03	2021-03-22 11:26:03		NO		IN FOCUS
[truncated: 541 more rows]
