# Supplementary material for: Inferring the age and environmental characteristics of fossil sites using citizen science
Source: PLoS One. 2023 Apr 17;18(4):e0284388. doi: 10.1371/journal.pone.0284388 (PMC10109468; doi:10.1371/journal.pone.0284388)
Supplement: S1 Data — (ZIP) [file pone.0284388.s004.zip › S1_Data Expedition data-all-raw/Exp10-Raw Project-169802621-DwC.xlsx]

## Sheet: All transcribed
taskID	taskURL	validationStatus		validatorID	externalIdentifier		dateTranscribed	dateValidated	individualCount	occurrenceID	occurrenceRemarks	occurrenceStatus		vernacularName
169833578	https://volunteer.ala.org.au/validate/task/169833578	Valid		system	Tile_017-041-000_0-000.jpg		2021-04-09 09:29:44	2021-04-09 09:42:18		NO		IN FOCUS
169833578	https://volunteer.ala.org.au/validate/task/169833578	Valid		system	Tile_017-041-000_0-000.jpg		2021-04-09 09:16:06	2021-04-09 09:42:18		NO		IN FOCUS
169833578	https://volunteer.ala.org.au/validate/task/169833578	Valid		system	Tile_017-041-000_0-000.jpg		2021-04-09 09:42:18	2021-04-09 09:42:18		NO		IN FOCUS
169833578	https://volunteer.ala.org.au/validate/task/169833578	Valid		system	Tile_017-041-000_0-000.jpg			2021-04-09 09:42:18		NO		IN FOCUS
169833580	https://volunteer.ala.org.au/validate/task/169833580	Valid		system	Tile_017-043-000_0-000.jpg		2021-04-09 09:16:29	2021-04-09 10:20:33		NO		IN FOCUS
169833580	https://volunteer.ala.org.au/validate/task/169833580	Valid		system	Tile_017-043-000_0-000.jpg		2021-04-09 09:30:06	2021-04-09 10:20:33		NO		IN FOCUS
169833580	https://volunteer.ala.org.au/validate/task/169833580	Valid		system	Tile_017-043-000_0-000.jpg		2021-04-09 10:19:15	2021-04-09 10:20:33		NO		IN FOCUS		Unknown
169833580	https://volunteer.ala.org.au/validate/task/169833580	Valid		system	Tile_017-043-000_0-000.jpg			2021-04-09 10:20:33		NO		IN FOCUS
169833580	https://volunteer.ala.org.au/validate/task/169833580	Valid		system	Tile_017-043-000_0-000.jpg		2021-04-09 10:20:33	2021-04-09 10:20:33		NO		IN FOCUS
169833581	https://volunteer.ala.org.au/validate/task/169833581	Valid		system	Tile_017-044-000_0-000.jpg		2021-04-09 09:30:21	2021-04-09 10:21:10		NO		IN FOCUS
169833581	https://volunteer.ala.org.au/validate/task/169833581	Valid		system	Tile_017-044-000_0-000.jpg		2021-04-09 10:21:10	2021-04-09 10:21:10		NO		IN FOCUS
169833581	https://volunteer.ala.org.au/validate/task/169833581	Valid		system	Tile_017-044-000_0-000.jpg		2021-04-09 10:19:34	2021-04-09 10:21:10		NO		IN FOCUS		Unknown
169833581	https://volunteer.ala.org.au/validate/task/169833581	Valid		system	Tile_017-044-000_0-000.jpg			2021-04-09 10:21:10		NO		IN FOCUS
169833581	https://volunteer.ala.org.au/validate/task/169833581	Valid		system	Tile_017-044-000_0-000.jpg		2021-04-09 09:16:40	2021-04-09 10:21:10		NO		IN FOCUS
169833583	https://volunteer.ala.org.au/validate/task/169833583	Valid		system	Tile_017-046-000_0-000.jpg		2021-04-09 10:20:09	2021-04-09 10:21:53		NO		IN FOCUS		Unknown
169833583	https://volunteer.ala.org.au/validate/task/169833583	Valid		system	Tile_017-046-000_0-000.jpg		2021-04-09 09:30:41	2021-04-09 10:21:53		NO		IN FOCUS
169833583	https://volunteer.ala.org.au/validate/task/169833583	Valid		system	Tile_017-046-000_0-000.jpg		2021-04-09 09:17:02	2021-04-09 10:21:53		NO		IN FOCUS
169833583	https://volunteer.ala.org.au/validate/task/169833583	Valid		system	Tile_017-046-000_0-000.jpg		2021-04-09 10:21:53	2021-04-09 10:21:53		NO		IN FOCUS
169833583	https://volunteer.ala.org.au/validate/task/169833583	Valid		system	Tile_017-046-000_0-000.jpg			2021-04-09 10:21:53		NO		IN FOCUS
169833584	https://volunteer.ala.org.au/validate/task/169833584	Valid		system	Tile_017-047-000_0-000.jpg		2021-04-09 10:20:26	2021-04-09 10:22:16		NO		IN FOCUS		Unknown
169833584	https://volunteer.ala.org.au/validate/task/169833584	Valid		system	Tile_017-047-000_0-000.jpg			2021-04-09 10:22:16		NO		IN FOCUS
169833584	https://volunteer.ala.org.au/validate/task/169833584	Valid		system	Tile_017-047-000_0-000.jpg		2021-04-09 09:17:13	2021-04-09 10:22:16		NO		IN FOCUS
169833584	https://volunteer.ala.org.au/validate/task/169833584	Valid		system	Tile_017-047-000_0-000.jpg		2021-04-09 10:22:16	2021-04-09 10:22:16		NO		IN FOCUS
169833584	https://volunteer.ala.org.au/validate/task/169833584	Valid		system	Tile_017-047-000_0-000.jpg		2021-04-09 09:30:52	2021-04-09 10:22:16		NO		IN FOCUS
169833585	https://volunteer.ala.org.au/validate/task/169833585	Valid		system	Tile_017-048-000_0-000.jpg		2021-04-09 10:20:43	2021-04-09 10:22:37		NO		IN FOCUS		Unknown
169833585	https://volunteer.ala.org.au/validate/task/169833585	Valid		system	Tile_017-048-000_0-000.jpg			2021-04-09 10:22:37		NO		IN FOCUS
169833585	https://volunteer.ala.org.au/validate/task/169833585	Valid		system	Tile_017-048-000_0-000.jpg		2021-04-09 09:17:25	2021-04-09 10:22:37		NO		IN FOCUS
169833585	https://volunteer.ala.org.au/validate/task/169833585	Valid		system	Tile_017-048-000_0-000.jpg		2021-04-09 09:31:03	2021-04-09 10:22:37		NO		IN FOCUS
169833585	https://volunteer.ala.org.au/validate/task/169833585	Valid		system	Tile_017-048-000_0-000.jpg		2021-04-09 10:22:37	2021-04-09 10:22:37		NO		IN FOCUS
169833586	https://volunteer.ala.org.au/validate/task/169833586	Valid		system	Tile_017-049-000_0-000.jpg			2021-04-09 10:22:55		NO		IN FOCUS
169833586	https://volunteer.ala.org.au/validate/task/169833586	Valid		system	Tile_017-049-000_0-000.jpg		2021-04-09 09:17:37	2021-04-09 10:22:55		NO		IN FOCUS
169833586	https://volunteer.ala.org.au/validate/task/169833586	Valid		system	Tile_017-049-000_0-000.jpg		2021-04-09 10:21:00	2021-04-09 10:22:55		NO		IN FOCUS		Unknown
169833586	https://volunteer.ala.org.au/validate/task/169833586	Valid		system	Tile_017-049-000_0-000.jpg		2021-04-09 10:22:55	2021-04-09 10:22:55		NO		IN FOCUS
169833586	https://volunteer.ala.org.au/validate/task/169833586	Valid		system	Tile_017-049-000_0-000.jpg		2021-04-09 09:31:14	2021-04-09 10:22:55		NO		IN FOCUS
169833587	https://volunteer.ala.org.au/validate/task/169833587	Valid		system	Tile_017-050-000_0-000.jpg		2021-04-09 10:23:18	2021-04-09 10:23:18		NO		IN FOCUS
169833587	https://volunteer.ala.org.au/validate/task/169833587	Valid		system	Tile_017-050-000_0-000.jpg		2021-04-09 09:31:25	2021-04-09 10:23:18		NO		IN FOCUS
169833587	https://volunteer.ala.org.au/validate/task/169833587	Valid		system	Tile_017-050-000_0-000.jpg			2021-04-09 10:23:18		NO		IN FOCUS
169833587	https://volunteer.ala.org.au/validate/task/169833587	Valid		system	Tile_017-050-000_0-000.jpg		2021-04-09 09:18:14	2021-04-09 10:23:18		NO		IN FOCUS
169833588	https://volunteer.ala.org.au/validate/task/169833588	Valid		system	Tile_017-051-000_0-000.jpg		2021-04-09 09:18:27	2021-04-09 10:23:42		NO		IN FOCUS
169833588	https://volunteer.ala.org.au/validate/task/169833588	Valid		system	Tile_017-051-000_0-000.jpg		2021-04-09 10:29:51	2021-04-09 10:23:42		NO		IN FOCUS
169833588	https://volunteer.ala.org.au/validate/task/169833588	Valid		system	Tile_017-051-000_0-000.jpg		2021-04-09 10:23:42	2021-04-09 10:23:42		NO		IN FOCUS
169833588	https://volunteer.ala.org.au/validate/task/169833588	Valid		system	Tile_017-051-000_0-000.jpg		2021-04-09 09:31:35	2021-04-09 10:23:42		NO		IN FOCUS
169833588	https://volunteer.ala.org.au/validate/task/169833588	Valid		system	Tile_017-051-000_0-000.jpg			2021-04-09 10:23:42		NO		IN FOCUS
169833589	https://volunteer.ala.org.au/validate/task/169833589	Valid		system	Tile_017-052-000_0-000.jpg		2021-04-09 09:31:45	2021-04-09 10:24:00		NO		IN FOCUS
169833589	https://volunteer.ala.org.au/validate/task/169833589	Valid		system	Tile_017-052-000_0-000.jpg			2021-04-09 10:24:00		NO		IN FOCUS
169833589	https://volunteer.ala.org.au/validate/task/169833589	Valid		system	Tile_017-052-000_0-000.jpg		2021-04-09 09:18:40	2021-04-09 10:24:00		NO		IN FOCUS
169833589	https://volunteer.ala.org.au/validate/task/169833589	Valid		system	Tile_017-052-000_0-000.jpg		2021-04-09 10:24:00	2021-04-09 10:24:00		NO		IN FOCUS
169833590	https://volunteer.ala.org.au/validate/task/169833590	Valid		system	Tile_017-053-000_0-000.jpg			2021-04-09 10:24:26		NO		IN FOCUS
169833590	https://volunteer.ala.org.au/validate/task/169833590	Valid		system	Tile_017-053-000_0-000.jpg		2021-04-09 09:18:51	2021-04-09 10:24:26		NO		IN FOCUS
169833590	https://volunteer.ala.org.au/validate/task/169833590	Valid		system	Tile_017-053-000_0-000.jpg		2021-04-09 10:24:26	2021-04-09 10:24:26		NO		IN FOCUS
169833590	https://volunteer.ala.org.au/validate/task/169833590	Valid		system	Tile_017-053-000_0-000.jpg		2021-04-09 09:33:52	2021-04-09 10:24:26		NO		IN FOCUS
169833591	https://volunteer.ala.org.au/validate/task/169833591	Valid		system	Tile_017-054-000_0-000.jpg		2021-04-09 10:24:45	2021-04-09 10:24:45		NO		IN FOCUS
169833591	https://volunteer.ala.org.au/validate/task/169833591	Valid		system	Tile_017-054-000_0-000.jpg			2021-04-09 10:24:45		NO		IN FOCUS
169833591	https://volunteer.ala.org.au/validate/task/169833591	Valid		system	Tile_017-054-000_0-000.jpg		2021-04-09 09:19:02	2021-04-09 10:24:45		NO		IN FOCUS
169833591	https://volunteer.ala.org.au/validate/task/169833591	Valid		system	Tile_017-054-000_0-000.jpg		2021-04-09 09:34:02	2021-04-09 10:24:45		NO		IN FOCUS
169833592	https://volunteer.ala.org.au/validate/task/169833592	Valid		system	Tile_017-055-000_0-000.jpg		2021-04-09 09:19:14	2021-04-09 10:25:03		NO		IN FOCUS
169833592	https://volunteer.ala.org.au/validate/task/169833592	Valid		system	Tile_017-055-000_0-000.jpg		2021-04-09 09:34:20	2021-04-09 10:25:03		NO		IN FOCUS
169833592	https://volunteer.ala.org.au/validate/task/169833592	Valid		system	Tile_017-055-000_0-000.jpg			2021-04-09 10:25:03		NO		IN FOCUS
169833592	https://volunteer.ala.org.au/validate/task/169833592	Valid		system	Tile_017-055-000_0-000.jpg		2021-04-09 10:25:03	2021-04-09 10:25:03		NO		IN FOCUS
169833593	https://volunteer.ala.org.au/validate/task/169833593	Valid		system	Tile_017-056-000_0-000.jpg		2021-04-09 10:25:21	2021-04-09 10:25:21		NO		IN FOCUS
169833593	https://volunteer.ala.org.au/validate/task/169833593	Valid		system	Tile_017-056-000_0-000.jpg			2021-04-09 10:25:21		NO		IN FOCUS
169833593	https://volunteer.ala.org.au/validate/task/169833593	Valid		system	Tile_017-056-000_0-000.jpg		2021-04-09 09:34:49	2021-04-09 10:25:21		NO		IN FOCUS
169833593	https://volunteer.ala.org.au/validate/task/169833593	Valid		system	Tile_017-056-000_0-000.jpg		2021-04-09 09:19:25	2021-04-09 10:25:21		NO		IN FOCUS
169833594	https://volunteer.ala.org.au/validate/task/169833594	Valid		system	Tile_017-057-000_0-000.jpg			2021-04-09 10:25:40		NO		IN FOCUS
169833594	https://volunteer.ala.org.au/validate/task/169833594	Valid		system	Tile_017-057-000_0-000.jpg		2021-04-09 09:19:36	2021-04-09 10:25:40		NO		IN FOCUS
169833594	https://volunteer.ala.org.au/validate/task/169833594	Valid		system	Tile_017-057-000_0-000.jpg		2021-04-09 10:25:40	2021-04-09 10:25:40		NO		IN FOCUS
169833594	https://volunteer.ala.org.au/validate/task/169833594	Valid		system	Tile_017-057-000_0-000.jpg		2021-04-09 09:35:00	2021-04-09 10:25:40		NO		IN FOCUS
169833595	https://volunteer.ala.org.au/validate/task/169833595	Valid		system	Tile_017-058-000_0-000.jpg			2021-04-09 10:26:05		NO		IN FOCUS
169833595	https://volunteer.ala.org.au/validate/task/169833595	Valid		system	Tile_017-058-000_0-000.jpg		2021-04-09 09:19:48	2021-04-09 10:26:05		NO		IN FOCUS
169833595	https://volunteer.ala.org.au/validate/task/169833595	Valid		system	Tile_017-058-000_0-000.jpg		2021-04-09 09:35:12	2021-04-09 10:26:05		NO		IN FOCUS
169833595	https://volunteer.ala.org.au/validate/task/169833595	Valid		system	Tile_017-058-000_0-000.jpg		2021-04-09 10:26:04	2021-04-09 10:26:05		NO		IN FOCUS
169833596	https://volunteer.ala.org.au/validate/task/169833596	Valid		system	Tile_017-059-000_0-000.jpg		2021-04-09 09:35:23	2021-04-09 10:26:24		NO		IN FOCUS
169833596	https://volunteer.ala.org.au/validate/task/169833596	Valid		system	Tile_017-059-000_0-000.jpg		2021-04-09 10:26:24	2021-04-09 10:26:24		NO		IN FOCUS
169833596	https://volunteer.ala.org.au/validate/task/169833596	Valid		system	Tile_017-059-000_0-000.jpg		2021-04-09 09:19:59	2021-04-09 10:26:24		NO		IN FOCUS
169833596	https://volunteer.ala.org.au/validate/task/169833596	Valid		system	Tile_017-059-000_0-000.jpg			2021-04-09 10:26:24		NO		IN FOCUS
169833597	https://volunteer.ala.org.au/validate/task/169833597	Valid		system	Tile_017-060-000_0-000.jpg		2021-04-09 09:35:37	2021-04-09 10:27:41		NO		IN FOCUS
169833597	https://volunteer.ala.org.au/validate/task/169833597	Valid		system	Tile_017-060-000_0-000.jpg			2021-04-09 10:27:41		NO		IN FOCUS
169833597	https://volunteer.ala.org.au/validate/task/169833597	Valid		system	Tile_017-060-000_0-000.jpg		2021-04-09 09:20:12	2021-04-09 10:27:41		NO		IN FOCUS
169833597	https://volunteer.ala.org.au/validate/task/169833597	Valid		system	Tile_017-060-000_0-000.jpg		2021-04-09 10:27:40	2021-04-09 10:27:41		NO		IN FOCUS
169833598	https://volunteer.ala.org.au/validate/task/169833598	Valid		system	Tile_018-001-000_0-000.jpg		2021-04-09 09:20:22	2021-04-09 10:28:13		NO		IN FOCUS
169833598	https://volunteer.ala.org.au/validate/task/169833598	Valid		system	Tile_018-001-000_0-000.jpg		2021-04-09 09:35:47	2021-04-09 10:28:13		NO		IN FOCUS
169833598	https://volunteer.ala.org.au/validate/task/169833598	Valid		system	Tile_018-001-000_0-000.jpg			2021-04-09 10:28:13		NO		IN FOCUS
169833598	https://volunteer.ala.org.au/validate/task/169833598	Valid		system	Tile_018-001-000_0-000.jpg		2021-04-09 10:28:13	2021-04-09 10:28:13		NO		IN FOCUS
169833599	https://volunteer.ala.org.au/validate/task/169833599	Valid		system	Tile_018-002-000_0-000.jpg		2021-04-09 10:28:47	2021-04-09 10:28:47		NO		IN FOCUS
169833599	https://volunteer.ala.org.au/validate/task/169833599	Valid		system	Tile_018-002-000_0-000.jpg		2021-04-09 09:20:34	2021-04-09 10:28:47		NO		IN FOCUS
169833599	https://volunteer.ala.org.au/validate/task/169833599	Valid		system	Tile_018-002-000_0-000.jpg		2021-04-09 09:36:03	2021-04-09 10:28:47		NO		IN FOCUS
169833599	https://volunteer.ala.org.au/validate/task/169833599	Valid		system	Tile_018-002-000_0-000.jpg			2021-04-09 10:28:47		NO		IN FOCUS
169833600	https://volunteer.ala.org.au/validate/task/169833600	Valid		system	Tile_018-003-000_0-000.jpg			2021-04-09 10:29:04		NO		IN FOCUS
169833600	https://volunteer.ala.org.au/validate/task/169833600	Valid		system	Tile_018-003-000_0-000.jpg		2021-04-09 10:29:04	2021-04-09 10:29:04		NO		IN FOCUS
169833600	https://volunteer.ala.org.au/validate/task/169833600	Valid		system	Tile_018-003-000_0-000.jpg		2021-04-09 09:36:13	2021-04-09 10:29:04		NO		IN FOCUS
169833600	https://volunteer.ala.org.au/validate/task/169833600	Valid		system	Tile_018-003-000_0-000.jpg		2021-04-09 09:20:44	2021-04-09 10:29:04		NO		IN FOCUS
169833601	https://volunteer.ala.org.au/validate/task/169833601	Valid		system	Tile_018-004-000_0-000.jpg		2021-04-09 10:29:31	2021-04-09 10:29:32		NO		IN FOCUS
169833601	https://volunteer.ala.org.au/validate/task/169833601	Valid		system	Tile_018-004-000_0-000.jpg		2021-04-09 09:20:55	2021-04-09 10:29:32		NO		IN FOCUS
169833601	https://volunteer.ala.org.au/validate/task/169833601	Valid		system	Tile_018-004-000_0-000.jpg		2021-04-09 09:36:26	2021-04-09 10:29:32		NO		IN FOCUS
169833601	https://volunteer.ala.org.au/validate/task/169833601	Valid		system	Tile_018-004-000_0-000.jpg			2021-04-09 10:29:32		NO		IN FOCUS
169833602	https://volunteer.ala.org.au/validate/task/169833602	Valid		system	Tile_018-005-000_0-000.jpg		2021-04-09 09:36:40	2021-04-09 10:29:54		NO		IN FOCUS
169833602	https://volunteer.ala.org.au/validate/task/169833602	Valid		system	Tile_018-005-000_0-000.jpg		2021-04-09 09:21:19	2021-04-09 10:29:54		NO		IN FOCUS
169833602	https://volunteer.ala.org.au/validate/task/169833602	Valid		system	Tile_018-005-000_0-000.jpg			2021-04-09 10:29:54		NO		IN FOCUS
169833602	https://volunteer.ala.org.au/validate/task/169833602	Valid		system	Tile_018-005-000_0-000.jpg		2021-04-09 10:29:53	2021-04-09 10:29:54		NO		IN FOCUS
169833603	https://volunteer.ala.org.au/validate/task/169833603	Valid		system	Tile_018-006-000_0-000.jpg			2021-04-09 10:30:11		NO		IN FOCUS
169833603	https://volunteer.ala.org.au/validate/task/169833603	Valid		system	Tile_018-006-000_0-000.jpg		2021-04-09 10:30:11	2021-04-09 10:30:11		NO		IN FOCUS
169833603	https://volunteer.ala.org.au/validate/task/169833603	Valid		system	Tile_018-006-000_0-000.jpg		2021-04-09 10:30:22	2021-04-09 10:30:11		NO		IN FOCUS
169833603	https://volunteer.ala.org.au/validate/task/169833603	Valid		system	Tile_018-006-000_0-000.jpg		2021-04-09 09:36:50	2021-04-09 10:30:11		NO		IN FOCUS
169833603	https://volunteer.ala.org.au/validate/task/169833603	Valid		system	Tile_018-006-000_0-000.jpg		2021-04-09 09:21:30	2021-04-09 10:30:11		NO		IN FOCUS
169833604	https://volunteer.ala.org.au/validate/task/169833604	Valid		system	Tile_018-007-000_0-000.jpg		2021-04-09 10:35:51	2021-04-09 10:32:25	1	YES	EDGE	IN FOCUS		Nothofagus pollen
169833604	https://volunteer.ala.org.au/validate/task/169833604	Valid		system	Tile_018-007-000_0-000.jpg		2021-04-09 09:23:30	2021-04-09 10:32:25	1	YES	EDGE	IN FOCUS		Nothofagus pollen
169833604	https://volunteer.ala.org.au/validate/task/169833604	Valid		system	Tile_018-007-000_0-000.jpg		2021-04-09 10:32:25	2021-04-09 10:32:25	1	YES	EDGE	IN FOCUS		Nothofagus pollen
169833604	https://volunteer.ala.org.au/validate/task/169833604	Valid		system	Tile_018-007-000_0-000.jpg		2021-04-09 09:37:18	2021-04-09 10:32:25	1	YES	EDGE	IN FOCUS		Nothofagus pollen
169833604	https://volunteer.ala.org.au/validate/task/169833604	Valid		system	Tile_018-007-000_0-000.jpg			2021-04-09 10:32:25	1	YES	EDGE	IN FOCUS		Nothofagus pollen
169833605	https://volunteer.ala.org.au/validate/task/169833605	Valid		system	Tile_018-008-000_0-000.jpg		2021-04-09 09:23:45	2021-04-09 10:32:49		NO		IN FOCUS
169833605	https://volunteer.ala.org.au/validate/task/169833605	Valid		system	Tile_018-008-000_0-000.jpg		2021-04-09 10:32:49	2021-04-09 10:32:49		NO		IN FOCUS
169833605	https://volunteer.ala.org.au/validate/task/169833605	Valid		system	Tile_018-008-000_0-000.jpg		2021-04-09 09:37:32	2021-04-09 10:32:49		NO		IN FOCUS
169833605	https://volunteer.ala.org.au/validate/task/169833605	Valid		system	Tile_018-008-000_0-000.jpg			2021-04-09 10:32:49		NO		IN FOCUS
169833606	https://volunteer.ala.org.au/validate/task/169833606	Valid		system	Tile_018-009-000_0-000.jpg		2021-04-09 09:23:56	2021-04-09 10:33:09		NO		IN FOCUS
169833606	https://volunteer.ala.org.au/validate/task/169833606	Valid		system	Tile_018-009-000_0-000.jpg			2021-04-09 10:33:09		NO		IN FOCUS
169833606	https://volunteer.ala.org.au/validate/task/169833606	Valid		system	Tile_018-009-000_0-000.jpg		2021-04-09 09:37:43	2021-04-09 10:33:09		NO		IN FOCUS
169833606	https://volunteer.ala.org.au/validate/task/169833606	Valid		system	Tile_018-009-000_0-000.jpg		2021-04-09 10:33:08	2021-04-09 10:33:09		NO		IN FOCUS
169833608	https://volunteer.ala.org.au/validate/task/169833608	Valid		system	Tile_018-011-000_0-000.jpg		2021-04-09 09:24:18	2021-04-09 10:33:58		NO		IN FOCUS
169833608	https://volunteer.ala.org.au/validate/task/169833608	Valid		system	Tile_018-011-000_0-000.jpg		2021-04-09 10:33:58	2021-04-09 10:33:58		NO		IN FOCUS
169833608	https://volunteer.ala.org.au/validate/task/169833608	Valid		system	Tile_018-011-000_0-000.jpg			2021-04-09 10:33:58		NO		IN FOCUS
169833608	https://volunteer.ala.org.au/validate/task/169833608	Valid		system	Tile_018-011-000_0-000.jpg		2021-04-09 09:38:06	2021-04-09 10:33:58		NO		IN FOCUS
169833609	https://volunteer.ala.org.au/validate/task/169833609	Valid		system	Tile_018-012-000_0-000.jpg		2021-04-09 09:38:18	2021-04-09 10:34:18		NO		IN FOCUS
169833609	https://volunteer.ala.org.au/validate/task/169833609	Valid		system	Tile_018-012-000_0-000.jpg		2021-04-09 10:34:18	2021-04-09 10:34:18		NO		IN FOCUS
169833609	https://volunteer.ala.org.au/validate/task/169833609	Valid		system	Tile_018-012-000_0-000.jpg			2021-04-09 10:34:18		NO		IN FOCUS
169833609	https://volunteer.ala.org.au/validate/task/169833609	Valid		system	Tile_018-012-000_0-000.jpg		2021-04-09 09:24:29	2021-04-09 10:34:18		NO		IN FOCUS
169833610	https://volunteer.ala.org.au/validate/task/169833610	Valid		system	Tile_018-013-000_0-000.jpg		2021-04-09 09:24:40	2021-04-09 10:34:37		NO		IN FOCUS
169833610	https://volunteer.ala.org.au/validate/task/169833610	Valid		system	Tile_018-013-000_0-000.jpg		2021-04-09 10:34:37	2021-04-09 10:34:37		NO		IN FOCUS
169833610	https://volunteer.ala.org.au/validate/task/169833610	Valid		system	Tile_018-013-000_0-000.jpg			2021-04-09 10:34:37		NO		IN FOCUS
169833610	https://volunteer.ala.org.au/validate/task/169833610	Valid		system	Tile_018-013-000_0-000.jpg		2021-04-09 09:38:35	2021-04-09 10:34:37		NO		IN FOCUS
169833611	https://volunteer.ala.org.au/validate/task/169833611	Valid		system	Tile_018-014-000_0-000.jpg		2021-04-09 09:38:53	2021-04-09 10:35:04		NO		IN FOCUS
169833611	https://volunteer.ala.org.au/validate/task/169833611	Valid		system	Tile_018-014-000_0-000.jpg		2021-04-09 10:35:03	2021-04-09 10:35:04		NO		IN FOCUS
169833611	https://volunteer.ala.org.au/validate/task/169833611	Valid		system	Tile_018-014-000_0-000.jpg			2021-04-09 10:35:04		NO		IN FOCUS
169833611	https://volunteer.ala.org.au/validate/task/169833611	Valid		system	Tile_018-014-000_0-000.jpg		2021-04-09 09:24:51	2021-04-09 10:35:04		NO		IN FOCUS
169833612	https://volunteer.ala.org.au/validate/task/169833612	Valid		system	Tile_018-015-000_0-000.jpg		2021-04-09 10:35:48	2021-04-09 10:35:48		NO		IN FOCUS
169833612	https://volunteer.ala.org.au/validate/task/169833612	Valid		system	Tile_018-015-000_0-000.jpg		2021-04-09 09:25:02	2021-04-09 10:35:48		NO		IN FOCUS
169833612	https://volunteer.ala.org.au/validate/task/169833612	Valid		system	Tile_018-015-000_0-000.jpg			2021-04-09 10:35:48		NO		IN FOCUS
169833612	https://volunteer.ala.org.au/validate/task/169833612	Valid		system	Tile_018-015-000_0-000.jpg		2021-04-09 09:39:04	2021-04-09 10:35:48		NO		IN FOCUS
169833613	https://volunteer.ala.org.au/validate/task/169833613	Valid		system	Tile_018-016-000_0-000.jpg		2021-04-09 09:39:14	2021-04-09 10:36:37		NO		IN FOCUS
169833613	https://volunteer.ala.org.au/validate/task/169833613	Valid		system	Tile_018-016-000_0-000.jpg		2021-04-09 10:36:36	2021-04-09 10:36:37		NO		IN FOCUS
169833613	https://volunteer.ala.org.au/validate/task/169833613	Valid		system	Tile_018-016-000_0-000.jpg		2021-04-09 09:25:13	2021-04-09 10:36:37		NO		IN FOCUS
169833613	https://volunteer.ala.org.au/validate/task/169833613	Valid		system	Tile_018-016-000_0-000.jpg			2021-04-09 10:36:37		NO		IN FOCUS
169833614	https://volunteer.ala.org.au/validate/task/169833614	Valid		system	Tile_018-017-000_0-000.jpg		2021-04-09 09:39:25	2021-04-09 10:37:02		NO		IN FOCUS
169833614	https://volunteer.ala.org.au/validate/task/169833614	Valid		system	Tile_018-017-000_0-000.jpg			2021-04-09 10:37:02		NO		IN FOCUS
169833614	https://volunteer.ala.org.au/validate/task/169833614	Valid		system	Tile_018-017-000_0-000.jpg		2021-04-09 09:25:24	2021-04-09 10:37:02		NO		IN FOCUS
169833614	https://volunteer.ala.org.au/validate/task/169833614	Valid		system	Tile_018-017-000_0-000.jpg		2021-04-09 10:37:02	2021-04-09 10:37:02		NO		IN FOCUS
169833617	https://volunteer.ala.org.au/validate/task/169833617	Valid		system	Tile_018-020-000_0-000.jpg		2021-04-09 09:25:58	2021-04-09 10:38:17		NO		IN FOCUS
169833617	https://volunteer.ala.org.au/validate/task/169833617	Valid		system	Tile_018-020-000_0-000.jpg			2021-04-09 10:38:17		NO		IN FOCUS
169833617	https://volunteer.ala.org.au/validate/task/169833617	Valid		system	Tile_018-020-000_0-000.jpg		2021-04-09 10:38:17	2021-04-09 10:38:17		NO		IN FOCUS
169833617	https://volunteer.ala.org.au/validate/task/169833617	Valid		system	Tile_018-020-000_0-000.jpg		2021-04-09 09:40:40	2021-04-09 10:38:17		NO		IN FOCUS
169833618	https://volunteer.ala.org.au/validate/task/169833618	Valid		system	Tile_018-021-000_0-000.jpg			2021-04-09 10:38:33		NO		IN FOCUS
169833618	https://volunteer.ala.org.au/validate/task/169833618	Valid		system	Tile_018-021-000_0-000.jpg		2021-04-09 09:26:08	2021-04-09 10:38:33		NO		IN FOCUS
169833618	https://volunteer.ala.org.au/validate/task/169833618	Valid		system	Tile_018-021-000_0-000.jpg		2021-04-09 10:38:33	2021-04-09 10:38:33		NO		IN FOCUS
169833618	https://volunteer.ala.org.au/validate/task/169833618	Valid		system	Tile_018-021-000_0-000.jpg		2021-04-09 09:40:50	2021-04-09 10:38:33		NO		IN FOCUS
169833619	https://volunteer.ala.org.au/validate/task/169833619	Valid		system	Tile_018-022-000_0-000.jpg		2021-04-09 10:38:52	2021-04-09 10:38:52		NO		IN FOCUS
169833619	https://volunteer.ala.org.au/validate/task/169833619	Valid		system	Tile_018-022-000_0-000.jpg		2021-04-09 09:41:03	2021-04-09 10:38:52		NO		IN FOCUS
169833619	https://volunteer.ala.org.au/validate/task/169833619	Valid		system	Tile_018-022-000_0-000.jpg			2021-04-09 10:38:52		NO		IN FOCUS
169833619	https://volunteer.ala.org.au/validate/task/169833619	Valid		system	Tile_018-022-000_0-000.jpg		2021-04-09 09:26:19	2021-04-09 10:38:52		NO		IN FOCUS
169833620	https://volunteer.ala.org.au/validate/task/169833620	Valid		system	Tile_018-023-000_0-000.jpg			2021-04-09 10:39:37		NO		IN FOCUS
169833620	https://volunteer.ala.org.au/validate/task/169833620	Valid		system	Tile_018-023-000_0-000.jpg		2021-04-09 10:39:37	2021-04-09 10:39:37		NO		IN FOCUS
169833620	https://volunteer.ala.org.au/validate/task/169833620	Valid		system	Tile_018-023-000_0-000.jpg		2021-04-09 09:41:16	2021-04-09 10:39:37		NO		IN FOCUS
169833620	https://volunteer.ala.org.au/validate/task/169833620	Valid		system	Tile_018-023-000_0-000.jpg		2021-04-09 09:26:30	2021-04-09 10:39:37		NO		IN FOCUS
169833621	https://volunteer.ala.org.au/validate/task/169833621	Valid		system	Tile_018-024-000_0-000.jpg		2021-04-09 09:41:28	2021-04-09 10:39:59		NO		IN FOCUS
169833621	https://volunteer.ala.org.au/validate/task/169833621	Valid		system	Tile_018-024-000_0-000.jpg			2021-04-09 10:39:59		NO		IN FOCUS
169833621	https://volunteer.ala.org.au/validate/task/169833621	Valid		system	Tile_018-024-000_0-000.jpg		2021-04-09 10:39:59	2021-04-09 10:39:59		NO		IN FOCUS
169833621	https://volunteer.ala.org.au/validate/task/169833621	Valid		system	Tile_018-024-000_0-000.jpg		2021-04-09 09:26:41	2021-04-09 10:39:59		NO		IN FOCUS
169833623	https://volunteer.ala.org.au/validate/task/169833623	Valid		system	Tile_018-026-000_0-000.jpg		2021-04-09 09:27:04	2021-04-09 10:41:00		NO		IN FOCUS
169833623	https://volunteer.ala.org.au/validate/task/169833623	Valid		system	Tile_018-026-000_0-000.jpg		2021-04-09 09:41:54	2021-04-09 10:41:00		NO		IN FOCUS
169833623	https://volunteer.ala.org.au/validate/task/169833623	Valid		system	Tile_018-026-000_0-000.jpg		2021-04-09 10:41:00	2021-04-09 10:41:00		NO		IN FOCUS
169833623	https://volunteer.ala.org.au/validate/task/169833623	Valid		system	Tile_018-026-000_0-000.jpg			2021-04-09 10:41:00		NO		IN FOCUS
169833624	https://volunteer.ala.org.au/validate/task/169833624	Valid		system	Tile_018-027-000_0-000.jpg		2021-04-09 09:27:15	2021-04-09 10:41:22		NO		IN FOCUS
169833624	https://volunteer.ala.org.au/validate/task/169833624	Valid		system	Tile_018-027-000_0-000.jpg			2021-04-09 10:41:22		NO		IN FOCUS
169833624	https://volunteer.ala.org.au/validate/task/169833624	Valid		system	Tile_018-027-000_0-000.jpg		2021-04-09 09:42:09	2021-04-09 10:41:22		NO		IN FOCUS
169833624	https://volunteer.ala.org.au/validate/task/169833624	Valid		system	Tile_018-027-000_0-000.jpg		2021-04-09 10:41:22	2021-04-09 10:41:22		NO		IN FOCUS
169833625	https://volunteer.ala.org.au/validate/task/169833625	Valid		system	Tile_018-028-000_0-000.jpg		2021-04-09 09:27:26	2021-04-09 10:41:47		NO		IN FOCUS
169833625	https://volunteer.ala.org.au/validate/task/169833625	Valid		system	Tile_018-028-000_0-000.jpg		2021-04-09 10:41:47	2021-04-09 10:41:47		NO		IN FOCUS
169833625	https://volunteer.ala.org.au/validate/task/169833625	Valid		system	Tile_018-028-000_0-000.jpg		2021-04-09 09:42:22	2021-04-09 10:41:47		NO		IN FOCUS
169833625	https://volunteer.ala.org.au/validate/task/169833625	Valid		system	Tile_018-028-000_0-000.jpg			2021-04-09 10:41:47		NO		IN FOCUS
169833626	https://volunteer.ala.org.au/validate/task/169833626	Valid		system	Tile_018-029-000_0-000.jpg			2021-04-09 10:42:19		NO		IN FOCUS
169833626	https://volunteer.ala.org.au/validate/task/169833626	Valid		system	Tile_018-029-000_0-000.jpg		2021-04-09 10:42:19	2021-04-09 10:42:19		NO		IN FOCUS
169833626	https://volunteer.ala.org.au/validate/task/169833626	Valid		system	Tile_018-029-000_0-000.jpg		2021-04-09 09:42:34	2021-04-09 10:42:19		NO		IN FOCUS
169833626	https://volunteer.ala.org.au/validate/task/169833626	Valid		system	Tile_018-029-000_0-000.jpg		2021-04-09 09:27:37	2021-04-09 10:42:19		NO		IN FOCUS
169833627	https://volunteer.ala.org.au/validate/task/169833627	Valid		system	Tile_018-030-000_0-000.jpg		2021-04-09 09:42:47	2021-04-09 10:42:45		NO		IN FOCUS
169833627	https://volunteer.ala.org.au/validate/task/169833627	Valid		system	Tile_018-030-000_0-000.jpg		2021-04-09 10:42:45	2021-04-09 10:42:45		NO		IN FOCUS
169833627	https://volunteer.ala.org.au/validate/task/169833627	Valid		system	Tile_018-030-000_0-000.jpg			2021-04-09 10:42:45		NO		IN FOCUS
169833627	https://volunteer.ala.org.au/validate/task/169833627	Valid		system	Tile_018-030-000_0-000.jpg		2021-04-09 09:27:49	2021-04-09 10:42:45		NO		IN FOCUS
169833628	https://volunteer.ala.org.au/validate/task/169833628	Valid		system	Tile_018-031-000_0-000.jpg		2021-04-09 09:42:57	2021-04-09 10:43:22		NO		IN FOCUS
169833628	https://volunteer.ala.org.au/validate/task/169833628	Valid		system	Tile_018-031-000_0-000.jpg		2021-04-09 10:43:21	2021-04-09 10:43:22		NO		IN FOCUS
169833628	https://volunteer.ala.org.au/validate/task/169833628	Valid		system	Tile_018-031-000_0-000.jpg			2021-04-09 10:43:22		NO		IN FOCUS
169833628	https://volunteer.ala.org.au/validate/task/169833628	Valid		system	Tile_018-031-000_0-000.jpg		2021-04-09 09:28:00	2021-04-09 10:43:22		NO		IN FOCUS
169833629	https://volunteer.ala.org.au/validate/task/169833629	Valid		system	Tile_018-032-000_0-000.jpg		2021-04-09 09:28:11	2021-04-09 10:43:52		NO		IN FOCUS
169833629	https://volunteer.ala.org.au/validate/task/169833629	Valid		system	Tile_018-032-000_0-000.jpg		2021-04-09 10:43:51	2021-04-09 10:43:52		NO		IN FOCUS
169833629	https://volunteer.ala.org.au/validate/task/169833629	Valid		system	Tile_018-032-000_0-000.jpg			2021-04-09 10:43:52		NO		IN FOCUS
169833629	https://volunteer.ala.org.au/validate/task/169833629	Valid		system	Tile_018-032-000_0-000.jpg		2021-04-09 09:43:08	2021-04-09 10:43:52		NO		IN FOCUS
169833630	https://volunteer.ala.org.au/validate/task/169833630	Valid		system	Tile_018-033-000_0-000.jpg		2021-04-09 09:43:20	2021-04-09 10:44:16		NO		IN FOCUS
169833630	https://volunteer.ala.org.au/validate/task/169833630	Valid		system	Tile_018-033-000_0-000.jpg		2021-04-09 10:44:16	2021-04-09 10:44:16		NO		IN FOCUS
169833630	https://volunteer.ala.org.au/validate/task/169833630	Valid		system	Tile_018-033-000_0-000.jpg		2021-04-09 09:28:22	2021-04-09 10:44:16		NO		IN FOCUS
169833630	https://volunteer.ala.org.au/validate/task/169833630	Valid		system	Tile_018-033-000_0-000.jpg			2021-04-09 10:44:16		NO		IN FOCUS
169833632	https://volunteer.ala.org.au/validate/task/169833632	Valid		system	Tile_018-035-000_0-000.jpg		2021-04-09 09:28:45	2021-04-09 10:45:54		NO		IN FOCUS
169833632	https://volunteer.ala.org.au/validate/task/169833632	Valid		system	Tile_018-035-000_0-000.jpg		2021-04-09 10:45:53	2021-04-09 10:45:54		NO		IN FOCUS
169833632	https://volunteer.ala.org.au/validate/task/169833632	Valid		system	Tile_018-035-000_0-000.jpg			2021-04-09 10:45:54		NO		IN FOCUS
169833632	https://volunteer.ala.org.au/validate/task/169833632	Valid		system	Tile_018-035-000_0-000.jpg		2021-04-09 09:43:41	2021-04-09 10:45:54		NO		IN FOCUS
169833633	https://volunteer.ala.org.au/validate/task/169833633	Valid		system	Tile_018-036-000_0-000.jpg		2021-04-09 09:43:52	2021-04-09 10:46:16		NO		IN FOCUS
169833633	https://volunteer.ala.org.au/validate/task/169833633	Valid		system	Tile_018-036-000_0-000.jpg			2021-04-09 10:46:16		NO		IN FOCUS
169833633	https://volunteer.ala.org.au/validate/task/169833633	Valid		system	Tile_018-036-000_0-000.jpg		2021-04-09 10:46:16	2021-04-09 10:46:16		NO		IN FOCUS
169833633	https://volunteer.ala.org.au/validate/task/169833633	Valid		system	Tile_018-036-000_0-000.jpg		2021-04-09 09:28:56	2021-04-09 10:46:16		NO		IN FOCUS
169833634	https://volunteer.ala.org.au/validate/task/169833634	Valid		system	Tile_018-037-000_0-000.jpg		2021-04-09 10:46:43	2021-04-09 10:46:43		NO		IN FOCUS
169833634	https://volunteer.ala.org.au/validate/task/169833634	Valid		system	Tile_018-037-000_0-000.jpg		2021-04-09 09:29:09	2021-04-09 10:46:43		NO		IN FOCUS
169833634	https://volunteer.ala.org.au/validate/task/169833634	Valid		system	Tile_018-037-000_0-000.jpg		2021-04-09 09:44:04	2021-04-09 10:46:43		NO		IN FOCUS
169833634	https://volunteer.ala.org.au/validate/task/169833634	Valid		system	Tile_018-037-000_0-000.jpg			2021-04-09 10:46:43		NO		IN FOCUS
169833636	https://volunteer.ala.org.au/validate/task/169833636	Valid		system	Tile_018-039-000_0-000.jpg			2021-04-09 10:47:29		NO		IN FOCUS
169833636	https://volunteer.ala.org.au/validate/task/169833636	Valid		system	Tile_018-039-000_0-000.jpg		2021-04-09 09:44:34	2021-04-09 10:47:29		NO		IN FOCUS
169833636	https://volunteer.ala.org.au/validate/task/169833636	Valid		system	Tile_018-039-000_0-000.jpg		2021-04-09 09:29:31	2021-04-09 10:47:29		NO		IN FOCUS
169833636	https://volunteer.ala.org.au/validate/task/169833636	Valid		system	Tile_018-039-000_0-000.jpg		2021-04-09 10:47:28	2021-04-09 10:47:29		NO		IN FOCUS
169833637	https://volunteer.ala.org.au/validate/task/169833637	Valid		system	Tile_018-040-000_0-000.jpg		2021-04-09 09:44:46	2021-04-09 10:47:47		NO		IN FOCUS
169833637	https://volunteer.ala.org.au/validate/task/169833637	Valid		system	Tile_018-040-000_0-000.jpg		2021-04-09 10:47:47	2021-04-09 10:47:47		NO		IN FOCUS
169833637	https://volunteer.ala.org.au/validate/task/169833637	Valid		system	Tile_018-040-000_0-000.jpg			2021-04-09 10:47:47		NO		IN FOCUS
169833637	https://volunteer.ala.org.au/validate/task/169833637	Valid		system	Tile_018-040-000_0-000.jpg		2021-04-09 09:29:43	2021-04-09 10:47:47		NO		IN FOCUS
169833638	https://volunteer.ala.org.au/validate/task/169833638	Valid		system	Tile_018-041-000_0-000.jpg			2021-04-09 10:48:07		NO		IN FOCUS
169833638	https://volunteer.ala.org.au/validate/task/169833638	Valid		system	Tile_018-041-000_0-000.jpg		2021-04-09 09:44:58	2021-04-09 10:48:07		NO		IN FOCUS
169833638	https://volunteer.ala.org.au/validate/task/169833638	Valid		system	Tile_018-041-000_0-000.jpg		2021-04-09 09:29:54	2021-04-09 10:48:07		NO		IN FOCUS
169833638	https://volunteer.ala.org.au/validate/task/169833638	Valid		system	Tile_018-041-000_0-000.jpg		2021-04-09 10:48:06	2021-04-09 10:48:07		NO		IN FOCUS
169833639	https://volunteer.ala.org.au/validate/task/169833639	Valid		system	Tile_018-042-000_0-000.jpg		2021-04-09 10:48:30	2021-04-09 10:48:31		NO		IN FOCUS
169833639	https://volunteer.ala.org.au/validate/task/169833639	Valid		system	Tile_018-042-000_0-000.jpg			2021-04-09 10:48:31		NO		IN FOCUS
169833639	https://volunteer.ala.org.au/validate/task/169833639	Valid		system	Tile_018-042-000_0-000.jpg		2021-04-09 09:45:12	2021-04-09 10:48:31		NO		IN FOCUS
169833639	https://volunteer.ala.org.au/validate/task/169833639	Valid		system	Tile_018-042-000_0-000.jpg		2021-04-09 09:30:05	2021-04-09 10:48:31		NO		IN FOCUS
169833607	https://volunteer.ala.org.au/validate/task/169833607	Valid		system	Tile_018-010-000_0-000.jpg			2021-04-09 11:00:53		NO		IN FOCUS
169833607	https://volunteer.ala.org.au/validate/task/169833607	Valid		system	Tile_018-010-000_0-000.jpg		2021-04-09 11:00:53	2021-04-09 11:00:53		NO		IN FOCUS
169833607	https://volunteer.ala.org.au/validate/task/169833607	Valid		system	Tile_018-010-000_0-000.jpg		2021-04-09 09:24:07	2021-04-09 11:00:53		NO		IN FOCUS
169833607	https://volunteer.ala.org.au/validate/task/169833607	Valid		system	Tile_018-010-000_0-000.jpg		2021-04-09 09:37:55	2021-04-09 11:00:53		NO		IN FOCUS
169833616	https://volunteer.ala.org.au/validate/task/169833616	Valid		system	Tile_018-019-000_0-000.jpg		2021-04-09 11:09:15	2021-04-09 11:09:15		NO		IN FOCUS
169833616	https://volunteer.ala.org.au/validate/task/169833616	Valid		system	Tile_018-019-000_0-000.jpg			2021-04-09 11:09:15		NO		IN FOCUS
169833616	https://volunteer.ala.org.au/validate/task/169833616	Valid		system	Tile_018-019-000_0-000.jpg		2021-04-09 10:37:55	2021-04-09 11:09:15		NO		IN FOCUS
169833616	https://volunteer.ala.org.au/validate/task/169833616	Valid		system	Tile_018-019-000_0-000.jpg		2021-04-09 09:25:47	2021-04-09 11:09:15		NO		IN FOCUS
169833616	https://volunteer.ala.org.au/validate/task/169833616	Valid		system	Tile_018-019-000_0-000.jpg		2021-04-09 09:40:15	2021-04-09 11:09:15	1	YES	EDGE	IN FOCUS		Unknown
169833622	https://volunteer.ala.org.au/validate/task/169833622	Valid		system	Tile_018-025-000_0-000.jpg		2021-04-09 09:41:43	2021-04-09 11:09:37		NO		IN FOCUS
169833622	https://volunteer.ala.org.au/validate/task/169833622	Valid		system	Tile_018-025-000_0-000.jpg			2021-04-09 11:09:37		NO		IN FOCUS
169833622	https://volunteer.ala.org.au/validate/task/169833622	Valid		system	Tile_018-025-000_0-000.jpg		2021-04-09 09:26:52	2021-04-09 11:09:37		NO		IN FOCUS
169833622	https://volunteer.ala.org.au/validate/task/169833622	Valid		system	Tile_018-025-000_0-000.jpg		2021-04-09 11:09:36	2021-04-09 11:09:37		NO		IN FOCUS
169833631	https://volunteer.ala.org.au/validate/task/169833631	Valid		system	Tile_018-034-000_0-000.jpg		2021-04-09 09:28:34	2021-04-09 11:10:05		NO		IN FOCUS
169833631	https://volunteer.ala.org.au/validate/task/169833631	Valid		system	Tile_018-034-000_0-000.jpg		2021-04-09 09:43:30	2021-04-09 11:10:05		NO		IN FOCUS
169833631	https://volunteer.ala.org.au/validate/task/169833631	Valid		system	Tile_018-034-000_0-000.jpg			2021-04-09 11:10:05		NO		IN FOCUS
169833631	https://volunteer.ala.org.au/validate/task/169833631	Valid		system	Tile_018-034-000_0-000.jpg		2021-04-09 11:10:05	2021-04-09 11:10:05		NO		IN FOCUS
169833615	https://volunteer.ala.org.au/validate/task/169833615	Valid		system	Tile_018-018-000_0-000.jpg			2021-04-09 11:10:07		NO		IN FOCUS
169833615	https://volunteer.ala.org.au/validate/task/169833615	Valid		system	Tile_018-018-000_0-000.jpg		2021-04-09 09:25:36	2021-04-09 11:10:07		NO		IN FOCUS
169833615	https://volunteer.ala.org.au/validate/task/169833615	Valid		system	Tile_018-018-000_0-000.jpg		2021-04-09 09:39:38	2021-04-09 11:10:07		NO		IN FOCUS
169833615	https://volunteer.ala.org.au/validate/task/169833615	Valid		system	Tile_018-018-000_0-000.jpg		2021-04-09 11:10:07	2021-04-09 11:10:07		NO		IN FOCUS
169833635	https://volunteer.ala.org.au/validate/task/169833635	Valid		system	Tile_018-038-000_0-000.jpg		2021-04-09 09:44:14	2021-04-09 11:10:19		NO		IN FOCUS
169833635	https://volunteer.ala.org.au/validate/task/169833635	Valid		system	Tile_018-038-000_0-000.jpg			2021-04-09 11:10:19		NO		IN FOCUS
169833635	https://volunteer.ala.org.au/validate/task/169833635	Valid		system	Tile_018-038-000_0-000.jpg		2021-04-09 11:10:18	2021-04-09 11:10:19		NO		IN FOCUS
169833635	https://volunteer.ala.org.au/validate/task/169833635	Valid		system	Tile_018-038-000_0-000.jpg		2021-04-09 09:29:20	2021-04-09 11:10:19		NO		IN FOCUS
169833640	https://volunteer.ala.org.au/validate/task/169833640	Valid		system	Tile_018-043-000_0-000.jpg		2021-04-09 09:30:18	2021-04-09 11:10:33		NO		IN FOCUS
169833640	https://volunteer.ala.org.au/validate/task/169833640	Valid		system	Tile_018-043-000_0-000.jpg		2021-04-09 09:45:22	2021-04-09 11:10:33		NO		IN FOCUS
169833640	https://volunteer.ala.org.au/validate/task/169833640	Valid		system	Tile_018-043-000_0-000.jpg		2021-04-09 10:55:30	2021-04-09 11:10:33	2	YES	EDGE	IN FOCUS		Unknown
169833640	https://volunteer.ala.org.au/validate/task/169833640	Valid		system	Tile_018-043-000_0-000.jpg		2021-04-09 11:10:33	2021-04-09 11:10:33		NO		IN FOCUS
169833640	https://volunteer.ala.org.au/validate/task/169833640	Valid		system	Tile_018-043-000_0-000.jpg			2021-04-09 11:10:33		NO		IN FOCUS
169833641	https://volunteer.ala.org.au/validate/task/169833641	Valid		system	Tile_018-044-000_0-000.jpg		2021-04-09 11:10:50	2021-04-09 11:10:50		NO		IN FOCUS
169833641	https://volunteer.ala.org.au/validate/task/169833641	Valid		system	Tile_018-044-000_0-000.jpg			2021-04-09 11:10:50		NO		IN FOCUS
169833641	https://volunteer.ala.org.au/validate/task/169833641	Valid		system	Tile_018-044-000_0-000.jpg		2021-04-09 09:30:30	2021-04-09 11:10:50		NO		IN FOCUS
169833641	https://volunteer.ala.org.au/validate/task/169833641	Valid		system	Tile_018-044-000_0-000.jpg		2021-04-09 09:45:33	2021-04-09 11:10:50		NO		IN FOCUS
169833642	https://volunteer.ala.org.au/validate/task/169833642	Valid		system	Tile_018-045-000_0-000.jpg		2021-04-09 09:30:40	2021-04-09 11:11:15		NO		IN FOCUS
169833642	https://volunteer.ala.org.au/validate/task/169833642	Valid		system	Tile_018-045-000_0-000.jpg		2021-04-09 09:45:53	2021-04-09 11:11:15		NO		IN FOCUS
169833642	https://volunteer.ala.org.au/validate/task/169833642	Valid		system	Tile_018-045-000_0-000.jpg			2021-04-09 11:11:15		NO		IN FOCUS
169833642	https://volunteer.ala.org.au/validate/task/169833642	Valid		system	Tile_018-045-000_0-000.jpg		2021-04-09 11:11:15	2021-04-09 11:11:15		NO		IN FOCUS
169833643	https://volunteer.ala.org.au/validate/task/169833643	Valid		system	Tile_018-046-000_0-000.jpg		2021-04-09 11:11:29	2021-04-09 11:11:29		NO		IN FOCUS
169833643	https://volunteer.ala.org.au/validate/task/169833643	Valid		system	Tile_018-046-000_0-000.jpg			2021-04-09 11:11:29		NO		IN FOCUS
169833643	https://volunteer.ala.org.au/validate/task/169833643	Valid		system	Tile_018-046-000_0-000.jpg		2021-04-09 09:30:51	2021-04-09 11:11:29		NO		IN FOCUS
169833643	https://volunteer.ala.org.au/validate/task/169833643	Valid		system	Tile_018-046-000_0-000.jpg		2021-04-09 09:46:04	2021-04-09 11:11:29		NO		IN FOCUS
169833644	https://volunteer.ala.org.au/validate/task/169833644	Valid		system	Tile_018-047-000_0-000.jpg		2021-04-09 09:46:16	2021-04-09 11:11:41		NO		IN FOCUS
169833644	https://volunteer.ala.org.au/validate/task/169833644	Valid		system	Tile_018-047-000_0-000.jpg		2021-04-09 09:31:03	2021-04-09 11:11:41		NO		IN FOCUS
169833644	https://volunteer.ala.org.au/validate/task/169833644	Valid		system	Tile_018-047-000_0-000.jpg			2021-04-09 11:11:41		NO		IN FOCUS
169833644	https://volunteer.ala.org.au/validate/task/169833644	Valid		system	Tile_018-047-000_0-000.jpg		2021-04-09 11:11:41	2021-04-09 11:11:41		NO		IN FOCUS
169833645	https://volunteer.ala.org.au/validate/task/169833645	Valid		system	Tile_018-048-000_0-000.jpg		2021-04-09 09:46:28	2021-04-09 11:12:00		NO		IN FOCUS
169833645	https://volunteer.ala.org.au/validate/task/169833645	Valid		system	Tile_018-048-000_0-000.jpg		2021-04-09 09:32:07	2021-04-09 11:12:00		NO		IN FOCUS
169833645	https://volunteer.ala.org.au/validate/task/169833645	Valid		system	Tile_018-048-000_0-000.jpg		2021-04-09 11:11:59	2021-04-09 11:12:00		NO		IN FOCUS
169833645	https://volunteer.ala.org.au/validate/task/169833645	Valid		system	Tile_018-048-000_0-000.jpg			2021-04-09 11:12:00		NO		IN FOCUS
169833646	https://volunteer.ala.org.au/validate/task/169833646	Valid		system	Tile_018-049-000_0-000.jpg		2021-04-09 09:32:18	2021-04-09 11:12:15		NO		IN FOCUS
169833646	https://volunteer.ala.org.au/validate/task/169833646	Valid		system	Tile_018-049-000_0-000.jpg			2021-04-09 11:12:15		NO		IN FOCUS
169833646	https://volunteer.ala.org.au/validate/task/169833646	Valid		system	Tile_018-049-000_0-000.jpg		2021-04-09 09:46:44	2021-04-09 11:12:15		NO		IN FOCUS
169833646	https://volunteer.ala.org.au/validate/task/169833646	Valid		system	Tile_018-049-000_0-000.jpg		2021-04-09 11:12:14	2021-04-09 11:12:15		NO		IN FOCUS
169833648	https://volunteer.ala.org.au/validate/task/169833648	Valid		system	Tile_018-051-000_0-000.jpg		2021-04-09 09:33:43	2021-04-09 11:15:05		NO		IN FOCUS
169833648	https://volunteer.ala.org.au/validate/task/169833648	Valid		system	Tile_018-051-000_0-000.jpg		2021-04-09 09:47:27	2021-04-09 11:15:05		NO		IN FOCUS
169833648	https://volunteer.ala.org.au/validate/task/169833648	Valid		system	Tile_018-051-000_0-000.jpg			2021-04-09 11:15:05		NO		IN FOCUS
169833648	https://volunteer.ala.org.au/validate/task/169833648	Valid		system	Tile_018-051-000_0-000.jpg		2021-04-09 11:15:04	2021-04-09 11:15:05		NO		IN FOCUS
169833649	https://volunteer.ala.org.au/validate/task/169833649	Valid		system	Tile_018-052-000_0-000.jpg		2021-04-09 09:33:55	2021-04-09 11:15:21		NO		IN FOCUS
169833649	https://volunteer.ala.org.au/validate/task/169833649	Valid		system	Tile_018-052-000_0-000.jpg			2021-04-09 11:15:21		NO		IN FOCUS
169833649	https://volunteer.ala.org.au/validate/task/169833649	Valid		system	Tile_018-052-000_0-000.jpg		2021-04-09 09:47:38	2021-04-09 11:15:21		NO		IN FOCUS
169833649	https://volunteer.ala.org.au/validate/task/169833649	Valid		system	Tile_018-052-000_0-000.jpg		2021-04-09 11:15:21	2021-04-09 11:15:21		NO		IN FOCUS
169833650	https://volunteer.ala.org.au/validate/task/169833650	Valid		system	Tile_018-053-000_0-000.jpg		2021-04-09 09:34:06	2021-04-09 11:15:35		NO		IN FOCUS
169833650	https://volunteer.ala.org.au/validate/task/169833650	Valid		system	Tile_018-053-000_0-000.jpg			2021-04-09 11:15:35		NO		IN FOCUS
169833650	https://volunteer.ala.org.au/validate/task/169833650	Valid		system	Tile_018-053-000_0-000.jpg		2021-04-09 11:15:34	2021-04-09 11:15:35		NO		IN FOCUS
169833650	https://volunteer.ala.org.au/validate/task/169833650	Valid		system	Tile_018-053-000_0-000.jpg		2021-04-09 09:47:50	2021-04-09 11:15:35		NO		IN FOCUS
169833651	https://volunteer.ala.org.au/validate/task/169833651	Valid		system	Tile_018-054-000_0-000.jpg			2021-04-09 11:15:51		NO		IN FOCUS
169833651	https://volunteer.ala.org.au/validate/task/169833651	Valid		system	Tile_018-054-000_0-000.jpg		2021-04-09 09:34:18	2021-04-09 11:15:51		NO		IN FOCUS
169833651	https://volunteer.ala.org.au/validate/task/169833651	Valid		system	Tile_018-054-000_0-000.jpg		2021-04-09 11:15:51	2021-04-09 11:15:51		NO		IN FOCUS
169833651	https://volunteer.ala.org.au/validate/task/169833651	Valid		system	Tile_018-054-000_0-000.jpg		2021-04-09 09:48:02	2021-04-09 11:15:51		NO		IN FOCUS
169833652	https://volunteer.ala.org.au/validate/task/169833652	Valid		system	Tile_018-055-000_0-000.jpg		2021-04-09 09:34:39	2021-04-09 11:16:03		NO		IN FOCUS
169833652	https://volunteer.ala.org.au/validate/task/169833652	Valid		system	Tile_018-055-000_0-000.jpg			2021-04-09 11:16:03		NO		IN FOCUS
169833652	https://volunteer.ala.org.au/validate/task/169833652	Valid		system	Tile_018-055-000_0-000.jpg		2021-04-09 09:48:21	2021-04-09 11:16:03		NO		IN FOCUS
169833652	https://volunteer.ala.org.au/validate/task/169833652	Valid		system	Tile_018-055-000_0-000.jpg		2021-04-09 11:16:03	2021-04-09 11:16:03		NO		IN FOCUS
169833653	https://volunteer.ala.org.au/validate/task/169833653	Valid		system	Tile_018-056-000_0-000.jpg		2021-04-09 09:48:34	2021-04-09 11:16:15		NO		IN FOCUS
169833653	https://volunteer.ala.org.au/validate/task/169833653	Valid		system	Tile_018-056-000_0-000.jpg			2021-04-09 11:16:15		NO		IN FOCUS
169833653	https://volunteer.ala.org.au/validate/task/169833653	Valid		system	Tile_018-056-000_0-000.jpg		2021-04-09 11:16:15	2021-04-09 11:16:15		NO		IN FOCUS
169833653	https://volunteer.ala.org.au/validate/task/169833653	Valid		system	Tile_018-056-000_0-000.jpg		2021-04-09 09:34:57	2021-04-09 11:16:15		NO		IN FOCUS
169833654	https://volunteer.ala.org.au/validate/task/169833654	Valid		system	Tile_018-057-000_0-000.jpg			2021-04-09 11:16:27		NO		IN FOCUS
169833654	https://volunteer.ala.org.au/validate/task/169833654	Valid		system	Tile_018-057-000_0-000.jpg		2021-04-09 09:35:36	2021-04-09 11:16:27		NO		IN FOCUS
169833654	https://volunteer.ala.org.au/validate/task/169833654	Valid		system	Tile_018-057-000_0-000.jpg		2021-04-09 09:48:47	2021-04-09 11:16:27		NO		IN FOCUS
169833654	https://volunteer.ala.org.au/validate/task/169833654	Valid		system	Tile_018-057-000_0-000.jpg		2021-04-09 11:16:27	2021-04-09 11:16:27		NO		IN FOCUS
169833655	https://volunteer.ala.org.au/validate/task/169833655	Valid		system	Tile_018-058-000_0-000.jpg		2021-04-09 11:16:39	2021-04-09 11:16:39		NO		IN FOCUS
169833655	https://volunteer.ala.org.au/validate/task/169833655	Valid		system	Tile_018-058-000_0-000.jpg			2021-04-09 11:16:39		NO		IN FOCUS
169833655	https://volunteer.ala.org.au/validate/task/169833655	Valid		system	Tile_018-058-000_0-000.jpg		2021-04-09 09:35:48	2021-04-09 11:16:39		NO		IN FOCUS
169833655	https://volunteer.ala.org.au/validate/task/169833655	Valid		system	Tile_018-058-000_0-000.jpg		2021-04-09 09:49:09	2021-04-09 11:16:39		NO		IN FOCUS
169833656	https://volunteer.ala.org.au/validate/task/169833656	Valid		system	Tile_018-059-000_0-000.jpg		2021-04-09 09:49:24	2021-04-09 11:16:52		NO		IN FOCUS
169833656	https://volunteer.ala.org.au/validate/task/169833656	Valid		system	Tile_018-059-000_0-000.jpg			2021-04-09 11:16:52		NO		IN FOCUS
169833656	https://volunteer.ala.org.au/validate/task/169833656	Valid		system	Tile_018-059-000_0-000.jpg		2021-04-09 09:36:00	2021-04-09 11:16:52		NO		IN FOCUS
169833656	https://volunteer.ala.org.au/validate/task/169833656	Valid		system	Tile_018-059-000_0-000.jpg		2021-04-09 11:16:51	2021-04-09 11:16:52		NO		IN FOCUS
169833657	https://volunteer.ala.org.au/validate/task/169833657	Valid		system	Tile_018-060-000_0-000.jpg		2021-04-09 09:49:39	2021-04-09 11:17:05		NO		IN FOCUS
169833657	https://volunteer.ala.org.au/validate/task/169833657	Valid		system	Tile_018-060-000_0-000.jpg		2021-04-09 11:17:04	2021-04-09 11:17:05		NO		IN FOCUS
169833657	https://volunteer.ala.org.au/validate/task/169833657	Valid		system	Tile_018-060-000_0-000.jpg			2021-04-09 11:17:05		NO		IN FOCUS
169833657	https://volunteer.ala.org.au/validate/task/169833657	Valid		system	Tile_018-060-000_0-000.jpg		2021-04-09 09:36:13	2021-04-09 11:17:05		NO		IN FOCUS
169833658	https://volunteer.ala.org.au/validate/task/169833658	Valid		system	Tile_019-001-000_0-000.jpg		2021-04-09 11:18:33	2021-04-09 11:18:33		NO		IN FOCUS
169833658	https://volunteer.ala.org.au/validate/task/169833658	Valid		system	Tile_019-001-000_0-000.jpg			2021-04-09 11:18:33		NO		IN FOCUS
169833658	https://volunteer.ala.org.au/validate/task/169833658	Valid		system	Tile_019-001-000_0-000.jpg		2021-04-09 09:49:51	2021-04-09 11:18:33		NO		IN FOCUS
169833658	https://volunteer.ala.org.au/validate/task/169833658	Valid		system	Tile_019-001-000_0-000.jpg		2021-04-09 09:39:16	2021-04-09 11:18:33		NO		IN FOCUS
169833659	https://volunteer.ala.org.au/validate/task/169833659	Valid		system	Tile_019-002-000_0-000.jpg			2021-04-09 11:19:00		NO		IN FOCUS
169833659	https://volunteer.ala.org.au/validate/task/169833659	Valid		system	Tile_019-002-000_0-000.jpg		2021-04-09 11:18:59	2021-04-09 11:19:00		NO		IN FOCUS
169833659	https://volunteer.ala.org.au/validate/task/169833659	Valid		system	Tile_019-002-000_0-000.jpg		2021-04-09 09:50:04	2021-04-09 11:19:00		NO		IN FOCUS
169833659	https://volunteer.ala.org.au/validate/task/169833659	Valid		system	Tile_019-002-000_0-000.jpg		2021-04-09 09:39:32	2021-04-09 11:19:00		NO		IN FOCUS
169833660	https://volunteer.ala.org.au/validate/task/169833660	Valid		system	Tile_019-003-000_0-000.jpg		2021-04-09 09:51:00	2021-04-09 11:19:13		NO		IN FOCUS
169833660	https://volunteer.ala.org.au/validate/task/169833660	Valid		system	Tile_019-003-000_0-000.jpg		2021-04-09 09:39:43	2021-04-09 11:19:13		NO		IN FOCUS
169833660	https://volunteer.ala.org.au/validate/task/169833660	Valid		system	Tile_019-003-000_0-000.jpg		2021-04-09 11:19:13	2021-04-09 11:19:13		NO		IN FOCUS
169833660	https://volunteer.ala.org.au/validate/task/169833660	Valid		system	Tile_019-003-000_0-000.jpg			2021-04-09 11:19:13		NO		IN FOCUS
169833661	https://volunteer.ala.org.au/validate/task/169833661	Valid		system	Tile_019-004-000_0-000.jpg		2021-04-09 09:39:54	2021-04-09 11:19:25		NO		IN FOCUS
169833661	https://volunteer.ala.org.au/validate/task/169833661	Valid		system	Tile_019-004-000_0-000.jpg			2021-04-09 11:19:25		NO		IN FOCUS
169833661	https://volunteer.ala.org.au/validate/task/169833661	Valid		system	Tile_019-004-000_0-000.jpg		2021-04-09 11:19:25	2021-04-09 11:19:25		NO		IN FOCUS
169833661	https://volunteer.ala.org.au/validate/task/169833661	Valid		system	Tile_019-004-000_0-000.jpg		2021-04-09 09:51:12	2021-04-09 11:19:25		NO		IN FOCUS
169833662	https://volunteer.ala.org.au/validate/task/169833662	Valid		system	Tile_019-005-000_0-000.jpg		2021-04-09 11:19:42	2021-04-09 11:19:43		NO		IN FOCUS
169833662	https://volunteer.ala.org.au/validate/task/169833662	Valid		system	Tile_019-005-000_0-000.jpg			2021-04-09 11:19:43		NO		IN FOCUS
169833662	https://volunteer.ala.org.au/validate/task/169833662	Valid		system	Tile_019-005-000_0-000.jpg		2021-04-09 09:42:54	2021-04-09 11:19:43		NO		IN FOCUS
169833662	https://volunteer.ala.org.au/validate/task/169833662	Valid		system	Tile_019-005-000_0-000.jpg		2021-04-09 09:51:26	2021-04-09 11:19:43		NO		IN FOCUS
169833663	https://volunteer.ala.org.au/validate/task/169833663	Valid		system	Tile_019-006-000_0-000.jpg		2021-04-09 11:20:56	2021-04-09 11:20:56		NO		IN FOCUS
169833663	https://volunteer.ala.org.au/validate/task/169833663	Valid		system	Tile_019-006-000_0-000.jpg		2021-04-09 09:43:05	2021-04-09 11:20:56		NO		IN FOCUS
169833663	https://volunteer.ala.org.au/validate/task/169833663	Valid		system	Tile_019-006-000_0-000.jpg			2021-04-09 11:20:56		NO		IN FOCUS
169833663	https://volunteer.ala.org.au/validate/task/169833663	Valid		system	Tile_019-006-000_0-000.jpg		2021-04-09 11:19:57	2021-04-09 11:20:56		NO		IN FOCUS
169833663	https://volunteer.ala.org.au/validate/task/169833663	Valid		system	Tile_019-006-000_0-000.jpg			2021-04-09 11:20:56		NO		IN FOCUS
169833665	https://volunteer.ala.org.au/validate/task/169833665	Valid		system	Tile_019-008-000_0-000.jpg		2021-04-09 09:43:34	2021-04-09 11:21:05		NO		IN FOCUS
169833665	https://volunteer.ala.org.au/validate/task/169833665	Valid		system	Tile_019-008-000_0-000.jpg		2021-04-09 09:52:05	2021-04-09 11:21:05		NO		IN FOCUS
169833665	https://volunteer.ala.org.au/validate/task/169833665	Valid		system	Tile_019-008-000_0-000.jpg		2021-04-09 11:21:05	2021-04-09 11:21:05		NO		IN FOCUS
169833665	https://volunteer.ala.org.au/validate/task/169833665	Valid		system	Tile_019-008-000_0-000.jpg			2021-04-09 11:21:05		NO		IN FOCUS
169833666	https://volunteer.ala.org.au/validate/task/169833666	Valid		system	Tile_019-009-000_0-000.jpg			2021-04-09 11:21:18		NO		IN FOCUS
169833666	https://volunteer.ala.org.au/validate/task/169833666	Valid		system	Tile_019-009-000_0-000.jpg		2021-04-09 11:21:18	2021-04-09 11:21:18		NO		IN FOCUS
169833666	https://volunteer.ala.org.au/validate/task/169833666	Valid		system	Tile_019-009-000_0-000.jpg		2021-04-09 09:43:45	2021-04-09 11:21:18		NO		IN FOCUS
169833666	https://volunteer.ala.org.au/validate/task/169833666	Valid		system	Tile_019-009-000_0-000.jpg		2021-04-09 09:52:20	2021-04-09 11:21:18		NO		IN FOCUS
169833667	https://volunteer.ala.org.au/validate/task/169833667	Valid		system	Tile_019-010-000_0-000.jpg		2021-04-09 09:52:31	2021-04-09 11:21:30		NO		IN FOCUS
169833667	https://volunteer.ala.org.au/validate/task/169833667	Valid		system	Tile_019-010-000_0-000.jpg			2021-04-09 11:21:30		NO		IN FOCUS
169833667	https://volunteer.ala.org.au/validate/task/169833667	Valid		system	Tile_019-010-000_0-000.jpg		2021-04-09 11:21:30	2021-04-09 11:21:30		NO		IN FOCUS
169833667	https://volunteer.ala.org.au/validate/task/169833667	Valid		system	Tile_019-010-000_0-000.jpg		2021-04-09 09:45:38	2021-04-09 11:21:30		NO		IN FOCUS
169833668	https://volunteer.ala.org.au/validate/task/169833668	Valid		system	Tile_019-011-000_0-000.jpg		2021-04-09 09:52:41	2021-04-09 11:21:40		NO		IN FOCUS
169833668	https://volunteer.ala.org.au/validate/task/169833668	Valid		system	Tile_019-011-000_0-000.jpg			2021-04-09 11:21:40		NO		IN FOCUS
169833668	https://volunteer.ala.org.au/validate/task/169833668	Valid		system	Tile_019-011-000_0-000.jpg		2021-04-09 09:45:49	2021-04-09 11:21:40		NO		IN FOCUS
169833668	https://volunteer.ala.org.au/validate/task/169833668	Valid		system	Tile_019-011-000_0-000.jpg		2021-04-09 11:21:39	2021-04-09 11:21:40		NO		IN FOCUS
169833669	https://volunteer.ala.org.au/validate/task/169833669	Valid		system	Tile_019-012-000_0-000.jpg		2021-04-09 11:21:56	2021-04-09 11:21:56		NO		IN FOCUS
169833669	https://volunteer.ala.org.au/validate/task/169833669	Valid		system	Tile_019-012-000_0-000.jpg		2021-04-09 09:52:57	2021-04-09 11:21:56		NO		IN FOCUS
169833669	https://volunteer.ala.org.au/validate/task/169833669	Valid		system	Tile_019-012-000_0-000.jpg		2021-04-09 09:46:00	2021-04-09 11:21:56		NO		IN FOCUS
169833669	https://volunteer.ala.org.au/validate/task/169833669	Valid		system	Tile_019-012-000_0-000.jpg			2021-04-09 11:21:56		NO		IN FOCUS
169833670	https://volunteer.ala.org.au/validate/task/169833670	Valid		system	Tile_019-013-000_0-000.jpg		2021-04-09 11:22:21	2021-04-09 11:22:21		NO		IN FOCUS
169833670	https://volunteer.ala.org.au/validate/task/169833670	Valid		system	Tile_019-013-000_0-000.jpg		2021-04-09 09:53:16	2021-04-09 11:22:21		NO		IN FOCUS
169833670	https://volunteer.ala.org.au/validate/task/169833670	Valid		system	Tile_019-013-000_0-000.jpg			2021-04-09 11:22:21		NO		IN FOCUS
169833670	https://volunteer.ala.org.au/validate/task/169833670	Valid		system	Tile_019-013-000_0-000.jpg		2021-04-09 09:46:11	2021-04-09 11:22:21		NO		IN FOCUS
169833671	https://volunteer.ala.org.au/validate/task/169833671	Valid		system	Tile_019-014-000_0-000.jpg			2021-04-09 11:22:33		NO		IN FOCUS
169833671	https://volunteer.ala.org.au/validate/task/169833671	Valid		system	Tile_019-014-000_0-000.jpg		2021-04-09 11:22:32	2021-04-09 11:22:33		NO		IN FOCUS
169833671	https://volunteer.ala.org.au/validate/task/169833671	Valid		system	Tile_019-014-000_0-000.jpg		2021-04-09 09:46:22	2021-04-09 11:22:33		NO		IN FOCUS
169833671	https://volunteer.ala.org.au/validate/task/169833671	Valid		system	Tile_019-014-000_0-000.jpg		2021-04-09 09:53:51	2021-04-09 11:22:33		NO		IN FOCUS
169833672	https://volunteer.ala.org.au/validate/task/169833672	Valid		system	Tile_019-015-000_0-000.jpg		2021-04-09 11:22:47	2021-04-09 11:22:48		NO		IN FOCUS
169833672	https://volunteer.ala.org.au/validate/task/169833672	Valid		system	Tile_019-015-000_0-000.jpg		2021-04-09 09:54:09	2021-04-09 11:22:48		NO		IN FOCUS
169833672	https://volunteer.ala.org.au/validate/task/169833672	Valid		system	Tile_019-015-000_0-000.jpg		2021-04-09 09:46:33	2021-04-09 11:22:48		NO		IN FOCUS
169833672	https://volunteer.ala.org.au/validate/task/169833672	Valid		system	Tile_019-015-000_0-000.jpg			2021-04-09 11:22:48		NO		IN FOCUS
169833673	https://volunteer.ala.org.au/validate/task/169833673	Valid		system	Tile_019-016-000_0-000.jpg		2021-04-09 11:23:04	2021-04-09 11:23:05		NO		IN FOCUS
169833673	https://volunteer.ala.org.au/validate/task/169833673	Valid		system	Tile_019-016-000_0-000.jpg		2021-04-09 09:46:46	2021-04-09 11:23:05		NO		IN FOCUS
169833673	https://volunteer.ala.org.au/validate/task/169833673	Valid		system	Tile_019-016-000_0-000.jpg		2021-04-09 09:54:31	2021-04-09 11:23:05		NO		IN FOCUS
169833673	https://volunteer.ala.org.au/validate/task/169833673	Valid		system	Tile_019-016-000_0-000.jpg			2021-04-09 11:23:05		NO		IN FOCUS
169833674	https://volunteer.ala.org.au/validate/task/169833674	Valid		system	Tile_019-017-000_0-000.jpg		2021-04-09 09:55:15	2021-04-09 11:23:21		NO		IN FOCUS
169833674	https://volunteer.ala.org.au/validate/task/169833674	Valid		system	Tile_019-017-000_0-000.jpg		2021-04-09 11:23:20	2021-04-09 11:23:21		NO		IN FOCUS
169833674	https://volunteer.ala.org.au/validate/task/169833674	Valid		system	Tile_019-017-000_0-000.jpg			2021-04-09 11:23:21		NO		IN FOCUS
169833674	https://volunteer.ala.org.au/validate/task/169833674	Valid		system	Tile_019-017-000_0-000.jpg		2021-04-09 09:46:59	2021-04-09 11:23:21		NO		IN FOCUS
169833675	https://volunteer.ala.org.au/validate/task/169833675	Valid		system	Tile_019-018-000_0-000.jpg		2021-04-09 09:55:58	2021-04-09 11:23:43		NO		IN FOCUS
169833675	https://volunteer.ala.org.au/validate/task/169833675	Valid		system	Tile_019-018-000_0-000.jpg			2021-04-09 11:23:43		NO		IN FOCUS
169833675	https://volunteer.ala.org.au/validate/task/169833675	Valid		system	Tile_019-018-000_0-000.jpg		2021-04-09 11:23:43	2021-04-09 11:23:43		NO		IN FOCUS
169833675	https://volunteer.ala.org.au/validate/task/169833675	Valid		system	Tile_019-018-000_0-000.jpg		2021-04-09 09:47:10	2021-04-09 11:23:43		NO		IN FOCUS
169833676	https://volunteer.ala.org.au/validate/task/169833676	Valid		system	Tile_019-019-000_0-000.jpg			2021-04-09 11:23:57		NO		IN FOCUS
169833676	https://volunteer.ala.org.au/validate/task/169833676	Valid		system	Tile_019-019-000_0-000.jpg		2021-04-09 11:23:57	2021-04-09 11:23:57		NO		IN FOCUS
169833676	https://volunteer.ala.org.au/validate/task/169833676	Valid		system	Tile_019-019-000_0-000.jpg		2021-04-09 09:47:22	2021-04-09 11:23:57		NO		IN FOCUS
169833676	https://volunteer.ala.org.au/validate/task/169833676	Valid		system	Tile_019-019-000_0-000.jpg		2021-04-09 09:56:29	2021-04-09 11:23:57		NO		IN FOCUS
169833677	https://volunteer.ala.org.au/validate/task/169833677	Valid		system	Tile_019-020-000_0-000.jpg			2021-04-09 11:24:19		NO		IN FOCUS
169833677	https://volunteer.ala.org.au/validate/task/169833677	Valid		system	Tile_019-020-000_0-000.jpg		2021-04-09 09:58:50	2021-04-09 11:24:19		NO		IN FOCUS
169833677	https://volunteer.ala.org.au/validate/task/169833677	Valid		system	Tile_019-020-000_0-000.jpg		2021-04-09 11:24:18	2021-04-09 11:24:19		NO		IN FOCUS
169833677	https://volunteer.ala.org.au/validate/task/169833677	Valid		system	Tile_019-020-000_0-000.jpg		2021-04-09 09:47:35	2021-04-09 11:24:19		NO		IN FOCUS
169833678	https://volunteer.ala.org.au/validate/task/169833678	Valid		system	Tile_019-021-000_0-000.jpg		2021-04-09 09:47:46	2021-04-09 11:24:42		NO		IN FOCUS
169833678	https://volunteer.ala.org.au/validate/task/169833678	Valid		system	Tile_019-021-000_0-000.jpg			2021-04-09 11:24:42		NO		IN FOCUS
169833678	https://volunteer.ala.org.au/validate/task/169833678	Valid		system	Tile_019-021-000_0-000.jpg		2021-04-09 11:24:42	2021-04-09 11:24:42		NO		IN FOCUS
169833678	https://volunteer.ala.org.au/validate/task/169833678	Valid		system	Tile_019-021-000_0-000.jpg		2021-04-09 09:59:29	2021-04-09 11:24:42		NO		IN FOCUS
169833679	https://volunteer.ala.org.au/validate/task/169833679	Valid		system	Tile_019-022-000_0-000.jpg			2021-04-09 11:24:53		NO		IN FOCUS
169833679	https://volunteer.ala.org.au/validate/task/169833679	Valid		system	Tile_019-022-000_0-000.jpg		2021-04-09 10:02:51	2021-04-09 11:24:53		NO		IN FOCUS
169833679	https://volunteer.ala.org.au/validate/task/169833679	Valid		system	Tile_019-022-000_0-000.jpg		2021-04-09 11:24:53	2021-04-09 11:24:53		NO		IN FOCUS
169833679	https://volunteer.ala.org.au/validate/task/169833679	Valid		system	Tile_019-022-000_0-000.jpg		2021-04-09 09:47:57	2021-04-09 11:24:53		NO		IN FOCUS
169833681	https://volunteer.ala.org.au/validate/task/169833681	Valid		system	Tile_019-024-000_0-000.jpg			2021-04-09 11:27:03		NO		IN FOCUS
169833681	https://volunteer.ala.org.au/validate/task/169833681	Valid		system	Tile_019-024-000_0-000.jpg		2021-04-09 11:27:02	2021-04-09 11:27:03		NO		IN FOCUS
169833681	https://volunteer.ala.org.au/validate/task/169833681	Valid		system	Tile_019-024-000_0-000.jpg		2021-04-09 11:25:16	2021-04-09 11:27:03		NO		IN FOCUS
169833681	https://volunteer.ala.org.au/validate/task/169833681	Valid		system	Tile_019-024-000_0-000.jpg		2021-04-09 09:48:21	2021-04-09 11:27:03		NO		IN FOCUS
169833682	https://volunteer.ala.org.au/validate/task/169833682	Valid		system	Tile_019-025-000_0-000.jpg		2021-04-09 09:48:33	2021-04-09 11:28:31		NO		IN FOCUS
169833682	https://volunteer.ala.org.au/validate/task/169833682	Valid		system	Tile_019-025-000_0-000.jpg			2021-04-09 11:28:31		NO		IN FOCUS
169833682	https://volunteer.ala.org.au/validate/task/169833682	Valid		system	Tile_019-025-000_0-000.jpg		2021-04-09 11:28:31	2021-04-09 11:28:31		NO		IN FOCUS
169833682	https://volunteer.ala.org.au/validate/task/169833682	Valid		system	Tile_019-025-000_0-000.jpg		2021-04-09 11:25:29	2021-04-09 11:28:31		NO		IN FOCUS
169833683	https://volunteer.ala.org.au/validate/task/169833683	Valid		system	Tile_019-026-000_0-000.jpg		2021-04-09 11:26:05	2021-04-09 11:28:53		NO		IN FOCUS
169833683	https://volunteer.ala.org.au/validate/task/169833683	Valid		system	Tile_019-026-000_0-000.jpg			2021-04-09 11:28:53		NO		IN FOCUS
169833683	https://volunteer.ala.org.au/validate/task/169833683	Valid		system	Tile_019-026-000_0-000.jpg		2021-04-09 09:48:45	2021-04-09 11:28:53		NO		IN FOCUS
169833683	https://volunteer.ala.org.au/validate/task/169833683	Valid		system	Tile_019-026-000_0-000.jpg		2021-04-09 11:28:53	2021-04-09 11:28:53		NO		IN FOCUS
169833684	https://volunteer.ala.org.au/validate/task/169833684	Valid		system	Tile_019-027-000_0-000.jpg		2021-04-09 09:48:56	2021-04-09 11:29:16		NO		IN FOCUS
169833684	https://volunteer.ala.org.au/validate/task/169833684	Valid		system	Tile_019-027-000_0-000.jpg			2021-04-09 11:29:16		NO		IN FOCUS
169833684	https://volunteer.ala.org.au/validate/task/169833684	Valid		system	Tile_019-027-000_0-000.jpg		2021-04-09 11:29:16	2021-04-09 11:29:16		NO		IN FOCUS
169833684	https://volunteer.ala.org.au/validate/task/169833684	Valid		system	Tile_019-027-000_0-000.jpg		2021-04-09 11:26:19	2021-04-09 11:29:16		NO		IN FOCUS
169833685	https://volunteer.ala.org.au/validate/task/169833685	Valid		system	Tile_019-028-000_0-000.jpg		2021-04-09 11:29:36	2021-04-09 11:29:36		NO		IN FOCUS
169833685	https://volunteer.ala.org.au/validate/task/169833685	Valid		system	Tile_019-028-000_0-000.jpg			2021-04-09 11:29:36		NO		IN FOCUS
169833685	https://volunteer.ala.org.au/validate/task/169833685	Valid		system	Tile_019-028-000_0-000.jpg		2021-04-09 09:49:08	2021-04-09 11:29:36		NO		IN FOCUS
169833685	https://volunteer.ala.org.au/validate/task/169833685	Valid		system	Tile_019-028-000_0-000.jpg		2021-04-09 11:26:33	2021-04-09 11:29:36		NO		IN FOCUS
169833686	https://volunteer.ala.org.au/validate/task/169833686	Valid		system	Tile_019-029-000_0-000.jpg		2021-04-09 09:49:30	2021-04-09 11:30:00		NO		IN FOCUS
169833686	https://volunteer.ala.org.au/validate/task/169833686	Valid		system	Tile_019-029-000_0-000.jpg			2021-04-09 11:30:00		NO		IN FOCUS
169833686	https://volunteer.ala.org.au/validate/task/169833686	Valid		system	Tile_019-029-000_0-000.jpg		2021-04-09 11:29:59	2021-04-09 11:30:00		NO		IN FOCUS
169833686	https://volunteer.ala.org.au/validate/task/169833686	Valid		system	Tile_019-029-000_0-000.jpg		2021-04-09 11:26:45	2021-04-09 11:30:00		NO		IN FOCUS
169833687	https://volunteer.ala.org.au/validate/task/169833687	Valid		system	Tile_019-030-000_0-000.jpg			2021-04-09 11:30:23		NO		IN FOCUS
169833687	https://volunteer.ala.org.au/validate/task/169833687	Valid		system	Tile_019-030-000_0-000.jpg		2021-04-09 11:26:57	2021-04-09 11:30:23		NO		IN FOCUS
169833687	https://volunteer.ala.org.au/validate/task/169833687	Valid		system	Tile_019-030-000_0-000.jpg		2021-04-09 09:49:41	2021-04-09 11:30:23		NO		IN FOCUS
169833687	https://volunteer.ala.org.au/validate/task/169833687	Valid		system	Tile_019-030-000_0-000.jpg		2021-04-09 11:30:23	2021-04-09 11:30:23		NO		IN FOCUS
169833688	https://volunteer.ala.org.au/validate/task/169833688	Valid		system	Tile_019-031-000_0-000.jpg		2021-04-09 09:49:53	2021-04-09 11:30:53		NO		IN FOCUS
169833688	https://volunteer.ala.org.au/validate/task/169833688	Valid		system	Tile_019-031-000_0-000.jpg		2021-04-09 11:27:09	2021-04-09 11:30:53		NO		IN FOCUS
169833688	https://volunteer.ala.org.au/validate/task/169833688	Valid		system	Tile_019-031-000_0-000.jpg		2021-04-09 11:30:52	2021-04-09 11:30:53		NO		IN FOCUS
169833688	https://volunteer.ala.org.au/validate/task/169833688	Valid		system	Tile_019-031-000_0-000.jpg			2021-04-09 11:30:53		NO		IN FOCUS
169833690	https://volunteer.ala.org.au/validate/task/169833690	Valid		system	Tile_019-033-000_0-000.jpg		2021-04-09 11:27:37	2021-04-09 11:32:05		NO		IN FOCUS
169833690	https://volunteer.ala.org.au/validate/task/169833690	Valid		system	Tile_019-033-000_0-000.jpg		2021-04-09 11:32:05	2021-04-09 11:32:05		NO		IN FOCUS
169833690	https://volunteer.ala.org.au/validate/task/169833690	Valid		system	Tile_019-033-000_0-000.jpg			2021-04-09 11:32:05		NO		IN FOCUS
169833690	https://volunteer.ala.org.au/validate/task/169833690	Valid		system	Tile_019-033-000_0-000.jpg		2021-04-09 09:50:18	2021-04-09 11:32:05		NO		IN FOCUS
169833691	https://volunteer.ala.org.au/validate/task/169833691	Valid		system	Tile_019-034-000_0-000.jpg		2021-04-09 11:32:41	2021-04-09 11:32:41		NO		IN FOCUS
169833691	https://volunteer.ala.org.au/validate/task/169833691	Valid		system	Tile_019-034-000_0-000.jpg		2021-04-09 11:27:48	2021-04-09 11:32:41		NO		IN FOCUS
169833691	https://volunteer.ala.org.au/validate/task/169833691	Valid		system	Tile_019-034-000_0-000.jpg			2021-04-09 11:32:41		NO		IN FOCUS
169833691	https://volunteer.ala.org.au/validate/task/169833691	Valid		system	Tile_019-034-000_0-000.jpg		2021-04-09 09:50:28	2021-04-09 11:32:41		NO		IN FOCUS
169833692	https://volunteer.ala.org.au/validate/task/169833692	Valid		system	Tile_019-035-000_0-000.jpg		2021-04-09 09:50:40	2021-04-09 11:33:01		NO		IN FOCUS
169833692	https://volunteer.ala.org.au/validate/task/169833692	Valid		system	Tile_019-035-000_0-000.jpg			2021-04-09 11:33:01		NO		IN FOCUS
169833692	https://volunteer.ala.org.au/validate/task/169833692	Valid		system	Tile_019-035-000_0-000.jpg		2021-04-09 11:33:01	2021-04-09 11:33:01		NO		IN FOCUS
169833692	https://volunteer.ala.org.au/validate/task/169833692	Valid		system	Tile_019-035-000_0-000.jpg		2021-04-09 11:28:11	2021-04-09 11:33:01		NO		IN FOCUS
169833689	https://volunteer.ala.org.au/validate/task/169833689	Valid		system	Tile_019-032-000_0-000.jpg			2021-04-09 11:54:46		NO		IN FOCUS
169833689	https://volunteer.ala.org.au/validate/task/169833689	Valid		system	Tile_019-032-000_0-000.jpg		2021-04-09 11:54:46	2021-04-09 11:54:46		NO		IN FOCUS
169833689	https://volunteer.ala.org.au/validate/task/169833689	Valid		system	Tile_019-032-000_0-000.jpg		2021-04-09 11:27:25	2021-04-09 11:54:46		NO		IN FOCUS
169833689	https://volunteer.ala.org.au/validate/task/169833689	Valid		system	Tile_019-032-000_0-000.jpg		2021-04-09 09:50:07	2021-04-09 11:54:46		NO		IN FOCUS
169833694	https://volunteer.ala.org.au/validate/task/169833694	Valid		system	Tile_019-037-000_0-000.jpg		2021-04-09 11:34:09	2021-04-09 12:01:11		NO		IN FOCUS
169833694	https://volunteer.ala.org.au/validate/task/169833694	Valid		system	Tile_019-037-000_0-000.jpg		2021-04-09 12:01:11	2021-04-09 12:01:11		NO		IN FOCUS
169833694	https://volunteer.ala.org.au/validate/task/169833694	Valid		system	Tile_019-037-000_0-000.jpg			2021-04-09 12:01:11		NO		IN FOCUS
169833694	https://volunteer.ala.org.au/validate/task/169833694	Valid		system	Tile_019-037-000_0-000.jpg		2021-04-09 09:51:03	2021-04-09 12:01:11		NO		IN FOCUS
169833696	https://volunteer.ala.org.au/validate/task/169833696	Valid		system	Tile_019-039-000_0-000.jpg		2021-04-09 09:51:26	2021-04-09 12:01:46		NO		IN FOCUS
169833696	https://volunteer.ala.org.au/validate/task/169833696	Valid		system	Tile_019-039-000_0-000.jpg			2021-04-09 12:01:46		NO		IN FOCUS
169833696	https://volunteer.ala.org.au/validate/task/169833696	Valid		system	Tile_019-039-000_0-000.jpg		2021-04-09 12:01:46	2021-04-09 12:01:46		NO		IN FOCUS
169833696	https://volunteer.ala.org.au/validate/task/169833696	Valid		system	Tile_019-039-000_0-000.jpg		2021-04-09 11:35:11	2021-04-09 12:01:46		NO		IN FOCUS
169833697	https://volunteer.ala.org.au/validate/task/169833697	Valid		system	Tile_019-040-000_0-000.jpg		2021-04-09 11:35:33	2021-04-09 12:01:58		NO		IN FOCUS
169833697	https://volunteer.ala.org.au/validate/task/169833697	Valid		system	Tile_019-040-000_0-000.jpg			2021-04-09 12:01:58		NO		IN FOCUS
169833697	https://volunteer.ala.org.au/validate/task/169833697	Valid		system	Tile_019-040-000_0-000.jpg		2021-04-09 09:51:37	2021-04-09 12:01:58		NO		IN FOCUS
169833697	https://volunteer.ala.org.au/validate/task/169833697	Valid		system	Tile_019-040-000_0-000.jpg		2021-04-09 12:01:57	2021-04-09 12:01:58		NO		IN FOCUS
169833698	https://volunteer.ala.org.au/validate/task/169833698	Valid		system	Tile_019-041-000_0-000.jpg		2021-04-09 11:36:00	2021-04-09 12:02:10		NO		IN FOCUS
169833698	https://volunteer.ala.org.au/validate/task/169833698	Valid		system	Tile_019-041-000_0-000.jpg		2021-04-09 09:51:48	2021-04-09 12:02:10		NO		IN FOCUS
169833698	https://volunteer.ala.org.au/validate/task/169833698	Valid		system	Tile_019-041-000_0-000.jpg		2021-04-09 12:02:10	2021-04-09 12:02:10		NO		IN FOCUS
169833698	https://volunteer.ala.org.au/validate/task/169833698	Valid		system	Tile_019-041-000_0-000.jpg			2021-04-09 12:02:10		NO		IN FOCUS
169833699	https://volunteer.ala.org.au/validate/task/169833699	Valid		system	Tile_019-042-000_0-000.jpg			2021-04-09 12:02:22		NO		IN FOCUS
169833699	https://volunteer.ala.org.au/validate/task/169833699	Valid		system	Tile_019-042-000_0-000.jpg		2021-04-09 09:51:59	2021-04-09 12:02:22		NO		IN FOCUS
169833699	https://volunteer.ala.org.au/validate/task/169833699	Valid		system	Tile_019-042-000_0-000.jpg		2021-04-09 12:02:21	2021-04-09 12:02:22		NO		IN FOCUS
169833699	https://volunteer.ala.org.au/validate/task/169833699	Valid		system	Tile_019-042-000_0-000.jpg		2021-04-09 11:36:41	2021-04-09 12:02:22		NO		IN FOCUS
169833702	https://volunteer.ala.org.au/validate/task/169833702	Valid		system	Tile_019-045-000_0-000.jpg		2021-04-09 11:46:26	2021-04-09 12:03:54		NO		IN FOCUS
169833702	https://volunteer.ala.org.au/validate/task/169833702	Valid		system	Tile_019-045-000_0-000.jpg		2021-04-09 12:03:54	2021-04-09 12:03:54		NO		IN FOCUS
169833702	https://volunteer.ala.org.au/validate/task/169833702	Valid		system	Tile_019-045-000_0-000.jpg			2021-04-09 12:03:54		NO		IN FOCUS
169833702	https://volunteer.ala.org.au/validate/task/169833702	Valid		system	Tile_019-045-000_0-000.jpg		2021-04-09 09:52:39	2021-04-09 12:03:54		NO		IN FOCUS
169833704	https://volunteer.ala.org.au/validate/task/169833704	Valid		system	Tile_019-047-000_0-000.jpg		2021-04-09 11:47:13	2021-04-09 12:04:21		NO		IN FOCUS
169833704	https://volunteer.ala.org.au/validate/task/169833704	Valid		system	Tile_019-047-000_0-000.jpg		2021-04-09 12:04:20	2021-04-09 12:04:21		NO		IN FOCUS
169833704	https://volunteer.ala.org.au/validate/task/169833704	Valid		system	Tile_019-047-000_0-000.jpg			2021-04-09 12:04:21		NO		IN FOCUS
169833704	https://volunteer.ala.org.au/validate/task/169833704	Valid		system	Tile_019-047-000_0-000.jpg		2021-04-09 09:53:01	2021-04-09 12:04:21		NO		IN FOCUS
169833705	https://volunteer.ala.org.au/validate/task/169833705	Valid		system	Tile_019-048-000_0-000.jpg		2021-04-09 09:53:12	2021-04-09 12:04:35		NO		IN FOCUS
169833705	https://volunteer.ala.org.au/validate/task/169833705	Valid		system	Tile_019-048-000_0-000.jpg			2021-04-09 12:04:35		NO		IN FOCUS
169833705	https://volunteer.ala.org.au/validate/task/169833705	Valid		system	Tile_019-048-000_0-000.jpg		2021-04-09 11:47:48	2021-04-09 12:04:35		NO		IN FOCUS
169833705	https://volunteer.ala.org.au/validate/task/169833705	Valid		system	Tile_019-048-000_0-000.jpg		2021-04-09 12:04:34	2021-04-09 12:04:35		NO		IN FOCUS
169833708	https://volunteer.ala.org.au/validate/task/169833708	Valid		system	Tile_019-051-000_0-000.jpg		2021-04-09 11:52:17	2021-04-09 12:05:44		NO		IN FOCUS
169833708	https://volunteer.ala.org.au/validate/task/169833708	Valid		system	Tile_019-051-000_0-000.jpg			2021-04-09 12:05:44		NO		IN FOCUS
169833708	https://volunteer.ala.org.au/validate/task/169833708	Valid		system	Tile_019-051-000_0-000.jpg		2021-04-09 12:05:44	2021-04-09 12:05:44		NO		IN FOCUS
169833708	https://volunteer.ala.org.au/validate/task/169833708	Valid		system	Tile_019-051-000_0-000.jpg		2021-04-09 09:55:26	2021-04-09 12:05:44		NO		IN FOCUS
169833709	https://volunteer.ala.org.au/validate/task/169833709	Valid		system	Tile_019-052-000_0-000.jpg			2021-04-09 12:05:59		NO		IN FOCUS
169833709	https://volunteer.ala.org.au/validate/task/169833709	Valid		system	Tile_019-052-000_0-000.jpg		2021-04-09 11:54:30	2021-04-09 12:05:59		NO		IN FOCUS
169833709	https://volunteer.ala.org.au/validate/task/169833709	Valid		system	Tile_019-052-000_0-000.jpg		2021-04-09 12:05:58	2021-04-09 12:05:59		NO		IN FOCUS
169833709	https://volunteer.ala.org.au/validate/task/169833709	Valid		system	Tile_019-052-000_0-000.jpg		2021-04-09 09:55:37	2021-04-09 12:05:59		NO		IN FOCUS
169833710	https://volunteer.ala.org.au/validate/task/169833710	Valid		system	Tile_019-053-000_0-000.jpg		2021-04-09 10:13:28	2021-04-09 12:06:12		NO		IN FOCUS
169833710	https://volunteer.ala.org.au/validate/task/169833710	Valid		system	Tile_019-053-000_0-000.jpg		2021-04-09 12:06:12	2021-04-09 12:06:12		NO		IN FOCUS
169833710	https://volunteer.ala.org.au/validate/task/169833710	Valid		system	Tile_019-053-000_0-000.jpg		2021-04-09 11:54:51	2021-04-09 12:06:12		NO		IN FOCUS
169833710	https://volunteer.ala.org.au/validate/task/169833710	Valid		system	Tile_019-053-000_0-000.jpg			2021-04-09 12:06:12		NO		IN FOCUS
169833693	https://volunteer.ala.org.au/validate/task/169833693	Valid		system	Tile_019-036-000_0-000.jpg			2021-04-09 12:12:38		NO		IN FOCUS
169833693	https://volunteer.ala.org.au/validate/task/169833693	Valid		system	Tile_019-036-000_0-000.jpg		2021-04-09 12:00:48	2021-04-09 12:12:38		NO		IN FOCUS
169833693	https://volunteer.ala.org.au/validate/task/169833693	Valid		system	Tile_019-036-000_0-000.jpg		2021-04-09 09:50:51	2021-04-09 12:12:38		NO		IN FOCUS
169833693	https://volunteer.ala.org.au/validate/task/169833693	Valid		system	Tile_019-036-000_0-000.jpg		2021-04-09 12:12:37	2021-04-09 12:12:38		NO		IN FOCUS
169833695	https://volunteer.ala.org.au/validate/task/169833695	Valid		system	Tile_019-038-000_0-000.jpg		2021-04-09 12:01:26	2021-04-09 12:16:07		NO		IN FOCUS
169833695	https://volunteer.ala.org.au/validate/task/169833695	Valid		system	Tile_019-038-000_0-000.jpg		2021-04-09 12:16:06	2021-04-09 12:16:07		NO		IN FOCUS
169833695	https://volunteer.ala.org.au/validate/task/169833695	Valid		system	Tile_019-038-000_0-000.jpg		2021-04-09 09:51:15	2021-04-09 12:16:07		NO		IN FOCUS
169833695	https://volunteer.ala.org.au/validate/task/169833695	Valid		system	Tile_019-038-000_0-000.jpg			2021-04-09 12:16:07		NO		IN FOCUS
169833700	https://volunteer.ala.org.au/validate/task/169833700	Valid		system	Tile_019-043-000_0-000.jpg		2021-04-09 12:20:18	2021-04-09 12:20:19		NO		IN FOCUS
169833700	https://volunteer.ala.org.au/validate/task/169833700	Valid		system	Tile_019-043-000_0-000.jpg			2021-04-09 12:20:19		NO		IN FOCUS
169833700	https://volunteer.ala.org.au/validate/task/169833700	Valid		system	Tile_019-043-000_0-000.jpg		2021-04-09 09:52:15	2021-04-09 12:20:19		NO		IN FOCUS
169833700	https://volunteer.ala.org.au/validate/task/169833700	Valid		system	Tile_019-043-000_0-000.jpg		2021-04-09 12:02:35	2021-04-09 12:20:19		NO		IN FOCUS
169833703	https://volunteer.ala.org.au/validate/task/169833703	Valid		system	Tile_019-046-000_0-000.jpg		2021-04-09 09:52:50	2021-04-09 12:20:42		NO		IN FOCUS
169833703	https://volunteer.ala.org.au/validate/task/169833703	Valid		system	Tile_019-046-000_0-000.jpg		2021-04-09 11:46:53	2021-04-09 12:20:42		NO		IN FOCUS
169833703	https://volunteer.ala.org.au/validate/task/169833703	Valid		system	Tile_019-046-000_0-000.jpg		2021-04-09 12:04:07	2021-04-09 12:20:42		NO
169833703	https://volunteer.ala.org.au/validate/task/169833703	Valid		system	Tile_019-046-000_0-000.jpg		2021-04-09 12:20:42	2021-04-09 12:20:42		NO		IN FOCUS
169833703	https://volunteer.ala.org.au/validate/task/169833703	Valid		system	Tile_019-046-000_0-000.jpg			2021-04-09 12:20:42		NO		IN FOCUS
169833706	https://volunteer.ala.org.au/validate/task/169833706	Valid		system	Tile_019-049-000_0-000.jpg			2021-04-09 12:22:25		NO		IN FOCUS
169833706	https://volunteer.ala.org.au/validate/task/169833706	Valid		system	Tile_019-049-000_0-000.jpg		2021-04-09 12:04:47	2021-04-09 12:22:25		NO		IN FOCUS
169833706	https://volunteer.ala.org.au/validate/task/169833706	Valid		system	Tile_019-049-000_0-000.jpg		2021-04-09 12:22:25	2021-04-09 12:22:25		NO		IN FOCUS
169833706	https://volunteer.ala.org.au/validate/task/169833706	Valid		system	Tile_019-049-000_0-000.jpg		2021-04-09 09:53:25	2021-04-09 12:22:25		NO		IN FOCUS
169833711	https://volunteer.ala.org.au/validate/task/169833711	Valid		system	Tile_019-054-000_0-000.jpg		2021-04-09 12:22:50	2021-04-09 12:22:50		NO		IN FOCUS
169833711	https://volunteer.ala.org.au/validate/task/169833711	Valid		system	Tile_019-054-000_0-000.jpg		2021-04-09 11:56:14	2021-04-09 12:22:50		NO		IN FOCUS
169833711	https://volunteer.ala.org.au/validate/task/169833711	Valid		system	Tile_019-054-000_0-000.jpg		2021-04-09 11:11:02	2021-04-09 12:22:50		NO		IN FOCUS
169833711	https://volunteer.ala.org.au/validate/task/169833711	Valid		system	Tile_019-054-000_0-000.jpg			2021-04-09 12:22:50		NO		IN FOCUS
169833712	https://volunteer.ala.org.au/validate/task/169833712	Valid		system	Tile_019-055-000_0-000.jpg		2021-04-09 12:23:56	2021-04-09 12:23:56		NO		IN FOCUS
169833712	https://volunteer.ala.org.au/validate/task/169833712	Valid		system	Tile_019-055-000_0-000.jpg		2021-04-09 12:13:02	2021-04-09 12:23:56		NO		IN FOCUS
169833712	https://volunteer.ala.org.au/validate/task/169833712	Valid		system	Tile_019-055-000_0-000.jpg			2021-04-09 12:23:56		NO		IN FOCUS
169833712	https://volunteer.ala.org.au/validate/task/169833712	Valid		system	Tile_019-055-000_0-000.jpg		2021-04-09 11:11:42	2021-04-09 12:23:56		NO		IN FOCUS
169833713	https://volunteer.ala.org.au/validate/task/169833713	Valid		system	Tile_019-056-000_0-000.jpg		2021-04-09 12:16:33	2021-04-09 12:31:10		NO		IN FOCUS
169833713	https://volunteer.ala.org.au/validate/task/169833713	Valid		system	Tile_019-056-000_0-000.jpg		2021-04-09 11:11:54	2021-04-09 12:31:10		NO		IN FOCUS
169833713	https://volunteer.ala.org.au/validate/task/169833713	Valid		system	Tile_019-056-000_0-000.jpg		2021-04-09 12:31:10	2021-04-09 12:31:10		NO		IN FOCUS
169833713	https://volunteer.ala.org.au/validate/task/169833713	Valid		system	Tile_019-056-000_0-000.jpg			2021-04-09 12:31:10		NO		IN FOCUS
169833714	https://volunteer.ala.org.au/validate/task/169833714	Valid		system	Tile_019-057-000_0-000.jpg		2021-04-09 12:36:32	2021-04-09 12:36:32		NO		IN FOCUS
169833714	https://volunteer.ala.org.au/validate/task/169833714	Valid		system	Tile_019-057-000_0-000.jpg			2021-04-09 12:36:32		NO		IN FOCUS
169833714	https://volunteer.ala.org.au/validate/task/169833714	Valid		system	Tile_019-057-000_0-000.jpg		2021-04-09 12:24:35	2021-04-09 12:36:32		NO		IN FOCUS
169833714	https://volunteer.ala.org.au/validate/task/169833714	Valid		system	Tile_019-057-000_0-000.jpg		2021-04-09 11:12:06	2021-04-09 12:36:32		NO		IN FOCUS
169833715	https://volunteer.ala.org.au/validate/task/169833715	Valid		system	Tile_019-058-000_0-000.jpg			2021-04-09 12:38:41		NO		IN FOCUS
169833715	https://volunteer.ala.org.au/validate/task/169833715	Valid		system	Tile_019-058-000_0-000.jpg		2021-04-09 12:38:41	2021-04-09 12:38:41		NO		IN FOCUS
169833715	https://volunteer.ala.org.au/validate/task/169833715	Valid		system	Tile_019-058-000_0-000.jpg		2021-04-09 11:12:18	2021-04-09 12:38:41		NO		IN FOCUS
169833715	https://volunteer.ala.org.au/validate/task/169833715	Valid		system	Tile_019-058-000_0-000.jpg		2021-04-09 12:25:21	2021-04-09 12:38:41		NO		IN FOCUS
169833716	https://volunteer.ala.org.au/validate/task/169833716	Valid		system	Tile_019-059-000_0-000.jpg		2021-04-09 11:12:33	2021-04-09 12:45:45		NO		IN FOCUS
169833716	https://volunteer.ala.org.au/validate/task/169833716	Valid		system	Tile_019-059-000_0-000.jpg			2021-04-09 12:45:45		NO		IN FOCUS
169833716	https://volunteer.ala.org.au/validate/task/169833716	Valid		system	Tile_019-059-000_0-000.jpg		2021-04-09 12:45:45	2021-04-09 12:45:45		NO		IN FOCUS
169833716	https://volunteer.ala.org.au/validate/task/169833716	Valid		system	Tile_019-059-000_0-000.jpg		2021-04-09 12:44:43	2021-04-09 12:45:45		NO		IN FOCUS
169833717	https://volunteer.ala.org.au/validate/task/169833717	Valid		system	Tile_019-060-000_0-000.jpg		2021-04-09 12:26:50	2021-04-09 12:45:57		NO		IN FOCUS
169833717	https://volunteer.ala.org.au/validate/task/169833717	Valid		system	Tile_019-060-000_0-000.jpg			2021-04-09 12:45:57		NO		IN FOCUS
169833717	https://volunteer.ala.org.au/validate/task/169833717	Valid		system	Tile_019-060-000_0-000.jpg		2021-04-09 12:45:56	2021-04-09 12:45:57		NO		IN FOCUS
169833717	https://volunteer.ala.org.au/validate/task/169833717	Valid		system	Tile_019-060-000_0-000.jpg		2021-04-09 12:46:50	2021-04-09 12:45:57		NO		IN FOCUS
169833717	https://volunteer.ala.org.au/validate/task/169833717	Valid		system	Tile_019-060-000_0-000.jpg		2021-04-09 11:12:45	2021-04-09 12:45:57		NO		IN FOCUS
169833720	https://volunteer.ala.org.au/validate/task/169833720	Valid		system	Tile_020-003-000_0-000.jpg		2021-04-09 11:14:44	2021-04-09 12:48:18		NO		IN FOCUS
169833720	https://volunteer.ala.org.au/validate/task/169833720	Valid		system	Tile_020-003-000_0-000.jpg		2021-04-09 12:28:10	2021-04-09 12:48:18		NO		IN FOCUS
169833720	https://volunteer.ala.org.au/validate/task/169833720	Valid		system	Tile_020-003-000_0-000.jpg		2021-04-09 12:48:18	2021-04-09 12:48:18		NO		IN FOCUS
169833720	https://volunteer.ala.org.au/validate/task/169833720	Valid		system	Tile_020-003-000_0-000.jpg			2021-04-09 12:48:18		NO		IN FOCUS
169833721	https://volunteer.ala.org.au/validate/task/169833721	Valid		system	Tile_020-004-000_0-000.jpg			2021-04-09 12:48:32		NO		IN FOCUS
169833721	https://volunteer.ala.org.au/validate/task/169833721	Valid		system	Tile_020-004-000_0-000.jpg		2021-04-09 12:48:32	2021-04-09 12:48:32		NO		IN FOCUS
169833721	https://volunteer.ala.org.au/validate/task/169833721	Valid		system	Tile_020-004-000_0-000.jpg		2021-04-09 11:14:57	2021-04-09 12:48:32		NO		IN FOCUS
169833721	https://volunteer.ala.org.au/validate/task/169833721	Valid		system	Tile_020-004-000_0-000.jpg		2021-04-09 12:29:40	2021-04-09 12:48:32		NO		IN FOCUS
169833722	https://volunteer.ala.org.au/validate/task/169833722	Valid		system	Tile_020-005-000_0-000.jpg			2021-04-09 12:48:42		NO		IN FOCUS
169833722	https://volunteer.ala.org.au/validate/task/169833722	Valid		system	Tile_020-005-000_0-000.jpg		2021-04-09 11:15:09	2021-04-09 12:48:42		NO		IN FOCUS
169833722	https://volunteer.ala.org.au/validate/task/169833722	Valid		system	Tile_020-005-000_0-000.jpg		2021-04-09 12:48:42	2021-04-09 12:48:42		NO		IN FOCUS
169833722	https://volunteer.ala.org.au/validate/task/169833722	Valid		system	Tile_020-005-000_0-000.jpg		2021-04-09 12:30:27	2021-04-09 12:48:42		NO		IN FOCUS
169833724	https://volunteer.ala.org.au/validate/task/169833724	Valid		system	Tile_020-007-000_0-000.jpg			2021-04-09 12:49:04		NO		IN FOCUS
169833724	https://volunteer.ala.org.au/validate/task/169833724	Valid		system	Tile_020-007-000_0-000.jpg		2021-04-09 11:15:33	2021-04-09 12:49:04		NO		IN FOCUS
169833724	https://volunteer.ala.org.au/validate/task/169833724	Valid		system	Tile_020-007-000_0-000.jpg		2021-04-09 12:49:04	2021-04-09 12:49:04		NO		IN FOCUS
169833724	https://volunteer.ala.org.au/validate/task/169833724	Valid		system	Tile_020-007-000_0-000.jpg		2021-04-09 12:31:40	2021-04-09 12:49:04		NO		IN FOCUS
169833725	https://volunteer.ala.org.au/validate/task/169833725	Valid		system	Tile_020-008-000_0-000.jpg		2021-04-09 11:15:45	2021-04-09 12:49:15		NO		IN FOCUS
169833725	https://volunteer.ala.org.au/validate/task/169833725	Valid		system	Tile_020-008-000_0-000.jpg		2021-04-09 12:33:33	2021-04-09 12:49:15		NO		IN FOCUS
169833725	https://volunteer.ala.org.au/validate/task/169833725	Valid		system	Tile_020-008-000_0-000.jpg			2021-04-09 12:49:15		NO		IN FOCUS
169833725	https://volunteer.ala.org.au/validate/task/169833725	Valid		system	Tile_020-008-000_0-000.jpg		2021-04-09 12:49:14	2021-04-09 12:49:15		NO		IN FOCUS
169833728	https://volunteer.ala.org.au/validate/task/169833728	Valid		system	Tile_020-011-000_0-000.jpg		2021-04-09 11:16:27	2021-04-09 12:49:58		NO		IN FOCUS
169833728	https://volunteer.ala.org.au/validate/task/169833728	Valid		system	Tile_020-011-000_0-000.jpg		2021-04-09 12:35:56	2021-04-09 12:49:58		NO		IN FOCUS
169833728	https://volunteer.ala.org.au/validate/task/169833728	Valid		system	Tile_020-011-000_0-000.jpg			2021-04-09 12:49:58		NO		IN FOCUS
169833728	https://volunteer.ala.org.au/validate/task/169833728	Valid		system	Tile_020-011-000_0-000.jpg		2021-04-09 12:49:57	2021-04-09 12:49:58		NO		IN FOCUS
169833730	https://volunteer.ala.org.au/validate/task/169833730	Valid		system	Tile_020-013-000_0-000.jpg		2021-04-09 12:37:54	2021-04-09 12:50:36		NO		IN FOCUS
169833730	https://volunteer.ala.org.au/validate/task/169833730	Valid		system	Tile_020-013-000_0-000.jpg		2021-04-09 11:16:52	2021-04-09 12:50:36		NO		IN FOCUS
169833730	https://volunteer.ala.org.au/validate/task/169833730	Valid		system	Tile_020-013-000_0-000.jpg			2021-04-09 12:50:36		NO		IN FOCUS
169833730	https://volunteer.ala.org.au/validate/task/169833730	Valid		system	Tile_020-013-000_0-000.jpg		2021-04-09 12:50:36	2021-04-09 12:50:36		NO		IN FOCUS
169833731	https://volunteer.ala.org.au/validate/task/169833731	Valid		system	Tile_020-014-000_0-000.jpg		2021-04-09 11:17:04	2021-04-09 12:50:50		NO		IN FOCUS
169833731	https://volunteer.ala.org.au/validate/task/169833731	Valid		system	Tile_020-014-000_0-000.jpg		2021-04-09 12:50:50	2021-04-09 12:50:50		NO		IN FOCUS
169833731	https://volunteer.ala.org.au/validate/task/169833731	Valid		system	Tile_020-014-000_0-000.jpg		2021-04-09 12:39:16	2021-04-09 12:50:50		NO		IN FOCUS
169833731	https://volunteer.ala.org.au/validate/task/169833731	Valid		system	Tile_020-014-000_0-000.jpg			2021-04-09 12:50:50		NO		IN FOCUS
169833736	https://volunteer.ala.org.au/validate/task/169833736	Valid		system	Tile_020-019-000_0-000.jpg		2021-04-09 12:51:56	2021-04-09 12:51:57		NO		IN FOCUS
169833736	https://volunteer.ala.org.au/validate/task/169833736	Valid		system	Tile_020-019-000_0-000.jpg		2021-04-09 12:40:47	2021-04-09 12:51:57		NO		IN FOCUS
169833736	https://volunteer.ala.org.au/validate/task/169833736	Valid		system	Tile_020-019-000_0-000.jpg		2021-04-09 11:27:19	2021-04-09 12:51:57		NO		IN FOCUS
169833736	https://volunteer.ala.org.au/validate/task/169833736	Valid		system	Tile_020-019-000_0-000.jpg			2021-04-09 12:51:57		NO		IN FOCUS
169833737	https://volunteer.ala.org.au/validate/task/169833737	Valid		system	Tile_020-020-000_0-000.jpg			2021-04-09 12:52:09		NO		IN FOCUS
169833737	https://volunteer.ala.org.au/validate/task/169833737	Valid		system	Tile_020-020-000_0-000.jpg		2021-04-09 12:52:08	2021-04-09 12:52:09		NO		IN FOCUS
169833737	https://volunteer.ala.org.au/validate/task/169833737	Valid		system	Tile_020-020-000_0-000.jpg		2021-04-09 12:41:21	2021-04-09 12:52:09		NO		IN FOCUS
169833737	https://volunteer.ala.org.au/validate/task/169833737	Valid		system	Tile_020-020-000_0-000.jpg		2021-04-09 11:27:31	2021-04-09 12:52:09		NO		IN FOCUS
169833744	https://volunteer.ala.org.au/validate/task/169833744	Valid		system	Tile_020-027-000_0-000.jpg			2021-04-09 12:54:31		NO		IN FOCUS
169833744	https://volunteer.ala.org.au/validate/task/169833744	Valid		system	Tile_020-027-000_0-000.jpg		2021-04-09 11:28:56	2021-04-09 12:54:31		NO		IN FOCUS
169833744	https://volunteer.ala.org.au/validate/task/169833744	Valid		system	Tile_020-027-000_0-000.jpg		2021-04-09 12:54:31	2021-04-09 12:54:31		NO		IN FOCUS
169833744	https://volunteer.ala.org.au/validate/task/169833744	Valid		system	Tile_020-027-000_0-000.jpg		2021-04-09 12:46:01	2021-04-09 12:54:31		NO		IN FOCUS
169833752	https://volunteer.ala.org.au/validate/task/169833752	Valid		system	Tile_020-035-000_0-000.jpg		2021-04-09 12:56:31	2021-04-09 12:56:31		NO		IN FOCUS
169833752	https://volunteer.ala.org.au/validate/task/169833752	Valid		system	Tile_020-035-000_0-000.jpg			2021-04-09 12:56:31		NO		IN FOCUS
169833752	https://volunteer.ala.org.au/validate/task/169833752	Valid		system	Tile_020-035-000_0-000.jpg		2021-04-09 12:48:04	2021-04-09 12:56:31		NO		IN FOCUS
169833752	https://volunteer.ala.org.au/validate/task/169833752	Valid		system	Tile_020-035-000_0-000.jpg		2021-04-09 11:30:35	2021-04-09 12:56:31		NO		IN FOCUS
169833758	https://volunteer.ala.org.au/validate/task/169833758	Valid		system	Tile_020-041-000_0-000.jpg		2021-04-09 12:51:49	2021-04-09 12:57:58		NO		IN FOCUS
169833758	https://volunteer.ala.org.au/validate/task/169833758	Valid		system	Tile_020-041-000_0-000.jpg			2021-04-09 12:57:58		NO		IN FOCUS
169833758	https://volunteer.ala.org.au/validate/task/169833758	Valid		system	Tile_020-041-000_0-000.jpg		2021-04-09 12:57:58	2021-04-09 12:57:58		NO		IN FOCUS
169833758	https://volunteer.ala.org.au/validate/task/169833758	Valid		system	Tile_020-041-000_0-000.jpg		2021-04-09 11:32:08	2021-04-09 12:57:58		NO		IN FOCUS
169833763	https://volunteer.ala.org.au/validate/task/169833763	Valid		system	Tile_020-046-000_0-000.jpg		2021-04-09 12:54:22	2021-04-09 12:59:07		NO		IN FOCUS
169833763	https://volunteer.ala.org.au/validate/task/169833763	Valid		system	Tile_020-046-000_0-000.jpg		2021-04-09 12:59:07	2021-04-09 12:59:07		NO		IN FOCUS
169833763	https://volunteer.ala.org.au/validate/task/169833763	Valid		system	Tile_020-046-000_0-000.jpg			2021-04-09 12:59:07		NO		IN FOCUS
169833763	https://volunteer.ala.org.au/validate/task/169833763	Valid		system	Tile_020-046-000_0-000.jpg		2021-04-09 11:33:10	2021-04-09 12:59:07		NO		IN FOCUS
169833764	https://volunteer.ala.org.au/validate/task/169833764	Valid		system	Tile_020-047-000_0-000.jpg		2021-04-09 11:33:23	2021-04-09 12:59:21		NO		IN FOCUS
169833764	https://volunteer.ala.org.au/validate/task/169833764	Valid		system	Tile_020-047-000_0-000.jpg			2021-04-09 12:59:21		NO		IN FOCUS
169833764	https://volunteer.ala.org.au/validate/task/169833764	Valid		system	Tile_020-047-000_0-000.jpg		2021-04-09 12:59:21	2021-04-09 12:59:21		NO		IN FOCUS
169833764	https://volunteer.ala.org.au/validate/task/169833764	Valid		system	Tile_020-047-000_0-000.jpg		2021-04-09 12:55:34	2021-04-09 12:59:21		NO		IN FOCUS
169833765	https://volunteer.ala.org.au/validate/task/169833765	Valid		system	Tile_020-048-000_0-000.jpg		2021-04-09 12:59:37	2021-04-09 12:59:37		NO		IN FOCUS
169833765	https://volunteer.ala.org.au/validate/task/169833765	Valid		system	Tile_020-048-000_0-000.jpg		2021-04-09 11:33:35	2021-04-09 12:59:37		NO		IN FOCUS
169833765	https://volunteer.ala.org.au/validate/task/169833765	Valid		system	Tile_020-048-000_0-000.jpg			2021-04-09 12:59:37		NO		IN FOCUS
169833765	https://volunteer.ala.org.au/validate/task/169833765	Valid		system	Tile_020-048-000_0-000.jpg		2021-04-09 12:57:02	2021-04-09 12:59:37		NO		IN FOCUS
169833766	https://volunteer.ala.org.au/validate/task/169833766	Valid		system	Tile_020-049-000_0-000.jpg		2021-04-09 11:33:47	2021-04-09 12:59:53		NO		IN FOCUS
169833766	https://volunteer.ala.org.au/validate/task/169833766	Valid		system	Tile_020-049-000_0-000.jpg			2021-04-09 12:59:53		NO		IN FOCUS
169833766	https://volunteer.ala.org.au/validate/task/169833766	Valid		system	Tile_020-049-000_0-000.jpg		2021-04-09 12:58:45	2021-04-09 12:59:53		NO		IN FOCUS
169833766	https://volunteer.ala.org.au/validate/task/169833766	Valid		system	Tile_020-049-000_0-000.jpg		2021-04-09 12:59:53	2021-04-09 12:59:53		NO		IN FOCUS
169833727	https://volunteer.ala.org.au/validate/task/169833727	Valid		system	Tile_020-010-000_0-000.jpg		2021-04-09 13:07:07	2021-04-09 13:07:07		NO		IN FOCUS
169833727	https://volunteer.ala.org.au/validate/task/169833727	Valid		system	Tile_020-010-000_0-000.jpg		2021-04-09 12:49:44	2021-04-09 13:07:07		NO		IN FOCUS
169833727	https://volunteer.ala.org.au/validate/task/169833727	Valid		system	Tile_020-010-000_0-000.jpg			2021-04-09 13:07:07		NO		IN FOCUS
169833727	https://volunteer.ala.org.au/validate/task/169833727	Valid		system	Tile_020-010-000_0-000.jpg		2021-04-09 11:16:16	2021-04-09 13:07:07		NO		IN FOCUS
169833729	https://volunteer.ala.org.au/validate/task/169833729	Valid		system	Tile_020-012-000_0-000.jpg		2021-04-09 13:07:32	2021-04-09 13:07:32		NO		IN FOCUS
169833729	https://volunteer.ala.org.au/validate/task/169833729	Valid		system	Tile_020-012-000_0-000.jpg			2021-04-09 13:07:32		NO		IN FOCUS
169833729	https://volunteer.ala.org.au/validate/task/169833729	Valid		system	Tile_020-012-000_0-000.jpg		2021-04-09 11:16:40	2021-04-09 13:07:32		NO		IN FOCUS
169833729	https://volunteer.ala.org.au/validate/task/169833729	Valid		system	Tile_020-012-000_0-000.jpg		2021-04-09 12:50:14	2021-04-09 13:07:32		NO		IN FOCUS
169833732	https://volunteer.ala.org.au/validate/task/169833732	Valid		system	Tile_020-015-000_0-000.jpg		2021-04-09 12:51:01	2021-04-09 13:07:55		NO		IN FOCUS
169833732	https://volunteer.ala.org.au/validate/task/169833732	Valid		system	Tile_020-015-000_0-000.jpg			2021-04-09 13:07:55		NO		IN FOCUS
169833732	https://volunteer.ala.org.au/validate/task/169833732	Valid		system	Tile_020-015-000_0-000.jpg		2021-04-09 11:17:16	2021-04-09 13:07:55		NO		IN FOCUS
169833732	https://volunteer.ala.org.au/validate/task/169833732	Valid		system	Tile_020-015-000_0-000.jpg		2021-04-09 13:07:55	2021-04-09 13:07:55		NO		IN FOCUS
169833734	https://volunteer.ala.org.au/validate/task/169833734	Valid		system	Tile_020-017-000_0-000.jpg		2021-04-09 11:26:54	2021-04-09 13:08:30		NO		IN FOCUS
169833734	https://volunteer.ala.org.au/validate/task/169833734	Valid		system	Tile_020-017-000_0-000.jpg		2021-04-09 13:08:30	2021-04-09 13:08:30		NO		IN FOCUS
169833734	https://volunteer.ala.org.au/validate/task/169833734	Valid		system	Tile_020-017-000_0-000.jpg			2021-04-09 13:08:30		NO		IN FOCUS
169833734	https://volunteer.ala.org.au/validate/task/169833734	Valid		system	Tile_020-017-000_0-000.jpg		2021-04-09 12:51:32	2021-04-09 13:08:30		NO		IN FOCUS
169833735	https://volunteer.ala.org.au/validate/task/169833735	Valid		system	Tile_020-018-000_0-000.jpg		2021-04-09 12:51:46	2021-04-09 13:08:54		NO		IN FOCUS
169833735	https://volunteer.ala.org.au/validate/task/169833735	Valid		system	Tile_020-018-000_0-000.jpg			2021-04-09 13:08:54		NO		IN FOCUS
169833735	https://volunteer.ala.org.au/validate/task/169833735	Valid		system	Tile_020-018-000_0-000.jpg		2021-04-09 11:27:07	2021-04-09 13:08:54		NO		IN FOCUS
169833735	https://volunteer.ala.org.au/validate/task/169833735	Valid		system	Tile_020-018-000_0-000.jpg		2021-04-09 13:08:54	2021-04-09 13:08:54		NO		IN FOCUS
169833723	https://volunteer.ala.org.au/validate/task/169833723	Valid		system	Tile_020-006-000_0-000.jpg		2021-04-09 12:48:52	2021-04-09 13:10:15		NO		IN FOCUS
169833723	https://volunteer.ala.org.au/validate/task/169833723	Valid		system	Tile_020-006-000_0-000.jpg		2021-04-09 13:10:15	2021-04-09 13:10:15		NO		IN FOCUS
169833723	https://volunteer.ala.org.au/validate/task/169833723	Valid		system	Tile_020-006-000_0-000.jpg		2021-04-09 11:15:21	2021-04-09 13:10:15		NO		IN FOCUS
169833723	https://volunteer.ala.org.au/validate/task/169833723	Valid		system	Tile_020-006-000_0-000.jpg			2021-04-09 13:10:15		NO		IN FOCUS
169833740	https://volunteer.ala.org.au/validate/task/169833740	Valid		system	Tile_020-023-000_0-000.jpg		2021-04-09 12:53:25	2021-04-09 13:13:01		NO		IN FOCUS
169833740	https://volunteer.ala.org.au/validate/task/169833740	Valid		system	Tile_020-023-000_0-000.jpg		2021-04-09 11:28:08	2021-04-09 13:13:01		NO		IN FOCUS
169833740	https://volunteer.ala.org.au/validate/task/169833740	Valid		system	Tile_020-023-000_0-000.jpg			2021-04-09 13:13:01		NO		IN FOCUS
169833740	https://volunteer.ala.org.au/validate/task/169833740	Valid		system	Tile_020-023-000_0-000.jpg		2021-04-09 13:13:01	2021-04-09 13:13:01		NO		IN FOCUS
169833741	https://volunteer.ala.org.au/validate/task/169833741	Valid		system	Tile_020-024-000_0-000.jpg		2021-04-09 11:28:20	2021-04-09 13:13:14		NO		IN FOCUS
169833741	https://volunteer.ala.org.au/validate/task/169833741	Valid		system	Tile_020-024-000_0-000.jpg		2021-04-09 13:13:14	2021-04-09 13:13:14		NO		IN FOCUS
169833741	https://volunteer.ala.org.au/validate/task/169833741	Valid		system	Tile_020-024-000_0-000.jpg		2021-04-09 12:53:36	2021-04-09 13:13:14		NO		IN FOCUS
169833741	https://volunteer.ala.org.au/validate/task/169833741	Valid		system	Tile_020-024-000_0-000.jpg			2021-04-09 13:13:14		NO		IN FOCUS
169833742	https://volunteer.ala.org.au/validate/task/169833742	Valid		system	Tile_020-025-000_0-000.jpg		2021-04-09 12:53:48	2021-04-09 13:13:31		NO		IN FOCUS
169833742	https://volunteer.ala.org.au/validate/task/169833742	Valid		system	Tile_020-025-000_0-000.jpg		2021-04-09 11:28:32	2021-04-09 13:13:31		NO		IN FOCUS
169833742	https://volunteer.ala.org.au/validate/task/169833742	Valid		system	Tile_020-025-000_0-000.jpg			2021-04-09 13:13:31		NO		IN FOCUS
169833742	https://volunteer.ala.org.au/validate/task/169833742	Valid		system	Tile_020-025-000_0-000.jpg		2021-04-09 13:13:30	2021-04-09 13:13:31		NO		IN FOCUS
169833743	https://volunteer.ala.org.au/validate/task/169833743	Valid		system	Tile_020-026-000_0-000.jpg		2021-04-09 12:54:01	2021-04-09 13:14:29		NO		IN FOCUS
169833743	https://volunteer.ala.org.au/validate/task/169833743	Valid		system	Tile_020-026-000_0-000.jpg			2021-04-09 13:14:29		NO		IN FOCUS
169833743	https://volunteer.ala.org.au/validate/task/169833743	Valid		system	Tile_020-026-000_0-000.jpg		2021-04-09 13:14:29	2021-04-09 13:14:29		NO		IN FOCUS
169833743	https://volunteer.ala.org.au/validate/task/169833743	Valid		system	Tile_020-026-000_0-000.jpg		2021-04-09 11:28:44	2021-04-09 13:14:29		NO		IN FOCUS
169833745	https://volunteer.ala.org.au/validate/task/169833745	Valid		system	Tile_020-028-000_0-000.jpg		2021-04-09 13:14:39	2021-04-09 13:14:40		NO		IN FOCUS
169833745	https://volunteer.ala.org.au/validate/task/169833745	Valid		system	Tile_020-028-000_0-000.jpg			2021-04-09 13:14:40		NO		IN FOCUS
169833745	https://volunteer.ala.org.au/validate/task/169833745	Valid		system	Tile_020-028-000_0-000.jpg		2021-04-09 12:54:45	2021-04-09 13:14:40		NO		IN FOCUS
169833745	https://volunteer.ala.org.au/validate/task/169833745	Valid		system	Tile_020-028-000_0-000.jpg		2021-04-09 11:29:08	2021-04-09 13:14:40		NO		IN FOCUS
169833746	https://volunteer.ala.org.au/validate/task/169833746	Valid		system	Tile_020-029-000_0-000.jpg		2021-04-09 12:55:01	2021-04-09 13:14:40		NO		IN FOCUS
169833746	https://volunteer.ala.org.au/validate/task/169833746	Valid		system	Tile_020-029-000_0-000.jpg		2021-04-09 11:29:20	2021-04-09 13:14:40		NO		IN FOCUS
169833746	https://volunteer.ala.org.au/validate/task/169833746	Valid		system	Tile_020-029-000_0-000.jpg			2021-04-09 13:14:40		NO		IN FOCUS
169833746	https://volunteer.ala.org.au/validate/task/169833746	Valid		system	Tile_020-029-000_0-000.jpg		2021-04-09 13:14:40	2021-04-09 13:14:40		NO		IN FOCUS
169833748	https://volunteer.ala.org.au/validate/task/169833748	Valid		system	Tile_020-031-000_0-000.jpg		2021-04-09 12:55:30	2021-04-09 13:14:57		NO		IN FOCUS
169833748	https://volunteer.ala.org.au/validate/task/169833748	Valid		system	Tile_020-031-000_0-000.jpg			2021-04-09 13:14:57		NO		IN FOCUS
169833748	https://volunteer.ala.org.au/validate/task/169833748	Valid		system	Tile_020-031-000_0-000.jpg		2021-04-09 13:14:56	2021-04-09 13:14:57		NO		IN FOCUS
169833748	https://volunteer.ala.org.au/validate/task/169833748	Valid		system	Tile_020-031-000_0-000.jpg		2021-04-09 11:29:45	2021-04-09 13:14:57		NO		IN FOCUS
169833749	https://volunteer.ala.org.au/validate/task/169833749	Valid		system	Tile_020-032-000_0-000.jpg			2021-04-09 13:15:10		NO		IN FOCUS
169833749	https://volunteer.ala.org.au/validate/task/169833749	Valid		system	Tile_020-032-000_0-000.jpg		2021-04-09 11:29:57	2021-04-09 13:15:10		NO		IN FOCUS
169833749	https://volunteer.ala.org.au/validate/task/169833749	Valid		system	Tile_020-032-000_0-000.jpg		2021-04-09 13:15:10	2021-04-09 13:15:10		NO		IN FOCUS
169833749	https://volunteer.ala.org.au/validate/task/169833749	Valid		system	Tile_020-032-000_0-000.jpg		2021-04-09 12:55:44	2021-04-09 13:15:10		NO		IN FOCUS
169833747	https://volunteer.ala.org.au/validate/task/169833747	Valid		system	Tile_020-030-000_0-000.jpg		2021-04-09 11:29:32	2021-04-09 13:15:17		NO		IN FOCUS
169833747	https://volunteer.ala.org.au/validate/task/169833747	Valid		system	Tile_020-030-000_0-000.jpg			2021-04-09 13:15:17		NO		IN FOCUS
169833747	https://volunteer.ala.org.au/validate/task/169833747	Valid		system	Tile_020-030-000_0-000.jpg		2021-04-09 12:55:15	2021-04-09 13:15:17		NO		IN FOCUS
169833747	https://volunteer.ala.org.au/validate/task/169833747	Valid		system	Tile_020-030-000_0-000.jpg		2021-04-09 13:15:17	2021-04-09 13:15:17		NO		IN FOCUS
169833750	https://volunteer.ala.org.au/validate/task/169833750	Valid		system	Tile_020-033-000_0-000.jpg			2021-04-09 13:15:22		NO		IN FOCUS
169833750	https://volunteer.ala.org.au/validate/task/169833750	Valid		system	Tile_020-033-000_0-000.jpg		2021-04-09 13:15:22	2021-04-09 13:15:22		NO		IN FOCUS
169833750	https://volunteer.ala.org.au/validate/task/169833750	Valid		system	Tile_020-033-000_0-000.jpg		2021-04-09 11:30:10	2021-04-09 13:15:22		NO		IN FOCUS
169833750	https://volunteer.ala.org.au/validate/task/169833750	Valid		system	Tile_020-033-000_0-000.jpg		2021-04-09 12:55:57	2021-04-09 13:15:22		NO		IN FOCUS
169833753	https://volunteer.ala.org.au/validate/task/169833753	Valid		system	Tile_020-036-000_0-000.jpg			2021-04-09 13:15:36		NO		IN FOCUS
169833753	https://volunteer.ala.org.au/validate/task/169833753	Valid		system	Tile_020-036-000_0-000.jpg		2021-04-09 11:30:47	2021-04-09 13:15:36		NO		IN FOCUS
169833753	https://volunteer.ala.org.au/validate/task/169833753	Valid		system	Tile_020-036-000_0-000.jpg		2021-04-09 13:15:36	2021-04-09 13:15:36		NO		IN FOCUS
169833753	https://volunteer.ala.org.au/validate/task/169833753	Valid		system	Tile_020-036-000_0-000.jpg		2021-04-09 12:56:45	2021-04-09 13:15:36		NO		IN FOCUS
169833754	https://volunteer.ala.org.au/validate/task/169833754	Valid		system	Tile_020-037-000_0-000.jpg			2021-04-09 13:15:49		NO		IN FOCUS
169833754	https://volunteer.ala.org.au/validate/task/169833754	Valid		system	Tile_020-037-000_0-000.jpg		2021-04-09 13:15:49	2021-04-09 13:15:49		NO		IN FOCUS
169833754	https://volunteer.ala.org.au/validate/task/169833754	Valid		system	Tile_020-037-000_0-000.jpg		2021-04-09 11:30:59	2021-04-09 13:15:49		NO		IN FOCUS
169833754	https://volunteer.ala.org.au/validate/task/169833754	Valid		system	Tile_020-037-000_0-000.jpg		2021-04-09 12:56:58	2021-04-09 13:15:49		NO		IN FOCUS
169833756	https://volunteer.ala.org.au/validate/task/169833756	Valid		system	Tile_020-039-000_0-000.jpg		2021-04-09 11:31:26	2021-04-09 13:16:30		NO		IN FOCUS
169833756	https://volunteer.ala.org.au/validate/task/169833756	Valid		system	Tile_020-039-000_0-000.jpg		2021-04-09 12:57:26	2021-04-09 13:16:30		NO		IN FOCUS
169833756	https://volunteer.ala.org.au/validate/task/169833756	Valid		system	Tile_020-039-000_0-000.jpg			2021-04-09 13:16:30		NO		IN FOCUS
169833756	https://volunteer.ala.org.au/validate/task/169833756	Valid		system	Tile_020-039-000_0-000.jpg		2021-04-09 13:16:30	2021-04-09 13:16:30		NO		IN FOCUS
169833759	https://volunteer.ala.org.au/validate/task/169833759	Valid		system	Tile_020-042-000_0-000.jpg		2021-04-09 11:32:20	2021-04-09 13:16:40		NO		IN FOCUS
169833759	https://volunteer.ala.org.au/validate/task/169833759	Valid		system	Tile_020-042-000_0-000.jpg		2021-04-09 13:16:40	2021-04-09 13:16:40		NO		IN FOCUS
169833759	https://volunteer.ala.org.au/validate/task/169833759	Valid		system	Tile_020-042-000_0-000.jpg			2021-04-09 13:16:40		NO		IN FOCUS
169833759	https://volunteer.ala.org.au/validate/task/169833759	Valid		system	Tile_020-042-000_0-000.jpg		2021-04-09 12:58:10	2021-04-09 13:16:40		NO		IN FOCUS
169833755	https://volunteer.ala.org.au/validate/task/169833755	Valid		system	Tile_020-038-000_0-000.jpg		2021-04-09 13:16:53	2021-04-09 13:16:53		NO		IN FOCUS
169833755	https://volunteer.ala.org.au/validate/task/169833755	Valid		system	Tile_020-038-000_0-000.jpg			2021-04-09 13:16:53		NO		IN FOCUS
169833755	https://volunteer.ala.org.au/validate/task/169833755	Valid		system	Tile_020-038-000_0-000.jpg		2021-04-09 11:31:13	2021-04-09 13:16:53		NO		IN FOCUS
169833755	https://volunteer.ala.org.au/validate/task/169833755	Valid		system	Tile_020-038-000_0-000.jpg		2021-04-09 12:57:12	2021-04-09 13:16:53		NO		IN FOCUS
169833760	https://volunteer.ala.org.au/validate/task/169833760	Valid		system	Tile_020-043-000_0-000.jpg		2021-04-09 12:58:23	2021-04-09 13:16:57		NO		IN FOCUS
169833760	https://volunteer.ala.org.au/validate/task/169833760	Valid		system	Tile_020-043-000_0-000.jpg		2021-04-09 13:16:57	2021-04-09 13:16:57		NO		IN FOCUS
169833760	https://volunteer.ala.org.au/validate/task/169833760	Valid		system	Tile_020-043-000_0-000.jpg		2021-04-09 11:32:33	2021-04-09 13:16:57		NO		IN FOCUS
169833760	https://volunteer.ala.org.au/validate/task/169833760	Valid		system	Tile_020-043-000_0-000.jpg			2021-04-09 13:16:57		NO		IN FOCUS
169833762	https://volunteer.ala.org.au/validate/task/169833762	Valid		system	Tile_020-045-000_0-000.jpg			2021-04-09 13:17:18		NO		IN FOCUS
169833762	https://volunteer.ala.org.au/validate/task/169833762	Valid		system	Tile_020-045-000_0-000.jpg		2021-04-09 13:17:17	2021-04-09 13:17:18		NO		IN FOCUS
169833762	https://volunteer.ala.org.au/validate/task/169833762	Valid		system	Tile_020-045-000_0-000.jpg		2021-04-09 12:58:52	2021-04-09 13:17:18		NO		IN FOCUS
169833762	https://volunteer.ala.org.au/validate/task/169833762	Valid		system	Tile_020-045-000_0-000.jpg		2021-04-09 11:32:58	2021-04-09 13:17:18		NO		IN FOCUS
169833761	https://volunteer.ala.org.au/validate/task/169833761	Valid		system	Tile_020-044-000_0-000.jpg			2021-04-09 13:17:25		NO		IN FOCUS
169833761	https://volunteer.ala.org.au/validate/task/169833761	Valid		system	Tile_020-044-000_0-000.jpg		2021-04-09 12:58:38	2021-04-09 13:17:25		NO		IN FOCUS
169833761	https://volunteer.ala.org.au/validate/task/169833761	Valid		system	Tile_020-044-000_0-000.jpg		2021-04-09 13:17:25	2021-04-09 13:17:25		NO		IN FOCUS
169833761	https://volunteer.ala.org.au/validate/task/169833761	Valid		system	Tile_020-044-000_0-000.jpg		2021-04-09 11:32:46	2021-04-09 13:17:25		NO		IN FOCUS
169833767	https://volunteer.ala.org.au/validate/task/169833767	Valid		system	Tile_020-050-000_0-000.jpg		2021-04-09 11:33:59	2021-04-09 13:17:31		NO		IN FOCUS
169833767	https://volunteer.ala.org.au/validate/task/169833767	Valid		system	Tile_020-050-000_0-000.jpg		2021-04-09 13:00:08	2021-04-09 13:17:31		NO		IN FOCUS
169833767	https://volunteer.ala.org.au/validate/task/169833767	Valid		system	Tile_020-050-000_0-000.jpg			2021-04-09 13:17:31		NO		IN FOCUS
169833767	https://volunteer.ala.org.au/validate/task/169833767	Valid		system	Tile_020-050-000_0-000.jpg		2021-04-09 13:17:31	2021-04-09 13:17:31		NO		IN FOCUS
169833768	https://volunteer.ala.org.au/validate/task/169833768	Valid		system	Tile_020-051-000_0-000.jpg		2021-04-09 13:00:20	2021-04-09 13:17:44		NO		IN FOCUS
169833768	https://volunteer.ala.org.au/validate/task/169833768	Valid		system	Tile_020-051-000_0-000.jpg		2021-04-09 13:18:06	2021-04-09 13:17:44		NO		IN FOCUS
169833768	https://volunteer.ala.org.au/validate/task/169833768	Valid		system	Tile_020-051-000_0-000.jpg		2021-04-09 11:34:11	2021-04-09 13:17:44		NO		IN FOCUS
169833768	https://volunteer.ala.org.au/validate/task/169833768	Valid		system	Tile_020-051-000_0-000.jpg		2021-04-09 13:17:44	2021-04-09 13:17:44		NO		IN FOCUS
169833768	https://volunteer.ala.org.au/validate/task/169833768	Valid		system	Tile_020-051-000_0-000.jpg			2021-04-09 13:17:44		NO		IN FOCUS
169833769	https://volunteer.ala.org.au/validate/task/169833769	Valid		system	Tile_020-052-000_0-000.jpg		2021-04-09 11:34:24	2021-04-09 13:18:01		NO		IN FOCUS
169833769	https://volunteer.ala.org.au/validate/task/169833769	Valid		system	Tile_020-052-000_0-000.jpg		2021-04-09 13:00:33	2021-04-09 13:18:01		NO		IN FOCUS
169833769	https://volunteer.ala.org.au/validate/task/169833769	Valid		system	Tile_020-052-000_0-000.jpg		2021-04-09 13:18:01	2021-04-09 13:18:01		NO		IN FOCUS
169833769	https://volunteer.ala.org.au/validate/task/169833769	Valid		system	Tile_020-052-000_0-000.jpg			2021-04-09 13:18:01		NO		IN FOCUS
169833770	https://volunteer.ala.org.au/validate/task/169833770	Valid		system	Tile_020-053-000_0-000.jpg			2021-04-09 13:18:33		NO		IN FOCUS
169833770	https://volunteer.ala.org.au/validate/task/169833770	Valid		system	Tile_020-053-000_0-000.jpg		2021-04-09 13:18:33	2021-04-09 13:18:33		NO		IN FOCUS
169833770	https://volunteer.ala.org.au/validate/task/169833770	Valid		system	Tile_020-053-000_0-000.jpg		2021-04-09 13:00:36	2021-04-09 13:18:33		NO		IN FOCUS
169833770	https://volunteer.ala.org.au/validate/task/169833770	Valid		system	Tile_020-053-000_0-000.jpg		2021-04-09 13:18:47	2021-04-09 13:18:33		NO		IN FOCUS
169833770	https://volunteer.ala.org.au/validate/task/169833770	Valid		system	Tile_020-053-000_0-000.jpg		2021-04-09 11:34:36	2021-04-09 13:18:33		NO		IN FOCUS
169833771	https://volunteer.ala.org.au/validate/task/169833771	Valid		system	Tile_020-054-000_0-000.jpg			2021-04-09 13:19:03		NO		IN FOCUS
169833771	https://volunteer.ala.org.au/validate/task/169833771	Valid		system	Tile_020-054-000_0-000.jpg		2021-04-09 13:19:06	2021-04-09 13:19:03		NO		IN FOCUS
169833771	https://volunteer.ala.org.au/validate/task/169833771	Valid		system	Tile_020-054-000_0-000.jpg		2021-04-09 11:34:48	2021-04-09 13:19:03		NO		IN FOCUS
169833771	https://volunteer.ala.org.au/validate/task/169833771	Valid		system	Tile_020-054-000_0-000.jpg		2021-04-09 13:01:47	2021-04-09 13:19:03		NO		IN FOCUS
169833771	https://volunteer.ala.org.au/validate/task/169833771	Valid		system	Tile_020-054-000_0-000.jpg		2021-04-09 13:19:03	2021-04-09 13:19:03		NO		IN FOCUS
169833772	https://volunteer.ala.org.au/validate/task/169833772	Valid		system	Tile_020-055-000_0-000.jpg		2021-04-09 11:35:01	2021-04-09 13:19:19		NO		IN FOCUS
169833772	https://volunteer.ala.org.au/validate/task/169833772	Valid		system	Tile_020-055-000_0-000.jpg		2021-04-09 13:19:42	2021-04-09 13:19:19		NO		IN FOCUS
169833772	https://volunteer.ala.org.au/validate/task/169833772	Valid		system	Tile_020-055-000_0-000.jpg		2021-04-09 13:19:19	2021-04-09 13:19:19		NO		IN FOCUS
169833772	https://volunteer.ala.org.au/validate/task/169833772	Valid		system	Tile_020-055-000_0-000.jpg			2021-04-09 13:19:19		NO		IN FOCUS
169833772	https://volunteer.ala.org.au/validate/task/169833772	Valid		system	Tile_020-055-000_0-000.jpg		2021-04-09 13:02:44	2021-04-09 13:19:19		NO		IN FOCUS
169833757	https://volunteer.ala.org.au/validate/task/169833757	Valid		system	Tile_020-040-000_0-000.jpg			2021-04-09 13:19:33		NO		IN FOCUS
169833757	https://volunteer.ala.org.au/validate/task/169833757	Valid		system	Tile_020-040-000_0-000.jpg		2021-04-09 13:19:33	2021-04-09 13:19:33		NO		IN FOCUS
169833757	https://volunteer.ala.org.au/validate/task/169833757	Valid		system	Tile_020-040-000_0-000.jpg		2021-04-09 12:57:44	2021-04-09 13:19:33		NO		IN FOCUS
169833757	https://volunteer.ala.org.au/validate/task/169833757	Valid		system	Tile_020-040-000_0-000.jpg		2021-04-09 11:31:56	2021-04-09 13:19:33		NO		IN FOCUS
169833774	https://volunteer.ala.org.au/validate/task/169833774	Valid		system	Tile_020-057-000_0-000.jpg			2021-04-09 13:19:53		NO		IN FOCUS
169833774	https://volunteer.ala.org.au/validate/task/169833774	Valid		system	Tile_020-057-000_0-000.jpg		2021-04-09 13:19:52	2021-04-09 13:19:53		NO		IN FOCUS
169833774	https://volunteer.ala.org.au/validate/task/169833774	Valid		system	Tile_020-057-000_0-000.jpg		2021-04-09 11:35:31	2021-04-09 13:19:53		NO		IN FOCUS
169833774	https://volunteer.ala.org.au/validate/task/169833774	Valid		system	Tile_020-057-000_0-000.jpg		2021-04-09 13:05:15	2021-04-09 13:19:53		NO		IN FOCUS
169833774	https://volunteer.ala.org.au/validate/task/169833774	Valid		system	Tile_020-057-000_0-000.jpg		2021-04-09 13:20:04	2021-04-09 13:19:53		NO		IN FOCUS
169833775	https://volunteer.ala.org.au/validate/task/169833775	Valid		system	Tile_020-058-000_0-000.jpg		2021-04-09 13:20:30	2021-04-09 13:20:30		NO		IN FOCUS
169833775	https://volunteer.ala.org.au/validate/task/169833775	Valid		system	Tile_020-058-000_0-000.jpg			2021-04-09 13:20:30		NO		IN FOCUS
169833775	https://volunteer.ala.org.au/validate/task/169833775	Valid		system	Tile_020-058-000_0-000.jpg		2021-04-09 11:35:45	2021-04-09 13:20:30		NO		IN FOCUS
169833775	https://volunteer.ala.org.au/validate/task/169833775	Valid		system	Tile_020-058-000_0-000.jpg		2021-04-09 13:20:03	2021-04-09 13:20:30		NO		IN FOCUS
169833773	https://volunteer.ala.org.au/validate/task/169833773	Valid		system	Tile_020-056-000_0-000.jpg		2021-04-09 13:19:40	2021-04-09 13:20:55		NO		IN FOCUS
169833773	https://volunteer.ala.org.au/validate/task/169833773	Valid		system	Tile_020-056-000_0-000.jpg			2021-04-09 13:20:55		NO		IN FOCUS
169833773	https://volunteer.ala.org.au/validate/task/169833773	Valid		system	Tile_020-056-000_0-000.jpg		2021-04-09 13:20:55	2021-04-09 13:20:55		NO		IN FOCUS
169833773	https://volunteer.ala.org.au/validate/task/169833773	Valid		system	Tile_020-056-000_0-000.jpg		2021-04-09 11:35:19	2021-04-09 13:20:55		NO		IN FOCUS
169834034	https://volunteer.ala.org.au/validate/task/169834034	Valid		system	Tile_021-003-000_0-000.jpg		2021-04-09 13:22:06	2021-04-09 13:22:06		NO		IN FOCUS
169834034	https://volunteer.ala.org.au/validate/task/169834034	Valid		system	Tile_021-003-000_0-000.jpg			2021-04-09 13:22:06		NO		IN FOCUS
169834034	https://volunteer.ala.org.au/validate/task/169834034	Valid		system	Tile_021-003-000_0-000.jpg		2021-04-09 11:37:22	2021-04-09 13:22:06		NO		IN FOCUS
169834034	https://volunteer.ala.org.au/validate/task/169834034	Valid		system	Tile_021-003-000_0-000.jpg		2021-04-09 13:07:59	2021-04-09 13:22:06		NO		IN FOCUS
169833777	https://volunteer.ala.org.au/validate/task/169833777	Valid		system	Tile_020-060-000_0-000.jpg		2021-04-09 13:21:04	2021-04-09 13:22:34		NO		IN FOCUS
169833777	https://volunteer.ala.org.au/validate/task/169833777	Valid		system	Tile_020-060-000_0-000.jpg		2021-04-09 11:36:10	2021-04-09 13:22:34		NO		IN FOCUS
169833777	https://volunteer.ala.org.au/validate/task/169833777	Valid		system	Tile_020-060-000_0-000.jpg		2021-04-09 13:22:34	2021-04-09 13:22:34		NO		IN FOCUS
169833777	https://volunteer.ala.org.au/validate/task/169833777	Valid		system	Tile_020-060-000_0-000.jpg			2021-04-09 13:22:34		NO		IN FOCUS
169834038	https://volunteer.ala.org.au/validate/task/169834038	Valid		system	Tile_021-007-000_0-000.jpg			2021-04-09 13:22:54		NO		IN FOCUS
169834038	https://volunteer.ala.org.au/validate/task/169834038	Valid		system	Tile_021-007-000_0-000.jpg		2021-04-09 11:38:10	2021-04-09 13:22:54		NO		IN FOCUS
169834038	https://volunteer.ala.org.au/validate/task/169834038	Valid		system	Tile_021-007-000_0-000.jpg		2021-04-09 13:11:09	2021-04-09 13:22:54		NO		IN FOCUS
169834038	https://volunteer.ala.org.au/validate/task/169834038	Valid		system	Tile_021-007-000_0-000.jpg		2021-04-09 13:22:54	2021-04-09 13:22:54		NO		IN FOCUS
169834035	https://volunteer.ala.org.au/validate/task/169834035	Valid		system	Tile_021-004-000_0-000.jpg		2021-04-09 11:37:34	2021-04-09 13:31:26		NO		IN FOCUS
169834035	https://volunteer.ala.org.au/validate/task/169834035	Valid		system	Tile_021-004-000_0-000.jpg		2021-04-09 13:31:26	2021-04-09 13:31:26		NO		IN FOCUS
169834035	https://volunteer.ala.org.au/validate/task/169834035	Valid		system	Tile_021-004-000_0-000.jpg			2021-04-09 13:31:26		NO		IN FOCUS
169834035	https://volunteer.ala.org.au/validate/task/169834035	Valid		system	Tile_021-004-000_0-000.jpg		2021-04-09 13:22:21	2021-04-09 13:31:26		NO		IN FOCUS
169834036	https://volunteer.ala.org.au/validate/task/169834036	Valid		system	Tile_021-005-000_0-000.jpg		2021-04-09 13:22:32	2021-04-09 13:31:56		NO		IN FOCUS
169834036	https://volunteer.ala.org.au/validate/task/169834036	Valid		system	Tile_021-005-000_0-000.jpg		2021-04-09 11:37:45	2021-04-09 13:31:56		NO		IN FOCUS
169834036	https://volunteer.ala.org.au/validate/task/169834036	Valid		system	Tile_021-005-000_0-000.jpg		2021-04-09 13:31:56	2021-04-09 13:31:56		NO		IN FOCUS
169834036	https://volunteer.ala.org.au/validate/task/169834036	Valid		system	Tile_021-005-000_0-000.jpg			2021-04-09 13:31:56		NO		IN FOCUS
169834037	https://volunteer.ala.org.au/validate/task/169834037	Valid		system	Tile_021-006-000_0-000.jpg		2021-04-09 11:37:57	2021-04-09 13:32:00		NO		IN FOCUS
169834037	https://volunteer.ala.org.au/validate/task/169834037	Valid		system	Tile_021-006-000_0-000.jpg			2021-04-09 13:32:00		NO		IN FOCUS
169834037	https://volunteer.ala.org.au/validate/task/169834037	Valid		system	Tile_021-006-000_0-000.jpg		2021-04-09 13:22:43	2021-04-09 13:32:00		NO		IN FOCUS
169834037	https://volunteer.ala.org.au/validate/task/169834037	Valid		system	Tile_021-006-000_0-000.jpg		2021-04-09 13:32:00	2021-04-09 13:32:00		NO		IN FOCUS
169834039	https://volunteer.ala.org.au/validate/task/169834039	Valid		system	Tile_021-008-000_0-000.jpg			2021-04-09 13:32:20		NO		IN FOCUS
169834039	https://volunteer.ala.org.au/validate/task/169834039	Valid		system	Tile_021-008-000_0-000.jpg		2021-04-09 11:38:48	2021-04-09 13:32:20		NO		IN FOCUS
169834039	https://volunteer.ala.org.au/validate/task/169834039	Valid		system	Tile_021-008-000_0-000.jpg		2021-04-09 13:32:20	2021-04-09 13:32:20		NO		IN FOCUS
169834039	https://volunteer.ala.org.au/validate/task/169834039	Valid		system	Tile_021-008-000_0-000.jpg		2021-04-09 13:23:05	2021-04-09 13:32:20		NO		IN FOCUS
169834040	https://volunteer.ala.org.au/validate/task/169834040	Valid		system	Tile_021-009-000_0-000.jpg		2021-04-09 13:23:17	2021-04-09 13:33:04		NO		IN FOCUS
169834040	https://volunteer.ala.org.au/validate/task/169834040	Valid		system	Tile_021-009-000_0-000.jpg		2021-04-09 11:39:00	2021-04-09 13:33:04		NO		IN FOCUS
169834040	https://volunteer.ala.org.au/validate/task/169834040	Valid		system	Tile_021-009-000_0-000.jpg		2021-04-09 13:33:03	2021-04-09 13:33:04		NO		IN FOCUS
169834040	https://volunteer.ala.org.au/validate/task/169834040	Valid		system	Tile_021-009-000_0-000.jpg			2021-04-09 13:33:04		NO		IN FOCUS
169834041	https://volunteer.ala.org.au/validate/task/169834041	Valid		system	Tile_021-010-000_0-000.jpg		2021-04-09 13:23:30	2021-04-09 13:33:37		NO		IN FOCUS
169834041	https://volunteer.ala.org.au/validate/task/169834041	Valid		system	Tile_021-010-000_0-000.jpg		2021-04-09 11:39:12	2021-04-09 13:33:37		NO		IN FOCUS
169834041	https://volunteer.ala.org.au/validate/task/169834041	Valid		system	Tile_021-010-000_0-000.jpg		2021-04-09 13:33:37	2021-04-09 13:33:37		NO		IN FOCUS
169834041	https://volunteer.ala.org.au/validate/task/169834041	Valid		system	Tile_021-010-000_0-000.jpg			2021-04-09 13:33:37		NO		IN FOCUS
169834044	https://volunteer.ala.org.au/validate/task/169834044	Valid		system	Tile_021-013-000_0-000.jpg		2021-04-09 13:42:50	2021-04-09 13:47:18				OUT OF FOCUS
169834044	https://volunteer.ala.org.au/validate/task/169834044	Valid		system	Tile_021-013-000_0-000.jpg		2021-04-09 11:39:50	2021-04-09 13:47:18		NO		IN FOCUS
169834044	https://volunteer.ala.org.au/validate/task/169834044	Valid		system	Tile_021-013-000_0-000.jpg		2021-04-09 13:47:17	2021-04-09 13:47:18		NO		IN FOCUS
169834044	https://volunteer.ala.org.au/validate/task/169834044	Valid		system	Tile_021-013-000_0-000.jpg		2021-04-09 13:24:12	2021-04-09 13:47:18		NO		IN FOCUS
169834044	https://volunteer.ala.org.au/validate/task/169834044	Valid		system	Tile_021-013-000_0-000.jpg			2021-04-09 13:47:18		NO		IN FOCUS
169834045	https://volunteer.ala.org.au/validate/task/169834045	Valid		system	Tile_021-014-000_0-000.jpg		2021-04-09 13:24:23	2021-04-09 13:47:28		NO		IN FOCUS
169834045	https://volunteer.ala.org.au/validate/task/169834045	Valid		system	Tile_021-014-000_0-000.jpg		2021-04-09 11:40:02	2021-04-09 13:47:28		NO		IN FOCUS
169834045	https://volunteer.ala.org.au/validate/task/169834045	Valid		system	Tile_021-014-000_0-000.jpg		2021-04-09 13:43:15	2021-04-09 13:47:28				OUT OF FOCUS
169834045	https://volunteer.ala.org.au/validate/task/169834045	Valid		system	Tile_021-014-000_0-000.jpg			2021-04-09 13:47:28		NO		IN FOCUS
169834045	https://volunteer.ala.org.au/validate/task/169834045	Valid		system	Tile_021-014-000_0-000.jpg		2021-04-09 13:47:28	2021-04-09 13:47:28		NO		IN FOCUS
169834046	https://volunteer.ala.org.au/validate/task/169834046	Valid		system	Tile_021-015-000_0-000.jpg		2021-04-09 13:25:28	2021-04-09 13:47:42		NO		IN FOCUS
169834046	https://volunteer.ala.org.au/validate/task/169834046	Valid		system	Tile_021-015-000_0-000.jpg			2021-04-09 13:47:42		NO		IN FOCUS
169834046	https://volunteer.ala.org.au/validate/task/169834046	Valid		system	Tile_021-015-000_0-000.jpg		2021-04-09 11:40:14	2021-04-09 13:47:42		NO		IN FOCUS
169834046	https://volunteer.ala.org.au/validate/task/169834046	Valid		system	Tile_021-015-000_0-000.jpg		2021-04-09 13:43:51	2021-04-09 13:47:42		NO		OUT OF FOCUS
169834046	https://volunteer.ala.org.au/validate/task/169834046	Valid		system	Tile_021-015-000_0-000.jpg		2021-04-09 13:47:42	2021-04-09 13:47:42		NO		IN FOCUS
169834048	https://volunteer.ala.org.au/validate/task/169834048	Valid		system	Tile_021-017-000_0-000.jpg		2021-04-09 11:40:39	2021-04-09 13:48:51		NO		IN FOCUS
169834048	https://volunteer.ala.org.au/validate/task/169834048	Valid		system	Tile_021-017-000_0-000.jpg		2021-04-09 13:25:54	2021-04-09 13:48:51		NO		IN FOCUS
169834048	https://volunteer.ala.org.au/validate/task/169834048	Valid		system	Tile_021-017-000_0-000.jpg			2021-04-09 13:48:51		NO		IN FOCUS
169834048	https://volunteer.ala.org.au/validate/task/169834048	Valid		system	Tile_021-017-000_0-000.jpg		2021-04-09 13:48:51	2021-04-09 13:48:51		NO		IN FOCUS
169834049	https://volunteer.ala.org.au/validate/task/169834049	Valid		system	Tile_021-018-000_0-000.jpg		2021-04-09 13:49:04	2021-04-09 13:49:04		NO		IN FOCUS
169834049	https://volunteer.ala.org.au/validate/task/169834049	Valid		system	Tile_021-018-000_0-000.jpg			2021-04-09 13:49:04		NO		IN FOCUS
169834049	https://volunteer.ala.org.au/validate/task/169834049	Valid		system	Tile_021-018-000_0-000.jpg		2021-04-09 11:40:51	2021-04-09 13:49:04		NO		IN FOCUS
169834049	https://volunteer.ala.org.au/validate/task/169834049	Valid		system	Tile_021-018-000_0-000.jpg		2021-04-09 13:26:05	2021-04-09 13:49:04		NO		IN FOCUS
169834047	https://volunteer.ala.org.au/validate/task/169834047	Valid		system	Tile_021-016-000_0-000.jpg			2021-04-09 13:53:44		NO		IN FOCUS
169834047	https://volunteer.ala.org.au/validate/task/169834047	Valid		system	Tile_021-016-000_0-000.jpg		2021-04-09 13:53:44	2021-04-09 13:53:44		NO		IN FOCUS
169834047	https://volunteer.ala.org.au/validate/task/169834047	Valid		system	Tile_021-016-000_0-000.jpg		2021-04-09 11:40:26	2021-04-09 13:53:44		NO		IN FOCUS
169834047	https://volunteer.ala.org.au/validate/task/169834047	Valid		system	Tile_021-016-000_0-000.jpg		2021-04-09 13:25:40	2021-04-09 13:53:44		NO		IN FOCUS
169834047	https://volunteer.ala.org.au/validate/task/169834047	Valid		system	Tile_021-016-000_0-000.jpg		2021-04-09 13:48:39	2021-04-09 13:53:44	2	YES	MIDDLE	IN FOCUS		Other porate angiosperm pollen
169834050	https://volunteer.ala.org.au/validate/task/169834050	Valid		system	Tile_021-019-000_0-000.jpg		2021-04-09 13:26:17	2021-04-09 14:01:49		NO		IN FOCUS
169834050	https://volunteer.ala.org.au/validate/task/169834050	Valid		system	Tile_021-019-000_0-000.jpg		2021-04-09 13:49:35	2021-04-09 14:01:49	3	YES	MIDDLE	IN FOCUS		Triporate basketweave pollen (Casuarinacea)
169834050	https://volunteer.ala.org.au/validate/task/169834050	Valid		system	Tile_021-019-000_0-000.jpg			2021-04-09 14:01:49		NO		IN FOCUS
169834050	https://volunteer.ala.org.au/validate/task/169834050	Valid		system	Tile_021-019-000_0-000.jpg		2021-04-09 14:01:49	2021-04-09 14:01:49		NO		IN FOCUS
169834050	https://volunteer.ala.org.au/validate/task/169834050	Valid		system	Tile_021-019-000_0-000.jpg		2021-04-09 11:41:02	2021-04-09 14:01:49		NO		IN FOCUS
169834051	https://volunteer.ala.org.au/validate/task/169834051	Valid		system	Tile_021-020-000_0-000.jpg		2021-04-09 11:41:14	2021-04-09 14:09:01		NO		IN FOCUS
169834051	https://volunteer.ala.org.au/validate/task/169834051	Valid		system	Tile_021-020-000_0-000.jpg			2021-04-09 14:09:01		NO		IN FOCUS
169834051	https://volunteer.ala.org.au/validate/task/169834051	Valid		system	Tile_021-020-000_0-000.jpg		2021-04-09 14:09:00	2021-04-09 14:09:01		NO		IN FOCUS
169834051	https://volunteer.ala.org.au/validate/task/169834051	Valid		system	Tile_021-020-000_0-000.jpg		2021-04-09 13:26:29	2021-04-09 14:09:01		NO		IN FOCUS
169834051	https://volunteer.ala.org.au/validate/task/169834051	Valid		system	Tile_021-020-000_0-000.jpg		2021-04-09 14:06:27	2021-04-09 14:09:01				OUT OF FOCUS
169834052	https://volunteer.ala.org.au/validate/task/169834052	Valid		system	Tile_021-021-000_0-000.jpg			2021-04-09 14:09:15		NO		IN FOCUS
169834052	https://volunteer.ala.org.au/validate/task/169834052	Valid		system	Tile_021-021-000_0-000.jpg		2021-04-09 13:26:51	2021-04-09 14:09:15		NO		IN FOCUS
169834052	https://volunteer.ala.org.au/validate/task/169834052	Valid		system	Tile_021-021-000_0-000.jpg		2021-04-09 14:09:14	2021-04-09 14:09:15		NO		IN FOCUS
169834052	https://volunteer.ala.org.au/validate/task/169834052	Valid		system	Tile_021-021-000_0-000.jpg		2021-04-09 14:07:10	2021-04-09 14:09:15				OUT OF FOCUS
169834052	https://volunteer.ala.org.au/validate/task/169834052	Valid		system	Tile_021-021-000_0-000.jpg		2021-04-09 11:41:44	2021-04-09 14:09:15		NO		IN FOCUS
169834055	https://volunteer.ala.org.au/validate/task/169834055	Valid		system	Tile_021-024-000_0-000.jpg		2021-04-09 14:13:31	2021-04-09 14:13:31		NO		IN FOCUS
169834055	https://volunteer.ala.org.au/validate/task/169834055	Valid		system	Tile_021-024-000_0-000.jpg			2021-04-09 14:13:31		NO		IN FOCUS
169834055	https://volunteer.ala.org.au/validate/task/169834055	Valid		system	Tile_021-024-000_0-000.jpg		2021-04-09 11:42:22	2021-04-09 14:13:31		NO		IN FOCUS
169834055	https://volunteer.ala.org.au/validate/task/169834055	Valid		system	Tile_021-024-000_0-000.jpg		2021-04-09 13:27:31	2021-04-09 14:13:31		NO		IN FOCUS
169834056	https://volunteer.ala.org.au/validate/task/169834056	Valid		system	Tile_021-025-000_0-000.jpg			2021-04-09 14:13:53		NO		IN FOCUS
169834056	https://volunteer.ala.org.au/validate/task/169834056	Valid		system	Tile_021-025-000_0-000.jpg		2021-04-09 13:27:43	2021-04-09 14:13:53		NO		IN FOCUS
169834056	https://volunteer.ala.org.au/validate/task/169834056	Valid		system	Tile_021-025-000_0-000.jpg		2021-04-09 14:13:53	2021-04-09 14:13:53		NO		IN FOCUS
169834056	https://volunteer.ala.org.au/validate/task/169834056	Valid		system	Tile_021-025-000_0-000.jpg		2021-04-09 11:42:34	2021-04-09 14:13:53		NO		IN FOCUS
169834057	https://volunteer.ala.org.au/validate/task/169834057	Valid		system	Tile_021-026-000_0-000.jpg			2021-04-09 14:14:31		NO		IN FOCUS
169834057	https://volunteer.ala.org.au/validate/task/169834057	Valid		system	Tile_021-026-000_0-000.jpg		2021-04-09 13:27:56	2021-04-09 14:14:31		NO		IN FOCUS
169834057	https://volunteer.ala.org.au/validate/task/169834057	Valid		system	Tile_021-026-000_0-000.jpg		2021-04-09 14:14:31	2021-04-09 14:14:31		NO		IN FOCUS
169834057	https://volunteer.ala.org.au/validate/task/169834057	Valid		system	Tile_021-026-000_0-000.jpg		2021-04-09 11:42:46	2021-04-09 14:14:31		NO		IN FOCUS
169834053	https://volunteer.ala.org.au/validate/task/169834053	Valid		system	Tile_021-022-000_0-000.jpg		2021-04-09 14:15:51	2021-04-09 14:15:51		NO		IN FOCUS
169834053	https://volunteer.ala.org.au/validate/task/169834053	Valid		system	Tile_021-022-000_0-000.jpg		2021-04-09 13:27:01	2021-04-09 14:15:51		NO		IN FOCUS
169834053	https://volunteer.ala.org.au/validate/task/169834053	Valid		system	Tile_021-022-000_0-000.jpg			2021-04-09 14:15:51		NO		IN FOCUS
169834053	https://volunteer.ala.org.au/validate/task/169834053	Valid		system	Tile_021-022-000_0-000.jpg		2021-04-09 14:08:10	2021-04-09 14:15:51				OUT OF FOCUS
169834053	https://volunteer.ala.org.au/validate/task/169834053	Valid		system	Tile_021-022-000_0-000.jpg		2021-04-09 11:41:56	2021-04-09 14:15:51		NO		IN FOCUS
169834059	https://volunteer.ala.org.au/validate/task/169834059	Valid		system	Tile_021-028-000_0-000.jpg		2021-04-09 11:43:59	2021-04-09 14:16:32	1	YES	MIDDLE	IN FOCUS		Nothofagus pollen
169834059	https://volunteer.ala.org.au/validate/task/169834059	Valid		system	Tile_021-028-000_0-000.jpg		2021-04-09 13:28:49	2021-04-09 14:16:32	1	YES	MIDDLE	IN FOCUS		Nothofagus pollen
169834059	https://volunteer.ala.org.au/validate/task/169834059	Valid		system	Tile_021-028-000_0-000.jpg		2021-04-09 14:16:32	2021-04-09 14:16:32	1	YES	MIDDLE	IN FOCUS		Nothofagus pollen
169834059	https://volunteer.ala.org.au/validate/task/169834059	Valid		system	Tile_021-028-000_0-000.jpg			2021-04-09 14:16:32	1	YES	MIDDLE	IN FOCUS		Nothofagus pollen
169834061	https://volunteer.ala.org.au/validate/task/169834061	Valid		system	Tile_021-030-000_0-000.jpg		2021-04-09 14:17:23	2021-04-09 14:17:23		NO		IN FOCUS
169834061	https://volunteer.ala.org.au/validate/task/169834061	Valid		system	Tile_021-030-000_0-000.jpg			2021-04-09 14:17:23		NO		IN FOCUS
169834061	https://volunteer.ala.org.au/validate/task/169834061	Valid		system	Tile_021-030-000_0-000.jpg		2021-04-09 13:29:19	2021-04-09 14:17:23		NO		IN FOCUS
169834061	https://volunteer.ala.org.au/validate/task/169834061	Valid		system	Tile_021-030-000_0-000.jpg		2021-04-09 11:44:28	2021-04-09 14:17:23		NO		IN FOCUS
169834063	https://volunteer.ala.org.au/validate/task/169834063	Valid		system	Tile_021-032-000_0-000.jpg		2021-04-09 14:18:01	2021-04-09 14:18:02		NO		IN FOCUS
169834063	https://volunteer.ala.org.au/validate/task/169834063	Valid		system	Tile_021-032-000_0-000.jpg		2021-04-09 11:44:52	2021-04-09 14:18:02		NO		IN FOCUS
169834063	https://volunteer.ala.org.au/validate/task/169834063	Valid		system	Tile_021-032-000_0-000.jpg		2021-04-09 13:29:48	2021-04-09 14:18:02		NO		IN FOCUS
169834063	https://volunteer.ala.org.au/validate/task/169834063	Valid		system	Tile_021-032-000_0-000.jpg			2021-04-09 14:18:02		NO		IN FOCUS
169834064	https://volunteer.ala.org.au/validate/task/169834064	Valid		system	Tile_021-033-000_0-000.jpg			2021-04-09 14:18:22		NO		IN FOCUS
169834064	https://volunteer.ala.org.au/validate/task/169834064	Valid		system	Tile_021-033-000_0-000.jpg		2021-04-09 14:18:22	2021-04-09 14:18:22		NO		IN FOCUS
169834064	https://volunteer.ala.org.au/validate/task/169834064	Valid		system	Tile_021-033-000_0-000.jpg		2021-04-09 13:30:00	2021-04-09 14:18:22		NO		IN FOCUS
169834064	https://volunteer.ala.org.au/validate/task/169834064	Valid		system	Tile_021-033-000_0-000.jpg		2021-04-09 11:45:55	2021-04-09 14:18:22		NO		IN FOCUS
169834066	https://volunteer.ala.org.au/validate/task/169834066	Valid		system	Tile_021-035-000_0-000.jpg		2021-04-09 11:46:19	2021-04-09 14:18:43		NO		IN FOCUS
169834066	https://volunteer.ala.org.au/validate/task/169834066	Valid		system	Tile_021-035-000_0-000.jpg		2021-04-09 14:18:43	2021-04-09 14:18:43		NO		IN FOCUS
169834066	https://volunteer.ala.org.au/validate/task/169834066	Valid		system	Tile_021-035-000_0-000.jpg			2021-04-09 14:18:43		NO		IN FOCUS
169834066	https://volunteer.ala.org.au/validate/task/169834066	Valid		system	Tile_021-035-000_0-000.jpg		2021-04-09 13:30:28	2021-04-09 14:18:43		NO		IN FOCUS
169834067	https://volunteer.ala.org.au/validate/task/169834067	Valid		system	Tile_021-036-000_0-000.jpg		2021-04-09 11:46:31	2021-04-09 14:18:58		NO		IN FOCUS
169834067	https://volunteer.ala.org.au/validate/task/169834067	Valid		system	Tile_021-036-000_0-000.jpg			2021-04-09 14:18:58		NO		IN FOCUS
169834067	https://volunteer.ala.org.au/validate/task/169834067	Valid		system	Tile_021-036-000_0-000.jpg		2021-04-09 14:18:58	2021-04-09 14:18:58		NO		IN FOCUS
169834067	https://volunteer.ala.org.au/validate/task/169834067	Valid		system	Tile_021-036-000_0-000.jpg		2021-04-09 13:30:52	2021-04-09 14:18:58		NO		IN FOCUS
169834068	https://volunteer.ala.org.au/validate/task/169834068	Valid		system	Tile_021-037-000_0-000.jpg		2021-04-09 13:31:07	2021-04-09 14:19:16		NO		IN FOCUS
169834068	https://volunteer.ala.org.au/validate/task/169834068	Valid		system	Tile_021-037-000_0-000.jpg		2021-04-09 11:46:43	2021-04-09 14:19:16		NO		IN FOCUS
169834068	https://volunteer.ala.org.au/validate/task/169834068	Valid		system	Tile_021-037-000_0-000.jpg		2021-04-09 14:19:15	2021-04-09 14:19:16		NO		IN FOCUS
169834068	https://volunteer.ala.org.au/validate/task/169834068	Valid		system	Tile_021-037-000_0-000.jpg			2021-04-09 14:19:16		NO		IN FOCUS
169834069	https://volunteer.ala.org.au/validate/task/169834069	Valid		system	Tile_021-038-000_0-000.jpg			2021-04-09 14:19:31		NO		IN FOCUS
169834069	https://volunteer.ala.org.au/validate/task/169834069	Valid		system	Tile_021-038-000_0-000.jpg		2021-04-09 14:19:30	2021-04-09 14:19:31		NO		IN FOCUS
169834069	https://volunteer.ala.org.au/validate/task/169834069	Valid		system	Tile_021-038-000_0-000.jpg		2021-04-09 11:46:55	2021-04-09 14:19:31		NO		IN FOCUS
169834069	https://volunteer.ala.org.au/validate/task/169834069	Valid		system	Tile_021-038-000_0-000.jpg		2021-04-09 13:31:23	2021-04-09 14:19:31		NO		IN FOCUS
169834072	https://volunteer.ala.org.au/validate/task/169834072	Valid		system	Tile_021-041-000_0-000.jpg			2021-04-09 14:20:06		NO		IN FOCUS
169834072	https://volunteer.ala.org.au/validate/task/169834072	Valid		system	Tile_021-041-000_0-000.jpg		2021-04-09 14:20:06	2021-04-09 14:20:06		NO		IN FOCUS
169834072	https://volunteer.ala.org.au/validate/task/169834072	Valid		system	Tile_021-041-000_0-000.jpg		2021-04-09 11:47:33	2021-04-09 14:20:06		NO		IN FOCUS
169834072	https://volunteer.ala.org.au/validate/task/169834072	Valid		system	Tile_021-041-000_0-000.jpg		2021-04-09 13:32:11	2021-04-09 14:20:06		NO		IN FOCUS
169834074	https://volunteer.ala.org.au/validate/task/169834074	Valid		system	Tile_021-043-000_0-000.jpg		2021-04-09 14:20:28	2021-04-09 14:20:29		NO		IN FOCUS
169834074	https://volunteer.ala.org.au/validate/task/169834074	Valid		system	Tile_021-043-000_0-000.jpg			2021-04-09 14:20:29		NO		IN FOCUS
169834074	https://volunteer.ala.org.au/validate/task/169834074	Valid		system	Tile_021-043-000_0-000.jpg		2021-04-09 11:47:59	2021-04-09 14:20:29		NO		IN FOCUS
169834074	https://volunteer.ala.org.au/validate/task/169834074	Valid		system	Tile_021-043-000_0-000.jpg		2021-04-09 13:32:41	2021-04-09 14:20:29		NO		IN FOCUS
169834078	https://volunteer.ala.org.au/validate/task/169834078	Valid		system	Tile_021-047-000_0-000.jpg		2021-04-09 13:33:36	2021-04-09 14:21:00		NO		IN FOCUS
169834078	https://volunteer.ala.org.au/validate/task/169834078	Valid		system	Tile_021-047-000_0-000.jpg			2021-04-09 14:21:00		NO		IN FOCUS
169834078	https://volunteer.ala.org.au/validate/task/169834078	Valid		system	Tile_021-047-000_0-000.jpg		2021-04-09 11:48:51	2021-04-09 14:21:00		NO		IN FOCUS
169834078	https://volunteer.ala.org.au/validate/task/169834078	Valid		system	Tile_021-047-000_0-000.jpg		2021-04-09 14:20:59	2021-04-09 14:21:00		NO		IN FOCUS
169834079	https://volunteer.ala.org.au/validate/task/169834079	Valid		system	Tile_021-048-000_0-000.jpg			2021-04-09 14:21:13		NO		IN FOCUS
169834079	https://volunteer.ala.org.au/validate/task/169834079	Valid		system	Tile_021-048-000_0-000.jpg		2021-04-09 14:21:12	2021-04-09 14:21:13		NO		IN FOCUS
169834079	https://volunteer.ala.org.au/validate/task/169834079	Valid		system	Tile_021-048-000_0-000.jpg		2021-04-09 11:49:03	2021-04-09 14:21:13		NO		IN FOCUS
169834079	https://volunteer.ala.org.au/validate/task/169834079	Valid		system	Tile_021-048-000_0-000.jpg		2021-04-09 13:33:48	2021-04-09 14:21:13		NO		IN FOCUS
169834080	https://volunteer.ala.org.au/validate/task/169834080	Valid		system	Tile_021-049-000_0-000.jpg		2021-04-09 11:49:15	2021-04-09 14:21:26		NO		IN FOCUS
169834080	https://volunteer.ala.org.au/validate/task/169834080	Valid		system	Tile_021-049-000_0-000.jpg		2021-04-09 13:33:59	2021-04-09 14:21:26		NO		IN FOCUS
169834080	https://volunteer.ala.org.au/validate/task/169834080	Valid		system	Tile_021-049-000_0-000.jpg		2021-04-09 14:21:26	2021-04-09 14:21:26		NO		IN FOCUS
169834080	https://volunteer.ala.org.au/validate/task/169834080	Valid		system	Tile_021-049-000_0-000.jpg			2021-04-09 14:21:26		NO		IN FOCUS
169834081	https://volunteer.ala.org.au/validate/task/169834081	Valid		system	Tile_021-050-000_0-000.jpg		2021-04-09 14:21:38	2021-04-09 14:21:38		NO		IN FOCUS
169834081	https://volunteer.ala.org.au/validate/task/169834081	Valid		system	Tile_021-050-000_0-000.jpg			2021-04-09 14:21:38		NO		IN FOCUS
169834081	https://volunteer.ala.org.au/validate/task/169834081	Valid		system	Tile_021-050-000_0-000.jpg		2021-04-09 11:49:27	2021-04-09 14:21:38		NO		IN FOCUS
169834081	https://volunteer.ala.org.au/validate/task/169834081	Valid		system	Tile_021-050-000_0-000.jpg		2021-04-09 13:34:09	2021-04-09 14:21:38		NO		IN FOCUS
169834062	https://volunteer.ala.org.au/validate/task/169834062	Valid		system	Tile_021-031-000_0-000.jpg		2021-04-09 14:29:31	2021-04-09 14:29:31		NO		IN FOCUS
169834062	https://volunteer.ala.org.au/validate/task/169834062	Valid		system	Tile_021-031-000_0-000.jpg			2021-04-09 14:29:31		NO		IN FOCUS
169834062	https://volunteer.ala.org.au/validate/task/169834062	Valid		system	Tile_021-031-000_0-000.jpg		2021-04-09 11:44:40	2021-04-09 14:29:31		NO		IN FOCUS
169834062	https://volunteer.ala.org.au/validate/task/169834062	Valid		system	Tile_021-031-000_0-000.jpg		2021-04-09 13:29:36	2021-04-09 14:29:31		NO		IN FOCUS
169834065	https://volunteer.ala.org.au/validate/task/169834065	Valid		system	Tile_021-034-000_0-000.jpg		2021-04-09 13:30:14	2021-04-09 14:36:00		NO		IN FOCUS
169834065	https://volunteer.ala.org.au/validate/task/169834065	Valid		system	Tile_021-034-000_0-000.jpg		2021-04-09 14:36:00	2021-04-09 14:36:00		NO		IN FOCUS
169834065	https://volunteer.ala.org.au/validate/task/169834065	Valid		system	Tile_021-034-000_0-000.jpg			2021-04-09 14:36:00		NO		IN FOCUS
169834065	https://volunteer.ala.org.au/validate/task/169834065	Valid		system	Tile_021-034-000_0-000.jpg		2021-04-09 11:46:06	2021-04-09 14:36:00		NO		IN FOCUS
169834070	https://volunteer.ala.org.au/validate/task/169834070	Valid		system	Tile_021-039-000_0-000.jpg		2021-04-09 11:47:08	2021-04-09 14:41:13		NO		IN FOCUS
169834070	https://volunteer.ala.org.au/validate/task/169834070	Valid		system	Tile_021-039-000_0-000.jpg			2021-04-09 14:41:13		NO		IN FOCUS
169834070	https://volunteer.ala.org.au/validate/task/169834070	Valid		system	Tile_021-039-000_0-000.jpg		2021-04-09 14:41:13	2021-04-09 14:41:13		NO		IN FOCUS
169834070	https://volunteer.ala.org.au/validate/task/169834070	Valid		system	Tile_021-039-000_0-000.jpg		2021-04-09 13:31:37	2021-04-09 14:41:13		NO		IN FOCUS
169834060	https://volunteer.ala.org.au/validate/task/169834060	Valid		system	Tile_021-029-000_0-000.jpg		2021-04-09 14:45:38	2021-04-09 14:45:38		NO		IN FOCUS
169834060	https://volunteer.ala.org.au/validate/task/169834060	Valid		system	Tile_021-029-000_0-000.jpg			2021-04-09 14:45:38		NO		IN FOCUS
169834060	https://volunteer.ala.org.au/validate/task/169834060	Valid		system	Tile_021-029-000_0-000.jpg		2021-04-09 11:44:16	2021-04-09 14:45:38		NO		IN FOCUS
169834060	https://volunteer.ala.org.au/validate/task/169834060	Valid		system	Tile_021-029-000_0-000.jpg		2021-04-09 13:29:05	2021-04-09 14:45:38		NO		IN FOCUS
169834071	https://volunteer.ala.org.au/validate/task/169834071	Valid		system	Tile_021-040-000_0-000.jpg		2021-04-09 14:54:22	2021-04-09 14:54:23		NO		IN FOCUS
169834071	https://volunteer.ala.org.au/validate/task/169834071	Valid		system	Tile_021-040-000_0-000.jpg		2021-04-09 13:31:56	2021-04-09 14:54:23		NO		IN FOCUS
169834071	https://volunteer.ala.org.au/validate/task/169834071	Valid		system	Tile_021-040-000_0-000.jpg			2021-04-09 14:54:23		NO		IN FOCUS
169834071	https://volunteer.ala.org.au/validate/task/169834071	Valid		system	Tile_021-040-000_0-000.jpg		2021-04-09 11:47:21	2021-04-09 14:54:23		NO		IN FOCUS
169834075	https://volunteer.ala.org.au/validate/task/169834075	Valid		system	Tile_021-044-000_0-000.jpg		2021-04-09 14:58:04	2021-04-09 14:58:04		NO		IN FOCUS
169834075	https://volunteer.ala.org.au/validate/task/169834075	Valid		system	Tile_021-044-000_0-000.jpg		2021-04-09 13:32:57	2021-04-09 14:58:04		NO		IN FOCUS
169834075	https://volunteer.ala.org.au/validate/task/169834075	Valid		system	Tile_021-044-000_0-000.jpg			2021-04-09 14:58:04		NO		IN FOCUS
169834075	https://volunteer.ala.org.au/validate/task/169834075	Valid		system	Tile_021-044-000_0-000.jpg		2021-04-09 11:48:11	2021-04-09 14:58:04		NO		IN FOCUS
169834082	https://volunteer.ala.org.au/validate/task/169834082	Valid		system	Tile_021-051-000_0-000.jpg		2021-04-09 13:34:19	2021-04-09 14:59:16		NO		IN FOCUS
169834082	https://volunteer.ala.org.au/validate/task/169834082	Valid		system	Tile_021-051-000_0-000.jpg		2021-04-09 14:59:16	2021-04-09 14:59:16		NO		IN FOCUS
169834082	https://volunteer.ala.org.au/validate/task/169834082	Valid		system	Tile_021-051-000_0-000.jpg		2021-04-09 11:49:40	2021-04-09 14:59:16		NO		IN FOCUS
169834082	https://volunteer.ala.org.au/validate/task/169834082	Valid		system	Tile_021-051-000_0-000.jpg			2021-04-09 14:59:16		NO		IN FOCUS
169834084	https://volunteer.ala.org.au/validate/task/169834084	Valid		system	Tile_021-053-000_0-000.jpg		2021-04-09 15:00:01	2021-04-09 15:00:01		NO		IN FOCUS
169834084	https://volunteer.ala.org.au/validate/task/169834084	Valid		system	Tile_021-053-000_0-000.jpg			2021-04-09 15:00:01		NO		IN FOCUS
169834084	https://volunteer.ala.org.au/validate/task/169834084	Valid		system	Tile_021-053-000_0-000.jpg		2021-04-09 13:34:42	2021-04-09 15:00:01		NO		IN FOCUS
169834084	https://volunteer.ala.org.au/validate/task/169834084	Valid		system	Tile_021-053-000_0-000.jpg		2021-04-09 11:50:04	2021-04-09 15:00:01		NO		IN FOCUS
169834085	https://volunteer.ala.org.au/validate/task/169834085	Valid		system	Tile_021-054-000_0-000.jpg		2021-04-09 11:50:17	2021-04-09 15:00:16		NO		IN FOCUS
169834085	https://volunteer.ala.org.au/validate/task/169834085	Valid		system	Tile_021-054-000_0-000.jpg			2021-04-09 15:00:16		NO		IN FOCUS
169834085	https://volunteer.ala.org.au/validate/task/169834085	Valid		system	Tile_021-054-000_0-000.jpg		2021-04-09 15:00:15	2021-04-09 15:00:16		NO		IN FOCUS
169834085	https://volunteer.ala.org.au/validate/task/169834085	Valid		system	Tile_021-054-000_0-000.jpg		2021-04-09 13:34:54	2021-04-09 15:00:16		NO		IN FOCUS
169834087	https://volunteer.ala.org.au/validate/task/169834087	Valid		system	Tile_021-056-000_0-000.jpg		2021-04-09 15:03:46	2021-04-09 15:03:46		NO		IN FOCUS
169834087	https://volunteer.ala.org.au/validate/task/169834087	Valid		system	Tile_021-056-000_0-000.jpg		2021-04-09 11:50:42	2021-04-09 15:03:46		NO		IN FOCUS
169834087	https://volunteer.ala.org.au/validate/task/169834087	Valid		system	Tile_021-056-000_0-000.jpg		2021-04-09 13:35:25	2021-04-09 15:03:46		NO		IN FOCUS
169834087	https://volunteer.ala.org.au/validate/task/169834087	Valid		system	Tile_021-056-000_0-000.jpg			2021-04-09 15:03:46		NO		IN FOCUS
169834089	https://volunteer.ala.org.au/validate/task/169834089	Valid		system	Tile_021-058-000_0-000.jpg		2021-04-09 13:35:46	2021-04-09 15:08:53		NO		IN FOCUS
169834089	https://volunteer.ala.org.au/validate/task/169834089	Valid		system	Tile_021-058-000_0-000.jpg		2021-04-09 15:08:53	2021-04-09 15:08:53		NO		IN FOCUS
169834089	https://volunteer.ala.org.au/validate/task/169834089	Valid		system	Tile_021-058-000_0-000.jpg		2021-04-09 11:51:06	2021-04-09 15:08:53		NO		IN FOCUS
169834089	https://volunteer.ala.org.au/validate/task/169834089	Valid		system	Tile_021-058-000_0-000.jpg			2021-04-09 15:08:53		NO		IN FOCUS
169834091	https://volunteer.ala.org.au/validate/task/169834091	Valid		system	Tile_021-060-000_0-000.jpg			2021-04-09 15:16:28		NO		IN FOCUS
169834091	https://volunteer.ala.org.au/validate/task/169834091	Valid		system	Tile_021-060-000_0-000.jpg		2021-04-09 15:16:28	2021-04-09 15:16:28		NO		IN FOCUS
169834091	https://volunteer.ala.org.au/validate/task/169834091	Valid		system	Tile_021-060-000_0-000.jpg		2021-04-09 11:51:32	2021-04-09 15:16:28		NO		IN FOCUS
169834091	https://volunteer.ala.org.au/validate/task/169834091	Valid		system	Tile_021-060-000_0-000.jpg		2021-04-09 13:36:09	2021-04-09 15:16:28		NO		IN FOCUS
169834094	https://volunteer.ala.org.au/validate/task/169834094	Valid		system	Tile_022-003-000_0-000.jpg		2021-04-09 13:36:50	2021-04-09 15:17:26		NO		IN FOCUS
169834094	https://volunteer.ala.org.au/validate/task/169834094	Valid		system	Tile_022-003-000_0-000.jpg		2021-04-09 15:17:25	2021-04-09 15:17:26		NO		IN FOCUS
169834094	https://volunteer.ala.org.au/validate/task/169834094	Valid		system	Tile_022-003-000_0-000.jpg			2021-04-09 15:17:26		NO		IN FOCUS
169834094	https://volunteer.ala.org.au/validate/task/169834094	Valid		system	Tile_022-003-000_0-000.jpg		2021-04-09 12:20:22	2021-04-09 15:17:26		NO		IN FOCUS
169834095	https://volunteer.ala.org.au/validate/task/169834095	Valid		system	Tile_022-004-000_0-000.jpg			2021-04-09 15:17:47		NO		IN FOCUS
169834095	https://volunteer.ala.org.au/validate/task/169834095	Valid		system	Tile_022-004-000_0-000.jpg		2021-04-09 12:20:33	2021-04-09 15:17:47		NO		IN FOCUS
169834095	https://volunteer.ala.org.au/validate/task/169834095	Valid		system	Tile_022-004-000_0-000.jpg		2021-04-09 15:17:46	2021-04-09 15:17:47		NO		IN FOCUS
169834095	https://volunteer.ala.org.au/validate/task/169834095	Valid		system	Tile_022-004-000_0-000.jpg		2021-04-09 13:37:05	2021-04-09 15:17:47		NO		IN FOCUS
169834096	https://volunteer.ala.org.au/validate/task/169834096	Valid		system	Tile_022-005-000_0-000.jpg		2021-04-09 13:37:17	2021-04-09 15:18:46		NO		IN FOCUS
169834096	https://volunteer.ala.org.au/validate/task/169834096	Valid		system	Tile_022-005-000_0-000.jpg		2021-04-09 12:20:45	2021-04-09 15:18:46		NO		IN FOCUS
169834096	https://volunteer.ala.org.au/validate/task/169834096	Valid		system	Tile_022-005-000_0-000.jpg			2021-04-09 15:18:46		NO		IN FOCUS
169834096	https://volunteer.ala.org.au/validate/task/169834096	Valid		system	Tile_022-005-000_0-000.jpg		2021-04-09 15:18:45	2021-04-09 15:18:46		NO		IN FOCUS
169834086	https://volunteer.ala.org.au/validate/task/169834086	Valid		system	Tile_021-055-000_0-000.jpg		2021-04-09 15:18:56	2021-04-09 15:18:56		NO		IN FOCUS
169834086	https://volunteer.ala.org.au/validate/task/169834086	Valid		system	Tile_021-055-000_0-000.jpg		2021-04-09 15:01:58	2021-04-09 15:18:56		YES	Both MIDDLE and EDGE	IN FOCUS		Unknown
169834086	https://volunteer.ala.org.au/validate/task/169834086	Valid		system	Tile_021-055-000_0-000.jpg			2021-04-09 15:18:56		NO		IN FOCUS
169834086	https://volunteer.ala.org.au/validate/task/169834086	Valid		system	Tile_021-055-000_0-000.jpg		2021-04-09 13:35:08	2021-04-09 15:18:56		NO		IN FOCUS
169834086	https://volunteer.ala.org.au/validate/task/169834086	Valid		system	Tile_021-055-000_0-000.jpg		2021-04-09 11:50:30	2021-04-09 15:18:56		NO		IN FOCUS
169834097	https://volunteer.ala.org.au/validate/task/169834097	Valid		system	Tile_022-006-000_0-000.jpg			2021-04-09 15:19:22		NO		IN FOCUS
169834097	https://volunteer.ala.org.au/validate/task/169834097	Valid		system	Tile_022-006-000_0-000.jpg		2021-04-09 15:19:21	2021-04-09 15:19:22		NO		IN FOCUS
169834097	https://volunteer.ala.org.au/validate/task/169834097	Valid		system	Tile_022-006-000_0-000.jpg		2021-04-09 12:20:58	2021-04-09 15:19:22		NO		IN FOCUS
169834097	https://volunteer.ala.org.au/validate/task/169834097	Valid		system	Tile_022-006-000_0-000.jpg		2021-04-09 13:37:28	2021-04-09 15:19:22		NO		IN FOCUS
169834098	https://volunteer.ala.org.au/validate/task/169834098	Valid		system	Tile_022-007-000_0-000.jpg		2021-04-09 15:19:34	2021-04-09 15:19:35		NO		IN FOCUS
169834098	https://volunteer.ala.org.au/validate/task/169834098	Valid		system	Tile_022-007-000_0-000.jpg			2021-04-09 15:19:35		NO		IN FOCUS
169834098	https://volunteer.ala.org.au/validate/task/169834098	Valid		system	Tile_022-007-000_0-000.jpg		2021-04-09 12:21:10	2021-04-09 15:19:35		NO		IN FOCUS
169834098	https://volunteer.ala.org.au/validate/task/169834098	Valid		system	Tile_022-007-000_0-000.jpg		2021-04-09 13:37:40	2021-04-09 15:19:35		NO		IN FOCUS
169834110	https://volunteer.ala.org.au/validate/task/169834110	Valid		system	Tile_022-019-000_0-000.jpg		2021-04-09 12:25:54	2021-04-09 15:26:55		NO		IN FOCUS
169834110	https://volunteer.ala.org.au/validate/task/169834110	Valid		system	Tile_022-019-000_0-000.jpg		2021-04-09 13:40:17	2021-04-09 15:26:55		NO		IN FOCUS
169834110	https://volunteer.ala.org.au/validate/task/169834110	Valid		system	Tile_022-019-000_0-000.jpg		2021-04-09 15:26:55	2021-04-09 15:26:55		NO		IN FOCUS
169834110	https://volunteer.ala.org.au/validate/task/169834110	Valid		system	Tile_022-019-000_0-000.jpg			2021-04-09 15:26:55		NO		IN FOCUS
169834111	https://volunteer.ala.org.au/validate/task/169834111	Valid		system	Tile_022-020-000_0-000.jpg		2021-04-09 13:40:28	2021-04-09 15:27:08		NO		IN FOCUS
169834111	https://volunteer.ala.org.au/validate/task/169834111	Valid		system	Tile_022-020-000_0-000.jpg		2021-04-09 15:27:08	2021-04-09 15:27:08		NO		IN FOCUS
169834111	https://volunteer.ala.org.au/validate/task/169834111	Valid		system	Tile_022-020-000_0-000.jpg			2021-04-09 15:27:08		NO		IN FOCUS
169834111	https://volunteer.ala.org.au/validate/task/169834111	Valid		system	Tile_022-020-000_0-000.jpg		2021-04-09 12:26:06	2021-04-09 15:27:08		NO		IN FOCUS
169834112	https://volunteer.ala.org.au/validate/task/169834112	Valid		system	Tile_022-021-000_0-000.jpg		2021-04-09 13:40:40	2021-04-09 15:27:22		NO		IN FOCUS
169834112	https://volunteer.ala.org.au/validate/task/169834112	Valid		system	Tile_022-021-000_0-000.jpg			2021-04-09 15:27:22		NO		IN FOCUS
169834112	https://volunteer.ala.org.au/validate/task/169834112	Valid		system	Tile_022-021-000_0-000.jpg		2021-04-09 12:26:18	2021-04-09 15:27:22		NO		IN FOCUS
169834112	https://volunteer.ala.org.au/validate/task/169834112	Valid		system	Tile_022-021-000_0-000.jpg		2021-04-09 15:27:22	2021-04-09 15:27:22		NO		IN FOCUS
169834090	https://volunteer.ala.org.au/validate/task/169834090	Valid		system	Tile_021-059-000_0-000.jpg		2021-04-09 13:35:58	2021-04-09 15:29:45		NO		IN FOCUS
169834090	https://volunteer.ala.org.au/validate/task/169834090	Valid		system	Tile_021-059-000_0-000.jpg			2021-04-09 15:29:45		NO		IN FOCUS
169834090	https://volunteer.ala.org.au/validate/task/169834090	Valid		system	Tile_021-059-000_0-000.jpg		2021-04-09 15:15:41	2021-04-09 15:29:45	1	YES	MIDDLE	IN FOCUS		Fungal spores
169834090	https://volunteer.ala.org.au/validate/task/169834090	Valid		system	Tile_021-059-000_0-000.jpg		2021-04-09 15:29:45	2021-04-09 15:29:45		NO		IN FOCUS
169834090	https://volunteer.ala.org.au/validate/task/169834090	Valid		system	Tile_021-059-000_0-000.jpg		2021-04-09 11:51:18	2021-04-09 15:29:45		NO		IN FOCUS
169834092	https://volunteer.ala.org.au/validate/task/169834092	Valid		system	Tile_022-001-000_0-000.jpg		2021-04-09 13:36:25	2021-04-09 15:30:02		NO		IN FOCUS
169834092	https://volunteer.ala.org.au/validate/task/169834092	Valid		system	Tile_022-001-000_0-000.jpg		2021-04-09 11:51:45	2021-04-09 15:30:02		NO		IN FOCUS
169834092	https://volunteer.ala.org.au/validate/task/169834092	Valid		system	Tile_022-001-000_0-000.jpg		2021-04-09 15:16:48	2021-04-09 15:30:02		YES	Both MIDDLE and EDGE	IN FOCUS		Unknown
169834092	https://volunteer.ala.org.au/validate/task/169834092	Valid		system	Tile_022-001-000_0-000.jpg			2021-04-09 15:30:02		NO		IN FOCUS
169834092	https://volunteer.ala.org.au/validate/task/169834092	Valid		system	Tile_022-001-000_0-000.jpg		2021-04-09 15:30:02	2021-04-09 15:30:02		NO		IN FOCUS
169834100	https://volunteer.ala.org.au/validate/task/169834100	Valid		system	Tile_022-009-000_0-000.jpg		2021-04-09 15:31:31	2021-04-09 15:31:31		NO		IN FOCUS
169834100	https://volunteer.ala.org.au/validate/task/169834100	Valid		system	Tile_022-009-000_0-000.jpg			2021-04-09 15:31:31		NO		IN FOCUS
169834100	https://volunteer.ala.org.au/validate/task/169834100	Valid		system	Tile_022-009-000_0-000.jpg		2021-04-09 15:21:22	2021-04-09 15:31:31		YES	Both MIDDLE and EDGE	IN FOCUS		Unknown
169834100	https://volunteer.ala.org.au/validate/task/169834100	Valid		system	Tile_022-009-000_0-000.jpg		2021-04-09 12:21:43	2021-04-09 15:31:31		NO		IN FOCUS
169834100	https://volunteer.ala.org.au/validate/task/169834100	Valid		system	Tile_022-009-000_0-000.jpg		2021-04-09 13:38:15	2021-04-09 15:31:31		NO		IN FOCUS
169834101	https://volunteer.ala.org.au/validate/task/169834101	Valid		system	Tile_022-010-000_0-000.jpg			2021-04-09 15:31:42		NO		IN FOCUS
169834101	https://volunteer.ala.org.au/validate/task/169834101	Valid		system	Tile_022-010-000_0-000.jpg		2021-04-09 13:38:27	2021-04-09 15:31:42		NO		IN FOCUS
169834101	https://volunteer.ala.org.au/validate/task/169834101	Valid		system	Tile_022-010-000_0-000.jpg		2021-04-09 12:21:55	2021-04-09 15:31:42		NO		IN FOCUS
169834101	https://volunteer.ala.org.au/validate/task/169834101	Valid		system	Tile_022-010-000_0-000.jpg		2021-04-09 15:21:44	2021-04-09 15:31:42		YES	Both MIDDLE and EDGE	IN FOCUS		Unknown
169834101	https://volunteer.ala.org.au/validate/task/169834101	Valid		system	Tile_022-010-000_0-000.jpg		2021-04-09 15:31:41	2021-04-09 15:31:42		NO		IN FOCUS
169834102	https://volunteer.ala.org.au/validate/task/169834102	Valid		system	Tile_022-011-000_0-000.jpg			2021-04-09 15:31:52		NO		IN FOCUS
169834102	https://volunteer.ala.org.au/validate/task/169834102	Valid		system	Tile_022-011-000_0-000.jpg		2021-04-09 15:31:52	2021-04-09 15:31:52		NO		IN FOCUS
169834102	https://volunteer.ala.org.au/validate/task/169834102	Valid		system	Tile_022-011-000_0-000.jpg		2021-04-09 15:22:07	2021-04-09 15:31:52		YES	Both MIDDLE and EDGE	IN FOCUS		Unknown
169834102	https://volunteer.ala.org.au/validate/task/169834102	Valid		system	Tile_022-011-000_0-000.jpg		2021-04-09 13:38:39	2021-04-09 15:31:52		NO		IN FOCUS
169834102	https://volunteer.ala.org.au/validate/task/169834102	Valid		system	Tile_022-011-000_0-000.jpg		2021-04-09 12:22:08	2021-04-09 15:31:52		NO		IN FOCUS
169834104	https://volunteer.ala.org.au/validate/task/169834104	Valid		system	Tile_022-013-000_0-000.jpg		2021-04-09 15:23:46	2021-04-09 15:32:35		YES	EDGE	IN FOCUS		Unknown
169834104	https://volunteer.ala.org.au/validate/task/169834104	Valid		system	Tile_022-013-000_0-000.jpg		2021-04-09 13:39:02	2021-04-09 15:32:35		NO		IN FOCUS
169834104	https://volunteer.ala.org.au/validate/task/169834104	Valid		system	Tile_022-013-000_0-000.jpg			2021-04-09 15:32:35		NO		IN FOCUS
169834104	https://volunteer.ala.org.au/validate/task/169834104	Valid		system	Tile_022-013-000_0-000.jpg		2021-04-09 12:22:32	2021-04-09 15:32:35		NO		IN FOCUS
169834104	https://volunteer.ala.org.au/validate/task/169834104	Valid		system	Tile_022-013-000_0-000.jpg		2021-04-09 15:32:35	2021-04-09 15:32:35		NO		IN FOCUS
169834105	https://volunteer.ala.org.au/validate/task/169834105	Valid		system	Tile_022-014-000_0-000.jpg		2021-04-09 12:22:44	2021-04-09 15:32:46		NO		IN FOCUS
169834105	https://volunteer.ala.org.au/validate/task/169834105	Valid		system	Tile_022-014-000_0-000.jpg		2021-04-09 13:39:12	2021-04-09 15:32:46		NO		IN FOCUS
169834105	https://volunteer.ala.org.au/validate/task/169834105	Valid		system	Tile_022-014-000_0-000.jpg		2021-04-09 15:32:46	2021-04-09 15:32:46		NO		IN FOCUS
169834105	https://volunteer.ala.org.au/validate/task/169834105	Valid		system	Tile_022-014-000_0-000.jpg			2021-04-09 15:32:46		NO		IN FOCUS
169834105	https://volunteer.ala.org.au/validate/task/169834105	Valid		system	Tile_022-014-000_0-000.jpg		2021-04-09 15:24:09	2021-04-09 15:32:46		YES	MIDDLE	IN FOCUS		Unknown
169834106	https://volunteer.ala.org.au/validate/task/169834106	Valid		system	Tile_022-015-000_0-000.jpg		2021-04-09 13:39:24	2021-04-09 15:33:19		NO		IN FOCUS
169834106	https://volunteer.ala.org.au/validate/task/169834106	Valid		system	Tile_022-015-000_0-000.jpg		2021-04-09 15:33:19	2021-04-09 15:33:19		NO		IN FOCUS
169834106	https://volunteer.ala.org.au/validate/task/169834106	Valid		system	Tile_022-015-000_0-000.jpg		2021-04-09 15:24:44	2021-04-09 15:33:19		YES	MIDDLE	IN FOCUS		Unknown
169834106	https://volunteer.ala.org.au/validate/task/169834106	Valid		system	Tile_022-015-000_0-000.jpg		2021-04-09 12:22:56	2021-04-09 15:33:19		NO		IN FOCUS
169834106	https://volunteer.ala.org.au/validate/task/169834106	Valid		system	Tile_022-015-000_0-000.jpg			2021-04-09 15:33:19		NO		IN FOCUS
169834107	https://volunteer.ala.org.au/validate/task/169834107	Valid		system	Tile_022-016-000_0-000.jpg		2021-04-09 12:23:08	2021-04-09 15:33:34		NO		IN FOCUS
169834107	https://volunteer.ala.org.au/validate/task/169834107	Valid		system	Tile_022-016-000_0-000.jpg		2021-04-09 13:39:37	2021-04-09 15:33:34		NO		IN FOCUS
169834107	https://volunteer.ala.org.au/validate/task/169834107	Valid		system	Tile_022-016-000_0-000.jpg			2021-04-09 15:33:34		NO		IN FOCUS
169834107	https://volunteer.ala.org.au/validate/task/169834107	Valid		system	Tile_022-016-000_0-000.jpg		2021-04-09 15:33:34	2021-04-09 15:33:34		NO		IN FOCUS
169834107	https://volunteer.ala.org.au/validate/task/169834107	Valid		system	Tile_022-016-000_0-000.jpg		2021-04-09 15:25:06	2021-04-09 15:33:34		YES	MIDDLE	IN FOCUS		Fungal spores,Unknown
169834114	https://volunteer.ala.org.au/validate/task/169834114	Valid		system	Tile_022-023-000_0-000.jpg			2021-04-09 15:39:22		NO		IN FOCUS
169834114	https://volunteer.ala.org.au/validate/task/169834114	Valid		system	Tile_022-023-000_0-000.jpg		2021-04-09 15:39:22	2021-04-09 15:39:22		NO		IN FOCUS
169834114	https://volunteer.ala.org.au/validate/task/169834114	Valid		system	Tile_022-023-000_0-000.jpg		2021-04-09 15:28:04	2021-04-09 15:39:22		YES	Both MIDDLE and EDGE	IN FOCUS		Unknown
169834114	https://volunteer.ala.org.au/validate/task/169834114	Valid		system	Tile_022-023-000_0-000.jpg		2021-04-09 13:41:12	2021-04-09 15:39:22		NO		IN FOCUS
169834114	https://volunteer.ala.org.au/validate/task/169834114	Valid		system	Tile_022-023-000_0-000.jpg		2021-04-09 12:26:53	2021-04-09 15:39:22		NO		IN FOCUS
169834117	https://volunteer.ala.org.au/validate/task/169834117	Valid		system	Tile_022-026-000_0-000.jpg		2021-04-09 13:41:47	2021-04-09 15:40:04		NO		IN FOCUS
169834117	https://volunteer.ala.org.au/validate/task/169834117	Valid		system	Tile_022-026-000_0-000.jpg		2021-04-09 15:40:04	2021-04-09 15:40:04		NO		IN FOCUS
169834117	https://volunteer.ala.org.au/validate/task/169834117	Valid		system	Tile_022-026-000_0-000.jpg			2021-04-09 15:40:04		NO		IN FOCUS
169834117	https://volunteer.ala.org.au/validate/task/169834117	Valid		system	Tile_022-026-000_0-000.jpg		2021-04-09 12:27:42	2021-04-09 15:40:04		NO		IN FOCUS
169834108	https://volunteer.ala.org.au/validate/task/169834108	Valid		system	Tile_022-017-000_0-000.jpg		2021-04-09 12:23:21	2021-04-09 15:41:13		NO		IN FOCUS
169834108	https://volunteer.ala.org.au/validate/task/169834108	Valid		system	Tile_022-017-000_0-000.jpg		2021-04-09 13:39:48	2021-04-09 15:41:13		NO		IN FOCUS
169834108	https://volunteer.ala.org.au/validate/task/169834108	Valid		system	Tile_022-017-000_0-000.jpg		2021-04-09 15:26:17	2021-04-09 15:41:13		YES	EDGE	IN FOCUS		Unknown
169834108	https://volunteer.ala.org.au/validate/task/169834108	Valid		system	Tile_022-017-000_0-000.jpg		2021-04-09 15:41:13	2021-04-09 15:41:13		NO		IN FOCUS
169834108	https://volunteer.ala.org.au/validate/task/169834108	Valid		system	Tile_022-017-000_0-000.jpg			2021-04-09 15:41:13		NO		IN FOCUS
169834116	https://volunteer.ala.org.au/validate/task/169834116	Valid		system	Tile_022-025-000_0-000.jpg			2021-04-09 15:41:24		NO		IN FOCUS
169834116	https://volunteer.ala.org.au/validate/task/169834116	Valid		system	Tile_022-025-000_0-000.jpg		2021-04-09 13:41:36	2021-04-09 15:41:24		NO		IN FOCUS
169834116	https://volunteer.ala.org.au/validate/task/169834116	Valid		system	Tile_022-025-000_0-000.jpg		2021-04-09 15:41:24	2021-04-09 15:41:24		NO		IN FOCUS
169834116	https://volunteer.ala.org.au/validate/task/169834116	Valid		system	Tile_022-025-000_0-000.jpg		2021-04-09 12:27:30	2021-04-09 15:41:24		NO		IN FOCUS
169834118	https://volunteer.ala.org.au/validate/task/169834118	Valid		system	Tile_022-027-000_0-000.jpg		2021-04-09 12:27:54	2021-04-09 15:41:34		NO		IN FOCUS
169834118	https://volunteer.ala.org.au/validate/task/169834118	Valid		system	Tile_022-027-000_0-000.jpg		2021-04-09 15:41:34	2021-04-09 15:41:34		NO		IN FOCUS
169834118	https://volunteer.ala.org.au/validate/task/169834118	Valid		system	Tile_022-027-000_0-000.jpg		2021-04-09 13:42:02	2021-04-09 15:41:34		NO		IN FOCUS
169834118	https://volunteer.ala.org.au/validate/task/169834118	Valid		system	Tile_022-027-000_0-000.jpg			2021-04-09 15:41:34		NO		IN FOCUS
169834119	https://volunteer.ala.org.au/validate/task/169834119	Valid		system	Tile_022-028-000_0-000.jpg			2021-04-09 15:42:14		NO		IN FOCUS
169834119	https://volunteer.ala.org.au/validate/task/169834119	Valid		system	Tile_022-028-000_0-000.jpg		2021-04-09 15:42:14	2021-04-09 15:42:14		NO		IN FOCUS
169834119	https://volunteer.ala.org.au/validate/task/169834119	Valid		system	Tile_022-028-000_0-000.jpg		2021-04-09 13:42:13	2021-04-09 15:42:14		NO		IN FOCUS
169834119	https://volunteer.ala.org.au/validate/task/169834119	Valid		system	Tile_022-028-000_0-000.jpg		2021-04-09 12:28:07	2021-04-09 15:42:14		NO		IN FOCUS
169834127	https://volunteer.ala.org.au/validate/task/169834127	Valid		system	Tile_022-036-000_0-000.jpg			2021-04-09 15:46:03		NO		IN FOCUS
169834127	https://volunteer.ala.org.au/validate/task/169834127	Valid		system	Tile_022-036-000_0-000.jpg		2021-04-09 15:46:02	2021-04-09 15:46:03		NO		IN FOCUS
169834127	https://volunteer.ala.org.au/validate/task/169834127	Valid		system	Tile_022-036-000_0-000.jpg		2021-04-09 13:43:51	2021-04-09 15:46:03		NO		IN FOCUS
169834127	https://volunteer.ala.org.au/validate/task/169834127	Valid		system	Tile_022-036-000_0-000.jpg		2021-04-09 12:36:03	2021-04-09 15:46:03		NO		IN FOCUS
169834122	https://volunteer.ala.org.au/validate/task/169834122	Valid		system	Tile_022-031-000_0-000.jpg		2021-04-09 15:46:28	2021-04-09 15:46:28		NO		IN FOCUS
169834122	https://volunteer.ala.org.au/validate/task/169834122	Valid		system	Tile_022-031-000_0-000.jpg		2021-04-09 13:42:57	2021-04-09 15:46:28		NO		IN FOCUS
169834122	https://volunteer.ala.org.au/validate/task/169834122	Valid		system	Tile_022-031-000_0-000.jpg		2021-04-09 12:34:19	2021-04-09 15:46:28		NO		IN FOCUS
169834122	https://volunteer.ala.org.au/validate/task/169834122	Valid		system	Tile_022-031-000_0-000.jpg			2021-04-09 15:46:28		NO		IN FOCUS
169834128	https://volunteer.ala.org.au/validate/task/169834128	Valid		system	Tile_022-037-000_0-000.jpg		2021-04-09 15:47:03	2021-04-09 15:47:03		NO		IN FOCUS
169834128	https://volunteer.ala.org.au/validate/task/169834128	Valid		system	Tile_022-037-000_0-000.jpg			2021-04-09 15:47:03		NO		IN FOCUS
169834128	https://volunteer.ala.org.au/validate/task/169834128	Valid		system	Tile_022-037-000_0-000.jpg		2021-04-09 12:36:22	2021-04-09 15:47:03		NO		IN FOCUS
169834128	https://volunteer.ala.org.au/validate/task/169834128	Valid		system	Tile_022-037-000_0-000.jpg		2021-04-09 13:44:02	2021-04-09 15:47:03		NO		IN FOCUS
169834123	https://volunteer.ala.org.au/validate/task/169834123	Valid		system	Tile_022-032-000_0-000.jpg		2021-04-09 13:43:09	2021-04-09 15:47:30		NO		IN FOCUS
169834123	https://volunteer.ala.org.au/validate/task/169834123	Valid		system	Tile_022-032-000_0-000.jpg		2021-04-09 12:34:34	2021-04-09 15:47:30		NO		IN FOCUS
169834123	https://volunteer.ala.org.au/validate/task/169834123	Valid		system	Tile_022-032-000_0-000.jpg		2021-04-09 15:47:30	2021-04-09 15:47:30		NO		IN FOCUS
169834123	https://volunteer.ala.org.au/validate/task/169834123	Valid		system	Tile_022-032-000_0-000.jpg			2021-04-09 15:47:30		NO		IN FOCUS
169834124	https://volunteer.ala.org.au/validate/task/169834124	Valid		system	Tile_022-033-000_0-000.jpg		2021-04-09 15:47:50	2021-04-09 15:47:50		NO		IN FOCUS
169834124	https://volunteer.ala.org.au/validate/task/169834124	Valid		system	Tile_022-033-000_0-000.jpg		2021-04-09 12:35:23	2021-04-09 15:47:50		NO		IN FOCUS
169834124	https://volunteer.ala.org.au/validate/task/169834124	Valid		system	Tile_022-033-000_0-000.jpg		2021-04-09 13:43:21	2021-04-09 15:47:50		NO		IN FOCUS
169834124	https://volunteer.ala.org.au/validate/task/169834124	Valid		system	Tile_022-033-000_0-000.jpg			2021-04-09 15:47:50		NO		IN FOCUS
169834126	https://volunteer.ala.org.au/validate/task/169834126	Valid		system	Tile_022-035-000_0-000.jpg		2021-04-09 15:49:04	2021-04-09 15:49:05		NO		IN FOCUS
169834126	https://volunteer.ala.org.au/validate/task/169834126	Valid		system	Tile_022-035-000_0-000.jpg		2021-04-09 12:35:50	2021-04-09 15:49:05		NO		IN FOCUS
169834126	https://volunteer.ala.org.au/validate/task/169834126	Valid		system	Tile_022-035-000_0-000.jpg		2021-04-09 13:43:41	2021-04-09 15:49:05		NO		IN FOCUS
169834126	https://volunteer.ala.org.au/validate/task/169834126	Valid		system	Tile_022-035-000_0-000.jpg			2021-04-09 15:49:05		NO		IN FOCUS
169834129	https://volunteer.ala.org.au/validate/task/169834129	Valid		system	Tile_022-038-000_0-000.jpg		2021-04-09 13:44:13	2021-04-09 15:49:13		NO		IN FOCUS
169834129	https://volunteer.ala.org.au/validate/task/169834129	Valid		system	Tile_022-038-000_0-000.jpg		2021-04-09 12:39:45	2021-04-09 15:49:13		NO		IN FOCUS
169834129	https://volunteer.ala.org.au/validate/task/169834129	Valid		system	Tile_022-038-000_0-000.jpg			2021-04-09 15:49:13		NO		IN FOCUS
169834129	https://volunteer.ala.org.au/validate/task/169834129	Valid		system	Tile_022-038-000_0-000.jpg		2021-04-09 15:49:13	2021-04-09 15:49:13		NO		IN FOCUS
169834132	https://volunteer.ala.org.au/validate/task/169834132	Valid		system	Tile_022-041-000_0-000.jpg		2021-04-09 13:44:57	2021-04-09 15:50:03		NO		IN FOCUS
169834132	https://volunteer.ala.org.au/validate/task/169834132	Valid		system	Tile_022-041-000_0-000.jpg		2021-04-09 15:50:03	2021-04-09 15:50:03		NO		IN FOCUS
169834132	https://volunteer.ala.org.au/validate/task/169834132	Valid		system	Tile_022-041-000_0-000.jpg			2021-04-09 15:50:03		NO		IN FOCUS
169834132	https://volunteer.ala.org.au/validate/task/169834132	Valid		system	Tile_022-041-000_0-000.jpg		2021-04-09 12:40:25	2021-04-09 15:50:03		NO		IN FOCUS
169834133	https://volunteer.ala.org.au/validate/task/169834133	Valid		system	Tile_022-042-000_0-000.jpg		2021-04-09 15:50:12	2021-04-09 15:50:13		NO		IN FOCUS
169834133	https://volunteer.ala.org.au/validate/task/169834133	Valid		system	Tile_022-042-000_0-000.jpg			2021-04-09 15:50:13		NO		IN FOCUS
169834133	https://volunteer.ala.org.au/validate/task/169834133	Valid		system	Tile_022-042-000_0-000.jpg		2021-04-09 13:45:08	2021-04-09 15:50:13		NO		IN FOCUS
169834133	https://volunteer.ala.org.au/validate/task/169834133	Valid		system	Tile_022-042-000_0-000.jpg		2021-04-09 12:40:37	2021-04-09 15:50:13		NO		IN FOCUS
169834134	https://volunteer.ala.org.au/validate/task/169834134	Valid		system	Tile_022-043-000_0-000.jpg		2021-04-09 13:45:26	2021-04-09 15:50:24		NO		IN FOCUS
169834134	https://volunteer.ala.org.au/validate/task/169834134	Valid		system	Tile_022-043-000_0-000.jpg		2021-04-09 15:50:24	2021-04-09 15:50:24		NO		IN FOCUS
169834134	https://volunteer.ala.org.au/validate/task/169834134	Valid		system	Tile_022-043-000_0-000.jpg			2021-04-09 15:50:24		NO		IN FOCUS
169834134	https://volunteer.ala.org.au/validate/task/169834134	Valid		system	Tile_022-043-000_0-000.jpg		2021-04-09 12:40:49	2021-04-09 15:50:24		NO		IN FOCUS
169834135	https://volunteer.ala.org.au/validate/task/169834135	Valid		system	Tile_022-044-000_0-000.jpg			2021-04-09 15:50:38		NO		IN FOCUS
169834135	https://volunteer.ala.org.au/validate/task/169834135	Valid		system	Tile_022-044-000_0-000.jpg		2021-04-09 15:50:37	2021-04-09 15:50:38		NO		IN FOCUS
169834135	https://volunteer.ala.org.au/validate/task/169834135	Valid		system	Tile_022-044-000_0-000.jpg		2021-04-09 13:45:38	2021-04-09 15:50:38		NO		IN FOCUS
169834135	https://volunteer.ala.org.au/validate/task/169834135	Valid		system	Tile_022-044-000_0-000.jpg		2021-04-09 12:41:02	2021-04-09 15:50:38		NO		IN FOCUS
169834143	https://volunteer.ala.org.au/validate/task/169834143	Valid		system	Tile_022-052-000_0-000.jpg		2021-04-09 15:53:16	2021-04-09 15:53:16		NO		IN FOCUS
169834143	https://volunteer.ala.org.au/validate/task/169834143	Valid		system	Tile_022-052-000_0-000.jpg			2021-04-09 15:53:16		NO		IN FOCUS
169834143	https://volunteer.ala.org.au/validate/task/169834143	Valid		system	Tile_022-052-000_0-000.jpg		2021-04-09 15:51:50	2021-04-09 15:53:16		NO		IN FOCUS
169834143	https://volunteer.ala.org.au/validate/task/169834143	Valid		system	Tile_022-052-000_0-000.jpg		2021-04-09 12:43:05	2021-04-09 15:53:16		NO		IN FOCUS
169834149	https://volunteer.ala.org.au/validate/task/169834149	Valid		system	Tile_022-058-000_0-000.jpg			2021-04-09 15:55:37		NO		IN FOCUS
169834149	https://volunteer.ala.org.au/validate/task/169834149	Valid		system	Tile_022-058-000_0-000.jpg		2021-04-09 15:55:37	2021-04-09 15:55:37		NO		IN FOCUS
169834149	https://volunteer.ala.org.au/validate/task/169834149	Valid		system	Tile_022-058-000_0-000.jpg		2021-04-09 12:46:10	2021-04-09 15:55:37		NO		IN FOCUS
169834149	https://volunteer.ala.org.au/validate/task/169834149	Valid		system	Tile_022-058-000_0-000.jpg		2021-04-09 15:55:18	2021-04-09 15:55:37		NO		IN FOCUS
169834150	https://volunteer.ala.org.au/validate/task/169834150	Valid		system	Tile_022-059-000_0-000.jpg		2021-04-09 15:55:46	2021-04-09 15:56:42		NO		IN FOCUS
169834150	https://volunteer.ala.org.au/validate/task/169834150	Valid		system	Tile_022-059-000_0-000.jpg		2021-04-09 12:46:23	2021-04-09 15:56:42		NO		IN FOCUS
169834150	https://volunteer.ala.org.au/validate/task/169834150	Valid		system	Tile_022-059-000_0-000.jpg		2021-04-09 15:56:41	2021-04-09 15:56:42		NO		IN FOCUS
169834150	https://volunteer.ala.org.au/validate/task/169834150	Valid		system	Tile_022-059-000_0-000.jpg			2021-04-09 15:56:42		NO		IN FOCUS
169834160	https://volunteer.ala.org.au/validate/task/169834160	Valid		system	Tile_023-009-000_0-000.jpg		2021-04-09 12:48:23	2021-04-09 17:55:28		NO		IN FOCUS
169834160	https://volunteer.ala.org.au/validate/task/169834160	Valid		system	Tile_023-009-000_0-000.jpg		2021-04-09 15:58:05	2021-04-09 17:55:28		NO		IN FOCUS
169834160	https://volunteer.ala.org.au/validate/task/169834160	Valid		system	Tile_023-009-000_0-000.jpg			2021-04-09 17:55:28		NO		IN FOCUS
169834160	https://volunteer.ala.org.au/validate/task/169834160	Valid		system	Tile_023-009-000_0-000.jpg		2021-04-09 17:55:27	2021-04-09 17:55:28		NO		IN FOCUS
169834163	https://volunteer.ala.org.au/validate/task/169834163	Valid		system	Tile_023-012-000_0-000.jpg		2021-04-09 12:48:59	2021-04-09 17:57:44		NO		IN FOCUS
169834163	https://volunteer.ala.org.au/validate/task/169834163	Valid		system	Tile_023-012-000_0-000.jpg			2021-04-09 17:57:44		NO		IN FOCUS
169834163	https://volunteer.ala.org.au/validate/task/169834163	Valid		system	Tile_023-012-000_0-000.jpg		2021-04-09 17:57:43	2021-04-09 17:57:44		NO		IN FOCUS
169834163	https://volunteer.ala.org.au/validate/task/169834163	Valid		system	Tile_023-012-000_0-000.jpg		2021-04-09 15:58:50	2021-04-09 17:57:44		NO		IN FOCUS
169834165	https://volunteer.ala.org.au/validate/task/169834165	Valid		system	Tile_023-014-000_0-000.jpg		2021-04-09 15:59:09	2021-04-09 17:59:13		NO		IN FOCUS
169834165	https://volunteer.ala.org.au/validate/task/169834165	Valid		system	Tile_023-014-000_0-000.jpg			2021-04-09 17:59:13		NO		IN FOCUS
169834165	https://volunteer.ala.org.au/validate/task/169834165	Valid		system	Tile_023-014-000_0-000.jpg		2021-04-09 17:59:13	2021-04-09 17:59:13		NO		IN FOCUS
169834165	https://volunteer.ala.org.au/validate/task/169834165	Valid		system	Tile_023-014-000_0-000.jpg		2021-04-09 12:49:24	2021-04-09 17:59:13		NO		IN FOCUS
169834166	https://volunteer.ala.org.au/validate/task/169834166	Valid		system	Tile_023-015-000_0-000.jpg		2021-04-09 15:59:18	2021-04-09 17:59:40		NO		IN FOCUS
169834166	https://volunteer.ala.org.au/validate/task/169834166	Valid		system	Tile_023-015-000_0-000.jpg			2021-04-09 17:59:40		NO		IN FOCUS
169834166	https://volunteer.ala.org.au/validate/task/169834166	Valid		system	Tile_023-015-000_0-000.jpg		2021-04-09 12:49:35	2021-04-09 17:59:40		NO		IN FOCUS
169834166	https://volunteer.ala.org.au/validate/task/169834166	Valid		system	Tile_023-015-000_0-000.jpg		2021-04-09 17:59:39	2021-04-09 17:59:40		NO		IN FOCUS
169834172	https://volunteer.ala.org.au/validate/task/169834172	Valid		system	Tile_023-021-000_0-000.jpg		2021-04-09 18:03:05	2021-04-09 20:02:10		NO		IN FOCUS
169834172	https://volunteer.ala.org.au/validate/task/169834172	Valid		system	Tile_023-021-000_0-000.jpg		2021-04-09 20:02:09	2021-04-09 20:02:10		NO		IN FOCUS
169834172	https://volunteer.ala.org.au/validate/task/169834172	Valid		system	Tile_023-021-000_0-000.jpg		2021-04-09 12:50:50	2021-04-09 20:02:10		NO		IN FOCUS
169834172	https://volunteer.ala.org.au/validate/task/169834172	Valid		system	Tile_023-021-000_0-000.jpg			2021-04-09 20:02:10		NO		IN FOCUS
169834176	https://volunteer.ala.org.au/validate/task/169834176	Valid		system	Tile_023-025-000_0-000.jpg			2021-04-09 21:07:00		NO		IN FOCUS
169834176	https://volunteer.ala.org.au/validate/task/169834176	Valid		system	Tile_023-025-000_0-000.jpg		2021-04-09 18:05:34	2021-04-09 21:07:00		NO		IN FOCUS
169834176	https://volunteer.ala.org.au/validate/task/169834176	Valid		system	Tile_023-025-000_0-000.jpg		2021-04-09 12:51:37	2021-04-09 21:07:00		NO		IN FOCUS
169834176	https://volunteer.ala.org.au/validate/task/169834176	Valid		system	Tile_023-025-000_0-000.jpg		2021-04-09 21:07:00	2021-04-09 21:07:00		NO		IN FOCUS
169834199	https://volunteer.ala.org.au/validate/task/169834199	Valid		system	Tile_023-048-000_0-000.jpg			2021-04-09 23:47:28		NO		IN FOCUS
169834199	https://volunteer.ala.org.au/validate/task/169834199	Valid		system	Tile_023-048-000_0-000.jpg		2021-04-09 12:59:17	2021-04-09 23:47:28		NO		IN FOCUS
169834199	https://volunteer.ala.org.au/validate/task/169834199	Valid		system	Tile_023-048-000_0-000.jpg		2021-04-09 18:20:59	2021-04-09 23:47:28		NO		IN FOCUS
169834199	https://volunteer.ala.org.au/validate/task/169834199	Valid		system	Tile_023-048-000_0-000.jpg		2021-04-09 23:47:27	2021-04-09 23:47:28		NO		IN FOCUS
169834200	https://volunteer.ala.org.au/validate/task/169834200	Valid		system	Tile_023-049-000_0-000.jpg		2021-04-09 12:59:29	2021-04-09 23:47:39		NO		IN FOCUS
169834200	https://volunteer.ala.org.au/validate/task/169834200	Valid		system	Tile_023-049-000_0-000.jpg			2021-04-09 23:47:39		NO		IN FOCUS
169834200	https://volunteer.ala.org.au/validate/task/169834200	Valid		system	Tile_023-049-000_0-000.jpg		2021-04-09 18:21:17	2021-04-09 23:47:39		NO		OUT OF FOCUS
169834200	https://volunteer.ala.org.au/validate/task/169834200	Valid		system	Tile_023-049-000_0-000.jpg		2021-04-09 23:27:57	2021-04-09 23:47:39		NO		IN FOCUS
169834200	https://volunteer.ala.org.au/validate/task/169834200	Valid		system	Tile_023-049-000_0-000.jpg		2021-04-09 23:47:39	2021-04-09 23:47:39		NO		IN FOCUS
169834202	https://volunteer.ala.org.au/validate/task/169834202	Valid		system	Tile_023-051-000_0-000.jpg			2021-04-09 23:48:01		NO		IN FOCUS
169834202	https://volunteer.ala.org.au/validate/task/169834202	Valid		system	Tile_023-051-000_0-000.jpg		2021-04-09 18:22:23	2021-04-09 23:48:01	3	YES	EDGE	IN FOCUS		Spores
169834202	https://volunteer.ala.org.au/validate/task/169834202	Valid		system	Tile_023-051-000_0-000.jpg		2021-04-09 23:48:01	2021-04-09 23:48:01		NO		IN FOCUS
169834202	https://volunteer.ala.org.au/validate/task/169834202	Valid		system	Tile_023-051-000_0-000.jpg		2021-04-09 12:59:53	2021-04-09 23:48:01		NO		IN FOCUS
169834202	https://volunteer.ala.org.au/validate/task/169834202	Valid		system	Tile_023-051-000_0-000.jpg		2021-04-09 23:28:20	2021-04-09 23:48:01		NO		IN FOCUS
169834203	https://volunteer.ala.org.au/validate/task/169834203	Valid		system	Tile_023-052-000_0-000.jpg		2021-04-09 13:00:05	2021-04-09 23:48:11		NO		IN FOCUS
169834203	https://volunteer.ala.org.au/validate/task/169834203	Valid		system	Tile_023-052-000_0-000.jpg		2021-04-09 18:23:04	2021-04-09 23:48:11	3	YES	Both MIDDLE and EDGE	OUT OF FOCUS		Spores
169834203	https://volunteer.ala.org.au/validate/task/169834203	Valid		system	Tile_023-052-000_0-000.jpg		2021-04-09 23:48:10	2021-04-09 23:48:11		NO		IN FOCUS
169834203	https://volunteer.ala.org.au/validate/task/169834203	Valid		system	Tile_023-052-000_0-000.jpg			2021-04-09 23:48:11		NO		IN FOCUS
169834203	https://volunteer.ala.org.au/validate/task/169834203	Valid		system	Tile_023-052-000_0-000.jpg		2021-04-09 23:28:40	2021-04-09 23:48:11		NO		IN FOCUS
169834204	https://volunteer.ala.org.au/validate/task/169834204	Valid		system	Tile_023-053-000_0-000.jpg		2021-04-09 23:48:21	2021-04-09 23:48:21		NO		IN FOCUS
169834204	https://volunteer.ala.org.au/validate/task/169834204	Valid		system	Tile_023-053-000_0-000.jpg			2021-04-09 23:48:21		NO		IN FOCUS
169834204	https://volunteer.ala.org.au/validate/task/169834204	Valid		system	Tile_023-053-000_0-000.jpg		2021-04-09 13:00:18	2021-04-09 23:48:21		NO		IN FOCUS
169834204	https://volunteer.ala.org.au/validate/task/169834204	Valid		system	Tile_023-053-000_0-000.jpg		2021-04-09 18:23:45	2021-04-09 23:48:21	1	YES	MIDDLE	OUT OF FOCUS		Spores
169834204	https://volunteer.ala.org.au/validate/task/169834204	Valid		system	Tile_023-053-000_0-000.jpg		2021-04-09 23:28:52	2021-04-09 23:48:21		NO		IN FOCUS
169834205	https://volunteer.ala.org.au/validate/task/169834205	Valid		system	Tile_023-054-000_0-000.jpg		2021-04-09 18:24:27	2021-04-09 23:48:32	1	YES	EDGE	OUT OF FOCUS		Fungal spores
169834205	https://volunteer.ala.org.au/validate/task/169834205	Valid		system	Tile_023-054-000_0-000.jpg		2021-04-09 13:00:29	2021-04-09 23:48:32		NO		IN FOCUS
169834205	https://volunteer.ala.org.au/validate/task/169834205	Valid		system	Tile_023-054-000_0-000.jpg		2021-04-09 23:48:32	2021-04-09 23:48:32		NO		IN FOCUS
169834205	https://volunteer.ala.org.au/validate/task/169834205	Valid		system	Tile_023-054-000_0-000.jpg			2021-04-09 23:48:32		NO		IN FOCUS
169834205	https://volunteer.ala.org.au/validate/task/169834205	Valid		system	Tile_023-054-000_0-000.jpg		2021-04-09 23:29:02	2021-04-09 23:48:32		NO		IN FOCUS
169834207	https://volunteer.ala.org.au/validate/task/169834207	Valid		system	Tile_023-056-000_0-000.jpg		2021-04-09 18:25:30	2021-04-09 23:48:52		NO		OUT OF FOCUS
169834207	https://volunteer.ala.org.au/validate/task/169834207	Valid		system	Tile_023-056-000_0-000.jpg		2021-04-09 13:00:54	2021-04-09 23:48:52		NO		IN FOCUS
169834207	https://volunteer.ala.org.au/validate/task/169834207	Valid		system	Tile_023-056-000_0-000.jpg		2021-04-09 23:48:52	2021-04-09 23:48:52		NO		IN FOCUS
169834207	https://volunteer.ala.org.au/validate/task/169834207	Valid		system	Tile_023-056-000_0-000.jpg		2021-04-09 23:29:23	2021-04-09 23:48:52		NO		IN FOCUS
169834207	https://volunteer.ala.org.au/validate/task/169834207	Valid		system	Tile_023-056-000_0-000.jpg			2021-04-09 23:48:52		NO		IN FOCUS
169834208	https://volunteer.ala.org.au/validate/task/169834208	Valid		system	Tile_023-057-000_0-000.jpg		2021-04-09 23:29:38	2021-04-09 23:49:03		NO		IN FOCUS
169834208	https://volunteer.ala.org.au/validate/task/169834208	Valid		system	Tile_023-057-000_0-000.jpg		2021-04-09 23:49:03	2021-04-09 23:49:03		NO		IN FOCUS
169834208	https://volunteer.ala.org.au/validate/task/169834208	Valid		system	Tile_023-057-000_0-000.jpg			2021-04-09 23:49:03		NO		IN FOCUS
169834208	https://volunteer.ala.org.au/validate/task/169834208	Valid		system	Tile_023-057-000_0-000.jpg		2021-04-09 13:01:06	2021-04-09 23:49:03		NO		IN FOCUS
169834208	https://volunteer.ala.org.au/validate/task/169834208	Valid		system	Tile_023-057-000_0-000.jpg		2021-04-09 18:26:06	2021-04-09 23:49:03	1	YES	EDGE	OUT OF FOCUS		Spores
169834210	https://volunteer.ala.org.au/validate/task/169834210	Valid		system	Tile_023-059-000_0-000.jpg		2021-04-09 13:01:30	2021-04-09 23:49:23		NO		IN FOCUS
169834210	https://volunteer.ala.org.au/validate/task/169834210	Valid		system	Tile_023-059-000_0-000.jpg		2021-04-09 18:27:10	2021-04-09 23:49:23	1	YES	MIDDLE	OUT OF FOCUS		Saccate gymnospermous pollen
169834210	https://volunteer.ala.org.au/validate/task/169834210	Valid		system	Tile_023-059-000_0-000.jpg		2021-04-09 23:30:00	2021-04-09 23:49:23		NO		IN FOCUS
169834210	https://volunteer.ala.org.au/validate/task/169834210	Valid		system	Tile_023-059-000_0-000.jpg		2021-04-09 23:49:23	2021-04-09 23:49:23		NO		IN FOCUS
169834210	https://volunteer.ala.org.au/validate/task/169834210	Valid		system	Tile_023-059-000_0-000.jpg			2021-04-09 23:49:23		NO		IN FOCUS
169834211	https://volunteer.ala.org.au/validate/task/169834211	Valid		system	Tile_023-060-000_0-000.jpg		2021-04-09 23:49:33	2021-04-09 23:49:33		NO		IN FOCUS
169834211	https://volunteer.ala.org.au/validate/task/169834211	Valid		system	Tile_023-060-000_0-000.jpg			2021-04-09 23:49:33		NO		IN FOCUS
169834211	https://volunteer.ala.org.au/validate/task/169834211	Valid		system	Tile_023-060-000_0-000.jpg		2021-04-09 18:27:30	2021-04-09 23:49:33		NO		OUT OF FOCUS
169834211	https://volunteer.ala.org.au/validate/task/169834211	Valid		system	Tile_023-060-000_0-000.jpg		2021-04-09 13:01:41	2021-04-09 23:49:33		NO		IN FOCUS
169834211	https://volunteer.ala.org.au/validate/task/169834211	Valid		system	Tile_023-060-000_0-000.jpg		2021-04-09 23:30:18	2021-04-09 23:49:33		NO		IN FOCUS
169834212	https://volunteer.ala.org.au/validate/task/169834212	Valid		system	Tile_024-001-000_0-000.jpg		2021-04-09 13:01:55	2021-04-09 23:49:43		NO		IN FOCUS
169834212	https://volunteer.ala.org.au/validate/task/169834212	Valid		system	Tile_024-001-000_0-000.jpg		2021-04-09 23:49:43	2021-04-09 23:49:43		NO		IN FOCUS
169834212	https://volunteer.ala.org.au/validate/task/169834212	Valid		system	Tile_024-001-000_0-000.jpg			2021-04-09 23:49:43		NO		IN FOCUS
169834212	https://volunteer.ala.org.au/validate/task/169834212	Valid		system	Tile_024-001-000_0-000.jpg		2021-04-09 18:27:49	2021-04-09 23:49:43		NO		IN FOCUS
169834213	https://volunteer.ala.org.au/validate/task/169834213	Valid		system	Tile_024-002-000_0-000.jpg		2021-04-09 13:02:07	2021-04-09 23:49:53		NO		IN FOCUS
169834213	https://volunteer.ala.org.au/validate/task/169834213	Valid		system	Tile_024-002-000_0-000.jpg		2021-04-09 23:49:52	2021-04-09 23:49:53		NO		IN FOCUS
169834213	https://volunteer.ala.org.au/validate/task/169834213	Valid		system	Tile_024-002-000_0-000.jpg		2021-04-09 18:28:07	2021-04-09 23:49:53		NO		IN FOCUS
169834213	https://volunteer.ala.org.au/validate/task/169834213	Valid		system	Tile_024-002-000_0-000.jpg			2021-04-09 23:49:53		NO		IN FOCUS
169834230	https://volunteer.ala.org.au/validate/task/169834230	Valid		system	Tile_024-019-000_0-000.jpg		2021-04-09 23:54:39	2021-04-09 23:54:39		NO		IN FOCUS
169834230	https://volunteer.ala.org.au/validate/task/169834230	Valid		system	Tile_024-019-000_0-000.jpg			2021-04-09 23:54:39		NO		IN FOCUS
169834230	https://volunteer.ala.org.au/validate/task/169834230	Valid		system	Tile_024-019-000_0-000.jpg		2021-04-09 13:07:22	2021-04-09 23:54:39		NO		IN FOCUS
169834230	https://volunteer.ala.org.au/validate/task/169834230	Valid		system	Tile_024-019-000_0-000.jpg		2021-04-09 18:37:45	2021-04-09 23:54:39		NO		IN FOCUS
169834231	https://volunteer.ala.org.au/validate/task/169834231	Valid		system	Tile_024-020-000_0-000.jpg			2021-04-09 23:54:48		NO		IN FOCUS
169834231	https://volunteer.ala.org.au/validate/task/169834231	Valid		system	Tile_024-020-000_0-000.jpg		2021-04-09 23:54:48	2021-04-09 23:54:48		NO		IN FOCUS
169834231	https://volunteer.ala.org.au/validate/task/169834231	Valid		system	Tile_024-020-000_0-000.jpg		2021-04-09 18:38:03	2021-04-09 23:54:48		NO		IN FOCUS
169834231	https://volunteer.ala.org.au/validate/task/169834231	Valid		system	Tile_024-020-000_0-000.jpg		2021-04-09 13:07:35	2021-04-09 23:54:48		NO		IN FOCUS
169834506	https://volunteer.ala.org.au/validate/task/169834506	Valid		system	Tile_024-021-000_0-000.jpg		2021-04-09 13:07:48	2021-04-09 23:55:00		NO		IN FOCUS
169834506	https://volunteer.ala.org.au/validate/task/169834506	Valid		system	Tile_024-021-000_0-000.jpg		2021-04-09 18:40:00	2021-04-09 23:55:00		NO		IN FOCUS
169834506	https://volunteer.ala.org.au/validate/task/169834506	Valid		system	Tile_024-021-000_0-000.jpg		2021-04-09 23:54:59	2021-04-09 23:55:00		NO		IN FOCUS
169834506	https://volunteer.ala.org.au/validate/task/169834506	Valid		system	Tile_024-021-000_0-000.jpg			2021-04-09 23:55:00		NO		IN FOCUS
169834507	https://volunteer.ala.org.au/validate/task/169834507	Valid		system	Tile_024-022-000_0-000.jpg		2021-04-09 23:55:10	2021-04-09 23:55:10		NO		IN FOCUS
169834507	https://volunteer.ala.org.au/validate/task/169834507	Valid		system	Tile_024-022-000_0-000.jpg			2021-04-09 23:55:10		NO		IN FOCUS
169834507	https://volunteer.ala.org.au/validate/task/169834507	Valid		system	Tile_024-022-000_0-000.jpg		2021-04-09 13:08:01	2021-04-09 23:55:10		NO		IN FOCUS
169834507	https://volunteer.ala.org.au/validate/task/169834507	Valid		system	Tile_024-022-000_0-000.jpg		2021-04-09 18:40:55	2021-04-09 23:55:10		NO		IN FOCUS
169834514	https://volunteer.ala.org.au/validate/task/169834514	Valid		system	Tile_024-029-000_0-000.jpg		2021-04-09 18:44:22	2021-04-09 23:56:26		NO		IN FOCUS
169834514	https://volunteer.ala.org.au/validate/task/169834514	Valid		system	Tile_024-029-000_0-000.jpg		2021-04-09 13:09:55	2021-04-09 23:56:26		NO		IN FOCUS
169834514	https://volunteer.ala.org.au/validate/task/169834514	Valid		system	Tile_024-029-000_0-000.jpg		2021-04-09 23:56:25	2021-04-09 23:56:26		NO		IN FOCUS
169834514	https://volunteer.ala.org.au/validate/task/169834514	Valid		system	Tile_024-029-000_0-000.jpg			2021-04-09 23:56:26		NO		IN FOCUS
169834517	https://volunteer.ala.org.au/validate/task/169834517	Valid		system	Tile_024-032-000_0-000.jpg			2021-04-09 23:56:58		NO		IN FOCUS
169834517	https://volunteer.ala.org.au/validate/task/169834517	Valid		system	Tile_024-032-000_0-000.jpg		2021-04-09 23:56:57	2021-04-09 23:56:58		NO		IN FOCUS
169834517	https://volunteer.ala.org.au/validate/task/169834517	Valid		system	Tile_024-032-000_0-000.jpg		2021-04-09 13:10:33	2021-04-09 23:56:58		NO		IN FOCUS
169834517	https://volunteer.ala.org.au/validate/task/169834517	Valid		system	Tile_024-032-000_0-000.jpg		2021-04-09 18:45:45	2021-04-09 23:56:58		NO		IN FOCUS
169834518	https://volunteer.ala.org.au/validate/task/169834518	Valid		system	Tile_024-033-000_0-000.jpg		2021-04-09 13:10:48	2021-04-09 23:57:08		NO		IN FOCUS
169834518	https://volunteer.ala.org.au/validate/task/169834518	Valid		system	Tile_024-033-000_0-000.jpg		2021-04-09 18:46:05	2021-04-09 23:57:08		NO		IN FOCUS
169834518	https://volunteer.ala.org.au/validate/task/169834518	Valid		system	Tile_024-033-000_0-000.jpg		2021-04-09 23:57:08	2021-04-09 23:57:08		NO		IN FOCUS
169834518	https://volunteer.ala.org.au/validate/task/169834518	Valid		system	Tile_024-033-000_0-000.jpg			2021-04-09 23:57:08		NO		IN FOCUS
169834521	https://volunteer.ala.org.au/validate/task/169834521	Valid		system	Tile_024-036-000_0-000.jpg		2021-04-09 18:47:17	2021-04-10 00:01:39		NO		IN FOCUS
169834521	https://volunteer.ala.org.au/validate/task/169834521	Valid		system	Tile_024-036-000_0-000.jpg		2021-04-09 13:11:25	2021-04-10 00:01:39		NO		IN FOCUS
169834521	https://volunteer.ala.org.au/validate/task/169834521	Valid		system	Tile_024-036-000_0-000.jpg		2021-04-10 00:01:39	2021-04-10 00:01:39		NO		IN FOCUS
169834521	https://volunteer.ala.org.au/validate/task/169834521	Valid		system	Tile_024-036-000_0-000.jpg			2021-04-10 00:01:39		NO		IN FOCUS
169834522	https://volunteer.ala.org.au/validate/task/169834522	Valid		system	Tile_024-037-000_0-000.jpg		2021-04-09 18:47:35	2021-04-10 00:01:51		NO		IN FOCUS
169834522	https://volunteer.ala.org.au/validate/task/169834522	Valid		system	Tile_024-037-000_0-000.jpg			2021-04-10 00:01:51		NO		IN FOCUS
169834522	https://volunteer.ala.org.au/validate/task/169834522	Valid		system	Tile_024-037-000_0-000.jpg		2021-04-09 13:11:39	2021-04-10 00:01:51		NO		IN FOCUS
169834522	https://volunteer.ala.org.au/validate/task/169834522	Valid		system	Tile_024-037-000_0-000.jpg		2021-04-10 00:01:51	2021-04-10 00:01:51		NO		IN FOCUS
169834214	https://volunteer.ala.org.au/validate/task/169834214	Valid		system	Tile_024-003-000_0-000.jpg		2021-04-10 00:40:04	2021-04-10 00:40:04		NO		IN FOCUS
169834214	https://volunteer.ala.org.au/validate/task/169834214	Valid		system	Tile_024-003-000_0-000.jpg		2021-04-09 23:50:03	2021-04-10 00:40:04		NO		IN FOCUS
169834214	https://volunteer.ala.org.au/validate/task/169834214	Valid		system	Tile_024-003-000_0-000.jpg		2021-04-09 13:02:29	2021-04-10 00:40:04		NO		IN FOCUS
169834214	https://volunteer.ala.org.au/validate/task/169834214	Valid		system	Tile_024-003-000_0-000.jpg			2021-04-10 00:40:04		NO		IN FOCUS
169834214	https://volunteer.ala.org.au/validate/task/169834214	Valid		system	Tile_024-003-000_0-000.jpg		2021-04-09 18:28:40	2021-04-10 00:40:04		NO		OUT OF FOCUS
169834222	https://volunteer.ala.org.au/validate/task/169834222	Valid		system	Tile_024-011-000_0-000.jpg		2021-04-09 23:51:25	2021-04-10 00:40:33		NO		IN FOCUS
169834222	https://volunteer.ala.org.au/validate/task/169834222	Valid		system	Tile_024-011-000_0-000.jpg			2021-04-10 00:40:33		NO		IN FOCUS
169834222	https://volunteer.ala.org.au/validate/task/169834222	Valid		system	Tile_024-011-000_0-000.jpg		2021-04-09 18:32:32	2021-04-10 00:40:33		NO		OUT OF FOCUS
169834222	https://volunteer.ala.org.au/validate/task/169834222	Valid		system	Tile_024-011-000_0-000.jpg		2021-04-10 00:40:33	2021-04-10 00:40:33		NO		IN FOCUS
169834222	https://volunteer.ala.org.au/validate/task/169834222	Valid		system	Tile_024-011-000_0-000.jpg		2021-04-09 13:05:39	2021-04-10 00:40:33		NO		IN FOCUS
169834223	https://volunteer.ala.org.au/validate/task/169834223	Valid		system	Tile_024-012-000_0-000.jpg		2021-04-09 13:05:52	2021-04-10 00:44:58		NO		IN FOCUS
169834223	https://volunteer.ala.org.au/validate/task/169834223	Valid		system	Tile_024-012-000_0-000.jpg		2021-04-09 23:51:35	2021-04-10 00:44:58		NO		IN FOCUS
169834223	https://volunteer.ala.org.au/validate/task/169834223	Valid		system	Tile_024-012-000_0-000.jpg		2021-04-09 18:32:50	2021-04-10 00:44:58		NO		OUT OF FOCUS
169834223	https://volunteer.ala.org.au/validate/task/169834223	Valid		system	Tile_024-012-000_0-000.jpg		2021-04-10 00:44:58	2021-04-10 00:44:58		NO		IN FOCUS
169834223	https://volunteer.ala.org.au/validate/task/169834223	Valid		system	Tile_024-012-000_0-000.jpg			2021-04-10 00:44:58		NO		IN FOCUS
169834224	https://volunteer.ala.org.au/validate/task/169834224	Valid		system	Tile_024-013-000_0-000.jpg		2021-04-10 00:45:08	2021-04-10 00:45:08		NO		IN FOCUS
169834224	https://volunteer.ala.org.au/validate/task/169834224	Valid		system	Tile_024-013-000_0-000.jpg		2021-04-09 23:51:45	2021-04-10 00:45:08		NO		IN FOCUS
169834224	https://volunteer.ala.org.au/validate/task/169834224	Valid		system	Tile_024-013-000_0-000.jpg			2021-04-10 00:45:08		NO		IN FOCUS
169834224	https://volunteer.ala.org.au/validate/task/169834224	Valid		system	Tile_024-013-000_0-000.jpg		2021-04-09 18:33:12	2021-04-10 00:45:08		NO		OUT OF FOCUS
169834224	https://volunteer.ala.org.au/validate/task/169834224	Valid		system	Tile_024-013-000_0-000.jpg		2021-04-09 13:06:04	2021-04-10 00:45:08		NO		IN FOCUS
169834225	https://volunteer.ala.org.au/validate/task/169834225	Valid		system	Tile_024-014-000_0-000.jpg		2021-04-09 13:06:17	2021-04-10 00:45:25		NO		IN FOCUS
169834225	https://volunteer.ala.org.au/validate/task/169834225	Valid		system	Tile_024-014-000_0-000.jpg		2021-04-09 23:51:54	2021-04-10 00:45:25		NO		IN FOCUS
169834225	https://volunteer.ala.org.au/validate/task/169834225	Valid		system	Tile_024-014-000_0-000.jpg		2021-04-09 18:33:41	2021-04-10 00:45:25		NO		OUT OF FOCUS
169834225	https://volunteer.ala.org.au/validate/task/169834225	Valid		system	Tile_024-014-000_0-000.jpg			2021-04-10 00:45:25		NO		IN FOCUS
169834225	https://volunteer.ala.org.au/validate/task/169834225	Valid		system	Tile_024-014-000_0-000.jpg		2021-04-10 00:45:25	2021-04-10 00:45:25		NO		IN FOCUS
169834226	https://volunteer.ala.org.au/validate/task/169834226	Valid		system	Tile_024-015-000_0-000.jpg			2021-04-10 00:45:34		NO		IN FOCUS
169834226	https://volunteer.ala.org.au/validate/task/169834226	Valid		system	Tile_024-015-000_0-000.jpg		2021-04-09 23:52:03	2021-04-10 00:45:34		NO		IN FOCUS
169834226	https://volunteer.ala.org.au/validate/task/169834226	Valid		system	Tile_024-015-000_0-000.jpg		2021-04-09 18:34:00	2021-04-10 00:45:34		NO		OUT OF FOCUS
169834226	https://volunteer.ala.org.au/validate/task/169834226	Valid		system	Tile_024-015-000_0-000.jpg		2021-04-10 00:45:34	2021-04-10 00:45:34		NO		IN FOCUS
169834226	https://volunteer.ala.org.au/validate/task/169834226	Valid		system	Tile_024-015-000_0-000.jpg		2021-04-09 13:06:30	2021-04-10 00:45:34		NO		IN FOCUS
169834511	https://volunteer.ala.org.au/validate/task/169834511	Valid		system	Tile_024-026-000_0-000.jpg		2021-04-10 00:46:47	2021-04-10 00:46:47		NO		IN FOCUS
169834511	https://volunteer.ala.org.au/validate/task/169834511	Valid		system	Tile_024-026-000_0-000.jpg		2021-04-09 13:08:56	2021-04-10 00:46:47		NO		IN FOCUS
169834511	https://volunteer.ala.org.au/validate/task/169834511	Valid		system	Tile_024-026-000_0-000.jpg		2021-04-09 23:55:56	2021-04-10 00:46:47		NO		IN FOCUS
169834511	https://volunteer.ala.org.au/validate/task/169834511	Valid		system	Tile_024-026-000_0-000.jpg			2021-04-10 00:46:47		NO		IN FOCUS
169834511	https://volunteer.ala.org.au/validate/task/169834511	Valid		system	Tile_024-026-000_0-000.jpg		2021-04-09 18:42:43	2021-04-10 00:46:47		NO		OUT OF FOCUS
169834515	https://volunteer.ala.org.au/validate/task/169834515	Valid		system	Tile_024-030-000_0-000.jpg		2021-04-09 23:56:38	2021-04-10 00:47:58		NO		IN FOCUS
169834515	https://volunteer.ala.org.au/validate/task/169834515	Valid		system	Tile_024-030-000_0-000.jpg			2021-04-10 00:47:58		NO		IN FOCUS
169834515	https://volunteer.ala.org.au/validate/task/169834515	Valid		system	Tile_024-030-000_0-000.jpg		2021-04-10 00:47:58	2021-04-10 00:47:58		NO		IN FOCUS
169834515	https://volunteer.ala.org.au/validate/task/169834515	Valid		system	Tile_024-030-000_0-000.jpg		2021-04-09 18:44:54	2021-04-10 00:47:58	3	YES	Both MIDDLE and EDGE	IN FOCUS		Spores
169834515	https://volunteer.ala.org.au/validate/task/169834515	Valid		system	Tile_024-030-000_0-000.jpg		2021-04-09 13:10:09	2021-04-10 00:47:58		NO		IN FOCUS
169834525	https://volunteer.ala.org.au/validate/task/169834525	Valid		system	Tile_024-040-000_0-000.jpg		2021-04-09 18:49:44	2021-04-10 00:48:21		NO		IN FOCUS
169834525	https://volunteer.ala.org.au/validate/task/169834525	Valid		system	Tile_024-040-000_0-000.jpg		2021-04-09 13:17:36	2021-04-10 00:48:21		NO		IN FOCUS
169834525	https://volunteer.ala.org.au/validate/task/169834525	Valid		system	Tile_024-040-000_0-000.jpg			2021-04-10 00:48:21		NO		IN FOCUS
169834525	https://volunteer.ala.org.au/validate/task/169834525	Valid		system	Tile_024-040-000_0-000.jpg		2021-04-10 00:48:21	2021-04-10 00:48:21		NO		IN FOCUS
169834527	https://volunteer.ala.org.au/validate/task/169834527	Valid		system	Tile_024-042-000_0-000.jpg		2021-04-10 00:02:19	2021-04-10 00:48:42		NO		IN FOCUS
169834527	https://volunteer.ala.org.au/validate/task/169834527	Valid		system	Tile_024-042-000_0-000.jpg		2021-04-09 13:17:59	2021-04-10 00:48:42		NO		IN FOCUS
169834527	https://volunteer.ala.org.au/validate/task/169834527	Valid		system	Tile_024-042-000_0-000.jpg		2021-04-09 18:51:13	2021-04-10 00:48:42	2	YES	EDGE	IN FOCUS		Spores
169834527	https://volunteer.ala.org.au/validate/task/169834527	Valid		system	Tile_024-042-000_0-000.jpg			2021-04-10 00:48:42		NO		IN FOCUS
169834527	https://volunteer.ala.org.au/validate/task/169834527	Valid		system	Tile_024-042-000_0-000.jpg		2021-04-10 00:48:42	2021-04-10 00:48:42		NO		IN FOCUS
169834528	https://volunteer.ala.org.au/validate/task/169834528	Valid		system	Tile_024-043-000_0-000.jpg		2021-04-10 00:48:53	2021-04-10 00:48:53		NO		IN FOCUS
169834528	https://volunteer.ala.org.au/validate/task/169834528	Valid		system	Tile_024-043-000_0-000.jpg		2021-04-09 18:51:29	2021-04-10 00:48:53		NO		IN FOCUS
169834528	https://volunteer.ala.org.au/validate/task/169834528	Valid		system	Tile_024-043-000_0-000.jpg		2021-04-09 13:19:00	2021-04-10 00:48:53		NO		IN FOCUS
169834528	https://volunteer.ala.org.au/validate/task/169834528	Valid		system	Tile_024-043-000_0-000.jpg			2021-04-10 00:48:53		NO		IN FOCUS
169834535	https://volunteer.ala.org.au/validate/task/169834535	Valid		system	Tile_024-050-000_0-000.jpg		2021-04-09 13:20:26	2021-04-10 00:50:00		NO		IN FOCUS
169834535	https://volunteer.ala.org.au/validate/task/169834535	Valid		system	Tile_024-050-000_0-000.jpg		2021-04-09 18:54:48	2021-04-10 00:50:00		NO		IN FOCUS
169834535	https://volunteer.ala.org.au/validate/task/169834535	Valid		system	Tile_024-050-000_0-000.jpg			2021-04-10 00:50:00		NO		IN FOCUS
169834535	https://volunteer.ala.org.au/validate/task/169834535	Valid		system	Tile_024-050-000_0-000.jpg		2021-04-10 00:50:00	2021-04-10 00:50:00		NO		IN FOCUS
169834529	https://volunteer.ala.org.au/validate/task/169834529	Valid		system	Tile_024-044-000_0-000.jpg		2021-04-10 01:56:42	2021-04-10 01:56:43		NO		IN FOCUS
169834529	https://volunteer.ala.org.au/validate/task/169834529	Valid		system	Tile_024-044-000_0-000.jpg		2021-04-09 18:51:52	2021-04-10 01:56:43		NO		IN FOCUS
169834529	https://volunteer.ala.org.au/validate/task/169834529	Valid		system	Tile_024-044-000_0-000.jpg			2021-04-10 01:56:43		NO		IN FOCUS
169834529	https://volunteer.ala.org.au/validate/task/169834529	Valid		system	Tile_024-044-000_0-000.jpg		2021-04-09 13:19:12	2021-04-10 01:56:43		NO		IN FOCUS
169834533	https://volunteer.ala.org.au/validate/task/169834533	Valid		system	Tile_024-048-000_0-000.jpg		2021-04-10 01:58:11	2021-04-10 01:58:11		NO		IN FOCUS
169834533	https://volunteer.ala.org.au/validate/task/169834533	Valid		system	Tile_024-048-000_0-000.jpg			2021-04-10 01:58:11		NO		IN FOCUS
169834533	https://volunteer.ala.org.au/validate/task/169834533	Valid		system	Tile_024-048-000_0-000.jpg		2021-04-09 18:54:12	2021-04-10 01:58:11		NO		IN FOCUS
169834533	https://volunteer.ala.org.au/validate/task/169834533	Valid		system	Tile_024-048-000_0-000.jpg		2021-04-09 13:20:01	2021-04-10 01:58:11		NO		IN FOCUS
169834534	https://volunteer.ala.org.au/validate/task/169834534	Valid		system	Tile_024-049-000_0-000.jpg			2021-04-10 01:58:32		NO		IN FOCUS
169834534	https://volunteer.ala.org.au/validate/task/169834534	Valid		system	Tile_024-049-000_0-000.jpg		2021-04-09 13:20:15	2021-04-10 01:58:32		NO		IN FOCUS
169834534	https://volunteer.ala.org.au/validate/task/169834534	Valid		system	Tile_024-049-000_0-000.jpg		2021-04-09 18:54:34	2021-04-10 01:58:32		NO		IN FOCUS
169834534	https://volunteer.ala.org.au/validate/task/169834534	Valid		system	Tile_024-049-000_0-000.jpg		2021-04-10 01:58:32	2021-04-10 01:58:32		NO		IN FOCUS
169834539	https://volunteer.ala.org.au/validate/task/169834539	Valid		system	Tile_024-054-000_0-000.jpg		2021-04-09 18:57:31	2021-04-10 01:59:55		NO		IN FOCUS
169834539	https://volunteer.ala.org.au/validate/task/169834539	Valid		system	Tile_024-054-000_0-000.jpg			2021-04-10 01:59:55		NO		IN FOCUS
169834539	https://volunteer.ala.org.au/validate/task/169834539	Valid		system	Tile_024-054-000_0-000.jpg		2021-04-09 13:22:12	2021-04-10 01:59:55		NO		IN FOCUS
169834539	https://volunteer.ala.org.au/validate/task/169834539	Valid		system	Tile_024-054-000_0-000.jpg		2021-04-10 01:59:55	2021-04-10 01:59:55		NO		IN FOCUS
169834540	https://volunteer.ala.org.au/validate/task/169834540	Valid		system	Tile_024-055-000_0-000.jpg		2021-04-09 13:22:24	2021-04-10 02:00:10		NO		IN FOCUS
169834540	https://volunteer.ala.org.au/validate/task/169834540	Valid		system	Tile_024-055-000_0-000.jpg		2021-04-10 02:00:10	2021-04-10 02:00:10		NO		IN FOCUS
169834540	https://volunteer.ala.org.au/validate/task/169834540	Valid		system	Tile_024-055-000_0-000.jpg			2021-04-10 02:00:10		NO		IN FOCUS
169834540	https://volunteer.ala.org.au/validate/task/169834540	Valid		system	Tile_024-055-000_0-000.jpg		2021-04-09 18:57:49	2021-04-10 02:00:10		NO		IN FOCUS
169834541	https://volunteer.ala.org.au/validate/task/169834541	Valid		system	Tile_024-056-000_0-000.jpg		2021-04-10 02:00:25	2021-04-10 02:00:26		NO		IN FOCUS
169834541	https://volunteer.ala.org.au/validate/task/169834541	Valid		system	Tile_024-056-000_0-000.jpg			2021-04-10 02:00:26		NO		IN FOCUS
169834541	https://volunteer.ala.org.au/validate/task/169834541	Valid		system	Tile_024-056-000_0-000.jpg		2021-04-09 13:22:36	2021-04-10 02:00:26		NO		IN FOCUS
169834541	https://volunteer.ala.org.au/validate/task/169834541	Valid		system	Tile_024-056-000_0-000.jpg		2021-04-09 18:58:06	2021-04-10 02:00:26		NO		IN FOCUS
169834543	https://volunteer.ala.org.au/validate/task/169834543	Valid		system	Tile_024-058-000_0-000.jpg		2021-04-10 02:00:49	2021-04-10 02:00:49		NO		IN FOCUS
169834543	https://volunteer.ala.org.au/validate/task/169834543	Valid		system	Tile_024-058-000_0-000.jpg			2021-04-10 02:00:49		NO		IN FOCUS
169834543	https://volunteer.ala.org.au/validate/task/169834543	Valid		system	Tile_024-058-000_0-000.jpg		2021-04-09 18:58:56	2021-04-10 02:00:49		NO		IN FOCUS
169834543	https://volunteer.ala.org.au/validate/task/169834543	Valid		system	Tile_024-058-000_0-000.jpg		2021-04-09 13:22:59	2021-04-10 02:00:49		NO		IN FOCUS
169834546	https://volunteer.ala.org.au/validate/task/169834546	Valid		system	Tile_025-001-000_0-000.jpg		2021-04-09 13:29:40	2021-04-10 02:01:25		NO		IN FOCUS
169834546	https://volunteer.ala.org.au/validate/task/169834546	Valid		system	Tile_025-001-000_0-000.jpg			2021-04-10 02:01:25		NO		IN FOCUS
169834546	https://volunteer.ala.org.au/validate/task/169834546	Valid		system	Tile_025-001-000_0-000.jpg		2021-04-09 18:59:51	2021-04-10 02:01:25		NO		IN FOCUS
169834546	https://volunteer.ala.org.au/validate/task/169834546	Valid		system	Tile_025-001-000_0-000.jpg		2021-04-10 02:01:24	2021-04-10 02:01:25		NO		IN FOCUS
169834547	https://volunteer.ala.org.au/validate/task/169834547	Valid		system	Tile_025-002-000_0-000.jpg		2021-04-10 02:02:01	2021-04-10 02:02:01		NO		IN FOCUS
169834547	https://volunteer.ala.org.au/validate/task/169834547	Valid		system	Tile_025-002-000_0-000.jpg		2021-04-09 19:00:10	2021-04-10 02:02:01		NO		IN FOCUS
169834547	https://volunteer.ala.org.au/validate/task/169834547	Valid		system	Tile_025-002-000_0-000.jpg			2021-04-10 02:02:01		NO		IN FOCUS
169834547	https://volunteer.ala.org.au/validate/task/169834547	Valid		system	Tile_025-002-000_0-000.jpg		2021-04-09 13:29:53	2021-04-10 02:02:01		NO		IN FOCUS
169834549	https://volunteer.ala.org.au/validate/task/169834549	Valid		system	Tile_025-004-000_0-000.jpg		2021-04-09 19:01:02	2021-04-10 02:02:24		NO		IN FOCUS
169834549	https://volunteer.ala.org.au/validate/task/169834549	Valid		system	Tile_025-004-000_0-000.jpg		2021-04-09 13:30:17	2021-04-10 02:02:24		NO		IN FOCUS
169834549	https://volunteer.ala.org.au/validate/task/169834549	Valid		system	Tile_025-004-000_0-000.jpg		2021-04-10 02:02:24	2021-04-10 02:02:24		NO		IN FOCUS
169834549	https://volunteer.ala.org.au/validate/task/169834549	Valid		system	Tile_025-004-000_0-000.jpg			2021-04-10 02:02:24		NO		IN FOCUS
169834550	https://volunteer.ala.org.au/validate/task/169834550	Valid		system	Tile_025-005-000_0-000.jpg		2021-04-09 13:30:28	2021-04-10 02:02:43		NO		IN FOCUS
169834550	https://volunteer.ala.org.au/validate/task/169834550	Valid		system	Tile_025-005-000_0-000.jpg			2021-04-10 02:02:43		NO		IN FOCUS
169834550	https://volunteer.ala.org.au/validate/task/169834550	Valid		system	Tile_025-005-000_0-000.jpg		2021-04-09 19:01:26	2021-04-10 02:02:43		NO		IN FOCUS
169834550	https://volunteer.ala.org.au/validate/task/169834550	Valid		system	Tile_025-005-000_0-000.jpg		2021-04-10 02:02:43	2021-04-10 02:02:43		NO		IN FOCUS
169834551	https://volunteer.ala.org.au/validate/task/169834551	Valid		system	Tile_025-006-000_0-000.jpg			2021-04-10 02:02:57		NO		IN FOCUS
169834551	https://volunteer.ala.org.au/validate/task/169834551	Valid		system	Tile_025-006-000_0-000.jpg		2021-04-09 13:30:40	2021-04-10 02:02:57		NO		IN FOCUS
169834551	https://volunteer.ala.org.au/validate/task/169834551	Valid		system	Tile_025-006-000_0-000.jpg		2021-04-10 02:02:57	2021-04-10 02:02:57		NO		IN FOCUS
169834551	https://volunteer.ala.org.au/validate/task/169834551	Valid		system	Tile_025-006-000_0-000.jpg		2021-04-09 19:01:47	2021-04-10 02:02:57		NO		IN FOCUS
169834553	https://volunteer.ala.org.au/validate/task/169834553	Valid		system	Tile_025-008-000_0-000.jpg		2021-04-10 02:03:20	2021-04-10 02:03:20		NO		IN FOCUS
169834553	https://volunteer.ala.org.au/validate/task/169834553	Valid		system	Tile_025-008-000_0-000.jpg		2021-04-09 19:02:39	2021-04-10 02:03:20		NO		IN FOCUS
169834553	https://volunteer.ala.org.au/validate/task/169834553	Valid		system	Tile_025-008-000_0-000.jpg		2021-04-09 13:31:04	2021-04-10 02:03:20		NO		IN FOCUS
169834553	https://volunteer.ala.org.au/validate/task/169834553	Valid		system	Tile_025-008-000_0-000.jpg			2021-04-10 02:03:20		NO		IN FOCUS
169834557	https://volunteer.ala.org.au/validate/task/169834557	Valid		system	Tile_025-012-000_0-000.jpg			2021-04-10 02:04:59		NO		IN FOCUS
169834557	https://volunteer.ala.org.au/validate/task/169834557	Valid		system	Tile_025-012-000_0-000.jpg		2021-04-09 13:32:01	2021-04-10 02:04:59		NO		IN FOCUS
169834557	https://volunteer.ala.org.au/validate/task/169834557	Valid		system	Tile_025-012-000_0-000.jpg		2021-04-09 19:05:13	2021-04-10 02:04:59		NO		IN FOCUS
169834557	https://volunteer.ala.org.au/validate/task/169834557	Valid		system	Tile_025-012-000_0-000.jpg		2021-04-10 02:04:59	2021-04-10 02:04:59		NO		IN FOCUS
169834558	https://volunteer.ala.org.au/validate/task/169834558	Valid		system	Tile_025-013-000_0-000.jpg			2021-04-10 02:05:17		NO		IN FOCUS
169834558	https://volunteer.ala.org.au/validate/task/169834558	Valid		system	Tile_025-013-000_0-000.jpg		2021-04-09 13:32:13	2021-04-10 02:05:17		NO		IN FOCUS
169834558	https://volunteer.ala.org.au/validate/task/169834558	Valid		system	Tile_025-013-000_0-000.jpg		2021-04-10 02:05:17	2021-04-10 02:05:17		NO		IN FOCUS
169834558	https://volunteer.ala.org.au/validate/task/169834558	Valid		system	Tile_025-013-000_0-000.jpg		2021-04-09 19:05:38	2021-04-10 02:05:17		NO		IN FOCUS
169834559	https://volunteer.ala.org.au/validate/task/169834559	Valid		system	Tile_025-014-000_0-000.jpg		2021-04-09 13:32:26	2021-04-10 02:47:20		NO		IN FOCUS
169834559	https://volunteer.ala.org.au/validate/task/169834559	Valid		system	Tile_025-014-000_0-000.jpg			2021-04-10 02:47:20		NO		IN FOCUS
169834559	https://volunteer.ala.org.au/validate/task/169834559	Valid		system	Tile_025-014-000_0-000.jpg		2021-04-10 02:47:19	2021-04-10 02:47:20		NO		IN FOCUS
169834559	https://volunteer.ala.org.au/validate/task/169834559	Valid		system	Tile_025-014-000_0-000.jpg		2021-04-09 19:06:06	2021-04-10 02:47:20		NO		IN FOCUS
169834560	https://volunteer.ala.org.au/validate/task/169834560	Valid		system	Tile_025-015-000_0-000.jpg		2021-04-09 19:06:28	2021-04-10 02:47:34		NO		IN FOCUS
169834560	https://volunteer.ala.org.au/validate/task/169834560	Valid		system	Tile_025-015-000_0-000.jpg		2021-04-10 02:47:34	2021-04-10 02:47:34		NO		IN FOCUS
169834560	https://volunteer.ala.org.au/validate/task/169834560	Valid		system	Tile_025-015-000_0-000.jpg		2021-04-09 13:32:38	2021-04-10 02:47:34		NO		IN FOCUS
169834560	https://volunteer.ala.org.au/validate/task/169834560	Valid		system	Tile_025-015-000_0-000.jpg			2021-04-10 02:47:34		NO		IN FOCUS
169834563	https://volunteer.ala.org.au/validate/task/169834563	Valid		system	Tile_025-018-000_0-000.jpg		2021-04-10 02:49:29	2021-04-10 02:49:29		NO		IN FOCUS
169834563	https://volunteer.ala.org.au/validate/task/169834563	Valid		system	Tile_025-018-000_0-000.jpg			2021-04-10 02:49:29		NO		IN FOCUS
169834563	https://volunteer.ala.org.au/validate/task/169834563	Valid		system	Tile_025-018-000_0-000.jpg		2021-04-09 13:33:20	2021-04-10 02:49:29		NO		IN FOCUS
169834563	https://volunteer.ala.org.au/validate/task/169834563	Valid		system	Tile_025-018-000_0-000.jpg		2021-04-09 19:07:43	2021-04-10 02:49:29		NO		IN FOCUS
169834564	https://volunteer.ala.org.au/validate/task/169834564	Valid		system	Tile_025-019-000_0-000.jpg		2021-04-09 13:33:32	2021-04-10 02:50:09		NO		IN FOCUS
169834564	https://volunteer.ala.org.au/validate/task/169834564	Valid		system	Tile_025-019-000_0-000.jpg		2021-04-09 19:08:11	2021-04-10 02:50:09		NO		IN FOCUS
169834564	https://volunteer.ala.org.au/validate/task/169834564	Valid		system	Tile_025-019-000_0-000.jpg			2021-04-10 02:50:09		NO		IN FOCUS
169834564	https://volunteer.ala.org.au/validate/task/169834564	Valid		system	Tile_025-019-000_0-000.jpg		2021-04-10 02:50:09	2021-04-10 02:50:09		NO		IN FOCUS
169834565	https://volunteer.ala.org.au/validate/task/169834565	Valid		system	Tile_025-020-000_0-000.jpg		2021-04-09 19:08:35	2021-04-10 02:50:23		NO		IN FOCUS
169834565	https://volunteer.ala.org.au/validate/task/169834565	Valid		system	Tile_025-020-000_0-000.jpg		2021-04-09 13:33:44	2021-04-10 02:50:23		NO		IN FOCUS
169834565	https://volunteer.ala.org.au/validate/task/169834565	Valid		system	Tile_025-020-000_0-000.jpg		2021-04-10 02:50:23	2021-04-10 02:50:23		NO		IN FOCUS
169834565	https://volunteer.ala.org.au/validate/task/169834565	Valid		system	Tile_025-020-000_0-000.jpg			2021-04-10 02:50:23		NO		IN FOCUS
169834566	https://volunteer.ala.org.au/validate/task/169834566	Valid		system	Tile_025-021-000_0-000.jpg		2021-04-10 02:51:14	2021-04-10 02:51:15		NO		IN FOCUS
169834566	https://volunteer.ala.org.au/validate/task/169834566	Valid		system	Tile_025-021-000_0-000.jpg		2021-04-09 13:33:56	2021-04-10 02:51:15		NO		IN FOCUS
169834566	https://volunteer.ala.org.au/validate/task/169834566	Valid		system	Tile_025-021-000_0-000.jpg		2021-04-09 19:09:00	2021-04-10 02:51:15		NO		IN FOCUS
169834566	https://volunteer.ala.org.au/validate/task/169834566	Valid		system	Tile_025-021-000_0-000.jpg			2021-04-10 02:51:15		NO		IN FOCUS
169834567	https://volunteer.ala.org.au/validate/task/169834567	Valid		system	Tile_025-022-000_0-000.jpg		2021-04-09 19:09:19	2021-04-10 02:51:29		NO		IN FOCUS
169834567	https://volunteer.ala.org.au/validate/task/169834567	Valid		system	Tile_025-022-000_0-000.jpg		2021-04-09 13:34:08	2021-04-10 02:51:29		NO		IN FOCUS
169834567	https://volunteer.ala.org.au/validate/task/169834567	Valid		system	Tile_025-022-000_0-000.jpg			2021-04-10 02:51:29		NO		IN FOCUS
169834567	https://volunteer.ala.org.au/validate/task/169834567	Valid		system	Tile_025-022-000_0-000.jpg		2021-04-10 02:51:29	2021-04-10 02:51:29		NO		IN FOCUS
169834569	https://volunteer.ala.org.au/validate/task/169834569	Valid		system	Tile_025-024-000_0-000.jpg			2021-04-10 02:52:51		NO		IN FOCUS
169834569	https://volunteer.ala.org.au/validate/task/169834569	Valid		system	Tile_025-024-000_0-000.jpg		2021-04-10 02:52:50	2021-04-10 02:52:51		NO		IN FOCUS
169834569	https://volunteer.ala.org.au/validate/task/169834569	Valid		system	Tile_025-024-000_0-000.jpg		2021-04-09 13:34:33	2021-04-10 02:52:51		NO		IN FOCUS
169834569	https://volunteer.ala.org.au/validate/task/169834569	Valid		system	Tile_025-024-000_0-000.jpg		2021-04-09 19:10:51	2021-04-10 02:52:51		NO		IN FOCUS
169834570	https://volunteer.ala.org.au/validate/task/169834570	Valid		system	Tile_025-025-000_0-000.jpg		2021-04-10 02:53:36	2021-04-10 02:53:37		NO		IN FOCUS
169834570	https://volunteer.ala.org.au/validate/task/169834570	Valid		system	Tile_025-025-000_0-000.jpg		2021-04-09 19:11:07	2021-04-10 02:53:37		NO		IN FOCUS
169834570	https://volunteer.ala.org.au/validate/task/169834570	Valid		system	Tile_025-025-000_0-000.jpg			2021-04-10 02:53:37		NO		IN FOCUS
169834570	https://volunteer.ala.org.au/validate/task/169834570	Valid		system	Tile_025-025-000_0-000.jpg		2021-04-09 13:34:45	2021-04-10 02:53:37		NO		IN FOCUS
169834571	https://volunteer.ala.org.au/validate/task/169834571	Valid		system	Tile_025-026-000_0-000.jpg		2021-04-10 02:54:41	2021-04-10 02:54:41		NO		IN FOCUS
169834571	https://volunteer.ala.org.au/validate/task/169834571	Valid		system	Tile_025-026-000_0-000.jpg			2021-04-10 02:54:41		NO		IN FOCUS
169834571	https://volunteer.ala.org.au/validate/task/169834571	Valid		system	Tile_025-026-000_0-000.jpg		2021-04-09 19:11:26	2021-04-10 02:54:41		NO		IN FOCUS
169834571	https://volunteer.ala.org.au/validate/task/169834571	Valid		system	Tile_025-026-000_0-000.jpg		2021-04-09 13:35:15	2021-04-10 02:54:41		NO		IN FOCUS
169834572	https://volunteer.ala.org.au/validate/task/169834572	Valid		system	Tile_025-027-000_0-000.jpg		2021-04-09 19:11:48	2021-04-10 02:54:56		NO		IN FOCUS
169834572	https://volunteer.ala.org.au/validate/task/169834572	Valid		system	Tile_025-027-000_0-000.jpg		2021-04-09 13:35:27	2021-04-10 02:54:56		NO		IN FOCUS
169834572	https://volunteer.ala.org.au/validate/task/169834572	Valid		system	Tile_025-027-000_0-000.jpg			2021-04-10 02:54:56		NO		IN FOCUS
169834572	https://volunteer.ala.org.au/validate/task/169834572	Valid		system	Tile_025-027-000_0-000.jpg		2021-04-10 02:54:56	2021-04-10 02:54:56		NO		IN FOCUS
169834573	https://volunteer.ala.org.au/validate/task/169834573	Valid		system	Tile_025-028-000_0-000.jpg			2021-04-10 02:55:12		NO		IN FOCUS
169834573	https://volunteer.ala.org.au/validate/task/169834573	Valid		system	Tile_025-028-000_0-000.jpg		2021-04-10 02:55:12	2021-04-10 02:55:12		NO		IN FOCUS
169834573	https://volunteer.ala.org.au/validate/task/169834573	Valid		system	Tile_025-028-000_0-000.jpg		2021-04-09 19:12:10	2021-04-10 02:55:12		NO		IN FOCUS
169834573	https://volunteer.ala.org.au/validate/task/169834573	Valid		system	Tile_025-028-000_0-000.jpg		2021-04-09 13:35:41	2021-04-10 02:55:12		NO		IN FOCUS
169834575	https://volunteer.ala.org.au/validate/task/169834575	Valid		system	Tile_025-030-000_0-000.jpg		2021-04-09 19:12:52	2021-04-10 02:56:04		NO		IN FOCUS
169834575	https://volunteer.ala.org.au/validate/task/169834575	Valid		system	Tile_025-030-000_0-000.jpg		2021-04-10 02:56:03	2021-04-10 02:56:04		NO		IN FOCUS
169834575	https://volunteer.ala.org.au/validate/task/169834575	Valid		system	Tile_025-030-000_0-000.jpg			2021-04-10 02:56:04		NO		IN FOCUS
169834575	https://volunteer.ala.org.au/validate/task/169834575	Valid		system	Tile_025-030-000_0-000.jpg		2021-04-09 13:36:26	2021-04-10 02:56:04		NO		IN FOCUS
169834576	https://volunteer.ala.org.au/validate/task/169834576	Valid		system	Tile_025-031-000_0-000.jpg		2021-04-09 19:13:11	2021-04-10 02:56:45		NO		IN FOCUS
169834576	https://volunteer.ala.org.au/validate/task/169834576	Valid		system	Tile_025-031-000_0-000.jpg		2021-04-09 13:36:39	2021-04-10 02:56:45		NO		IN FOCUS
169834576	https://volunteer.ala.org.au/validate/task/169834576	Valid		system	Tile_025-031-000_0-000.jpg		2021-04-10 02:56:45	2021-04-10 02:56:45		NO		IN FOCUS
169834576	https://volunteer.ala.org.au/validate/task/169834576	Valid		system	Tile_025-031-000_0-000.jpg			2021-04-10 02:56:45		NO		IN FOCUS
169834578	https://volunteer.ala.org.au/validate/task/169834578	Valid		system	Tile_025-033-000_0-000.jpg		2021-04-09 19:14:06	2021-04-10 02:57:29		NO		IN FOCUS
169834578	https://volunteer.ala.org.au/validate/task/169834578	Valid		system	Tile_025-033-000_0-000.jpg		2021-04-09 13:37:04	2021-04-10 02:57:29		NO		IN FOCUS
169834578	https://volunteer.ala.org.au/validate/task/169834578	Valid		system	Tile_025-033-000_0-000.jpg		2021-04-10 02:57:28	2021-04-10 02:57:29		NO		IN FOCUS
169834578	https://volunteer.ala.org.au/validate/task/169834578	Valid		system	Tile_025-033-000_0-000.jpg			2021-04-10 02:57:29		NO		IN FOCUS
169834581	https://volunteer.ala.org.au/validate/task/169834581	Valid		system	Tile_025-036-000_0-000.jpg		2021-04-10 02:59:35	2021-04-10 02:59:35		NO		IN FOCUS
169834581	https://volunteer.ala.org.au/validate/task/169834581	Valid		system	Tile_025-036-000_0-000.jpg		2021-04-09 19:15:07	2021-04-10 02:59:35		NO		IN FOCUS
169834581	https://volunteer.ala.org.au/validate/task/169834581	Valid		system	Tile_025-036-000_0-000.jpg			2021-04-10 02:59:35		NO		IN FOCUS
169834581	https://volunteer.ala.org.au/validate/task/169834581	Valid		system	Tile_025-036-000_0-000.jpg		2021-04-09 13:40:13	2021-04-10 02:59:35		NO		IN FOCUS
169834582	https://volunteer.ala.org.au/validate/task/169834582	Valid		system	Tile_025-037-000_0-000.jpg		2021-04-09 13:40:26	2021-04-10 03:00:27		NO		IN FOCUS
169834582	https://volunteer.ala.org.au/validate/task/169834582	Valid		system	Tile_025-037-000_0-000.jpg		2021-04-09 19:15:25	2021-04-10 03:00:27		NO		IN FOCUS
169834582	https://volunteer.ala.org.au/validate/task/169834582	Valid		system	Tile_025-037-000_0-000.jpg			2021-04-10 03:00:27		NO		IN FOCUS
169834582	https://volunteer.ala.org.au/validate/task/169834582	Valid		system	Tile_025-037-000_0-000.jpg		2021-04-10 03:00:26	2021-04-10 03:00:27		NO		IN FOCUS
169834584	https://volunteer.ala.org.au/validate/task/169834584	Valid		system	Tile_025-039-000_0-000.jpg		2021-04-09 19:16:08	2021-04-10 03:01:02		NO		IN FOCUS
169834584	https://volunteer.ala.org.au/validate/task/169834584	Valid		system	Tile_025-039-000_0-000.jpg		2021-04-09 13:40:51	2021-04-10 03:01:02		NO		IN FOCUS
169834584	https://volunteer.ala.org.au/validate/task/169834584	Valid		system	Tile_025-039-000_0-000.jpg			2021-04-10 03:01:02		NO		IN FOCUS
169834584	https://volunteer.ala.org.au/validate/task/169834584	Valid		system	Tile_025-039-000_0-000.jpg		2021-04-10 03:01:02	2021-04-10 03:01:02		NO		IN FOCUS
169834586	https://volunteer.ala.org.au/validate/task/169834586	Valid		system	Tile_025-041-000_0-000.jpg		2021-04-09 13:41:15	2021-04-10 03:01:48		NO		IN FOCUS
169834586	https://volunteer.ala.org.au/validate/task/169834586	Valid		system	Tile_025-041-000_0-000.jpg		2021-04-09 19:16:49	2021-04-10 03:01:48		NO		IN FOCUS
169834586	https://volunteer.ala.org.au/validate/task/169834586	Valid		system	Tile_025-041-000_0-000.jpg		2021-04-10 03:01:47	2021-04-10 03:01:48		NO		IN FOCUS
169834586	https://volunteer.ala.org.au/validate/task/169834586	Valid		system	Tile_025-041-000_0-000.jpg			2021-04-10 03:01:48		NO		IN FOCUS
169834587	https://volunteer.ala.org.au/validate/task/169834587	Valid		system	Tile_025-042-000_0-000.jpg		2021-04-10 03:02:02	2021-04-10 03:02:02		NO		IN FOCUS
169834587	https://volunteer.ala.org.au/validate/task/169834587	Valid		system	Tile_025-042-000_0-000.jpg			2021-04-10 03:02:02		NO		IN FOCUS
169834587	https://volunteer.ala.org.au/validate/task/169834587	Valid		system	Tile_025-042-000_0-000.jpg		2021-04-09 13:41:27	2021-04-10 03:02:02		NO		IN FOCUS
169834587	https://volunteer.ala.org.au/validate/task/169834587	Valid		system	Tile_025-042-000_0-000.jpg		2021-04-09 19:17:08	2021-04-10 03:02:02		NO		IN FOCUS
169834590	https://volunteer.ala.org.au/validate/task/169834590	Valid		system	Tile_025-045-000_0-000.jpg		2021-04-10 03:03:31	2021-04-10 03:03:31		NO		IN FOCUS
169834590	https://volunteer.ala.org.au/validate/task/169834590	Valid		system	Tile_025-045-000_0-000.jpg			2021-04-10 03:03:31		NO		IN FOCUS
169834590	https://volunteer.ala.org.au/validate/task/169834590	Valid		system	Tile_025-045-000_0-000.jpg		2021-04-09 13:42:06	2021-04-10 03:03:31		NO		IN FOCUS
169834590	https://volunteer.ala.org.au/validate/task/169834590	Valid		system	Tile_025-045-000_0-000.jpg		2021-04-09 19:18:24	2021-04-10 03:03:31		NO		IN FOCUS
169834593	https://volunteer.ala.org.au/validate/task/169834593	Valid		system	Tile_025-048-000_0-000.jpg		2021-04-09 19:20:01	2021-04-10 03:04:35		NO		IN FOCUS
169834593	https://volunteer.ala.org.au/validate/task/169834593	Valid		system	Tile_025-048-000_0-000.jpg		2021-04-10 03:04:35	2021-04-10 03:04:35		NO		IN FOCUS
169834593	https://volunteer.ala.org.au/validate/task/169834593	Valid		system	Tile_025-048-000_0-000.jpg		2021-04-09 13:43:44	2021-04-10 03:04:35		NO		IN FOCUS
169834593	https://volunteer.ala.org.au/validate/task/169834593	Valid		system	Tile_025-048-000_0-000.jpg			2021-04-10 03:04:35		NO		IN FOCUS
169834595	https://volunteer.ala.org.au/validate/task/169834595	Valid		system	Tile_025-050-000_0-000.jpg		2021-04-10 03:05:30	2021-04-10 03:05:31		NO		IN FOCUS
169834595	https://volunteer.ala.org.au/validate/task/169834595	Valid		system	Tile_025-050-000_0-000.jpg			2021-04-10 03:05:31		NO		IN FOCUS
169834595	https://volunteer.ala.org.au/validate/task/169834595	Valid		system	Tile_025-050-000_0-000.jpg		2021-04-09 13:44:18	2021-04-10 03:05:31		NO		IN FOCUS
169834595	https://volunteer.ala.org.au/validate/task/169834595	Valid		system	Tile_025-050-000_0-000.jpg		2021-04-09 19:20:48	2021-04-10 03:05:31		NO		IN FOCUS
169834596	https://volunteer.ala.org.au/validate/task/169834596	Valid		system	Tile_025-051-000_0-000.jpg		2021-04-09 19:21:02	2021-04-10 03:06:02		NO		IN FOCUS
169834596	https://volunteer.ala.org.au/validate/task/169834596	Valid		system	Tile_025-051-000_0-000.jpg		2021-04-09 13:44:30	2021-04-10 03:06:02		NO		IN FOCUS
169834596	https://volunteer.ala.org.au/validate/task/169834596	Valid		system	Tile_025-051-000_0-000.jpg		2021-04-10 03:06:02	2021-04-10 03:06:02		NO		IN FOCUS
169834596	https://volunteer.ala.org.au/validate/task/169834596	Valid		system	Tile_025-051-000_0-000.jpg			2021-04-10 03:06:02		NO		IN FOCUS
169834598	https://volunteer.ala.org.au/validate/task/169834598	Valid		system	Tile_025-053-000_0-000.jpg		2021-04-09 19:21:49	2021-04-10 03:07:03		NO		IN FOCUS
169834598	https://volunteer.ala.org.au/validate/task/169834598	Valid		system	Tile_025-053-000_0-000.jpg		2021-04-09 13:44:55	2021-04-10 03:07:03		NO		IN FOCUS
169834598	https://volunteer.ala.org.au/validate/task/169834598	Valid		system	Tile_025-053-000_0-000.jpg		2021-04-10 03:07:02	2021-04-10 03:07:03		NO		IN FOCUS
169834598	https://volunteer.ala.org.au/validate/task/169834598	Valid		system	Tile_025-053-000_0-000.jpg			2021-04-10 03:07:03		NO		IN FOCUS
169834602	https://volunteer.ala.org.au/validate/task/169834602	Valid		system	Tile_025-057-000_0-000.jpg		2021-04-10 03:08:44	2021-04-10 03:08:44		NO		IN FOCUS
169834602	https://volunteer.ala.org.au/validate/task/169834602	Valid		system	Tile_025-057-000_0-000.jpg		2021-04-09 13:47:46	2021-04-10 03:08:44		NO		IN FOCUS
169834602	https://volunteer.ala.org.au/validate/task/169834602	Valid		system	Tile_025-057-000_0-000.jpg			2021-04-10 03:08:44		NO		IN FOCUS
169834602	https://volunteer.ala.org.au/validate/task/169834602	Valid		system	Tile_025-057-000_0-000.jpg		2021-04-09 19:23:49	2021-04-10 03:08:44		NO		IN FOCUS
169834603	https://volunteer.ala.org.au/validate/task/169834603	Valid		system	Tile_025-058-000_0-000.jpg		2021-04-09 19:24:08	2021-04-10 03:09:26		NO		IN FOCUS
169834603	https://volunteer.ala.org.au/validate/task/169834603	Valid		system	Tile_025-058-000_0-000.jpg			2021-04-10 03:09:26		NO		IN FOCUS
169834603	https://volunteer.ala.org.au/validate/task/169834603	Valid		system	Tile_025-058-000_0-000.jpg		2021-04-09 13:47:58	2021-04-10 03:09:26		NO		IN FOCUS
169834603	https://volunteer.ala.org.au/validate/task/169834603	Valid		system	Tile_025-058-000_0-000.jpg		2021-04-10 03:09:26	2021-04-10 03:09:26		NO		IN FOCUS
169834604	https://volunteer.ala.org.au/validate/task/169834604	Valid		system	Tile_025-059-000_0-000.jpg		2021-04-09 13:48:10	2021-04-10 03:09:43		NO		IN FOCUS
169834604	https://volunteer.ala.org.au/validate/task/169834604	Valid		system	Tile_025-059-000_0-000.jpg		2021-04-09 19:24:24	2021-04-10 03:09:43		NO		IN FOCUS
169834604	https://volunteer.ala.org.au/validate/task/169834604	Valid		system	Tile_025-059-000_0-000.jpg			2021-04-10 03:09:43		NO		IN FOCUS
169834604	https://volunteer.ala.org.au/validate/task/169834604	Valid		system	Tile_025-059-000_0-000.jpg		2021-04-10 03:09:43	2021-04-10 03:09:43		NO		IN FOCUS
169834605	https://volunteer.ala.org.au/validate/task/169834605	Valid		system	Tile_025-060-000_0-000.jpg		2021-04-09 13:48:24	2021-04-10 03:10:03		NO		IN FOCUS
169834605	https://volunteer.ala.org.au/validate/task/169834605	Valid		system	Tile_025-060-000_0-000.jpg		2021-04-10 03:10:02	2021-04-10 03:10:03		NO		IN FOCUS
169834605	https://volunteer.ala.org.au/validate/task/169834605	Valid		system	Tile_025-060-000_0-000.jpg			2021-04-10 03:10:03		NO		IN FOCUS
169834605	https://volunteer.ala.org.au/validate/task/169834605	Valid		system	Tile_025-060-000_0-000.jpg		2021-04-09 19:24:39	2021-04-10 03:10:03		NO		IN FOCUS
169834606	https://volunteer.ala.org.au/validate/task/169834606	Valid		system	Tile_026-001-000_0-000.jpg		2021-04-09 13:48:35	2021-04-10 03:10:17		NO		IN FOCUS
169834606	https://volunteer.ala.org.au/validate/task/169834606	Valid		system	Tile_026-001-000_0-000.jpg		2021-04-09 19:25:07	2021-04-10 03:10:17		NO		IN FOCUS
169834606	https://volunteer.ala.org.au/validate/task/169834606	Valid		system	Tile_026-001-000_0-000.jpg			2021-04-10 03:10:17		NO		IN FOCUS
169834606	https://volunteer.ala.org.au/validate/task/169834606	Valid		system	Tile_026-001-000_0-000.jpg		2021-04-10 03:10:17	2021-04-10 03:10:17		NO		IN FOCUS
169834607	https://volunteer.ala.org.au/validate/task/169834607	Valid		system	Tile_026-002-000_0-000.jpg		2021-04-09 19:25:21	2021-04-10 03:10:39		NO		IN FOCUS
169834607	https://volunteer.ala.org.au/validate/task/169834607	Valid		system	Tile_026-002-000_0-000.jpg		2021-04-09 13:48:47	2021-04-10 03:10:39		NO		IN FOCUS
169834607	https://volunteer.ala.org.au/validate/task/169834607	Valid		system	Tile_026-002-000_0-000.jpg			2021-04-10 03:10:39		NO		IN FOCUS
169834607	https://volunteer.ala.org.au/validate/task/169834607	Valid		system	Tile_026-002-000_0-000.jpg		2021-04-10 03:10:38	2021-04-10 03:10:39		NO		IN FOCUS
169834612	https://volunteer.ala.org.au/validate/task/169834612	Valid		system	Tile_026-007-000_0-000.jpg			2021-04-10 03:14:06		NO		IN FOCUS
169834612	https://volunteer.ala.org.au/validate/task/169834612	Valid		system	Tile_026-007-000_0-000.jpg		2021-04-10 03:14:05	2021-04-10 03:14:06		NO		IN FOCUS
169834612	https://volunteer.ala.org.au/validate/task/169834612	Valid		system	Tile_026-007-000_0-000.jpg		2021-04-09 19:27:19	2021-04-10 03:14:06		NO		IN FOCUS
169834612	https://volunteer.ala.org.au/validate/task/169834612	Valid		system	Tile_026-007-000_0-000.jpg		2021-04-09 13:50:14	2021-04-10 03:14:06		NO		IN FOCUS
169834616	https://volunteer.ala.org.au/validate/task/169834616	Valid		system	Tile_026-011-000_0-000.jpg		2021-04-09 19:28:59	2021-04-10 03:16:55		NO		IN FOCUS
169834616	https://volunteer.ala.org.au/validate/task/169834616	Valid		system	Tile_026-011-000_0-000.jpg		2021-04-09 14:50:36	2021-04-10 03:16:55		NO		IN FOCUS
169834616	https://volunteer.ala.org.au/validate/task/169834616	Valid		system	Tile_026-011-000_0-000.jpg			2021-04-10 03:16:55		NO		IN FOCUS
169834616	https://volunteer.ala.org.au/validate/task/169834616	Valid		system	Tile_026-011-000_0-000.jpg		2021-04-10 03:16:55	2021-04-10 03:16:55		NO		IN FOCUS
169834617	https://volunteer.ala.org.au/validate/task/169834617	Valid		system	Tile_026-012-000_0-000.jpg		2021-04-09 14:51:16	2021-04-10 03:17:33		NO		IN FOCUS
169834617	https://volunteer.ala.org.au/validate/task/169834617	Valid		system	Tile_026-012-000_0-000.jpg		2021-04-10 03:17:33	2021-04-10 03:17:33		NO		IN FOCUS
169834617	https://volunteer.ala.org.au/validate/task/169834617	Valid		system	Tile_026-012-000_0-000.jpg			2021-04-10 03:17:33		NO		IN FOCUS
169834617	https://volunteer.ala.org.au/validate/task/169834617	Valid		system	Tile_026-012-000_0-000.jpg		2021-04-09 19:29:17	2021-04-10 03:17:33		NO		IN FOCUS
169834619	https://volunteer.ala.org.au/validate/task/169834619	Valid		system	Tile_026-014-000_0-000.jpg		2021-04-10 03:18:20	2021-04-10 03:18:20		NO		IN FOCUS
169834619	https://volunteer.ala.org.au/validate/task/169834619	Valid		system	Tile_026-014-000_0-000.jpg			2021-04-10 03:18:20		NO		IN FOCUS
169834619	https://volunteer.ala.org.au/validate/task/169834619	Valid		system	Tile_026-014-000_0-000.jpg		2021-04-09 19:29:51	2021-04-10 03:18:20		NO		IN FOCUS
169834619	https://volunteer.ala.org.au/validate/task/169834619	Valid		system	Tile_026-014-000_0-000.jpg		2021-04-09 15:18:30	2021-04-10 03:18:20		NO		IN FOCUS
169834620	https://volunteer.ala.org.au/validate/task/169834620	Valid		system	Tile_026-015-000_0-000.jpg		2021-04-09 19:30:07	2021-04-10 03:19:10		NO		IN FOCUS
169834620	https://volunteer.ala.org.au/validate/task/169834620	Valid		system	Tile_026-015-000_0-000.jpg		2021-04-09 15:18:42	2021-04-10 03:19:10		NO		IN FOCUS
169834620	https://volunteer.ala.org.au/validate/task/169834620	Valid		system	Tile_026-015-000_0-000.jpg			2021-04-10 03:19:10		NO		IN FOCUS
169834620	https://volunteer.ala.org.au/validate/task/169834620	Valid		system	Tile_026-015-000_0-000.jpg		2021-04-10 03:19:09	2021-04-10 03:19:10		NO		IN FOCUS
169834621	https://volunteer.ala.org.au/validate/task/169834621	Valid		system	Tile_026-016-000_0-000.jpg		2021-04-10 03:19:38	2021-04-10 03:19:38		NO		IN FOCUS
169834621	https://volunteer.ala.org.au/validate/task/169834621	Valid		system	Tile_026-016-000_0-000.jpg		2021-04-09 19:30:43	2021-04-10 03:19:38		NO		IN FOCUS
169834621	https://volunteer.ala.org.au/validate/task/169834621	Valid		system	Tile_026-016-000_0-000.jpg			2021-04-10 03:19:38		NO		IN FOCUS
169834621	https://volunteer.ala.org.au/validate/task/169834621	Valid		system	Tile_026-016-000_0-000.jpg		2021-04-09 15:18:54	2021-04-10 03:19:38		NO		IN FOCUS
169834623	https://volunteer.ala.org.au/validate/task/169834623	Valid		system	Tile_026-018-000_0-000.jpg		2021-04-10 03:20:30	2021-04-10 03:20:31		NO		IN FOCUS
169834623	https://volunteer.ala.org.au/validate/task/169834623	Valid		system	Tile_026-018-000_0-000.jpg			2021-04-10 03:20:31		NO		IN FOCUS
169834623	https://volunteer.ala.org.au/validate/task/169834623	Valid		system	Tile_026-018-000_0-000.jpg		2021-04-09 19:31:31	2021-04-10 03:20:31		NO		IN FOCUS
169834623	https://volunteer.ala.org.au/validate/task/169834623	Valid		system	Tile_026-018-000_0-000.jpg		2021-04-09 15:20:39	2021-04-10 03:20:31		NO		IN FOCUS
169834626	https://volunteer.ala.org.au/validate/task/169834626	Valid		system	Tile_026-021-000_0-000.jpg		2021-04-09 19:33:32	2021-04-10 03:21:51		NO		IN FOCUS
169834626	https://volunteer.ala.org.au/validate/task/169834626	Valid		system	Tile_026-021-000_0-000.jpg		2021-04-10 03:21:50	2021-04-10 03:21:51		NO		IN FOCUS
169834626	https://volunteer.ala.org.au/validate/task/169834626	Valid		system	Tile_026-021-000_0-000.jpg			2021-04-10 03:21:51		NO		IN FOCUS
169834626	https://volunteer.ala.org.au/validate/task/169834626	Valid		system	Tile_026-021-000_0-000.jpg		2021-04-09 15:21:16	2021-04-10 03:21:51		NO		IN FOCUS
169834628	https://volunteer.ala.org.au/validate/task/169834628	Valid		system	Tile_026-023-000_0-000.jpg		2021-04-10 03:22:51	2021-04-10 03:22:51		NO		IN FOCUS
169834628	https://volunteer.ala.org.au/validate/task/169834628	Valid		system	Tile_026-023-000_0-000.jpg		2021-04-09 15:21:39	2021-04-10 03:22:51		NO		IN FOCUS
169834628	https://volunteer.ala.org.au/validate/task/169834628	Valid		system	Tile_026-023-000_0-000.jpg			2021-04-10 03:22:51		NO		IN FOCUS
169834628	https://volunteer.ala.org.au/validate/task/169834628	Valid		system	Tile_026-023-000_0-000.jpg		2021-04-09 19:34:33	2021-04-10 03:22:51		NO		IN FOCUS
169834629	https://volunteer.ala.org.au/validate/task/169834629	Valid		system	Tile_026-024-000_0-000.jpg		2021-04-10 03:23:11	2021-04-10 03:23:12		NO		IN FOCUS
169834629	https://volunteer.ala.org.au/validate/task/169834629	Valid		system	Tile_026-024-000_0-000.jpg			2021-04-10 03:23:12		NO		IN FOCUS
169834629	https://volunteer.ala.org.au/validate/task/169834629	Valid		system	Tile_026-024-000_0-000.jpg		2021-04-09 15:21:51	2021-04-10 03:23:12		NO		IN FOCUS
169834629	https://volunteer.ala.org.au/validate/task/169834629	Valid		system	Tile_026-024-000_0-000.jpg		2021-04-09 19:34:52	2021-04-10 03:23:12		NO		IN FOCUS
169834630	https://volunteer.ala.org.au/validate/task/169834630	Valid		system	Tile_026-025-000_0-000.jpg			2021-04-10 03:23:44		NO		IN FOCUS
169834630	https://volunteer.ala.org.au/validate/task/169834630	Valid		system	Tile_026-025-000_0-000.jpg		2021-04-10 03:23:44	2021-04-10 03:23:44		NO		IN FOCUS
169834630	https://volunteer.ala.org.au/validate/task/169834630	Valid		system	Tile_026-025-000_0-000.jpg		2021-04-09 19:35:19	2021-04-10 03:23:44		NO		IN FOCUS
169834630	https://volunteer.ala.org.au/validate/task/169834630	Valid		system	Tile_026-025-000_0-000.jpg		2021-04-09 15:22:05	2021-04-10 03:23:44		NO		IN FOCUS
169834632	https://volunteer.ala.org.au/validate/task/169834632	Valid		system	Tile_026-027-000_0-000.jpg		2021-04-10 03:24:23	2021-04-10 03:24:23		NO		IN FOCUS
169834632	https://volunteer.ala.org.au/validate/task/169834632	Valid		system	Tile_026-027-000_0-000.jpg		2021-04-09 19:36:02	2021-04-10 03:24:23		NO		IN FOCUS
169834632	https://volunteer.ala.org.au/validate/task/169834632	Valid		system	Tile_026-027-000_0-000.jpg			2021-04-10 03:24:23		NO		IN FOCUS
169834632	https://volunteer.ala.org.au/validate/task/169834632	Valid		system	Tile_026-027-000_0-000.jpg		2021-04-09 15:22:28	2021-04-10 03:24:23		NO		IN FOCUS
169834633	https://volunteer.ala.org.au/validate/task/169834633	Valid		system	Tile_026-028-000_0-000.jpg		2021-04-10 03:24:46	2021-04-10 03:24:46		NO		IN FOCUS
169834633	https://volunteer.ala.org.au/validate/task/169834633	Valid		system	Tile_026-028-000_0-000.jpg			2021-04-10 03:24:46		NO		IN FOCUS
169834633	https://volunteer.ala.org.au/validate/task/169834633	Valid		system	Tile_026-028-000_0-000.jpg		2021-04-09 19:36:32	2021-04-10 03:24:46		NO		IN FOCUS
169834633	https://volunteer.ala.org.au/validate/task/169834633	Valid		system	Tile_026-028-000_0-000.jpg		2021-04-09 15:22:39	2021-04-10 03:24:46		NO		IN FOCUS
169834634	https://volunteer.ala.org.au/validate/task/169834634	Valid		system	Tile_026-029-000_0-000.jpg			2021-04-10 03:25:06		NO		IN FOCUS
169834634	https://volunteer.ala.org.au/validate/task/169834634	Valid		system	Tile_026-029-000_0-000.jpg		2021-04-09 19:36:55	2021-04-10 03:25:06		NO		IN FOCUS
169834634	https://volunteer.ala.org.au/validate/task/169834634	Valid		system	Tile_026-029-000_0-000.jpg		2021-04-10 03:25:06	2021-04-10 03:25:06		NO		IN FOCUS
169834634	https://volunteer.ala.org.au/validate/task/169834634	Valid		system	Tile_026-029-000_0-000.jpg		2021-04-09 15:22:51	2021-04-10 03:25:06		NO		IN FOCUS
169834636	https://volunteer.ala.org.au/validate/task/169834636	Valid		system	Tile_026-031-000_0-000.jpg		2021-04-10 03:26:25	2021-04-10 03:26:25		NO		IN FOCUS
169834636	https://volunteer.ala.org.au/validate/task/169834636	Valid		system	Tile_026-031-000_0-000.jpg		2021-04-09 19:38:22	2021-04-10 03:26:25		NO		IN FOCUS
169834636	https://volunteer.ala.org.au/validate/task/169834636	Valid		system	Tile_026-031-000_0-000.jpg			2021-04-10 03:26:25		NO		IN FOCUS
169834636	https://volunteer.ala.org.au/validate/task/169834636	Valid		system	Tile_026-031-000_0-000.jpg		2021-04-09 15:23:16	2021-04-10 03:26:25		NO		IN FOCUS
169834637	https://volunteer.ala.org.au/validate/task/169834637	Valid		system	Tile_026-032-000_0-000.jpg		2021-04-10 03:27:01	2021-04-10 03:27:01		NO		IN FOCUS
169834637	https://volunteer.ala.org.au/validate/task/169834637	Valid		system	Tile_026-032-000_0-000.jpg			2021-04-10 03:27:01		NO		IN FOCUS
169834637	https://volunteer.ala.org.au/validate/task/169834637	Valid		system	Tile_026-032-000_0-000.jpg		2021-04-09 19:39:06	2021-04-10 03:27:01		NO		IN FOCUS
169834637	https://volunteer.ala.org.au/validate/task/169834637	Valid		system	Tile_026-032-000_0-000.jpg		2021-04-09 15:23:28	2021-04-10 03:27:01		NO		IN FOCUS
169834638	https://volunteer.ala.org.au/validate/task/169834638	Valid		system	Tile_026-033-000_0-000.jpg		2021-04-10 03:27:18	2021-04-10 03:27:18		NO		IN FOCUS
169834638	https://volunteer.ala.org.au/validate/task/169834638	Valid		system	Tile_026-033-000_0-000.jpg			2021-04-10 03:27:18		NO		IN FOCUS
169834638	https://volunteer.ala.org.au/validate/task/169834638	Valid		system	Tile_026-033-000_0-000.jpg		2021-04-09 19:39:27	2021-04-10 03:27:18		NO		IN FOCUS
169834638	https://volunteer.ala.org.au/validate/task/169834638	Valid		system	Tile_026-033-000_0-000.jpg		2021-04-09 15:23:41	2021-04-10 03:27:18		NO		IN FOCUS
169834536	https://volunteer.ala.org.au/validate/task/169834536	Valid		system	Tile_024-051-000_0-000.jpg			2021-04-10 07:53:57		NO		IN FOCUS
169834536	https://volunteer.ala.org.au/validate/task/169834536	Valid		system	Tile_024-051-000_0-000.jpg		2021-04-10 01:58:43	2021-04-10 07:53:57		NO		IN FOCUS
169834536	https://volunteer.ala.org.au/validate/task/169834536	Valid		system	Tile_024-051-000_0-000.jpg		2021-04-10 07:53:57	2021-04-10 07:53:57		NO		IN FOCUS
169834536	https://volunteer.ala.org.au/validate/task/169834536	Valid		system	Tile_024-051-000_0-000.jpg		2021-04-09 13:20:39	2021-04-10 07:53:57		NO		IN FOCUS
169834536	https://volunteer.ala.org.au/validate/task/169834536	Valid		system	Tile_024-051-000_0-000.jpg		2021-04-09 18:55:40	2021-04-10 07:53:57	1	YES	EDGE	IN FOCUS		Nothofagus pollen
169834538	https://volunteer.ala.org.au/validate/task/169834538	Valid		system	Tile_024-053-000_0-000.jpg		2021-04-10 01:59:37	2021-04-10 07:54:17		NO		IN FOCUS
169834538	https://volunteer.ala.org.au/validate/task/169834538	Valid		system	Tile_024-053-000_0-000.jpg			2021-04-10 07:54:17		NO		IN FOCUS
169834538	https://volunteer.ala.org.au/validate/task/169834538	Valid		system	Tile_024-053-000_0-000.jpg		2021-04-09 18:57:15	2021-04-10 07:54:17		NO		OUT OF FOCUS
169834538	https://volunteer.ala.org.au/validate/task/169834538	Valid		system	Tile_024-053-000_0-000.jpg		2021-04-09 13:21:59	2021-04-10 07:54:17		NO		IN FOCUS
169834538	https://volunteer.ala.org.au/validate/task/169834538	Valid		system	Tile_024-053-000_0-000.jpg		2021-04-10 07:54:17	2021-04-10 07:54:17		NO		IN FOCUS
169834542	https://volunteer.ala.org.au/validate/task/169834542	Valid		system	Tile_024-057-000_0-000.jpg		2021-04-09 18:58:42	2021-04-10 07:54:27	3	YES	Both MIDDLE and EDGE	IN FOCUS		Spores
169834542	https://volunteer.ala.org.au/validate/task/169834542	Valid		system	Tile_024-057-000_0-000.jpg		2021-04-10 07:54:27	2021-04-10 07:54:27		NO		IN FOCUS
169834542	https://volunteer.ala.org.au/validate/task/169834542	Valid		system	Tile_024-057-000_0-000.jpg		2021-04-10 02:00:37	2021-04-10 07:54:27		NO		IN FOCUS
169834542	https://volunteer.ala.org.au/validate/task/169834542	Valid		system	Tile_024-057-000_0-000.jpg		2021-04-09 13:22:48	2021-04-10 07:54:27		NO		IN FOCUS
169834542	https://volunteer.ala.org.au/validate/task/169834542	Valid		system	Tile_024-057-000_0-000.jpg			2021-04-10 07:54:27		NO		IN FOCUS
169834544	https://volunteer.ala.org.au/validate/task/169834544	Valid		system	Tile_024-059-000_0-000.jpg		2021-04-09 13:23:12	2021-04-10 07:54:42		NO		IN FOCUS
169834544	https://volunteer.ala.org.au/validate/task/169834544	Valid		system	Tile_024-059-000_0-000.jpg		2021-04-10 02:01:01	2021-04-10 07:54:42		NO		IN FOCUS
169834544	https://volunteer.ala.org.au/validate/task/169834544	Valid		system	Tile_024-059-000_0-000.jpg		2021-04-10 07:54:42	2021-04-10 07:54:42		NO		IN FOCUS
169834544	https://volunteer.ala.org.au/validate/task/169834544	Valid		system	Tile_024-059-000_0-000.jpg		2021-04-09 18:59:12	2021-04-10 07:54:42		NO		OUT OF FOCUS
169834544	https://volunteer.ala.org.au/validate/task/169834544	Valid		system	Tile_024-059-000_0-000.jpg			2021-04-10 07:54:42		NO		IN FOCUS
169834545	https://volunteer.ala.org.au/validate/task/169834545	Valid		system	Tile_024-060-000_0-000.jpg		2021-04-10 02:01:12	2021-04-10 07:54:57		NO		IN FOCUS
169834545	https://volunteer.ala.org.au/validate/task/169834545	Valid		system	Tile_024-060-000_0-000.jpg		2021-04-09 13:29:14	2021-04-10 07:54:57		NO		IN FOCUS
169834545	https://volunteer.ala.org.au/validate/task/169834545	Valid		system	Tile_024-060-000_0-000.jpg		2021-04-09 18:59:29	2021-04-10 07:54:57		NO		OUT OF FOCUS
169834545	https://volunteer.ala.org.au/validate/task/169834545	Valid		system	Tile_024-060-000_0-000.jpg			2021-04-10 07:54:57		NO		IN FOCUS
169834545	https://volunteer.ala.org.au/validate/task/169834545	Valid		system	Tile_024-060-000_0-000.jpg		2021-04-10 07:54:57	2021-04-10 07:54:57		NO		IN FOCUS
169834548	https://volunteer.ala.org.au/validate/task/169834548	Valid		system	Tile_025-003-000_0-000.jpg		2021-04-10 07:55:10	2021-04-10 07:55:11		NO		IN FOCUS
169834548	https://volunteer.ala.org.au/validate/task/169834548	Valid		system	Tile_025-003-000_0-000.jpg		2021-04-10 02:02:12	2021-04-10 07:55:11		NO		IN FOCUS
169834548	https://volunteer.ala.org.au/validate/task/169834548	Valid		system	Tile_025-003-000_0-000.jpg		2021-04-09 19:00:36	2021-04-10 07:55:11		NO		OUT OF FOCUS
169834548	https://volunteer.ala.org.au/validate/task/169834548	Valid		system	Tile_025-003-000_0-000.jpg		2021-04-09 13:30:05	2021-04-10 07:55:11		NO		IN FOCUS
169834548	https://volunteer.ala.org.au/validate/task/169834548	Valid		system	Tile_025-003-000_0-000.jpg			2021-04-10 07:55:11		NO		IN FOCUS
169834554	https://volunteer.ala.org.au/validate/task/169834554	Valid		system	Tile_025-009-000_0-000.jpg		2021-04-10 02:03:35	2021-04-10 07:55:28		NO		IN FOCUS
169834554	https://volunteer.ala.org.au/validate/task/169834554	Valid		system	Tile_025-009-000_0-000.jpg		2021-04-09 13:31:17	2021-04-10 07:55:28		NO		IN FOCUS
169834554	https://volunteer.ala.org.au/validate/task/169834554	Valid		system	Tile_025-009-000_0-000.jpg		2021-04-09 19:03:06	2021-04-10 07:55:28	2	YES	Both MIDDLE and EDGE	IN FOCUS		Spores
169834554	https://volunteer.ala.org.au/validate/task/169834554	Valid		system	Tile_025-009-000_0-000.jpg			2021-04-10 07:55:28		NO		IN FOCUS
169834554	https://volunteer.ala.org.au/validate/task/169834554	Valid		system	Tile_025-009-000_0-000.jpg		2021-04-10 07:55:28	2021-04-10 07:55:28		NO		IN FOCUS
169834556	https://volunteer.ala.org.au/validate/task/169834556	Valid		system	Tile_025-011-000_0-000.jpg		2021-04-09 13:31:49	2021-04-10 07:55:52		NO		IN FOCUS
169834556	https://volunteer.ala.org.au/validate/task/169834556	Valid		system	Tile_025-011-000_0-000.jpg		2021-04-09 19:04:30	2021-04-10 07:55:52	1	YES	EDGE	IN FOCUS		Spores
169834556	https://volunteer.ala.org.au/validate/task/169834556	Valid		system	Tile_025-011-000_0-000.jpg		2021-04-10 02:04:43	2021-04-10 07:55:52		NO		IN FOCUS
169834556	https://volunteer.ala.org.au/validate/task/169834556	Valid		system	Tile_025-011-000_0-000.jpg		2021-04-10 07:55:52	2021-04-10 07:55:52		NO		IN FOCUS
169834556	https://volunteer.ala.org.au/validate/task/169834556	Valid		system	Tile_025-011-000_0-000.jpg			2021-04-10 07:55:52		NO		IN FOCUS
169834561	https://volunteer.ala.org.au/validate/task/169834561	Valid		system	Tile_025-016-000_0-000.jpg		2021-04-09 13:32:50	2021-04-10 07:56:03		NO		IN FOCUS
169834561	https://volunteer.ala.org.au/validate/task/169834561	Valid		system	Tile_025-016-000_0-000.jpg		2021-04-10 07:56:02	2021-04-10 07:56:03		NO		IN FOCUS
169834561	https://volunteer.ala.org.au/validate/task/169834561	Valid		system	Tile_025-016-000_0-000.jpg		2021-04-10 02:47:52	2021-04-10 07:56:03		NO		IN FOCUS
169834561	https://volunteer.ala.org.au/validate/task/169834561	Valid		system	Tile_025-016-000_0-000.jpg			2021-04-10 07:56:03		NO		IN FOCUS
169834561	https://volunteer.ala.org.au/validate/task/169834561	Valid		system	Tile_025-016-000_0-000.jpg		2021-04-09 19:07:04	2021-04-10 07:56:03	1	YES	EDGE	IN FOCUS		Myrtaceae and cupanieidite pollen
169834568	https://volunteer.ala.org.au/validate/task/169834568	Valid		system	Tile_025-023-000_0-000.jpg		2021-04-10 07:56:25	2021-04-10 07:56:26		NO		IN FOCUS
169834568	https://volunteer.ala.org.au/validate/task/169834568	Valid		system	Tile_025-023-000_0-000.jpg			2021-04-10 07:56:26		NO		IN FOCUS
169834568	https://volunteer.ala.org.au/validate/task/169834568	Valid		system	Tile_025-023-000_0-000.jpg		2021-04-10 02:52:37	2021-04-10 07:56:26		NO		IN FOCUS
169834568	https://volunteer.ala.org.au/validate/task/169834568	Valid		system	Tile_025-023-000_0-000.jpg		2021-04-09 19:10:30	2021-04-10 07:56:26	1	YES	EDGE	IN FOCUS		Spores
169834568	https://volunteer.ala.org.au/validate/task/169834568	Valid		system	Tile_025-023-000_0-000.jpg		2021-04-09 13:34:21	2021-04-10 07:56:26		NO		IN FOCUS
169834574	https://volunteer.ala.org.au/validate/task/169834574	Valid		system	Tile_025-029-000_0-000.jpg		2021-04-10 02:55:45	2021-04-10 07:56:37	1	YES	MIDDLE	IN FOCUS		Fungal spores
169834574	https://volunteer.ala.org.au/validate/task/169834574	Valid		system	Tile_025-029-000_0-000.jpg		2021-04-09 13:36:14	2021-04-10 07:56:37		NO		IN FOCUS
169834574	https://volunteer.ala.org.au/validate/task/169834574	Valid		system	Tile_025-029-000_0-000.jpg			2021-04-10 07:56:37		NO		IN FOCUS
169834574	https://volunteer.ala.org.au/validate/task/169834574	Valid		system	Tile_025-029-000_0-000.jpg		2021-04-09 19:12:27	2021-04-10 07:56:37		NO		IN FOCUS
169834574	https://volunteer.ala.org.au/validate/task/169834574	Valid		system	Tile_025-029-000_0-000.jpg		2021-04-10 07:56:37	2021-04-10 07:56:37		NO		IN FOCUS
169834577	https://volunteer.ala.org.au/validate/task/169834577	Valid		system	Tile_025-032-000_0-000.jpg			2021-04-10 07:56:47		NO		IN FOCUS
169834577	https://volunteer.ala.org.au/validate/task/169834577	Valid		system	Tile_025-032-000_0-000.jpg		2021-04-10 02:57:00	2021-04-10 07:56:47		NO		IN FOCUS
169834577	https://volunteer.ala.org.au/validate/task/169834577	Valid		system	Tile_025-032-000_0-000.jpg		2021-04-10 07:56:47	2021-04-10 07:56:47		NO		IN FOCUS
169834577	https://volunteer.ala.org.au/validate/task/169834577	Valid		system	Tile_025-032-000_0-000.jpg		2021-04-09 19:13:50	2021-04-10 07:56:47	3	YES	EDGE	IN FOCUS		Spores
169834577	https://volunteer.ala.org.au/validate/task/169834577	Valid		system	Tile_025-032-000_0-000.jpg		2021-04-09 13:36:51	2021-04-10 07:56:47		NO		IN FOCUS
169834579	https://volunteer.ala.org.au/validate/task/169834579	Valid		system	Tile_025-034-000_0-000.jpg		2021-04-09 13:37:19	2021-04-10 07:57:03		NO		IN FOCUS
169834579	https://volunteer.ala.org.au/validate/task/169834579	Valid		system	Tile_025-034-000_0-000.jpg		2021-04-09 19:14:28	2021-04-10 07:57:03		NO		IN FOCUS
169834579	https://volunteer.ala.org.au/validate/task/169834579	Valid		system	Tile_025-034-000_0-000.jpg			2021-04-10 07:57:03		NO		IN FOCUS
169834579	https://volunteer.ala.org.au/validate/task/169834579	Valid		system	Tile_025-034-000_0-000.jpg		2021-04-10 07:57:02	2021-04-10 07:57:03		NO		IN FOCUS
169834579	https://volunteer.ala.org.au/validate/task/169834579	Valid		system	Tile_025-034-000_0-000.jpg		2021-04-10 02:58:00	2021-04-10 07:57:03	1	YES	EDGE	IN FOCUS		Unknown
169834580	https://volunteer.ala.org.au/validate/task/169834580	Valid		system	Tile_025-035-000_0-000.jpg		2021-04-10 02:59:07	2021-04-10 07:57:19	1	YES	Both MIDDLE and EDGE	IN FOCUS		Unknown
169834580	https://volunteer.ala.org.au/validate/task/169834580	Valid		system	Tile_025-035-000_0-000.jpg		2021-04-10 07:57:19	2021-04-10 07:57:19		NO		IN FOCUS
169834580	https://volunteer.ala.org.au/validate/task/169834580	Valid		system	Tile_025-035-000_0-000.jpg			2021-04-10 07:57:19		NO		IN FOCUS
169834580	https://volunteer.ala.org.au/validate/task/169834580	Valid		system	Tile_025-035-000_0-000.jpg		2021-04-09 13:37:39	2021-04-10 07:57:19		NO		IN FOCUS
169834580	https://volunteer.ala.org.au/validate/task/169834580	Valid		system	Tile_025-035-000_0-000.jpg		2021-04-09 19:14:49	2021-04-10 07:57:19		NO		IN FOCUS
169834583	https://volunteer.ala.org.au/validate/task/169834583	Valid		system	Tile_025-038-000_0-000.jpg		2021-04-09 13:40:39	2021-04-10 07:57:30		NO		IN FOCUS
169834583	https://volunteer.ala.org.au/validate/task/169834583	Valid		system	Tile_025-038-000_0-000.jpg		2021-04-10 03:00:49	2021-04-10 07:57:30		NO		IN FOCUS
169834583	https://volunteer.ala.org.au/validate/task/169834583	Valid		system	Tile_025-038-000_0-000.jpg		2021-04-10 07:57:30	2021-04-10 07:57:30		NO		IN FOCUS
169834583	https://volunteer.ala.org.au/validate/task/169834583	Valid		system	Tile_025-038-000_0-000.jpg		2021-04-09 19:15:52	2021-04-10 07:57:30	1	YES	EDGE	IN FOCUS		Nothofagus pollen
169834583	https://volunteer.ala.org.au/validate/task/169834583	Valid		system	Tile_025-038-000_0-000.jpg			2021-04-10 07:57:30		NO		IN FOCUS
169834585	https://volunteer.ala.org.au/validate/task/169834585	Valid		system	Tile_025-040-000_0-000.jpg		2021-04-10 03:01:17	2021-04-10 07:57:41		NO		IN FOCUS
169834585	https://volunteer.ala.org.au/validate/task/169834585	Valid		system	Tile_025-040-000_0-000.jpg		2021-04-10 07:57:41	2021-04-10 07:57:41		NO		IN FOCUS
169834585	https://volunteer.ala.org.au/validate/task/169834585	Valid		system	Tile_025-040-000_0-000.jpg		2021-04-09 19:16:31	2021-04-10 07:57:41		NO		OUT OF FOCUS
169834585	https://volunteer.ala.org.au/validate/task/169834585	Valid		system	Tile_025-040-000_0-000.jpg			2021-04-10 07:57:41		NO		IN FOCUS
169834585	https://volunteer.ala.org.au/validate/task/169834585	Valid		system	Tile_025-040-000_0-000.jpg		2021-04-09 13:41:03	2021-04-10 07:57:41		NO		IN FOCUS
169834588	https://volunteer.ala.org.au/validate/task/169834588	Valid		system	Tile_025-043-000_0-000.jpg		2021-04-09 19:17:26	2021-04-10 07:57:53		NO		IN FOCUS
169834588	https://volunteer.ala.org.au/validate/task/169834588	Valid		system	Tile_025-043-000_0-000.jpg		2021-04-09 13:41:40	2021-04-10 07:57:53		NO		IN FOCUS
169834588	https://volunteer.ala.org.au/validate/task/169834588	Valid		system	Tile_025-043-000_0-000.jpg		2021-04-10 07:57:53	2021-04-10 07:57:53		NO		IN FOCUS
169834588	https://volunteer.ala.org.au/validate/task/169834588	Valid		system	Tile_025-043-000_0-000.jpg			2021-04-10 07:57:53		NO		IN FOCUS
169834588	https://volunteer.ala.org.au/validate/task/169834588	Valid		system	Tile_025-043-000_0-000.jpg		2021-04-10 03:02:32	2021-04-10 07:57:53	1	YES	Both MIDDLE and EDGE	IN FOCUS		Unknown
169834591	https://volunteer.ala.org.au/validate/task/169834591	Valid		system	Tile_025-046-000_0-000.jpg			2021-04-10 07:58:17		NO		IN FOCUS
169834591	https://volunteer.ala.org.au/validate/task/169834591	Valid		system	Tile_025-046-000_0-000.jpg		2021-04-10 03:03:52	2021-04-10 07:58:17		NO		IN FOCUS
169834591	https://volunteer.ala.org.au/validate/task/169834591	Valid		system	Tile_025-046-000_0-000.jpg		2021-04-10 07:58:16	2021-04-10 07:58:17		NO		IN FOCUS
169834591	https://volunteer.ala.org.au/validate/task/169834591	Valid		system	Tile_025-046-000_0-000.jpg		2021-04-09 13:42:19	2021-04-10 07:58:17		NO		IN FOCUS
169834591	https://volunteer.ala.org.au/validate/task/169834591	Valid		system	Tile_025-046-000_0-000.jpg		2021-04-09 19:19:08	2021-04-10 07:58:17	2	YES	Both MIDDLE and EDGE	OUT OF FOCUS		Nothofagus pollen
169834594	https://volunteer.ala.org.au/validate/task/169834594	Valid		system	Tile_025-049-000_0-000.jpg		2021-04-10 03:05:16	2021-04-10 07:58:37	1	YES	MIDDLE	IN FOCUS		Unknown
169834594	https://volunteer.ala.org.au/validate/task/169834594	Valid		system	Tile_025-049-000_0-000.jpg		2021-04-09 13:44:05	2021-04-10 07:58:37		NO		IN FOCUS
169834594	https://volunteer.ala.org.au/validate/task/169834594	Valid		system	Tile_025-049-000_0-000.jpg		2021-04-09 19:20:29	2021-04-10 07:58:37		NO		IN FOCUS
169834594	https://volunteer.ala.org.au/validate/task/169834594	Valid		system	Tile_025-049-000_0-000.jpg		2021-04-10 07:58:37	2021-04-10 07:58:37		NO		IN FOCUS
169834594	https://volunteer.ala.org.au/validate/task/169834594	Valid		system	Tile_025-049-000_0-000.jpg			2021-04-10 07:58:37		NO		IN FOCUS
169834597	https://volunteer.ala.org.au/validate/task/169834597	Valid		system	Tile_025-052-000_0-000.jpg		2021-04-10 07:58:47	2021-04-10 07:58:48		NO		IN FOCUS
169834597	https://volunteer.ala.org.au/validate/task/169834597	Valid		system	Tile_025-052-000_0-000.jpg		2021-04-10 03:06:45	2021-04-10 07:58:48		NO		IN FOCUS
169834597	https://volunteer.ala.org.au/validate/task/169834597	Valid		system	Tile_025-052-000_0-000.jpg		2021-04-09 13:44:43	2021-04-10 07:58:48		NO		IN FOCUS
169834597	https://volunteer.ala.org.au/validate/task/169834597	Valid		system	Tile_025-052-000_0-000.jpg		2021-04-09 19:21:30	2021-04-10 07:58:48	2	YES	MIDDLE	IN FOCUS		Nothofagus pollen
169834597	https://volunteer.ala.org.au/validate/task/169834597	Valid		system	Tile_025-052-000_0-000.jpg			2021-04-10 07:58:48		NO		IN FOCUS
169834600	https://volunteer.ala.org.au/validate/task/169834600	Valid		system	Tile_025-055-000_0-000.jpg		2021-04-10 03:07:41	2021-04-10 07:59:08		NO		IN FOCUS
169834600	https://volunteer.ala.org.au/validate/task/169834600	Valid		system	Tile_025-055-000_0-000.jpg			2021-04-10 07:59:08		NO		IN FOCUS
169834600	https://volunteer.ala.org.au/validate/task/169834600	Valid		system	Tile_025-055-000_0-000.jpg		2021-04-10 07:59:08	2021-04-10 07:59:08		NO		IN FOCUS
169834600	https://volunteer.ala.org.au/validate/task/169834600	Valid		system	Tile_025-055-000_0-000.jpg		2021-04-09 19:22:57	2021-04-10 07:59:08		NO		IN FOCUS
169834608	https://volunteer.ala.org.au/validate/task/169834608	Valid		system	Tile_026-003-000_0-000.jpg			2021-04-10 09:04:16		NO		IN FOCUS
169834608	https://volunteer.ala.org.au/validate/task/169834608	Valid		system	Tile_026-003-000_0-000.jpg		2021-04-10 03:11:21	2021-04-10 09:04:16	1	YES	MIDDLE	IN FOCUS		Nothofagus pollen
169834608	https://volunteer.ala.org.au/validate/task/169834608	Valid		system	Tile_026-003-000_0-000.jpg		2021-04-09 19:25:38	2021-04-10 09:04:16		NO		IN FOCUS
169834608	https://volunteer.ala.org.au/validate/task/169834608	Valid		system	Tile_026-003-000_0-000.jpg		2021-04-10 09:04:15	2021-04-10 09:04:16		NO		IN FOCUS
169834608	https://volunteer.ala.org.au/validate/task/169834608	Valid		system	Tile_026-003-000_0-000.jpg		2021-04-09 13:49:02	2021-04-10 09:04:16		NO		IN FOCUS
169834609	https://volunteer.ala.org.au/validate/task/169834609	Valid		system	Tile_026-004-000_0-000.jpg		2021-04-09 13:49:13	2021-04-10 09:38:01		NO		IN FOCUS
169834609	https://volunteer.ala.org.au/validate/task/169834609	Valid		system	Tile_026-004-000_0-000.jpg		2021-04-10 09:38:01	2021-04-10 09:38:01		NO		IN FOCUS
169834609	https://volunteer.ala.org.au/validate/task/169834609	Valid		system	Tile_026-004-000_0-000.jpg			2021-04-10 09:38:01		NO		IN FOCUS
169834609	https://volunteer.ala.org.au/validate/task/169834609	Valid		system	Tile_026-004-000_0-000.jpg		2021-04-10 03:12:25	2021-04-10 09:38:01		NO		IN FOCUS
169834609	https://volunteer.ala.org.au/validate/task/169834609	Valid		system	Tile_026-004-000_0-000.jpg		2021-04-09 19:26:09	2021-04-10 09:38:01	3	YES	Both MIDDLE and EDGE	IN FOCUS		Spores
169834613	https://volunteer.ala.org.au/validate/task/169834613	Valid		system	Tile_026-008-000_0-000.jpg		2021-04-09 13:50:27	2021-04-10 09:38:22		NO		IN FOCUS
169834613	https://volunteer.ala.org.au/validate/task/169834613	Valid		system	Tile_026-008-000_0-000.jpg		2021-04-10 09:38:22	2021-04-10 09:38:22		NO		IN FOCUS
169834613	https://volunteer.ala.org.au/validate/task/169834613	Valid		system	Tile_026-008-000_0-000.jpg			2021-04-10 09:38:22		NO		IN FOCUS
169834613	https://volunteer.ala.org.au/validate/task/169834613	Valid		system	Tile_026-008-000_0-000.jpg		2021-04-10 03:14:25	2021-04-10 09:38:22		NO		IN FOCUS
169834613	https://volunteer.ala.org.au/validate/task/169834613	Valid		system	Tile_026-008-000_0-000.jpg		2021-04-09 19:27:59	2021-04-10 09:38:22	1	YES	EDGE	IN FOCUS		Nothofagus pollen
169834614	https://volunteer.ala.org.au/validate/task/169834614	Valid		system	Tile_026-009-000_0-000.jpg		2021-04-09 19:28:17	2021-04-10 09:38:34		NO		IN FOCUS
169834614	https://volunteer.ala.org.au/validate/task/169834614	Valid		system	Tile_026-009-000_0-000.jpg			2021-04-10 09:38:34		NO		IN FOCUS
169834614	https://volunteer.ala.org.au/validate/task/169834614	Valid		system	Tile_026-009-000_0-000.jpg		2021-04-10 03:14:56	2021-04-10 09:38:34	1	YES	EDGE	IN FOCUS		Unknown
169834614	https://volunteer.ala.org.au/validate/task/169834614	Valid		system	Tile_026-009-000_0-000.jpg		2021-04-10 09:38:34	2021-04-10 09:38:34		NO		IN FOCUS
169834614	https://volunteer.ala.org.au/validate/task/169834614	Valid		system	Tile_026-009-000_0-000.jpg		2021-04-09 13:50:39	2021-04-10 09:38:34		NO		IN FOCUS
169834618	https://volunteer.ala.org.au/validate/task/169834618	Valid		system	Tile_026-013-000_0-000.jpg		2021-04-09 19:29:35	2021-04-10 09:38:57		NO		IN FOCUS
169834618	https://volunteer.ala.org.au/validate/task/169834618	Valid		system	Tile_026-013-000_0-000.jpg		2021-04-10 03:18:04	2021-04-10 09:38:57	1	YES	Both MIDDLE and EDGE	IN FOCUS		Unknown
169834618	https://volunteer.ala.org.au/validate/task/169834618	Valid		system	Tile_026-013-000_0-000.jpg		2021-04-10 09:38:57	2021-04-10 09:38:57		NO		IN FOCUS
169834618	https://volunteer.ala.org.au/validate/task/169834618	Valid		system	Tile_026-013-000_0-000.jpg			2021-04-10 09:38:57		NO		IN FOCUS
169834618	https://volunteer.ala.org.au/validate/task/169834618	Valid		system	Tile_026-013-000_0-000.jpg		2021-04-09 14:52:10	2021-04-10 09:38:57		NO		IN FOCUS
169834625	https://volunteer.ala.org.au/validate/task/169834625	Valid		system	Tile_026-020-000_0-000.jpg		2021-04-10 09:39:37	2021-04-10 09:39:38		NO		IN FOCUS
169834625	https://volunteer.ala.org.au/validate/task/169834625	Valid		system	Tile_026-020-000_0-000.jpg		2021-04-09 15:21:04	2021-04-10 09:39:38		NO		IN FOCUS
169834625	https://volunteer.ala.org.au/validate/task/169834625	Valid		system	Tile_026-020-000_0-000.jpg			2021-04-10 09:39:38		NO		IN FOCUS
169834625	https://volunteer.ala.org.au/validate/task/169834625	Valid		system	Tile_026-020-000_0-000.jpg		2021-04-10 03:21:36	2021-04-10 09:39:38		NO		IN FOCUS
169834625	https://volunteer.ala.org.au/validate/task/169834625	Valid		system	Tile_026-020-000_0-000.jpg		2021-04-09 19:33:00	2021-04-10 09:39:38	4	YES	Both MIDDLE and EDGE	IN FOCUS		Spores,Nothofagus pollen
169834631	https://volunteer.ala.org.au/validate/task/169834631	Valid		system	Tile_026-026-000_0-000.jpg		2021-04-09 15:22:17	2021-04-10 09:39:56		NO		IN FOCUS
169834631	https://volunteer.ala.org.au/validate/task/169834631	Valid		system	Tile_026-026-000_0-000.jpg		2021-04-10 09:39:56	2021-04-10 09:39:56		NO		IN FOCUS
169834631	https://volunteer.ala.org.au/validate/task/169834631	Valid		system	Tile_026-026-000_0-000.jpg		2021-04-09 19:35:47	2021-04-10 09:39:56	2	YES	Both MIDDLE and EDGE	IN FOCUS		Spores
169834631	https://volunteer.ala.org.au/validate/task/169834631	Valid		system	Tile_026-026-000_0-000.jpg		2021-04-10 03:24:05	2021-04-10 09:39:56		NO		IN FOCUS
169834631	https://volunteer.ala.org.au/validate/task/169834631	Valid		system	Tile_026-026-000_0-000.jpg			2021-04-10 09:39:56		NO		IN FOCUS
169834641	https://volunteer.ala.org.au/validate/task/169834641	Valid		system	Tile_026-036-000_0-000.jpg		2021-04-10 03:29:34	2021-04-10 09:41:00		NO		IN FOCUS
169834641	https://volunteer.ala.org.au/validate/task/169834641	Valid		system	Tile_026-036-000_0-000.jpg		2021-04-09 15:24:18	2021-04-10 09:41:00		NO		IN FOCUS
169834641	https://volunteer.ala.org.au/validate/task/169834641	Valid		system	Tile_026-036-000_0-000.jpg		2021-04-10 09:41:00	2021-04-10 09:41:00		NO		IN FOCUS
169834641	https://volunteer.ala.org.au/validate/task/169834641	Valid		system	Tile_026-036-000_0-000.jpg			2021-04-10 09:41:00		NO		IN FOCUS
169834642	https://volunteer.ala.org.au/validate/task/169834642	Valid		system	Tile_026-037-000_0-000.jpg		2021-04-10 09:41:10	2021-04-10 09:41:11		NO		IN FOCUS
169834642	https://volunteer.ala.org.au/validate/task/169834642	Valid		system	Tile_026-037-000_0-000.jpg			2021-04-10 09:41:11		NO		IN FOCUS
169834642	https://volunteer.ala.org.au/validate/task/169834642	Valid		system	Tile_026-037-000_0-000.jpg		2021-04-09 15:24:30	2021-04-10 09:41:11		NO		IN FOCUS
169834642	https://volunteer.ala.org.au/validate/task/169834642	Valid		system	Tile_026-037-000_0-000.jpg		2021-04-10 03:29:59	2021-04-10 09:41:11		NO		IN FOCUS
169834645	https://volunteer.ala.org.au/validate/task/169834645	Valid		system	Tile_026-040-000_0-000.jpg			2021-04-10 09:41:44		NO		IN FOCUS
169834645	https://volunteer.ala.org.au/validate/task/169834645	Valid		system	Tile_026-040-000_0-000.jpg		2021-04-10 09:41:43	2021-04-10 09:41:44		NO		IN FOCUS
169834645	https://volunteer.ala.org.au/validate/task/169834645	Valid		system	Tile_026-040-000_0-000.jpg		2021-04-09 15:25:08	2021-04-10 09:41:44		NO		IN FOCUS
169834645	https://volunteer.ala.org.au/validate/task/169834645	Valid		system	Tile_026-040-000_0-000.jpg		2021-04-10 03:32:15	2021-04-10 09:41:44		NO		IN FOCUS
169834646	https://volunteer.ala.org.au/validate/task/169834646	Valid		system	Tile_026-041-000_0-000.jpg		2021-04-10 03:32:37	2021-04-10 09:41:55		NO		IN FOCUS
169834646	https://volunteer.ala.org.au/validate/task/169834646	Valid		system	Tile_026-041-000_0-000.jpg		2021-04-09 15:25:21	2021-04-10 09:41:55		NO		IN FOCUS
169834646	https://volunteer.ala.org.au/validate/task/169834646	Valid		system	Tile_026-041-000_0-000.jpg			2021-04-10 09:41:55		NO		IN FOCUS
169834646	https://volunteer.ala.org.au/validate/task/169834646	Valid		system	Tile_026-041-000_0-000.jpg		2021-04-10 09:41:55	2021-04-10 09:41:55		NO		IN FOCUS
169834640	https://volunteer.ala.org.au/validate/task/169834640	Valid		system	Tile_026-035-000_0-000.jpg		2021-04-10 09:42:20	2021-04-10 09:42:20		NO		IN FOCUS
169834640	https://volunteer.ala.org.au/validate/task/169834640	Valid		system	Tile_026-035-000_0-000.jpg		2021-04-10 09:40:50	2021-04-10 09:42:20		NO		IN FOCUS
169834640	https://volunteer.ala.org.au/validate/task/169834640	Valid		system	Tile_026-035-000_0-000.jpg		2021-04-10 03:29:00	2021-04-10 09:42:20	1	YES	EDGE	IN FOCUS		Unknown
169834640	https://volunteer.ala.org.au/validate/task/169834640	Valid		system	Tile_026-035-000_0-000.jpg			2021-04-10 09:42:20		NO		IN FOCUS
169834640	https://volunteer.ala.org.au/validate/task/169834640	Valid		system	Tile_026-035-000_0-000.jpg		2021-04-09 15:24:07	2021-04-10 09:42:20		NO		IN FOCUS
169834649	https://volunteer.ala.org.au/validate/task/169834649	Valid		system	Tile_026-044-000_0-000.jpg		2021-04-09 15:33:21	2021-04-10 09:42:25		NO		IN FOCUS
169834649	https://volunteer.ala.org.au/validate/task/169834649	Valid		system	Tile_026-044-000_0-000.jpg		2021-04-10 09:42:25	2021-04-10 09:42:25		NO		IN FOCUS
169834649	https://volunteer.ala.org.au/validate/task/169834649	Valid		system	Tile_026-044-000_0-000.jpg		2021-04-10 03:34:21	2021-04-10 09:42:25		NO		IN FOCUS
169834649	https://volunteer.ala.org.au/validate/task/169834649	Valid		system	Tile_026-044-000_0-000.jpg			2021-04-10 09:42:25		NO		IN FOCUS
169834653	https://volunteer.ala.org.au/validate/task/169834653	Valid		system	Tile_026-048-000_0-000.jpg			2021-04-10 09:43:11		NO		IN FOCUS
169834653	https://volunteer.ala.org.au/validate/task/169834653	Valid		system	Tile_026-048-000_0-000.jpg		2021-04-10 03:41:07	2021-04-10 09:43:11		NO		IN FOCUS
169834653	https://volunteer.ala.org.au/validate/task/169834653	Valid		system	Tile_026-048-000_0-000.jpg		2021-04-10 09:43:10	2021-04-10 09:43:11		NO		IN FOCUS
169834653	https://volunteer.ala.org.au/validate/task/169834653	Valid		system	Tile_026-048-000_0-000.jpg		2021-04-09 15:34:08	2021-04-10 09:43:11		NO		IN FOCUS
169834656	https://volunteer.ala.org.au/validate/task/169834656	Valid		system	Tile_026-051-000_0-000.jpg		2021-04-09 15:34:45	2021-04-10 09:43:40		NO		IN FOCUS
169834656	https://volunteer.ala.org.au/validate/task/169834656	Valid		system	Tile_026-051-000_0-000.jpg		2021-04-10 03:43:31	2021-04-10 09:43:40		NO		IN FOCUS
169834656	https://volunteer.ala.org.au/validate/task/169834656	Valid		system	Tile_026-051-000_0-000.jpg			2021-04-10 09:43:40		NO		IN FOCUS
169834656	https://volunteer.ala.org.au/validate/task/169834656	Valid		system	Tile_026-051-000_0-000.jpg		2021-04-10 09:43:39	2021-04-10 09:43:40		NO		IN FOCUS
169834658	https://volunteer.ala.org.au/validate/task/169834658	Valid		system	Tile_026-053-000_0-000.jpg		2021-04-09 15:35:09	2021-04-10 09:44:00		NO		IN FOCUS
169834658	https://volunteer.ala.org.au/validate/task/169834658	Valid		system	Tile_026-053-000_0-000.jpg		2021-04-10 09:44:00	2021-04-10 09:44:00		NO		IN FOCUS
169834658	https://volunteer.ala.org.au/validate/task/169834658	Valid		system	Tile_026-053-000_0-000.jpg			2021-04-10 09:44:00		NO		IN FOCUS
169834658	https://volunteer.ala.org.au/validate/task/169834658	Valid		system	Tile_026-053-000_0-000.jpg		2021-04-10 03:44:01	2021-04-10 09:44:00		NO		IN FOCUS
169834660	https://volunteer.ala.org.au/validate/task/169834660	Valid		system	Tile_026-055-000_0-000.jpg		2021-04-09 15:36:03	2021-04-10 09:47:05		NO		IN FOCUS
169834660	https://volunteer.ala.org.au/validate/task/169834660	Valid		system	Tile_026-055-000_0-000.jpg		2021-04-10 09:47:05	2021-04-10 09:47:05		NO		IN FOCUS
169834660	https://volunteer.ala.org.au/validate/task/169834660	Valid		system	Tile_026-055-000_0-000.jpg			2021-04-10 09:47:05		NO		IN FOCUS
169834660	https://volunteer.ala.org.au/validate/task/169834660	Valid		system	Tile_026-055-000_0-000.jpg		2021-04-10 03:44:38	2021-04-10 09:47:05		NO		IN FOCUS
169834647	https://volunteer.ala.org.au/validate/task/169834647	Valid		system	Tile_026-042-000_0-000.jpg		2021-04-09 15:32:54	2021-04-10 09:47:11		NO		IN FOCUS
169834647	https://volunteer.ala.org.au/validate/task/169834647	Valid		system	Tile_026-042-000_0-000.jpg			2021-04-10 09:47:11		NO		IN FOCUS
169834647	https://volunteer.ala.org.au/validate/task/169834647	Valid		system	Tile_026-042-000_0-000.jpg		2021-04-10 09:47:11	2021-04-10 09:47:11		NO		IN FOCUS
169834647	https://volunteer.ala.org.au/validate/task/169834647	Valid		system	Tile_026-042-000_0-000.jpg		2021-04-10 03:33:03	2021-04-10 09:47:11		NO		IN FOCUS
169834661	https://volunteer.ala.org.au/validate/task/169834661	Valid		system	Tile_026-056-000_0-000.jpg		2021-04-09 15:36:15	2021-04-10 09:47:14		NO		IN FOCUS
169834661	https://volunteer.ala.org.au/validate/task/169834661	Valid		system	Tile_026-056-000_0-000.jpg		2021-04-10 09:47:14	2021-04-10 09:47:14		NO		IN FOCUS
169834661	https://volunteer.ala.org.au/validate/task/169834661	Valid		system	Tile_026-056-000_0-000.jpg		2021-04-10 03:45:07	2021-04-10 09:47:14		NO		IN FOCUS
169834661	https://volunteer.ala.org.au/validate/task/169834661	Valid		system	Tile_026-056-000_0-000.jpg			2021-04-10 09:47:14		NO		IN FOCUS
169834662	https://volunteer.ala.org.au/validate/task/169834662	Valid		system	Tile_026-057-000_0-000.jpg		2021-04-10 03:45:25	2021-04-10 09:47:23		NO		IN FOCUS
169834662	https://volunteer.ala.org.au/validate/task/169834662	Valid		system	Tile_026-057-000_0-000.jpg		2021-04-09 15:36:27	2021-04-10 09:47:23		NO		IN FOCUS
169834662	https://volunteer.ala.org.au/validate/task/169834662	Valid		system	Tile_026-057-000_0-000.jpg			2021-04-10 09:47:23		NO		IN FOCUS
169834662	https://volunteer.ala.org.au/validate/task/169834662	Valid		system	Tile_026-057-000_0-000.jpg		2021-04-10 09:47:23	2021-04-10 09:47:23		NO		IN FOCUS
169834663	https://volunteer.ala.org.au/validate/task/169834663	Valid		system	Tile_026-058-000_0-000.jpg		2021-04-10 03:45:55	2021-04-10 09:47:34		NO		IN FOCUS
169834663	https://volunteer.ala.org.au/validate/task/169834663	Valid		system	Tile_026-058-000_0-000.jpg			2021-04-10 09:47:34		NO		IN FOCUS
169834663	https://volunteer.ala.org.au/validate/task/169834663	Valid		system	Tile_026-058-000_0-000.jpg		2021-04-10 09:47:34	2021-04-10 09:47:34		NO		IN FOCUS
169834663	https://volunteer.ala.org.au/validate/task/169834663	Valid		system	Tile_026-058-000_0-000.jpg		2021-04-09 15:39:43	2021-04-10 09:47:34		NO		IN FOCUS
169834648	https://volunteer.ala.org.au/validate/task/169834648	Valid		system	Tile_026-043-000_0-000.jpg		2021-04-10 09:42:14	2021-04-10 09:47:58		NO		IN FOCUS
169834648	https://volunteer.ala.org.au/validate/task/169834648	Valid		system	Tile_026-043-000_0-000.jpg		2021-04-10 09:47:58	2021-04-10 09:47:58		NO		IN FOCUS
169834648	https://volunteer.ala.org.au/validate/task/169834648	Valid		system	Tile_026-043-000_0-000.jpg		2021-04-10 03:33:41	2021-04-10 09:47:58	2	YES	Both MIDDLE and EDGE	IN FOCUS		Unknown
169834648	https://volunteer.ala.org.au/validate/task/169834648	Valid		system	Tile_026-043-000_0-000.jpg		2021-04-09 15:33:09	2021-04-10 09:47:58		NO		IN FOCUS
169834648	https://volunteer.ala.org.au/validate/task/169834648	Valid		system	Tile_026-043-000_0-000.jpg			2021-04-10 09:47:58		NO		IN FOCUS
169834664	https://volunteer.ala.org.au/validate/task/169834664	Valid		system	Tile_026-059-000_0-000.jpg		2021-04-09 15:39:55	2021-04-10 09:49:45		NO		IN FOCUS
169834664	https://volunteer.ala.org.au/validate/task/169834664	Valid		system	Tile_026-059-000_0-000.jpg			2021-04-10 09:49:45		NO		IN FOCUS
169834664	https://volunteer.ala.org.au/validate/task/169834664	Valid		system	Tile_026-059-000_0-000.jpg		2021-04-10 09:49:45	2021-04-10 09:49:45		NO		IN FOCUS
169834664	https://volunteer.ala.org.au/validate/task/169834664	Valid		system	Tile_026-059-000_0-000.jpg		2021-04-10 03:46:25	2021-04-10 09:49:45		NO		IN FOCUS
169834665	https://volunteer.ala.org.au/validate/task/169834665	Valid		system	Tile_026-060-000_0-000.jpg			2021-04-10 09:49:57		NO		IN FOCUS
169834665	https://volunteer.ala.org.au/validate/task/169834665	Valid		system	Tile_026-060-000_0-000.jpg		2021-04-10 03:46:56	2021-04-10 09:49:57		NO		IN FOCUS
169834665	https://volunteer.ala.org.au/validate/task/169834665	Valid		system	Tile_026-060-000_0-000.jpg		2021-04-10 09:49:56	2021-04-10 09:49:57		NO		IN FOCUS
169834665	https://volunteer.ala.org.au/validate/task/169834665	Valid		system	Tile_026-060-000_0-000.jpg		2021-04-09 15:40:08	2021-04-10 09:49:57		NO		IN FOCUS
169834667	https://volunteer.ala.org.au/validate/task/169834667	Valid		system	Tile_027-002-000_0-000.jpg		2021-04-10 03:48:29	2021-04-10 09:50:16		NO		IN FOCUS
169834667	https://volunteer.ala.org.au/validate/task/169834667	Valid		system	Tile_027-002-000_0-000.jpg		2021-04-10 09:50:16	2021-04-10 09:50:16		NO		IN FOCUS
169834667	https://volunteer.ala.org.au/validate/task/169834667	Valid		system	Tile_027-002-000_0-000.jpg			2021-04-10 09:50:16		NO		IN FOCUS
169834667	https://volunteer.ala.org.au/validate/task/169834667	Valid		system	Tile_027-002-000_0-000.jpg		2021-04-09 15:40:32	2021-04-10 09:50:16		NO		IN FOCUS
169834668	https://volunteer.ala.org.au/validate/task/169834668	Valid		system	Tile_027-003-000_0-000.jpg		2021-04-09 15:41:01	2021-04-10 09:50:24		NO		IN FOCUS
169834668	https://volunteer.ala.org.au/validate/task/169834668	Valid		system	Tile_027-003-000_0-000.jpg			2021-04-10 09:50:24		NO		IN FOCUS
169834668	https://volunteer.ala.org.au/validate/task/169834668	Valid		system	Tile_027-003-000_0-000.jpg		2021-04-10 03:49:00	2021-04-10 09:50:24		NO		IN FOCUS
169834668	https://volunteer.ala.org.au/validate/task/169834668	Valid		system	Tile_027-003-000_0-000.jpg		2021-04-10 09:50:24	2021-04-10 09:50:24		NO		IN FOCUS
169834651	https://volunteer.ala.org.au/validate/task/169834651	Valid		system	Tile_026-046-000_0-000.jpg		2021-04-10 09:53:43	2021-04-10 09:53:45		NO		IN FOCUS
169834651	https://volunteer.ala.org.au/validate/task/169834651	Valid		system	Tile_026-046-000_0-000.jpg		2021-04-10 09:42:46	2021-04-10 09:53:45		NO		IN FOCUS
169834651	https://volunteer.ala.org.au/validate/task/169834651	Valid		system	Tile_026-046-000_0-000.jpg			2021-04-10 09:53:45		NO		IN FOCUS
169834651	https://volunteer.ala.org.au/validate/task/169834651	Valid		system	Tile_026-046-000_0-000.jpg		2021-04-10 03:37:29	2021-04-10 09:53:45	1	YES	MIDDLE	IN FOCUS		Nothofagus pollen
169834651	https://volunteer.ala.org.au/validate/task/169834651	Valid		system	Tile_026-046-000_0-000.jpg		2021-04-09 15:33:45	2021-04-10 09:53:45		NO		IN FOCUS
169834673	https://volunteer.ala.org.au/validate/task/169834673	Valid		system	Tile_027-008-000_0-000.jpg			2021-04-10 09:54:01		NO		IN FOCUS
169834673	https://volunteer.ala.org.au/validate/task/169834673	Valid		system	Tile_027-008-000_0-000.jpg		2021-04-10 09:51:05	2021-04-10 09:54:01		NO		IN FOCUS
169834673	https://volunteer.ala.org.au/validate/task/169834673	Valid		system	Tile_027-008-000_0-000.jpg		2021-04-10 09:53:59	2021-04-10 09:54:01		NO		IN FOCUS
169834673	https://volunteer.ala.org.au/validate/task/169834673	Valid		system	Tile_027-008-000_0-000.jpg		2021-04-09 15:42:02	2021-04-10 09:54:01		NO		IN FOCUS
169834674	https://volunteer.ala.org.au/validate/task/169834674	Valid		system	Tile_027-009-000_0-000.jpg		2021-04-09 15:42:15	2021-04-10 09:54:18		NO		IN FOCUS
169834674	https://volunteer.ala.org.au/validate/task/169834674	Valid		system	Tile_027-009-000_0-000.jpg		2021-04-10 09:51:19	2021-04-10 09:54:18		NO		IN FOCUS
169834674	https://volunteer.ala.org.au/validate/task/169834674	Valid		system	Tile_027-009-000_0-000.jpg			2021-04-10 09:54:18		NO		IN FOCUS
169834674	https://volunteer.ala.org.au/validate/task/169834674	Valid		system	Tile_027-009-000_0-000.jpg		2021-04-10 09:54:17	2021-04-10 09:54:18		NO		IN FOCUS
169834994	https://volunteer.ala.org.au/validate/task/169834994	Valid		system	Tile_027-056-000_0-000.jpg		2021-04-10 07:20:12	2021-04-10 09:59:40	1	YES	MIDDLE	IN FOCUS		Nothofagus pollen
169834994	https://volunteer.ala.org.au/validate/task/169834994	Valid		system	Tile_027-056-000_0-000.jpg			2021-04-10 09:59:40	1	YES	MIDDLE	IN FOCUS		Nothofagus pollen
169834994	https://volunteer.ala.org.au/validate/task/169834994	Valid		system	Tile_027-056-000_0-000.jpg		2021-04-10 09:56:50	2021-04-10 09:59:40	1	YES	MIDDLE	IN FOCUS		Nothofagus pollen
169834994	https://volunteer.ala.org.au/validate/task/169834994	Valid		system	Tile_027-056-000_0-000.jpg		2021-04-10 09:59:40	2021-04-10 09:59:40	1	YES	MIDDLE	IN FOCUS		Nothofagus pollen
169834995	https://volunteer.ala.org.au/validate/task/169834995	Valid		system	Tile_027-057-000_0-000.jpg		2021-04-10 09:57:37	2021-04-10 09:59:50		NO		IN FOCUS
169834995	https://volunteer.ala.org.au/validate/task/169834995	Valid		system	Tile_027-057-000_0-000.jpg		2021-04-10 07:20:28	2021-04-10 09:59:50		NO		IN FOCUS
169834995	https://volunteer.ala.org.au/validate/task/169834995	Valid		system	Tile_027-057-000_0-000.jpg		2021-04-10 09:59:50	2021-04-10 09:59:50		NO		IN FOCUS
169834995	https://volunteer.ala.org.au/validate/task/169834995	Valid		system	Tile_027-057-000_0-000.jpg			2021-04-10 09:59:50		NO		IN FOCUS
169834996	https://volunteer.ala.org.au/validate/task/169834996	Valid		system	Tile_027-058-000_0-000.jpg		2021-04-10 07:20:39	2021-04-10 10:00:00		NO		IN FOCUS
169834996	https://volunteer.ala.org.au/validate/task/169834996	Valid		system	Tile_027-058-000_0-000.jpg		2021-04-10 10:00:00	2021-04-10 10:00:00		NO		IN FOCUS
169834996	https://volunteer.ala.org.au/validate/task/169834996	Valid		system	Tile_027-058-000_0-000.jpg		2021-04-10 09:58:08	2021-04-10 10:00:00		NO		IN FOCUS
169834996	https://volunteer.ala.org.au/validate/task/169834996	Valid		system	Tile_027-058-000_0-000.jpg			2021-04-10 10:00:00		NO		IN FOCUS
169834997	https://volunteer.ala.org.au/validate/task/169834997	Valid		system	Tile_027-059-000_0-000.jpg		2021-04-10 07:20:51	2021-04-10 10:00:13		NO		IN FOCUS
169834997	https://volunteer.ala.org.au/validate/task/169834997	Valid		system	Tile_027-059-000_0-000.jpg		2021-04-10 09:58:25	2021-04-10 10:00:13		NO		IN FOCUS
169834997	https://volunteer.ala.org.au/validate/task/169834997	Valid		system	Tile_027-059-000_0-000.jpg		2021-04-10 10:00:12	2021-04-10 10:00:13		NO		IN FOCUS
169834997	https://volunteer.ala.org.au/validate/task/169834997	Valid		system	Tile_027-059-000_0-000.jpg			2021-04-10 10:00:13		NO		IN FOCUS
169834998	https://volunteer.ala.org.au/validate/task/169834998	Valid		system	Tile_027-060-000_0-000.jpg			2021-04-10 10:00:24		NO		IN FOCUS
169834998	https://volunteer.ala.org.au/validate/task/169834998	Valid		system	Tile_027-060-000_0-000.jpg		2021-04-10 09:58:59	2021-04-10 10:00:24		NO		IN FOCUS
169834998	https://volunteer.ala.org.au/validate/task/169834998	Valid		system	Tile_027-060-000_0-000.jpg		2021-04-10 07:21:03	2021-04-10 10:00:24		NO		IN FOCUS
169834998	https://volunteer.ala.org.au/validate/task/169834998	Valid		system	Tile_027-060-000_0-000.jpg		2021-04-10 10:00:23	2021-04-10 10:00:24		NO		IN FOCUS
169834999	https://volunteer.ala.org.au/validate/task/169834999	Valid		system	Tile_028-001-000_0-000.jpg		2021-04-10 07:21:16	2021-04-10 10:00:34		NO		IN FOCUS
169834999	https://volunteer.ala.org.au/validate/task/169834999	Valid		system	Tile_028-001-000_0-000.jpg			2021-04-10 10:00:34		NO		IN FOCUS
169834999	https://volunteer.ala.org.au/validate/task/169834999	Valid		system	Tile_028-001-000_0-000.jpg		2021-04-10 10:00:34	2021-04-10 10:00:34		NO		IN FOCUS
169834999	https://volunteer.ala.org.au/validate/task/169834999	Valid		system	Tile_028-001-000_0-000.jpg		2021-04-10 09:59:18	2021-04-10 10:00:34		NO		IN FOCUS
169835000	https://volunteer.ala.org.au/validate/task/169835000	Valid		system	Tile_028-002-000_0-000.jpg		2021-04-10 09:59:35	2021-04-10 10:00:44		NO		IN FOCUS
169835000	https://volunteer.ala.org.au/validate/task/169835000	Valid		system	Tile_028-002-000_0-000.jpg		2021-04-10 07:21:28	2021-04-10 10:00:44		NO		IN FOCUS
169835000	https://volunteer.ala.org.au/validate/task/169835000	Valid		system	Tile_028-002-000_0-000.jpg		2021-04-10 10:00:43	2021-04-10 10:00:44		NO		IN FOCUS
169835000	https://volunteer.ala.org.au/validate/task/169835000	Valid		system	Tile_028-002-000_0-000.jpg			2021-04-10 10:00:44		NO		IN FOCUS
169835002	https://volunteer.ala.org.au/validate/task/169835002	Valid		system	Tile_028-004-000_0-000.jpg			2021-04-10 10:00:58		NO		IN FOCUS
169835002	https://volunteer.ala.org.au/validate/task/169835002	Valid		system	Tile_028-004-000_0-000.jpg		2021-04-10 07:21:54	2021-04-10 10:00:58		NO		IN FOCUS
169835002	https://volunteer.ala.org.au/validate/task/169835002	Valid		system	Tile_028-004-000_0-000.jpg		2021-04-10 10:00:57	2021-04-10 10:00:58		NO		IN FOCUS
169835002	https://volunteer.ala.org.au/validate/task/169835002	Valid		system	Tile_028-004-000_0-000.jpg		2021-04-10 10:00:11	2021-04-10 10:00:58		NO		IN FOCUS
169835003	https://volunteer.ala.org.au/validate/task/169835003	Valid		system	Tile_028-005-000_0-000.jpg		2021-04-10 10:01:09	2021-04-10 10:01:10		NO		IN FOCUS
169835003	https://volunteer.ala.org.au/validate/task/169835003	Valid		system	Tile_028-005-000_0-000.jpg			2021-04-10 10:01:10		NO		IN FOCUS
169835003	https://volunteer.ala.org.au/validate/task/169835003	Valid		system	Tile_028-005-000_0-000.jpg		2021-04-10 10:00:35	2021-04-10 10:01:10		NO		IN FOCUS
169835003	https://volunteer.ala.org.au/validate/task/169835003	Valid		system	Tile_028-005-000_0-000.jpg		2021-04-10 07:22:06	2021-04-10 10:01:10		NO		IN FOCUS
169835004	https://volunteer.ala.org.au/validate/task/169835004	Valid		system	Tile_028-006-000_0-000.jpg		2021-04-10 07:22:17	2021-04-10 10:02:20		NO		IN FOCUS
169835004	https://volunteer.ala.org.au/validate/task/169835004	Valid		system	Tile_028-006-000_0-000.jpg			2021-04-10 10:02:20		NO		IN FOCUS
169835004	https://volunteer.ala.org.au/validate/task/169835004	Valid		system	Tile_028-006-000_0-000.jpg		2021-04-10 10:00:48	2021-04-10 10:02:20		NO		IN FOCUS
169835004	https://volunteer.ala.org.au/validate/task/169835004	Valid		system	Tile_028-006-000_0-000.jpg		2021-04-10 10:02:20	2021-04-10 10:02:20		NO		IN FOCUS
169835005	https://volunteer.ala.org.au/validate/task/169835005	Valid		system	Tile_028-007-000_0-000.jpg		2021-04-10 07:22:29	2021-04-10 10:02:30		NO		IN FOCUS
169835005	https://volunteer.ala.org.au/validate/task/169835005	Valid		system	Tile_028-007-000_0-000.jpg		2021-04-10 10:01:02	2021-04-10 10:02:30		NO		IN FOCUS
169835005	https://volunteer.ala.org.au/validate/task/169835005	Valid		system	Tile_028-007-000_0-000.jpg		2021-04-10 10:02:30	2021-04-10 10:02:30		NO		IN FOCUS
169835005	https://volunteer.ala.org.au/validate/task/169835005	Valid		system	Tile_028-007-000_0-000.jpg			2021-04-10 10:02:30		NO		IN FOCUS
169835007	https://volunteer.ala.org.au/validate/task/169835007	Valid		system	Tile_028-009-000_0-000.jpg		2021-04-10 07:22:53	2021-04-10 10:02:47		NO		IN FOCUS
169835007	https://volunteer.ala.org.au/validate/task/169835007	Valid		system	Tile_028-009-000_0-000.jpg		2021-04-10 10:02:47	2021-04-10 10:02:47		NO		IN FOCUS
169835007	https://volunteer.ala.org.au/validate/task/169835007	Valid		system	Tile_028-009-000_0-000.jpg		2021-04-10 10:01:41	2021-04-10 10:02:47		NO		IN FOCUS
169835007	https://volunteer.ala.org.au/validate/task/169835007	Valid		system	Tile_028-009-000_0-000.jpg			2021-04-10 10:02:47		NO		IN FOCUS
169835009	https://volunteer.ala.org.au/validate/task/169835009	Valid		system	Tile_028-011-000_0-000.jpg		2021-04-10 10:02:10	2021-04-10 10:03:31		NO		IN FOCUS
169835009	https://volunteer.ala.org.au/validate/task/169835009	Valid		system	Tile_028-011-000_0-000.jpg			2021-04-10 10:03:31		NO		IN FOCUS
169835009	https://volunteer.ala.org.au/validate/task/169835009	Valid		system	Tile_028-011-000_0-000.jpg		2021-04-10 10:03:30	2021-04-10 10:03:31		NO		IN FOCUS
169835009	https://volunteer.ala.org.au/validate/task/169835009	Valid		system	Tile_028-011-000_0-000.jpg		2021-04-10 07:23:18	2021-04-10 10:03:31		NO		IN FOCUS
169835010	https://volunteer.ala.org.au/validate/task/169835010	Valid		system	Tile_028-012-000_0-000.jpg		2021-04-10 07:23:29	2021-04-10 10:03:38		NO		IN FOCUS
169835010	https://volunteer.ala.org.au/validate/task/169835010	Valid		system	Tile_028-012-000_0-000.jpg			2021-04-10 10:03:38		NO		IN FOCUS
169835010	https://volunteer.ala.org.au/validate/task/169835010	Valid		system	Tile_028-012-000_0-000.jpg		2021-04-10 10:03:38	2021-04-10 10:03:38		NO		IN FOCUS
169835010	https://volunteer.ala.org.au/validate/task/169835010	Valid		system	Tile_028-012-000_0-000.jpg		2021-04-10 10:02:38	2021-04-10 10:03:38		NO		IN FOCUS
169835011	https://volunteer.ala.org.au/validate/task/169835011	Valid		system	Tile_028-013-000_0-000.jpg			2021-04-10 10:03:49		NO		IN FOCUS
169835011	https://volunteer.ala.org.au/validate/task/169835011	Valid		system	Tile_028-013-000_0-000.jpg		2021-04-10 07:23:41	2021-04-10 10:03:49		NO		IN FOCUS
169835011	https://volunteer.ala.org.au/validate/task/169835011	Valid		system	Tile_028-013-000_0-000.jpg		2021-04-10 10:03:49	2021-04-10 10:03:49		NO		IN FOCUS
169835011	https://volunteer.ala.org.au/validate/task/169835011	Valid		system	Tile_028-013-000_0-000.jpg		2021-04-10 10:02:50	2021-04-10 10:03:49		NO		IN FOCUS
169835012	https://volunteer.ala.org.au/validate/task/169835012	Valid		system	Tile_028-014-000_0-000.jpg		2021-04-10 07:24:45	2021-04-10 10:04:00		NO		IN FOCUS
169835012	https://volunteer.ala.org.au/validate/task/169835012	Valid		system	Tile_028-014-000_0-000.jpg			2021-04-10 10:04:00		NO		IN FOCUS
169835012	https://volunteer.ala.org.au/validate/task/169835012	Valid		system	Tile_028-014-000_0-000.jpg		2021-04-10 10:03:01	2021-04-10 10:04:00		NO		IN FOCUS
169835012	https://volunteer.ala.org.au/validate/task/169835012	Valid		system	Tile_028-014-000_0-000.jpg		2021-04-10 10:04:00	2021-04-10 10:04:00		NO		IN FOCUS
169835014	https://volunteer.ala.org.au/validate/task/169835014	Valid		system	Tile_028-016-000_0-000.jpg		2021-04-10 07:26:54	2021-04-10 10:04:24		NO		IN FOCUS
169835014	https://volunteer.ala.org.au/validate/task/169835014	Valid		system	Tile_028-016-000_0-000.jpg		2021-04-10 10:03:23	2021-04-10 10:04:24		NO		IN FOCUS
169835014	https://volunteer.ala.org.au/validate/task/169835014	Valid		system	Tile_028-016-000_0-000.jpg			2021-04-10 10:04:24		NO		IN FOCUS
169835014	https://volunteer.ala.org.au/validate/task/169835014	Valid		system	Tile_028-016-000_0-000.jpg		2021-04-10 10:04:24	2021-04-10 10:04:24		NO		IN FOCUS
169835015	https://volunteer.ala.org.au/validate/task/169835015	Valid		system	Tile_028-017-000_0-000.jpg			2021-04-10 10:04:33		NO		IN FOCUS
169835015	https://volunteer.ala.org.au/validate/task/169835015	Valid		system	Tile_028-017-000_0-000.jpg		2021-04-10 10:04:33	2021-04-10 10:04:33		NO		IN FOCUS
169835015	https://volunteer.ala.org.au/validate/task/169835015	Valid		system	Tile_028-017-000_0-000.jpg		2021-04-10 07:27:06	2021-04-10 10:04:33		NO		IN FOCUS
169835015	https://volunteer.ala.org.au/validate/task/169835015	Valid		system	Tile_028-017-000_0-000.jpg		2021-04-10 10:03:35	2021-04-10 10:04:33		NO		IN FOCUS
169835019	https://volunteer.ala.org.au/validate/task/169835019	Valid		system	Tile_028-021-000_0-000.jpg		2021-04-10 07:27:55	2021-04-10 10:05:03		NO		IN FOCUS
169835019	https://volunteer.ala.org.au/validate/task/169835019	Valid		system	Tile_028-021-000_0-000.jpg		2021-04-10 10:05:02	2021-04-10 10:05:03		NO		IN FOCUS
169835019	https://volunteer.ala.org.au/validate/task/169835019	Valid		system	Tile_028-021-000_0-000.jpg		2021-04-10 10:04:36	2021-04-10 10:05:03		NO		IN FOCUS
169835019	https://volunteer.ala.org.au/validate/task/169835019	Valid		system	Tile_028-021-000_0-000.jpg			2021-04-10 10:05:03		NO		IN FOCUS
169835020	https://volunteer.ala.org.au/validate/task/169835020	Valid		system	Tile_028-022-000_0-000.jpg		2021-04-10 10:05:11	2021-04-10 10:05:12		NO		IN FOCUS
169835020	https://volunteer.ala.org.au/validate/task/169835020	Valid		system	Tile_028-022-000_0-000.jpg			2021-04-10 10:05:12		NO		IN FOCUS
169835020	https://volunteer.ala.org.au/validate/task/169835020	Valid		system	Tile_028-022-000_0-000.jpg		2021-04-10 07:28:06	2021-04-10 10:05:12		NO		IN FOCUS
169835020	https://volunteer.ala.org.au/validate/task/169835020	Valid		system	Tile_028-022-000_0-000.jpg		2021-04-10 10:04:48	2021-04-10 10:05:12		NO		IN FOCUS
169835021	https://volunteer.ala.org.au/validate/task/169835021	Valid		system	Tile_028-023-000_0-000.jpg			2021-04-10 10:05:20		NO		IN FOCUS
169835021	https://volunteer.ala.org.au/validate/task/169835021	Valid		system	Tile_028-023-000_0-000.jpg		2021-04-10 10:05:02	2021-04-10 10:05:20		NO		IN FOCUS
169835021	https://volunteer.ala.org.au/validate/task/169835021	Valid		system	Tile_028-023-000_0-000.jpg		2021-04-10 10:05:20	2021-04-10 10:05:20		NO		IN FOCUS
169835021	https://volunteer.ala.org.au/validate/task/169835021	Valid		system	Tile_028-023-000_0-000.jpg		2021-04-10 07:28:17	2021-04-10 10:05:20		NO		IN FOCUS
169835022	https://volunteer.ala.org.au/validate/task/169835022	Valid		system	Tile_028-024-000_0-000.jpg		2021-04-10 07:28:29	2021-04-10 10:05:30		NO		IN FOCUS
169835022	https://volunteer.ala.org.au/validate/task/169835022	Valid		system	Tile_028-024-000_0-000.jpg		2021-04-10 10:05:16	2021-04-10 10:05:30		NO		IN FOCUS
169835022	https://volunteer.ala.org.au/validate/task/169835022	Valid		system	Tile_028-024-000_0-000.jpg			2021-04-10 10:05:30		NO		IN FOCUS
169835022	https://volunteer.ala.org.au/validate/task/169835022	Valid		system	Tile_028-024-000_0-000.jpg		2021-04-10 10:05:28	2021-04-10 10:05:30		NO		IN FOCUS
169835023	https://volunteer.ala.org.au/validate/task/169835023	Valid		system	Tile_028-025-000_0-000.jpg		2021-04-10 07:28:41	2021-04-10 10:05:39		NO		IN FOCUS
169835023	https://volunteer.ala.org.au/validate/task/169835023	Valid		system	Tile_028-025-000_0-000.jpg		2021-04-10 10:05:38	2021-04-10 10:05:39		NO		IN FOCUS
169835023	https://volunteer.ala.org.au/validate/task/169835023	Valid		system	Tile_028-025-000_0-000.jpg			2021-04-10 10:05:39		NO		IN FOCUS
169835023	https://volunteer.ala.org.au/validate/task/169835023	Valid		system	Tile_028-025-000_0-000.jpg		2021-04-10 10:05:27	2021-04-10 10:05:39		NO		IN FOCUS
169835024	https://volunteer.ala.org.au/validate/task/169835024	Valid		system	Tile_028-026-000_0-000.jpg			2021-04-10 10:05:47		NO		IN FOCUS
169835024	https://volunteer.ala.org.au/validate/task/169835024	Valid		system	Tile_028-026-000_0-000.jpg		2021-04-10 10:05:47	2021-04-10 10:05:47		NO		IN FOCUS
169835024	https://volunteer.ala.org.au/validate/task/169835024	Valid		system	Tile_028-026-000_0-000.jpg		2021-04-10 07:28:52	2021-04-10 10:05:47		NO		IN FOCUS
169835024	https://volunteer.ala.org.au/validate/task/169835024	Valid		system	Tile_028-026-000_0-000.jpg		2021-04-10 10:05:41	2021-04-10 10:05:47		NO		IN FOCUS
169835025	https://volunteer.ala.org.au/validate/task/169835025	Valid		system	Tile_028-027-000_0-000.jpg			2021-04-10 10:05:58		NO		IN FOCUS
169835025	https://volunteer.ala.org.au/validate/task/169835025	Valid		system	Tile_028-027-000_0-000.jpg		2021-04-10 07:29:03	2021-04-10 10:05:58		NO		IN FOCUS
169835025	https://volunteer.ala.org.au/validate/task/169835025	Valid		system	Tile_028-027-000_0-000.jpg		2021-04-10 10:05:57	2021-04-10 10:05:58		NO		IN FOCUS
169835025	https://volunteer.ala.org.au/validate/task/169835025	Valid		system	Tile_028-027-000_0-000.jpg		2021-04-10 10:05:52	2021-04-10 10:05:58		NO		IN FOCUS
169835026	https://volunteer.ala.org.au/validate/task/169835026	Valid		system	Tile_028-028-000_0-000.jpg		2021-04-10 10:06:08	2021-04-10 10:06:09		NO		IN FOCUS
169835026	https://volunteer.ala.org.au/validate/task/169835026	Valid		system	Tile_028-028-000_0-000.jpg		2021-04-10 07:29:15	2021-04-10 10:06:09		NO		IN FOCUS
169835026	https://volunteer.ala.org.au/validate/task/169835026	Valid		system	Tile_028-028-000_0-000.jpg			2021-04-10 10:06:09		NO		IN FOCUS
169835026	https://volunteer.ala.org.au/validate/task/169835026	Valid		system	Tile_028-028-000_0-000.jpg		2021-04-10 10:06:04	2021-04-10 10:06:09		NO		IN FOCUS
169834654	https://volunteer.ala.org.au/validate/task/169834654	Valid		system	Tile_026-049-000_0-000.jpg		2021-04-09 15:34:21	2021-04-10 10:11:36		NO		IN FOCUS
169834654	https://volunteer.ala.org.au/validate/task/169834654	Valid		system	Tile_026-049-000_0-000.jpg		2021-04-10 03:41:58	2021-04-10 10:11:36	2	YES	MIDDLE	IN FOCUS		Nothofagus pollen
169834654	https://volunteer.ala.org.au/validate/task/169834654	Valid		system	Tile_026-049-000_0-000.jpg		2021-04-10 10:11:35	2021-04-10 10:11:36		NO		IN FOCUS
169834654	https://volunteer.ala.org.au/validate/task/169834654	Valid		system	Tile_026-049-000_0-000.jpg		2021-04-10 09:43:22	2021-04-10 10:11:36		NO		IN FOCUS
169834654	https://volunteer.ala.org.au/validate/task/169834654	Valid		system	Tile_026-049-000_0-000.jpg			2021-04-10 10:11:36		NO		IN FOCUS
169834676	https://volunteer.ala.org.au/validate/task/169834676	Valid		system	Tile_027-011-000_0-000.jpg			2021-04-10 10:19:59		NO		IN FOCUS
169834676	https://volunteer.ala.org.au/validate/task/169834676	Valid		system	Tile_027-011-000_0-000.jpg		2021-04-09 15:42:39	2021-04-10 10:19:59		NO		IN FOCUS
169834676	https://volunteer.ala.org.au/validate/task/169834676	Valid		system	Tile_027-011-000_0-000.jpg		2021-04-10 09:51:34	2021-04-10 10:19:59		NO		IN FOCUS
169834676	https://volunteer.ala.org.au/validate/task/169834676	Valid		system	Tile_027-011-000_0-000.jpg		2021-04-10 10:19:59	2021-04-10 10:19:59		NO		IN FOCUS
169835027	https://volunteer.ala.org.au/validate/task/169835027	Valid		system	Tile_028-029-000_0-000.jpg		2021-04-10 10:20:12	2021-04-10 10:20:12		NO		IN FOCUS
169835027	https://volunteer.ala.org.au/validate/task/169835027	Valid		system	Tile_028-029-000_0-000.jpg			2021-04-10 10:20:12		NO		IN FOCUS
169835027	https://volunteer.ala.org.au/validate/task/169835027	Valid		system	Tile_028-029-000_0-000.jpg		2021-04-10 10:06:17	2021-04-10 10:20:12		NO		IN FOCUS
169835027	https://volunteer.ala.org.au/validate/task/169835027	Valid		system	Tile_028-029-000_0-000.jpg		2021-04-10 07:29:27	2021-04-10 10:20:12		NO		IN FOCUS
169835028	https://volunteer.ala.org.au/validate/task/169835028	Valid		system	Tile_028-030-000_0-000.jpg		2021-04-10 10:06:26	2021-04-10 10:20:28		NO		IN FOCUS
169835028	https://volunteer.ala.org.au/validate/task/169835028	Valid		system	Tile_028-030-000_0-000.jpg		2021-04-10 07:29:39	2021-04-10 10:20:28		NO		IN FOCUS
169835028	https://volunteer.ala.org.au/validate/task/169835028	Valid		system	Tile_028-030-000_0-000.jpg		2021-04-10 10:20:28	2021-04-10 10:20:28		NO		IN FOCUS
169835028	https://volunteer.ala.org.au/validate/task/169835028	Valid		system	Tile_028-030-000_0-000.jpg			2021-04-10 10:20:28		NO		IN FOCUS
169835029	https://volunteer.ala.org.au/validate/task/169835029	Valid		system	Tile_028-031-000_0-000.jpg			2021-04-10 10:20:43		NO		IN FOCUS
169835029	https://volunteer.ala.org.au/validate/task/169835029	Valid		system	Tile_028-031-000_0-000.jpg		2021-04-10 07:29:51	2021-04-10 10:20:43		NO		IN FOCUS
169835029	https://volunteer.ala.org.au/validate/task/169835029	Valid		system	Tile_028-031-000_0-000.jpg		2021-04-10 10:20:42	2021-04-10 10:20:43		NO		IN FOCUS
169835029	https://volunteer.ala.org.au/validate/task/169835029	Valid		system	Tile_028-031-000_0-000.jpg		2021-04-10 10:06:36	2021-04-10 10:20:43		NO		IN FOCUS
169834677	https://volunteer.ala.org.au/validate/task/169834677	Valid		system	Tile_027-012-000_0-000.jpg		2021-04-10 09:51:42	2021-04-10 10:21:13		NO		IN FOCUS
169834677	https://volunteer.ala.org.au/validate/task/169834677	Valid		system	Tile_027-012-000_0-000.jpg		2021-04-10 10:21:12	2021-04-10 10:21:13		NO		IN FOCUS
169834677	https://volunteer.ala.org.au/validate/task/169834677	Valid		system	Tile_027-012-000_0-000.jpg			2021-04-10 10:21:13		NO		IN FOCUS
169834677	https://volunteer.ala.org.au/validate/task/169834677	Valid		system	Tile_027-012-000_0-000.jpg		2021-04-09 15:42:51	2021-04-10 10:21:13		NO		IN FOCUS
169834678	https://volunteer.ala.org.au/validate/task/169834678	Valid		system	Tile_027-013-000_0-000.jpg		2021-04-09 15:43:02	2021-04-10 10:24:04		NO		IN FOCUS
169834678	https://volunteer.ala.org.au/validate/task/169834678	Valid		system	Tile_027-013-000_0-000.jpg			2021-04-10 10:24:04		NO		IN FOCUS
169834678	https://volunteer.ala.org.au/validate/task/169834678	Valid		system	Tile_027-013-000_0-000.jpg		2021-04-10 10:24:03	2021-04-10 10:24:04		NO		IN FOCUS
169834678	https://volunteer.ala.org.au/validate/task/169834678	Valid		system	Tile_027-013-000_0-000.jpg		2021-04-10 09:51:52	2021-04-10 10:24:04		NO		IN FOCUS
169834679	https://volunteer.ala.org.au/validate/task/169834679	Valid		system	Tile_027-014-000_0-000.jpg		2021-04-10 10:25:21	2021-04-10 10:25:21		NO		IN FOCUS
169834679	https://volunteer.ala.org.au/validate/task/169834679	Valid		system	Tile_027-014-000_0-000.jpg			2021-04-10 10:25:21		NO		IN FOCUS
169834679	https://volunteer.ala.org.au/validate/task/169834679	Valid		system	Tile_027-014-000_0-000.jpg		2021-04-10 09:52:02	2021-04-10 10:25:21		NO		IN FOCUS
169834679	https://volunteer.ala.org.au/validate/task/169834679	Valid		system	Tile_027-014-000_0-000.jpg		2021-04-09 15:43:14	2021-04-10 10:25:21		NO		IN FOCUS
169834680	https://volunteer.ala.org.au/validate/task/169834680	Valid		system	Tile_027-015-000_0-000.jpg		2021-04-09 15:43:25	2021-04-10 10:26:52		NO		IN FOCUS
169834680	https://volunteer.ala.org.au/validate/task/169834680	Valid		system	Tile_027-015-000_0-000.jpg		2021-04-10 10:26:51	2021-04-10 10:26:52		NO		IN FOCUS
169834680	https://volunteer.ala.org.au/validate/task/169834680	Valid		system	Tile_027-015-000_0-000.jpg		2021-04-10 09:52:11	2021-04-10 10:26:52		NO		IN FOCUS
169834680	https://volunteer.ala.org.au/validate/task/169834680	Valid		system	Tile_027-015-000_0-000.jpg			2021-04-10 10:26:52		NO		IN FOCUS
169834681	https://volunteer.ala.org.au/validate/task/169834681	Valid		system	Tile_027-016-000_0-000.jpg		2021-04-10 10:32:26	2021-04-10 10:32:28		NO		IN FOCUS
169834681	https://volunteer.ala.org.au/validate/task/169834681	Valid		system	Tile_027-016-000_0-000.jpg			2021-04-10 10:32:28		NO		IN FOCUS
169834681	https://volunteer.ala.org.au/validate/task/169834681	Valid		system	Tile_027-016-000_0-000.jpg		2021-04-10 09:52:21	2021-04-10 10:32:28		NO		IN FOCUS
169834681	https://volunteer.ala.org.au/validate/task/169834681	Valid		system	Tile_027-016-000_0-000.jpg		2021-04-09 15:43:38	2021-04-10 10:32:28		NO		IN FOCUS
169834682	https://volunteer.ala.org.au/validate/task/169834682	Valid		system	Tile_027-017-000_0-000.jpg			2021-04-10 10:34:02		NO		IN FOCUS
169834682	https://volunteer.ala.org.au/validate/task/169834682	Valid		system	Tile_027-017-000_0-000.jpg		2021-04-10 10:34:02	2021-04-10 10:34:02		NO		IN FOCUS
169834682	https://volunteer.ala.org.au/validate/task/169834682	Valid		system	Tile_027-017-000_0-000.jpg		2021-04-09 16:02:14	2021-04-10 10:34:02		NO		IN FOCUS
169834682	https://volunteer.ala.org.au/validate/task/169834682	Valid		system	Tile_027-017-000_0-000.jpg		2021-04-10 09:52:31	2021-04-10 10:34:02		NO		IN FOCUS
169834683	https://volunteer.ala.org.au/validate/task/169834683	Valid		system	Tile_027-018-000_0-000.jpg		2021-04-10 09:52:40	2021-04-10 10:41:48		NO		IN FOCUS
169834683	https://volunteer.ala.org.au/validate/task/169834683	Valid		system	Tile_027-018-000_0-000.jpg		2021-04-09 16:02:26	2021-04-10 10:41:48		NO		IN FOCUS
169834683	https://volunteer.ala.org.au/validate/task/169834683	Valid		system	Tile_027-018-000_0-000.jpg		2021-04-10 10:41:48	2021-04-10 10:41:48		NO		IN FOCUS
169834683	https://volunteer.ala.org.au/validate/task/169834683	Valid		system	Tile_027-018-000_0-000.jpg			2021-04-10 10:41:48		NO		IN FOCUS
169834684	https://volunteer.ala.org.au/validate/task/169834684	Valid		system	Tile_027-019-000_0-000.jpg		2021-04-09 16:02:38	2021-04-10 10:42:04		NO		IN FOCUS
169834684	https://volunteer.ala.org.au/validate/task/169834684	Valid		system	Tile_027-019-000_0-000.jpg			2021-04-10 10:42:04		NO		IN FOCUS
169834684	https://volunteer.ala.org.au/validate/task/169834684	Valid		system	Tile_027-019-000_0-000.jpg		2021-04-10 10:42:04	2021-04-10 10:42:04		NO		IN FOCUS
169834684	https://volunteer.ala.org.au/validate/task/169834684	Valid		system	Tile_027-019-000_0-000.jpg		2021-04-10 09:52:49	2021-04-10 10:42:04		NO		IN FOCUS
169834685	https://volunteer.ala.org.au/validate/task/169834685	Valid		system	Tile_027-020-000_0-000.jpg		2021-04-10 09:52:59	2021-04-10 10:42:33		NO		IN FOCUS
169834685	https://volunteer.ala.org.au/validate/task/169834685	Valid		system	Tile_027-020-000_0-000.jpg			2021-04-10 10:42:33		NO		IN FOCUS
169834685	https://volunteer.ala.org.au/validate/task/169834685	Valid		system	Tile_027-020-000_0-000.jpg		2021-04-09 16:02:50	2021-04-10 10:42:33		NO		IN FOCUS
169834685	https://volunteer.ala.org.au/validate/task/169834685	Valid		system	Tile_027-020-000_0-000.jpg		2021-04-10 10:42:33	2021-04-10 10:42:33		NO		IN FOCUS
169834688	https://volunteer.ala.org.au/validate/task/169834688	Valid		system	Tile_027-023-000_0-000.jpg		2021-04-10 10:44:39	2021-04-10 10:44:40		NO		IN FOCUS
169834688	https://volunteer.ala.org.au/validate/task/169834688	Valid		system	Tile_027-023-000_0-000.jpg		2021-04-09 16:03:28	2021-04-10 10:44:40		NO		IN FOCUS
169834688	https://volunteer.ala.org.au/validate/task/169834688	Valid		system	Tile_027-023-000_0-000.jpg		2021-04-10 09:53:29	2021-04-10 10:44:40		NO		IN FOCUS
169834688	https://volunteer.ala.org.au/validate/task/169834688	Valid		system	Tile_027-023-000_0-000.jpg			2021-04-10 10:44:40		NO		IN FOCUS
169834689	https://volunteer.ala.org.au/validate/task/169834689	Valid		system	Tile_027-024-000_0-000.jpg		2021-04-09 16:04:16	2021-04-10 10:44:58		NO		IN FOCUS
169834689	https://volunteer.ala.org.au/validate/task/169834689	Valid		system	Tile_027-024-000_0-000.jpg		2021-04-10 09:53:38	2021-04-10 10:44:58		NO		IN FOCUS
169834689	https://volunteer.ala.org.au/validate/task/169834689	Valid		system	Tile_027-024-000_0-000.jpg		2021-04-10 10:44:58	2021-04-10 10:44:58		NO		IN FOCUS
169834689	https://volunteer.ala.org.au/validate/task/169834689	Valid		system	Tile_027-024-000_0-000.jpg			2021-04-10 10:44:58		NO		IN FOCUS
169834690	https://volunteer.ala.org.au/validate/task/169834690	Valid		system	Tile_027-025-000_0-000.jpg		2021-04-10 10:53:00	2021-04-10 10:53:00		NO		IN FOCUS
169834690	https://volunteer.ala.org.au/validate/task/169834690	Valid		system	Tile_027-025-000_0-000.jpg		2021-04-10 09:53:46	2021-04-10 10:53:00		NO		IN FOCUS
169834690	https://volunteer.ala.org.au/validate/task/169834690	Valid		system	Tile_027-025-000_0-000.jpg		2021-04-09 16:04:30	2021-04-10 10:53:00		NO		IN FOCUS
169834690	https://volunteer.ala.org.au/validate/task/169834690	Valid		system	Tile_027-025-000_0-000.jpg			2021-04-10 10:53:00		NO		IN FOCUS
169834691	https://volunteer.ala.org.au/validate/task/169834691	Valid		system	Tile_027-026-000_0-000.jpg		2021-04-10 09:53:56	2021-04-10 10:53:18		NO		IN FOCUS
169834691	https://volunteer.ala.org.au/validate/task/169834691	Valid		system	Tile_027-026-000_0-000.jpg		2021-04-10 10:53:18	2021-04-10 10:53:18		NO		IN FOCUS
169834691	https://volunteer.ala.org.au/validate/task/169834691	Valid		system	Tile_027-026-000_0-000.jpg		2021-04-09 16:04:42	2021-04-10 10:53:18		NO		IN FOCUS
169834691	https://volunteer.ala.org.au/validate/task/169834691	Valid		system	Tile_027-026-000_0-000.jpg			2021-04-10 10:53:18		NO		IN FOCUS
169834692	https://volunteer.ala.org.au/validate/task/169834692	Valid		system	Tile_027-027-000_0-000.jpg			2021-04-10 10:53:32		NO		IN FOCUS
169834692	https://volunteer.ala.org.au/validate/task/169834692	Valid		system	Tile_027-027-000_0-000.jpg		2021-04-10 10:53:32	2021-04-10 10:53:32		NO		IN FOCUS
169834692	https://volunteer.ala.org.au/validate/task/169834692	Valid		system	Tile_027-027-000_0-000.jpg		2021-04-09 16:04:54	2021-04-10 10:53:32		NO		IN FOCUS
169834692	https://volunteer.ala.org.au/validate/task/169834692	Valid		system	Tile_027-027-000_0-000.jpg		2021-04-10 09:54:04	2021-04-10 10:53:32		NO		IN FOCUS
169834693	https://volunteer.ala.org.au/validate/task/169834693	Valid		system	Tile_027-028-000_0-000.jpg		2021-04-09 16:05:08	2021-04-10 10:53:49		NO		IN FOCUS
169834693	https://volunteer.ala.org.au/validate/task/169834693	Valid		system	Tile_027-028-000_0-000.jpg		2021-04-10 09:54:15	2021-04-10 10:53:49		NO		IN FOCUS
169834693	https://volunteer.ala.org.au/validate/task/169834693	Valid		system	Tile_027-028-000_0-000.jpg			2021-04-10 10:53:49		NO		IN FOCUS
169834693	https://volunteer.ala.org.au/validate/task/169834693	Valid		system	Tile_027-028-000_0-000.jpg		2021-04-10 10:53:49	2021-04-10 10:53:49		NO		IN FOCUS
169834694	https://volunteer.ala.org.au/validate/task/169834694	Valid		system	Tile_027-029-000_0-000.jpg		2021-04-09 16:09:12	2021-04-10 10:55:04	1	YES	MIDDLE	IN FOCUS		Fungal spores
169834694	https://volunteer.ala.org.au/validate/task/169834694	Valid		system	Tile_027-029-000_0-000.jpg		2021-04-10 09:54:59	2021-04-10 10:55:04	1	YES	MIDDLE	IN FOCUS		Fungal spores
169834694	https://volunteer.ala.org.au/validate/task/169834694	Valid		system	Tile_027-029-000_0-000.jpg		2021-04-10 10:55:04	2021-04-10 10:55:04	1	YES	MIDDLE	IN FOCUS		Fungal spores
169834694	https://volunteer.ala.org.au/validate/task/169834694	Valid		system	Tile_027-029-000_0-000.jpg			2021-04-10 10:55:04	1	YES	MIDDLE	IN FOCUS		Fungal spores
169834697	https://volunteer.ala.org.au/validate/task/169834697	Valid		system	Tile_027-032-000_0-000.jpg			2021-04-10 10:55:42		NO		IN FOCUS
169834697	https://volunteer.ala.org.au/validate/task/169834697	Valid		system	Tile_027-032-000_0-000.jpg		2021-04-10 10:55:42	2021-04-10 10:55:42		NO		IN FOCUS
169834697	https://volunteer.ala.org.au/validate/task/169834697	Valid		system	Tile_027-032-000_0-000.jpg		2021-04-10 07:11:54	2021-04-10 10:55:42		NO		IN FOCUS
169834697	https://volunteer.ala.org.au/validate/task/169834697	Valid		system	Tile_027-032-000_0-000.jpg		2021-04-10 09:55:32	2021-04-10 10:55:42		NO		IN FOCUS
169834698	https://volunteer.ala.org.au/validate/task/169834698	Valid		system	Tile_027-033-000_0-000.jpg		2021-04-10 09:55:43	2021-04-10 10:56:01		NO		IN FOCUS
169834698	https://volunteer.ala.org.au/validate/task/169834698	Valid		system	Tile_027-033-000_0-000.jpg		2021-04-10 07:12:14	2021-04-10 10:56:01		NO		IN FOCUS
169834698	https://volunteer.ala.org.au/validate/task/169834698	Valid		system	Tile_027-033-000_0-000.jpg		2021-04-10 10:56:01	2021-04-10 10:56:01		NO		IN FOCUS
169834698	https://volunteer.ala.org.au/validate/task/169834698	Valid		system	Tile_027-033-000_0-000.jpg			2021-04-10 10:56:01		NO		IN FOCUS
169834700	https://volunteer.ala.org.au/validate/task/169834700	Valid		system	Tile_027-035-000_0-000.jpg		2021-04-10 09:55:58	2021-04-10 10:57:20		NO		IN FOCUS
169834700	https://volunteer.ala.org.au/validate/task/169834700	Valid		system	Tile_027-035-000_0-000.jpg		2021-04-10 10:57:20	2021-04-10 10:57:20		NO		IN FOCUS
169834700	https://volunteer.ala.org.au/validate/task/169834700	Valid		system	Tile_027-035-000_0-000.jpg		2021-04-10 07:14:01	2021-04-10 10:57:20		NO		IN FOCUS
169834700	https://volunteer.ala.org.au/validate/task/169834700	Valid		system	Tile_027-035-000_0-000.jpg			2021-04-10 10:57:20		NO		IN FOCUS
169834701	https://volunteer.ala.org.au/validate/task/169834701	Valid		system	Tile_027-036-000_0-000.jpg		2021-04-10 10:57:35	2021-04-10 10:57:36		NO		IN FOCUS
169834701	https://volunteer.ala.org.au/validate/task/169834701	Valid		system	Tile_027-036-000_0-000.jpg			2021-04-10 10:57:36		NO		IN FOCUS
169834701	https://volunteer.ala.org.au/validate/task/169834701	Valid		system	Tile_027-036-000_0-000.jpg		2021-04-10 09:56:14	2021-04-10 10:57:36		NO		IN FOCUS
169834701	https://volunteer.ala.org.au/validate/task/169834701	Valid		system	Tile_027-036-000_0-000.jpg		2021-04-10 07:14:13	2021-04-10 10:57:36		NO		IN FOCUS
169834703	https://volunteer.ala.org.au/validate/task/169834703	Valid		system	Tile_027-038-000_0-000.jpg		2021-04-10 10:57:48	2021-04-10 10:57:49		NO		IN FOCUS
169834703	https://volunteer.ala.org.au/validate/task/169834703	Valid		system	Tile_027-038-000_0-000.jpg		2021-04-10 07:14:48	2021-04-10 10:57:49		NO		IN FOCUS
169834703	https://volunteer.ala.org.au/validate/task/169834703	Valid		system	Tile_027-038-000_0-000.jpg		2021-04-10 09:56:33	2021-04-10 10:57:49		NO		IN FOCUS
169834703	https://volunteer.ala.org.au/validate/task/169834703	Valid		system	Tile_027-038-000_0-000.jpg			2021-04-10 10:57:49		NO		IN FOCUS
169834702	https://volunteer.ala.org.au/validate/task/169834702	Valid		system	Tile_027-037-000_0-000.jpg			2021-04-10 10:58:49		NO		IN FOCUS
169834702	https://volunteer.ala.org.au/validate/task/169834702	Valid		system	Tile_027-037-000_0-000.jpg		2021-04-10 07:14:31	2021-04-10 10:58:49		NO		IN FOCUS
169834702	https://volunteer.ala.org.au/validate/task/169834702	Valid		system	Tile_027-037-000_0-000.jpg		2021-04-10 09:56:24	2021-04-10 10:58:49		NO		IN FOCUS
169834702	https://volunteer.ala.org.au/validate/task/169834702	Valid		system	Tile_027-037-000_0-000.jpg		2021-04-10 10:58:49	2021-04-10 10:58:49		NO		IN FOCUS
169834980	https://volunteer.ala.org.au/validate/task/169834980	Valid		system	Tile_027-042-000_0-000.jpg		2021-04-10 11:03:02	2021-04-10 11:03:02		NO		IN FOCUS
169834980	https://volunteer.ala.org.au/validate/task/169834980	Valid		system	Tile_027-042-000_0-000.jpg		2021-04-10 07:16:00	2021-04-10 11:03:02		NO		IN FOCUS
169834980	https://volunteer.ala.org.au/validate/task/169834980	Valid		system	Tile_027-042-000_0-000.jpg		2021-04-10 09:57:03	2021-04-10 11:03:02		NO		IN FOCUS
169834980	https://volunteer.ala.org.au/validate/task/169834980	Valid		system	Tile_027-042-000_0-000.jpg			2021-04-10 11:03:02		NO		IN FOCUS
169834982	https://volunteer.ala.org.au/validate/task/169834982	Valid		system	Tile_027-044-000_0-000.jpg			2021-04-10 11:19:41		NO		IN FOCUS
169834982	https://volunteer.ala.org.au/validate/task/169834982	Valid		system	Tile_027-044-000_0-000.jpg		2021-04-10 07:16:35	2021-04-10 11:19:41		NO		IN FOCUS
169834982	https://volunteer.ala.org.au/validate/task/169834982	Valid		system	Tile_027-044-000_0-000.jpg		2021-04-10 11:19:41	2021-04-10 11:19:41		NO		IN FOCUS
169834982	https://volunteer.ala.org.au/validate/task/169834982	Valid		system	Tile_027-044-000_0-000.jpg		2021-04-10 09:57:30	2021-04-10 11:19:41		NO		IN FOCUS
169834985	https://volunteer.ala.org.au/validate/task/169834985	Valid		system	Tile_027-047-000_0-000.jpg		2021-04-10 09:57:55	2021-04-10 11:30:53		NO		IN FOCUS
169834985	https://volunteer.ala.org.au/validate/task/169834985	Valid		system	Tile_027-047-000_0-000.jpg		2021-04-10 11:30:53	2021-04-10 11:30:53		NO		IN FOCUS
169834985	https://volunteer.ala.org.au/validate/task/169834985	Valid		system	Tile_027-047-000_0-000.jpg		2021-04-10 07:17:15	2021-04-10 11:30:53		NO		IN FOCUS
[truncated: 2,218 more rows]
