# Supplementary material for: Inferring the age and environmental characteristics of fossil sites using citizen science
Source: PLoS One. 2023 Apr 17;18(4):e0284388. doi: 10.1371/journal.pone.0284388 (PMC10109468; doi:10.1371/journal.pone.0284388)
Supplement: S1 Data — (ZIP) [file pone.0284388.s004.zip › S1_Data Expedition data-all-raw/Exp15-Raw Project-174816641-DwC.xlsx]

## Sheet: All transcribed
taskID	taskURL	validationStatus		validatorID	externalIdentifier		dateTranscribed	dateValidated	individualCount	occurrenceID	occurrenceRemarks	occurrenceStatus		vernacularName
175312816	https://volunteer.ala.org.au/validate/task/175312816	Valid		system	Tile_034-021-000_0-000.jpg			2021-04-24 06:35:00		NO		IN FOCUS
175312816	https://volunteer.ala.org.au/validate/task/175312816	Valid		system	Tile_034-021-000_0-000.jpg		2021-04-24 06:35:00	2021-04-24 06:35:00		NO		IN FOCUS
175312816	https://volunteer.ala.org.au/validate/task/175312816	Valid		system	Tile_034-021-000_0-000.jpg		2021-04-23 19:57:00	2021-04-24 06:35:00		NO		IN FOCUS
175312816	https://volunteer.ala.org.au/validate/task/175312816	Valid		system	Tile_034-021-000_0-000.jpg		2021-04-23 23:25:00	2021-04-24 06:35:00		NO		IN FOCUS
175312817	https://volunteer.ala.org.au/validate/task/175312817	Valid		system	Tile_034-022-000_0-000.jpg			2021-04-24 11:18:00		NO		IN FOCUS
175312817	https://volunteer.ala.org.au/validate/task/175312817	Valid		system	Tile_034-022-000_0-000.jpg		2021-04-23 23:26:00	2021-04-24 11:18:00		NO		IN FOCUS
175312817	https://volunteer.ala.org.au/validate/task/175312817	Valid		system	Tile_034-022-000_0-000.jpg		2021-04-24 11:18:00	2021-04-24 11:18:00		NO		IN FOCUS
175312817	https://volunteer.ala.org.au/validate/task/175312817	Valid		system	Tile_034-022-000_0-000.jpg		2021-04-23 19:57:00	2021-04-24 11:18:00		NO		IN FOCUS
175312817	https://volunteer.ala.org.au/validate/task/175312817	Valid		system	Tile_034-022-000_0-000.jpg			2021-04-24 11:18:00
175312818	https://volunteer.ala.org.au/validate/task/175312818	Valid		system	Tile_034-023-000_0-000.jpg			2021-04-24 11:54:00		NO		IN FOCUS
175312818	https://volunteer.ala.org.au/validate/task/175312818	Valid		system	Tile_034-023-000_0-000.jpg		2021-04-23 19:58:00	2021-04-24 11:54:00		NO		IN FOCUS
175312818	https://volunteer.ala.org.au/validate/task/175312818	Valid		system	Tile_034-023-000_0-000.jpg		2021-04-24 11:53:00	2021-04-24 11:54:00		NO		IN FOCUS
175312818	https://volunteer.ala.org.au/validate/task/175312818	Valid		system	Tile_034-023-000_0-000.jpg		2021-04-24 11:18:00	2021-04-24 11:54:00		NO		IN FOCUS
175312819	https://volunteer.ala.org.au/validate/task/175312819	Valid		system	Tile_034-024-000_0-000.jpg		2021-04-24 11:54:00	2021-04-24 11:54:00		NO		IN FOCUS
175312819	https://volunteer.ala.org.au/validate/task/175312819	Valid		system	Tile_034-024-000_0-000.jpg			2021-04-24 11:54:00		NO		IN FOCUS
175312819	https://volunteer.ala.org.au/validate/task/175312819	Valid		system	Tile_034-024-000_0-000.jpg		2021-04-24 11:18:00	2021-04-24 11:54:00		NO		IN FOCUS
175312819	https://volunteer.ala.org.au/validate/task/175312819	Valid		system	Tile_034-024-000_0-000.jpg		2021-04-23 19:58:00	2021-04-24 11:54:00		NO		IN FOCUS
175312822	https://volunteer.ala.org.au/validate/task/175312822	Valid		system	Tile_034-027-000_0-000.jpg		2021-04-23 19:59:00	2021-04-24 11:54:00		NO		IN FOCUS
175312822	https://volunteer.ala.org.au/validate/task/175312822	Valid		system	Tile_034-027-000_0-000.jpg		2021-04-24 11:18:00	2021-04-24 11:54:00		NO		IN FOCUS
175312822	https://volunteer.ala.org.au/validate/task/175312822	Valid		system	Tile_034-027-000_0-000.jpg			2021-04-24 11:54:00		NO		IN FOCUS
175312822	https://volunteer.ala.org.au/validate/task/175312822	Valid		system	Tile_034-027-000_0-000.jpg		2021-04-24 11:54:00	2021-04-24 11:54:00		NO		IN FOCUS
175312823	https://volunteer.ala.org.au/validate/task/175312823	Valid		system	Tile_034-028-000_0-000.jpg		2021-04-23 20:00:00	2021-04-24 11:54:00		NO		IN FOCUS
175312823	https://volunteer.ala.org.au/validate/task/175312823	Valid		system	Tile_034-028-000_0-000.jpg		2021-04-24 11:19:00	2021-04-24 11:54:00		NO		IN FOCUS
175312823	https://volunteer.ala.org.au/validate/task/175312823	Valid		system	Tile_034-028-000_0-000.jpg		2021-04-24 11:54:00	2021-04-24 11:54:00		NO		IN FOCUS
175312823	https://volunteer.ala.org.au/validate/task/175312823	Valid		system	Tile_034-028-000_0-000.jpg			2021-04-24 11:54:00		NO		IN FOCUS
175312821	https://volunteer.ala.org.au/validate/task/175312821	Valid		system	Tile_034-026-000_0-000.jpg		2021-04-24 12:57:00	2021-04-24 12:57:00		NO		IN FOCUS
175312821	https://volunteer.ala.org.au/validate/task/175312821	Valid		system	Tile_034-026-000_0-000.jpg		2021-04-24 11:54:00	2021-04-24 12:57:00		NO		IN FOCUS
175312821	https://volunteer.ala.org.au/validate/task/175312821	Valid		system	Tile_034-026-000_0-000.jpg			2021-04-24 12:57:00		NO		IN FOCUS
175312821	https://volunteer.ala.org.au/validate/task/175312821	Valid		system	Tile_034-026-000_0-000.jpg		2021-04-23 19:59:00	2021-04-24 12:57:00		NO		IN FOCUS
175312824	https://volunteer.ala.org.au/validate/task/175312824	Valid		system	Tile_034-029-000_0-000.jpg		2021-04-24 12:58:00	2021-04-24 14:25:00		NO		IN FOCUS
175312824	https://volunteer.ala.org.au/validate/task/175312824	Valid		system	Tile_034-029-000_0-000.jpg		2021-04-24 11:19:00	2021-04-24 14:25:00		NO		IN FOCUS
175312824	https://volunteer.ala.org.au/validate/task/175312824	Valid		system	Tile_034-029-000_0-000.jpg			2021-04-24 14:25:00		NO		IN FOCUS
175312824	https://volunteer.ala.org.au/validate/task/175312824	Valid		system	Tile_034-029-000_0-000.jpg		2021-04-24 14:25:00	2021-04-24 14:25:00		NO		IN FOCUS
175312825	https://volunteer.ala.org.au/validate/task/175312825	Valid		system	Tile_034-030-000_0-000.jpg		2021-04-23 20:01:00	2021-04-24 14:26:00		NO		IN FOCUS
175312825	https://volunteer.ala.org.au/validate/task/175312825	Valid		system	Tile_034-030-000_0-000.jpg		2021-04-24 14:26:00	2021-04-24 14:26:00		NO		IN FOCUS
175312825	https://volunteer.ala.org.au/validate/task/175312825	Valid		system	Tile_034-030-000_0-000.jpg			2021-04-24 14:26:00		NO		IN FOCUS
175312825	https://volunteer.ala.org.au/validate/task/175312825	Valid		system	Tile_034-030-000_0-000.jpg		2021-04-24 12:58:00	2021-04-24 14:26:00		NO		IN FOCUS
175312826	https://volunteer.ala.org.au/validate/task/175312826	Valid		system	Tile_034-031-000_0-000.jpg			2021-04-24 14:26:00		NO		IN FOCUS
175312826	https://volunteer.ala.org.au/validate/task/175312826	Valid		system	Tile_034-031-000_0-000.jpg		2021-04-24 12:58:00	2021-04-24 14:26:00		NO		IN FOCUS
175312826	https://volunteer.ala.org.au/validate/task/175312826	Valid		system	Tile_034-031-000_0-000.jpg		2021-04-24 14:26:00	2021-04-24 14:26:00		NO		IN FOCUS
175312826	https://volunteer.ala.org.au/validate/task/175312826	Valid		system	Tile_034-031-000_0-000.jpg		2021-04-23 20:01:00	2021-04-24 14:26:00		NO		IN FOCUS
175312832	https://volunteer.ala.org.au/validate/task/175312832	Valid		system	Tile_034-037-000_0-000.jpg			2021-04-24 14:28:00		NO		IN FOCUS
175312832	https://volunteer.ala.org.au/validate/task/175312832	Valid		system	Tile_034-037-000_0-000.jpg		2021-04-24 12:59:00	2021-04-24 14:28:00		NO		IN FOCUS
175312832	https://volunteer.ala.org.au/validate/task/175312832	Valid		system	Tile_034-037-000_0-000.jpg		2021-04-23 20:04:00	2021-04-24 14:28:00		NO		IN FOCUS
175312832	https://volunteer.ala.org.au/validate/task/175312832	Valid		system	Tile_034-037-000_0-000.jpg		2021-04-24 14:28:00	2021-04-24 14:28:00		NO		IN FOCUS
175312836	https://volunteer.ala.org.au/validate/task/175312836	Valid		system	Tile_034-041-000_0-000.jpg		2021-04-24 14:50:00	2021-04-24 14:50:00		NO		IN FOCUS
175312836	https://volunteer.ala.org.au/validate/task/175312836	Valid		system	Tile_034-041-000_0-000.jpg		2021-04-24 13:00:00	2021-04-24 14:50:00		NO		IN FOCUS
175312836	https://volunteer.ala.org.au/validate/task/175312836	Valid		system	Tile_034-041-000_0-000.jpg		2021-04-24 14:39:00	2021-04-24 14:50:00		NO		IN FOCUS
175312836	https://volunteer.ala.org.au/validate/task/175312836	Valid		system	Tile_034-041-000_0-000.jpg			2021-04-24 14:50:00		NO		IN FOCUS
175312839	https://volunteer.ala.org.au/validate/task/175312839	Valid		system	Tile_034-044-000_0-000.jpg		2021-04-24 14:40:00	2021-04-24 14:51:00		NO		IN FOCUS
175312839	https://volunteer.ala.org.au/validate/task/175312839	Valid		system	Tile_034-044-000_0-000.jpg			2021-04-24 14:51:00		NO		IN FOCUS
175312839	https://volunteer.ala.org.au/validate/task/175312839	Valid		system	Tile_034-044-000_0-000.jpg		2021-04-24 13:00:00	2021-04-24 14:51:00		NO		IN FOCUS
175312839	https://volunteer.ala.org.au/validate/task/175312839	Valid		system	Tile_034-044-000_0-000.jpg		2021-04-24 14:51:00	2021-04-24 14:51:00		NO		IN FOCUS
175312840	https://volunteer.ala.org.au/validate/task/175312840	Valid		system	Tile_034-045-000_0-000.jpg		2021-04-24 14:41:00	2021-04-24 14:51:00		NO		IN FOCUS
175312840	https://volunteer.ala.org.au/validate/task/175312840	Valid		system	Tile_034-045-000_0-000.jpg		2021-04-24 13:00:00	2021-04-24 14:51:00		NO		IN FOCUS
175312840	https://volunteer.ala.org.au/validate/task/175312840	Valid		system	Tile_034-045-000_0-000.jpg			2021-04-24 14:51:00		NO		IN FOCUS
175312840	https://volunteer.ala.org.au/validate/task/175312840	Valid		system	Tile_034-045-000_0-000.jpg		2021-04-24 14:51:00	2021-04-24 14:51:00		NO		IN FOCUS
175312842	https://volunteer.ala.org.au/validate/task/175312842	Valid		system	Tile_034-047-000_0-000.jpg		2021-04-24 14:41:00	2021-04-24 14:52:00		NO		IN FOCUS
175312842	https://volunteer.ala.org.au/validate/task/175312842	Valid		system	Tile_034-047-000_0-000.jpg		2021-04-24 13:00:00	2021-04-24 14:52:00		NO		IN FOCUS
175312842	https://volunteer.ala.org.au/validate/task/175312842	Valid		system	Tile_034-047-000_0-000.jpg			2021-04-24 14:52:00		NO		IN FOCUS
175312842	https://volunteer.ala.org.au/validate/task/175312842	Valid		system	Tile_034-047-000_0-000.jpg		2021-04-24 14:52:00	2021-04-24 14:52:00		NO		IN FOCUS
175312843	https://volunteer.ala.org.au/validate/task/175312843	Valid		system	Tile_034-048-000_0-000.jpg		2021-04-24 14:53:00	2021-04-24 14:53:00		NO		IN FOCUS
175312843	https://volunteer.ala.org.au/validate/task/175312843	Valid		system	Tile_034-048-000_0-000.jpg		2021-04-24 14:41:00	2021-04-24 14:53:00		NO		IN FOCUS
175312843	https://volunteer.ala.org.au/validate/task/175312843	Valid		system	Tile_034-048-000_0-000.jpg		2021-04-24 13:01:00	2021-04-24 14:53:00		NO		IN FOCUS
175312843	https://volunteer.ala.org.au/validate/task/175312843	Valid		system	Tile_034-048-000_0-000.jpg			2021-04-24 14:53:00		NO		IN FOCUS
175312844	https://volunteer.ala.org.au/validate/task/175312844	Valid		system	Tile_034-049-000_0-000.jpg		2021-04-24 13:01:00	2021-04-24 14:54:00		NO		IN FOCUS
175312844	https://volunteer.ala.org.au/validate/task/175312844	Valid		system	Tile_034-049-000_0-000.jpg		2021-04-24 14:42:00	2021-04-24 14:54:00		NO		IN FOCUS
175312844	https://volunteer.ala.org.au/validate/task/175312844	Valid		system	Tile_034-049-000_0-000.jpg			2021-04-24 14:54:00		NO		IN FOCUS
175312844	https://volunteer.ala.org.au/validate/task/175312844	Valid		system	Tile_034-049-000_0-000.jpg		2021-04-24 14:54:00	2021-04-24 14:54:00		NO		IN FOCUS
175312846	https://volunteer.ala.org.au/validate/task/175312846	Valid		system	Tile_034-051-000_0-000.jpg		2021-04-24 14:43:00	2021-04-24 14:55:00		NO		IN FOCUS
175312846	https://volunteer.ala.org.au/validate/task/175312846	Valid		system	Tile_034-051-000_0-000.jpg		2021-04-24 13:01:00	2021-04-24 14:55:00		NO		IN FOCUS
175312846	https://volunteer.ala.org.au/validate/task/175312846	Valid		system	Tile_034-051-000_0-000.jpg			2021-04-24 14:55:00		NO		IN FOCUS
175312846	https://volunteer.ala.org.au/validate/task/175312846	Valid		system	Tile_034-051-000_0-000.jpg		2021-04-24 14:55:00	2021-04-24 14:55:00		NO		IN FOCUS
175312848	https://volunteer.ala.org.au/validate/task/175312848	Valid		system	Tile_034-053-000_0-000.jpg		2021-04-24 13:01:00	2021-04-24 14:55:00		NO		IN FOCUS
175312848	https://volunteer.ala.org.au/validate/task/175312848	Valid		system	Tile_034-053-000_0-000.jpg			2021-04-24 14:55:00		NO		IN FOCUS
175312848	https://volunteer.ala.org.au/validate/task/175312848	Valid		system	Tile_034-053-000_0-000.jpg		2021-04-24 14:44:00	2021-04-24 14:55:00		NO		IN FOCUS
175312848	https://volunteer.ala.org.au/validate/task/175312848	Valid		system	Tile_034-053-000_0-000.jpg		2021-04-24 14:55:00	2021-04-24 14:55:00		NO		IN FOCUS
175312851	https://volunteer.ala.org.au/validate/task/175312851	Valid		system	Tile_034-056-000_0-000.jpg		2021-04-24 13:02:00	2021-04-24 14:56:00		NO		IN FOCUS
175312851	https://volunteer.ala.org.au/validate/task/175312851	Valid		system	Tile_034-056-000_0-000.jpg		2021-04-24 14:45:00	2021-04-24 14:56:00		NO		IN FOCUS
175312851	https://volunteer.ala.org.au/validate/task/175312851	Valid		system	Tile_034-056-000_0-000.jpg		2021-04-24 14:56:00	2021-04-24 14:56:00		NO		IN FOCUS
175312851	https://volunteer.ala.org.au/validate/task/175312851	Valid		system	Tile_034-056-000_0-000.jpg			2021-04-24 14:56:00		NO		IN FOCUS
175312852	https://volunteer.ala.org.au/validate/task/175312852	Valid		system	Tile_034-057-000_0-000.jpg			2021-04-24 14:57:00		NO		IN FOCUS
175312852	https://volunteer.ala.org.au/validate/task/175312852	Valid		system	Tile_034-057-000_0-000.jpg		2021-04-24 14:57:00	2021-04-24 14:57:00		NO		IN FOCUS
175312852	https://volunteer.ala.org.au/validate/task/175312852	Valid		system	Tile_034-057-000_0-000.jpg		2021-04-24 13:02:00	2021-04-24 14:57:00		NO		IN FOCUS
175312852	https://volunteer.ala.org.au/validate/task/175312852	Valid		system	Tile_034-057-000_0-000.jpg		2021-04-24 14:45:00	2021-04-24 14:57:00		NO		IN FOCUS
175312853	https://volunteer.ala.org.au/validate/task/175312853	Valid		system	Tile_034-058-000_0-000.jpg		2021-04-24 14:46:00	2021-04-24 14:58:00		NO		IN FOCUS
175312853	https://volunteer.ala.org.au/validate/task/175312853	Valid		system	Tile_034-058-000_0-000.jpg			2021-04-24 14:58:00		NO		IN FOCUS
175312853	https://volunteer.ala.org.au/validate/task/175312853	Valid		system	Tile_034-058-000_0-000.jpg		2021-04-24 13:02:00	2021-04-24 14:58:00		NO		IN FOCUS
175312853	https://volunteer.ala.org.au/validate/task/175312853	Valid		system	Tile_034-058-000_0-000.jpg		2021-04-24 14:58:00	2021-04-24 14:58:00		NO		IN FOCUS
175312856	https://volunteer.ala.org.au/validate/task/175312856	Valid		system	Tile_035-001-000_0-000.jpg		2021-04-24 13:02:00	2021-04-24 15:00:00		NO		IN FOCUS
175312856	https://volunteer.ala.org.au/validate/task/175312856	Valid		system	Tile_035-001-000_0-000.jpg		2021-04-24 14:59:00	2021-04-24 15:00:00		NO		IN FOCUS
175312856	https://volunteer.ala.org.au/validate/task/175312856	Valid		system	Tile_035-001-000_0-000.jpg			2021-04-24 15:00:00		NO		IN FOCUS
175312856	https://volunteer.ala.org.au/validate/task/175312856	Valid		system	Tile_035-001-000_0-000.jpg		2021-04-24 14:48:00	2021-04-24 15:00:00		NO		IN FOCUS
175312857	https://volunteer.ala.org.au/validate/task/175312857	Valid		system	Tile_035-002-000_0-000.jpg		2021-04-24 14:48:00	2021-04-24 15:00:00		NO		IN FOCUS
175312857	https://volunteer.ala.org.au/validate/task/175312857	Valid		system	Tile_035-002-000_0-000.jpg		2021-04-24 13:03:00	2021-04-24 15:00:00		NO		IN FOCUS
175312857	https://volunteer.ala.org.au/validate/task/175312857	Valid		system	Tile_035-002-000_0-000.jpg			2021-04-24 15:00:00		NO		IN FOCUS
175312857	https://volunteer.ala.org.au/validate/task/175312857	Valid		system	Tile_035-002-000_0-000.jpg		2021-04-24 15:00:00	2021-04-24 15:00:00		NO		IN FOCUS
175312858	https://volunteer.ala.org.au/validate/task/175312858	Valid		system	Tile_035-003-000_0-000.jpg			2021-04-24 15:00:00		NO		IN FOCUS
175312858	https://volunteer.ala.org.au/validate/task/175312858	Valid		system	Tile_035-003-000_0-000.jpg		2021-04-24 14:48:00	2021-04-24 15:00:00		NO		IN FOCUS
175312858	https://volunteer.ala.org.au/validate/task/175312858	Valid		system	Tile_035-003-000_0-000.jpg		2021-04-24 13:03:00	2021-04-24 15:00:00		NO		IN FOCUS
175312858	https://volunteer.ala.org.au/validate/task/175312858	Valid		system	Tile_035-003-000_0-000.jpg		2021-04-24 15:00:00	2021-04-24 15:00:00		NO		IN FOCUS
175312860	https://volunteer.ala.org.au/validate/task/175312860	Valid		system	Tile_035-005-000_0-000.jpg		2021-04-24 13:03:00	2021-04-24 15:01:00		NO		IN FOCUS
175312860	https://volunteer.ala.org.au/validate/task/175312860	Valid		system	Tile_035-005-000_0-000.jpg		2021-04-24 14:49:00	2021-04-24 15:01:00		NO		IN FOCUS
175312860	https://volunteer.ala.org.au/validate/task/175312860	Valid		system	Tile_035-005-000_0-000.jpg			2021-04-24 15:01:00		NO		IN FOCUS
175312860	https://volunteer.ala.org.au/validate/task/175312860	Valid		system	Tile_035-005-000_0-000.jpg		2021-04-24 15:01:00	2021-04-24 15:01:00		NO		IN FOCUS
175312862	https://volunteer.ala.org.au/validate/task/175312862	Valid		system	Tile_035-007-000_0-000.jpg			2021-04-24 15:01:00		NO		IN FOCUS
175312862	https://volunteer.ala.org.au/validate/task/175312862	Valid		system	Tile_035-007-000_0-000.jpg		2021-04-24 14:50:00	2021-04-24 15:01:00		NO		IN FOCUS
175312862	https://volunteer.ala.org.au/validate/task/175312862	Valid		system	Tile_035-007-000_0-000.jpg		2021-04-24 15:01:00	2021-04-24 15:01:00		NO		IN FOCUS
175312862	https://volunteer.ala.org.au/validate/task/175312862	Valid		system	Tile_035-007-000_0-000.jpg		2021-04-24 13:03:00	2021-04-24 15:01:00		NO		IN FOCUS
175312863	https://volunteer.ala.org.au/validate/task/175312863	Valid		system	Tile_035-008-000_0-000.jpg			2021-04-24 15:02:00		NO		IN FOCUS
175312863	https://volunteer.ala.org.au/validate/task/175312863	Valid		system	Tile_035-008-000_0-000.jpg		2021-04-24 15:02:00	2021-04-24 15:02:00		NO		IN FOCUS
175312863	https://volunteer.ala.org.au/validate/task/175312863	Valid		system	Tile_035-008-000_0-000.jpg		2021-04-24 13:03:00	2021-04-24 15:02:00		NO		IN FOCUS
175312863	https://volunteer.ala.org.au/validate/task/175312863	Valid		system	Tile_035-008-000_0-000.jpg		2021-04-24 14:50:00	2021-04-24 15:02:00		NO		IN FOCUS
175312864	https://volunteer.ala.org.au/validate/task/175312864	Valid		system	Tile_035-009-000_0-000.jpg		2021-04-24 15:02:00	2021-04-24 15:02:00		NO		IN FOCUS
175312864	https://volunteer.ala.org.au/validate/task/175312864	Valid		system	Tile_035-009-000_0-000.jpg		2021-04-24 14:57:00	2021-04-24 15:02:00		NO		IN FOCUS
175312864	https://volunteer.ala.org.au/validate/task/175312864	Valid		system	Tile_035-009-000_0-000.jpg		2021-04-24 13:03:00	2021-04-24 15:02:00		NO		IN FOCUS
175312864	https://volunteer.ala.org.au/validate/task/175312864	Valid		system	Tile_035-009-000_0-000.jpg			2021-04-24 15:02:00		NO		IN FOCUS
175312865	https://volunteer.ala.org.au/validate/task/175312865	Valid		system	Tile_035-010-000_0-000.jpg		2021-04-24 13:04:00	2021-04-24 15:02:00		NO		IN FOCUS
175312865	https://volunteer.ala.org.au/validate/task/175312865	Valid		system	Tile_035-010-000_0-000.jpg			2021-04-24 15:02:00		NO		IN FOCUS
175312865	https://volunteer.ala.org.au/validate/task/175312865	Valid		system	Tile_035-010-000_0-000.jpg		2021-04-24 14:57:00	2021-04-24 15:02:00		NO		IN FOCUS
175312865	https://volunteer.ala.org.au/validate/task/175312865	Valid		system	Tile_035-010-000_0-000.jpg		2021-04-24 15:02:00	2021-04-24 15:02:00		NO		IN FOCUS
175312867	https://volunteer.ala.org.au/validate/task/175312867	Valid		system	Tile_035-012-000_0-000.jpg			2021-04-24 15:03:00		NO		IN FOCUS
175312867	https://volunteer.ala.org.au/validate/task/175312867	Valid		system	Tile_035-012-000_0-000.jpg		2021-04-24 14:58:00	2021-04-24 15:03:00		NO		IN FOCUS
175312867	https://volunteer.ala.org.au/validate/task/175312867	Valid		system	Tile_035-012-000_0-000.jpg		2021-04-24 13:04:00	2021-04-24 15:03:00		NO		IN FOCUS
175312867	https://volunteer.ala.org.au/validate/task/175312867	Valid		system	Tile_035-012-000_0-000.jpg		2021-04-24 15:03:00	2021-04-24 15:03:00		NO		IN FOCUS
175312868	https://volunteer.ala.org.au/validate/task/175312868	Valid		system	Tile_035-013-000_0-000.jpg		2021-04-24 15:04:00	2021-04-24 15:04:00		NO		IN FOCUS
175312868	https://volunteer.ala.org.au/validate/task/175312868	Valid		system	Tile_035-013-000_0-000.jpg			2021-04-24 15:04:00		NO		IN FOCUS
175312868	https://volunteer.ala.org.au/validate/task/175312868	Valid		system	Tile_035-013-000_0-000.jpg		2021-04-24 14:58:00	2021-04-24 15:04:00		NO		IN FOCUS
175312868	https://volunteer.ala.org.au/validate/task/175312868	Valid		system	Tile_035-013-000_0-000.jpg		2021-04-24 13:04:00	2021-04-24 15:04:00		NO		IN FOCUS
175312869	https://volunteer.ala.org.au/validate/task/175312869	Valid		system	Tile_035-014-000_0-000.jpg			2021-04-24 15:04:00		NO		IN FOCUS
175312869	https://volunteer.ala.org.au/validate/task/175312869	Valid		system	Tile_035-014-000_0-000.jpg		2021-04-24 13:04:00	2021-04-24 15:04:00		NO		IN FOCUS
175312869	https://volunteer.ala.org.au/validate/task/175312869	Valid		system	Tile_035-014-000_0-000.jpg		2021-04-24 14:59:00	2021-04-24 15:04:00		NO		IN FOCUS
175312869	https://volunteer.ala.org.au/validate/task/175312869	Valid		system	Tile_035-014-000_0-000.jpg		2021-04-24 15:04:00	2021-04-24 15:04:00		NO		IN FOCUS
175312870	https://volunteer.ala.org.au/validate/task/175312870	Valid		system	Tile_035-015-000_0-000.jpg			2021-04-24 15:04:00		NO		IN FOCUS
175312870	https://volunteer.ala.org.au/validate/task/175312870	Valid		system	Tile_035-015-000_0-000.jpg		2021-04-24 13:04:00	2021-04-24 15:04:00		NO		IN FOCUS
175312870	https://volunteer.ala.org.au/validate/task/175312870	Valid		system	Tile_035-015-000_0-000.jpg		2021-04-24 15:04:00	2021-04-24 15:04:00		NO		IN FOCUS
175312870	https://volunteer.ala.org.au/validate/task/175312870	Valid		system	Tile_035-015-000_0-000.jpg		2021-04-24 14:59:00	2021-04-24 15:04:00		NO		IN FOCUS
175312871	https://volunteer.ala.org.au/validate/task/175312871	Valid		system	Tile_035-016-000_0-000.jpg		2021-04-24 14:59:00	2021-04-24 15:04:00		NO		IN FOCUS
175312871	https://volunteer.ala.org.au/validate/task/175312871	Valid		system	Tile_035-016-000_0-000.jpg		2021-04-24 15:04:00	2021-04-24 15:04:00		NO		IN FOCUS
175312871	https://volunteer.ala.org.au/validate/task/175312871	Valid		system	Tile_035-016-000_0-000.jpg		2021-04-24 13:05:00	2021-04-24 15:04:00		NO		IN FOCUS
175312871	https://volunteer.ala.org.au/validate/task/175312871	Valid		system	Tile_035-016-000_0-000.jpg			2021-04-24 15:04:00		NO		IN FOCUS
175312872	https://volunteer.ala.org.au/validate/task/175312872	Valid		system	Tile_035-017-000_0-000.jpg		2021-04-24 13:05:00	2021-04-24 15:05:00		NO		IN FOCUS
175312872	https://volunteer.ala.org.au/validate/task/175312872	Valid		system	Tile_035-017-000_0-000.jpg			2021-04-24 15:05:00		NO		IN FOCUS
175312872	https://volunteer.ala.org.au/validate/task/175312872	Valid		system	Tile_035-017-000_0-000.jpg		2021-04-24 15:05:00	2021-04-24 15:05:00		NO		IN FOCUS
175312872	https://volunteer.ala.org.au/validate/task/175312872	Valid		system	Tile_035-017-000_0-000.jpg		2021-04-24 15:00:00	2021-04-24 15:05:00		NO		IN FOCUS
175312873	https://volunteer.ala.org.au/validate/task/175312873	Valid		system	Tile_035-018-000_0-000.jpg			2021-04-24 15:05:00		NO		IN FOCUS
175312873	https://volunteer.ala.org.au/validate/task/175312873	Valid		system	Tile_035-018-000_0-000.jpg		2021-04-24 15:00:00	2021-04-24 15:05:00		NO		IN FOCUS
175312873	https://volunteer.ala.org.au/validate/task/175312873	Valid		system	Tile_035-018-000_0-000.jpg		2021-04-24 15:05:00	2021-04-24 15:05:00		NO		IN FOCUS
175312873	https://volunteer.ala.org.au/validate/task/175312873	Valid		system	Tile_035-018-000_0-000.jpg		2021-04-24 13:05:00	2021-04-24 15:05:00		NO		IN FOCUS
175312874	https://volunteer.ala.org.au/validate/task/175312874	Valid		system	Tile_035-019-000_0-000.jpg		2021-04-24 13:05:00	2021-04-24 15:06:00		NO		IN FOCUS
175312874	https://volunteer.ala.org.au/validate/task/175312874	Valid		system	Tile_035-019-000_0-000.jpg		2021-04-24 15:02:00	2021-04-24 15:06:00		NO		IN FOCUS
175312874	https://volunteer.ala.org.au/validate/task/175312874	Valid		system	Tile_035-019-000_0-000.jpg			2021-04-24 15:06:00		NO		IN FOCUS
175312874	https://volunteer.ala.org.au/validate/task/175312874	Valid		system	Tile_035-019-000_0-000.jpg		2021-04-24 15:06:00	2021-04-24 15:06:00		NO		IN FOCUS
175312875	https://volunteer.ala.org.au/validate/task/175312875	Valid		system	Tile_035-020-000_0-000.jpg			2021-04-24 15:06:00		NO		IN FOCUS
175312875	https://volunteer.ala.org.au/validate/task/175312875	Valid		system	Tile_035-020-000_0-000.jpg		2021-04-24 13:05:00	2021-04-24 15:06:00		NO		IN FOCUS
175312875	https://volunteer.ala.org.au/validate/task/175312875	Valid		system	Tile_035-020-000_0-000.jpg		2021-04-24 15:03:00	2021-04-24 15:06:00		NO		IN FOCUS
175312875	https://volunteer.ala.org.au/validate/task/175312875	Valid		system	Tile_035-020-000_0-000.jpg		2021-04-24 15:06:00	2021-04-24 15:06:00		NO		IN FOCUS
175312877	https://volunteer.ala.org.au/validate/task/175312877	Valid		system	Tile_035-022-000_0-000.jpg		2021-04-24 15:07:00	2021-04-24 15:07:00		NO		IN FOCUS
175312877	https://volunteer.ala.org.au/validate/task/175312877	Valid		system	Tile_035-022-000_0-000.jpg		2021-04-24 13:05:00	2021-04-24 15:07:00		NO		IN FOCUS
175312877	https://volunteer.ala.org.au/validate/task/175312877	Valid		system	Tile_035-022-000_0-000.jpg		2021-04-24 15:07:00	2021-04-24 15:07:00		NO		IN FOCUS
175312877	https://volunteer.ala.org.au/validate/task/175312877	Valid		system	Tile_035-022-000_0-000.jpg			2021-04-24 15:07:00		NO		IN FOCUS
175312878	https://volunteer.ala.org.au/validate/task/175312878	Valid		system	Tile_035-023-000_0-000.jpg		2021-04-24 15:08:00	2021-04-24 15:08:00		NO		IN FOCUS
175312878	https://volunteer.ala.org.au/validate/task/175312878	Valid		system	Tile_035-023-000_0-000.jpg		2021-04-24 13:06:00	2021-04-24 15:08:00		NO		IN FOCUS
175312878	https://volunteer.ala.org.au/validate/task/175312878	Valid		system	Tile_035-023-000_0-000.jpg		2021-04-24 15:07:00	2021-04-24 15:08:00		NO		IN FOCUS
175312878	https://volunteer.ala.org.au/validate/task/175312878	Valid		system	Tile_035-023-000_0-000.jpg			2021-04-24 15:08:00		NO		IN FOCUS
175312879	https://volunteer.ala.org.au/validate/task/175312879	Valid		system	Tile_035-024-000_0-000.jpg		2021-04-24 15:09:00	2021-04-24 15:09:00		NO		IN FOCUS
175312879	https://volunteer.ala.org.au/validate/task/175312879	Valid		system	Tile_035-024-000_0-000.jpg			2021-04-24 15:09:00		NO		IN FOCUS
175312879	https://volunteer.ala.org.au/validate/task/175312879	Valid		system	Tile_035-024-000_0-000.jpg		2021-04-24 13:06:00	2021-04-24 15:09:00		NO		IN FOCUS
175312879	https://volunteer.ala.org.au/validate/task/175312879	Valid		system	Tile_035-024-000_0-000.jpg		2021-04-24 15:07:00	2021-04-24 15:09:00		NO		IN FOCUS
175312883	https://volunteer.ala.org.au/validate/task/175312883	Valid		system	Tile_035-028-000_0-000.jpg			2021-04-24 15:17:00		NO		IN FOCUS
175312883	https://volunteer.ala.org.au/validate/task/175312883	Valid		system	Tile_035-028-000_0-000.jpg		2021-04-24 13:07:00	2021-04-24 15:17:00		NO		IN FOCUS
175312883	https://volunteer.ala.org.au/validate/task/175312883	Valid		system	Tile_035-028-000_0-000.jpg		2021-04-24 15:17:00	2021-04-24 15:17:00		NO		IN FOCUS
175312883	https://volunteer.ala.org.au/validate/task/175312883	Valid		system	Tile_035-028-000_0-000.jpg		2021-04-24 15:10:00	2021-04-24 15:17:00		NO		IN FOCUS
175312884	https://volunteer.ala.org.au/validate/task/175312884	Valid		system	Tile_035-029-000_0-000.jpg			2021-04-24 15:17:00		NO		IN FOCUS
175312884	https://volunteer.ala.org.au/validate/task/175312884	Valid		system	Tile_035-029-000_0-000.jpg		2021-04-24 15:10:00	2021-04-24 15:17:00		NO		IN FOCUS
175312884	https://volunteer.ala.org.au/validate/task/175312884	Valid		system	Tile_035-029-000_0-000.jpg		2021-04-24 15:17:00	2021-04-24 15:17:00		NO		IN FOCUS
175312884	https://volunteer.ala.org.au/validate/task/175312884	Valid		system	Tile_035-029-000_0-000.jpg		2021-04-24 13:07:00	2021-04-24 15:17:00		NO		IN FOCUS
175312885	https://volunteer.ala.org.au/validate/task/175312885	Valid		system	Tile_035-030-000_0-000.jpg		2021-04-24 15:17:00	2021-04-24 15:17:00		NO		IN FOCUS
175312885	https://volunteer.ala.org.au/validate/task/175312885	Valid		system	Tile_035-030-000_0-000.jpg		2021-04-24 13:07:00	2021-04-24 15:17:00		NO		IN FOCUS
175312885	https://volunteer.ala.org.au/validate/task/175312885	Valid		system	Tile_035-030-000_0-000.jpg		2021-04-24 15:10:00	2021-04-24 15:17:00		NO		IN FOCUS
175312885	https://volunteer.ala.org.au/validate/task/175312885	Valid		system	Tile_035-030-000_0-000.jpg			2021-04-24 15:17:00		NO		IN FOCUS
175312887	https://volunteer.ala.org.au/validate/task/175312887	Valid		system	Tile_035-032-000_0-000.jpg		2021-04-24 15:11:00	2021-04-24 15:18:00		NO		IN FOCUS
175312887	https://volunteer.ala.org.au/validate/task/175312887	Valid		system	Tile_035-032-000_0-000.jpg		2021-04-24 15:18:00	2021-04-24 15:18:00		NO		IN FOCUS
175312887	https://volunteer.ala.org.au/validate/task/175312887	Valid		system	Tile_035-032-000_0-000.jpg		2021-04-24 13:07:00	2021-04-24 15:18:00		NO		IN FOCUS
175312887	https://volunteer.ala.org.au/validate/task/175312887	Valid		system	Tile_035-032-000_0-000.jpg			2021-04-24 15:18:00		NO		IN FOCUS
175312889	https://volunteer.ala.org.au/validate/task/175312889	Valid		system	Tile_035-034-000_0-000.jpg		2021-04-24 13:08:00	2021-04-24 15:19:00		NO		IN FOCUS
175312889	https://volunteer.ala.org.au/validate/task/175312889	Valid		system	Tile_035-034-000_0-000.jpg		2021-04-24 15:19:00	2021-04-24 15:19:00		NO		IN FOCUS
175312889	https://volunteer.ala.org.au/validate/task/175312889	Valid		system	Tile_035-034-000_0-000.jpg		2021-04-24 15:12:00	2021-04-24 15:19:00		NO		IN FOCUS
175312889	https://volunteer.ala.org.au/validate/task/175312889	Valid		system	Tile_035-034-000_0-000.jpg			2021-04-24 15:19:00		NO		IN FOCUS
175312890	https://volunteer.ala.org.au/validate/task/175312890	Valid		system	Tile_035-035-000_0-000.jpg			2021-04-24 15:20:00		NO		IN FOCUS
175312890	https://volunteer.ala.org.au/validate/task/175312890	Valid		system	Tile_035-035-000_0-000.jpg		2021-04-24 13:08:00	2021-04-24 15:20:00		NO		IN FOCUS
175312890	https://volunteer.ala.org.au/validate/task/175312890	Valid		system	Tile_035-035-000_0-000.jpg		2021-04-24 15:20:00	2021-04-24 15:20:00		NO		IN FOCUS
175312890	https://volunteer.ala.org.au/validate/task/175312890	Valid		system	Tile_035-035-000_0-000.jpg		2021-04-24 15:13:00	2021-04-24 15:20:00		NO		IN FOCUS
175312893	https://volunteer.ala.org.au/validate/task/175312893	Valid		system	Tile_035-038-000_0-000.jpg		2021-04-24 15:22:00	2021-04-24 15:22:00		NO		IN FOCUS
175312893	https://volunteer.ala.org.au/validate/task/175312893	Valid		system	Tile_035-038-000_0-000.jpg			2021-04-24 15:22:00		NO		IN FOCUS
175312893	https://volunteer.ala.org.au/validate/task/175312893	Valid		system	Tile_035-038-000_0-000.jpg		2021-04-24 15:15:00	2021-04-24 15:22:00		NO		IN FOCUS
175312893	https://volunteer.ala.org.au/validate/task/175312893	Valid		system	Tile_035-038-000_0-000.jpg		2021-04-24 13:08:00	2021-04-24 15:22:00		NO		IN FOCUS
175312894	https://volunteer.ala.org.au/validate/task/175312894	Valid		system	Tile_035-039-000_0-000.jpg		2021-04-24 13:08:00	2021-04-24 15:23:00		NO		IN FOCUS
175312894	https://volunteer.ala.org.au/validate/task/175312894	Valid		system	Tile_035-039-000_0-000.jpg		2021-04-24 15:15:00	2021-04-24 15:23:00		NO		IN FOCUS
175312894	https://volunteer.ala.org.au/validate/task/175312894	Valid		system	Tile_035-039-000_0-000.jpg			2021-04-24 15:23:00		NO		IN FOCUS
175312894	https://volunteer.ala.org.au/validate/task/175312894	Valid		system	Tile_035-039-000_0-000.jpg		2021-04-24 15:23:00	2021-04-24 15:23:00		NO		IN FOCUS
175312897	https://volunteer.ala.org.au/validate/task/175312897	Valid		system	Tile_035-042-000_0-000.jpg			2021-04-24 15:24:00		NO		IN FOCUS
175312897	https://volunteer.ala.org.au/validate/task/175312897	Valid		system	Tile_035-042-000_0-000.jpg		2021-04-24 13:09:00	2021-04-24 15:24:00		NO		IN FOCUS
175312897	https://volunteer.ala.org.au/validate/task/175312897	Valid		system	Tile_035-042-000_0-000.jpg		2021-04-24 15:24:00	2021-04-24 15:24:00		NO		IN FOCUS
175312897	https://volunteer.ala.org.au/validate/task/175312897	Valid		system	Tile_035-042-000_0-000.jpg		2021-04-24 15:17:00	2021-04-24 15:24:00		NO		IN FOCUS
175312898	https://volunteer.ala.org.au/validate/task/175312898	Valid		system	Tile_035-043-000_0-000.jpg		2021-04-24 13:10:00	2021-04-24 15:24:00		NO		IN FOCUS
175312898	https://volunteer.ala.org.au/validate/task/175312898	Valid		system	Tile_035-043-000_0-000.jpg			2021-04-24 15:24:00		NO		IN FOCUS
175312898	https://volunteer.ala.org.au/validate/task/175312898	Valid		system	Tile_035-043-000_0-000.jpg		2021-04-24 15:24:00	2021-04-24 15:24:00		NO		IN FOCUS
175312898	https://volunteer.ala.org.au/validate/task/175312898	Valid		system	Tile_035-043-000_0-000.jpg		2021-04-24 15:17:00	2021-04-24 15:24:00		NO		IN FOCUS
175312902	https://volunteer.ala.org.au/validate/task/175312902	Valid		system	Tile_035-047-000_0-000.jpg		2021-04-24 13:10:00	2021-04-24 15:25:00		NO		IN FOCUS
175312902	https://volunteer.ala.org.au/validate/task/175312902	Valid		system	Tile_035-047-000_0-000.jpg		2021-04-24 15:25:00	2021-04-24 15:25:00		NO		IN FOCUS
175312902	https://volunteer.ala.org.au/validate/task/175312902	Valid		system	Tile_035-047-000_0-000.jpg			2021-04-24 15:25:00		NO		IN FOCUS
175312902	https://volunteer.ala.org.au/validate/task/175312902	Valid		system	Tile_035-047-000_0-000.jpg		2021-04-24 15:19:00	2021-04-24 15:25:00		NO		IN FOCUS
175312903	https://volunteer.ala.org.au/validate/task/175312903	Valid		system	Tile_035-048-000_0-000.jpg			2021-04-24 15:25:00		NO		IN FOCUS
175312903	https://volunteer.ala.org.au/validate/task/175312903	Valid		system	Tile_035-048-000_0-000.jpg		2021-04-24 13:10:00	2021-04-24 15:25:00		NO		IN FOCUS
175312903	https://volunteer.ala.org.au/validate/task/175312903	Valid		system	Tile_035-048-000_0-000.jpg		2021-04-24 15:25:00	2021-04-24 15:25:00		NO		IN FOCUS
175312903	https://volunteer.ala.org.au/validate/task/175312903	Valid		system	Tile_035-048-000_0-000.jpg		2021-04-24 15:20:00	2021-04-24 15:25:00		NO		IN FOCUS
175312904	https://volunteer.ala.org.au/validate/task/175312904	Valid		system	Tile_035-049-000_0-000.jpg		2021-04-24 15:20:00	2021-04-24 15:25:00		NO		IN FOCUS
175312904	https://volunteer.ala.org.au/validate/task/175312904	Valid		system	Tile_035-049-000_0-000.jpg		2021-04-24 15:25:00	2021-04-24 15:25:00		NO		IN FOCUS
175312904	https://volunteer.ala.org.au/validate/task/175312904	Valid		system	Tile_035-049-000_0-000.jpg		2021-04-24 13:10:00	2021-04-24 15:25:00		NO		IN FOCUS
175312904	https://volunteer.ala.org.au/validate/task/175312904	Valid		system	Tile_035-049-000_0-000.jpg			2021-04-24 15:25:00		NO		IN FOCUS
175312907	https://volunteer.ala.org.au/validate/task/175312907	Valid		system	Tile_035-052-000_0-000.jpg			2021-04-24 15:27:00		NO		IN FOCUS
175312907	https://volunteer.ala.org.au/validate/task/175312907	Valid		system	Tile_035-052-000_0-000.jpg		2021-04-24 15:21:00	2021-04-24 15:27:00		NO		IN FOCUS
175312907	https://volunteer.ala.org.au/validate/task/175312907	Valid		system	Tile_035-052-000_0-000.jpg		2021-04-24 15:27:00	2021-04-24 15:27:00		NO		IN FOCUS
175312907	https://volunteer.ala.org.au/validate/task/175312907	Valid		system	Tile_035-052-000_0-000.jpg		2021-04-24 13:11:00	2021-04-24 15:27:00		NO		IN FOCUS
175312909	https://volunteer.ala.org.au/validate/task/175312909	Valid		system	Tile_035-054-000_0-000.jpg		2021-04-24 15:28:00	2021-04-24 15:28:00		NO		IN FOCUS
175312909	https://volunteer.ala.org.au/validate/task/175312909	Valid		system	Tile_035-054-000_0-000.jpg		2021-04-24 13:11:00	2021-04-24 15:28:00		NO		IN FOCUS
175312909	https://volunteer.ala.org.au/validate/task/175312909	Valid		system	Tile_035-054-000_0-000.jpg		2021-04-24 15:22:00	2021-04-24 15:28:00		NO		IN FOCUS
175312909	https://volunteer.ala.org.au/validate/task/175312909	Valid		system	Tile_035-054-000_0-000.jpg			2021-04-24 15:28:00		NO		IN FOCUS
175312908	https://volunteer.ala.org.au/validate/task/175312908	Valid		system	Tile_035-053-000_0-000.jpg		2021-04-24 15:22:00	2021-04-24 15:28:00		NO		IN FOCUS
175312908	https://volunteer.ala.org.au/validate/task/175312908	Valid		system	Tile_035-053-000_0-000.jpg		2021-04-24 13:11:00	2021-04-24 15:28:00		NO		IN FOCUS
175312908	https://volunteer.ala.org.au/validate/task/175312908	Valid		system	Tile_035-053-000_0-000.jpg		2021-04-24 15:28:00	2021-04-24 15:28:00		NO		IN FOCUS
175312908	https://volunteer.ala.org.au/validate/task/175312908	Valid		system	Tile_035-053-000_0-000.jpg			2021-04-24 15:28:00		NO		IN FOCUS
175312912	https://volunteer.ala.org.au/validate/task/175312912	Valid		system	Tile_035-057-000_0-000.jpg		2021-04-24 13:12:00	2021-04-24 15:30:00		NO		IN FOCUS
175312912	https://volunteer.ala.org.au/validate/task/175312912	Valid		system	Tile_035-057-000_0-000.jpg			2021-04-24 15:30:00		NO		IN FOCUS
175312912	https://volunteer.ala.org.au/validate/task/175312912	Valid		system	Tile_035-057-000_0-000.jpg		2021-04-24 15:24:00	2021-04-24 15:30:00		NO		IN FOCUS
175312912	https://volunteer.ala.org.au/validate/task/175312912	Valid		system	Tile_035-057-000_0-000.jpg		2021-04-24 15:30:00	2021-04-24 15:30:00		NO		IN FOCUS
175312913	https://volunteer.ala.org.au/validate/task/175312913	Valid		system	Tile_035-058-000_0-000.jpg		2021-04-24 15:24:00	2021-04-24 15:30:00		NO		IN FOCUS
175312913	https://volunteer.ala.org.au/validate/task/175312913	Valid		system	Tile_035-058-000_0-000.jpg			2021-04-24 15:30:00		NO		IN FOCUS
175312913	https://volunteer.ala.org.au/validate/task/175312913	Valid		system	Tile_035-058-000_0-000.jpg		2021-04-24 15:30:00	2021-04-24 15:30:00		NO		IN FOCUS
175312913	https://volunteer.ala.org.au/validate/task/175312913	Valid		system	Tile_035-058-000_0-000.jpg		2021-04-24 13:12:00	2021-04-24 15:30:00		NO		IN FOCUS
175312916	https://volunteer.ala.org.au/validate/task/175312916	Valid		system	Tile_036-001-000_0-000.jpg		2021-04-24 15:31:00	2021-04-24 15:31:00		NO		IN FOCUS
175312916	https://volunteer.ala.org.au/validate/task/175312916	Valid		system	Tile_036-001-000_0-000.jpg			2021-04-24 15:31:00		NO		IN FOCUS
175312916	https://volunteer.ala.org.au/validate/task/175312916	Valid		system	Tile_036-001-000_0-000.jpg		2021-04-24 13:12:00	2021-04-24 15:31:00		NO		IN FOCUS
175312916	https://volunteer.ala.org.au/validate/task/175312916	Valid		system	Tile_036-001-000_0-000.jpg		2021-04-24 15:27:00	2021-04-24 15:31:00		NO		IN FOCUS
175312917	https://volunteer.ala.org.au/validate/task/175312917	Valid		system	Tile_036-002-000_0-000.jpg		2021-04-24 15:31:00	2021-04-24 15:31:00		NO		IN FOCUS
175312917	https://volunteer.ala.org.au/validate/task/175312917	Valid		system	Tile_036-002-000_0-000.jpg		2021-04-24 15:27:00	2021-04-24 15:31:00		NO		IN FOCUS
175312917	https://volunteer.ala.org.au/validate/task/175312917	Valid		system	Tile_036-002-000_0-000.jpg		2021-04-24 13:12:00	2021-04-24 15:31:00		NO		IN FOCUS
175312917	https://volunteer.ala.org.au/validate/task/175312917	Valid		system	Tile_036-002-000_0-000.jpg			2021-04-24 15:31:00		NO		IN FOCUS
175312921	https://volunteer.ala.org.au/validate/task/175312921	Valid		system	Tile_036-006-000_0-000.jpg		2021-04-24 13:13:00	2021-04-24 15:32:00		NO		IN FOCUS
175312921	https://volunteer.ala.org.au/validate/task/175312921	Valid		system	Tile_036-006-000_0-000.jpg		2021-04-24 15:29:00	2021-04-24 15:32:00		NO		IN FOCUS
175312921	https://volunteer.ala.org.au/validate/task/175312921	Valid		system	Tile_036-006-000_0-000.jpg		2021-04-24 15:32:00	2021-04-24 15:32:00		NO		IN FOCUS
175312921	https://volunteer.ala.org.au/validate/task/175312921	Valid		system	Tile_036-006-000_0-000.jpg			2021-04-24 15:32:00		NO		IN FOCUS
175312922	https://volunteer.ala.org.au/validate/task/175312922	Valid		system	Tile_036-007-000_0-000.jpg		2021-04-24 15:29:00	2021-04-24 15:32:00		NO		IN FOCUS
175312922	https://volunteer.ala.org.au/validate/task/175312922	Valid		system	Tile_036-007-000_0-000.jpg		2021-04-24 15:32:00	2021-04-24 15:32:00		NO		IN FOCUS
175312922	https://volunteer.ala.org.au/validate/task/175312922	Valid		system	Tile_036-007-000_0-000.jpg		2021-04-24 13:13:00	2021-04-24 15:32:00		NO		IN FOCUS
175312922	https://volunteer.ala.org.au/validate/task/175312922	Valid		system	Tile_036-007-000_0-000.jpg			2021-04-24 15:32:00		NO		IN FOCUS
175312923	https://volunteer.ala.org.au/validate/task/175312923	Valid		system	Tile_036-008-000_0-000.jpg		2021-04-24 15:33:00	2021-04-24 15:33:00		NO		IN FOCUS
175312923	https://volunteer.ala.org.au/validate/task/175312923	Valid		system	Tile_036-008-000_0-000.jpg		2021-04-24 15:30:00	2021-04-24 15:33:00		NO		IN FOCUS
175312923	https://volunteer.ala.org.au/validate/task/175312923	Valid		system	Tile_036-008-000_0-000.jpg			2021-04-24 15:33:00		NO		IN FOCUS
175312923	https://volunteer.ala.org.au/validate/task/175312923	Valid		system	Tile_036-008-000_0-000.jpg		2021-04-24 13:13:00	2021-04-24 15:33:00		NO		IN FOCUS
175312924	https://volunteer.ala.org.au/validate/task/175312924	Valid		system	Tile_036-009-000_0-000.jpg			2021-04-24 15:33:00		NO		IN FOCUS
175312925	https://volunteer.ala.org.au/validate/task/175312925	Valid		system	Tile_036-010-000_0-000.jpg		2021-04-24 15:30:00	2021-04-24 15:33:00		NO		IN FOCUS
175312925	https://volunteer.ala.org.au/validate/task/175312925	Valid		system	Tile_036-010-000_0-000.jpg			2021-04-24 15:33:00		NO		IN FOCUS
175312924	https://volunteer.ala.org.au/validate/task/175312924	Valid		system	Tile_036-009-000_0-000.jpg		2021-04-24 13:13:00	2021-04-24 15:33:00		NO		IN FOCUS
175312925	https://volunteer.ala.org.au/validate/task/175312925	Valid		system	Tile_036-010-000_0-000.jpg		2021-04-24 13:13:00	2021-04-24 15:33:00		NO		IN FOCUS
175312924	https://volunteer.ala.org.au/validate/task/175312924	Valid		system	Tile_036-009-000_0-000.jpg		2021-04-24 15:33:00	2021-04-24 15:33:00		NO		IN FOCUS
175312925	https://volunteer.ala.org.au/validate/task/175312925	Valid		system	Tile_036-010-000_0-000.jpg		2021-04-24 15:33:00	2021-04-24 15:33:00		NO		IN FOCUS
175312924	https://volunteer.ala.org.au/validate/task/175312924	Valid		system	Tile_036-009-000_0-000.jpg		2021-04-24 15:30:00	2021-04-24 15:33:00		NO		IN FOCUS
175312926	https://volunteer.ala.org.au/validate/task/175312926	Valid		system	Tile_036-011-000_0-000.jpg		2021-04-24 15:44:00	2021-04-24 15:44:00		NO		IN FOCUS
175312926	https://volunteer.ala.org.au/validate/task/175312926	Valid		system	Tile_036-011-000_0-000.jpg			2021-04-24 15:44:00		NO		IN FOCUS
175312926	https://volunteer.ala.org.au/validate/task/175312926	Valid		system	Tile_036-011-000_0-000.jpg		2021-04-24 15:33:00	2021-04-24 15:44:00		NO		IN FOCUS
175312926	https://volunteer.ala.org.au/validate/task/175312926	Valid		system	Tile_036-011-000_0-000.jpg		2021-04-24 13:14:00	2021-04-24 15:44:00		NO		IN FOCUS
175312927	https://volunteer.ala.org.au/validate/task/175312927	Valid		system	Tile_036-012-000_0-000.jpg		2021-04-24 13:14:00	2021-04-24 15:44:00		NO		IN FOCUS
175312927	https://volunteer.ala.org.au/validate/task/175312927	Valid		system	Tile_036-012-000_0-000.jpg			2021-04-24 15:44:00		NO		IN FOCUS
175312927	https://volunteer.ala.org.au/validate/task/175312927	Valid		system	Tile_036-012-000_0-000.jpg		2021-04-24 15:44:00	2021-04-24 15:44:00		NO		IN FOCUS
175312927	https://volunteer.ala.org.au/validate/task/175312927	Valid		system	Tile_036-012-000_0-000.jpg		2021-04-24 15:34:00	2021-04-24 15:44:00		NO		IN FOCUS
175312928	https://volunteer.ala.org.au/validate/task/175312928	Valid		system	Tile_036-013-000_0-000.jpg		2021-04-24 13:14:00	2021-04-24 15:45:00		NO		IN FOCUS
175312928	https://volunteer.ala.org.au/validate/task/175312928	Valid		system	Tile_036-013-000_0-000.jpg		2021-04-24 15:45:00	2021-04-24 15:45:00		NO		IN FOCUS
175312928	https://volunteer.ala.org.au/validate/task/175312928	Valid		system	Tile_036-013-000_0-000.jpg		2021-04-24 15:34:00	2021-04-24 15:45:00		NO		IN FOCUS
175312928	https://volunteer.ala.org.au/validate/task/175312928	Valid		system	Tile_036-013-000_0-000.jpg			2021-04-24 15:45:00		NO		IN FOCUS
175312930	https://volunteer.ala.org.au/validate/task/175312930	Valid		system	Tile_036-015-000_0-000.jpg		2021-04-24 13:14:00	2021-04-24 15:46:00		NO		IN FOCUS
175312930	https://volunteer.ala.org.au/validate/task/175312930	Valid		system	Tile_036-015-000_0-000.jpg		2021-04-24 15:35:00	2021-04-24 15:46:00		NO		IN FOCUS
175312930	https://volunteer.ala.org.au/validate/task/175312930	Valid		system	Tile_036-015-000_0-000.jpg			2021-04-24 15:46:00		NO		IN FOCUS
175312930	https://volunteer.ala.org.au/validate/task/175312930	Valid		system	Tile_036-015-000_0-000.jpg		2021-04-24 15:46:00	2021-04-24 15:46:00		NO		IN FOCUS
175312933	https://volunteer.ala.org.au/validate/task/175312933	Valid		system	Tile_036-018-000_0-000.jpg			2021-04-24 15:47:00				OUT OF FOCUS
175312933	https://volunteer.ala.org.au/validate/task/175312933	Valid		system	Tile_036-018-000_0-000.jpg		2021-04-24 13:15:00	2021-04-24 15:47:00				OUT OF FOCUS
175312933	https://volunteer.ala.org.au/validate/task/175312933	Valid		system	Tile_036-018-000_0-000.jpg		2021-04-24 15:35:00	2021-04-24 15:47:00				OUT OF FOCUS
175312933	https://volunteer.ala.org.au/validate/task/175312933	Valid		system	Tile_036-018-000_0-000.jpg		2021-04-24 15:47:00	2021-04-24 15:47:00				OUT OF FOCUS
175312935	https://volunteer.ala.org.au/validate/task/175312935	Valid		system	Tile_036-020-000_0-000.jpg		2021-04-24 15:47:00	2021-04-24 15:47:00		NO		IN FOCUS
175312935	https://volunteer.ala.org.au/validate/task/175312935	Valid		system	Tile_036-020-000_0-000.jpg			2021-04-24 15:47:00		NO		IN FOCUS
175312935	https://volunteer.ala.org.au/validate/task/175312935	Valid		system	Tile_036-020-000_0-000.jpg		2021-04-24 15:36:00	2021-04-24 15:47:00		NO		IN FOCUS
175312935	https://volunteer.ala.org.au/validate/task/175312935	Valid		system	Tile_036-020-000_0-000.jpg		2021-04-24 13:15:00	2021-04-24 15:47:00		NO		IN FOCUS
175312936	https://volunteer.ala.org.au/validate/task/175312936	Valid		system	Tile_036-021-000_0-000.jpg		2021-04-24 13:15:00	2021-04-24 15:48:00		NO		IN FOCUS
175312936	https://volunteer.ala.org.au/validate/task/175312936	Valid		system	Tile_036-021-000_0-000.jpg			2021-04-24 15:48:00		NO		IN FOCUS
175312936	https://volunteer.ala.org.au/validate/task/175312936	Valid		system	Tile_036-021-000_0-000.jpg		2021-04-24 15:36:00	2021-04-24 15:48:00		NO		IN FOCUS
175312936	https://volunteer.ala.org.au/validate/task/175312936	Valid		system	Tile_036-021-000_0-000.jpg		2021-04-24 15:48:00	2021-04-24 15:48:00		NO		IN FOCUS
175312937	https://volunteer.ala.org.au/validate/task/175312937	Valid		system	Tile_036-022-000_0-000.jpg		2021-04-24 13:15:00	2021-04-24 15:48:00		NO		IN FOCUS
175312937	https://volunteer.ala.org.au/validate/task/175312937	Valid		system	Tile_036-022-000_0-000.jpg		2021-04-24 15:36:00	2021-04-24 15:48:00		NO		IN FOCUS
175312937	https://volunteer.ala.org.au/validate/task/175312937	Valid		system	Tile_036-022-000_0-000.jpg		2021-04-24 15:48:00	2021-04-24 15:48:00		NO		IN FOCUS
175312937	https://volunteer.ala.org.au/validate/task/175312937	Valid		system	Tile_036-022-000_0-000.jpg			2021-04-24 15:48:00		NO		IN FOCUS
175312944	https://volunteer.ala.org.au/validate/task/175312944	Valid		system	Tile_036-029-000_0-000.jpg		2021-04-24 15:52:00	2021-04-24 15:52:00		NO		IN FOCUS
175312944	https://volunteer.ala.org.au/validate/task/175312944	Valid		system	Tile_036-029-000_0-000.jpg			2021-04-24 15:52:00		NO		IN FOCUS
175312944	https://volunteer.ala.org.au/validate/task/175312944	Valid		system	Tile_036-029-000_0-000.jpg		2021-04-24 15:41:00	2021-04-24 15:52:00		NO		IN FOCUS
175312944	https://volunteer.ala.org.au/validate/task/175312944	Valid		system	Tile_036-029-000_0-000.jpg		2021-04-24 13:16:00	2021-04-24 15:52:00		NO		IN FOCUS
175312946	https://volunteer.ala.org.au/validate/task/175312946	Valid		system	Tile_036-031-000_0-000.jpg		2021-04-24 15:42:00	2021-04-24 15:53:00		NO		IN FOCUS
175312946	https://volunteer.ala.org.au/validate/task/175312946	Valid		system	Tile_036-031-000_0-000.jpg		2021-04-24 13:16:00	2021-04-24 15:53:00		NO		IN FOCUS
175312946	https://volunteer.ala.org.au/validate/task/175312946	Valid		system	Tile_036-031-000_0-000.jpg		2021-04-24 15:53:00	2021-04-24 15:53:00		NO		IN FOCUS
175312946	https://volunteer.ala.org.au/validate/task/175312946	Valid		system	Tile_036-031-000_0-000.jpg			2021-04-24 15:53:00		NO		IN FOCUS
175312947	https://volunteer.ala.org.au/validate/task/175312947	Valid		system	Tile_036-032-000_0-000.jpg		2021-04-24 13:17:00	2021-04-24 15:53:00		NO		IN FOCUS
175312947	https://volunteer.ala.org.au/validate/task/175312947	Valid		system	Tile_036-032-000_0-000.jpg		2021-04-24 15:53:00	2021-04-24 15:53:00		NO		IN FOCUS
175312947	https://volunteer.ala.org.au/validate/task/175312947	Valid		system	Tile_036-032-000_0-000.jpg			2021-04-24 15:53:00		NO		IN FOCUS
175312947	https://volunteer.ala.org.au/validate/task/175312947	Valid		system	Tile_036-032-000_0-000.jpg		2021-04-24 15:42:00	2021-04-24 15:53:00		NO		IN FOCUS
175312960	https://volunteer.ala.org.au/validate/task/175312960	Valid		system	Tile_036-045-000_0-000.jpg		2021-04-24 16:00:00	2021-04-24 16:00:00		NO		IN FOCUS
175312960	https://volunteer.ala.org.au/validate/task/175312960	Valid		system	Tile_036-045-000_0-000.jpg		2021-04-24 15:45:00	2021-04-24 16:00:00		NO		IN FOCUS
175312960	https://volunteer.ala.org.au/validate/task/175312960	Valid		system	Tile_036-045-000_0-000.jpg		2021-04-24 13:18:00	2021-04-24 16:00:00		NO		IN FOCUS
175312960	https://volunteer.ala.org.au/validate/task/175312960	Valid		system	Tile_036-045-000_0-000.jpg			2021-04-24 16:00:00		NO		IN FOCUS
175312962	https://volunteer.ala.org.au/validate/task/175312962	Valid		system	Tile_036-047-000_0-000.jpg		2021-04-24 13:19:00	2021-04-24 16:00:00		NO		IN FOCUS
175312962	https://volunteer.ala.org.au/validate/task/175312962	Valid		system	Tile_036-047-000_0-000.jpg		2021-04-24 16:00:00	2021-04-24 16:00:00		NO		IN FOCUS
175312962	https://volunteer.ala.org.au/validate/task/175312962	Valid		system	Tile_036-047-000_0-000.jpg		2021-04-24 15:45:00	2021-04-24 16:00:00		NO		IN FOCUS
175312962	https://volunteer.ala.org.au/validate/task/175312962	Valid		system	Tile_036-047-000_0-000.jpg			2021-04-24 16:00:00		NO		IN FOCUS
175312861	https://volunteer.ala.org.au/validate/task/175312861	Valid		system	Tile_035-006-000_0-000.jpg		2021-04-24 15:01:00	2021-04-24 16:05:00		NO		IN FOCUS
175312861	https://volunteer.ala.org.au/validate/task/175312861	Valid		system	Tile_035-006-000_0-000.jpg		2021-04-24 14:49:00	2021-04-24 16:05:00		NO		IN FOCUS
175312861	https://volunteer.ala.org.au/validate/task/175312861	Valid		system	Tile_035-006-000_0-000.jpg			2021-04-24 16:05:00		NO		IN FOCUS
175312861	https://volunteer.ala.org.au/validate/task/175312861	Valid		system	Tile_035-006-000_0-000.jpg		2021-04-24 16:05:00	2021-04-24 16:05:00		NO		IN FOCUS
175312866	https://volunteer.ala.org.au/validate/task/175312866	Valid		system	Tile_035-011-000_0-000.jpg		2021-04-24 14:57:00	2021-04-24 16:05:00		NO		IN FOCUS
175312866	https://volunteer.ala.org.au/validate/task/175312866	Valid		system	Tile_035-011-000_0-000.jpg		2021-04-24 15:03:00	2021-04-24 16:05:00		NO		IN FOCUS
175312866	https://volunteer.ala.org.au/validate/task/175312866	Valid		system	Tile_035-011-000_0-000.jpg			2021-04-24 16:05:00		NO		IN FOCUS
175312866	https://volunteer.ala.org.au/validate/task/175312866	Valid		system	Tile_035-011-000_0-000.jpg		2021-04-24 16:05:00	2021-04-24 16:05:00		NO		IN FOCUS
175312876	https://volunteer.ala.org.au/validate/task/175312876	Valid		system	Tile_035-021-000_0-000.jpg		2021-04-24 16:08:00	2021-04-24 16:08:00		NO		IN FOCUS
175312876	https://volunteer.ala.org.au/validate/task/175312876	Valid		system	Tile_035-021-000_0-000.jpg		2021-04-24 15:04:00	2021-04-24 16:08:00	3	YES	Both MIDDLE and EDGE	IN FOCUS		Fungal spores,Nothofagus pollen
175312876	https://volunteer.ala.org.au/validate/task/175312876	Valid		system	Tile_035-021-000_0-000.jpg		2021-04-24 13:05:00	2021-04-24 16:08:00		NO		IN FOCUS
175312876	https://volunteer.ala.org.au/validate/task/175312876	Valid		system	Tile_035-021-000_0-000.jpg			2021-04-24 16:08:00		NO		IN FOCUS
175312876	https://volunteer.ala.org.au/validate/task/175312876	Valid		system	Tile_035-021-000_0-000.jpg		2021-04-24 15:07:00	2021-04-24 16:08:00		NO		IN FOCUS
175312882	https://volunteer.ala.org.au/validate/task/175312882	Valid		system	Tile_035-027-000_0-000.jpg		2021-04-24 15:10:00	2021-04-24 16:09:00		NO		IN FOCUS
175312882	https://volunteer.ala.org.au/validate/task/175312882	Valid		system	Tile_035-027-000_0-000.jpg		2021-04-24 13:06:00	2021-04-24 16:09:00		NO		IN FOCUS
175312882	https://volunteer.ala.org.au/validate/task/175312882	Valid		system	Tile_035-027-000_0-000.jpg		2021-04-24 16:09:00	2021-04-24 16:09:00		NO		IN FOCUS
175312882	https://volunteer.ala.org.au/validate/task/175312882	Valid		system	Tile_035-027-000_0-000.jpg			2021-04-24 16:09:00		NO		IN FOCUS
175312886	https://volunteer.ala.org.au/validate/task/175312886	Valid		system	Tile_035-031-000_0-000.jpg		2021-04-24 16:09:00	2021-04-24 16:09:00		NO		IN FOCUS
175312886	https://volunteer.ala.org.au/validate/task/175312886	Valid		system	Tile_035-031-000_0-000.jpg			2021-04-24 16:09:00		NO		IN FOCUS
175312886	https://volunteer.ala.org.au/validate/task/175312886	Valid		system	Tile_035-031-000_0-000.jpg		2021-04-24 13:07:00	2021-04-24 16:09:00		NO		IN FOCUS
175312886	https://volunteer.ala.org.au/validate/task/175312886	Valid		system	Tile_035-031-000_0-000.jpg		2021-04-24 15:11:00	2021-04-24 16:09:00		NO		IN FOCUS
175312895	https://volunteer.ala.org.au/validate/task/175312895	Valid		system	Tile_035-040-000_0-000.jpg		2021-04-24 16:11:00	2021-04-24 16:11:00	1	YES	EDGE	IN FOCUS		Nothofagus pollen
175312895	https://volunteer.ala.org.au/validate/task/175312895	Valid		system	Tile_035-040-000_0-000.jpg		2021-04-24 15:24:00	2021-04-24 16:11:00	1	YES	EDGE	IN FOCUS		Nothofagus pollen
175312895	https://volunteer.ala.org.au/validate/task/175312895	Valid		system	Tile_035-040-000_0-000.jpg		2021-04-24 13:09:00	2021-04-24 16:11:00	1	YES	EDGE	IN FOCUS		Nothofagus pollen
175312895	https://volunteer.ala.org.au/validate/task/175312895	Valid		system	Tile_035-040-000_0-000.jpg		2021-04-24 15:15:00	2021-04-24 16:11:00		NO		IN FOCUS
175312895	https://volunteer.ala.org.au/validate/task/175312895	Valid		system	Tile_035-040-000_0-000.jpg			2021-04-24 16:11:00	1	YES	EDGE	IN FOCUS		Nothofagus pollen
175312896	https://volunteer.ala.org.au/validate/task/175312896	Valid		system	Tile_035-041-000_0-000.jpg		2021-04-24 13:09:00	2021-04-24 16:11:00		NO		IN FOCUS
175312896	https://volunteer.ala.org.au/validate/task/175312896	Valid		system	Tile_035-041-000_0-000.jpg		2021-04-24 15:17:00	2021-04-24 16:11:00		NO		IN FOCUS
175312896	https://volunteer.ala.org.au/validate/task/175312896	Valid		system	Tile_035-041-000_0-000.jpg		2021-04-24 16:11:00	2021-04-24 16:11:00		NO		IN FOCUS
175312896	https://volunteer.ala.org.au/validate/task/175312896	Valid		system	Tile_035-041-000_0-000.jpg			2021-04-24 16:11:00		NO		IN FOCUS
175312901	https://volunteer.ala.org.au/validate/task/175312901	Valid		system	Tile_035-046-000_0-000.jpg		2021-04-24 13:10:00	2021-04-24 16:12:00		NO		IN FOCUS
175312901	https://volunteer.ala.org.au/validate/task/175312901	Valid		system	Tile_035-046-000_0-000.jpg		2021-04-24 16:12:00	2021-04-24 16:12:00		NO		IN FOCUS
175312901	https://volunteer.ala.org.au/validate/task/175312901	Valid		system	Tile_035-046-000_0-000.jpg		2021-04-24 15:19:00	2021-04-24 16:12:00	1	YES	EDGE	IN FOCUS		Nothofagus pollen
175312901	https://volunteer.ala.org.au/validate/task/175312901	Valid		system	Tile_035-046-000_0-000.jpg			2021-04-24 16:12:00		NO		IN FOCUS
175312901	https://volunteer.ala.org.au/validate/task/175312901	Valid		system	Tile_035-046-000_0-000.jpg		2021-04-24 15:25:00	2021-04-24 16:12:00		NO		IN FOCUS
175312905	https://volunteer.ala.org.au/validate/task/175312905	Valid		system	Tile_035-050-000_0-000.jpg		2021-04-24 13:11:00	2021-04-24 16:12:00		NO		IN FOCUS
175312905	https://volunteer.ala.org.au/validate/task/175312905	Valid		system	Tile_035-050-000_0-000.jpg			2021-04-24 16:12:00		NO		IN FOCUS
175312905	https://volunteer.ala.org.au/validate/task/175312905	Valid		system	Tile_035-050-000_0-000.jpg		2021-04-24 16:12:00	2021-04-24 16:12:00		NO		IN FOCUS
175312905	https://volunteer.ala.org.au/validate/task/175312905	Valid		system	Tile_035-050-000_0-000.jpg		2021-04-24 15:26:00	2021-04-24 16:12:00		NO		IN FOCUS
175312905	https://volunteer.ala.org.au/validate/task/175312905	Valid		system	Tile_035-050-000_0-000.jpg		2021-04-24 15:21:00	2021-04-24 16:12:00	1	YES	EDGE	IN FOCUS		Spores
175312906	https://volunteer.ala.org.au/validate/task/175312906	Valid		system	Tile_035-051-000_0-000.jpg		2021-04-24 15:21:00	2021-04-24 16:12:00		NO		IN FOCUS
175312906	https://volunteer.ala.org.au/validate/task/175312906	Valid		system	Tile_035-051-000_0-000.jpg		2021-04-24 15:26:00	2021-04-24 16:12:00		NO		IN FOCUS
175312906	https://volunteer.ala.org.au/validate/task/175312906	Valid		system	Tile_035-051-000_0-000.jpg		2021-04-24 16:12:00	2021-04-24 16:12:00		NO		IN FOCUS
175312906	https://volunteer.ala.org.au/validate/task/175312906	Valid		system	Tile_035-051-000_0-000.jpg			2021-04-24 16:12:00		NO		IN FOCUS
175312911	https://volunteer.ala.org.au/validate/task/175312911	Valid		system	Tile_035-056-000_0-000.jpg		2021-04-24 13:11:00	2021-04-24 16:14:00		NO		IN FOCUS
175312911	https://volunteer.ala.org.au/validate/task/175312911	Valid		system	Tile_035-056-000_0-000.jpg			2021-04-24 16:14:00		NO		IN FOCUS
175312911	https://volunteer.ala.org.au/validate/task/175312911	Valid		system	Tile_035-056-000_0-000.jpg		2021-04-24 16:14:00	2021-04-24 16:14:00		NO		IN FOCUS
175312911	https://volunteer.ala.org.au/validate/task/175312911	Valid		system	Tile_035-056-000_0-000.jpg		2021-04-24 15:30:00	2021-04-24 16:14:00		NO		IN FOCUS
175312911	https://volunteer.ala.org.au/validate/task/175312911	Valid		system	Tile_035-056-000_0-000.jpg		2021-04-24 15:23:00	2021-04-24 16:14:00	1	YES	EDGE	IN FOCUS		Other colpate angiosperm pollen
175312918	https://volunteer.ala.org.au/validate/task/175312918	Valid		system	Tile_036-003-000_0-000.jpg		2021-04-24 15:31:00	2021-04-24 16:15:00		NO		IN FOCUS
175312918	https://volunteer.ala.org.au/validate/task/175312918	Valid		system	Tile_036-003-000_0-000.jpg			2021-04-24 16:15:00		NO		IN FOCUS
175312918	https://volunteer.ala.org.au/validate/task/175312918	Valid		system	Tile_036-003-000_0-000.jpg		2021-04-24 16:15:00	2021-04-24 16:15:00		NO		IN FOCUS
175312918	https://volunteer.ala.org.au/validate/task/175312918	Valid		system	Tile_036-003-000_0-000.jpg		2021-04-24 15:28:00	2021-04-24 16:15:00		NO		IN FOCUS
175312919	https://volunteer.ala.org.au/validate/task/175312919	Valid		system	Tile_036-004-000_0-000.jpg		2021-04-24 15:32:00	2021-04-24 16:15:00		NO		IN FOCUS
175312919	https://volunteer.ala.org.au/validate/task/175312919	Valid		system	Tile_036-004-000_0-000.jpg		2021-04-24 16:15:00	2021-04-24 16:15:00		NO		IN FOCUS
175312919	https://volunteer.ala.org.au/validate/task/175312919	Valid		system	Tile_036-004-000_0-000.jpg			2021-04-24 16:15:00		NO		IN FOCUS
175312919	https://volunteer.ala.org.au/validate/task/175312919	Valid		system	Tile_036-004-000_0-000.jpg		2021-04-24 15:28:00	2021-04-24 16:15:00		NO		IN FOCUS
175312931	https://volunteer.ala.org.au/validate/task/175312931	Valid		system	Tile_036-016-000_0-000.jpg			2021-04-24 16:16:00		NO		IN FOCUS
175312931	https://volunteer.ala.org.au/validate/task/175312931	Valid		system	Tile_036-016-000_0-000.jpg		2021-04-24 15:46:00	2021-04-24 16:16:00		NO		IN FOCUS
175312931	https://volunteer.ala.org.au/validate/task/175312931	Valid		system	Tile_036-016-000_0-000.jpg		2021-04-24 16:16:00	2021-04-24 16:16:00		NO		IN FOCUS
175312931	https://volunteer.ala.org.au/validate/task/175312931	Valid		system	Tile_036-016-000_0-000.jpg		2021-04-24 13:14:00	2021-04-24 16:16:00		NO		IN FOCUS
175312932	https://volunteer.ala.org.au/validate/task/175312932	Valid		system	Tile_036-017-000_0-000.jpg		2021-04-24 13:15:00	2021-04-24 16:16:00		NO		IN FOCUS
175312932	https://volunteer.ala.org.au/validate/task/175312932	Valid		system	Tile_036-017-000_0-000.jpg		2021-04-24 16:16:00	2021-04-24 16:16:00		NO		IN FOCUS
175312932	https://volunteer.ala.org.au/validate/task/175312932	Valid		system	Tile_036-017-000_0-000.jpg		2021-04-24 15:47:00	2021-04-24 16:16:00	1	YES	EDGE	IN FOCUS		Fungal spores
175312932	https://volunteer.ala.org.au/validate/task/175312932	Valid		system	Tile_036-017-000_0-000.jpg			2021-04-24 16:16:00		NO		IN FOCUS
175312932	https://volunteer.ala.org.au/validate/task/175312932	Valid		system	Tile_036-017-000_0-000.jpg		2021-04-24 15:35:00	2021-04-24 16:16:00		NO		IN FOCUS
175312940	https://volunteer.ala.org.au/validate/task/175312940	Valid		system	Tile_036-025-000_0-000.jpg		2021-04-24 16:17:00	2021-04-24 16:17:00		NO		IN FOCUS
175312940	https://volunteer.ala.org.au/validate/task/175312940	Valid		system	Tile_036-025-000_0-000.jpg			2021-04-24 16:17:00		NO		IN FOCUS
175312940	https://volunteer.ala.org.au/validate/task/175312940	Valid		system	Tile_036-025-000_0-000.jpg		2021-04-24 13:16:00	2021-04-24 16:17:00		NO		IN FOCUS
175312940	https://volunteer.ala.org.au/validate/task/175312940	Valid		system	Tile_036-025-000_0-000.jpg		2021-04-24 15:50:00	2021-04-24 16:17:00		NO		IN FOCUS
175312940	https://volunteer.ala.org.au/validate/task/175312940	Valid		system	Tile_036-025-000_0-000.jpg		2021-04-24 15:39:00	2021-04-24 16:17:00	1	YES	EDGE	IN FOCUS		Spores
175312948	https://volunteer.ala.org.au/validate/task/175312948	Valid		system	Tile_036-033-000_0-000.jpg		2021-04-24 16:18:00	2021-04-24 16:18:00		NO		IN FOCUS
175312948	https://volunteer.ala.org.au/validate/task/175312948	Valid		system	Tile_036-033-000_0-000.jpg		2021-04-24 15:53:00	2021-04-24 16:18:00		NO		IN FOCUS
175312948	https://volunteer.ala.org.au/validate/task/175312948	Valid		system	Tile_036-033-000_0-000.jpg			2021-04-24 16:18:00		NO		IN FOCUS
175312948	https://volunteer.ala.org.au/validate/task/175312948	Valid		system	Tile_036-033-000_0-000.jpg		2021-04-24 13:17:00	2021-04-24 16:18:00		NO		IN FOCUS
175312949	https://volunteer.ala.org.au/validate/task/175312949	Valid		system	Tile_036-034-000_0-000.jpg		2021-04-24 13:17:00	2021-04-24 16:18:00		NO		IN FOCUS
175312949	https://volunteer.ala.org.au/validate/task/175312949	Valid		system	Tile_036-034-000_0-000.jpg		2021-04-24 15:54:00	2021-04-24 16:18:00		NO		IN FOCUS
175312949	https://volunteer.ala.org.au/validate/task/175312949	Valid		system	Tile_036-034-000_0-000.jpg			2021-04-24 16:18:00		NO		IN FOCUS
175312949	https://volunteer.ala.org.au/validate/task/175312949	Valid		system	Tile_036-034-000_0-000.jpg		2021-04-24 16:18:00	2021-04-24 16:18:00		NO		IN FOCUS
175312945	https://volunteer.ala.org.au/validate/task/175312945	Valid		system	Tile_036-030-000_0-000.jpg		2021-04-24 13:16:00	2021-04-24 16:18:00		NO		IN FOCUS
175312950	https://volunteer.ala.org.au/validate/task/175312950	Valid		system	Tile_036-035-000_0-000.jpg		2021-04-24 13:17:00	2021-04-24 16:18:00		NO		IN FOCUS
175312945	https://volunteer.ala.org.au/validate/task/175312945	Valid		system	Tile_036-030-000_0-000.jpg		2021-04-24 16:18:00	2021-04-24 16:18:00		NO		IN FOCUS
175312950	https://volunteer.ala.org.au/validate/task/175312950	Valid		system	Tile_036-035-000_0-000.jpg			2021-04-24 16:18:00		NO		IN FOCUS
175312945	https://volunteer.ala.org.au/validate/task/175312945	Valid		system	Tile_036-030-000_0-000.jpg		2021-04-24 15:42:00	2021-04-24 16:18:00		NO		IN FOCUS
175312950	https://volunteer.ala.org.au/validate/task/175312950	Valid		system	Tile_036-035-000_0-000.jpg		2021-04-24 16:18:00	2021-04-24 16:18:00		NO		IN FOCUS
175312950	https://volunteer.ala.org.au/validate/task/175312950	Valid		system	Tile_036-035-000_0-000.jpg		2021-04-24 15:54:00	2021-04-24 16:18:00		NO		IN FOCUS
175312945	https://volunteer.ala.org.au/validate/task/175312945	Valid		system	Tile_036-030-000_0-000.jpg			2021-04-24 16:18:00		NO		IN FOCUS
175312945	https://volunteer.ala.org.au/validate/task/175312945	Valid		system	Tile_036-030-000_0-000.jpg		2021-04-24 15:52:00	2021-04-24 16:18:00		NO		IN FOCUS		Other colpate angiosperm pollen
175312951	https://volunteer.ala.org.au/validate/task/175312951	Valid		system	Tile_036-036-000_0-000.jpg			2021-04-24 16:19:00		NO		IN FOCUS
175312951	https://volunteer.ala.org.au/validate/task/175312951	Valid		system	Tile_036-036-000_0-000.jpg		2021-04-24 15:55:00	2021-04-24 16:19:00		NO		IN FOCUS
175312951	https://volunteer.ala.org.au/validate/task/175312951	Valid		system	Tile_036-036-000_0-000.jpg		2021-04-24 16:19:00	2021-04-24 16:19:00		NO		IN FOCUS
175312951	https://volunteer.ala.org.au/validate/task/175312951	Valid		system	Tile_036-036-000_0-000.jpg		2021-04-24 13:17:00	2021-04-24 16:19:00		NO		IN FOCUS
175312955	https://volunteer.ala.org.au/validate/task/175312955	Valid		system	Tile_036-040-000_0-000.jpg		2021-04-24 16:19:00	2021-04-24 16:19:00		NO		IN FOCUS
175312955	https://volunteer.ala.org.au/validate/task/175312955	Valid		system	Tile_036-040-000_0-000.jpg			2021-04-24 16:19:00		NO		IN FOCUS
175312955	https://volunteer.ala.org.au/validate/task/175312955	Valid		system	Tile_036-040-000_0-000.jpg		2021-04-24 15:58:00	2021-04-24 16:19:00		NO		IN FOCUS
175312955	https://volunteer.ala.org.au/validate/task/175312955	Valid		system	Tile_036-040-000_0-000.jpg		2021-04-24 13:18:00	2021-04-24 16:19:00		NO		IN FOCUS
175312956	https://volunteer.ala.org.au/validate/task/175312956	Valid		system	Tile_036-041-000_0-000.jpg		2021-04-24 16:20:00	2021-04-24 16:20:00		NO		IN FOCUS
175312956	https://volunteer.ala.org.au/validate/task/175312956	Valid		system	Tile_036-041-000_0-000.jpg		2021-04-24 13:18:00	2021-04-24 16:20:00		NO		IN FOCUS
175312956	https://volunteer.ala.org.au/validate/task/175312956	Valid		system	Tile_036-041-000_0-000.jpg			2021-04-24 16:20:00		NO		IN FOCUS
175312956	https://volunteer.ala.org.au/validate/task/175312956	Valid		system	Tile_036-041-000_0-000.jpg		2021-04-24 15:58:00	2021-04-24 16:20:00		NO		IN FOCUS
175312959	https://volunteer.ala.org.au/validate/task/175312959	Valid		system	Tile_036-044-000_0-000.jpg			2021-04-24 16:20:00		NO		IN FOCUS
175312959	https://volunteer.ala.org.au/validate/task/175312959	Valid		system	Tile_036-044-000_0-000.jpg		2021-04-24 13:18:00	2021-04-24 16:20:00		NO		IN FOCUS
175312959	https://volunteer.ala.org.au/validate/task/175312959	Valid		system	Tile_036-044-000_0-000.jpg		2021-04-24 15:59:00	2021-04-24 16:20:00		NO		IN FOCUS
175312959	https://volunteer.ala.org.au/validate/task/175312959	Valid		system	Tile_036-044-000_0-000.jpg		2021-04-24 16:20:00	2021-04-24 16:20:00		NO		IN FOCUS
175312961	https://volunteer.ala.org.au/validate/task/175312961	Valid		system	Tile_036-046-000_0-000.jpg		2021-04-24 13:19:00	2021-04-24 16:20:00		NO		IN FOCUS
175312961	https://volunteer.ala.org.au/validate/task/175312961	Valid		system	Tile_036-046-000_0-000.jpg		2021-04-24 16:00:00	2021-04-24 16:20:00		NO		IN FOCUS
175312961	https://volunteer.ala.org.au/validate/task/175312961	Valid		system	Tile_036-046-000_0-000.jpg		2021-04-24 16:20:00	2021-04-24 16:20:00		NO		IN FOCUS
175312961	https://volunteer.ala.org.au/validate/task/175312961	Valid		system	Tile_036-046-000_0-000.jpg			2021-04-24 16:20:00		NO		IN FOCUS
175312963	https://volunteer.ala.org.au/validate/task/175312963	Valid		system	Tile_036-048-000_0-000.jpg		2021-04-24 16:21:00	2021-04-24 16:21:00		NO		IN FOCUS
175312963	https://volunteer.ala.org.au/validate/task/175312963	Valid		system	Tile_036-048-000_0-000.jpg			2021-04-24 16:21:00		NO		IN FOCUS
175312963	https://volunteer.ala.org.au/validate/task/175312963	Valid		system	Tile_036-048-000_0-000.jpg		2021-04-24 13:19:00	2021-04-24 16:21:00		NO		IN FOCUS
175312965	https://volunteer.ala.org.au/validate/task/175312965	Valid		system	Tile_036-050-000_0-000.jpg		2021-04-24 16:21:00	2021-04-24 16:21:00		NO		IN FOCUS
175312965	https://volunteer.ala.org.au/validate/task/175312965	Valid		system	Tile_036-050-000_0-000.jpg		2021-04-24 13:19:00	2021-04-24 16:21:00		NO		IN FOCUS
175312963	https://volunteer.ala.org.au/validate/task/175312963	Valid		system	Tile_036-048-000_0-000.jpg		2021-04-24 16:00:00	2021-04-24 16:21:00		NO		IN FOCUS
175312965	https://volunteer.ala.org.au/validate/task/175312965	Valid		system	Tile_036-050-000_0-000.jpg			2021-04-24 16:21:00		NO		IN FOCUS
175312965	https://volunteer.ala.org.au/validate/task/175312965	Valid		system	Tile_036-050-000_0-000.jpg		2021-04-24 16:01:00	2021-04-24 16:21:00		NO		IN FOCUS
175312967	https://volunteer.ala.org.au/validate/task/175312967	Valid		system	Tile_036-052-000_0-000.jpg		2021-04-24 13:19:00	2021-04-24 16:22:00		NO		IN FOCUS
175312967	https://volunteer.ala.org.au/validate/task/175312967	Valid		system	Tile_036-052-000_0-000.jpg		2021-04-24 16:22:00	2021-04-24 16:22:00		NO		IN FOCUS
175312967	https://volunteer.ala.org.au/validate/task/175312967	Valid		system	Tile_036-052-000_0-000.jpg			2021-04-24 16:22:00		NO		IN FOCUS
175312967	https://volunteer.ala.org.au/validate/task/175312967	Valid		system	Tile_036-052-000_0-000.jpg		2021-04-24 16:07:00	2021-04-24 16:22:00		NO		IN FOCUS
175312972	https://volunteer.ala.org.au/validate/task/175312972	Valid		system	Tile_036-057-000_0-000.jpg		2021-04-24 16:23:00	2021-04-24 16:23:00		NO		IN FOCUS
175312972	https://volunteer.ala.org.au/validate/task/175312972	Valid		system	Tile_036-057-000_0-000.jpg			2021-04-24 16:23:00		NO		IN FOCUS
175312972	https://volunteer.ala.org.au/validate/task/175312972	Valid		system	Tile_036-057-000_0-000.jpg		2021-04-24 16:09:00	2021-04-24 16:23:00		NO		IN FOCUS
175312972	https://volunteer.ala.org.au/validate/task/175312972	Valid		system	Tile_036-057-000_0-000.jpg		2021-04-24 13:20:00	2021-04-24 16:23:00		NO		IN FOCUS
175312973	https://volunteer.ala.org.au/validate/task/175312973	Valid		system	Tile_036-058-000_0-000.jpg		2021-04-24 16:09:00	2021-04-24 16:23:00		NO		IN FOCUS
175312973	https://volunteer.ala.org.au/validate/task/175312973	Valid		system	Tile_036-058-000_0-000.jpg			2021-04-24 16:23:00		NO		IN FOCUS
175312973	https://volunteer.ala.org.au/validate/task/175312973	Valid		system	Tile_036-058-000_0-000.jpg		2021-04-24 16:23:00	2021-04-24 16:23:00		NO		IN FOCUS
175312973	https://volunteer.ala.org.au/validate/task/175312973	Valid		system	Tile_036-058-000_0-000.jpg		2021-04-24 13:21:00	2021-04-24 16:23:00		NO		IN FOCUS
175312968	https://volunteer.ala.org.au/validate/task/175312968	Valid		system	Tile_036-053-000_0-000.jpg		2021-04-24 16:22:00	2021-04-24 16:23:00		NO		IN FOCUS
175312968	https://volunteer.ala.org.au/validate/task/175312968	Valid		system	Tile_036-053-000_0-000.jpg		2021-04-24 16:07:00	2021-04-24 16:23:00		NO		IN FOCUS
175312968	https://volunteer.ala.org.au/validate/task/175312968	Valid		system	Tile_036-053-000_0-000.jpg			2021-04-24 16:23:00		NO		IN FOCUS
175312968	https://volunteer.ala.org.au/validate/task/175312968	Valid		system	Tile_036-053-000_0-000.jpg		2021-04-24 13:20:00	2021-04-24 16:23:00		NO		IN FOCUS
175312969	https://volunteer.ala.org.au/validate/task/175312969	Valid		system	Tile_036-054-000_0-000.jpg		2021-04-24 13:20:00	2021-04-24 16:23:00		NO		IN FOCUS
175312969	https://volunteer.ala.org.au/validate/task/175312969	Valid		system	Tile_036-054-000_0-000.jpg		2021-04-24 16:23:00	2021-04-24 16:23:00		NO		IN FOCUS
175312969	https://volunteer.ala.org.au/validate/task/175312969	Valid		system	Tile_036-054-000_0-000.jpg			2021-04-24 16:23:00		NO		IN FOCUS
175312969	https://volunteer.ala.org.au/validate/task/175312969	Valid		system	Tile_036-054-000_0-000.jpg		2021-04-24 16:08:00	2021-04-24 16:23:00		NO		IN FOCUS
175312970	https://volunteer.ala.org.au/validate/task/175312970	Valid		system	Tile_036-055-000_0-000.jpg			2021-04-24 16:23:00		NO		IN FOCUS
175312970	https://volunteer.ala.org.au/validate/task/175312970	Valid		system	Tile_036-055-000_0-000.jpg		2021-04-24 16:23:00	2021-04-24 16:23:00		NO		IN FOCUS
175312970	https://volunteer.ala.org.au/validate/task/175312970	Valid		system	Tile_036-055-000_0-000.jpg		2021-04-24 13:20:00	2021-04-24 16:23:00		NO		IN FOCUS
175312970	https://volunteer.ala.org.au/validate/task/175312970	Valid		system	Tile_036-055-000_0-000.jpg		2021-04-24 16:08:00	2021-04-24 16:23:00		NO		IN FOCUS
175312971	https://volunteer.ala.org.au/validate/task/175312971	Valid		system	Tile_036-056-000_0-000.jpg		2021-04-24 16:23:00	2021-04-24 16:23:00		NO		IN FOCUS
175312971	https://volunteer.ala.org.au/validate/task/175312971	Valid		system	Tile_036-056-000_0-000.jpg		2021-04-24 16:08:00	2021-04-24 16:23:00		NO		IN FOCUS
175312971	https://volunteer.ala.org.au/validate/task/175312971	Valid		system	Tile_036-056-000_0-000.jpg			2021-04-24 16:23:00		NO		IN FOCUS
175312971	https://volunteer.ala.org.au/validate/task/175312971	Valid		system	Tile_036-056-000_0-000.jpg		2021-04-24 13:20:00	2021-04-24 16:23:00		NO		IN FOCUS
175312974	https://volunteer.ala.org.au/validate/task/175312974	Valid		system	Tile_036-059-000_0-000.jpg			2021-04-24 16:24:00		NO		IN FOCUS
175312974	https://volunteer.ala.org.au/validate/task/175312974	Valid		system	Tile_036-059-000_0-000.jpg		2021-04-24 16:24:00	2021-04-24 16:24:00		NO		IN FOCUS
175312974	https://volunteer.ala.org.au/validate/task/175312974	Valid		system	Tile_036-059-000_0-000.jpg		2021-04-24 13:21:00	2021-04-24 16:24:00		NO		IN FOCUS
175312974	https://volunteer.ala.org.au/validate/task/175312974	Valid		system	Tile_036-059-000_0-000.jpg		2021-04-24 16:10:00	2021-04-24 16:24:00		NO		IN FOCUS
175312975	https://volunteer.ala.org.au/validate/task/175312975	Valid		system	Tile_036-060-000_0-000.jpg			2021-04-24 16:24:00		NO		IN FOCUS
175312975	https://volunteer.ala.org.au/validate/task/175312975	Valid		system	Tile_036-060-000_0-000.jpg		2021-04-24 13:21:00	2021-04-24 16:24:00		NO		IN FOCUS
175312975	https://volunteer.ala.org.au/validate/task/175312975	Valid		system	Tile_036-060-000_0-000.jpg		2021-04-24 16:10:00	2021-04-24 16:24:00		NO		IN FOCUS
175312975	https://volunteer.ala.org.au/validate/task/175312975	Valid		system	Tile_036-060-000_0-000.jpg		2021-04-24 16:24:00	2021-04-24 16:24:00		NO		IN FOCUS
175312977	https://volunteer.ala.org.au/validate/task/175312977	Valid		system	Tile_037-002-000_0-000.jpg		2021-04-24 16:24:00	2021-04-24 16:24:00		NO		IN FOCUS
175312977	https://volunteer.ala.org.au/validate/task/175312977	Valid		system	Tile_037-002-000_0-000.jpg		2021-04-24 16:11:00	2021-04-24 16:24:00		NO		IN FOCUS
175312977	https://volunteer.ala.org.au/validate/task/175312977	Valid		system	Tile_037-002-000_0-000.jpg			2021-04-24 16:24:00		NO		IN FOCUS
175312977	https://volunteer.ala.org.au/validate/task/175312977	Valid		system	Tile_037-002-000_0-000.jpg		2021-04-24 13:21:00	2021-04-24 16:24:00		NO		IN FOCUS
175312981	https://volunteer.ala.org.au/validate/task/175312981	Valid		system	Tile_037-006-000_0-000.jpg		2021-04-24 16:13:00	2021-04-24 16:25:00		NO		IN FOCUS
175312981	https://volunteer.ala.org.au/validate/task/175312981	Valid		system	Tile_037-006-000_0-000.jpg		2021-04-24 13:22:00	2021-04-24 16:25:00		NO		IN FOCUS
175312981	https://volunteer.ala.org.au/validate/task/175312981	Valid		system	Tile_037-006-000_0-000.jpg			2021-04-24 16:25:00		NO		IN FOCUS
175312981	https://volunteer.ala.org.au/validate/task/175312981	Valid		system	Tile_037-006-000_0-000.jpg		2021-04-24 16:25:00	2021-04-24 16:25:00		NO		IN FOCUS
175312982	https://volunteer.ala.org.au/validate/task/175312982	Valid		system	Tile_037-007-000_0-000.jpg		2021-04-24 16:25:00	2021-04-24 16:25:00		NO		IN FOCUS
175312982	https://volunteer.ala.org.au/validate/task/175312982	Valid		system	Tile_037-007-000_0-000.jpg			2021-04-24 16:25:00		NO		IN FOCUS
175312982	https://volunteer.ala.org.au/validate/task/175312982	Valid		system	Tile_037-007-000_0-000.jpg		2021-04-24 13:22:00	2021-04-24 16:25:00		NO		IN FOCUS
175312982	https://volunteer.ala.org.au/validate/task/175312982	Valid		system	Tile_037-007-000_0-000.jpg		2021-04-24 16:13:00	2021-04-24 16:25:00		NO		IN FOCUS
175312983	https://volunteer.ala.org.au/validate/task/175312983	Valid		system	Tile_037-008-000_0-000.jpg		2021-04-24 13:22:00	2021-04-24 16:25:00		NO		IN FOCUS
175312983	https://volunteer.ala.org.au/validate/task/175312983	Valid		system	Tile_037-008-000_0-000.jpg		2021-04-24 16:14:00	2021-04-24 16:25:00		NO		IN FOCUS
175312983	https://volunteer.ala.org.au/validate/task/175312983	Valid		system	Tile_037-008-000_0-000.jpg			2021-04-24 16:25:00		NO		IN FOCUS
175312983	https://volunteer.ala.org.au/validate/task/175312983	Valid		system	Tile_037-008-000_0-000.jpg		2021-04-24 16:25:00	2021-04-24 16:25:00		NO		IN FOCUS
175312984	https://volunteer.ala.org.au/validate/task/175312984	Valid		system	Tile_037-009-000_0-000.jpg		2021-04-24 13:22:00	2021-04-24 16:25:00		NO		IN FOCUS
175312984	https://volunteer.ala.org.au/validate/task/175312984	Valid		system	Tile_037-009-000_0-000.jpg		2021-04-24 16:25:00	2021-04-24 16:25:00		NO		IN FOCUS
175312984	https://volunteer.ala.org.au/validate/task/175312984	Valid		system	Tile_037-009-000_0-000.jpg		2021-04-24 16:14:00	2021-04-24 16:25:00		NO		IN FOCUS
175312984	https://volunteer.ala.org.au/validate/task/175312984	Valid		system	Tile_037-009-000_0-000.jpg			2021-04-24 16:25:00		NO		IN FOCUS
175312985	https://volunteer.ala.org.au/validate/task/175312985	Valid		system	Tile_037-010-000_0-000.jpg		2021-04-24 13:22:00	2021-04-24 16:26:00		NO		IN FOCUS
175312985	https://volunteer.ala.org.au/validate/task/175312985	Valid		system	Tile_037-010-000_0-000.jpg		2021-04-24 16:26:00	2021-04-24 16:26:00		NO		IN FOCUS
175312985	https://volunteer.ala.org.au/validate/task/175312985	Valid		system	Tile_037-010-000_0-000.jpg		2021-04-24 16:15:00	2021-04-24 16:26:00		NO		IN FOCUS
175312985	https://volunteer.ala.org.au/validate/task/175312985	Valid		system	Tile_037-010-000_0-000.jpg			2021-04-24 16:26:00		NO		IN FOCUS
175312986	https://volunteer.ala.org.au/validate/task/175312986	Valid		system	Tile_037-011-000_0-000.jpg		2021-04-24 16:26:00	2021-04-24 16:26:00		NO		IN FOCUS
175312986	https://volunteer.ala.org.au/validate/task/175312986	Valid		system	Tile_037-011-000_0-000.jpg		2021-04-24 16:15:00	2021-04-24 16:26:00		NO		IN FOCUS
175312986	https://volunteer.ala.org.au/validate/task/175312986	Valid		system	Tile_037-011-000_0-000.jpg		2021-04-24 13:22:00	2021-04-24 16:26:00		NO		IN FOCUS
175312986	https://volunteer.ala.org.au/validate/task/175312986	Valid		system	Tile_037-011-000_0-000.jpg			2021-04-24 16:26:00		NO		IN FOCUS
175312979	https://volunteer.ala.org.au/validate/task/175312979	Valid		system	Tile_037-004-000_0-000.jpg		2021-04-24 16:25:00	2021-04-24 16:34:00		NO		IN FOCUS
175312979	https://volunteer.ala.org.au/validate/task/175312979	Valid		system	Tile_037-004-000_0-000.jpg		2021-04-24 16:34:00	2021-04-24 16:34:00		NO		IN FOCUS
175312979	https://volunteer.ala.org.au/validate/task/175312979	Valid		system	Tile_037-004-000_0-000.jpg			2021-04-24 16:34:00		NO		IN FOCUS
175312979	https://volunteer.ala.org.au/validate/task/175312979	Valid		system	Tile_037-004-000_0-000.jpg		2021-04-24 16:12:00	2021-04-24 16:34:00		NO		IN FOCUS
175312980	https://volunteer.ala.org.au/validate/task/175312980	Valid		system	Tile_037-005-000_0-000.jpg		2021-04-24 16:12:00	2021-04-24 16:34:00		NO		IN FOCUS
175312980	https://volunteer.ala.org.au/validate/task/175312980	Valid		system	Tile_037-005-000_0-000.jpg		2021-04-24 16:25:00	2021-04-24 16:34:00		NO		IN FOCUS
175312980	https://volunteer.ala.org.au/validate/task/175312980	Valid		system	Tile_037-005-000_0-000.jpg		2021-04-24 16:34:00	2021-04-24 16:34:00		NO		IN FOCUS
175312980	https://volunteer.ala.org.au/validate/task/175312980	Valid		system	Tile_037-005-000_0-000.jpg			2021-04-24 16:34:00		NO		IN FOCUS
175312987	https://volunteer.ala.org.au/validate/task/175312987	Valid		system	Tile_037-012-000_0-000.jpg		2021-04-24 16:26:00	2021-04-24 16:34:00		NO		IN FOCUS
175312987	https://volunteer.ala.org.au/validate/task/175312987	Valid		system	Tile_037-012-000_0-000.jpg			2021-04-24 16:34:00		NO		IN FOCUS
175312987	https://volunteer.ala.org.au/validate/task/175312987	Valid		system	Tile_037-012-000_0-000.jpg		2021-04-24 16:40:00	2021-04-24 16:34:00		NO		IN FOCUS
175312987	https://volunteer.ala.org.au/validate/task/175312987	Valid		system	Tile_037-012-000_0-000.jpg		2021-04-24 16:34:00	2021-04-24 16:34:00		NO		IN FOCUS
175312987	https://volunteer.ala.org.au/validate/task/175312987	Valid		system	Tile_037-012-000_0-000.jpg		2021-04-24 13:23:00	2021-04-24 16:34:00		NO		IN FOCUS
175312988	https://volunteer.ala.org.au/validate/task/175312988	Valid		system	Tile_037-013-000_0-000.jpg		2021-04-24 16:26:00	2021-04-24 16:35:00		NO		IN FOCUS
175312988	https://volunteer.ala.org.au/validate/task/175312988	Valid		system	Tile_037-013-000_0-000.jpg		2021-04-24 16:35:00	2021-04-24 16:35:00		NO		IN FOCUS
175312988	https://volunteer.ala.org.au/validate/task/175312988	Valid		system	Tile_037-013-000_0-000.jpg			2021-04-24 16:35:00		NO		IN FOCUS
175312988	https://volunteer.ala.org.au/validate/task/175312988	Valid		system	Tile_037-013-000_0-000.jpg		2021-04-24 13:23:00	2021-04-24 16:35:00		NO		IN FOCUS
175312990	https://volunteer.ala.org.au/validate/task/175312990	Valid		system	Tile_037-015-000_0-000.jpg		2021-04-24 16:28:00	2021-04-24 16:35:00		NO		IN FOCUS
175312990	https://volunteer.ala.org.au/validate/task/175312990	Valid		system	Tile_037-015-000_0-000.jpg			2021-04-24 16:35:00		NO		IN FOCUS
175312990	https://volunteer.ala.org.au/validate/task/175312990	Valid		system	Tile_037-015-000_0-000.jpg		2021-04-24 16:35:00	2021-04-24 16:35:00		NO		IN FOCUS
175312990	https://volunteer.ala.org.au/validate/task/175312990	Valid		system	Tile_037-015-000_0-000.jpg		2021-04-24 13:23:00	2021-04-24 16:35:00		NO		IN FOCUS
175312991	https://volunteer.ala.org.au/validate/task/175312991	Valid		system	Tile_037-016-000_0-000.jpg		2021-04-24 13:23:00	2021-04-24 16:35:00		NO		IN FOCUS
175312991	https://volunteer.ala.org.au/validate/task/175312991	Valid		system	Tile_037-016-000_0-000.jpg		2021-04-24 16:30:00	2021-04-24 16:35:00		NO		IN FOCUS
175312991	https://volunteer.ala.org.au/validate/task/175312991	Valid		system	Tile_037-016-000_0-000.jpg			2021-04-24 16:35:00		NO		IN FOCUS
175312991	https://volunteer.ala.org.au/validate/task/175312991	Valid		system	Tile_037-016-000_0-000.jpg		2021-04-24 16:35:00	2021-04-24 16:35:00		NO		IN FOCUS
175312993	https://volunteer.ala.org.au/validate/task/175312993	Valid		system	Tile_037-018-000_0-000.jpg		2021-04-24 16:31:00	2021-04-24 16:36:00		NO		IN FOCUS
175312993	https://volunteer.ala.org.au/validate/task/175312993	Valid		system	Tile_037-018-000_0-000.jpg		2021-04-24 16:36:00	2021-04-24 16:36:00		NO		IN FOCUS
175312993	https://volunteer.ala.org.au/validate/task/175312993	Valid		system	Tile_037-018-000_0-000.jpg			2021-04-24 16:36:00		NO		IN FOCUS
175312993	https://volunteer.ala.org.au/validate/task/175312993	Valid		system	Tile_037-018-000_0-000.jpg		2021-04-24 13:24:00	2021-04-24 16:36:00		NO		IN FOCUS
175312994	https://volunteer.ala.org.au/validate/task/175312994	Valid		system	Tile_037-019-000_0-000.jpg		2021-04-24 13:24:00	2021-04-24 16:36:00		NO		IN FOCUS
175312994	https://volunteer.ala.org.au/validate/task/175312994	Valid		system	Tile_037-019-000_0-000.jpg		2021-04-24 16:31:00	2021-04-24 16:36:00		NO		IN FOCUS
175312994	https://volunteer.ala.org.au/validate/task/175312994	Valid		system	Tile_037-019-000_0-000.jpg			2021-04-24 16:36:00		NO		IN FOCUS
175312994	https://volunteer.ala.org.au/validate/task/175312994	Valid		system	Tile_037-019-000_0-000.jpg		2021-04-24 16:36:00	2021-04-24 16:36:00		NO		IN FOCUS
175312997	https://volunteer.ala.org.au/validate/task/175312997	Valid		system	Tile_037-022-000_0-000.jpg		2021-04-24 13:24:00	2021-04-24 16:36:00		NO		IN FOCUS
175312997	https://volunteer.ala.org.au/validate/task/175312997	Valid		system	Tile_037-022-000_0-000.jpg		2021-04-24 16:31:00	2021-04-24 16:36:00		NO		IN FOCUS
175312997	https://volunteer.ala.org.au/validate/task/175312997	Valid		system	Tile_037-022-000_0-000.jpg			2021-04-24 16:36:00		NO		IN FOCUS
175312997	https://volunteer.ala.org.au/validate/task/175312997	Valid		system	Tile_037-022-000_0-000.jpg		2021-04-24 16:36:00	2021-04-24 16:36:00		NO		IN FOCUS
175313000	https://volunteer.ala.org.au/validate/task/175313000	Valid		system	Tile_037-025-000_0-000.jpg		2021-04-24 16:32:00	2021-04-24 16:37:00		NO		IN FOCUS
175313000	https://volunteer.ala.org.au/validate/task/175313000	Valid		system	Tile_037-025-000_0-000.jpg		2021-04-24 16:37:00	2021-04-24 16:37:00		NO		IN FOCUS
175313000	https://volunteer.ala.org.au/validate/task/175313000	Valid		system	Tile_037-025-000_0-000.jpg			2021-04-24 16:37:00		NO		IN FOCUS
175313000	https://volunteer.ala.org.au/validate/task/175313000	Valid		system	Tile_037-025-000_0-000.jpg		2021-04-24 13:24:00	2021-04-24 16:37:00		NO		IN FOCUS
175313001	https://volunteer.ala.org.au/validate/task/175313001	Valid		system	Tile_037-026-000_0-000.jpg		2021-04-24 16:37:00	2021-04-24 16:37:00		NO		IN FOCUS
175313001	https://volunteer.ala.org.au/validate/task/175313001	Valid		system	Tile_037-026-000_0-000.jpg		2021-04-24 13:25:00	2021-04-24 16:37:00		NO		IN FOCUS
175313001	https://volunteer.ala.org.au/validate/task/175313001	Valid		system	Tile_037-026-000_0-000.jpg		2021-04-24 16:32:00	2021-04-24 16:37:00		NO		IN FOCUS
175313001	https://volunteer.ala.org.au/validate/task/175313001	Valid		system	Tile_037-026-000_0-000.jpg			2021-04-24 16:37:00		NO		IN FOCUS
175313002	https://volunteer.ala.org.au/validate/task/175313002	Valid		system	Tile_037-027-000_0-000.jpg			2021-04-24 16:37:00		NO		IN FOCUS
175313002	https://volunteer.ala.org.au/validate/task/175313002	Valid		system	Tile_037-027-000_0-000.jpg		2021-04-24 16:37:00	2021-04-24 16:37:00		NO		IN FOCUS
175313002	https://volunteer.ala.org.au/validate/task/175313002	Valid		system	Tile_037-027-000_0-000.jpg		2021-04-24 13:25:00	2021-04-24 16:37:00		NO		IN FOCUS
175313002	https://volunteer.ala.org.au/validate/task/175313002	Valid		system	Tile_037-027-000_0-000.jpg		2021-04-24 16:32:00	2021-04-24 16:37:00		NO		IN FOCUS
175313006	https://volunteer.ala.org.au/validate/task/175313006	Valid		system	Tile_037-031-000_0-000.jpg			2021-04-24 16:38:00		NO		IN FOCUS
175313006	https://volunteer.ala.org.au/validate/task/175313006	Valid		system	Tile_037-031-000_0-000.jpg		2021-04-24 16:33:00	2021-04-24 16:38:00		NO		IN FOCUS
175313006	https://volunteer.ala.org.au/validate/task/175313006	Valid		system	Tile_037-031-000_0-000.jpg		2021-04-24 14:24:00	2021-04-24 16:38:00		NO		IN FOCUS
175313006	https://volunteer.ala.org.au/validate/task/175313006	Valid		system	Tile_037-031-000_0-000.jpg		2021-04-24 16:38:00	2021-04-24 16:38:00		NO		IN FOCUS
175313008	https://volunteer.ala.org.au/validate/task/175313008	Valid		system	Tile_037-033-000_0-000.jpg		2021-04-24 16:34:00	2021-04-24 16:38:00		NO		IN FOCUS
175313008	https://volunteer.ala.org.au/validate/task/175313008	Valid		system	Tile_037-033-000_0-000.jpg		2021-04-24 14:25:00	2021-04-24 16:38:00		NO		IN FOCUS
175313008	https://volunteer.ala.org.au/validate/task/175313008	Valid		system	Tile_037-033-000_0-000.jpg			2021-04-24 16:38:00		NO		IN FOCUS
175313008	https://volunteer.ala.org.au/validate/task/175313008	Valid		system	Tile_037-033-000_0-000.jpg		2021-04-24 16:38:00	2021-04-24 16:38:00		NO		IN FOCUS
175313010	https://volunteer.ala.org.au/validate/task/175313010	Valid		system	Tile_037-035-000_0-000.jpg			2021-04-24 16:38:00		NO		IN FOCUS
175313010	https://volunteer.ala.org.au/validate/task/175313010	Valid		system	Tile_037-035-000_0-000.jpg		2021-04-24 16:38:00	2021-04-24 16:38:00		NO		IN FOCUS
175313010	https://volunteer.ala.org.au/validate/task/175313010	Valid		system	Tile_037-035-000_0-000.jpg		2021-04-24 16:34:00	2021-04-24 16:38:00		NO		IN FOCUS
175313010	https://volunteer.ala.org.au/validate/task/175313010	Valid		system	Tile_037-035-000_0-000.jpg		2021-04-24 14:25:00	2021-04-24 16:38:00		NO		IN FOCUS
175313011	https://volunteer.ala.org.au/validate/task/175313011	Valid		system	Tile_037-036-000_0-000.jpg		2021-04-24 14:25:00	2021-04-24 16:38:00		NO		IN FOCUS
175313011	https://volunteer.ala.org.au/validate/task/175313011	Valid		system	Tile_037-036-000_0-000.jpg		2021-04-24 16:34:00	2021-04-24 16:38:00		NO		IN FOCUS
175313011	https://volunteer.ala.org.au/validate/task/175313011	Valid		system	Tile_037-036-000_0-000.jpg		2021-04-24 16:38:00	2021-04-24 16:38:00		NO		IN FOCUS
175313011	https://volunteer.ala.org.au/validate/task/175313011	Valid		system	Tile_037-036-000_0-000.jpg			2021-04-24 16:38:00		NO		IN FOCUS
175312989	https://volunteer.ala.org.au/validate/task/175312989	Valid		system	Tile_037-014-000_0-000.jpg		2021-04-24 16:35:00	2021-04-24 16:41:00		NO		IN FOCUS
175312989	https://volunteer.ala.org.au/validate/task/175312989	Valid		system	Tile_037-014-000_0-000.jpg		2021-04-24 13:23:00	2021-04-24 16:41:00		NO		IN FOCUS
175312989	https://volunteer.ala.org.au/validate/task/175312989	Valid		system	Tile_037-014-000_0-000.jpg		2021-04-24 16:41:00	2021-04-24 16:41:00		NO		IN FOCUS
175312989	https://volunteer.ala.org.au/validate/task/175312989	Valid		system	Tile_037-014-000_0-000.jpg			2021-04-24 16:41:00		NO		IN FOCUS
175312989	https://volunteer.ala.org.au/validate/task/175312989	Valid		system	Tile_037-014-000_0-000.jpg		2021-04-24 16:28:00	2021-04-24 16:41:00	1	YES	EDGE	IN FOCUS		Unknown
175312992	https://volunteer.ala.org.au/validate/task/175312992	Valid		system	Tile_037-017-000_0-000.jpg		2021-04-24 13:23:00	2021-04-24 16:42:00		NO		IN FOCUS
175312992	https://volunteer.ala.org.au/validate/task/175312992	Valid		system	Tile_037-017-000_0-000.jpg		2021-04-24 16:30:00	2021-04-24 16:42:00		NO		IN FOCUS
175312992	https://volunteer.ala.org.au/validate/task/175312992	Valid		system	Tile_037-017-000_0-000.jpg			2021-04-24 16:42:00		NO		IN FOCUS
175312992	https://volunteer.ala.org.au/validate/task/175312992	Valid		system	Tile_037-017-000_0-000.jpg		2021-04-24 16:42:00	2021-04-24 16:42:00		NO		IN FOCUS
175313003	https://volunteer.ala.org.au/validate/task/175313003	Valid		system	Tile_037-028-000_0-000.jpg		2021-04-24 16:45:00	2021-04-24 16:45:00		NO		IN FOCUS
175313003	https://volunteer.ala.org.au/validate/task/175313003	Valid		system	Tile_037-028-000_0-000.jpg			2021-04-24 16:45:00		NO		IN FOCUS
175313003	https://volunteer.ala.org.au/validate/task/175313003	Valid		system	Tile_037-028-000_0-000.jpg		2021-04-24 16:37:00	2021-04-24 16:45:00		NO		IN FOCUS
175313003	https://volunteer.ala.org.au/validate/task/175313003	Valid		system	Tile_037-028-000_0-000.jpg		2021-04-24 16:32:00	2021-04-24 16:45:00		NO		IN FOCUS
175313005	https://volunteer.ala.org.au/validate/task/175313005	Valid		system	Tile_037-030-000_0-000.jpg			2021-04-24 16:46:00		NO		IN FOCUS
175313005	https://volunteer.ala.org.au/validate/task/175313005	Valid		system	Tile_037-030-000_0-000.jpg		2021-04-24 13:25:00	2021-04-24 16:46:00		NO		IN FOCUS
175313005	https://volunteer.ala.org.au/validate/task/175313005	Valid		system	Tile_037-030-000_0-000.jpg		2021-04-24 16:46:00	2021-04-24 16:46:00		NO		IN FOCUS
175313005	https://volunteer.ala.org.au/validate/task/175313005	Valid		system	Tile_037-030-000_0-000.jpg		2021-04-24 16:33:00	2021-04-24 16:46:00		NO		IN FOCUS
175313007	https://volunteer.ala.org.au/validate/task/175313007	Valid		system	Tile_037-032-000_0-000.jpg			2021-04-24 16:47:00		NO		IN FOCUS
175313007	https://volunteer.ala.org.au/validate/task/175313007	Valid		system	Tile_037-032-000_0-000.jpg		2021-04-24 16:47:00	2021-04-24 16:47:00		NO		IN FOCUS
175313007	https://volunteer.ala.org.au/validate/task/175313007	Valid		system	Tile_037-032-000_0-000.jpg		2021-04-24 16:33:00	2021-04-24 16:47:00		NO		IN FOCUS
175313007	https://volunteer.ala.org.au/validate/task/175313007	Valid		system	Tile_037-032-000_0-000.jpg		2021-04-24 14:25:00	2021-04-24 16:47:00		NO		IN FOCUS
175313009	https://volunteer.ala.org.au/validate/task/175313009	Valid		system	Tile_037-034-000_0-000.jpg		2021-04-24 14:25:00	2021-04-24 16:47:00		NO		IN FOCUS
175313009	https://volunteer.ala.org.au/validate/task/175313009	Valid		system	Tile_037-034-000_0-000.jpg		2021-04-24 16:34:00	2021-04-24 16:47:00		NO		IN FOCUS
175313009	https://volunteer.ala.org.au/validate/task/175313009	Valid		system	Tile_037-034-000_0-000.jpg			2021-04-24 16:47:00		NO		IN FOCUS
175313009	https://volunteer.ala.org.au/validate/task/175313009	Valid		system	Tile_037-034-000_0-000.jpg		2021-04-24 16:47:00	2021-04-24 16:47:00		NO		IN FOCUS
175313014	https://volunteer.ala.org.au/validate/task/175313014	Valid		system	Tile_037-039-000_0-000.jpg			2021-04-24 19:37:00		NO		IN FOCUS
175313014	https://volunteer.ala.org.au/validate/task/175313014	Valid		system	Tile_037-039-000_0-000.jpg		2021-04-24 16:36:00	2021-04-24 19:37:00		NO		IN FOCUS
175313014	https://volunteer.ala.org.au/validate/task/175313014	Valid		system	Tile_037-039-000_0-000.jpg		2021-04-24 19:37:00	2021-04-24 19:37:00		NO		IN FOCUS
175313014	https://volunteer.ala.org.au/validate/task/175313014	Valid		system	Tile_037-039-000_0-000.jpg		2021-04-24 16:49:00	2021-04-24 19:37:00		NO		IN FOCUS
175313015	https://volunteer.ala.org.au/validate/task/175313015	Valid		system	Tile_037-040-000_0-000.jpg		2021-04-24 16:49:00	2021-04-24 19:38:00		NO		IN FOCUS
175313015	https://volunteer.ala.org.au/validate/task/175313015	Valid		system	Tile_037-040-000_0-000.jpg		2021-04-24 19:38:00	2021-04-24 19:38:00		NO		IN FOCUS
175313015	https://volunteer.ala.org.au/validate/task/175313015	Valid		system	Tile_037-040-000_0-000.jpg		2021-04-24 14:26:00	2021-04-24 19:38:00		NO		IN FOCUS
175313015	https://volunteer.ala.org.au/validate/task/175313015	Valid		system	Tile_037-040-000_0-000.jpg			2021-04-24 19:38:00		NO		IN FOCUS
175313361	https://volunteer.ala.org.au/validate/task/175313361	Valid		system	Tile_037-042-000_0-000.jpg		2021-04-24 16:50:00	2021-04-24 19:38:00		NO		IN FOCUS
175313361	https://volunteer.ala.org.au/validate/task/175313361	Valid		system	Tile_037-042-000_0-000.jpg		2021-04-24 14:27:00	2021-04-24 19:38:00		NO		IN FOCUS
175313361	https://volunteer.ala.org.au/validate/task/175313361	Valid		system	Tile_037-042-000_0-000.jpg		2021-04-24 19:38:00	2021-04-24 19:38:00		NO		IN FOCUS
175313361	https://volunteer.ala.org.au/validate/task/175313361	Valid		system	Tile_037-042-000_0-000.jpg			2021-04-24 19:38:00		NO		IN FOCUS
175313363	https://volunteer.ala.org.au/validate/task/175313363	Valid		system	Tile_037-044-000_0-000.jpg		2021-04-24 16:53:00	2021-04-24 19:39:00		NO		IN FOCUS
175313363	https://volunteer.ala.org.au/validate/task/175313363	Valid		system	Tile_037-044-000_0-000.jpg		2021-04-24 14:27:00	2021-04-24 19:39:00		NO		IN FOCUS
175313363	https://volunteer.ala.org.au/validate/task/175313363	Valid		system	Tile_037-044-000_0-000.jpg			2021-04-24 19:39:00		NO		IN FOCUS
175313363	https://volunteer.ala.org.au/validate/task/175313363	Valid		system	Tile_037-044-000_0-000.jpg		2021-04-24 19:39:00	2021-04-24 19:39:00		NO		IN FOCUS
175313365	https://volunteer.ala.org.au/validate/task/175313365	Valid		system	Tile_037-046-000_0-000.jpg		2021-04-24 14:27:00	2021-04-24 19:39:00		NO		IN FOCUS
175313365	https://volunteer.ala.org.au/validate/task/175313365	Valid		system	Tile_037-046-000_0-000.jpg			2021-04-24 19:39:00		NO		IN FOCUS
175313365	https://volunteer.ala.org.au/validate/task/175313365	Valid		system	Tile_037-046-000_0-000.jpg		2021-04-24 16:53:00	2021-04-24 19:39:00		NO		IN FOCUS
175313365	https://volunteer.ala.org.au/validate/task/175313365	Valid		system	Tile_037-046-000_0-000.jpg		2021-04-24 19:39:00	2021-04-24 19:39:00		NO		IN FOCUS
175313366	https://volunteer.ala.org.au/validate/task/175313366	Valid		system	Tile_037-047-000_0-000.jpg			2021-04-24 19:39:00		NO		IN FOCUS
175313366	https://volunteer.ala.org.au/validate/task/175313366	Valid		system	Tile_037-047-000_0-000.jpg		2021-04-24 16:54:00	2021-04-24 19:39:00		NO		IN FOCUS
175313366	https://volunteer.ala.org.au/validate/task/175313366	Valid		system	Tile_037-047-000_0-000.jpg		2021-04-24 19:39:00	2021-04-24 19:39:00		NO		IN FOCUS
175313366	https://volunteer.ala.org.au/validate/task/175313366	Valid		system	Tile_037-047-000_0-000.jpg		2021-04-24 14:27:00	2021-04-24 19:39:00		NO		IN FOCUS
175313367	https://volunteer.ala.org.au/validate/task/175313367	Valid		system	Tile_037-048-000_0-000.jpg		2021-04-24 14:27:00	2021-04-24 19:40:00		NO		IN FOCUS
175313367	https://volunteer.ala.org.au/validate/task/175313367	Valid		system	Tile_037-048-000_0-000.jpg		2021-04-24 16:54:00	2021-04-24 19:40:00		NO		IN FOCUS
175313367	https://volunteer.ala.org.au/validate/task/175313367	Valid		system	Tile_037-048-000_0-000.jpg			2021-04-24 19:40:00		NO		IN FOCUS
175313367	https://volunteer.ala.org.au/validate/task/175313367	Valid		system	Tile_037-048-000_0-000.jpg		2021-04-24 19:40:00	2021-04-24 19:40:00		NO		IN FOCUS
175313368	https://volunteer.ala.org.au/validate/task/175313368	Valid		system	Tile_037-049-000_0-000.jpg			2021-04-24 19:40:00		NO		IN FOCUS
175313368	https://volunteer.ala.org.au/validate/task/175313368	Valid		system	Tile_037-049-000_0-000.jpg		2021-04-24 14:28:00	2021-04-24 19:40:00		NO		IN FOCUS
175313368	https://volunteer.ala.org.au/validate/task/175313368	Valid		system	Tile_037-049-000_0-000.jpg		2021-04-24 16:54:00	2021-04-24 19:40:00		NO		IN FOCUS
175313368	https://volunteer.ala.org.au/validate/task/175313368	Valid		system	Tile_037-049-000_0-000.jpg		2021-04-24 19:40:00	2021-04-24 19:40:00		NO		IN FOCUS
175313369	https://volunteer.ala.org.au/validate/task/175313369	Valid		system	Tile_037-050-000_0-000.jpg		2021-04-24 16:55:00	2021-04-24 19:40:00		NO		IN FOCUS
175313369	https://volunteer.ala.org.au/validate/task/175313369	Valid		system	Tile_037-050-000_0-000.jpg		2021-04-24 14:28:00	2021-04-24 19:40:00		NO		IN FOCUS
175313369	https://volunteer.ala.org.au/validate/task/175313369	Valid		system	Tile_037-050-000_0-000.jpg			2021-04-24 19:40:00		NO		IN FOCUS
175313369	https://volunteer.ala.org.au/validate/task/175313369	Valid		system	Tile_037-050-000_0-000.jpg		2021-04-24 19:40:00	2021-04-24 19:40:00		NO		IN FOCUS
175313370	https://volunteer.ala.org.au/validate/task/175313370	Valid		system	Tile_037-051-000_0-000.jpg		2021-04-24 16:55:00	2021-04-24 19:41:00		NO		IN FOCUS
175313370	https://volunteer.ala.org.au/validate/task/175313370	Valid		system	Tile_037-051-000_0-000.jpg		2021-04-24 14:28:00	2021-04-24 19:41:00		NO		IN FOCUS
175313370	https://volunteer.ala.org.au/validate/task/175313370	Valid		system	Tile_037-051-000_0-000.jpg			2021-04-24 19:41:00		NO		IN FOCUS
175313370	https://volunteer.ala.org.au/validate/task/175313370	Valid		system	Tile_037-051-000_0-000.jpg		2021-04-24 19:41:00	2021-04-24 19:41:00		NO		IN FOCUS
175313371	https://volunteer.ala.org.au/validate/task/175313371	Valid		system	Tile_037-052-000_0-000.jpg			2021-04-24 19:41:00		NO		IN FOCUS
175313371	https://volunteer.ala.org.au/validate/task/175313371	Valid		system	Tile_037-052-000_0-000.jpg		2021-04-24 19:41:00	2021-04-24 19:41:00		NO		IN FOCUS
175313371	https://volunteer.ala.org.au/validate/task/175313371	Valid		system	Tile_037-052-000_0-000.jpg		2021-04-24 16:56:00	2021-04-24 19:41:00		NO		IN FOCUS
175313371	https://volunteer.ala.org.au/validate/task/175313371	Valid		system	Tile_037-052-000_0-000.jpg		2021-04-24 14:28:00	2021-04-24 19:41:00		NO		IN FOCUS
175313373	https://volunteer.ala.org.au/validate/task/175313373	Valid		system	Tile_037-054-000_0-000.jpg		2021-04-24 17:39:00	2021-04-24 19:41:00		NO		IN FOCUS
175313373	https://volunteer.ala.org.au/validate/task/175313373	Valid		system	Tile_037-054-000_0-000.jpg			2021-04-24 19:41:00		NO		IN FOCUS
175313373	https://volunteer.ala.org.au/validate/task/175313373	Valid		system	Tile_037-054-000_0-000.jpg		2021-04-24 19:41:00	2021-04-24 19:41:00		NO		IN FOCUS
175313373	https://volunteer.ala.org.au/validate/task/175313373	Valid		system	Tile_037-054-000_0-000.jpg		2021-04-24 14:28:00	2021-04-24 19:41:00		NO		IN FOCUS
175313378	https://volunteer.ala.org.au/validate/task/175313378	Valid		system	Tile_037-059-000_0-000.jpg		2021-04-24 14:29:00	2021-04-24 19:42:00		NO		IN FOCUS
175313378	https://volunteer.ala.org.au/validate/task/175313378	Valid		system	Tile_037-059-000_0-000.jpg		2021-04-24 19:42:00	2021-04-24 19:42:00		NO		IN FOCUS
175313378	https://volunteer.ala.org.au/validate/task/175313378	Valid		system	Tile_037-059-000_0-000.jpg		2021-04-24 17:41:00	2021-04-24 19:42:00		NO		IN FOCUS
175313378	https://volunteer.ala.org.au/validate/task/175313378	Valid		system	Tile_037-059-000_0-000.jpg			2021-04-24 19:42:00		NO		IN FOCUS
175313374	https://volunteer.ala.org.au/validate/task/175313374	Valid		system	Tile_037-055-000_0-000.jpg		2021-04-24 14:28:00	2021-04-24 19:42:00		NO		IN FOCUS
175313374	https://volunteer.ala.org.au/validate/task/175313374	Valid		system	Tile_037-055-000_0-000.jpg		2021-04-24 17:40:00	2021-04-24 19:42:00		NO		IN FOCUS
175313374	https://volunteer.ala.org.au/validate/task/175313374	Valid		system	Tile_037-055-000_0-000.jpg			2021-04-24 19:42:00		NO		IN FOCUS
175313374	https://volunteer.ala.org.au/validate/task/175313374	Valid		system	Tile_037-055-000_0-000.jpg		2021-04-24 19:42:00	2021-04-24 19:42:00		NO		IN FOCUS
175313375	https://volunteer.ala.org.au/validate/task/175313375	Valid		system	Tile_037-056-000_0-000.jpg		2021-04-24 17:40:00	2021-04-24 19:42:00		NO		IN FOCUS
175313375	https://volunteer.ala.org.au/validate/task/175313375	Valid		system	Tile_037-056-000_0-000.jpg		2021-04-24 19:42:00	2021-04-24 19:42:00		NO		IN FOCUS
175313375	https://volunteer.ala.org.au/validate/task/175313375	Valid		system	Tile_037-056-000_0-000.jpg			2021-04-24 19:42:00		NO		IN FOCUS
175313375	https://volunteer.ala.org.au/validate/task/175313375	Valid		system	Tile_037-056-000_0-000.jpg		2021-04-24 14:29:00	2021-04-24 19:42:00		NO		IN FOCUS
175313376	https://volunteer.ala.org.au/validate/task/175313376	Valid		system	Tile_037-057-000_0-000.jpg		2021-04-24 14:29:00	2021-04-24 19:42:00		NO		IN FOCUS
175313376	https://volunteer.ala.org.au/validate/task/175313376	Valid		system	Tile_037-057-000_0-000.jpg		2021-04-24 17:40:00	2021-04-24 19:42:00		NO		IN FOCUS
175313376	https://volunteer.ala.org.au/validate/task/175313376	Valid		system	Tile_037-057-000_0-000.jpg			2021-04-24 19:42:00		NO		IN FOCUS
175313376	https://volunteer.ala.org.au/validate/task/175313376	Valid		system	Tile_037-057-000_0-000.jpg		2021-04-24 19:42:00	2021-04-24 19:42:00		NO		IN FOCUS
175313377	https://volunteer.ala.org.au/validate/task/175313377	Valid		system	Tile_037-058-000_0-000.jpg		2021-04-24 17:41:00	2021-04-24 19:42:00		NO		IN FOCUS
175313377	https://volunteer.ala.org.au/validate/task/175313377	Valid		system	Tile_037-058-000_0-000.jpg		2021-04-24 19:42:00	2021-04-24 19:42:00		NO		IN FOCUS
175313377	https://volunteer.ala.org.au/validate/task/175313377	Valid		system	Tile_037-058-000_0-000.jpg			2021-04-24 19:42:00		NO		IN FOCUS
175313377	https://volunteer.ala.org.au/validate/task/175313377	Valid		system	Tile_037-058-000_0-000.jpg		2021-04-24 14:29:00	2021-04-24 19:42:00		NO		IN FOCUS
175313379	https://volunteer.ala.org.au/validate/task/175313379	Valid		system	Tile_037-060-000_0-000.jpg		2021-04-24 17:41:00	2021-04-24 19:43:00		NO		IN FOCUS
175313379	https://volunteer.ala.org.au/validate/task/175313379	Valid		system	Tile_037-060-000_0-000.jpg		2021-04-24 19:43:00	2021-04-24 19:43:00		NO		IN FOCUS
175313379	https://volunteer.ala.org.au/validate/task/175313379	Valid		system	Tile_037-060-000_0-000.jpg			2021-04-24 19:43:00		NO		IN FOCUS
175313379	https://volunteer.ala.org.au/validate/task/175313379	Valid		system	Tile_037-060-000_0-000.jpg		2021-04-24 14:29:00	2021-04-24 19:43:00		NO		IN FOCUS
175313380	https://volunteer.ala.org.au/validate/task/175313380	Valid		system	Tile_038-001-000_0-000.jpg			2021-04-24 19:43:00		NO		IN FOCUS
175313380	https://volunteer.ala.org.au/validate/task/175313380	Valid		system	Tile_038-001-000_0-000.jpg		2021-04-24 17:42:00	2021-04-24 19:43:00		NO		IN FOCUS
175313380	https://volunteer.ala.org.au/validate/task/175313380	Valid		system	Tile_038-001-000_0-000.jpg		2021-04-24 19:43:00	2021-04-24 19:43:00		NO		IN FOCUS
175313380	https://volunteer.ala.org.au/validate/task/175313380	Valid		system	Tile_038-001-000_0-000.jpg		2021-04-24 14:29:00	2021-04-24 19:43:00		NO		IN FOCUS
175313385	https://volunteer.ala.org.au/validate/task/175313385	Valid		system	Tile_038-006-000_0-000.jpg		2021-04-24 14:30:00	2021-04-24 19:45:00		NO		IN FOCUS
175313385	https://volunteer.ala.org.au/validate/task/175313385	Valid		system	Tile_038-006-000_0-000.jpg		2021-04-24 17:44:00	2021-04-24 19:45:00		NO		IN FOCUS
175313385	https://volunteer.ala.org.au/validate/task/175313385	Valid		system	Tile_038-006-000_0-000.jpg		2021-04-24 19:45:00	2021-04-24 19:45:00		NO		IN FOCUS
175313385	https://volunteer.ala.org.au/validate/task/175313385	Valid		system	Tile_038-006-000_0-000.jpg			2021-04-24 19:45:00		NO		IN FOCUS
175313386	https://volunteer.ala.org.au/validate/task/175313386	Valid		system	Tile_038-007-000_0-000.jpg		2021-04-24 19:45:00	2021-04-24 19:45:00		NO		IN FOCUS
175313386	https://volunteer.ala.org.au/validate/task/175313386	Valid		system	Tile_038-007-000_0-000.jpg			2021-04-24 19:45:00		NO		IN FOCUS
175313386	https://volunteer.ala.org.au/validate/task/175313386	Valid		system	Tile_038-007-000_0-000.jpg		2021-04-24 17:44:00	2021-04-24 19:45:00		NO		IN FOCUS
175313386	https://volunteer.ala.org.au/validate/task/175313386	Valid		system	Tile_038-007-000_0-000.jpg		2021-04-24 14:30:00	2021-04-24 19:45:00		NO		IN FOCUS
175313389	https://volunteer.ala.org.au/validate/task/175313389	Valid		system	Tile_038-010-000_0-000.jpg		2021-04-24 14:30:00	2021-04-24 19:46:00		NO		IN FOCUS
175313389	https://volunteer.ala.org.au/validate/task/175313389	Valid		system	Tile_038-010-000_0-000.jpg		2021-04-24 17:45:00	2021-04-24 19:46:00		NO		IN FOCUS
175313389	https://volunteer.ala.org.au/validate/task/175313389	Valid		system	Tile_038-010-000_0-000.jpg		2021-04-24 19:46:00	2021-04-24 19:46:00		NO		IN FOCUS
175313389	https://volunteer.ala.org.au/validate/task/175313389	Valid		system	Tile_038-010-000_0-000.jpg			2021-04-24 19:46:00		NO		IN FOCUS
175313390	https://volunteer.ala.org.au/validate/task/175313390	Valid		system	Tile_038-011-000_0-000.jpg		2021-04-24 19:46:00	2021-04-24 19:46:00		NO		IN FOCUS
175313390	https://volunteer.ala.org.au/validate/task/175313390	Valid		system	Tile_038-011-000_0-000.jpg			2021-04-24 19:46:00		NO		IN FOCUS
175313390	https://volunteer.ala.org.au/validate/task/175313390	Valid		system	Tile_038-011-000_0-000.jpg		2021-04-24 17:46:00	2021-04-24 19:46:00		NO		IN FOCUS
175313390	https://volunteer.ala.org.au/validate/task/175313390	Valid		system	Tile_038-011-000_0-000.jpg		2021-04-24 14:31:00	2021-04-24 19:46:00		NO		IN FOCUS
175313391	https://volunteer.ala.org.au/validate/task/175313391	Valid		system	Tile_038-012-000_0-000.jpg		2021-04-24 14:31:00	2021-04-24 19:46:00		NO		IN FOCUS
175313391	https://volunteer.ala.org.au/validate/task/175313391	Valid		system	Tile_038-012-000_0-000.jpg		2021-04-24 19:46:00	2021-04-24 19:46:00		NO		IN FOCUS
175313391	https://volunteer.ala.org.au/validate/task/175313391	Valid		system	Tile_038-012-000_0-000.jpg		2021-04-24 17:46:00	2021-04-24 19:46:00		NO		IN FOCUS
175313391	https://volunteer.ala.org.au/validate/task/175313391	Valid		system	Tile_038-012-000_0-000.jpg			2021-04-24 19:46:00		NO		IN FOCUS
175313392	https://volunteer.ala.org.au/validate/task/175313392	Valid		system	Tile_038-013-000_0-000.jpg		2021-04-24 19:47:00	2021-04-24 19:47:00		NO		IN FOCUS
175313392	https://volunteer.ala.org.au/validate/task/175313392	Valid		system	Tile_038-013-000_0-000.jpg			2021-04-24 19:47:00		NO		IN FOCUS
175313392	https://volunteer.ala.org.au/validate/task/175313392	Valid		system	Tile_038-013-000_0-000.jpg		2021-04-24 17:46:00	2021-04-24 19:47:00		NO		IN FOCUS
175313392	https://volunteer.ala.org.au/validate/task/175313392	Valid		system	Tile_038-013-000_0-000.jpg		2021-04-24 14:31:00	2021-04-24 19:47:00		NO		IN FOCUS
175313393	https://volunteer.ala.org.au/validate/task/175313393	Valid		system	Tile_038-014-000_0-000.jpg		2021-04-24 17:46:00	2021-04-24 19:47:00		NO		IN FOCUS
175313393	https://volunteer.ala.org.au/validate/task/175313393	Valid		system	Tile_038-014-000_0-000.jpg		2021-04-24 14:31:00	2021-04-24 19:47:00		NO		IN FOCUS
175313393	https://volunteer.ala.org.au/validate/task/175313393	Valid		system	Tile_038-014-000_0-000.jpg			2021-04-24 19:47:00		NO		IN FOCUS
175313393	https://volunteer.ala.org.au/validate/task/175313393	Valid		system	Tile_038-014-000_0-000.jpg		2021-04-24 19:47:00	2021-04-24 19:47:00		NO		IN FOCUS
175313394	https://volunteer.ala.org.au/validate/task/175313394	Valid		system	Tile_038-015-000_0-000.jpg		2021-04-24 14:31:00	2021-04-24 19:47:00		NO		IN FOCUS
175313394	https://volunteer.ala.org.au/validate/task/175313394	Valid		system	Tile_038-015-000_0-000.jpg		2021-04-24 17:47:00	2021-04-24 19:47:00		NO		IN FOCUS
175313394	https://volunteer.ala.org.au/validate/task/175313394	Valid		system	Tile_038-015-000_0-000.jpg		2021-04-24 19:47:00	2021-04-24 19:47:00		NO		IN FOCUS
175313394	https://volunteer.ala.org.au/validate/task/175313394	Valid		system	Tile_038-015-000_0-000.jpg			2021-04-24 19:47:00		NO		IN FOCUS
175313395	https://volunteer.ala.org.au/validate/task/175313395	Valid		system	Tile_038-016-000_0-000.jpg		2021-04-24 19:47:00	2021-04-24 19:47:00		NO		IN FOCUS
175313395	https://volunteer.ala.org.au/validate/task/175313395	Valid		system	Tile_038-016-000_0-000.jpg			2021-04-24 19:47:00		NO		IN FOCUS
175313395	https://volunteer.ala.org.au/validate/task/175313395	Valid		system	Tile_038-016-000_0-000.jpg		2021-04-24 17:47:00	2021-04-24 19:47:00		NO		IN FOCUS
175313395	https://volunteer.ala.org.au/validate/task/175313395	Valid		system	Tile_038-016-000_0-000.jpg		2021-04-24 14:31:00	2021-04-24 19:47:00		NO		IN FOCUS
175313396	https://volunteer.ala.org.au/validate/task/175313396	Valid		system	Tile_038-017-000_0-000.jpg		2021-04-24 14:32:00	2021-04-24 19:47:00		NO		IN FOCUS
175313396	https://volunteer.ala.org.au/validate/task/175313396	Valid		system	Tile_038-017-000_0-000.jpg		2021-04-24 17:48:00	2021-04-24 19:47:00		NO		IN FOCUS
175313396	https://volunteer.ala.org.au/validate/task/175313396	Valid		system	Tile_038-017-000_0-000.jpg			2021-04-24 19:47:00		NO		IN FOCUS
175313396	https://volunteer.ala.org.au/validate/task/175313396	Valid		system	Tile_038-017-000_0-000.jpg		2021-04-24 19:47:00	2021-04-24 19:47:00		NO		IN FOCUS
175313397	https://volunteer.ala.org.au/validate/task/175313397	Valid		system	Tile_038-018-000_0-000.jpg		2021-04-24 17:48:00	2021-04-24 19:48:00		NO		IN FOCUS
175313397	https://volunteer.ala.org.au/validate/task/175313397	Valid		system	Tile_038-018-000_0-000.jpg		2021-04-24 19:48:00	2021-04-24 19:48:00		NO		IN FOCUS
175313397	https://volunteer.ala.org.au/validate/task/175313397	Valid		system	Tile_038-018-000_0-000.jpg			2021-04-24 19:48:00		NO		IN FOCUS
175313397	https://volunteer.ala.org.au/validate/task/175313397	Valid		system	Tile_038-018-000_0-000.jpg		2021-04-24 14:32:00	2021-04-24 19:48:00		NO		IN FOCUS
175313398	https://volunteer.ala.org.au/validate/task/175313398	Valid		system	Tile_038-019-000_0-000.jpg		2021-04-24 14:32:00	2021-04-24 19:48:00		NO		IN FOCUS
175313398	https://volunteer.ala.org.au/validate/task/175313398	Valid		system	Tile_038-019-000_0-000.jpg		2021-04-24 19:48:00	2021-04-24 19:48:00		NO		IN FOCUS
175313398	https://volunteer.ala.org.au/validate/task/175313398	Valid		system	Tile_038-019-000_0-000.jpg		2021-04-24 17:48:00	2021-04-24 19:48:00		NO		IN FOCUS
175313398	https://volunteer.ala.org.au/validate/task/175313398	Valid		system	Tile_038-019-000_0-000.jpg			2021-04-24 19:48:00		NO		IN FOCUS
175313400	https://volunteer.ala.org.au/validate/task/175313400	Valid		system	Tile_038-021-000_0-000.jpg		2021-04-24 14:32:00	2021-04-24 19:48:00		NO		IN FOCUS
175313400	https://volunteer.ala.org.au/validate/task/175313400	Valid		system	Tile_038-021-000_0-000.jpg		2021-04-24 19:48:00	2021-04-24 19:48:00		NO		IN FOCUS
175313400	https://volunteer.ala.org.au/validate/task/175313400	Valid		system	Tile_038-021-000_0-000.jpg			2021-04-24 19:48:00		NO		IN FOCUS
175313400	https://volunteer.ala.org.au/validate/task/175313400	Valid		system	Tile_038-021-000_0-000.jpg		2021-04-24 17:50:00	2021-04-24 19:48:00		NO		IN FOCUS
175313401	https://volunteer.ala.org.au/validate/task/175313401	Valid		system	Tile_038-022-000_0-000.jpg		2021-04-24 17:51:00	2021-04-24 19:48:00		NO		IN FOCUS
175313401	https://volunteer.ala.org.au/validate/task/175313401	Valid		system	Tile_038-022-000_0-000.jpg		2021-04-24 19:48:00	2021-04-24 19:48:00		NO		IN FOCUS
175313401	https://volunteer.ala.org.au/validate/task/175313401	Valid		system	Tile_038-022-000_0-000.jpg		2021-04-24 14:32:00	2021-04-24 19:48:00		NO		IN FOCUS
175313401	https://volunteer.ala.org.au/validate/task/175313401	Valid		system	Tile_038-022-000_0-000.jpg			2021-04-24 19:48:00		NO		IN FOCUS
175313402	https://volunteer.ala.org.au/validate/task/175313402	Valid		system	Tile_038-023-000_0-000.jpg		2021-04-24 19:49:00	2021-04-24 19:49:00		NO		IN FOCUS
175313402	https://volunteer.ala.org.au/validate/task/175313402	Valid		system	Tile_038-023-000_0-000.jpg		2021-04-24 17:51:00	2021-04-24 19:49:00		NO		IN FOCUS
175313402	https://volunteer.ala.org.au/validate/task/175313402	Valid		system	Tile_038-023-000_0-000.jpg			2021-04-24 19:49:00		NO		IN FOCUS
175313402	https://volunteer.ala.org.au/validate/task/175313402	Valid		system	Tile_038-023-000_0-000.jpg		2021-04-24 14:33:00	2021-04-24 19:49:00		NO		IN FOCUS
175313408	https://volunteer.ala.org.au/validate/task/175313408	Valid		system	Tile_038-029-000_0-000.jpg		2021-04-24 19:50:00	2021-04-24 19:50:00		NO		IN FOCUS
175313408	https://volunteer.ala.org.au/validate/task/175313408	Valid		system	Tile_038-029-000_0-000.jpg		2021-04-24 17:53:00	2021-04-24 19:50:00		NO		IN FOCUS
175313408	https://volunteer.ala.org.au/validate/task/175313408	Valid		system	Tile_038-029-000_0-000.jpg		2021-04-24 14:33:00	2021-04-24 19:50:00		NO		IN FOCUS
175313408	https://volunteer.ala.org.au/validate/task/175313408	Valid		system	Tile_038-029-000_0-000.jpg			2021-04-24 19:50:00		NO		IN FOCUS
175313409	https://volunteer.ala.org.au/validate/task/175313409	Valid		system	Tile_038-030-000_0-000.jpg		2021-04-24 14:34:00	2021-04-24 19:50:00		NO		IN FOCUS
175313409	https://volunteer.ala.org.au/validate/task/175313409	Valid		system	Tile_038-030-000_0-000.jpg		2021-04-24 19:50:00	2021-04-24 19:50:00		NO		IN FOCUS
175313409	https://volunteer.ala.org.au/validate/task/175313409	Valid		system	Tile_038-030-000_0-000.jpg			2021-04-24 19:50:00		NO		IN FOCUS
175313409	https://volunteer.ala.org.au/validate/task/175313409	Valid		system	Tile_038-030-000_0-000.jpg		2021-04-24 17:53:00	2021-04-24 19:50:00		NO		IN FOCUS
175313410	https://volunteer.ala.org.au/validate/task/175313410	Valid		system	Tile_038-031-000_0-000.jpg		2021-04-24 17:54:00	2021-04-24 19:51:00		NO		IN FOCUS
175313410	https://volunteer.ala.org.au/validate/task/175313410	Valid		system	Tile_038-031-000_0-000.jpg			2021-04-24 19:51:00		NO		IN FOCUS
175313410	https://volunteer.ala.org.au/validate/task/175313410	Valid		system	Tile_038-031-000_0-000.jpg		2021-04-24 14:34:00	2021-04-24 19:51:00		NO		IN FOCUS
175313410	https://volunteer.ala.org.au/validate/task/175313410	Valid		system	Tile_038-031-000_0-000.jpg		2021-04-24 19:51:00	2021-04-24 19:51:00		NO		IN FOCUS
175313411	https://volunteer.ala.org.au/validate/task/175313411	Valid		system	Tile_038-032-000_0-000.jpg		2021-04-24 17:54:00	2021-04-24 19:51:00		NO		IN FOCUS
175313411	https://volunteer.ala.org.au/validate/task/175313411	Valid		system	Tile_038-032-000_0-000.jpg		2021-04-24 19:51:00	2021-04-24 19:51:00		NO		IN FOCUS
175313411	https://volunteer.ala.org.au/validate/task/175313411	Valid		system	Tile_038-032-000_0-000.jpg			2021-04-24 19:51:00		NO		IN FOCUS
175313411	https://volunteer.ala.org.au/validate/task/175313411	Valid		system	Tile_038-032-000_0-000.jpg		2021-04-24 14:34:00	2021-04-24 19:51:00		NO		IN FOCUS
175313412	https://volunteer.ala.org.au/validate/task/175313412	Valid		system	Tile_038-033-000_0-000.jpg		2021-04-24 14:34:00	2021-04-24 19:51:00		NO		IN FOCUS
175313412	https://volunteer.ala.org.au/validate/task/175313412	Valid		system	Tile_038-033-000_0-000.jpg			2021-04-24 19:51:00		NO		IN FOCUS
175313412	https://volunteer.ala.org.au/validate/task/175313412	Valid		system	Tile_038-033-000_0-000.jpg		2021-04-24 17:54:00	2021-04-24 19:51:00		NO		IN FOCUS
175313412	https://volunteer.ala.org.au/validate/task/175313412	Valid		system	Tile_038-033-000_0-000.jpg		2021-04-24 19:51:00	2021-04-24 19:51:00		NO		IN FOCUS
175313413	https://volunteer.ala.org.au/validate/task/175313413	Valid		system	Tile_038-034-000_0-000.jpg		2021-04-24 17:58:00	2021-04-24 19:51:00		NO		IN FOCUS
175313413	https://volunteer.ala.org.au/validate/task/175313413	Valid		system	Tile_038-034-000_0-000.jpg			2021-04-24 19:51:00		NO		IN FOCUS
175313413	https://volunteer.ala.org.au/validate/task/175313413	Valid		system	Tile_038-034-000_0-000.jpg		2021-04-24 19:51:00	2021-04-24 19:51:00		NO		IN FOCUS
175313413	https://volunteer.ala.org.au/validate/task/175313413	Valid		system	Tile_038-034-000_0-000.jpg		2021-04-24 14:34:00	2021-04-24 19:51:00		NO		IN FOCUS
175313414	https://volunteer.ala.org.au/validate/task/175313414	Valid		system	Tile_038-035-000_0-000.jpg		2021-04-24 19:52:00	2021-04-24 19:52:00		NO		IN FOCUS
175313414	https://volunteer.ala.org.au/validate/task/175313414	Valid		system	Tile_038-035-000_0-000.jpg			2021-04-24 19:52:00		NO		IN FOCUS
175313414	https://volunteer.ala.org.au/validate/task/175313414	Valid		system	Tile_038-035-000_0-000.jpg		2021-04-24 14:35:00	2021-04-24 19:52:00		NO		IN FOCUS
175313414	https://volunteer.ala.org.au/validate/task/175313414	Valid		system	Tile_038-035-000_0-000.jpg		2021-04-24 17:58:00	2021-04-24 19:52:00		NO		IN FOCUS
175313415	https://volunteer.ala.org.au/validate/task/175313415	Valid		system	Tile_038-036-000_0-000.jpg		2021-04-24 19:52:00	2021-04-24 19:52:00		NO		IN FOCUS
175313415	https://volunteer.ala.org.au/validate/task/175313415	Valid		system	Tile_038-036-000_0-000.jpg			2021-04-24 19:52:00		NO		IN FOCUS
175313415	https://volunteer.ala.org.au/validate/task/175313415	Valid		system	Tile_038-036-000_0-000.jpg		2021-04-24 17:59:00	2021-04-24 19:52:00		NO		IN FOCUS
175313415	https://volunteer.ala.org.au/validate/task/175313415	Valid		system	Tile_038-036-000_0-000.jpg		2021-04-24 14:35:00	2021-04-24 19:52:00		NO		IN FOCUS
175313417	https://volunteer.ala.org.au/validate/task/175313417	Valid		system	Tile_038-038-000_0-000.jpg		2021-04-24 18:00:00	2021-04-24 19:52:00		NO		IN FOCUS
175313417	https://volunteer.ala.org.au/validate/task/175313417	Valid		system	Tile_038-038-000_0-000.jpg			2021-04-24 19:52:00		NO		IN FOCUS
175313417	https://volunteer.ala.org.au/validate/task/175313417	Valid		system	Tile_038-038-000_0-000.jpg		2021-04-24 14:35:00	2021-04-24 19:52:00		NO		IN FOCUS
175313417	https://volunteer.ala.org.au/validate/task/175313417	Valid		system	Tile_038-038-000_0-000.jpg		2021-04-24 19:52:00	2021-04-24 19:52:00		NO		IN FOCUS
175313418	https://volunteer.ala.org.au/validate/task/175313418	Valid		system	Tile_038-039-000_0-000.jpg			2021-04-24 19:53:00		NO		IN FOCUS
175313418	https://volunteer.ala.org.au/validate/task/175313418	Valid		system	Tile_038-039-000_0-000.jpg		2021-04-24 19:53:00	2021-04-24 19:53:00		NO		IN FOCUS
175313418	https://volunteer.ala.org.au/validate/task/175313418	Valid		system	Tile_038-039-000_0-000.jpg		2021-04-24 14:35:00	2021-04-24 19:53:00		NO		IN FOCUS
175313418	https://volunteer.ala.org.au/validate/task/175313418	Valid		system	Tile_038-039-000_0-000.jpg		2021-04-24 18:00:00	2021-04-24 19:53:00		NO		IN FOCUS
175313420	https://volunteer.ala.org.au/validate/task/175313420	Valid		system	Tile_038-041-000_0-000.jpg			2021-04-24 19:53:00		NO		IN FOCUS
175313420	https://volunteer.ala.org.au/validate/task/175313420	Valid		system	Tile_038-041-000_0-000.jpg		2021-04-24 19:53:00	2021-04-24 19:53:00		NO		IN FOCUS
175313420	https://volunteer.ala.org.au/validate/task/175313420	Valid		system	Tile_038-041-000_0-000.jpg		2021-04-24 18:01:00	2021-04-24 19:53:00		NO		IN FOCUS
175313420	https://volunteer.ala.org.au/validate/task/175313420	Valid		system	Tile_038-041-000_0-000.jpg		2021-04-24 14:35:00	2021-04-24 19:53:00		NO		IN FOCUS
175313381	https://volunteer.ala.org.au/validate/task/175313381	Valid		system	Tile_038-002-000_0-000.jpg		2021-04-24 17:42:00	2021-04-25 06:54:00		NO		IN FOCUS
175313381	https://volunteer.ala.org.au/validate/task/175313381	Valid		system	Tile_038-002-000_0-000.jpg			2021-04-25 06:54:00		NO		IN FOCUS
175313381	https://volunteer.ala.org.au/validate/task/175313381	Valid		system	Tile_038-002-000_0-000.jpg		2021-04-24 19:43:00	2021-04-25 06:54:00		NO		IN FOCUS
175313381	https://volunteer.ala.org.au/validate/task/175313381	Valid		system	Tile_038-002-000_0-000.jpg		2021-04-25 06:54:00	2021-04-25 06:54:00		NO		IN FOCUS
175313362	https://volunteer.ala.org.au/validate/task/175313362	Valid		system	Tile_037-043-000_0-000.jpg		2021-04-24 19:38:00	2021-04-25 06:54:00		NO		IN FOCUS
175313362	https://volunteer.ala.org.au/validate/task/175313362	Valid		system	Tile_037-043-000_0-000.jpg		2021-04-25 06:54:00	2021-04-25 06:54:00		NO		IN FOCUS
175313362	https://volunteer.ala.org.au/validate/task/175313362	Valid		system	Tile_037-043-000_0-000.jpg		2021-04-24 16:50:00	2021-04-25 06:54:00		NO		IN FOCUS
175313362	https://volunteer.ala.org.au/validate/task/175313362	Valid		system	Tile_037-043-000_0-000.jpg			2021-04-25 06:54:00		NO		IN FOCUS
175313364	https://volunteer.ala.org.au/validate/task/175313364	Valid		system	Tile_037-045-000_0-000.jpg		2021-04-24 19:39:00	2021-04-25 06:54:00		NO		IN FOCUS
175313364	https://volunteer.ala.org.au/validate/task/175313364	Valid		system	Tile_037-045-000_0-000.jpg		2021-04-24 16:53:00	2021-04-25 06:54:00		NO		IN FOCUS
175313364	https://volunteer.ala.org.au/validate/task/175313364	Valid		system	Tile_037-045-000_0-000.jpg			2021-04-25 06:54:00		NO		IN FOCUS
175313364	https://volunteer.ala.org.au/validate/task/175313364	Valid		system	Tile_037-045-000_0-000.jpg		2021-04-25 06:54:00	2021-04-25 06:54:00		NO		IN FOCUS
175313372	https://volunteer.ala.org.au/validate/task/175313372	Valid		system	Tile_037-053-000_0-000.jpg		2021-04-25 06:54:00	2021-04-25 06:54:00		NO		IN FOCUS
175313372	https://volunteer.ala.org.au/validate/task/175313372	Valid		system	Tile_037-053-000_0-000.jpg			2021-04-25 06:54:00		NO		IN FOCUS
175313372	https://volunteer.ala.org.au/validate/task/175313372	Valid		system	Tile_037-053-000_0-000.jpg		2021-04-24 19:41:00	2021-04-25 06:54:00		NO		IN FOCUS
175313372	https://volunteer.ala.org.au/validate/task/175313372	Valid		system	Tile_037-053-000_0-000.jpg		2021-04-24 17:39:00	2021-04-25 06:54:00		NO		IN FOCUS
175313382	https://volunteer.ala.org.au/validate/task/175313382	Valid		system	Tile_038-003-000_0-000.jpg		2021-04-24 19:44:00	2021-04-25 06:55:00		NO		IN FOCUS
175313382	https://volunteer.ala.org.au/validate/task/175313382	Valid		system	Tile_038-003-000_0-000.jpg		2021-04-24 17:42:00	2021-04-25 06:55:00		NO		IN FOCUS
175313382	https://volunteer.ala.org.au/validate/task/175313382	Valid		system	Tile_038-003-000_0-000.jpg		2021-04-25 06:55:00	2021-04-25 06:55:00		NO		IN FOCUS
175313382	https://volunteer.ala.org.au/validate/task/175313382	Valid		system	Tile_038-003-000_0-000.jpg			2021-04-25 06:55:00		NO		IN FOCUS
175313383	https://volunteer.ala.org.au/validate/task/175313383	Valid		system	Tile_038-004-000_0-000.jpg		2021-04-25 06:55:00	2021-04-25 06:55:00		NO		IN FOCUS
175313383	https://volunteer.ala.org.au/validate/task/175313383	Valid		system	Tile_038-004-000_0-000.jpg			2021-04-25 06:55:00		NO		IN FOCUS
175313383	https://volunteer.ala.org.au/validate/task/175313383	Valid		system	Tile_038-004-000_0-000.jpg		2021-04-24 17:43:00	2021-04-25 06:55:00		NO		IN FOCUS
175313383	https://volunteer.ala.org.au/validate/task/175313383	Valid		system	Tile_038-004-000_0-000.jpg		2021-04-24 19:44:00	2021-04-25 06:55:00		NO		IN FOCUS
175313388	https://volunteer.ala.org.au/validate/task/175313388	Valid		system	Tile_038-009-000_0-000.jpg			2021-04-25 07:02:00		NO		IN FOCUS
175313388	https://volunteer.ala.org.au/validate/task/175313388	Valid		system	Tile_038-009-000_0-000.jpg		2021-04-25 07:02:00	2021-04-25 07:02:00		NO		IN FOCUS
175313388	https://volunteer.ala.org.au/validate/task/175313388	Valid		system	Tile_038-009-000_0-000.jpg		2021-04-24 19:46:00	2021-04-25 07:02:00		NO		IN FOCUS
175313388	https://volunteer.ala.org.au/validate/task/175313388	Valid		system	Tile_038-009-000_0-000.jpg		2021-04-24 17:45:00	2021-04-25 07:02:00		NO		IN FOCUS
175313399	https://volunteer.ala.org.au/validate/task/175313399	Valid		system	Tile_038-020-000_0-000.jpg			2021-04-25 07:10:00		NO		IN FOCUS
175313399	https://volunteer.ala.org.au/validate/task/175313399	Valid		system	Tile_038-020-000_0-000.jpg		2021-04-24 19:48:00	2021-04-25 07:10:00		NO		IN FOCUS
175313399	https://volunteer.ala.org.au/validate/task/175313399	Valid		system	Tile_038-020-000_0-000.jpg		2021-04-25 07:10:00	2021-04-25 07:10:00		NO		IN FOCUS
175313399	https://volunteer.ala.org.au/validate/task/175313399	Valid		system	Tile_038-020-000_0-000.jpg		2021-04-24 17:50:00	2021-04-25 07:10:00	1	YES	MIDDLE	IN FOCUS		Triporate basketweave pollen (Casuarinacea)
175313399	https://volunteer.ala.org.au/validate/task/175313399	Valid		system	Tile_038-020-000_0-000.jpg		2021-04-24 14:32:00	2021-04-25 07:10:00		NO		IN FOCUS
175313403	https://volunteer.ala.org.au/validate/task/175313403	Valid		system	Tile_038-024-000_0-000.jpg			2021-04-25 07:11:00		NO		IN FOCUS
175313403	https://volunteer.ala.org.au/validate/task/175313403	Valid		system	Tile_038-024-000_0-000.jpg		2021-04-25 07:11:00	2021-04-25 07:11:00		NO		IN FOCUS
175313403	https://volunteer.ala.org.au/validate/task/175313403	Valid		system	Tile_038-024-000_0-000.jpg		2021-04-24 19:49:00	2021-04-25 07:11:00		NO		IN FOCUS
175313403	https://volunteer.ala.org.au/validate/task/175313403	Valid		system	Tile_038-024-000_0-000.jpg		2021-04-24 17:51:00	2021-04-25 07:11:00		NO		IN FOCUS
175313405	https://volunteer.ala.org.au/validate/task/175313405	Valid		system	Tile_038-026-000_0-000.jpg		2021-04-24 17:52:00	2021-04-25 07:19:00		NO		IN FOCUS
175313405	https://volunteer.ala.org.au/validate/task/175313405	Valid		system	Tile_038-026-000_0-000.jpg			2021-04-25 07:19:00		NO		IN FOCUS
175313405	https://volunteer.ala.org.au/validate/task/175313405	Valid		system	Tile_038-026-000_0-000.jpg		2021-04-24 19:49:00	2021-04-25 07:19:00		NO		IN FOCUS
175313405	https://volunteer.ala.org.au/validate/task/175313405	Valid		system	Tile_038-026-000_0-000.jpg		2021-04-25 07:19:00	2021-04-25 07:19:00		NO		IN FOCUS
175313406	https://volunteer.ala.org.au/validate/task/175313406	Valid		system	Tile_038-027-000_0-000.jpg		2021-04-25 07:19:00	2021-04-25 07:19:00		NO		IN FOCUS
175313406	https://volunteer.ala.org.au/validate/task/175313406	Valid		system	Tile_038-027-000_0-000.jpg		2021-04-24 14:33:00	2021-04-25 07:19:00		NO		IN FOCUS
175313406	https://volunteer.ala.org.au/validate/task/175313406	Valid		system	Tile_038-027-000_0-000.jpg		2021-04-24 19:50:00	2021-04-25 07:19:00		NO		IN FOCUS
175313406	https://volunteer.ala.org.au/validate/task/175313406	Valid		system	Tile_038-027-000_0-000.jpg		2021-04-24 17:52:00	2021-04-25 07:19:00				IN FOCUS
175313406	https://volunteer.ala.org.au/validate/task/175313406	Valid		system	Tile_038-027-000_0-000.jpg			2021-04-25 07:19:00		NO		IN FOCUS
175313407	https://volunteer.ala.org.au/validate/task/175313407	Valid		system	Tile_038-028-000_0-000.jpg			2021-04-25 07:19:00		NO		IN FOCUS
175313407	https://volunteer.ala.org.au/validate/task/175313407	Valid		system	Tile_038-028-000_0-000.jpg		2021-04-24 17:53:00	2021-04-25 07:19:00	1	YES	EDGE	IN FOCUS		Fungal spores
175313407	https://volunteer.ala.org.au/validate/task/175313407	Valid		system	Tile_038-028-000_0-000.jpg		2021-04-25 07:19:00	2021-04-25 07:19:00		NO		IN FOCUS
175313407	https://volunteer.ala.org.au/validate/task/175313407	Valid		system	Tile_038-028-000_0-000.jpg		2021-04-24 19:50:00	2021-04-25 07:19:00		NO		IN FOCUS
175313407	https://volunteer.ala.org.au/validate/task/175313407	Valid		system	Tile_038-028-000_0-000.jpg		2021-04-24 14:33:00	2021-04-25 07:19:00		NO		IN FOCUS
175313419	https://volunteer.ala.org.au/validate/task/175313419	Valid		system	Tile_038-040-000_0-000.jpg			2021-04-25 07:20:00		NO		IN FOCUS
175313419	https://volunteer.ala.org.au/validate/task/175313419	Valid		system	Tile_038-040-000_0-000.jpg		2021-04-24 18:01:00	2021-04-25 07:20:00		NO		IN FOCUS
175313419	https://volunteer.ala.org.au/validate/task/175313419	Valid		system	Tile_038-040-000_0-000.jpg		2021-04-24 19:53:00	2021-04-25 07:20:00		NO		IN FOCUS
175313419	https://volunteer.ala.org.au/validate/task/175313419	Valid		system	Tile_038-040-000_0-000.jpg		2021-04-25 07:20:00	2021-04-25 07:20:00		NO		IN FOCUS
175313421	https://volunteer.ala.org.au/validate/task/175313421	Valid		system	Tile_038-042-000_0-000.jpg		2021-04-24 14:35:00	2021-04-25 07:20:00		NO		IN FOCUS
175313421	https://volunteer.ala.org.au/validate/task/175313421	Valid		system	Tile_038-042-000_0-000.jpg			2021-04-25 07:20:00		NO		IN FOCUS
175313421	https://volunteer.ala.org.au/validate/task/175313421	Valid		system	Tile_038-042-000_0-000.jpg		2021-04-25 07:20:00	2021-04-25 07:20:00		NO		IN FOCUS
175313421	https://volunteer.ala.org.au/validate/task/175313421	Valid		system	Tile_038-042-000_0-000.jpg		2021-04-24 18:01:00	2021-04-25 07:20:00		NO		IN FOCUS
175313422	https://volunteer.ala.org.au/validate/task/175313422	Valid		system	Tile_038-043-000_0-000.jpg		2021-04-24 18:02:00	2021-04-25 07:20:00		NO		IN FOCUS
175313422	https://volunteer.ala.org.au/validate/task/175313422	Valid		system	Tile_038-043-000_0-000.jpg			2021-04-25 07:20:00		NO		IN FOCUS
175313422	https://volunteer.ala.org.au/validate/task/175313422	Valid		system	Tile_038-043-000_0-000.jpg		2021-04-25 07:20:00	2021-04-25 07:20:00		NO		IN FOCUS
175313422	https://volunteer.ala.org.au/validate/task/175313422	Valid		system	Tile_038-043-000_0-000.jpg		2021-04-24 14:36:00	2021-04-25 07:20:00		NO		IN FOCUS
175313423	https://volunteer.ala.org.au/validate/task/175313423	Valid		system	Tile_038-044-000_0-000.jpg		2021-04-24 14:36:00	2021-04-25 07:21:00		NO		IN FOCUS
175313423	https://volunteer.ala.org.au/validate/task/175313423	Valid		system	Tile_038-044-000_0-000.jpg		2021-04-24 18:02:00	2021-04-25 07:21:00		NO		IN FOCUS
175313423	https://volunteer.ala.org.au/validate/task/175313423	Valid		system	Tile_038-044-000_0-000.jpg			2021-04-25 07:21:00		NO		IN FOCUS
175313423	https://volunteer.ala.org.au/validate/task/175313423	Valid		system	Tile_038-044-000_0-000.jpg		2021-04-25 07:21:00	2021-04-25 07:21:00		NO		IN FOCUS
175313424	https://volunteer.ala.org.au/validate/task/175313424	Valid		system	Tile_038-045-000_0-000.jpg			2021-04-25 07:21:00		NO		IN FOCUS
175313424	https://volunteer.ala.org.au/validate/task/175313424	Valid		system	Tile_038-045-000_0-000.jpg		2021-04-25 07:21:00	2021-04-25 07:21:00		NO		IN FOCUS
175313424	https://volunteer.ala.org.au/validate/task/175313424	Valid		system	Tile_038-045-000_0-000.jpg		2021-04-24 14:36:00	2021-04-25 07:21:00		NO		IN FOCUS
175313424	https://volunteer.ala.org.au/validate/task/175313424	Valid		system	Tile_038-045-000_0-000.jpg		2021-04-24 18:02:00	2021-04-25 07:21:00		NO		IN FOCUS
175313425	https://volunteer.ala.org.au/validate/task/175313425	Valid		system	Tile_038-046-000_0-000.jpg		2021-04-24 18:03:00	2021-04-25 07:21:00		NO		IN FOCUS
175313425	https://volunteer.ala.org.au/validate/task/175313425	Valid		system	Tile_038-046-000_0-000.jpg		2021-04-25 07:21:00	2021-04-25 07:21:00		NO		IN FOCUS
175313425	https://volunteer.ala.org.au/validate/task/175313425	Valid		system	Tile_038-046-000_0-000.jpg			2021-04-25 07:21:00		NO		IN FOCUS
175313425	https://volunteer.ala.org.au/validate/task/175313425	Valid		system	Tile_038-046-000_0-000.jpg		2021-04-24 14:36:00	2021-04-25 07:21:00		NO		IN FOCUS
175313427	https://volunteer.ala.org.au/validate/task/175313427	Valid		system	Tile_038-048-000_0-000.jpg			2021-04-25 07:22:00		NO		IN FOCUS
175313427	https://volunteer.ala.org.au/validate/task/175313427	Valid		system	Tile_038-048-000_0-000.jpg		2021-04-25 07:22:00	2021-04-25 07:22:00		NO		IN FOCUS
175313427	https://volunteer.ala.org.au/validate/task/175313427	Valid		system	Tile_038-048-000_0-000.jpg		2021-04-24 14:36:00	2021-04-25 07:22:00		NO		IN FOCUS
175313427	https://volunteer.ala.org.au/validate/task/175313427	Valid		system	Tile_038-048-000_0-000.jpg		2021-04-24 18:03:00	2021-04-25 07:22:00		NO		IN FOCUS
175313428	https://volunteer.ala.org.au/validate/task/175313428	Valid		system	Tile_038-049-000_0-000.jpg		2021-04-24 18:04:00	2021-04-25 07:22:00		NO		IN FOCUS
175313428	https://volunteer.ala.org.au/validate/task/175313428	Valid		system	Tile_038-049-000_0-000.jpg			2021-04-25 07:22:00		NO		IN FOCUS
175313428	https://volunteer.ala.org.au/validate/task/175313428	Valid		system	Tile_038-049-000_0-000.jpg		2021-04-24 14:37:00	2021-04-25 07:22:00		NO		IN FOCUS
175313428	https://volunteer.ala.org.au/validate/task/175313428	Valid		system	Tile_038-049-000_0-000.jpg		2021-04-25 07:22:00	2021-04-25 07:22:00		NO		IN FOCUS
175313429	https://volunteer.ala.org.au/validate/task/175313429	Valid		system	Tile_038-050-000_0-000.jpg			2021-04-25 07:22:00		NO		IN FOCUS
175313429	https://volunteer.ala.org.au/validate/task/175313429	Valid		system	Tile_038-050-000_0-000.jpg		2021-04-25 07:22:00	2021-04-25 07:22:00		NO		IN FOCUS
175313429	https://volunteer.ala.org.au/validate/task/175313429	Valid		system	Tile_038-050-000_0-000.jpg		2021-04-24 14:37:00	2021-04-25 07:22:00		NO		IN FOCUS
175313429	https://volunteer.ala.org.au/validate/task/175313429	Valid		system	Tile_038-050-000_0-000.jpg		2021-04-24 18:04:00	2021-04-25 07:22:00		NO		IN FOCUS
175313430	https://volunteer.ala.org.au/validate/task/175313430	Valid		system	Tile_038-051-000_0-000.jpg		2021-04-25 07:23:00	2021-04-25 07:23:00		NO		IN FOCUS
175313430	https://volunteer.ala.org.au/validate/task/175313430	Valid		system	Tile_038-051-000_0-000.jpg			2021-04-25 07:23:00		NO		IN FOCUS
175313430	https://volunteer.ala.org.au/validate/task/175313430	Valid		system	Tile_038-051-000_0-000.jpg		2021-04-24 18:04:00	2021-04-25 07:23:00		NO		IN FOCUS
175313430	https://volunteer.ala.org.au/validate/task/175313430	Valid		system	Tile_038-051-000_0-000.jpg		2021-04-24 14:37:00	2021-04-25 07:23:00		NO		IN FOCUS
175313431	https://volunteer.ala.org.au/validate/task/175313431	Valid		system	Tile_038-052-000_0-000.jpg		2021-04-25 07:23:00	2021-04-25 07:23:00		NO		IN FOCUS
175313431	https://volunteer.ala.org.au/validate/task/175313431	Valid		system	Tile_038-052-000_0-000.jpg			2021-04-25 07:23:00		NO		IN FOCUS
175313431	https://volunteer.ala.org.au/validate/task/175313431	Valid		system	Tile_038-052-000_0-000.jpg		2021-04-24 14:37:00	2021-04-25 07:23:00		NO		IN FOCUS
175313431	https://volunteer.ala.org.au/validate/task/175313431	Valid		system	Tile_038-052-000_0-000.jpg		2021-04-24 18:04:00	2021-04-25 07:23:00		NO		IN FOCUS
175313432	https://volunteer.ala.org.au/validate/task/175313432	Valid		system	Tile_038-053-000_0-000.jpg			2021-04-25 07:23:00		NO		IN FOCUS
175313432	https://volunteer.ala.org.au/validate/task/175313432	Valid		system	Tile_038-053-000_0-000.jpg		2021-04-24 18:05:00	2021-04-25 07:23:00		NO		IN FOCUS
175313432	https://volunteer.ala.org.au/validate/task/175313432	Valid		system	Tile_038-053-000_0-000.jpg		2021-04-25 07:23:00	2021-04-25 07:23:00		NO		IN FOCUS
175313432	https://volunteer.ala.org.au/validate/task/175313432	Valid		system	Tile_038-053-000_0-000.jpg		2021-04-24 14:37:00	2021-04-25 07:23:00		NO		IN FOCUS
175313433	https://volunteer.ala.org.au/validate/task/175313433	Valid		system	Tile_038-054-000_0-000.jpg		2021-04-24 14:37:00	2021-04-25 07:24:00		NO		IN FOCUS
175313433	https://volunteer.ala.org.au/validate/task/175313433	Valid		system	Tile_038-054-000_0-000.jpg			2021-04-25 07:24:00		NO		IN FOCUS
175313433	https://volunteer.ala.org.au/validate/task/175313433	Valid		system	Tile_038-054-000_0-000.jpg		2021-04-25 07:24:00	2021-04-25 07:24:00		NO		IN FOCUS
175313433	https://volunteer.ala.org.au/validate/task/175313433	Valid		system	Tile_038-054-000_0-000.jpg		2021-04-24 18:05:00	2021-04-25 07:24:00		NO		IN FOCUS
175313435	https://volunteer.ala.org.au/validate/task/175313435	Valid		system	Tile_038-056-000_0-000.jpg		2021-04-24 14:38:00	2021-04-25 07:24:00		NO		IN FOCUS
175313435	https://volunteer.ala.org.au/validate/task/175313435	Valid		system	Tile_038-056-000_0-000.jpg		2021-04-25 07:24:00	2021-04-25 07:24:00		NO		IN FOCUS
175313435	https://volunteer.ala.org.au/validate/task/175313435	Valid		system	Tile_038-056-000_0-000.jpg			2021-04-25 07:24:00		NO		IN FOCUS
175313435	https://volunteer.ala.org.au/validate/task/175313435	Valid		system	Tile_038-056-000_0-000.jpg		2021-04-24 18:06:00	2021-04-25 07:24:00		NO		IN FOCUS
175313438	https://volunteer.ala.org.au/validate/task/175313438	Valid		system	Tile_038-059-000_0-000.jpg			2021-04-25 07:24:00		NO		IN FOCUS
175313438	https://volunteer.ala.org.au/validate/task/175313438	Valid		system	Tile_038-059-000_0-000.jpg		2021-04-24 18:07:00	2021-04-25 07:24:00		NO		IN FOCUS
175313438	https://volunteer.ala.org.au/validate/task/175313438	Valid		system	Tile_038-059-000_0-000.jpg		2021-04-25 07:24:00	2021-04-25 07:24:00		NO		IN FOCUS
175313438	https://volunteer.ala.org.au/validate/task/175313438	Valid		system	Tile_038-059-000_0-000.jpg		2021-04-24 14:38:00	2021-04-25 07:24:00		NO		IN FOCUS
175313439	https://volunteer.ala.org.au/validate/task/175313439	Valid		system	Tile_038-060-000_0-000.jpg		2021-04-24 14:38:00	2021-04-25 07:25:00		NO		IN FOCUS
175313439	https://volunteer.ala.org.au/validate/task/175313439	Valid		system	Tile_038-060-000_0-000.jpg		2021-04-25 07:25:00	2021-04-25 07:25:00		NO		IN FOCUS
175313439	https://volunteer.ala.org.au/validate/task/175313439	Valid		system	Tile_038-060-000_0-000.jpg			2021-04-25 07:25:00		NO		IN FOCUS
175313439	https://volunteer.ala.org.au/validate/task/175313439	Valid		system	Tile_038-060-000_0-000.jpg		2021-04-24 18:07:00	2021-04-25 07:25:00		NO		IN FOCUS
175313440	https://volunteer.ala.org.au/validate/task/175313440	Valid		system	Tile_039-001-000_0-000.jpg		2021-04-24 18:07:00	2021-04-25 07:25:00		NO		IN FOCUS
175313440	https://volunteer.ala.org.au/validate/task/175313440	Valid		system	Tile_039-001-000_0-000.jpg		2021-04-25 07:25:00	2021-04-25 07:25:00		NO		IN FOCUS
175313440	https://volunteer.ala.org.au/validate/task/175313440	Valid		system	Tile_039-001-000_0-000.jpg			2021-04-25 07:25:00		NO		IN FOCUS
175313440	https://volunteer.ala.org.au/validate/task/175313440	Valid		system	Tile_039-001-000_0-000.jpg		2021-04-24 14:38:00	2021-04-25 07:25:00		NO		IN FOCUS
175313441	https://volunteer.ala.org.au/validate/task/175313441	Valid		system	Tile_039-002-000_0-000.jpg		2021-04-24 14:38:00	2021-04-25 07:25:00		NO		IN FOCUS
175313441	https://volunteer.ala.org.au/validate/task/175313441	Valid		system	Tile_039-002-000_0-000.jpg			2021-04-25 07:25:00		NO		IN FOCUS
175313441	https://volunteer.ala.org.au/validate/task/175313441	Valid		system	Tile_039-002-000_0-000.jpg		2021-04-25 07:25:00	2021-04-25 07:25:00		NO		IN FOCUS
175313441	https://volunteer.ala.org.au/validate/task/175313441	Valid		system	Tile_039-002-000_0-000.jpg		2021-04-24 18:07:00	2021-04-25 07:25:00		NO		IN FOCUS
175313442	https://volunteer.ala.org.au/validate/task/175313442	Valid		system	Tile_039-003-000_0-000.jpg		2021-04-24 18:08:00	2021-04-25 07:25:00		NO		IN FOCUS
175313442	https://volunteer.ala.org.au/validate/task/175313442	Valid		system	Tile_039-003-000_0-000.jpg			2021-04-25 07:25:00		NO		IN FOCUS
175313442	https://volunteer.ala.org.au/validate/task/175313442	Valid		system	Tile_039-003-000_0-000.jpg		2021-04-24 14:39:00	2021-04-25 07:25:00		NO		IN FOCUS
175313442	https://volunteer.ala.org.au/validate/task/175313442	Valid		system	Tile_039-003-000_0-000.jpg		2021-04-25 07:25:00	2021-04-25 07:25:00		NO		IN FOCUS
175313443	https://volunteer.ala.org.au/validate/task/175313443	Valid		system	Tile_039-004-000_0-000.jpg		2021-04-24 14:39:00	2021-04-25 07:26:00		NO		IN FOCUS
175313443	https://volunteer.ala.org.au/validate/task/175313443	Valid		system	Tile_039-004-000_0-000.jpg		2021-04-24 18:08:00	2021-04-25 07:26:00		NO		IN FOCUS
175313443	https://volunteer.ala.org.au/validate/task/175313443	Valid		system	Tile_039-004-000_0-000.jpg			2021-04-25 07:26:00		NO		IN FOCUS
175313443	https://volunteer.ala.org.au/validate/task/175313443	Valid		system	Tile_039-004-000_0-000.jpg		2021-04-25 07:26:00	2021-04-25 07:26:00		NO		IN FOCUS
175313446	https://volunteer.ala.org.au/validate/task/175313446	Valid		system	Tile_039-007-000_0-000.jpg		2021-04-24 18:09:00	2021-04-25 07:26:00		NO		IN FOCUS
175313446	https://volunteer.ala.org.au/validate/task/175313446	Valid		system	Tile_039-007-000_0-000.jpg		2021-04-24 14:39:00	2021-04-25 07:26:00		NO		IN FOCUS
175313446	https://volunteer.ala.org.au/validate/task/175313446	Valid		system	Tile_039-007-000_0-000.jpg		2021-04-25 07:26:00	2021-04-25 07:26:00		NO		IN FOCUS
175313446	https://volunteer.ala.org.au/validate/task/175313446	Valid		system	Tile_039-007-000_0-000.jpg			2021-04-25 07:26:00		NO		IN FOCUS
175313448	https://volunteer.ala.org.au/validate/task/175313448	Valid		system	Tile_039-009-000_0-000.jpg			2021-04-25 07:27:00		NO		IN FOCUS
175313448	https://volunteer.ala.org.au/validate/task/175313448	Valid		system	Tile_039-009-000_0-000.jpg		2021-04-25 07:27:00	2021-04-25 07:27:00		NO		IN FOCUS
175313448	https://volunteer.ala.org.au/validate/task/175313448	Valid		system	Tile_039-009-000_0-000.jpg		2021-04-24 18:09:00	2021-04-25 07:27:00		NO		IN FOCUS
175313448	https://volunteer.ala.org.au/validate/task/175313448	Valid		system	Tile_039-009-000_0-000.jpg		2021-04-24 14:39:00	2021-04-25 07:27:00		NO		IN FOCUS
175313449	https://volunteer.ala.org.au/validate/task/175313449	Valid		system	Tile_039-010-000_0-000.jpg			2021-04-25 07:27:00		NO		IN FOCUS
175313449	https://volunteer.ala.org.au/validate/task/175313449	Valid		system	Tile_039-010-000_0-000.jpg		2021-04-25 07:27:00	2021-04-25 07:27:00		NO		IN FOCUS
175313449	https://volunteer.ala.org.au/validate/task/175313449	Valid		system	Tile_039-010-000_0-000.jpg		2021-04-24 14:40:00	2021-04-25 07:27:00		NO		IN FOCUS
175313449	https://volunteer.ala.org.au/validate/task/175313449	Valid		system	Tile_039-010-000_0-000.jpg		2021-04-24 18:10:00	2021-04-25 07:27:00		NO		IN FOCUS
175313450	https://volunteer.ala.org.au/validate/task/175313450	Valid		system	Tile_039-011-000_0-000.jpg		2021-04-24 14:40:00	2021-04-25 07:27:00		NO		IN FOCUS
175313450	https://volunteer.ala.org.au/validate/task/175313450	Valid		system	Tile_039-011-000_0-000.jpg		2021-04-24 18:10:00	2021-04-25 07:27:00		NO		IN FOCUS
175313450	https://volunteer.ala.org.au/validate/task/175313450	Valid		system	Tile_039-011-000_0-000.jpg			2021-04-25 07:27:00		NO		IN FOCUS
175313450	https://volunteer.ala.org.au/validate/task/175313450	Valid		system	Tile_039-011-000_0-000.jpg		2021-04-25 07:27:00	2021-04-25 07:27:00		NO		IN FOCUS
175313453	https://volunteer.ala.org.au/validate/task/175313453	Valid		system	Tile_039-014-000_0-000.jpg		2021-04-25 07:28:00	2021-04-25 07:28:00		NO		IN FOCUS
175313453	https://volunteer.ala.org.au/validate/task/175313453	Valid		system	Tile_039-014-000_0-000.jpg		2021-04-24 14:40:00	2021-04-25 07:28:00		NO		IN FOCUS
175313453	https://volunteer.ala.org.au/validate/task/175313453	Valid		system	Tile_039-014-000_0-000.jpg			2021-04-25 07:28:00		NO		IN FOCUS
175313453	https://volunteer.ala.org.au/validate/task/175313453	Valid		system	Tile_039-014-000_0-000.jpg		2021-04-24 18:13:00	2021-04-25 07:28:00		NO		IN FOCUS
175313454	https://volunteer.ala.org.au/validate/task/175313454	Valid		system	Tile_039-015-000_0-000.jpg		2021-04-24 18:16:00	2021-04-25 07:28:00		NO		IN FOCUS
175313454	https://volunteer.ala.org.au/validate/task/175313454	Valid		system	Tile_039-015-000_0-000.jpg		2021-04-24 14:40:00	2021-04-25 07:28:00		NO		IN FOCUS
175313454	https://volunteer.ala.org.au/validate/task/175313454	Valid		system	Tile_039-015-000_0-000.jpg			2021-04-25 07:28:00		NO		IN FOCUS
175313454	https://volunteer.ala.org.au/validate/task/175313454	Valid		system	Tile_039-015-000_0-000.jpg		2021-04-25 07:28:00	2021-04-25 07:28:00		NO		IN FOCUS
175313455	https://volunteer.ala.org.au/validate/task/175313455	Valid		system	Tile_039-016-000_0-000.jpg			2021-04-25 07:28:00		NO		IN FOCUS
175313455	https://volunteer.ala.org.au/validate/task/175313455	Valid		system	Tile_039-016-000_0-000.jpg		2021-04-25 07:28:00	2021-04-25 07:28:00		NO		IN FOCUS
175313455	https://volunteer.ala.org.au/validate/task/175313455	Valid		system	Tile_039-016-000_0-000.jpg		2021-04-24 18:16:00	2021-04-25 07:28:00		NO		IN FOCUS
175313455	https://volunteer.ala.org.au/validate/task/175313455	Valid		system	Tile_039-016-000_0-000.jpg		2021-04-24 14:40:00	2021-04-25 07:28:00		NO		IN FOCUS
175313456	https://volunteer.ala.org.au/validate/task/175313456	Valid		system	Tile_039-017-000_0-000.jpg		2021-04-24 14:41:00	2021-04-25 07:28:00		NO		IN FOCUS
175313456	https://volunteer.ala.org.au/validate/task/175313456	Valid		system	Tile_039-017-000_0-000.jpg		2021-04-24 18:18:00	2021-04-25 07:28:00		NO		IN FOCUS
175313456	https://volunteer.ala.org.au/validate/task/175313456	Valid		system	Tile_039-017-000_0-000.jpg			2021-04-25 07:28:00		NO		IN FOCUS
175313456	https://volunteer.ala.org.au/validate/task/175313456	Valid		system	Tile_039-017-000_0-000.jpg		2021-04-25 07:28:00	2021-04-25 07:28:00		NO		IN FOCUS
175313457	https://volunteer.ala.org.au/validate/task/175313457	Valid		system	Tile_039-018-000_0-000.jpg			2021-04-25 07:28:00		NO		IN FOCUS
175313457	https://volunteer.ala.org.au/validate/task/175313457	Valid		system	Tile_039-018-000_0-000.jpg		2021-04-24 18:18:00	2021-04-25 07:28:00		NO		IN FOCUS
175313457	https://volunteer.ala.org.au/validate/task/175313457	Valid		system	Tile_039-018-000_0-000.jpg		2021-04-25 07:28:00	2021-04-25 07:28:00		NO		IN FOCUS
175313457	https://volunteer.ala.org.au/validate/task/175313457	Valid		system	Tile_039-018-000_0-000.jpg		2021-04-24 14:41:00	2021-04-25 07:28:00		NO		IN FOCUS
175313458	https://volunteer.ala.org.au/validate/task/175313458	Valid		system	Tile_039-019-000_0-000.jpg		2021-04-24 14:41:00	2021-04-25 07:29:00		NO		IN FOCUS
175313458	https://volunteer.ala.org.au/validate/task/175313458	Valid		system	Tile_039-019-000_0-000.jpg		2021-04-25 07:29:00	2021-04-25 07:29:00		NO		IN FOCUS
175313458	https://volunteer.ala.org.au/validate/task/175313458	Valid		system	Tile_039-019-000_0-000.jpg			2021-04-25 07:29:00		NO		IN FOCUS
175313458	https://volunteer.ala.org.au/validate/task/175313458	Valid		system	Tile_039-019-000_0-000.jpg		2021-04-24 18:19:00	2021-04-25 07:29:00		NO		IN FOCUS
175313459	https://volunteer.ala.org.au/validate/task/175313459	Valid		system	Tile_039-020-000_0-000.jpg		2021-04-24 14:41:00	2021-04-25 07:29:00		NO		IN FOCUS
175313459	https://volunteer.ala.org.au/validate/task/175313459	Valid		system	Tile_039-020-000_0-000.jpg			2021-04-25 07:29:00		NO		IN FOCUS
175313459	https://volunteer.ala.org.au/validate/task/175313459	Valid		system	Tile_039-020-000_0-000.jpg		2021-04-25 07:29:00	2021-04-25 07:29:00		NO		IN FOCUS
175313459	https://volunteer.ala.org.au/validate/task/175313459	Valid		system	Tile_039-020-000_0-000.jpg		2021-04-24 18:19:00	2021-04-25 07:29:00		NO		IN FOCUS
175313460	https://volunteer.ala.org.au/validate/task/175313460	Valid		system	Tile_039-021-000_0-000.jpg		2021-04-24 18:20:00	2021-04-25 07:29:00		NO		IN FOCUS
175313460	https://volunteer.ala.org.au/validate/task/175313460	Valid		system	Tile_039-021-000_0-000.jpg		2021-04-24 14:41:00	2021-04-25 07:29:00		NO		IN FOCUS
175313460	https://volunteer.ala.org.au/validate/task/175313460	Valid		system	Tile_039-021-000_0-000.jpg			2021-04-25 07:29:00		NO		IN FOCUS
175313460	https://volunteer.ala.org.au/validate/task/175313460	Valid		system	Tile_039-021-000_0-000.jpg		2021-04-25 07:29:00	2021-04-25 07:29:00		NO		IN FOCUS
175313462	https://volunteer.ala.org.au/validate/task/175313462	Valid		system	Tile_039-023-000_0-000.jpg		2021-04-24 18:21:00	2021-04-25 07:29:00		NO		IN FOCUS
175313462	https://volunteer.ala.org.au/validate/task/175313462	Valid		system	Tile_039-023-000_0-000.jpg			2021-04-25 07:29:00		NO		IN FOCUS
175313462	https://volunteer.ala.org.au/validate/task/175313462	Valid		system	Tile_039-023-000_0-000.jpg		2021-04-24 14:42:00	2021-04-25 07:29:00		NO		IN FOCUS
175313462	https://volunteer.ala.org.au/validate/task/175313462	Valid		system	Tile_039-023-000_0-000.jpg		2021-04-25 07:29:00	2021-04-25 07:29:00		NO		IN FOCUS
175313426	https://volunteer.ala.org.au/validate/task/175313426	Valid		system	Tile_038-047-000_0-000.jpg		2021-04-24 14:36:00	2021-04-25 07:30:00		NO		IN FOCUS
175313426	https://volunteer.ala.org.au/validate/task/175313426	Valid		system	Tile_038-047-000_0-000.jpg		2021-04-24 18:03:00	2021-04-25 07:30:00		NO		IN FOCUS
175313426	https://volunteer.ala.org.au/validate/task/175313426	Valid		system	Tile_038-047-000_0-000.jpg			2021-04-25 07:30:00		NO		IN FOCUS
175313426	https://volunteer.ala.org.au/validate/task/175313426	Valid		system	Tile_038-047-000_0-000.jpg		2021-04-25 07:30:00	2021-04-25 07:30:00		NO		IN FOCUS
175313404	https://volunteer.ala.org.au/validate/task/175313404	Valid		system	Tile_038-025-000_0-000.jpg		2021-04-24 17:51:00	2021-04-25 07:30:00		NO		IN FOCUS
175313404	https://volunteer.ala.org.au/validate/task/175313404	Valid		system	Tile_038-025-000_0-000.jpg			2021-04-25 07:30:00		NO		IN FOCUS
175313404	https://volunteer.ala.org.au/validate/task/175313404	Valid		system	Tile_038-025-000_0-000.jpg		2021-04-25 07:30:00	2021-04-25 07:30:00		NO		IN FOCUS
175313404	https://volunteer.ala.org.au/validate/task/175313404	Valid		system	Tile_038-025-000_0-000.jpg		2021-04-24 19:49:00	2021-04-25 07:30:00		NO		IN FOCUS
175313436	https://volunteer.ala.org.au/validate/task/175313436	Valid		system	Tile_038-057-000_0-000.jpg		2021-04-25 07:30:00	2021-04-25 07:30:00		NO		IN FOCUS
175313436	https://volunteer.ala.org.au/validate/task/175313436	Valid		system	Tile_038-057-000_0-000.jpg		2021-04-24 18:06:00	2021-04-25 07:30:00		NO		IN FOCUS
175313436	https://volunteer.ala.org.au/validate/task/175313436	Valid		system	Tile_038-057-000_0-000.jpg			2021-04-25 07:30:00		NO		IN FOCUS
175313436	https://volunteer.ala.org.au/validate/task/175313436	Valid		system	Tile_038-057-000_0-000.jpg		2021-04-25 07:24:00	2021-04-25 07:30:00		NO		IN FOCUS
175313463	https://volunteer.ala.org.au/validate/task/175313463	Valid		system	Tile_039-024-000_0-000.jpg		2021-04-24 14:42:00	2021-04-25 07:30:00		NO		IN FOCUS
175313463	https://volunteer.ala.org.au/validate/task/175313463	Valid		system	Tile_039-024-000_0-000.jpg		2021-04-24 18:22:00	2021-04-25 07:30:00		NO		IN FOCUS
175313463	https://volunteer.ala.org.au/validate/task/175313463	Valid		system	Tile_039-024-000_0-000.jpg			2021-04-25 07:30:00		NO		IN FOCUS
175313463	https://volunteer.ala.org.au/validate/task/175313463	Valid		system	Tile_039-024-000_0-000.jpg		2021-04-25 07:30:00	2021-04-25 07:30:00		NO		IN FOCUS
175313464	https://volunteer.ala.org.au/validate/task/175313464	Valid		system	Tile_039-025-000_0-000.jpg		2021-04-24 18:23:00	2021-04-25 07:30:00		NO		IN FOCUS
175313464	https://volunteer.ala.org.au/validate/task/175313464	Valid		system	Tile_039-025-000_0-000.jpg		2021-04-24 14:42:00	2021-04-25 07:30:00		NO		IN FOCUS
175313464	https://volunteer.ala.org.au/validate/task/175313464	Valid		system	Tile_039-025-000_0-000.jpg		2021-04-25 07:30:00	2021-04-25 07:30:00		NO		IN FOCUS
175313464	https://volunteer.ala.org.au/validate/task/175313464	Valid		system	Tile_039-025-000_0-000.jpg			2021-04-25 07:30:00		NO		IN FOCUS
175313465	https://volunteer.ala.org.au/validate/task/175313465	Valid		system	Tile_039-026-000_0-000.jpg			2021-04-25 07:30:00		NO		IN FOCUS
175313465	https://volunteer.ala.org.au/validate/task/175313465	Valid		system	Tile_039-026-000_0-000.jpg		2021-04-25 07:30:00	2021-04-25 07:30:00		NO		IN FOCUS
175313465	https://volunteer.ala.org.au/validate/task/175313465	Valid		system	Tile_039-026-000_0-000.jpg		2021-04-24 18:23:00	2021-04-25 07:30:00		NO		IN FOCUS
175313465	https://volunteer.ala.org.au/validate/task/175313465	Valid		system	Tile_039-026-000_0-000.jpg		2021-04-24 14:42:00	2021-04-25 07:30:00		NO		IN FOCUS
175313466	https://volunteer.ala.org.au/validate/task/175313466	Valid		system	Tile_039-027-000_0-000.jpg		2021-04-24 14:42:00	2021-04-25 07:30:00		NO		IN FOCUS
175313466	https://volunteer.ala.org.au/validate/task/175313466	Valid		system	Tile_039-027-000_0-000.jpg			2021-04-25 07:30:00		NO		IN FOCUS
175313466	https://volunteer.ala.org.au/validate/task/175313466	Valid		system	Tile_039-027-000_0-000.jpg		2021-04-25 07:30:00	2021-04-25 07:30:00		NO		IN FOCUS
175313466	https://volunteer.ala.org.au/validate/task/175313466	Valid		system	Tile_039-027-000_0-000.jpg		2021-04-24 18:24:00	2021-04-25 07:30:00		NO		IN FOCUS
175313467	https://volunteer.ala.org.au/validate/task/175313467	Valid		system	Tile_039-028-000_0-000.jpg		2021-04-24 18:25:00	2021-04-25 07:30:00		NO		IN FOCUS
175313467	https://volunteer.ala.org.au/validate/task/175313467	Valid		system	Tile_039-028-000_0-000.jpg			2021-04-25 07:30:00		NO		IN FOCUS
175313467	https://volunteer.ala.org.au/validate/task/175313467	Valid		system	Tile_039-028-000_0-000.jpg		2021-04-25 07:30:00	2021-04-25 07:30:00		NO		IN FOCUS
175313467	https://volunteer.ala.org.au/validate/task/175313467	Valid		system	Tile_039-028-000_0-000.jpg		2021-04-24 14:42:00	2021-04-25 07:30:00		NO		IN FOCUS
175313444	https://volunteer.ala.org.au/validate/task/175313444	Valid		system	Tile_039-005-000_0-000.jpg			2021-04-25 07:31:00		NO		IN FOCUS
175313444	https://volunteer.ala.org.au/validate/task/175313444	Valid		system	Tile_039-005-000_0-000.jpg		2021-04-24 18:08:00	2021-04-25 07:31:00		NO		IN FOCUS
175313444	https://volunteer.ala.org.au/validate/task/175313444	Valid		system	Tile_039-005-000_0-000.jpg		2021-04-25 07:26:00	2021-04-25 07:31:00		NO		IN FOCUS
175313444	https://volunteer.ala.org.au/validate/task/175313444	Valid		system	Tile_039-005-000_0-000.jpg		2021-04-25 07:31:00	2021-04-25 07:31:00		NO		IN FOCUS
175313468	https://volunteer.ala.org.au/validate/task/175313468	Valid		system	Tile_039-029-000_0-000.jpg			2021-04-25 07:31:00		NO		IN FOCUS
175313468	https://volunteer.ala.org.au/validate/task/175313468	Valid		system	Tile_039-029-000_0-000.jpg		2021-04-25 07:31:00	2021-04-25 07:31:00		NO		IN FOCUS
175313468	https://volunteer.ala.org.au/validate/task/175313468	Valid		system	Tile_039-029-000_0-000.jpg		2021-04-24 14:43:00	2021-04-25 07:31:00		NO		IN FOCUS
175313468	https://volunteer.ala.org.au/validate/task/175313468	Valid		system	Tile_039-029-000_0-000.jpg		2021-04-24 18:25:00	2021-04-25 07:31:00		NO		IN FOCUS
175313469	https://volunteer.ala.org.au/validate/task/175313469	Valid		system	Tile_039-030-000_0-000.jpg		2021-04-24 18:26:00	2021-04-25 07:31:00		NO		IN FOCUS
175313469	https://volunteer.ala.org.au/validate/task/175313469	Valid		system	Tile_039-030-000_0-000.jpg			2021-04-25 07:31:00		NO		IN FOCUS
175313469	https://volunteer.ala.org.au/validate/task/175313469	Valid		system	Tile_039-030-000_0-000.jpg		2021-04-24 14:43:00	2021-04-25 07:31:00		NO		IN FOCUS
175313469	https://volunteer.ala.org.au/validate/task/175313469	Valid		system	Tile_039-030-000_0-000.jpg		2021-04-25 07:31:00	2021-04-25 07:31:00		NO		IN FOCUS
175313470	https://volunteer.ala.org.au/validate/task/175313470	Valid		system	Tile_039-031-000_0-000.jpg			2021-04-25 07:31:00		NO		IN FOCUS
175313470	https://volunteer.ala.org.au/validate/task/175313470	Valid		system	Tile_039-031-000_0-000.jpg		2021-04-25 07:31:00	2021-04-25 07:31:00		NO		IN FOCUS
175313470	https://volunteer.ala.org.au/validate/task/175313470	Valid		system	Tile_039-031-000_0-000.jpg		2021-04-24 18:27:00	2021-04-25 07:31:00		NO		IN FOCUS
175313470	https://volunteer.ala.org.au/validate/task/175313470	Valid		system	Tile_039-031-000_0-000.jpg		2021-04-24 14:43:00	2021-04-25 07:31:00		NO		IN FOCUS
175313445	https://volunteer.ala.org.au/validate/task/175313445	Valid		system	Tile_039-006-000_0-000.jpg			2021-04-25 07:32:00		NO		IN FOCUS
175313445	https://volunteer.ala.org.au/validate/task/175313445	Valid		system	Tile_039-006-000_0-000.jpg		2021-04-25 07:32:00	2021-04-25 07:32:00		NO		IN FOCUS
175313445	https://volunteer.ala.org.au/validate/task/175313445	Valid		system	Tile_039-006-000_0-000.jpg		2021-04-24 18:08:00	2021-04-25 07:32:00		NO		IN FOCUS
175313445	https://volunteer.ala.org.au/validate/task/175313445	Valid		system	Tile_039-006-000_0-000.jpg		2021-04-25 07:26:00	2021-04-25 07:32:00		NO		IN FOCUS
175313472	https://volunteer.ala.org.au/validate/task/175313472	Valid		system	Tile_039-033-000_0-000.jpg		2021-04-24 14:43:00	2021-04-25 07:32:00		NO		IN FOCUS
175313472	https://volunteer.ala.org.au/validate/task/175313472	Valid		system	Tile_039-033-000_0-000.jpg		2021-04-25 07:32:00	2021-04-25 07:32:00		NO		IN FOCUS
175313472	https://volunteer.ala.org.au/validate/task/175313472	Valid		system	Tile_039-033-000_0-000.jpg			2021-04-25 07:32:00		NO		IN FOCUS
175313472	https://volunteer.ala.org.au/validate/task/175313472	Valid		system	Tile_039-033-000_0-000.jpg		2021-04-24 18:28:00	2021-04-25 07:32:00		NO		IN FOCUS
175313473	https://volunteer.ala.org.au/validate/task/175313473	Valid		system	Tile_039-034-000_0-000.jpg		2021-04-24 14:43:00	2021-04-25 07:32:00		NO		IN FOCUS
175313473	https://volunteer.ala.org.au/validate/task/175313473	Valid		system	Tile_039-034-000_0-000.jpg		2021-04-24 18:28:00	2021-04-25 07:32:00		NO		IN FOCUS
175313473	https://volunteer.ala.org.au/validate/task/175313473	Valid		system	Tile_039-034-000_0-000.jpg		2021-04-25 07:32:00	2021-04-25 07:32:00		NO		IN FOCUS
175313473	https://volunteer.ala.org.au/validate/task/175313473	Valid		system	Tile_039-034-000_0-000.jpg			2021-04-25 07:32:00		NO		IN FOCUS
175313474	https://volunteer.ala.org.au/validate/task/175313474	Valid		system	Tile_039-035-000_0-000.jpg		2021-04-25 07:33:00	2021-04-25 07:33:00		NO		IN FOCUS
175313474	https://volunteer.ala.org.au/validate/task/175313474	Valid		system	Tile_039-035-000_0-000.jpg		2021-04-24 18:29:00	2021-04-25 07:33:00		NO		IN FOCUS
175313474	https://volunteer.ala.org.au/validate/task/175313474	Valid		system	Tile_039-035-000_0-000.jpg		2021-04-24 14:44:00	2021-04-25 07:33:00		NO		IN FOCUS
175313474	https://volunteer.ala.org.au/validate/task/175313474	Valid		system	Tile_039-035-000_0-000.jpg			2021-04-25 07:33:00		NO		IN FOCUS
175313475	https://volunteer.ala.org.au/validate/task/175313475	Valid		system	Tile_039-036-000_0-000.jpg		2021-04-25 07:33:00	2021-04-25 07:33:00		NO		IN FOCUS
175313475	https://volunteer.ala.org.au/validate/task/175313475	Valid		system	Tile_039-036-000_0-000.jpg		2021-04-25 07:33:00	2021-04-25 07:33:00		NO		IN FOCUS
175313475	https://volunteer.ala.org.au/validate/task/175313475	Valid		system	Tile_039-036-000_0-000.jpg			2021-04-25 07:33:00		NO		IN FOCUS
175313475	https://volunteer.ala.org.au/validate/task/175313475	Valid		system	Tile_039-036-000_0-000.jpg		2021-04-24 18:29:00	2021-04-25 07:33:00		NO		IN FOCUS
175313475	https://volunteer.ala.org.au/validate/task/175313475	Valid		system	Tile_039-036-000_0-000.jpg		2021-04-24 14:44:00	2021-04-25 07:33:00		NO		IN FOCUS
175313476	https://volunteer.ala.org.au/validate/task/175313476	Valid		system	Tile_039-037-000_0-000.jpg		2021-04-24 14:44:00	2021-04-25 07:33:00		NO		IN FOCUS
175313476	https://volunteer.ala.org.au/validate/task/175313476	Valid		system	Tile_039-037-000_0-000.jpg			2021-04-25 07:33:00		NO		IN FOCUS
175313476	https://volunteer.ala.org.au/validate/task/175313476	Valid		system	Tile_039-037-000_0-000.jpg		2021-04-25 07:33:00	2021-04-25 07:33:00		NO		IN FOCUS
175313476	https://volunteer.ala.org.au/validate/task/175313476	Valid		system	Tile_039-037-000_0-000.jpg		2021-04-25 07:33:00	2021-04-25 07:33:00		NO		IN FOCUS
175313476	https://volunteer.ala.org.au/validate/task/175313476	Valid		system	Tile_039-037-000_0-000.jpg		2021-04-24 18:30:00	2021-04-25 07:33:00	5 or more	YES	Both MIDDLE and EDGE	IN FOCUS		Fungal spores
175313471	https://volunteer.ala.org.au/validate/task/175313471	Valid		system	Tile_039-032-000_0-000.jpg			2021-04-25 07:33:00		NO		IN FOCUS
175313471	https://volunteer.ala.org.au/validate/task/175313471	Valid		system	Tile_039-032-000_0-000.jpg		2021-04-25 07:33:00	2021-04-25 07:33:00		NO		IN FOCUS
175313471	https://volunteer.ala.org.au/validate/task/175313471	Valid		system	Tile_039-032-000_0-000.jpg		2021-04-24 14:43:00	2021-04-25 07:33:00		NO		IN FOCUS
175313471	https://volunteer.ala.org.au/validate/task/175313471	Valid		system	Tile_039-032-000_0-000.jpg		2021-04-24 18:28:00	2021-04-25 07:33:00	1	YES	EDGE	IN FOCUS		Fungal spores
175313471	https://volunteer.ala.org.au/validate/task/175313471	Valid		system	Tile_039-032-000_0-000.jpg		2021-04-25 07:31:00	2021-04-25 07:33:00		NO		IN FOCUS
175313477	https://volunteer.ala.org.au/validate/task/175313477	Valid		system	Tile_039-038-000_0-000.jpg		2021-04-24 18:30:00	2021-04-25 07:34:00		NO		IN FOCUS
175313477	https://volunteer.ala.org.au/validate/task/175313477	Valid		system	Tile_039-038-000_0-000.jpg		2021-04-24 14:44:00	2021-04-25 07:34:00		NO		IN FOCUS
175313477	https://volunteer.ala.org.au/validate/task/175313477	Valid		system	Tile_039-038-000_0-000.jpg		2021-04-25 07:34:00	2021-04-25 07:34:00		NO		IN FOCUS
175313477	https://volunteer.ala.org.au/validate/task/175313477	Valid		system	Tile_039-038-000_0-000.jpg		2021-04-25 07:34:00	2021-04-25 07:34:00		NO		IN FOCUS
175313477	https://volunteer.ala.org.au/validate/task/175313477	Valid		system	Tile_039-038-000_0-000.jpg			2021-04-25 07:34:00		NO		IN FOCUS
175313478	https://volunteer.ala.org.au/validate/task/175313478	Valid		system	Tile_039-039-000_0-000.jpg			2021-04-25 07:34:00		NO		IN FOCUS
175313478	https://volunteer.ala.org.au/validate/task/175313478	Valid		system	Tile_039-039-000_0-000.jpg		2021-04-25 07:34:00	2021-04-25 07:34:00		NO		IN FOCUS
175313478	https://volunteer.ala.org.au/validate/task/175313478	Valid		system	Tile_039-039-000_0-000.jpg		2021-04-24 18:31:00	2021-04-25 07:34:00		NO		IN FOCUS
175313478	https://volunteer.ala.org.au/validate/task/175313478	Valid		system	Tile_039-039-000_0-000.jpg		2021-04-24 14:44:00	2021-04-25 07:34:00		NO		IN FOCUS
175313480	https://volunteer.ala.org.au/validate/task/175313480	Valid		system	Tile_039-041-000_0-000.jpg		2021-04-25 07:34:00	2021-04-25 07:34:00		NO		IN FOCUS
175313480	https://volunteer.ala.org.au/validate/task/175313480	Valid		system	Tile_039-041-000_0-000.jpg		2021-04-24 18:34:00	2021-04-25 07:34:00		NO		IN FOCUS
175313480	https://volunteer.ala.org.au/validate/task/175313480	Valid		system	Tile_039-041-000_0-000.jpg		2021-04-24 14:45:00	2021-04-25 07:34:00		NO		IN FOCUS
175313480	https://volunteer.ala.org.au/validate/task/175313480	Valid		system	Tile_039-041-000_0-000.jpg			2021-04-25 07:34:00		NO		IN FOCUS
175313481	https://volunteer.ala.org.au/validate/task/175313481	Valid		system	Tile_039-042-000_0-000.jpg		2021-04-24 14:45:00	2021-04-25 07:35:00		NO		IN FOCUS
175313481	https://volunteer.ala.org.au/validate/task/175313481	Valid		system	Tile_039-042-000_0-000.jpg		2021-04-24 18:34:00	2021-04-25 07:35:00		NO		IN FOCUS
175313481	https://volunteer.ala.org.au/validate/task/175313481	Valid		system	Tile_039-042-000_0-000.jpg			2021-04-25 07:35:00		NO		IN FOCUS
175313481	https://volunteer.ala.org.au/validate/task/175313481	Valid		system	Tile_039-042-000_0-000.jpg		2021-04-25 07:35:00	2021-04-25 07:35:00		NO		IN FOCUS
175313482	https://volunteer.ala.org.au/validate/task/175313482	Valid		system	Tile_039-043-000_0-000.jpg			2021-04-25 07:35:00		NO		IN FOCUS
175313482	https://volunteer.ala.org.au/validate/task/175313482	Valid		system	Tile_039-043-000_0-000.jpg		2021-04-24 18:35:00	2021-04-25 07:35:00		NO		IN FOCUS
175313482	https://volunteer.ala.org.au/validate/task/175313482	Valid		system	Tile_039-043-000_0-000.jpg		2021-04-24 14:45:00	2021-04-25 07:35:00		NO		IN FOCUS
175313482	https://volunteer.ala.org.au/validate/task/175313482	Valid		system	Tile_039-043-000_0-000.jpg		2021-04-25 07:35:00	2021-04-25 07:35:00		NO		IN FOCUS
175313483	https://volunteer.ala.org.au/validate/task/175313483	Valid		system	Tile_039-044-000_0-000.jpg			2021-04-25 07:35:00		NO		IN FOCUS
175313483	https://volunteer.ala.org.au/validate/task/175313483	Valid		system	Tile_039-044-000_0-000.jpg		2021-04-25 07:35:00	2021-04-25 07:35:00		NO		IN FOCUS
175313483	https://volunteer.ala.org.au/validate/task/175313483	Valid		system	Tile_039-044-000_0-000.jpg		2021-04-24 18:35:00	2021-04-25 07:35:00		NO		IN FOCUS
175313483	https://volunteer.ala.org.au/validate/task/175313483	Valid		system	Tile_039-044-000_0-000.jpg		2021-04-24 14:45:00	2021-04-25 07:35:00		NO		IN FOCUS
175313479	https://volunteer.ala.org.au/validate/task/175313479	Valid		system	Tile_039-040-000_0-000.jpg		2021-04-24 18:33:00	2021-04-25 07:47:00		NO		IN FOCUS
175313479	https://volunteer.ala.org.au/validate/task/175313479	Valid		system	Tile_039-040-000_0-000.jpg			2021-04-25 07:47:00		NO		IN FOCUS
175313479	https://volunteer.ala.org.au/validate/task/175313479	Valid		system	Tile_039-040-000_0-000.jpg		2021-04-25 07:47:00	2021-04-25 07:47:00		NO		IN FOCUS
175313479	https://volunteer.ala.org.au/validate/task/175313479	Valid		system	Tile_039-040-000_0-000.jpg		2021-04-25 07:34:00	2021-04-25 07:47:00		NO		IN FOCUS
175313484	https://volunteer.ala.org.au/validate/task/175313484	Valid		system	Tile_039-045-000_0-000.jpg		2021-04-24 18:36:00	2021-04-25 07:48:00		NO		IN FOCUS
175313484	https://volunteer.ala.org.au/validate/task/175313484	Valid		system	Tile_039-045-000_0-000.jpg		2021-04-24 14:45:00	2021-04-25 07:48:00		NO		IN FOCUS
175313484	https://volunteer.ala.org.au/validate/task/175313484	Valid		system	Tile_039-045-000_0-000.jpg		2021-04-25 07:35:00	2021-04-25 07:48:00		NO		OUT OF FOCUS
175313484	https://volunteer.ala.org.au/validate/task/175313484	Valid		system	Tile_039-045-000_0-000.jpg		2021-04-25 07:48:00	2021-04-25 07:48:00		NO		IN FOCUS
175313484	https://volunteer.ala.org.au/validate/task/175313484	Valid		system	Tile_039-045-000_0-000.jpg			2021-04-25 07:48:00		NO		IN FOCUS
175313486	https://volunteer.ala.org.au/validate/task/175313486	Valid		system	Tile_039-047-000_0-000.jpg		2021-04-24 14:45:00	2021-04-25 07:49:00		NO		IN FOCUS
175313486	https://volunteer.ala.org.au/validate/task/175313486	Valid		system	Tile_039-047-000_0-000.jpg		2021-04-25 07:49:00	2021-04-25 07:49:00		NO		IN FOCUS
175313486	https://volunteer.ala.org.au/validate/task/175313486	Valid		system	Tile_039-047-000_0-000.jpg			2021-04-25 07:49:00		NO		IN FOCUS
175313486	https://volunteer.ala.org.au/validate/task/175313486	Valid		system	Tile_039-047-000_0-000.jpg		2021-04-24 18:37:00	2021-04-25 07:49:00		NO		IN FOCUS
175313487	https://volunteer.ala.org.au/validate/task/175313487	Valid		system	Tile_039-048-000_0-000.jpg			2021-04-25 07:50:00		NO		IN FOCUS
175313487	https://volunteer.ala.org.au/validate/task/175313487	Valid		system	Tile_039-048-000_0-000.jpg		2021-04-24 18:37:00	2021-04-25 07:50:00		NO		IN FOCUS
175313487	https://volunteer.ala.org.au/validate/task/175313487	Valid		system	Tile_039-048-000_0-000.jpg		2021-04-24 14:46:00	2021-04-25 07:50:00		NO		IN FOCUS
175313487	https://volunteer.ala.org.au/validate/task/175313487	Valid		system	Tile_039-048-000_0-000.jpg		2021-04-25 07:50:00	2021-04-25 07:50:00		NO		IN FOCUS
175313490	https://volunteer.ala.org.au/validate/task/175313490	Valid		system	Tile_039-051-000_0-000.jpg		2021-04-25 07:51:00	2021-04-25 07:51:00		NO		IN FOCUS
175313490	https://volunteer.ala.org.au/validate/task/175313490	Valid		system	Tile_039-051-000_0-000.jpg			2021-04-25 07:51:00		NO		IN FOCUS
175313490	https://volunteer.ala.org.au/validate/task/175313490	Valid		system	Tile_039-051-000_0-000.jpg		2021-04-24 14:46:00	2021-04-25 07:51:00		NO		IN FOCUS
175313490	https://volunteer.ala.org.au/validate/task/175313490	Valid		system	Tile_039-051-000_0-000.jpg		2021-04-24 18:39:00	2021-04-25 07:51:00		NO		IN FOCUS
175313491	https://volunteer.ala.org.au/validate/task/175313491	Valid		system	Tile_039-052-000_0-000.jpg		2021-04-25 07:51:00	2021-04-25 07:51:00		NO		IN FOCUS
175313491	https://volunteer.ala.org.au/validate/task/175313491	Valid		system	Tile_039-052-000_0-000.jpg		2021-04-24 18:39:00	2021-04-25 07:51:00		NO		IN FOCUS
175313491	https://volunteer.ala.org.au/validate/task/175313491	Valid		system	Tile_039-052-000_0-000.jpg			2021-04-25 07:51:00		NO		IN FOCUS
175313491	https://volunteer.ala.org.au/validate/task/175313491	Valid		system	Tile_039-052-000_0-000.jpg		2021-04-24 14:46:00	2021-04-25 07:51:00		NO		IN FOCUS
175313492	https://volunteer.ala.org.au/validate/task/175313492	Valid		system	Tile_039-053-000_0-000.jpg		2021-04-24 14:46:00	2021-04-25 07:52:00		NO		IN FOCUS
175313492	https://volunteer.ala.org.au/validate/task/175313492	Valid		system	Tile_039-053-000_0-000.jpg			2021-04-25 07:52:00		NO		IN FOCUS
175313492	https://volunteer.ala.org.au/validate/task/175313492	Valid		system	Tile_039-053-000_0-000.jpg		2021-04-24 18:39:00	2021-04-25 07:52:00		NO		IN FOCUS
175313492	https://volunteer.ala.org.au/validate/task/175313492	Valid		system	Tile_039-053-000_0-000.jpg		2021-04-25 07:52:00	2021-04-25 07:52:00		NO		IN FOCUS
175313493	https://volunteer.ala.org.au/validate/task/175313493	Valid		system	Tile_039-054-000_0-000.jpg			2021-04-25 07:53:00		NO		IN FOCUS
175313493	https://volunteer.ala.org.au/validate/task/175313493	Valid		system	Tile_039-054-000_0-000.jpg		2021-04-25 07:53:00	2021-04-25 07:53:00		NO		IN FOCUS
175313493	https://volunteer.ala.org.au/validate/task/175313493	Valid		system	Tile_039-054-000_0-000.jpg		2021-04-24 18:39:00	2021-04-25 07:53:00		NO		IN FOCUS
175313493	https://volunteer.ala.org.au/validate/task/175313493	Valid		system	Tile_039-054-000_0-000.jpg		2021-04-24 14:46:00	2021-04-25 07:53:00		NO		IN FOCUS
175313494	https://volunteer.ala.org.au/validate/task/175313494	Valid		system	Tile_039-055-000_0-000.jpg			2021-04-25 07:53:00		NO		IN FOCUS
175313494	https://volunteer.ala.org.au/validate/task/175313494	Valid		system	Tile_039-055-000_0-000.jpg		2021-04-25 07:53:00	2021-04-25 07:53:00		NO		IN FOCUS
175313494	https://volunteer.ala.org.au/validate/task/175313494	Valid		system	Tile_039-055-000_0-000.jpg		2021-04-24 14:47:00	2021-04-25 07:53:00		NO		IN FOCUS
175313494	https://volunteer.ala.org.au/validate/task/175313494	Valid		system	Tile_039-055-000_0-000.jpg		2021-04-24 18:40:00	2021-04-25 07:53:00		NO		IN FOCUS
175313495	https://volunteer.ala.org.au/validate/task/175313495	Valid		system	Tile_039-056-000_0-000.jpg		2021-04-24 18:40:00	2021-04-25 07:54:00		NO		IN FOCUS
175313495	https://volunteer.ala.org.au/validate/task/175313495	Valid		system	Tile_039-056-000_0-000.jpg		2021-04-25 07:54:00	2021-04-25 07:54:00		NO		IN FOCUS
175313495	https://volunteer.ala.org.au/validate/task/175313495	Valid		system	Tile_039-056-000_0-000.jpg		2021-04-24 14:47:00	2021-04-25 07:54:00		NO		IN FOCUS
175313495	https://volunteer.ala.org.au/validate/task/175313495	Valid		system	Tile_039-056-000_0-000.jpg			2021-04-25 07:54:00		NO		IN FOCUS
175313496	https://volunteer.ala.org.au/validate/task/175313496	Valid		system	Tile_039-057-000_0-000.jpg		2021-04-24 14:47:00	2021-04-25 07:54:00		NO		IN FOCUS
175313496	https://volunteer.ala.org.au/validate/task/175313496	Valid		system	Tile_039-057-000_0-000.jpg		2021-04-25 07:54:00	2021-04-25 07:54:00		NO		IN FOCUS
175313496	https://volunteer.ala.org.au/validate/task/175313496	Valid		system	Tile_039-057-000_0-000.jpg		2021-04-24 18:40:00	2021-04-25 07:54:00		NO		IN FOCUS
175313496	https://volunteer.ala.org.au/validate/task/175313496	Valid		system	Tile_039-057-000_0-000.jpg			2021-04-25 07:54:00		NO		IN FOCUS
175313499	https://volunteer.ala.org.au/validate/task/175313499	Valid		system	Tile_039-060-000_0-000.jpg		2021-04-24 14:47:00	2021-04-25 07:56:00		NO		IN FOCUS
175313499	https://volunteer.ala.org.au/validate/task/175313499	Valid		system	Tile_039-060-000_0-000.jpg		2021-04-25 07:56:00	2021-04-25 07:56:00		NO		IN FOCUS
175313499	https://volunteer.ala.org.au/validate/task/175313499	Valid		system	Tile_039-060-000_0-000.jpg		2021-04-24 18:41:00	2021-04-25 07:56:00		NO		IN FOCUS
175313499	https://volunteer.ala.org.au/validate/task/175313499	Valid		system	Tile_039-060-000_0-000.jpg			2021-04-25 07:56:00		NO		IN FOCUS
175313501	https://volunteer.ala.org.au/validate/task/175313501	Valid		system	Tile_040-002-000_0-000.jpg		2021-04-24 18:42:00	2021-04-25 07:58:00		NO		IN FOCUS
175313501	https://volunteer.ala.org.au/validate/task/175313501	Valid		system	Tile_040-002-000_0-000.jpg		2021-04-25 07:58:00	2021-04-25 07:58:00		NO		IN FOCUS
175313501	https://volunteer.ala.org.au/validate/task/175313501	Valid		system	Tile_040-002-000_0-000.jpg			2021-04-25 07:58:00		NO		IN FOCUS
175313501	https://volunteer.ala.org.au/validate/task/175313501	Valid		system	Tile_040-002-000_0-000.jpg		2021-04-24 14:48:00	2021-04-25 07:58:00		NO		IN FOCUS
175313502	https://volunteer.ala.org.au/validate/task/175313502	Valid		system	Tile_040-003-000_0-000.jpg		2021-04-24 14:48:00	2021-04-25 07:58:00		NO		IN FOCUS
175313502	https://volunteer.ala.org.au/validate/task/175313502	Valid		system	Tile_040-003-000_0-000.jpg		2021-04-24 18:42:00	2021-04-25 07:58:00		NO		IN FOCUS
175313502	https://volunteer.ala.org.au/validate/task/175313502	Valid		system	Tile_040-003-000_0-000.jpg		2021-04-25 07:58:00	2021-04-25 07:58:00		NO		IN FOCUS
175313502	https://volunteer.ala.org.au/validate/task/175313502	Valid		system	Tile_040-003-000_0-000.jpg			2021-04-25 07:58:00		NO		IN FOCUS
175313503	https://volunteer.ala.org.au/validate/task/175313503	Valid		system	Tile_040-004-000_0-000.jpg			2021-04-25 07:59:00		NO		IN FOCUS
175313503	https://volunteer.ala.org.au/validate/task/175313503	Valid		system	Tile_040-004-000_0-000.jpg		2021-04-24 18:42:00	2021-04-25 07:59:00		NO		IN FOCUS
175313503	https://volunteer.ala.org.au/validate/task/175313503	Valid		system	Tile_040-004-000_0-000.jpg		2021-04-24 14:48:00	2021-04-25 07:59:00		NO		IN FOCUS
175313503	https://volunteer.ala.org.au/validate/task/175313503	Valid		system	Tile_040-004-000_0-000.jpg		2021-04-25 07:59:00	2021-04-25 07:59:00		NO		IN FOCUS
175313506	https://volunteer.ala.org.au/validate/task/175313506	Valid		system	Tile_040-007-000_0-000.jpg		2021-04-24 15:31:00	2021-04-25 08:00:00		NO		IN FOCUS
175313506	https://volunteer.ala.org.au/validate/task/175313506	Valid		system	Tile_040-007-000_0-000.jpg		2021-04-25 08:00:00	2021-04-25 08:00:00		NO		IN FOCUS
175313506	https://volunteer.ala.org.au/validate/task/175313506	Valid		system	Tile_040-007-000_0-000.jpg			2021-04-25 08:00:00		NO		IN FOCUS
175313506	https://volunteer.ala.org.au/validate/task/175313506	Valid		system	Tile_040-007-000_0-000.jpg		2021-04-24 18:43:00	2021-04-25 08:00:00		NO		IN FOCUS
175313507	https://volunteer.ala.org.au/validate/task/175313507	Valid		system	Tile_040-008-000_0-000.jpg			2021-04-25 08:00:00		NO		IN FOCUS
175313507	https://volunteer.ala.org.au/validate/task/175313507	Valid		system	Tile_040-008-000_0-000.jpg		2021-04-24 18:43:00	2021-04-25 08:00:00		NO		IN FOCUS
175313507	https://volunteer.ala.org.au/validate/task/175313507	Valid		system	Tile_040-008-000_0-000.jpg		2021-04-25 08:00:00	2021-04-25 08:00:00		NO		IN FOCUS
175313507	https://volunteer.ala.org.au/validate/task/175313507	Valid		system	Tile_040-008-000_0-000.jpg		2021-04-24 15:31:00	2021-04-25 08:00:00		NO		IN FOCUS
175313508	https://volunteer.ala.org.au/validate/task/175313508	Valid		system	Tile_040-009-000_0-000.jpg			2021-04-25 08:01:00		NO		IN FOCUS
175313508	https://volunteer.ala.org.au/validate/task/175313508	Valid		system	Tile_040-009-000_0-000.jpg		2021-04-25 08:01:00	2021-04-25 08:01:00		NO		IN FOCUS
175313508	https://volunteer.ala.org.au/validate/task/175313508	Valid		system	Tile_040-009-000_0-000.jpg		2021-04-24 18:44:00	2021-04-25 08:01:00		NO		IN FOCUS
175313508	https://volunteer.ala.org.au/validate/task/175313508	Valid		system	Tile_040-009-000_0-000.jpg		2021-04-24 15:31:00	2021-04-25 08:01:00		NO		IN FOCUS
175313509	https://volunteer.ala.org.au/validate/task/175313509	Valid		system	Tile_040-010-000_0-000.jpg		2021-04-24 15:32:00	2021-04-25 08:01:00		NO		IN FOCUS
175313509	https://volunteer.ala.org.au/validate/task/175313509	Valid		system	Tile_040-010-000_0-000.jpg			2021-04-25 08:01:00		NO		IN FOCUS
175313509	https://volunteer.ala.org.au/validate/task/175313509	Valid		system	Tile_040-010-000_0-000.jpg		2021-04-25 08:01:00	2021-04-25 08:01:00		NO		IN FOCUS
175313509	https://volunteer.ala.org.au/validate/task/175313509	Valid		system	Tile_040-010-000_0-000.jpg		2021-04-24 18:44:00	2021-04-25 08:01:00		NO		IN FOCUS
175313510	https://volunteer.ala.org.au/validate/task/175313510	Valid		system	Tile_040-011-000_0-000.jpg			2021-04-25 08:02:00		NO		IN FOCUS
175313510	https://volunteer.ala.org.au/validate/task/175313510	Valid		system	Tile_040-011-000_0-000.jpg		2021-04-25 08:02:00	2021-04-25 08:02:00		NO		IN FOCUS
175313510	https://volunteer.ala.org.au/validate/task/175313510	Valid		system	Tile_040-011-000_0-000.jpg		2021-04-24 15:32:00	2021-04-25 08:02:00		NO		IN FOCUS
175313510	https://volunteer.ala.org.au/validate/task/175313510	Valid		system	Tile_040-011-000_0-000.jpg		2021-04-24 18:44:00	2021-04-25 08:02:00		NO		IN FOCUS
175313511	https://volunteer.ala.org.au/validate/task/175313511	Valid		system	Tile_040-012-000_0-000.jpg		2021-04-24 18:45:00	2021-04-25 08:02:00		NO		IN FOCUS
175313511	https://volunteer.ala.org.au/validate/task/175313511	Valid		system	Tile_040-012-000_0-000.jpg			2021-04-25 08:02:00		NO		IN FOCUS
175313511	https://volunteer.ala.org.au/validate/task/175313511	Valid		system	Tile_040-012-000_0-000.jpg		2021-04-25 08:02:00	2021-04-25 08:02:00		NO		IN FOCUS
175313511	https://volunteer.ala.org.au/validate/task/175313511	Valid		system	Tile_040-012-000_0-000.jpg		2021-04-24 15:32:00	2021-04-25 08:02:00		NO		IN FOCUS
175313512	https://volunteer.ala.org.au/validate/task/175313512	Valid		system	Tile_040-013-000_0-000.jpg		2021-04-25 08:03:00	2021-04-25 08:03:00		NO		IN FOCUS
175313512	https://volunteer.ala.org.au/validate/task/175313512	Valid		system	Tile_040-013-000_0-000.jpg			2021-04-25 08:03:00		NO		IN FOCUS
175313512	https://volunteer.ala.org.au/validate/task/175313512	Valid		system	Tile_040-013-000_0-000.jpg		2021-04-24 18:45:00	2021-04-25 08:03:00		NO		IN FOCUS
175313512	https://volunteer.ala.org.au/validate/task/175313512	Valid		system	Tile_040-013-000_0-000.jpg		2021-04-24 15:32:00	2021-04-25 08:03:00		NO		IN FOCUS
175313514	https://volunteer.ala.org.au/validate/task/175313514	Valid		system	Tile_040-015-000_0-000.jpg		2021-04-25 08:04:00	2021-04-25 08:04:00		NO		IN FOCUS
175313514	https://volunteer.ala.org.au/validate/task/175313514	Valid		system	Tile_040-015-000_0-000.jpg		2021-04-24 18:45:00	2021-04-25 08:04:00		NO		IN FOCUS
175313514	https://volunteer.ala.org.au/validate/task/175313514	Valid		system	Tile_040-015-000_0-000.jpg			2021-04-25 08:04:00		NO		IN FOCUS
175313514	https://volunteer.ala.org.au/validate/task/175313514	Valid		system	Tile_040-015-000_0-000.jpg		2021-04-24 15:32:00	2021-04-25 08:04:00		NO		IN FOCUS
175313515	https://volunteer.ala.org.au/validate/task/175313515	Valid		system	Tile_040-016-000_0-000.jpg		2021-04-25 08:04:00	2021-04-25 08:04:00		NO		IN FOCUS
175313515	https://volunteer.ala.org.au/validate/task/175313515	Valid		system	Tile_040-016-000_0-000.jpg			2021-04-25 08:04:00		NO		IN FOCUS
175313515	https://volunteer.ala.org.au/validate/task/175313515	Valid		system	Tile_040-016-000_0-000.jpg		2021-04-24 15:32:00	2021-04-25 08:04:00		NO		IN FOCUS
175313515	https://volunteer.ala.org.au/validate/task/175313515	Valid		system	Tile_040-016-000_0-000.jpg		2021-04-24 18:46:00	2021-04-25 08:04:00		NO		IN FOCUS
175313516	https://volunteer.ala.org.au/validate/task/175313516	Valid		system	Tile_040-017-000_0-000.jpg		2021-04-24 18:46:00	2021-04-25 08:05:00		NO		IN FOCUS
175313516	https://volunteer.ala.org.au/validate/task/175313516	Valid		system	Tile_040-017-000_0-000.jpg			2021-04-25 08:05:00		NO		IN FOCUS
175313516	https://volunteer.ala.org.au/validate/task/175313516	Valid		system	Tile_040-017-000_0-000.jpg		2021-04-25 08:05:00	2021-04-25 08:05:00		NO		IN FOCUS
175313516	https://volunteer.ala.org.au/validate/task/175313516	Valid		system	Tile_040-017-000_0-000.jpg		2021-04-24 15:33:00	2021-04-25 08:05:00		NO		IN FOCUS
175313517	https://volunteer.ala.org.au/validate/task/175313517	Valid		system	Tile_040-018-000_0-000.jpg		2021-04-25 08:05:00	2021-04-25 08:05:00		NO		IN FOCUS
175313517	https://volunteer.ala.org.au/validate/task/175313517	Valid		system	Tile_040-018-000_0-000.jpg		2021-04-24 15:33:00	2021-04-25 08:05:00		NO		IN FOCUS
175313517	https://volunteer.ala.org.au/validate/task/175313517	Valid		system	Tile_040-018-000_0-000.jpg			2021-04-25 08:05:00		NO		IN FOCUS
175313517	https://volunteer.ala.org.au/validate/task/175313517	Valid		system	Tile_040-018-000_0-000.jpg		2021-04-24 18:46:00	2021-04-25 08:05:00		NO		IN FOCUS
175313518	https://volunteer.ala.org.au/validate/task/175313518	Valid		system	Tile_040-019-000_0-000.jpg			2021-04-25 08:06:00		NO		IN FOCUS
175313518	https://volunteer.ala.org.au/validate/task/175313518	Valid		system	Tile_040-019-000_0-000.jpg		2021-04-24 15:33:00	2021-04-25 08:06:00		NO		IN FOCUS
175313518	https://volunteer.ala.org.au/validate/task/175313518	Valid		system	Tile_040-019-000_0-000.jpg		2021-04-25 08:06:00	2021-04-25 08:06:00		NO		IN FOCUS
175313518	https://volunteer.ala.org.au/validate/task/175313518	Valid		system	Tile_040-019-000_0-000.jpg		2021-04-24 18:46:00	2021-04-25 08:06:00		NO		IN FOCUS
175313519	https://volunteer.ala.org.au/validate/task/175313519	Valid		system	Tile_040-020-000_0-000.jpg		2021-04-25 08:10:00	2021-04-25 08:10:00		NO		IN FOCUS
175313519	https://volunteer.ala.org.au/validate/task/175313519	Valid		system	Tile_040-020-000_0-000.jpg		2021-04-24 15:33:00	2021-04-25 08:10:00		NO		IN FOCUS
175313519	https://volunteer.ala.org.au/validate/task/175313519	Valid		system	Tile_040-020-000_0-000.jpg		2021-04-24 18:47:00	2021-04-25 08:10:00		NO		IN FOCUS
175313519	https://volunteer.ala.org.au/validate/task/175313519	Valid		system	Tile_040-020-000_0-000.jpg			2021-04-25 08:10:00		NO		IN FOCUS
175313520	https://volunteer.ala.org.au/validate/task/175313520	Valid		system	Tile_040-021-000_0-000.jpg		2021-04-24 15:33:00	2021-04-25 08:11:00		NO		IN FOCUS
175313520	https://volunteer.ala.org.au/validate/task/175313520	Valid		system	Tile_040-021-000_0-000.jpg		2021-04-24 18:47:00	2021-04-25 08:11:00		NO		IN FOCUS
175313520	https://volunteer.ala.org.au/validate/task/175313520	Valid		system	Tile_040-021-000_0-000.jpg		2021-04-25 08:11:00	2021-04-25 08:11:00		NO		IN FOCUS
175313520	https://volunteer.ala.org.au/validate/task/175313520	Valid		system	Tile_040-021-000_0-000.jpg			2021-04-25 08:11:00		NO		IN FOCUS
175313522	https://volunteer.ala.org.au/validate/task/175313522	Valid		system	Tile_040-023-000_0-000.jpg		2021-04-24 17:01:00	2021-04-25 08:12:00		NO		IN FOCUS
175313522	https://volunteer.ala.org.au/validate/task/175313522	Valid		system	Tile_040-023-000_0-000.jpg			2021-04-25 08:12:00		NO		IN FOCUS
175313522	https://volunteer.ala.org.au/validate/task/175313522	Valid		system	Tile_040-023-000_0-000.jpg		2021-04-24 18:48:00	2021-04-25 08:12:00		NO		IN FOCUS
175313522	https://volunteer.ala.org.au/validate/task/175313522	Valid		system	Tile_040-023-000_0-000.jpg		2021-04-25 08:12:00	2021-04-25 08:12:00		NO		IN FOCUS
175313523	https://volunteer.ala.org.au/validate/task/175313523	Valid		system	Tile_040-024-000_0-000.jpg		2021-04-24 18:48:00	2021-04-25 08:14:00		NO		IN FOCUS
175313523	https://volunteer.ala.org.au/validate/task/175313523	Valid		system	Tile_040-024-000_0-000.jpg		2021-04-24 17:01:00	2021-04-25 08:14:00		NO		IN FOCUS
175313523	https://volunteer.ala.org.au/validate/task/175313523	Valid		system	Tile_040-024-000_0-000.jpg		2021-04-25 08:14:00	2021-04-25 08:14:00		NO		IN FOCUS
175313523	https://volunteer.ala.org.au/validate/task/175313523	Valid		system	Tile_040-024-000_0-000.jpg			2021-04-25 08:14:00		NO		IN FOCUS
175313524	https://volunteer.ala.org.au/validate/task/175313524	Valid		system	Tile_040-025-000_0-000.jpg		2021-04-24 17:01:00	2021-04-25 08:14:00		NO		IN FOCUS
175313524	https://volunteer.ala.org.au/validate/task/175313524	Valid		system	Tile_040-025-000_0-000.jpg			2021-04-25 08:14:00		NO		IN FOCUS
175313524	https://volunteer.ala.org.au/validate/task/175313524	Valid		system	Tile_040-025-000_0-000.jpg		2021-04-24 18:49:00	2021-04-25 08:14:00		NO		IN FOCUS
175313524	https://volunteer.ala.org.au/validate/task/175313524	Valid		system	Tile_040-025-000_0-000.jpg		2021-04-25 08:14:00	2021-04-25 08:14:00		NO		IN FOCUS
175313525	https://volunteer.ala.org.au/validate/task/175313525	Valid		system	Tile_040-026-000_0-000.jpg		2021-04-24 18:49:00	2021-04-25 08:15:00		NO		IN FOCUS
175313525	https://volunteer.ala.org.au/validate/task/175313525	Valid		system	Tile_040-026-000_0-000.jpg			2021-04-25 08:15:00		NO		IN FOCUS
175313525	https://volunteer.ala.org.au/validate/task/175313525	Valid		system	Tile_040-026-000_0-000.jpg		2021-04-25 08:15:00	2021-04-25 08:15:00		NO		IN FOCUS
175313525	https://volunteer.ala.org.au/validate/task/175313525	Valid		system	Tile_040-026-000_0-000.jpg		2021-04-24 17:02:00	2021-04-25 08:15:00		NO		IN FOCUS
175313527	https://volunteer.ala.org.au/validate/task/175313527	Valid		system	Tile_040-028-000_0-000.jpg		2021-04-25 08:16:00	2021-04-25 08:16:00		NO		IN FOCUS
175313527	https://volunteer.ala.org.au/validate/task/175313527	Valid		system	Tile_040-028-000_0-000.jpg		2021-04-24 17:02:00	2021-04-25 08:16:00		NO		IN FOCUS
175313527	https://volunteer.ala.org.au/validate/task/175313527	Valid		system	Tile_040-028-000_0-000.jpg		2021-04-24 18:49:00	2021-04-25 08:16:00		NO		IN FOCUS
175313527	https://volunteer.ala.org.au/validate/task/175313527	Valid		system	Tile_040-028-000_0-000.jpg			2021-04-25 08:16:00		NO		IN FOCUS
175313528	https://volunteer.ala.org.au/validate/task/175313528	Valid		system	Tile_040-029-000_0-000.jpg		2021-04-24 18:50:00	2021-04-25 08:16:00		NO		IN FOCUS
175313528	https://volunteer.ala.org.au/validate/task/175313528	Valid		system	Tile_040-029-000_0-000.jpg		2021-04-24 17:02:00	2021-04-25 08:16:00		NO		IN FOCUS
175313528	https://volunteer.ala.org.au/validate/task/175313528	Valid		system	Tile_040-029-000_0-000.jpg		2021-04-25 08:16:00	2021-04-25 08:16:00		NO		IN FOCUS
175313528	https://volunteer.ala.org.au/validate/task/175313528	Valid		system	Tile_040-029-000_0-000.jpg			2021-04-25 08:16:00		NO		IN FOCUS
175313530	https://volunteer.ala.org.au/validate/task/175313530	Valid		system	Tile_040-031-000_0-000.jpg		2021-04-25 08:17:00	2021-04-25 08:17:00		NO		IN FOCUS
175313530	https://volunteer.ala.org.au/validate/task/175313530	Valid		system	Tile_040-031-000_0-000.jpg		2021-04-24 18:51:00	2021-04-25 08:17:00		NO		IN FOCUS
175313530	https://volunteer.ala.org.au/validate/task/175313530	Valid		system	Tile_040-031-000_0-000.jpg			2021-04-25 08:17:00		NO		IN FOCUS
175313530	https://volunteer.ala.org.au/validate/task/175313530	Valid		system	Tile_040-031-000_0-000.jpg		2021-04-24 17:02:00	2021-04-25 08:17:00		NO		IN FOCUS
175313531	https://volunteer.ala.org.au/validate/task/175313531	Valid		system	Tile_040-032-000_0-000.jpg		2021-04-24 18:51:00	2021-04-25 08:17:00		NO		IN FOCUS
175313531	https://volunteer.ala.org.au/validate/task/175313531	Valid		system	Tile_040-032-000_0-000.jpg		2021-04-24 17:02:00	2021-04-25 08:17:00		NO		IN FOCUS
175313531	https://volunteer.ala.org.au/validate/task/175313531	Valid		system	Tile_040-032-000_0-000.jpg		2021-04-25 08:17:00	2021-04-25 08:17:00		NO		IN FOCUS
175313531	https://volunteer.ala.org.au/validate/task/175313531	Valid		system	Tile_040-032-000_0-000.jpg			2021-04-25 08:17:00		NO		IN FOCUS
175313532	https://volunteer.ala.org.au/validate/task/175313532	Valid		system	Tile_040-033-000_0-000.jpg		2021-04-25 08:17:00	2021-04-25 08:17:00		NO		IN FOCUS
175313532	https://volunteer.ala.org.au/validate/task/175313532	Valid		system	Tile_040-033-000_0-000.jpg		2021-04-24 17:03:00	2021-04-25 08:17:00		NO		IN FOCUS
175313532	https://volunteer.ala.org.au/validate/task/175313532	Valid		system	Tile_040-033-000_0-000.jpg			2021-04-25 08:17:00		NO		IN FOCUS
175313532	https://volunteer.ala.org.au/validate/task/175313532	Valid		system	Tile_040-033-000_0-000.jpg		2021-04-24 18:51:00	2021-04-25 08:17:00		NO		IN FOCUS
175313533	https://volunteer.ala.org.au/validate/task/175313533	Valid		system	Tile_040-034-000_0-000.jpg		2021-04-24 18:51:00	2021-04-25 08:18:00		NO		IN FOCUS
175313533	https://volunteer.ala.org.au/validate/task/175313533	Valid		system	Tile_040-034-000_0-000.jpg			2021-04-25 08:18:00		NO		IN FOCUS
175313533	https://volunteer.ala.org.au/validate/task/175313533	Valid		system	Tile_040-034-000_0-000.jpg		2021-04-25 08:18:00	2021-04-25 08:18:00		NO		IN FOCUS
175313533	https://volunteer.ala.org.au/validate/task/175313533	Valid		system	Tile_040-034-000_0-000.jpg		2021-04-24 17:03:00	2021-04-25 08:18:00		NO		IN FOCUS
175313534	https://volunteer.ala.org.au/validate/task/175313534	Valid		system	Tile_040-035-000_0-000.jpg		2021-04-24 17:03:00	2021-04-25 08:18:00		NO		IN FOCUS
175313534	https://volunteer.ala.org.au/validate/task/175313534	Valid		system	Tile_040-035-000_0-000.jpg			2021-04-25 08:18:00		NO		IN FOCUS
175313534	https://volunteer.ala.org.au/validate/task/175313534	Valid		system	Tile_040-035-000_0-000.jpg		2021-04-24 18:52:00	2021-04-25 08:18:00		NO		IN FOCUS
175313534	https://volunteer.ala.org.au/validate/task/175313534	Valid		system	Tile_040-035-000_0-000.jpg		2021-04-25 08:18:00	2021-04-25 08:18:00		NO		IN FOCUS
175313536	https://volunteer.ala.org.au/validate/task/175313536	Valid		system	Tile_040-037-000_0-000.jpg		2021-04-24 18:52:00	2021-04-25 08:19:00		NO		IN FOCUS
175313536	https://volunteer.ala.org.au/validate/task/175313536	Valid		system	Tile_040-037-000_0-000.jpg		2021-04-24 17:03:00	2021-04-25 08:19:00		NO		IN FOCUS
175313536	https://volunteer.ala.org.au/validate/task/175313536	Valid		system	Tile_040-037-000_0-000.jpg			2021-04-25 08:19:00		NO		IN FOCUS
175313536	https://volunteer.ala.org.au/validate/task/175313536	Valid		system	Tile_040-037-000_0-000.jpg		2021-04-25 08:19:00	2021-04-25 08:19:00		NO		IN FOCUS
175313538	https://volunteer.ala.org.au/validate/task/175313538	Valid		system	Tile_040-039-000_0-000.jpg		2021-04-24 17:03:00	2021-04-25 08:20:00		NO		IN FOCUS
175313538	https://volunteer.ala.org.au/validate/task/175313538	Valid		system	Tile_040-039-000_0-000.jpg		2021-04-24 18:53:00	2021-04-25 08:20:00		NO		IN FOCUS
175313538	https://volunteer.ala.org.au/validate/task/175313538	Valid		system	Tile_040-039-000_0-000.jpg			2021-04-25 08:20:00		NO		IN FOCUS
175313538	https://volunteer.ala.org.au/validate/task/175313538	Valid		system	Tile_040-039-000_0-000.jpg		2021-04-25 08:20:00	2021-04-25 08:20:00		NO		IN FOCUS
175313539	https://volunteer.ala.org.au/validate/task/175313539	Valid		system	Tile_040-040-000_0-000.jpg			2021-04-25 08:20:00		NO		IN FOCUS
175313539	https://volunteer.ala.org.au/validate/task/175313539	Valid		system	Tile_040-040-000_0-000.jpg		2021-04-25 08:20:00	2021-04-25 08:20:00		NO		IN FOCUS
175313539	https://volunteer.ala.org.au/validate/task/175313539	Valid		system	Tile_040-040-000_0-000.jpg		2021-04-24 17:04:00	2021-04-25 08:20:00		NO		IN FOCUS
175313539	https://volunteer.ala.org.au/validate/task/175313539	Valid		system	Tile_040-040-000_0-000.jpg		2021-04-24 18:53:00	2021-04-25 08:20:00		NO		IN FOCUS
175313540	https://volunteer.ala.org.au/validate/task/175313540	Valid		system	Tile_040-041-000_0-000.jpg		2021-04-24 17:04:00	2021-04-25 08:21:00		NO		IN FOCUS
175313540	https://volunteer.ala.org.au/validate/task/175313540	Valid		system	Tile_040-041-000_0-000.jpg			2021-04-25 08:21:00		NO		IN FOCUS
175313540	https://volunteer.ala.org.au/validate/task/175313540	Valid		system	Tile_040-041-000_0-000.jpg		2021-04-25 08:21:00	2021-04-25 08:21:00		NO		IN FOCUS
175313540	https://volunteer.ala.org.au/validate/task/175313540	Valid		system	Tile_040-041-000_0-000.jpg		2021-04-24 18:54:00	2021-04-25 08:21:00		NO		IN FOCUS
175313541	https://volunteer.ala.org.au/validate/task/175313541	Valid		system	Tile_040-042-000_0-000.jpg		2021-04-24 17:04:00	2021-04-25 08:21:00		NO		IN FOCUS
175313541	https://volunteer.ala.org.au/validate/task/175313541	Valid		system	Tile_040-042-000_0-000.jpg		2021-04-25 08:21:00	2021-04-25 08:21:00		NO		IN FOCUS
175313541	https://volunteer.ala.org.au/validate/task/175313541	Valid		system	Tile_040-042-000_0-000.jpg			2021-04-25 08:21:00		NO		IN FOCUS
175313541	https://volunteer.ala.org.au/validate/task/175313541	Valid		system	Tile_040-042-000_0-000.jpg		2021-04-24 18:54:00	2021-04-25 08:21:00		NO		IN FOCUS
175313542	https://volunteer.ala.org.au/validate/task/175313542	Valid		system	Tile_040-043-000_0-000.jpg		2021-04-24 17:04:00	2021-04-25 08:21:00		NO		IN FOCUS
175313542	https://volunteer.ala.org.au/validate/task/175313542	Valid		system	Tile_040-043-000_0-000.jpg		2021-04-24 18:54:00	2021-04-25 08:21:00		NO		IN FOCUS
175313542	https://volunteer.ala.org.au/validate/task/175313542	Valid		system	Tile_040-043-000_0-000.jpg			2021-04-25 08:21:00		NO		IN FOCUS
175313542	https://volunteer.ala.org.au/validate/task/175313542	Valid		system	Tile_040-043-000_0-000.jpg		2021-04-25 08:21:00	2021-04-25 08:21:00		NO		IN FOCUS
175313543	https://volunteer.ala.org.au/validate/task/175313543	Valid		system	Tile_040-044-000_0-000.jpg		2021-04-25 08:22:00	2021-04-25 08:22:00		NO		IN FOCUS
175313543	https://volunteer.ala.org.au/validate/task/175313543	Valid		system	Tile_040-044-000_0-000.jpg			2021-04-25 08:22:00		NO		IN FOCUS
175313543	https://volunteer.ala.org.au/validate/task/175313543	Valid		system	Tile_040-044-000_0-000.jpg		2021-04-24 17:05:00	2021-04-25 08:22:00		NO		IN FOCUS
175313543	https://volunteer.ala.org.au/validate/task/175313543	Valid		system	Tile_040-044-000_0-000.jpg		2021-04-24 18:54:00	2021-04-25 08:22:00		NO		IN FOCUS
175313544	https://volunteer.ala.org.au/validate/task/175313544	Valid		system	Tile_040-045-000_0-000.jpg		2021-04-24 17:05:00	2021-04-25 08:22:00		NO		IN FOCUS
175313544	https://volunteer.ala.org.au/validate/task/175313544	Valid		system	Tile_040-045-000_0-000.jpg		2021-04-25 08:22:00	2021-04-25 08:22:00		NO		IN FOCUS
175313544	https://volunteer.ala.org.au/validate/task/175313544	Valid		system	Tile_040-045-000_0-000.jpg		2021-04-24 18:55:00	2021-04-25 08:22:00		NO		IN FOCUS
175313544	https://volunteer.ala.org.au/validate/task/175313544	Valid		system	Tile_040-045-000_0-000.jpg			2021-04-25 08:22:00		NO		IN FOCUS
175313546	https://volunteer.ala.org.au/validate/task/175313546	Valid		system	Tile_040-047-000_0-000.jpg			2021-04-25 08:23:00		NO		IN FOCUS
175313546	https://volunteer.ala.org.au/validate/task/175313546	Valid		system	Tile_040-047-000_0-000.jpg		2021-04-25 08:23:00	2021-04-25 08:23:00		NO		IN FOCUS
175313546	https://volunteer.ala.org.au/validate/task/175313546	Valid		system	Tile_040-047-000_0-000.jpg		2021-04-24 17:05:00	2021-04-25 08:23:00		NO		IN FOCUS
175313546	https://volunteer.ala.org.au/validate/task/175313546	Valid		system	Tile_040-047-000_0-000.jpg		2021-04-24 18:55:00	2021-04-25 08:23:00		NO		IN FOCUS
175313547	https://volunteer.ala.org.au/validate/task/175313547	Valid		system	Tile_040-048-000_0-000.jpg		2021-04-24 18:55:00	2021-04-25 08:24:00		NO		IN FOCUS
175313547	https://volunteer.ala.org.au/validate/task/175313547	Valid		system	Tile_040-048-000_0-000.jpg		2021-04-24 17:06:00	2021-04-25 08:24:00		NO		IN FOCUS
175313547	https://volunteer.ala.org.au/validate/task/175313547	Valid		system	Tile_040-048-000_0-000.jpg		2021-04-25 08:24:00	2021-04-25 08:24:00		NO		IN FOCUS
175313547	https://volunteer.ala.org.au/validate/task/175313547	Valid		system	Tile_040-048-000_0-000.jpg			2021-04-25 08:24:00		NO		IN FOCUS
175313548	https://volunteer.ala.org.au/validate/task/175313548	Valid		system	Tile_040-049-000_0-000.jpg		2021-04-24 18:56:00	2021-04-25 08:24:00		NO		IN FOCUS
175313548	https://volunteer.ala.org.au/validate/task/175313548	Valid		system	Tile_040-049-000_0-000.jpg			2021-04-25 08:24:00		NO		IN FOCUS
175313548	https://volunteer.ala.org.au/validate/task/175313548	Valid		system	Tile_040-049-000_0-000.jpg		2021-04-25 08:24:00	2021-04-25 08:24:00		NO		IN FOCUS
175313548	https://volunteer.ala.org.au/validate/task/175313548	Valid		system	Tile_040-049-000_0-000.jpg		2021-04-24 17:06:00	2021-04-25 08:24:00		NO		IN FOCUS
175313549	https://volunteer.ala.org.au/validate/task/175313549	Valid		system	Tile_040-050-000_0-000.jpg		2021-04-24 17:06:00	2021-04-25 08:26:00		NO		IN FOCUS
175313549	https://volunteer.ala.org.au/validate/task/175313549	Valid		system	Tile_040-050-000_0-000.jpg		2021-04-25 08:26:00	2021-04-25 08:26:00		NO		IN FOCUS
175313549	https://volunteer.ala.org.au/validate/task/175313549	Valid		system	Tile_040-050-000_0-000.jpg		2021-04-24 18:56:00	2021-04-25 08:26:00		NO		IN FOCUS
175313549	https://volunteer.ala.org.au/validate/task/175313549	Valid		system	Tile_040-050-000_0-000.jpg			2021-04-25 08:26:00		NO		IN FOCUS
175313550	https://volunteer.ala.org.au/validate/task/175313550	Valid		system	Tile_040-051-000_0-000.jpg		2021-04-24 18:56:00	2021-04-25 08:26:00		NO		IN FOCUS
175313550	https://volunteer.ala.org.au/validate/task/175313550	Valid		system	Tile_040-051-000_0-000.jpg		2021-04-25 08:26:00	2021-04-25 08:26:00		NO		IN FOCUS
175313550	https://volunteer.ala.org.au/validate/task/175313550	Valid		system	Tile_040-051-000_0-000.jpg			2021-04-25 08:26:00		NO		IN FOCUS
175313550	https://volunteer.ala.org.au/validate/task/175313550	Valid		system	Tile_040-051-000_0-000.jpg		2021-04-24 17:06:00	2021-04-25 08:26:00		NO		IN FOCUS
175313552	https://volunteer.ala.org.au/validate/task/175313552	Valid		system	Tile_040-053-000_0-000.jpg		2021-04-24 18:58:00	2021-04-25 08:29:00		NO		IN FOCUS
175313552	https://volunteer.ala.org.au/validate/task/175313552	Valid		system	Tile_040-053-000_0-000.jpg		2021-04-24 17:07:00	2021-04-25 08:29:00		NO		IN FOCUS
175313552	https://volunteer.ala.org.au/validate/task/175313552	Valid		system	Tile_040-053-000_0-000.jpg		2021-04-25 08:29:00	2021-04-25 08:29:00		NO		IN FOCUS
175313552	https://volunteer.ala.org.au/validate/task/175313552	Valid		system	Tile_040-053-000_0-000.jpg			2021-04-25 08:29:00		NO		IN FOCUS
175313554	https://volunteer.ala.org.au/validate/task/175313554	Valid		system	Tile_040-055-000_0-000.jpg		2021-04-24 17:08:00	2021-04-25 08:30:00		NO		IN FOCUS
175313554	https://volunteer.ala.org.au/validate/task/175313554	Valid		system	Tile_040-055-000_0-000.jpg		2021-04-24 18:58:00	2021-04-25 08:30:00		NO		IN FOCUS
175313554	https://volunteer.ala.org.au/validate/task/175313554	Valid		system	Tile_040-055-000_0-000.jpg			2021-04-25 08:30:00		NO		IN FOCUS
175313554	https://volunteer.ala.org.au/validate/task/175313554	Valid		system	Tile_040-055-000_0-000.jpg		2021-04-25 08:30:00	2021-04-25 08:30:00		NO		IN FOCUS
175313555	https://volunteer.ala.org.au/validate/task/175313555	Valid		system	Tile_040-056-000_0-000.jpg		2021-04-25 08:31:00	2021-04-25 08:31:00		NO		IN FOCUS
175313555	https://volunteer.ala.org.au/validate/task/175313555	Valid		system	Tile_040-056-000_0-000.jpg		2021-04-24 17:08:00	2021-04-25 08:31:00		NO		IN FOCUS
175313555	https://volunteer.ala.org.au/validate/task/175313555	Valid		system	Tile_040-056-000_0-000.jpg			2021-04-25 08:31:00		NO		IN FOCUS
175313555	https://volunteer.ala.org.au/validate/task/175313555	Valid		system	Tile_040-056-000_0-000.jpg		2021-04-24 18:58:00	2021-04-25 08:31:00		NO		IN FOCUS
175313556	https://volunteer.ala.org.au/validate/task/175313556	Valid		system	Tile_040-057-000_0-000.jpg		2021-04-25 08:31:00	2021-04-25 08:31:00		NO		IN FOCUS
175313556	https://volunteer.ala.org.au/validate/task/175313556	Valid		system	Tile_040-057-000_0-000.jpg		2021-04-24 17:08:00	2021-04-25 08:31:00		NO		IN FOCUS
175313556	https://volunteer.ala.org.au/validate/task/175313556	Valid		system	Tile_040-057-000_0-000.jpg			2021-04-25 08:31:00		NO		IN FOCUS
175313556	https://volunteer.ala.org.au/validate/task/175313556	Valid		system	Tile_040-057-000_0-000.jpg		2021-04-24 18:59:00	2021-04-25 08:31:00		NO		IN FOCUS
175313557	https://volunteer.ala.org.au/validate/task/175313557	Valid		system	Tile_040-058-000_0-000.jpg			2021-04-25 08:32:00		NO		IN FOCUS
175313557	https://volunteer.ala.org.au/validate/task/175313557	Valid		system	Tile_040-058-000_0-000.jpg		2021-04-25 08:32:00	2021-04-25 08:32:00		NO		IN FOCUS
175313557	https://volunteer.ala.org.au/validate/task/175313557	Valid		system	Tile_040-058-000_0-000.jpg		2021-04-24 17:08:00	2021-04-25 08:32:00		NO		IN FOCUS
175313557	https://volunteer.ala.org.au/validate/task/175313557	Valid		system	Tile_040-058-000_0-000.jpg		2021-04-24 18:59:00	2021-04-25 08:32:00		NO		IN FOCUS
175313558	https://volunteer.ala.org.au/validate/task/175313558	Valid		system	Tile_040-059-000_0-000.jpg		2021-04-24 18:59:00	2021-04-25 08:32:00		NO		IN FOCUS
175313558	https://volunteer.ala.org.au/validate/task/175313558	Valid		system	Tile_040-059-000_0-000.jpg		2021-04-24 17:09:00	2021-04-25 08:32:00		NO		IN FOCUS
175313558	https://volunteer.ala.org.au/validate/task/175313558	Valid		system	Tile_040-059-000_0-000.jpg			2021-04-25 08:32:00		NO		IN FOCUS
175313558	https://volunteer.ala.org.au/validate/task/175313558	Valid		system	Tile_040-059-000_0-000.jpg		2021-04-25 08:32:00	2021-04-25 08:32:00		NO		IN FOCUS
175313559	https://volunteer.ala.org.au/validate/task/175313559	Valid		system	Tile_040-060-000_0-000.jpg		2021-04-24 17:09:00	2021-04-25 08:32:00		NO		IN FOCUS
175313559	https://volunteer.ala.org.au/validate/task/175313559	Valid		system	Tile_040-060-000_0-000.jpg		2021-04-25 08:32:00	2021-04-25 08:32:00		NO		IN FOCUS
175313559	https://volunteer.ala.org.au/validate/task/175313559	Valid		system	Tile_040-060-000_0-000.jpg			2021-04-25 08:32:00		NO		IN FOCUS
175313559	https://volunteer.ala.org.au/validate/task/175313559	Valid		system	Tile_040-060-000_0-000.jpg		2021-04-24 18:59:00	2021-04-25 08:32:00		NO		IN FOCUS
175313983	https://volunteer.ala.org.au/validate/task/175313983	Valid		system	Tile_041-001-000_0-000.jpg		2021-04-24 17:09:00	2021-04-25 08:33:00		NO		IN FOCUS
175313983	https://volunteer.ala.org.au/validate/task/175313983	Valid		system	Tile_041-001-000_0-000.jpg			2021-04-25 08:33:00		NO		IN FOCUS
175313983	https://volunteer.ala.org.au/validate/task/175313983	Valid		system	Tile_041-001-000_0-000.jpg		2021-04-25 08:33:00	2021-04-25 08:33:00		NO		IN FOCUS
175313983	https://volunteer.ala.org.au/validate/task/175313983	Valid		system	Tile_041-001-000_0-000.jpg		2021-04-24 19:00:00	2021-04-25 08:33:00		NO		IN FOCUS
175313984	https://volunteer.ala.org.au/validate/task/175313984	Valid		system	Tile_041-002-000_0-000.jpg		2021-04-24 17:09:00	2021-04-25 08:33:00		NO		IN FOCUS
175313984	https://volunteer.ala.org.au/validate/task/175313984	Valid		system	Tile_041-002-000_0-000.jpg		2021-04-25 08:33:00	2021-04-25 08:33:00		NO		IN FOCUS
175313984	https://volunteer.ala.org.au/validate/task/175313984	Valid		system	Tile_041-002-000_0-000.jpg			2021-04-25 08:33:00		NO		IN FOCUS
175313984	https://volunteer.ala.org.au/validate/task/175313984	Valid		system	Tile_041-002-000_0-000.jpg		2021-04-24 19:00:00	2021-04-25 08:33:00		NO		IN FOCUS
175313985	https://volunteer.ala.org.au/validate/task/175313985	Valid		system	Tile_041-003-000_0-000.jpg		2021-04-24 19:00:00	2021-04-25 08:34:00		NO		IN FOCUS
175313985	https://volunteer.ala.org.au/validate/task/175313985	Valid		system	Tile_041-003-000_0-000.jpg		2021-04-25 08:34:00	2021-04-25 08:34:00		NO		IN FOCUS
175313985	https://volunteer.ala.org.au/validate/task/175313985	Valid		system	Tile_041-003-000_0-000.jpg			2021-04-25 08:34:00		NO		IN FOCUS
175313985	https://volunteer.ala.org.au/validate/task/175313985	Valid		system	Tile_041-003-000_0-000.jpg		2021-04-24 17:09:00	2021-04-25 08:34:00		NO		IN FOCUS
175313986	https://volunteer.ala.org.au/validate/task/175313986	Valid		system	Tile_041-004-000_0-000.jpg		2021-04-25 08:34:00	2021-04-25 08:34:00		NO		IN FOCUS
175313986	https://volunteer.ala.org.au/validate/task/175313986	Valid		system	Tile_041-004-000_0-000.jpg			2021-04-25 08:34:00		NO		IN FOCUS
175313986	https://volunteer.ala.org.au/validate/task/175313986	Valid		system	Tile_041-004-000_0-000.jpg		2021-04-24 17:09:00	2021-04-25 08:34:00		NO		IN FOCUS
175313986	https://volunteer.ala.org.au/validate/task/175313986	Valid		system	Tile_041-004-000_0-000.jpg		2021-04-24 19:00:00	2021-04-25 08:34:00		NO		IN FOCUS
175313989	https://volunteer.ala.org.au/validate/task/175313989	Valid		system	Tile_041-007-000_0-000.jpg		2021-04-24 19:01:00	2021-04-25 08:36:00		NO		IN FOCUS
175313989	https://volunteer.ala.org.au/validate/task/175313989	Valid		system	Tile_041-007-000_0-000.jpg		2021-04-24 17:10:00	2021-04-25 08:36:00		NO		IN FOCUS
175313989	https://volunteer.ala.org.au/validate/task/175313989	Valid		system	Tile_041-007-000_0-000.jpg		2021-04-25 08:36:00	2021-04-25 08:36:00		NO		IN FOCUS
175313989	https://volunteer.ala.org.au/validate/task/175313989	Valid		system	Tile_041-007-000_0-000.jpg			2021-04-25 08:36:00		NO		IN FOCUS
175313990	https://volunteer.ala.org.au/validate/task/175313990	Valid		system	Tile_041-008-000_0-000.jpg		2021-04-24 17:10:00	2021-04-25 08:36:00		NO		IN FOCUS
175313990	https://volunteer.ala.org.au/validate/task/175313990	Valid		system	Tile_041-008-000_0-000.jpg			2021-04-25 08:36:00		NO		IN FOCUS
175313990	https://volunteer.ala.org.au/validate/task/175313990	Valid		system	Tile_041-008-000_0-000.jpg		2021-04-25 08:36:00	2021-04-25 08:36:00		NO		IN FOCUS
175313990	https://volunteer.ala.org.au/validate/task/175313990	Valid		system	Tile_041-008-000_0-000.jpg		2021-04-24 19:01:00	2021-04-25 08:36:00		NO		IN FOCUS
175313991	https://volunteer.ala.org.au/validate/task/175313991	Valid		system	Tile_041-009-000_0-000.jpg		2021-04-24 17:10:00	2021-04-25 08:36:00		NO		IN FOCUS
175313991	https://volunteer.ala.org.au/validate/task/175313991	Valid		system	Tile_041-009-000_0-000.jpg			2021-04-25 08:36:00		NO		IN FOCUS
175313991	https://volunteer.ala.org.au/validate/task/175313991	Valid		system	Tile_041-009-000_0-000.jpg		2021-04-24 19:01:00	2021-04-25 08:36:00		NO		IN FOCUS
175313991	https://volunteer.ala.org.au/validate/task/175313991	Valid		system	Tile_041-009-000_0-000.jpg		2021-04-25 08:36:00	2021-04-25 08:36:00		NO		IN FOCUS
175313992	https://volunteer.ala.org.au/validate/task/175313992	Valid		system	Tile_041-010-000_0-000.jpg		2021-04-25 08:37:00	2021-04-25 08:37:00		NO		IN FOCUS
175313992	https://volunteer.ala.org.au/validate/task/175313992	Valid		system	Tile_041-010-000_0-000.jpg			2021-04-25 08:37:00		NO		IN FOCUS
175313992	https://volunteer.ala.org.au/validate/task/175313992	Valid		system	Tile_041-010-000_0-000.jpg		2021-04-24 17:10:00	2021-04-25 08:37:00		NO		IN FOCUS
175313992	https://volunteer.ala.org.au/validate/task/175313992	Valid		system	Tile_041-010-000_0-000.jpg		2021-04-24 19:02:00	2021-04-25 08:37:00		NO		IN FOCUS
175313993	https://volunteer.ala.org.au/validate/task/175313993	Valid		system	Tile_041-011-000_0-000.jpg		2021-04-25 08:37:00	2021-04-25 08:37:00		NO		IN FOCUS
175313993	https://volunteer.ala.org.au/validate/task/175313993	Valid		system	Tile_041-011-000_0-000.jpg		2021-04-24 17:10:00	2021-04-25 08:37:00		NO		IN FOCUS
175313993	https://volunteer.ala.org.au/validate/task/175313993	Valid		system	Tile_041-011-000_0-000.jpg			2021-04-25 08:37:00		NO		IN FOCUS
175313993	https://volunteer.ala.org.au/validate/task/175313993	Valid		system	Tile_041-011-000_0-000.jpg		2021-04-24 19:02:00	2021-04-25 08:37:00		NO		IN FOCUS
175313994	https://volunteer.ala.org.au/validate/task/175313994	Valid		system	Tile_041-012-000_0-000.jpg		2021-04-25 08:38:00	2021-04-25 08:38:00		NO		IN FOCUS
175313994	https://volunteer.ala.org.au/validate/task/175313994	Valid		system	Tile_041-012-000_0-000.jpg		2021-04-24 19:02:00	2021-04-25 08:38:00		NO		IN FOCUS
175313994	https://volunteer.ala.org.au/validate/task/175313994	Valid		system	Tile_041-012-000_0-000.jpg			2021-04-25 08:38:00		NO		IN FOCUS
175313994	https://volunteer.ala.org.au/validate/task/175313994	Valid		system	Tile_041-012-000_0-000.jpg		2021-04-24 17:11:00	2021-04-25 08:38:00		NO		IN FOCUS
175313997	https://volunteer.ala.org.au/validate/task/175313997	Valid		system	Tile_041-015-000_0-000.jpg		2021-04-24 17:13:00	2021-04-25 08:40:00		NO		IN FOCUS
175313997	https://volunteer.ala.org.au/validate/task/175313997	Valid		system	Tile_041-015-000_0-000.jpg		2021-04-25 08:40:00	2021-04-25 08:40:00		NO		IN FOCUS
175313997	https://volunteer.ala.org.au/validate/task/175313997	Valid		system	Tile_041-015-000_0-000.jpg		2021-04-24 19:03:00	2021-04-25 08:40:00		NO		IN FOCUS
175313997	https://volunteer.ala.org.au/validate/task/175313997	Valid		system	Tile_041-015-000_0-000.jpg			2021-04-25 08:40:00		NO		IN FOCUS
175313998	https://volunteer.ala.org.au/validate/task/175313998	Valid		system	Tile_041-016-000_0-000.jpg			2021-04-25 08:41:00		NO		IN FOCUS
175313998	https://volunteer.ala.org.au/validate/task/175313998	Valid		system	Tile_041-016-000_0-000.jpg		2021-04-25 08:41:00	2021-04-25 08:41:00		NO		IN FOCUS
175313998	https://volunteer.ala.org.au/validate/task/175313998	Valid		system	Tile_041-016-000_0-000.jpg		2021-04-24 19:04:00	2021-04-25 08:41:00		NO		IN FOCUS
175313998	https://volunteer.ala.org.au/validate/task/175313998	Valid		system	Tile_041-016-000_0-000.jpg		2021-04-24 17:13:00	2021-04-25 08:41:00		NO		IN FOCUS
175313999	https://volunteer.ala.org.au/validate/task/175313999	Valid		system	Tile_041-017-000_0-000.jpg		2021-04-24 17:13:00	2021-04-25 08:41:00		NO		IN FOCUS
175313999	https://volunteer.ala.org.au/validate/task/175313999	Valid		system	Tile_041-017-000_0-000.jpg		2021-04-25 08:41:00	2021-04-25 08:41:00		NO		IN FOCUS
175313999	https://volunteer.ala.org.au/validate/task/175313999	Valid		system	Tile_041-017-000_0-000.jpg			2021-04-25 08:41:00		NO		IN FOCUS
175313999	https://volunteer.ala.org.au/validate/task/175313999	Valid		system	Tile_041-017-000_0-000.jpg		2021-04-24 19:04:00	2021-04-25 08:41:00		NO		IN FOCUS
175314000	https://volunteer.ala.org.au/validate/task/175314000	Valid		system	Tile_041-018-000_0-000.jpg		2021-04-25 08:41:00	2021-04-25 08:41:00		NO		IN FOCUS
175314000	https://volunteer.ala.org.au/validate/task/175314000	Valid		system	Tile_041-018-000_0-000.jpg			2021-04-25 08:41:00		NO		IN FOCUS
175314000	https://volunteer.ala.org.au/validate/task/175314000	Valid		system	Tile_041-018-000_0-000.jpg		2021-04-24 17:13:00	2021-04-25 08:41:00		NO		IN FOCUS
175314000	https://volunteer.ala.org.au/validate/task/175314000	Valid		system	Tile_041-018-000_0-000.jpg		2021-04-24 19:04:00	2021-04-25 08:41:00		NO		IN FOCUS
175314001	https://volunteer.ala.org.au/validate/task/175314001	Valid		system	Tile_041-019-000_0-000.jpg		2021-04-24 19:04:00	2021-04-25 08:42:00		NO		IN FOCUS
175314001	https://volunteer.ala.org.au/validate/task/175314001	Valid		system	Tile_041-019-000_0-000.jpg		2021-04-24 17:13:00	2021-04-25 08:42:00		NO		IN FOCUS
175314001	https://volunteer.ala.org.au/validate/task/175314001	Valid		system	Tile_041-019-000_0-000.jpg		2021-04-25 08:42:00	2021-04-25 08:42:00		NO		IN FOCUS
175314001	https://volunteer.ala.org.au/validate/task/175314001	Valid		system	Tile_041-019-000_0-000.jpg			2021-04-25 08:42:00		NO		IN FOCUS
175314002	https://volunteer.ala.org.au/validate/task/175314002	Valid		system	Tile_041-020-000_0-000.jpg		2021-04-25 08:42:00	2021-04-25 08:42:00		NO		IN FOCUS
175314002	https://volunteer.ala.org.au/validate/task/175314002	Valid		system	Tile_041-020-000_0-000.jpg			2021-04-25 08:42:00		NO		IN FOCUS
175314002	https://volunteer.ala.org.au/validate/task/175314002	Valid		system	Tile_041-020-000_0-000.jpg		2021-04-24 19:04:00	2021-04-25 08:42:00		NO		IN FOCUS
175314002	https://volunteer.ala.org.au/validate/task/175314002	Valid		system	Tile_041-020-000_0-000.jpg		2021-04-24 17:14:00	2021-04-25 08:42:00		NO		IN FOCUS
175314004	https://volunteer.ala.org.au/validate/task/175314004	Valid		system	Tile_041-022-000_0-000.jpg		2021-04-24 19:06:00	2021-04-25 08:43:00		NO		IN FOCUS
175314004	https://volunteer.ala.org.au/validate/task/175314004	Valid		system	Tile_041-022-000_0-000.jpg		2021-04-24 17:14:00	2021-04-25 08:43:00		NO		IN FOCUS
175314004	https://volunteer.ala.org.au/validate/task/175314004	Valid		system	Tile_041-022-000_0-000.jpg		2021-04-25 08:43:00	2021-04-25 08:43:00		NO		IN FOCUS
175314004	https://volunteer.ala.org.au/validate/task/175314004	Valid		system	Tile_041-022-000_0-000.jpg			2021-04-25 08:43:00		NO		IN FOCUS
175314006	https://volunteer.ala.org.au/validate/task/175314006	Valid		system	Tile_041-024-000_0-000.jpg		2021-04-24 17:14:00	2021-04-25 08:45:00		NO		IN FOCUS
175314006	https://volunteer.ala.org.au/validate/task/175314006	Valid		system	Tile_041-024-000_0-000.jpg		2021-04-25 08:45:00	2021-04-25 08:45:00		NO		IN FOCUS
175314006	https://volunteer.ala.org.au/validate/task/175314006	Valid		system	Tile_041-024-000_0-000.jpg			2021-04-25 08:45:00		NO		IN FOCUS
175314006	https://volunteer.ala.org.au/validate/task/175314006	Valid		system	Tile_041-024-000_0-000.jpg		2021-04-24 19:07:00	2021-04-25 08:45:00		NO		IN FOCUS
175314007	https://volunteer.ala.org.au/validate/task/175314007	Valid		system	Tile_041-025-000_0-000.jpg		2021-04-24 17:14:00	2021-04-25 08:45:00		NO		IN FOCUS
175314007	https://volunteer.ala.org.au/validate/task/175314007	Valid		system	Tile_041-025-000_0-000.jpg			2021-04-25 08:45:00		NO		IN FOCUS
175314007	https://volunteer.ala.org.au/validate/task/175314007	Valid		system	Tile_041-025-000_0-000.jpg		2021-04-25 08:45:00	2021-04-25 08:45:00		NO		IN FOCUS
175314007	https://volunteer.ala.org.au/validate/task/175314007	Valid		system	Tile_041-025-000_0-000.jpg		2021-04-24 19:07:00	2021-04-25 08:45:00		NO		IN FOCUS
175314010	https://volunteer.ala.org.au/validate/task/175314010	Valid		system	Tile_041-028-000_0-000.jpg			2021-04-25 09:03:00		NO		IN FOCUS
175314010	https://volunteer.ala.org.au/validate/task/175314010	Valid		system	Tile_041-028-000_0-000.jpg		2021-04-25 09:03:00	2021-04-25 09:03:00		NO		IN FOCUS
175314010	https://volunteer.ala.org.au/validate/task/175314010	Valid		system	Tile_041-028-000_0-000.jpg		2021-04-24 17:15:00	2021-04-25 09:03:00		NO		IN FOCUS
175314010	https://volunteer.ala.org.au/validate/task/175314010	Valid		system	Tile_041-028-000_0-000.jpg		2021-04-24 19:08:00	2021-04-25 09:03:00		NO		IN FOCUS
175313488	https://volunteer.ala.org.au/validate/task/175313488	Valid		system	Tile_039-049-000_0-000.jpg		2021-04-24 18:38:00	2021-04-25 10:12:00		NO		IN FOCUS
175313488	https://volunteer.ala.org.au/validate/task/175313488	Valid		system	Tile_039-049-000_0-000.jpg		2021-04-25 07:50:00	2021-04-25 10:12:00		NO		IN FOCUS
175313488	https://volunteer.ala.org.au/validate/task/175313488	Valid		system	Tile_039-049-000_0-000.jpg			2021-04-25 10:12:00		NO		IN FOCUS
175313488	https://volunteer.ala.org.au/validate/task/175313488	Valid		system	Tile_039-049-000_0-000.jpg		2021-04-25 10:12:00	2021-04-25 10:12:00		NO		IN FOCUS
175313497	https://volunteer.ala.org.au/validate/task/175313497	Valid		system	Tile_039-058-000_0-000.jpg			2021-04-25 10:13:00		NO		IN FOCUS
175313497	https://volunteer.ala.org.au/validate/task/175313497	Valid		system	Tile_039-058-000_0-000.jpg		2021-04-25 10:13:00	2021-04-25 10:13:00		NO		IN FOCUS
175313497	https://volunteer.ala.org.au/validate/task/175313497	Valid		system	Tile_039-058-000_0-000.jpg		2021-04-25 07:54:00	2021-04-25 10:13:00		NO		IN FOCUS
175313497	https://volunteer.ala.org.au/validate/task/175313497	Valid		system	Tile_039-058-000_0-000.jpg		2021-04-24 18:40:00	2021-04-25 10:13:00		NO		IN FOCUS
175313500	https://volunteer.ala.org.au/validate/task/175313500	Valid		system	Tile_040-001-000_0-000.jpg		2021-04-25 10:13:00	2021-04-25 10:13:00		NO		IN FOCUS
175313500	https://volunteer.ala.org.au/validate/task/175313500	Valid		system	Tile_040-001-000_0-000.jpg			2021-04-25 10:13:00		NO		IN FOCUS
175313500	https://volunteer.ala.org.au/validate/task/175313500	Valid		system	Tile_040-001-000_0-000.jpg		2021-04-24 18:41:00	2021-04-25 10:13:00		NO		IN FOCUS
175313500	https://volunteer.ala.org.au/validate/task/175313500	Valid		system	Tile_040-001-000_0-000.jpg		2021-04-24 14:48:00	2021-04-25 10:13:00		NO		IN FOCUS
175313500	https://volunteer.ala.org.au/validate/task/175313500	Valid		system	Tile_040-001-000_0-000.jpg		2021-04-25 07:57:00	2021-04-25 10:13:00	1	YES	EDGE	IN FOCUS		Unknown
175313505	https://volunteer.ala.org.au/validate/task/175313505	Valid		system	Tile_040-006-000_0-000.jpg			2021-04-25 10:14:00		NO		IN FOCUS
175313505	https://volunteer.ala.org.au/validate/task/175313505	Valid		system	Tile_040-006-000_0-000.jpg		2021-04-25 10:14:00	2021-04-25 10:14:00		NO		IN FOCUS
175313505	https://volunteer.ala.org.au/validate/task/175313505	Valid		system	Tile_040-006-000_0-000.jpg		2021-04-24 18:43:00	2021-04-25 10:14:00		NO		IN FOCUS
175313505	https://volunteer.ala.org.au/validate/task/175313505	Valid		system	Tile_040-006-000_0-000.jpg		2021-04-25 08:00:00	2021-04-25 10:14:00		NO		IN FOCUS
175313526	https://volunteer.ala.org.au/validate/task/175313526	Valid		system	Tile_040-027-000_0-000.jpg		2021-04-25 10:15:00	2021-04-25 10:15:00		NO		IN FOCUS
175313526	https://volunteer.ala.org.au/validate/task/175313526	Valid		system	Tile_040-027-000_0-000.jpg		2021-04-24 18:49:00	2021-04-25 10:15:00		NO		IN FOCUS
175313526	https://volunteer.ala.org.au/validate/task/175313526	Valid		system	Tile_040-027-000_0-000.jpg		2021-04-25 08:15:00	2021-04-25 10:15:00		NO		IN FOCUS
175313526	https://volunteer.ala.org.au/validate/task/175313526	Valid		system	Tile_040-027-000_0-000.jpg			2021-04-25 10:15:00		NO		IN FOCUS
175314012	https://volunteer.ala.org.au/validate/task/175314012	Valid		system	Tile_041-030-000_0-000.jpg		2021-04-24 17:15:00	2021-04-25 12:08:00		NO		IN FOCUS
175314012	https://volunteer.ala.org.au/validate/task/175314012	Valid		system	Tile_041-030-000_0-000.jpg			2021-04-25 12:08:00		NO		IN FOCUS
175314012	https://volunteer.ala.org.au/validate/task/175314012	Valid		system	Tile_041-030-000_0-000.jpg		2021-04-25 12:08:00	2021-04-25 12:08:00		NO		IN FOCUS
175314012	https://volunteer.ala.org.au/validate/task/175314012	Valid		system	Tile_041-030-000_0-000.jpg		2021-04-24 19:08:00	2021-04-25 12:08:00		NO		IN FOCUS
175314013	https://volunteer.ala.org.au/validate/task/175314013	Valid		system	Tile_041-031-000_0-000.jpg		2021-04-24 19:08:00	2021-04-25 12:08:00		NO		IN FOCUS
175314013	https://volunteer.ala.org.au/validate/task/175314013	Valid		system	Tile_041-031-000_0-000.jpg		2021-04-25 12:08:00	2021-04-25 12:08:00		NO		IN FOCUS
175314013	https://volunteer.ala.org.au/validate/task/175314013	Valid		system	Tile_041-031-000_0-000.jpg			2021-04-25 12:08:00		NO		IN FOCUS
175314013	https://volunteer.ala.org.au/validate/task/175314013	Valid		system	Tile_041-031-000_0-000.jpg		2021-04-24 17:15:00	2021-04-25 12:08:00		NO		IN FOCUS
175314014	https://volunteer.ala.org.au/validate/task/175314014	Valid		system	Tile_041-032-000_0-000.jpg			2021-04-25 12:08:00		NO		IN FOCUS
175314014	https://volunteer.ala.org.au/validate/task/175314014	Valid		system	Tile_041-032-000_0-000.jpg		2021-04-24 17:15:00	2021-04-25 12:08:00		NO		IN FOCUS
175314014	https://volunteer.ala.org.au/validate/task/175314014	Valid		system	Tile_041-032-000_0-000.jpg		2021-04-25 12:08:00	2021-04-25 12:08:00		NO		IN FOCUS
175314014	https://volunteer.ala.org.au/validate/task/175314014	Valid		system	Tile_041-032-000_0-000.jpg		2021-04-24 19:09:00	2021-04-25 12:08:00		NO		IN FOCUS
175314015	https://volunteer.ala.org.au/validate/task/175314015	Valid		system	Tile_041-033-000_0-000.jpg		2021-04-24 19:09:00	2021-04-25 12:08:00		NO		IN FOCUS
175314015	https://volunteer.ala.org.au/validate/task/175314015	Valid		system	Tile_041-033-000_0-000.jpg		2021-04-24 17:15:00	2021-04-25 12:08:00		NO		IN FOCUS
175314015	https://volunteer.ala.org.au/validate/task/175314015	Valid		system	Tile_041-033-000_0-000.jpg			2021-04-25 12:08:00		NO		IN FOCUS
175314015	https://volunteer.ala.org.au/validate/task/175314015	Valid		system	Tile_041-033-000_0-000.jpg		2021-04-25 12:08:00	2021-04-25 12:08:00		NO		IN FOCUS
175314016	https://volunteer.ala.org.au/validate/task/175314016	Valid		system	Tile_041-034-000_0-000.jpg			2021-04-25 12:08:00		NO		IN FOCUS
175314016	https://volunteer.ala.org.au/validate/task/175314016	Valid		system	Tile_041-034-000_0-000.jpg		2021-04-24 17:16:00	2021-04-25 12:08:00		NO		IN FOCUS
175314016	https://volunteer.ala.org.au/validate/task/175314016	Valid		system	Tile_041-034-000_0-000.jpg		2021-04-24 19:09:00	2021-04-25 12:08:00		NO		IN FOCUS
175314016	https://volunteer.ala.org.au/validate/task/175314016	Valid		system	Tile_041-034-000_0-000.jpg		2021-04-25 12:08:00	2021-04-25 12:08:00		NO		IN FOCUS
175314017	https://volunteer.ala.org.au/validate/task/175314017	Valid		system	Tile_041-035-000_0-000.jpg		2021-04-24 17:16:00	2021-04-25 12:09:00		NO		IN FOCUS
175314017	https://volunteer.ala.org.au/validate/task/175314017	Valid		system	Tile_041-035-000_0-000.jpg		2021-04-25 12:09:00	2021-04-25 12:09:00		NO		IN FOCUS
175314017	https://volunteer.ala.org.au/validate/task/175314017	Valid		system	Tile_041-035-000_0-000.jpg			2021-04-25 12:09:00		NO		IN FOCUS
175314017	https://volunteer.ala.org.au/validate/task/175314017	Valid		system	Tile_041-035-000_0-000.jpg		2021-04-24 19:09:00	2021-04-25 12:09:00		NO		IN FOCUS
175314018	https://volunteer.ala.org.au/validate/task/175314018	Valid		system	Tile_041-036-000_0-000.jpg		2021-04-25 12:09:00	2021-04-25 12:09:00		NO		IN FOCUS
175314018	https://volunteer.ala.org.au/validate/task/175314018	Valid		system	Tile_041-036-000_0-000.jpg		2021-04-24 19:10:00	2021-04-25 12:09:00		NO		IN FOCUS
175314018	https://volunteer.ala.org.au/validate/task/175314018	Valid		system	Tile_041-036-000_0-000.jpg			2021-04-25 12:09:00		NO		IN FOCUS
175314018	https://volunteer.ala.org.au/validate/task/175314018	Valid		system	Tile_041-036-000_0-000.jpg		2021-04-24 17:16:00	2021-04-25 12:09:00		NO		IN FOCUS
175314021	https://volunteer.ala.org.au/validate/task/175314021	Valid		system	Tile_041-039-000_0-000.jpg		2021-04-24 17:16:00	2021-04-25 12:10:00		NO		IN FOCUS
175314021	https://volunteer.ala.org.au/validate/task/175314021	Valid		system	Tile_041-039-000_0-000.jpg		2021-04-25 12:10:00	2021-04-25 12:10:00		NO		IN FOCUS
175314021	https://volunteer.ala.org.au/validate/task/175314021	Valid		system	Tile_041-039-000_0-000.jpg			2021-04-25 12:10:00		NO		IN FOCUS
175314021	https://volunteer.ala.org.au/validate/task/175314021	Valid		system	Tile_041-039-000_0-000.jpg		2021-04-24 19:10:00	2021-04-25 12:10:00		NO		IN FOCUS
175314022	https://volunteer.ala.org.au/validate/task/175314022	Valid		system	Tile_041-040-000_0-000.jpg		2021-04-25 12:10:00	2021-04-25 12:10:00		NO		IN FOCUS
175314022	https://volunteer.ala.org.au/validate/task/175314022	Valid		system	Tile_041-040-000_0-000.jpg			2021-04-25 12:10:00		NO		IN FOCUS
175314022	https://volunteer.ala.org.au/validate/task/175314022	Valid		system	Tile_041-040-000_0-000.jpg		2021-04-24 19:11:00	2021-04-25 12:10:00		NO		IN FOCUS
175314022	https://volunteer.ala.org.au/validate/task/175314022	Valid		system	Tile_041-040-000_0-000.jpg		2021-04-24 17:16:00	2021-04-25 12:10:00		NO		IN FOCUS
175314023	https://volunteer.ala.org.au/validate/task/175314023	Valid		system	Tile_041-041-000_0-000.jpg		2021-04-24 19:11:00	2021-04-25 12:10:00		NO		IN FOCUS
175314023	https://volunteer.ala.org.au/validate/task/175314023	Valid		system	Tile_041-041-000_0-000.jpg		2021-04-24 17:17:00	2021-04-25 12:10:00		NO		IN FOCUS
175314023	https://volunteer.ala.org.au/validate/task/175314023	Valid		system	Tile_041-041-000_0-000.jpg			2021-04-25 12:10:00		NO		IN FOCUS
175314023	https://volunteer.ala.org.au/validate/task/175314023	Valid		system	Tile_041-041-000_0-000.jpg		2021-04-25 12:10:00	2021-04-25 12:10:00		NO		IN FOCUS
175314025	https://volunteer.ala.org.au/validate/task/175314025	Valid		system	Tile_041-043-000_0-000.jpg		2021-04-25 12:11:00	2021-04-25 12:11:00		NO		IN FOCUS
175314025	https://volunteer.ala.org.au/validate/task/175314025	Valid		system	Tile_041-043-000_0-000.jpg			2021-04-25 12:11:00		NO		IN FOCUS
175314025	https://volunteer.ala.org.au/validate/task/175314025	Valid		system	Tile_041-043-000_0-000.jpg		2021-04-24 17:17:00	2021-04-25 12:11:00		NO		IN FOCUS
175314025	https://volunteer.ala.org.au/validate/task/175314025	Valid		system	Tile_041-043-000_0-000.jpg		2021-04-24 19:11:00	2021-04-25 12:11:00		NO		IN FOCUS
175314026	https://volunteer.ala.org.au/validate/task/175314026	Valid		system	Tile_041-044-000_0-000.jpg		2021-04-25 12:11:00	2021-04-25 12:11:00		NO		IN FOCUS
175314026	https://volunteer.ala.org.au/validate/task/175314026	Valid		system	Tile_041-044-000_0-000.jpg		2021-04-24 19:12:00	2021-04-25 12:11:00		NO		IN FOCUS
175314026	https://volunteer.ala.org.au/validate/task/175314026	Valid		system	Tile_041-044-000_0-000.jpg			2021-04-25 12:11:00		NO		IN FOCUS
175314026	https://volunteer.ala.org.au/validate/task/175314026	Valid		system	Tile_041-044-000_0-000.jpg		2021-04-24 17:17:00	2021-04-25 12:11:00		NO		IN FOCUS
175314030	https://volunteer.ala.org.au/validate/task/175314030	Valid		system	Tile_041-048-000_0-000.jpg		2021-04-25 12:02:00	2021-04-25 12:13:00		NO		IN FOCUS
175314030	https://volunteer.ala.org.au/validate/task/175314030	Valid		system	Tile_041-048-000_0-000.jpg			2021-04-25 12:13:00		NO		IN FOCUS
175314030	https://volunteer.ala.org.au/validate/task/175314030	Valid		system	Tile_041-048-000_0-000.jpg		2021-04-24 19:14:00	2021-04-25 12:13:00		NO		IN FOCUS
175314030	https://volunteer.ala.org.au/validate/task/175314030	Valid		system	Tile_041-048-000_0-000.jpg		2021-04-25 12:13:00	2021-04-25 12:13:00		NO		IN FOCUS
175314031	https://volunteer.ala.org.au/validate/task/175314031	Valid		system	Tile_041-049-000_0-000.jpg		2021-04-25 12:13:00	2021-04-25 12:13:00		NO		IN FOCUS
175314031	https://volunteer.ala.org.au/validate/task/175314031	Valid		system	Tile_041-049-000_0-000.jpg		2021-04-24 19:14:00	2021-04-25 12:13:00		NO		IN FOCUS
175314031	https://volunteer.ala.org.au/validate/task/175314031	Valid		system	Tile_041-049-000_0-000.jpg			2021-04-25 12:13:00		NO		IN FOCUS
175314031	https://volunteer.ala.org.au/validate/task/175314031	Valid		system	Tile_041-049-000_0-000.jpg		2021-04-25 12:02:00	2021-04-25 12:13:00		NO		IN FOCUS
175314033	https://volunteer.ala.org.au/validate/task/175314033	Valid		system	Tile_041-051-000_0-000.jpg		2021-04-25 12:14:00	2021-04-25 12:14:00		NO		IN FOCUS
175314033	https://volunteer.ala.org.au/validate/task/175314033	Valid		system	Tile_041-051-000_0-000.jpg			2021-04-25 12:14:00		NO		IN FOCUS
175314033	https://volunteer.ala.org.au/validate/task/175314033	Valid		system	Tile_041-051-000_0-000.jpg		2021-04-24 19:15:00	2021-04-25 12:14:00		NO		IN FOCUS
175314033	https://volunteer.ala.org.au/validate/task/175314033	Valid		system	Tile_041-051-000_0-000.jpg		2021-04-25 12:03:00	2021-04-25 12:14:00		NO		IN FOCUS
175314034	https://volunteer.ala.org.au/validate/task/175314034	Valid		system	Tile_041-052-000_0-000.jpg		2021-04-24 19:15:00	2021-04-25 12:14:00		NO		IN FOCUS
175314034	https://volunteer.ala.org.au/validate/task/175314034	Valid		system	Tile_041-052-000_0-000.jpg		2021-04-25 12:03:00	2021-04-25 12:14:00		NO		IN FOCUS
175314034	https://volunteer.ala.org.au/validate/task/175314034	Valid		system	Tile_041-052-000_0-000.jpg			2021-04-25 12:14:00		NO		IN FOCUS
175314034	https://volunteer.ala.org.au/validate/task/175314034	Valid		system	Tile_041-052-000_0-000.jpg		2021-04-25 12:14:00	2021-04-25 12:14:00		NO		IN FOCUS
175314035	https://volunteer.ala.org.au/validate/task/175314035	Valid		system	Tile_041-053-000_0-000.jpg		2021-04-24 19:15:00	2021-04-25 12:14:00		NO		IN FOCUS
175314035	https://volunteer.ala.org.au/validate/task/175314035	Valid		system	Tile_041-053-000_0-000.jpg		2021-04-25 12:03:00	2021-04-25 12:14:00		NO		IN FOCUS
175314035	https://volunteer.ala.org.au/validate/task/175314035	Valid		system	Tile_041-053-000_0-000.jpg			2021-04-25 12:14:00		NO		IN FOCUS
175314035	https://volunteer.ala.org.au/validate/task/175314035	Valid		system	Tile_041-053-000_0-000.jpg		2021-04-25 12:14:00	2021-04-25 12:14:00		NO		IN FOCUS
175314036	https://volunteer.ala.org.au/validate/task/175314036	Valid		system	Tile_041-054-000_0-000.jpg			2021-04-25 12:14:00		NO		IN FOCUS
175314036	https://volunteer.ala.org.au/validate/task/175314036	Valid		system	Tile_041-054-000_0-000.jpg		2021-04-25 12:14:00	2021-04-25 12:14:00		NO		IN FOCUS
175314036	https://volunteer.ala.org.au/validate/task/175314036	Valid		system	Tile_041-054-000_0-000.jpg		2021-04-25 12:03:00	2021-04-25 12:14:00		NO		IN FOCUS
175314036	https://volunteer.ala.org.au/validate/task/175314036	Valid		system	Tile_041-054-000_0-000.jpg		2021-04-24 19:16:00	2021-04-25 12:14:00		NO		IN FOCUS
175313535	https://volunteer.ala.org.au/validate/task/175313535	Valid		system	Tile_040-036-000_0-000.jpg		2021-04-25 12:28:00	2021-04-25 12:28:00		NO		IN FOCUS
175313535	https://volunteer.ala.org.au/validate/task/175313535	Valid		system	Tile_040-036-000_0-000.jpg		2021-04-25 08:19:00	2021-04-25 12:28:00		NO		IN FOCUS
175313535	https://volunteer.ala.org.au/validate/task/175313535	Valid		system	Tile_040-036-000_0-000.jpg			2021-04-25 12:28:00		NO		IN FOCUS
175313535	https://volunteer.ala.org.au/validate/task/175313535	Valid		system	Tile_040-036-000_0-000.jpg		2021-04-24 18:52:00	2021-04-25 12:28:00		NO		IN FOCUS
175313537	https://volunteer.ala.org.au/validate/task/175313537	Valid		system	Tile_040-038-000_0-000.jpg		2021-04-25 12:29:00	2021-04-25 12:29:00		NO		IN FOCUS
175313537	https://volunteer.ala.org.au/validate/task/175313537	Valid		system	Tile_040-038-000_0-000.jpg		2021-04-24 18:53:00	2021-04-25 12:29:00		NO		IN FOCUS
175313537	https://volunteer.ala.org.au/validate/task/175313537	Valid		system	Tile_040-038-000_0-000.jpg			2021-04-25 12:29:00		NO		IN FOCUS
175313537	https://volunteer.ala.org.au/validate/task/175313537	Valid		system	Tile_040-038-000_0-000.jpg		2021-04-25 08:19:00	2021-04-25 12:29:00		NO		IN FOCUS
175313545	https://volunteer.ala.org.au/validate/task/175313545	Valid		system	Tile_040-046-000_0-000.jpg		2021-04-24 18:55:00	2021-04-25 12:29:00		NO		IN FOCUS
175313545	https://volunteer.ala.org.au/validate/task/175313545	Valid		system	Tile_040-046-000_0-000.jpg		2021-04-25 08:23:00	2021-04-25 12:29:00		NO		IN FOCUS
175313545	https://volunteer.ala.org.au/validate/task/175313545	Valid		system	Tile_040-046-000_0-000.jpg			2021-04-25 12:29:00		NO		IN FOCUS
175313545	https://volunteer.ala.org.au/validate/task/175313545	Valid		system	Tile_040-046-000_0-000.jpg		2021-04-25 12:29:00	2021-04-25 12:29:00		NO		IN FOCUS
175314038	https://volunteer.ala.org.au/validate/task/175314038	Valid		system	Tile_041-056-000_0-000.jpg			2021-04-25 12:54:00		NO		IN FOCUS
175314038	https://volunteer.ala.org.au/validate/task/175314038	Valid		system	Tile_041-056-000_0-000.jpg		2021-04-25 12:54:00	2021-04-25 12:54:00		NO		IN FOCUS
175314038	https://volunteer.ala.org.au/validate/task/175314038	Valid		system	Tile_041-056-000_0-000.jpg		2021-04-24 19:16:00	2021-04-25 12:54:00		NO		IN FOCUS
175314038	https://volunteer.ala.org.au/validate/task/175314038	Valid		system	Tile_041-056-000_0-000.jpg		2021-04-25 12:03:00	2021-04-25 12:54:00		NO		IN FOCUS
175314039	https://volunteer.ala.org.au/validate/task/175314039	Valid		system	Tile_041-057-000_0-000.jpg		2021-04-24 19:16:00	2021-04-25 12:55:00		NO		IN FOCUS
175314039	https://volunteer.ala.org.au/validate/task/175314039	Valid		system	Tile_041-057-000_0-000.jpg		2021-04-25 12:55:00	2021-04-25 12:55:00		NO		IN FOCUS
175314039	https://volunteer.ala.org.au/validate/task/175314039	Valid		system	Tile_041-057-000_0-000.jpg		2021-04-25 12:07:00	2021-04-25 12:55:00		NO		IN FOCUS
175314039	https://volunteer.ala.org.au/validate/task/175314039	Valid		system	Tile_041-057-000_0-000.jpg			2021-04-25 12:55:00		NO		IN FOCUS
175314040	https://volunteer.ala.org.au/validate/task/175314040	Valid		system	Tile_041-058-000_0-000.jpg		2021-04-25 12:07:00	2021-04-25 12:56:00		NO		IN FOCUS
175314040	https://volunteer.ala.org.au/validate/task/175314040	Valid		system	Tile_041-058-000_0-000.jpg		2021-04-25 12:56:00	2021-04-25 12:56:00		NO		IN FOCUS
175314040	https://volunteer.ala.org.au/validate/task/175314040	Valid		system	Tile_041-058-000_0-000.jpg			2021-04-25 12:56:00		NO		IN FOCUS
175314040	https://volunteer.ala.org.au/validate/task/175314040	Valid		system	Tile_041-058-000_0-000.jpg		2021-04-24 19:16:00	2021-04-25 12:56:00		NO		IN FOCUS
175314041	https://volunteer.ala.org.au/validate/task/175314041	Valid		system	Tile_041-059-000_0-000.jpg			2021-04-25 12:57:00		NO		IN FOCUS
175314041	https://volunteer.ala.org.au/validate/task/175314041	Valid		system	Tile_041-059-000_0-000.jpg		2021-04-25 12:57:00	2021-04-25 12:57:00		NO		IN FOCUS
175314041	https://volunteer.ala.org.au/validate/task/175314041	Valid		system	Tile_041-059-000_0-000.jpg		2021-04-25 12:07:00	2021-04-25 12:57:00		NO		IN FOCUS
175314041	https://volunteer.ala.org.au/validate/task/175314041	Valid		system	Tile_041-059-000_0-000.jpg		2021-04-24 19:17:00	2021-04-25 12:57:00		NO		IN FOCUS
175314042	https://volunteer.ala.org.au/validate/task/175314042	Valid		system	Tile_041-060-000_0-000.jpg		2021-04-25 12:07:00	2021-04-25 12:57:00		NO		IN FOCUS
175314042	https://volunteer.ala.org.au/validate/task/175314042	Valid		system	Tile_041-060-000_0-000.jpg		2021-04-24 19:17:00	2021-04-25 12:57:00		NO		IN FOCUS
175314042	https://volunteer.ala.org.au/validate/task/175314042	Valid		system	Tile_041-060-000_0-000.jpg			2021-04-25 12:57:00		NO		IN FOCUS
175314042	https://volunteer.ala.org.au/validate/task/175314042	Valid		system	Tile_041-060-000_0-000.jpg		2021-04-25 12:57:00	2021-04-25 12:57:00		NO		IN FOCUS
175313987	https://volunteer.ala.org.au/validate/task/175313987	Valid		system	Tile_041-005-000_0-000.jpg		2021-04-25 08:35:00	2021-04-25 13:08:00		NO		IN FOCUS
175313987	https://volunteer.ala.org.au/validate/task/175313987	Valid		system	Tile_041-005-000_0-000.jpg		2021-04-25 13:08:00	2021-04-25 13:08:00		NO		IN FOCUS
175313987	https://volunteer.ala.org.au/validate/task/175313987	Valid		system	Tile_041-005-000_0-000.jpg			2021-04-25 13:08:00		NO		IN FOCUS
175313987	https://volunteer.ala.org.au/validate/task/175313987	Valid		system	Tile_041-005-000_0-000.jpg		2021-04-24 19:00:00	2021-04-25 13:08:00		NO		IN FOCUS
175314008	https://volunteer.ala.org.au/validate/task/175314008	Valid		system	Tile_041-026-000_0-000.jpg		2021-04-24 19:07:00	2021-04-25 13:09:00		NO		IN FOCUS
175314008	https://volunteer.ala.org.au/validate/task/175314008	Valid		system	Tile_041-026-000_0-000.jpg		2021-04-25 09:02:00	2021-04-25 13:09:00		NO		IN FOCUS
175314008	https://volunteer.ala.org.au/validate/task/175314008	Valid		system	Tile_041-026-000_0-000.jpg		2021-04-25 13:09:00	2021-04-25 13:09:00		NO		IN FOCUS
175314008	https://volunteer.ala.org.au/validate/task/175314008	Valid		system	Tile_041-026-000_0-000.jpg			2021-04-25 13:09:00		NO		IN FOCUS
175314019	https://volunteer.ala.org.au/validate/task/175314019	Valid		system	Tile_041-037-000_0-000.jpg		2021-04-25 13:10:00	2021-04-25 13:10:00		NO		IN FOCUS
175314019	https://volunteer.ala.org.au/validate/task/175314019	Valid		system	Tile_041-037-000_0-000.jpg			2021-04-25 13:10:00		NO		IN FOCUS
175314019	https://volunteer.ala.org.au/validate/task/175314019	Valid		system	Tile_041-037-000_0-000.jpg		2021-04-25 12:09:00	2021-04-25 13:10:00		NO		IN FOCUS
175314019	https://volunteer.ala.org.au/validate/task/175314019	Valid		system	Tile_041-037-000_0-000.jpg		2021-04-24 19:10:00	2021-04-25 13:10:00		NO		IN FOCUS
175314024	https://volunteer.ala.org.au/validate/task/175314024	Valid		system	Tile_041-042-000_0-000.jpg			2021-04-25 13:17:00		NO		IN FOCUS
175314024	https://volunteer.ala.org.au/validate/task/175314024	Valid		system	Tile_041-042-000_0-000.jpg		2021-04-25 13:17:00	2021-04-25 13:17:00		NO		IN FOCUS
175314024	https://volunteer.ala.org.au/validate/task/175314024	Valid		system	Tile_041-042-000_0-000.jpg		2021-04-25 12:10:00	2021-04-25 13:17:00		NO		IN FOCUS
175314024	https://volunteer.ala.org.au/validate/task/175314024	Valid		system	Tile_041-042-000_0-000.jpg		2021-04-24 19:11:00	2021-04-25 13:17:00		NO		IN FOCUS
175314029	https://volunteer.ala.org.au/validate/task/175314029	Valid		system	Tile_041-047-000_0-000.jpg		2021-04-24 19:13:00	2021-04-25 13:20:00		NO		IN FOCUS
175314029	https://volunteer.ala.org.au/validate/task/175314029	Valid		system	Tile_041-047-000_0-000.jpg			2021-04-25 13:20:00		NO		IN FOCUS
175314029	https://volunteer.ala.org.au/validate/task/175314029	Valid		system	Tile_041-047-000_0-000.jpg		2021-04-25 13:20:00	2021-04-25 13:20:00		NO		IN FOCUS
175314029	https://volunteer.ala.org.au/validate/task/175314029	Valid		system	Tile_041-047-000_0-000.jpg		2021-04-25 12:12:00	2021-04-25 13:20:00		NO		IN FOCUS
175314032	https://volunteer.ala.org.au/validate/task/175314032	Valid		system	Tile_041-050-000_0-000.jpg		2021-04-25 13:20:00	2021-04-25 13:20:00		NO		IN FOCUS
175314032	https://volunteer.ala.org.au/validate/task/175314032	Valid		system	Tile_041-050-000_0-000.jpg			2021-04-25 13:20:00		NO		IN FOCUS
175314032	https://volunteer.ala.org.au/validate/task/175314032	Valid		system	Tile_041-050-000_0-000.jpg		2021-04-25 12:13:00	2021-04-25 13:20:00		NO		IN FOCUS
175314032	https://volunteer.ala.org.au/validate/task/175314032	Valid		system	Tile_041-050-000_0-000.jpg		2021-04-24 19:14:00	2021-04-25 13:20:00		NO		IN FOCUS
175314037	https://volunteer.ala.org.au/validate/task/175314037	Valid		system	Tile_041-055-000_0-000.jpg		2021-04-25 12:54:00	2021-04-25 13:21:00		NO		IN FOCUS
175314037	https://volunteer.ala.org.au/validate/task/175314037	Valid		system	Tile_041-055-000_0-000.jpg		2021-04-24 19:16:00	2021-04-25 13:21:00		NO		IN FOCUS
175314037	https://volunteer.ala.org.au/validate/task/175314037	Valid		system	Tile_041-055-000_0-000.jpg		2021-04-25 13:21:00	2021-04-25 13:21:00		NO		IN FOCUS
175314037	https://volunteer.ala.org.au/validate/task/175314037	Valid		system	Tile_041-055-000_0-000.jpg			2021-04-25 13:21:00		NO		IN FOCUS
175314043	https://volunteer.ala.org.au/validate/task/175314043	Valid		system	Tile_042-001-000_0-000.jpg		2021-04-24 19:17:00	2021-04-25 13:21:00		NO		IN FOCUS
175314043	https://volunteer.ala.org.au/validate/task/175314043	Valid		system	Tile_042-001-000_0-000.jpg			2021-04-25 13:21:00		NO		IN FOCUS
175314043	https://volunteer.ala.org.au/validate/task/175314043	Valid		system	Tile_042-001-000_0-000.jpg		2021-04-25 13:21:00	2021-04-25 13:21:00		NO		IN FOCUS
175314043	https://volunteer.ala.org.au/validate/task/175314043	Valid		system	Tile_042-001-000_0-000.jpg		2021-04-25 12:07:00	2021-04-25 13:21:00		NO		IN FOCUS
175314043	https://volunteer.ala.org.au/validate/task/175314043	Valid		system	Tile_042-001-000_0-000.jpg		2021-04-25 13:31:00	2021-04-25 13:21:00		NO		IN FOCUS
175314044	https://volunteer.ala.org.au/validate/task/175314044	Valid		system	Tile_042-002-000_0-000.jpg			2021-04-25 13:22:00		NO		IN FOCUS
175314044	https://volunteer.ala.org.au/validate/task/175314044	Valid		system	Tile_042-002-000_0-000.jpg		2021-04-25 13:22:00	2021-04-25 13:22:00		NO		IN FOCUS
175314044	https://volunteer.ala.org.au/validate/task/175314044	Valid		system	Tile_042-002-000_0-000.jpg		2021-04-24 19:17:00	2021-04-25 13:22:00		NO		IN FOCUS
175314044	https://volunteer.ala.org.au/validate/task/175314044	Valid		system	Tile_042-002-000_0-000.jpg		2021-04-25 12:07:00	2021-04-25 13:22:00		NO		IN FOCUS
175314045	https://volunteer.ala.org.au/validate/task/175314045	Valid		system	Tile_042-003-000_0-000.jpg		2021-04-24 19:17:00	2021-04-25 13:22:00		NO		IN FOCUS
175314045	https://volunteer.ala.org.au/validate/task/175314045	Valid		system	Tile_042-003-000_0-000.jpg		2021-04-25 13:22:00	2021-04-25 13:22:00		NO		IN FOCUS
175314045	https://volunteer.ala.org.au/validate/task/175314045	Valid		system	Tile_042-003-000_0-000.jpg		2021-04-25 12:08:00	2021-04-25 13:22:00		NO		IN FOCUS
175314045	https://volunteer.ala.org.au/validate/task/175314045	Valid		system	Tile_042-003-000_0-000.jpg			2021-04-25 13:22:00		NO		IN FOCUS
175314047	https://volunteer.ala.org.au/validate/task/175314047	Valid		system	Tile_042-005-000_0-000.jpg		2021-04-24 19:18:00	2021-04-25 13:23:00		NO		IN FOCUS
175314047	https://volunteer.ala.org.au/validate/task/175314047	Valid		system	Tile_042-005-000_0-000.jpg			2021-04-25 13:23:00		NO		IN FOCUS
175314047	https://volunteer.ala.org.au/validate/task/175314047	Valid		system	Tile_042-005-000_0-000.jpg		2021-04-25 13:23:00	2021-04-25 13:23:00		NO		IN FOCUS
175314047	https://volunteer.ala.org.au/validate/task/175314047	Valid		system	Tile_042-005-000_0-000.jpg		2021-04-25 12:08:00	2021-04-25 13:23:00		NO		IN FOCUS
175314049	https://volunteer.ala.org.au/validate/task/175314049	Valid		system	Tile_042-007-000_0-000.jpg		2021-04-25 13:24:00	2021-04-25 13:24:00		NO		IN FOCUS
175314049	https://volunteer.ala.org.au/validate/task/175314049	Valid		system	Tile_042-007-000_0-000.jpg			2021-04-25 13:24:00		NO		IN FOCUS
175314049	https://volunteer.ala.org.au/validate/task/175314049	Valid		system	Tile_042-007-000_0-000.jpg		2021-04-24 19:19:00	2021-04-25 13:24:00		NO		IN FOCUS
175314049	https://volunteer.ala.org.au/validate/task/175314049	Valid		system	Tile_042-007-000_0-000.jpg		2021-04-25 12:08:00	2021-04-25 13:24:00		NO		IN FOCUS
175314051	https://volunteer.ala.org.au/validate/task/175314051	Valid		system	Tile_042-009-000_0-000.jpg		2021-04-25 12:08:00	2021-04-25 13:25:00		NO		IN FOCUS
175314051	https://volunteer.ala.org.au/validate/task/175314051	Valid		system	Tile_042-009-000_0-000.jpg		2021-04-25 13:25:00	2021-04-25 13:25:00		NO		IN FOCUS
175314051	https://volunteer.ala.org.au/validate/task/175314051	Valid		system	Tile_042-009-000_0-000.jpg		2021-04-24 19:19:00	2021-04-25 13:25:00		NO		IN FOCUS
175314051	https://volunteer.ala.org.au/validate/task/175314051	Valid		system	Tile_042-009-000_0-000.jpg			2021-04-25 13:25:00		NO		IN FOCUS
175314052	https://volunteer.ala.org.au/validate/task/175314052	Valid		system	Tile_042-010-000_0-000.jpg		2021-04-24 19:24:00	2021-04-25 13:25:00		NO		IN FOCUS
175314052	https://volunteer.ala.org.au/validate/task/175314052	Valid		system	Tile_042-010-000_0-000.jpg			2021-04-25 13:25:00		NO		IN FOCUS
175314052	https://volunteer.ala.org.au/validate/task/175314052	Valid		system	Tile_042-010-000_0-000.jpg		2021-04-25 12:08:00	2021-04-25 13:25:00		NO		IN FOCUS
175314052	https://volunteer.ala.org.au/validate/task/175314052	Valid		system	Tile_042-010-000_0-000.jpg		2021-04-25 13:25:00	2021-04-25 13:25:00		NO		IN FOCUS
175314053	https://volunteer.ala.org.au/validate/task/175314053	Valid		system	Tile_042-011-000_0-000.jpg			2021-04-25 13:26:00		NO		IN FOCUS
175314053	https://volunteer.ala.org.au/validate/task/175314053	Valid		system	Tile_042-011-000_0-000.jpg		2021-04-25 12:09:00	2021-04-25 13:26:00		NO		IN FOCUS
175314053	https://volunteer.ala.org.au/validate/task/175314053	Valid		system	Tile_042-011-000_0-000.jpg		2021-04-24 19:24:00	2021-04-25 13:26:00		NO		IN FOCUS
175314053	https://volunteer.ala.org.au/validate/task/175314053	Valid		system	Tile_042-011-000_0-000.jpg		2021-04-25 13:26:00	2021-04-25 13:26:00		NO		IN FOCUS
175314056	https://volunteer.ala.org.au/validate/task/175314056	Valid		system	Tile_042-014-000_0-000.jpg		2021-04-25 12:09:00	2021-04-25 13:27:00		NO		IN FOCUS
175314056	https://volunteer.ala.org.au/validate/task/175314056	Valid		system	Tile_042-014-000_0-000.jpg		2021-04-24 19:25:00	2021-04-25 13:27:00		NO		IN FOCUS
175314056	https://volunteer.ala.org.au/validate/task/175314056	Valid		system	Tile_042-014-000_0-000.jpg		2021-04-25 13:27:00	2021-04-25 13:27:00		NO		IN FOCUS
175314056	https://volunteer.ala.org.au/validate/task/175314056	Valid		system	Tile_042-014-000_0-000.jpg			2021-04-25 13:27:00		NO		IN FOCUS
175314057	https://volunteer.ala.org.au/validate/task/175314057	Valid		system	Tile_042-015-000_0-000.jpg		2021-04-25 12:09:00	2021-04-25 13:27:00		NO		IN FOCUS
175314057	https://volunteer.ala.org.au/validate/task/175314057	Valid		system	Tile_042-015-000_0-000.jpg		2021-04-25 13:27:00	2021-04-25 13:27:00		NO		IN FOCUS
175314057	https://volunteer.ala.org.au/validate/task/175314057	Valid		system	Tile_042-015-000_0-000.jpg		2021-04-24 19:25:00	2021-04-25 13:27:00		NO		IN FOCUS
175314057	https://volunteer.ala.org.au/validate/task/175314057	Valid		system	Tile_042-015-000_0-000.jpg			2021-04-25 13:27:00		NO		IN FOCUS
175314059	https://volunteer.ala.org.au/validate/task/175314059	Valid		system	Tile_042-017-000_0-000.jpg		2021-04-25 13:30:00	2021-04-25 13:30:00		NO		IN FOCUS
175314059	https://volunteer.ala.org.au/validate/task/175314059	Valid		system	Tile_042-017-000_0-000.jpg			2021-04-25 13:30:00		NO		IN FOCUS
175314059	https://volunteer.ala.org.au/validate/task/175314059	Valid		system	Tile_042-017-000_0-000.jpg		2021-04-25 12:11:00	2021-04-25 13:30:00		NO		IN FOCUS
175314059	https://volunteer.ala.org.au/validate/task/175314059	Valid		system	Tile_042-017-000_0-000.jpg		2021-04-24 19:26:00	2021-04-25 13:30:00		NO		IN FOCUS
175314060	https://volunteer.ala.org.au/validate/task/175314060	Valid		system	Tile_042-018-000_0-000.jpg			2021-04-25 13:30:00		NO		IN FOCUS
175314060	https://volunteer.ala.org.au/validate/task/175314060	Valid		system	Tile_042-018-000_0-000.jpg		2021-04-25 13:30:00	2021-04-25 13:30:00		NO		IN FOCUS
175314060	https://volunteer.ala.org.au/validate/task/175314060	Valid		system	Tile_042-018-000_0-000.jpg		2021-04-24 19:26:00	2021-04-25 13:30:00		NO		IN FOCUS
175314060	https://volunteer.ala.org.au/validate/task/175314060	Valid		system	Tile_042-018-000_0-000.jpg		2021-04-25 12:11:00	2021-04-25 13:30:00		NO		IN FOCUS
175314046	https://volunteer.ala.org.au/validate/task/175314046	Valid		system	Tile_042-004-000_0-000.jpg			2021-04-25 13:31:00		NO		IN FOCUS
175314046	https://volunteer.ala.org.au/validate/task/175314046	Valid		system	Tile_042-004-000_0-000.jpg		2021-04-25 13:31:00	2021-04-25 13:31:00		NO		IN FOCUS
175314046	https://volunteer.ala.org.au/validate/task/175314046	Valid		system	Tile_042-004-000_0-000.jpg		2021-04-25 13:23:00	2021-04-25 13:31:00		NO		IN FOCUS
175314046	https://volunteer.ala.org.au/validate/task/175314046	Valid		system	Tile_042-004-000_0-000.jpg		2021-04-24 19:18:00	2021-04-25 13:31:00		NO		IN FOCUS
175314061	https://volunteer.ala.org.au/validate/task/175314061	Valid		system	Tile_042-019-000_0-000.jpg		2021-04-24 19:26:00	2021-04-25 13:31:00		NO		IN FOCUS
175314061	https://volunteer.ala.org.au/validate/task/175314061	Valid		system	Tile_042-019-000_0-000.jpg		2021-04-25 12:12:00	2021-04-25 13:31:00		NO		IN FOCUS
175314061	https://volunteer.ala.org.au/validate/task/175314061	Valid		system	Tile_042-019-000_0-000.jpg			2021-04-25 13:31:00		NO		IN FOCUS
175314061	https://volunteer.ala.org.au/validate/task/175314061	Valid		system	Tile_042-019-000_0-000.jpg		2021-04-25 13:31:00	2021-04-25 13:31:00		NO		IN FOCUS
175314050	https://volunteer.ala.org.au/validate/task/175314050	Valid		system	Tile_042-008-000_0-000.jpg		2021-04-25 13:25:00	2021-04-25 13:34:00		NO		IN FOCUS
175314050	https://volunteer.ala.org.au/validate/task/175314050	Valid		system	Tile_042-008-000_0-000.jpg			2021-04-25 13:34:00		NO		IN FOCUS
175314050	https://volunteer.ala.org.au/validate/task/175314050	Valid		system	Tile_042-008-000_0-000.jpg		2021-04-25 13:34:00	2021-04-25 13:34:00		NO		IN FOCUS
175314050	https://volunteer.ala.org.au/validate/task/175314050	Valid		system	Tile_042-008-000_0-000.jpg		2021-04-24 19:19:00	2021-04-25 13:34:00		NO		IN FOCUS
175314054	https://volunteer.ala.org.au/validate/task/175314054	Valid		system	Tile_042-012-000_0-000.jpg		2021-04-25 13:26:00	2021-04-25 13:34:00		NO		IN FOCUS
175314054	https://volunteer.ala.org.au/validate/task/175314054	Valid		system	Tile_042-012-000_0-000.jpg		2021-04-24 19:24:00	2021-04-25 13:34:00		NO		IN FOCUS
175314054	https://volunteer.ala.org.au/validate/task/175314054	Valid		system	Tile_042-012-000_0-000.jpg			2021-04-25 13:34:00		NO		IN FOCUS
175314054	https://volunteer.ala.org.au/validate/task/175314054	Valid		system	Tile_042-012-000_0-000.jpg		2021-04-25 13:34:00	2021-04-25 13:34:00		NO		IN FOCUS
175314055	https://volunteer.ala.org.au/validate/task/175314055	Valid		system	Tile_042-013-000_0-000.jpg		2021-04-25 13:27:00	2021-04-25 13:34:00		NO		IN FOCUS
175314055	https://volunteer.ala.org.au/validate/task/175314055	Valid		system	Tile_042-013-000_0-000.jpg		2021-04-24 19:24:00	2021-04-25 13:34:00		NO		IN FOCUS
175314055	https://volunteer.ala.org.au/validate/task/175314055	Valid		system	Tile_042-013-000_0-000.jpg		2021-04-25 13:34:00	2021-04-25 13:34:00		NO		IN FOCUS
175314055	https://volunteer.ala.org.au/validate/task/175314055	Valid		system	Tile_042-013-000_0-000.jpg			2021-04-25 13:34:00		NO		IN FOCUS
175314064	https://volunteer.ala.org.au/validate/task/175314064	Valid		system	Tile_042-022-000_0-000.jpg		2021-04-24 19:27:00	2021-04-25 13:36:00		NO		IN FOCUS
175314064	https://volunteer.ala.org.au/validate/task/175314064	Valid		system	Tile_042-022-000_0-000.jpg		2021-04-25 13:36:00	2021-04-25 13:36:00		NO		IN FOCUS
175314064	https://volunteer.ala.org.au/validate/task/175314064	Valid		system	Tile_042-022-000_0-000.jpg			2021-04-25 13:36:00		NO		IN FOCUS
175314064	https://volunteer.ala.org.au/validate/task/175314064	Valid		system	Tile_042-022-000_0-000.jpg		2021-04-25 12:12:00	2021-04-25 13:36:00		NO		IN FOCUS
175314066	https://volunteer.ala.org.au/validate/task/175314066	Valid		system	Tile_042-024-000_0-000.jpg		2021-04-25 12:13:00	2021-04-25 13:38:00		NO		IN FOCUS
175314066	https://volunteer.ala.org.au/validate/task/175314066	Valid		system	Tile_042-024-000_0-000.jpg		2021-04-25 13:38:00	2021-04-25 13:38:00		NO		IN FOCUS
175314066	https://volunteer.ala.org.au/validate/task/175314066	Valid		system	Tile_042-024-000_0-000.jpg			2021-04-25 13:38:00		NO		IN FOCUS
175314066	https://volunteer.ala.org.au/validate/task/175314066	Valid		system	Tile_042-024-000_0-000.jpg		2021-04-24 19:28:00	2021-04-25 13:38:00		NO		IN FOCUS
175314067	https://volunteer.ala.org.au/validate/task/175314067	Valid		system	Tile_042-025-000_0-000.jpg		2021-04-24 19:28:00	2021-04-25 13:38:00		NO		IN FOCUS
175314067	https://volunteer.ala.org.au/validate/task/175314067	Valid		system	Tile_042-025-000_0-000.jpg			2021-04-25 13:38:00		NO		IN FOCUS
175314067	https://volunteer.ala.org.au/validate/task/175314067	Valid		system	Tile_042-025-000_0-000.jpg		2021-04-25 12:13:00	2021-04-25 13:38:00		NO		IN FOCUS
175314067	https://volunteer.ala.org.au/validate/task/175314067	Valid		system	Tile_042-025-000_0-000.jpg		2021-04-25 13:38:00	2021-04-25 13:38:00		NO		IN FOCUS
175314069	https://volunteer.ala.org.au/validate/task/175314069	Valid		system	Tile_042-027-000_0-000.jpg		2021-04-25 12:13:00	2021-04-25 13:38:00		NO		IN FOCUS
175314069	https://volunteer.ala.org.au/validate/task/175314069	Valid		system	Tile_042-027-000_0-000.jpg		2021-04-24 19:29:00	2021-04-25 13:38:00		NO		IN FOCUS
175314069	https://volunteer.ala.org.au/validate/task/175314069	Valid		system	Tile_042-027-000_0-000.jpg			2021-04-25 13:38:00		NO		IN FOCUS
175314069	https://volunteer.ala.org.au/validate/task/175314069	Valid		system	Tile_042-027-000_0-000.jpg		2021-04-25 13:38:00	2021-04-25 13:38:00		NO		IN FOCUS
175314070	https://volunteer.ala.org.au/validate/task/175314070	Valid		system	Tile_042-028-000_0-000.jpg			2021-04-25 13:38:00		NO		IN FOCUS
175314070	https://volunteer.ala.org.au/validate/task/175314070	Valid		system	Tile_042-028-000_0-000.jpg		2021-04-25 12:14:00	2021-04-25 13:38:00		NO		IN FOCUS
175314070	https://volunteer.ala.org.au/validate/task/175314070	Valid		system	Tile_042-028-000_0-000.jpg		2021-04-24 19:30:00	2021-04-25 13:38:00		NO		IN FOCUS
175314070	https://volunteer.ala.org.au/validate/task/175314070	Valid		system	Tile_042-028-000_0-000.jpg		2021-04-25 13:38:00	2021-04-25 13:38:00		NO		IN FOCUS
175314072	https://volunteer.ala.org.au/validate/task/175314072	Valid		system	Tile_042-030-000_0-000.jpg			2021-04-25 13:39:00		NO		IN FOCUS
175314072	https://volunteer.ala.org.au/validate/task/175314072	Valid		system	Tile_042-030-000_0-000.jpg		2021-04-24 19:30:00	2021-04-25 13:39:00		NO		IN FOCUS
175314072	https://volunteer.ala.org.au/validate/task/175314072	Valid		system	Tile_042-030-000_0-000.jpg		2021-04-25 12:14:00	2021-04-25 13:39:00		NO		IN FOCUS
175314072	https://volunteer.ala.org.au/validate/task/175314072	Valid		system	Tile_042-030-000_0-000.jpg		2021-04-25 13:39:00	2021-04-25 13:39:00		NO		IN FOCUS
175314074	https://volunteer.ala.org.au/validate/task/175314074	Valid		system	Tile_042-032-000_0-000.jpg			2021-04-25 13:41:00		NO		IN FOCUS
175314074	https://volunteer.ala.org.au/validate/task/175314074	Valid		system	Tile_042-032-000_0-000.jpg		2021-04-25 12:15:00	2021-04-25 13:41:00		NO		IN FOCUS
175314074	https://volunteer.ala.org.au/validate/task/175314074	Valid		system	Tile_042-032-000_0-000.jpg		2021-04-24 19:31:00	2021-04-25 13:41:00		NO		IN FOCUS
175314074	https://volunteer.ala.org.au/validate/task/175314074	Valid		system	Tile_042-032-000_0-000.jpg		2021-04-25 13:41:00	2021-04-25 13:41:00		NO		IN FOCUS
175314075	https://volunteer.ala.org.au/validate/task/175314075	Valid		system	Tile_042-033-000_0-000.jpg			2021-04-25 13:41:00		NO		IN FOCUS
175314075	https://volunteer.ala.org.au/validate/task/175314075	Valid		system	Tile_042-033-000_0-000.jpg		2021-04-25 13:41:00	2021-04-25 13:41:00		NO		IN FOCUS
175314075	https://volunteer.ala.org.au/validate/task/175314075	Valid		system	Tile_042-033-000_0-000.jpg		2021-04-25 12:15:00	2021-04-25 13:41:00		NO		IN FOCUS
175314075	https://volunteer.ala.org.au/validate/task/175314075	Valid		system	Tile_042-033-000_0-000.jpg		2021-04-24 19:31:00	2021-04-25 13:41:00		NO		IN FOCUS
175314076	https://volunteer.ala.org.au/validate/task/175314076	Valid		system	Tile_042-034-000_0-000.jpg		2021-04-25 12:15:00	2021-04-25 13:42:00		NO		IN FOCUS
175314076	https://volunteer.ala.org.au/validate/task/175314076	Valid		system	Tile_042-034-000_0-000.jpg		2021-04-25 13:42:00	2021-04-25 13:42:00		NO		IN FOCUS
175314076	https://volunteer.ala.org.au/validate/task/175314076	Valid		system	Tile_042-034-000_0-000.jpg		2021-04-24 19:31:00	2021-04-25 13:42:00		NO		IN FOCUS
175314076	https://volunteer.ala.org.au/validate/task/175314076	Valid		system	Tile_042-034-000_0-000.jpg			2021-04-25 13:42:00		NO		IN FOCUS
175314077	https://volunteer.ala.org.au/validate/task/175314077	Valid		system	Tile_042-035-000_0-000.jpg		2021-04-24 19:32:00	2021-04-25 13:42:00		NO		IN FOCUS
175314077	https://volunteer.ala.org.au/validate/task/175314077	Valid		system	Tile_042-035-000_0-000.jpg			2021-04-25 13:42:00		NO		IN FOCUS
175314077	https://volunteer.ala.org.au/validate/task/175314077	Valid		system	Tile_042-035-000_0-000.jpg		2021-04-25 12:16:00	2021-04-25 13:42:00		NO		IN FOCUS
175314077	https://volunteer.ala.org.au/validate/task/175314077	Valid		system	Tile_042-035-000_0-000.jpg		2021-04-25 13:42:00	2021-04-25 13:42:00		NO		IN FOCUS
175314078	https://volunteer.ala.org.au/validate/task/175314078	Valid		system	Tile_042-036-000_0-000.jpg			2021-04-25 13:42:00		NO		IN FOCUS
175314078	https://volunteer.ala.org.au/validate/task/175314078	Valid		system	Tile_042-036-000_0-000.jpg		2021-04-25 12:16:00	2021-04-25 13:42:00		NO		IN FOCUS
175314078	https://volunteer.ala.org.au/validate/task/175314078	Valid		system	Tile_042-036-000_0-000.jpg		2021-04-24 19:32:00	2021-04-25 13:42:00		NO		IN FOCUS
175314078	https://volunteer.ala.org.au/validate/task/175314078	Valid		system	Tile_042-036-000_0-000.jpg		2021-04-25 13:42:00	2021-04-25 13:42:00		NO		IN FOCUS
175314079	https://volunteer.ala.org.au/validate/task/175314079	Valid		system	Tile_042-037-000_0-000.jpg		2021-04-24 19:32:00	2021-04-25 15:12:00		NO		IN FOCUS
175314079	https://volunteer.ala.org.au/validate/task/175314079	Valid		system	Tile_042-037-000_0-000.jpg		2021-04-25 12:16:00	2021-04-25 15:12:00		NO		IN FOCUS
175314079	https://volunteer.ala.org.au/validate/task/175314079	Valid		system	Tile_042-037-000_0-000.jpg		2021-04-25 15:12:00	2021-04-25 15:12:00		NO		IN FOCUS
175314079	https://volunteer.ala.org.au/validate/task/175314079	Valid		system	Tile_042-037-000_0-000.jpg			2021-04-25 15:12:00		NO		IN FOCUS
175314080	https://volunteer.ala.org.au/validate/task/175314080	Valid		system	Tile_042-038-000_0-000.jpg			2021-04-25 20:16:00		NO		IN FOCUS
175314080	https://volunteer.ala.org.au/validate/task/175314080	Valid		system	Tile_042-038-000_0-000.jpg		2021-04-24 19:32:00	2021-04-25 20:16:00		NO		IN FOCUS
175314080	https://volunteer.ala.org.au/validate/task/175314080	Valid		system	Tile_042-038-000_0-000.jpg		2021-04-25 20:16:00	2021-04-25 20:16:00		NO		IN FOCUS
175314080	https://volunteer.ala.org.au/validate/task/175314080	Valid		system	Tile_042-038-000_0-000.jpg		2021-04-25 12:16:00	2021-04-25 20:16:00		NO		IN FOCUS
175314080	https://volunteer.ala.org.au/validate/task/175314080	Valid		system	Tile_042-038-000_0-000.jpg		2021-04-25 16:17:00	2021-04-25 20:16:00				OUT OF FOCUS
175314081	https://volunteer.ala.org.au/validate/task/175314081	Valid		system	Tile_042-039-000_0-000.jpg		2021-04-24 19:33:00	2021-04-25 20:17:00		NO		IN FOCUS
175314081	https://volunteer.ala.org.au/validate/task/175314081	Valid		system	Tile_042-039-000_0-000.jpg		2021-04-25 12:17:00	2021-04-25 20:17:00		NO		IN FOCUS
175314081	https://volunteer.ala.org.au/validate/task/175314081	Valid		system	Tile_042-039-000_0-000.jpg			2021-04-25 20:17:00		NO		IN FOCUS
175314081	https://volunteer.ala.org.au/validate/task/175314081	Valid		system	Tile_042-039-000_0-000.jpg		2021-04-25 20:17:00	2021-04-25 20:17:00		NO		IN FOCUS
175314082	https://volunteer.ala.org.au/validate/task/175314082	Valid		system	Tile_042-040-000_0-000.jpg		2021-04-25 12:17:00	2021-04-25 20:17:00		NO		IN FOCUS
175314082	https://volunteer.ala.org.au/validate/task/175314082	Valid		system	Tile_042-040-000_0-000.jpg			2021-04-25 20:17:00		NO		IN FOCUS
175314082	https://volunteer.ala.org.au/validate/task/175314082	Valid		system	Tile_042-040-000_0-000.jpg		2021-04-25 20:17:00	2021-04-25 20:17:00		NO		IN FOCUS
175314082	https://volunteer.ala.org.au/validate/task/175314082	Valid		system	Tile_042-040-000_0-000.jpg		2021-04-24 19:33:00	2021-04-25 20:17:00		NO		IN FOCUS
175314085	https://volunteer.ala.org.au/validate/task/175314085	Valid		system	Tile_042-043-000_0-000.jpg		2021-04-25 20:20:00	2021-04-25 20:20:00		NO		IN FOCUS
175314085	https://volunteer.ala.org.au/validate/task/175314085	Valid		system	Tile_042-043-000_0-000.jpg			2021-04-25 20:20:00		NO		IN FOCUS
175314085	https://volunteer.ala.org.au/validate/task/175314085	Valid		system	Tile_042-043-000_0-000.jpg		2021-04-25 12:18:00	2021-04-25 20:20:00		NO		IN FOCUS
175314085	https://volunteer.ala.org.au/validate/task/175314085	Valid		system	Tile_042-043-000_0-000.jpg		2021-04-24 19:33:00	2021-04-25 20:20:00		NO		IN FOCUS
175314089	https://volunteer.ala.org.au/validate/task/175314089	Valid		system	Tile_042-047-000_0-000.jpg		2021-04-25 13:16:00	2021-04-25 20:26:00		NO		IN FOCUS
175314089	https://volunteer.ala.org.au/validate/task/175314089	Valid		system	Tile_042-047-000_0-000.jpg		2021-04-24 19:35:00	2021-04-25 20:26:00		NO		IN FOCUS
175314089	https://volunteer.ala.org.au/validate/task/175314089	Valid		system	Tile_042-047-000_0-000.jpg			2021-04-25 20:26:00		NO		IN FOCUS
175314089	https://volunteer.ala.org.au/validate/task/175314089	Valid		system	Tile_042-047-000_0-000.jpg		2021-04-25 20:26:00	2021-04-25 20:26:00		NO		IN FOCUS
175314090	https://volunteer.ala.org.au/validate/task/175314090	Valid		system	Tile_042-048-000_0-000.jpg			2021-04-25 20:26:00		NO		IN FOCUS
175314090	https://volunteer.ala.org.au/validate/task/175314090	Valid		system	Tile_042-048-000_0-000.jpg		2021-04-25 13:17:00	2021-04-25 20:26:00		NO		IN FOCUS
175314090	https://volunteer.ala.org.au/validate/task/175314090	Valid		system	Tile_042-048-000_0-000.jpg		2021-04-25 20:26:00	2021-04-25 20:26:00		NO		IN FOCUS
175314090	https://volunteer.ala.org.au/validate/task/175314090	Valid		system	Tile_042-048-000_0-000.jpg		2021-04-24 19:35:00	2021-04-25 20:26:00		NO		IN FOCUS
175314091	https://volunteer.ala.org.au/validate/task/175314091	Valid		system	Tile_042-049-000_0-000.jpg		2021-04-24 19:35:00	2021-04-25 20:26:00		NO		IN FOCUS
175314091	https://volunteer.ala.org.au/validate/task/175314091	Valid		system	Tile_042-049-000_0-000.jpg		2021-04-25 13:17:00	2021-04-25 20:26:00		NO		IN FOCUS
175314091	https://volunteer.ala.org.au/validate/task/175314091	Valid		system	Tile_042-049-000_0-000.jpg		2021-04-25 20:26:00	2021-04-25 20:26:00		NO		IN FOCUS
175314091	https://volunteer.ala.org.au/validate/task/175314091	Valid		system	Tile_042-049-000_0-000.jpg			2021-04-25 20:26:00		NO		IN FOCUS
175314094	https://volunteer.ala.org.au/validate/task/175314094	Valid		system	Tile_042-052-000_0-000.jpg		2021-04-24 19:36:00	2021-04-25 20:27:00		NO		IN FOCUS
175314094	https://volunteer.ala.org.au/validate/task/175314094	Valid		system	Tile_042-052-000_0-000.jpg		2021-04-25 13:17:00	2021-04-25 20:27:00		NO		IN FOCUS
175314094	https://volunteer.ala.org.au/validate/task/175314094	Valid		system	Tile_042-052-000_0-000.jpg		2021-04-25 20:27:00	2021-04-25 20:27:00		NO		IN FOCUS
175314094	https://volunteer.ala.org.au/validate/task/175314094	Valid		system	Tile_042-052-000_0-000.jpg			2021-04-25 20:27:00		NO		IN FOCUS
175314095	https://volunteer.ala.org.au/validate/task/175314095	Valid		system	Tile_042-053-000_0-000.jpg		2021-04-25 20:27:00	2021-04-25 20:27:00		NO		IN FOCUS
175314095	https://volunteer.ala.org.au/validate/task/175314095	Valid		system	Tile_042-053-000_0-000.jpg		2021-04-25 13:17:00	2021-04-25 20:27:00		NO		IN FOCUS
175314095	https://volunteer.ala.org.au/validate/task/175314095	Valid		system	Tile_042-053-000_0-000.jpg			2021-04-25 20:27:00		NO		IN FOCUS
175314095	https://volunteer.ala.org.au/validate/task/175314095	Valid		system	Tile_042-053-000_0-000.jpg		2021-04-24 19:36:00	2021-04-25 20:27:00		NO		IN FOCUS
175314096	https://volunteer.ala.org.au/validate/task/175314096	Valid		system	Tile_042-054-000_0-000.jpg			2021-04-25 20:28:00		NO		IN FOCUS
175314096	https://volunteer.ala.org.au/validate/task/175314096	Valid		system	Tile_042-054-000_0-000.jpg		2021-04-25 13:17:00	2021-04-25 20:28:00		NO		IN FOCUS
175314096	https://volunteer.ala.org.au/validate/task/175314096	Valid		system	Tile_042-054-000_0-000.jpg		2021-04-25 20:28:00	2021-04-25 20:28:00		NO		IN FOCUS
175314096	https://volunteer.ala.org.au/validate/task/175314096	Valid		system	Tile_042-054-000_0-000.jpg		2021-04-24 19:36:00	2021-04-25 20:28:00		NO		IN FOCUS
175314098	https://volunteer.ala.org.au/validate/task/175314098	Valid		system	Tile_042-056-000_0-000.jpg			2021-04-25 20:35:00		NO		IN FOCUS
175314098	https://volunteer.ala.org.au/validate/task/175314098	Valid		system	Tile_042-056-000_0-000.jpg		2021-04-24 19:39:00	2021-04-25 20:35:00		NO		IN FOCUS
175314098	https://volunteer.ala.org.au/validate/task/175314098	Valid		system	Tile_042-056-000_0-000.jpg		2021-04-25 20:35:00	2021-04-25 20:35:00		NO		IN FOCUS
175314098	https://volunteer.ala.org.au/validate/task/175314098	Valid		system	Tile_042-056-000_0-000.jpg		2021-04-25 13:18:00	2021-04-25 20:35:00		NO		IN FOCUS
175314100	https://volunteer.ala.org.au/validate/task/175314100	Valid		system	Tile_042-058-000_0-000.jpg		2021-04-25 16:51:00	2021-04-25 20:38:00		NO		IN FOCUS
175314100	https://volunteer.ala.org.au/validate/task/175314100	Valid		system	Tile_042-058-000_0-000.jpg			2021-04-25 20:38:00		NO		IN FOCUS
175314100	https://volunteer.ala.org.au/validate/task/175314100	Valid		system	Tile_042-058-000_0-000.jpg		2021-04-25 20:38:00	2021-04-25 20:38:00		NO		IN FOCUS
175314100	https://volunteer.ala.org.au/validate/task/175314100	Valid		system	Tile_042-058-000_0-000.jpg		2021-04-25 13:18:00	2021-04-25 20:38:00		NO		IN FOCUS
175314101	https://volunteer.ala.org.au/validate/task/175314101	Valid		system	Tile_042-059-000_0-000.jpg		2021-04-25 20:38:00	2021-04-25 20:38:00		NO		IN FOCUS
175314101	https://volunteer.ala.org.au/validate/task/175314101	Valid		system	Tile_042-059-000_0-000.jpg			2021-04-25 20:38:00		NO		IN FOCUS
175314101	https://volunteer.ala.org.au/validate/task/175314101	Valid		system	Tile_042-059-000_0-000.jpg		2021-04-25 16:51:00	2021-04-25 20:38:00		NO		IN FOCUS
175314101	https://volunteer.ala.org.au/validate/task/175314101	Valid		system	Tile_042-059-000_0-000.jpg		2021-04-25 13:18:00	2021-04-25 20:38:00		NO		IN FOCUS
175314102	https://volunteer.ala.org.au/validate/task/175314102	Valid		system	Tile_042-060-000_0-000.jpg		2021-04-25 20:39:00	2021-04-25 20:39:00		NO		IN FOCUS
175314102	https://volunteer.ala.org.au/validate/task/175314102	Valid		system	Tile_042-060-000_0-000.jpg			2021-04-25 20:39:00		NO		IN FOCUS
175314102	https://volunteer.ala.org.au/validate/task/175314102	Valid		system	Tile_042-060-000_0-000.jpg		2021-04-25 13:18:00	2021-04-25 20:39:00		NO		IN FOCUS
175314102	https://volunteer.ala.org.au/validate/task/175314102	Valid		system	Tile_042-060-000_0-000.jpg		2021-04-25 16:52:00	2021-04-25 20:39:00		NO		IN FOCUS
175314103	https://volunteer.ala.org.au/validate/task/175314103	Valid		system	Tile_043-001-000_0-000.jpg		2021-04-25 13:18:00	2021-04-25 20:39:00		NO		IN FOCUS
175314103	https://volunteer.ala.org.au/validate/task/175314103	Valid		system	Tile_043-001-000_0-000.jpg		2021-04-25 20:39:00	2021-04-25 20:39:00		NO		IN FOCUS
175314103	https://volunteer.ala.org.au/validate/task/175314103	Valid		system	Tile_043-001-000_0-000.jpg			2021-04-25 20:39:00		NO		IN FOCUS
175314103	https://volunteer.ala.org.au/validate/task/175314103	Valid		system	Tile_043-001-000_0-000.jpg		2021-04-25 16:52:00	2021-04-25 20:39:00		NO		IN FOCUS
175314104	https://volunteer.ala.org.au/validate/task/175314104	Valid		system	Tile_043-002-000_0-000.jpg		2021-04-25 13:19:00	2021-04-25 20:40:00		NO		IN FOCUS
175314104	https://volunteer.ala.org.au/validate/task/175314104	Valid		system	Tile_043-002-000_0-000.jpg		2021-04-25 20:40:00	2021-04-25 20:40:00		NO		IN FOCUS
175314104	https://volunteer.ala.org.au/validate/task/175314104	Valid		system	Tile_043-002-000_0-000.jpg		2021-04-25 16:53:00	2021-04-25 20:40:00		NO		IN FOCUS
175314104	https://volunteer.ala.org.au/validate/task/175314104	Valid		system	Tile_043-002-000_0-000.jpg			2021-04-25 20:40:00		NO		IN FOCUS
175314106	https://volunteer.ala.org.au/validate/task/175314106	Valid		system	Tile_043-004-000_0-000.jpg		2021-04-25 22:22:00	2021-04-25 22:22:00		NO		IN FOCUS
175314106	https://volunteer.ala.org.au/validate/task/175314106	Valid		system	Tile_043-004-000_0-000.jpg		2021-04-25 16:54:00	2021-04-25 22:22:00		NO		IN FOCUS
175314106	https://volunteer.ala.org.au/validate/task/175314106	Valid		system	Tile_043-004-000_0-000.jpg		2021-04-25 13:19:00	2021-04-25 22:22:00		NO		IN FOCUS
175314106	https://volunteer.ala.org.au/validate/task/175314106	Valid		system	Tile_043-004-000_0-000.jpg			2021-04-25 22:22:00		NO		IN FOCUS
175314110	https://volunteer.ala.org.au/validate/task/175314110	Valid		system	Tile_043-008-000_0-000.jpg			2021-04-25 22:23:00		NO		IN FOCUS
175314110	https://volunteer.ala.org.au/validate/task/175314110	Valid		system	Tile_043-008-000_0-000.jpg		2021-04-25 13:19:00	2021-04-25 22:23:00		NO		IN FOCUS
175314110	https://volunteer.ala.org.au/validate/task/175314110	Valid		system	Tile_043-008-000_0-000.jpg		2021-04-25 22:23:00	2021-04-25 22:23:00		NO		IN FOCUS
175314110	https://volunteer.ala.org.au/validate/task/175314110	Valid		system	Tile_043-008-000_0-000.jpg		2021-04-25 16:55:00	2021-04-25 22:23:00		NO		IN FOCUS
175314111	https://volunteer.ala.org.au/validate/task/175314111	Valid		system	Tile_043-009-000_0-000.jpg		2021-04-25 22:23:00	2021-04-25 22:23:00		NO		IN FOCUS
175314111	https://volunteer.ala.org.au/validate/task/175314111	Valid		system	Tile_043-009-000_0-000.jpg		2021-04-25 16:55:00	2021-04-25 22:23:00		NO		IN FOCUS
175314111	https://volunteer.ala.org.au/validate/task/175314111	Valid		system	Tile_043-009-000_0-000.jpg			2021-04-25 22:23:00		NO		IN FOCUS
175314111	https://volunteer.ala.org.au/validate/task/175314111	Valid		system	Tile_043-009-000_0-000.jpg		2021-04-25 13:20:00	2021-04-25 22:23:00		NO		IN FOCUS
175314112	https://volunteer.ala.org.au/validate/task/175314112	Valid		system	Tile_043-010-000_0-000.jpg		2021-04-25 13:20:00	2021-04-25 22:24:00		NO		IN FOCUS
175314112	https://volunteer.ala.org.au/validate/task/175314112	Valid		system	Tile_043-010-000_0-000.jpg			2021-04-25 22:24:00		NO		IN FOCUS
175314112	https://volunteer.ala.org.au/validate/task/175314112	Valid		system	Tile_043-010-000_0-000.jpg		2021-04-25 22:24:00	2021-04-25 22:24:00		NO		IN FOCUS
175314112	https://volunteer.ala.org.au/validate/task/175314112	Valid		system	Tile_043-010-000_0-000.jpg		2021-04-25 16:55:00	2021-04-25 22:24:00		NO		IN FOCUS
175314118	https://volunteer.ala.org.au/validate/task/175314118	Valid		system	Tile_043-016-000_0-000.jpg			2021-04-25 22:25:00		NO		IN FOCUS
175314118	https://volunteer.ala.org.au/validate/task/175314118	Valid		system	Tile_043-016-000_0-000.jpg		2021-04-25 22:25:00	2021-04-25 22:25:00		NO		IN FOCUS
175314118	https://volunteer.ala.org.au/validate/task/175314118	Valid		system	Tile_043-016-000_0-000.jpg		2021-04-25 16:57:00	2021-04-25 22:25:00		NO		IN FOCUS
175314118	https://volunteer.ala.org.au/validate/task/175314118	Valid		system	Tile_043-016-000_0-000.jpg		2021-04-25 13:21:00	2021-04-25 22:25:00		NO		IN FOCUS
175314119	https://volunteer.ala.org.au/validate/task/175314119	Valid		system	Tile_043-017-000_0-000.jpg			2021-04-26 06:35:00		NO		IN FOCUS
175314119	https://volunteer.ala.org.au/validate/task/175314119	Valid		system	Tile_043-017-000_0-000.jpg		2021-04-26 06:35:00	2021-04-26 06:35:00		NO		IN FOCUS
175314119	https://volunteer.ala.org.au/validate/task/175314119	Valid		system	Tile_043-017-000_0-000.jpg		2021-04-25 16:57:00	2021-04-26 06:35:00		NO		IN FOCUS
175314119	https://volunteer.ala.org.au/validate/task/175314119	Valid		system	Tile_043-017-000_0-000.jpg		2021-04-25 13:21:00	2021-04-26 06:35:00		NO		IN FOCUS
175314121	https://volunteer.ala.org.au/validate/task/175314121	Valid		system	Tile_043-019-000_0-000.jpg			2021-04-26 06:40:00		NO		IN FOCUS
175314121	https://volunteer.ala.org.au/validate/task/175314121	Valid		system	Tile_043-019-000_0-000.jpg		2021-04-26 06:40:00	2021-04-26 06:40:00		NO		IN FOCUS
175314121	https://volunteer.ala.org.au/validate/task/175314121	Valid		system	Tile_043-019-000_0-000.jpg		2021-04-25 13:21:00	2021-04-26 06:40:00		NO		IN FOCUS
175314121	https://volunteer.ala.org.au/validate/task/175314121	Valid		system	Tile_043-019-000_0-000.jpg		2021-04-25 16:58:00	2021-04-26 06:40:00		NO		IN FOCUS
175314122	https://volunteer.ala.org.au/validate/task/175314122	Valid		system	Tile_043-020-000_0-000.jpg		2021-04-25 13:21:00	2021-04-26 07:12:00		NO		IN FOCUS
175314122	https://volunteer.ala.org.au/validate/task/175314122	Valid		system	Tile_043-020-000_0-000.jpg		2021-04-25 16:58:00	2021-04-26 07:12:00		NO		IN FOCUS
175314122	https://volunteer.ala.org.au/validate/task/175314122	Valid		system	Tile_043-020-000_0-000.jpg		2021-04-26 07:12:00	2021-04-26 07:12:00		NO		IN FOCUS
175314122	https://volunteer.ala.org.au/validate/task/175314122	Valid		system	Tile_043-020-000_0-000.jpg			2021-04-26 07:12:00		NO		IN FOCUS
175314123	https://volunteer.ala.org.au/validate/task/175314123	Valid		system	Tile_043-021-000_0-000.jpg		2021-04-25 16:58:00	2021-04-26 07:12:00		NO		IN FOCUS
175314123	https://volunteer.ala.org.au/validate/task/175314123	Valid		system	Tile_043-021-000_0-000.jpg		2021-04-25 13:21:00	2021-04-26 07:12:00		NO		IN FOCUS
175314123	https://volunteer.ala.org.au/validate/task/175314123	Valid		system	Tile_043-021-000_0-000.jpg			2021-04-26 07:12:00		NO		IN FOCUS
175314123	https://volunteer.ala.org.au/validate/task/175314123	Valid		system	Tile_043-021-000_0-000.jpg		2021-04-26 07:12:00	2021-04-26 07:12:00		NO		IN FOCUS
175314125	https://volunteer.ala.org.au/validate/task/175314125	Valid		system	Tile_043-023-000_0-000.jpg		2021-04-25 13:22:00	2021-04-26 07:15:00		NO		IN FOCUS
175314125	https://volunteer.ala.org.au/validate/task/175314125	Valid		system	Tile_043-023-000_0-000.jpg		2021-04-25 16:59:00	2021-04-26 07:15:00		NO		IN FOCUS
175314125	https://volunteer.ala.org.au/validate/task/175314125	Valid		system	Tile_043-023-000_0-000.jpg		2021-04-26 07:15:00	2021-04-26 07:15:00		NO		IN FOCUS
175314125	https://volunteer.ala.org.au/validate/task/175314125	Valid		system	Tile_043-023-000_0-000.jpg			2021-04-26 07:15:00		NO		IN FOCUS
175314126	https://volunteer.ala.org.au/validate/task/175314126	Valid		system	Tile_043-024-000_0-000.jpg		2021-04-26 07:15:00	2021-04-26 07:15:00		NO		IN FOCUS
175314126	https://volunteer.ala.org.au/validate/task/175314126	Valid		system	Tile_043-024-000_0-000.jpg		2021-04-25 13:23:00	2021-04-26 07:15:00		NO		IN FOCUS
175314126	https://volunteer.ala.org.au/validate/task/175314126	Valid		system	Tile_043-024-000_0-000.jpg		2021-04-25 16:59:00	2021-04-26 07:15:00		NO		IN FOCUS
175314126	https://volunteer.ala.org.au/validate/task/175314126	Valid		system	Tile_043-024-000_0-000.jpg			2021-04-26 07:15:00		NO		IN FOCUS
175314127	https://volunteer.ala.org.au/validate/task/175314127	Valid		system	Tile_043-025-000_0-000.jpg			2021-04-26 07:16:00		NO		IN FOCUS
175314127	https://volunteer.ala.org.au/validate/task/175314127	Valid		system	Tile_043-025-000_0-000.jpg		2021-04-26 07:16:00	2021-04-26 07:16:00		NO		IN FOCUS
175314127	https://volunteer.ala.org.au/validate/task/175314127	Valid		system	Tile_043-025-000_0-000.jpg		2021-04-25 13:23:00	2021-04-26 07:16:00		NO		IN FOCUS
175314127	https://volunteer.ala.org.au/validate/task/175314127	Valid		system	Tile_043-025-000_0-000.jpg		2021-04-25 16:59:00	2021-04-26 07:16:00		NO		IN FOCUS
175314128	https://volunteer.ala.org.au/validate/task/175314128	Valid		system	Tile_043-026-000_0-000.jpg			2021-04-26 07:16:00		NO		IN FOCUS
175314128	https://volunteer.ala.org.au/validate/task/175314128	Valid		system	Tile_043-026-000_0-000.jpg		2021-04-26 07:16:00	2021-04-26 07:16:00		NO		IN FOCUS
175314128	https://volunteer.ala.org.au/validate/task/175314128	Valid		system	Tile_043-026-000_0-000.jpg		2021-04-25 16:59:00	2021-04-26 07:16:00		NO		IN FOCUS
175314128	https://volunteer.ala.org.au/validate/task/175314128	Valid		system	Tile_043-026-000_0-000.jpg		2021-04-25 13:23:00	2021-04-26 07:16:00		NO		IN FOCUS
175314129	https://volunteer.ala.org.au/validate/task/175314129	Valid		system	Tile_043-027-000_0-000.jpg		2021-04-25 13:23:00	2021-04-26 07:17:00		NO		IN FOCUS
175314129	https://volunteer.ala.org.au/validate/task/175314129	Valid		system	Tile_043-027-000_0-000.jpg		2021-04-25 17:00:00	2021-04-26 07:17:00		NO		IN FOCUS
175314129	https://volunteer.ala.org.au/validate/task/175314129	Valid		system	Tile_043-027-000_0-000.jpg			2021-04-26 07:17:00		NO		IN FOCUS
175314129	https://volunteer.ala.org.au/validate/task/175314129	Valid		system	Tile_043-027-000_0-000.jpg		2021-04-26 07:17:00	2021-04-26 07:17:00		NO		IN FOCUS
175314131	https://volunteer.ala.org.au/validate/task/175314131	Valid		system	Tile_043-029-000_0-000.jpg			2021-04-26 07:18:00		NO		IN FOCUS
175314131	https://volunteer.ala.org.au/validate/task/175314131	Valid		system	Tile_043-029-000_0-000.jpg		2021-04-26 07:18:00	2021-04-26 07:18:00		NO		IN FOCUS
175314131	https://volunteer.ala.org.au/validate/task/175314131	Valid		system	Tile_043-029-000_0-000.jpg		2021-04-25 17:00:00	2021-04-26 07:18:00		NO		IN FOCUS
175314131	https://volunteer.ala.org.au/validate/task/175314131	Valid		system	Tile_043-029-000_0-000.jpg		2021-04-25 13:23:00	2021-04-26 07:18:00		NO		IN FOCUS
175314134	https://volunteer.ala.org.au/validate/task/175314134	Valid		system	Tile_043-032-000_0-000.jpg			2021-04-26 07:19:00		NO		IN FOCUS
175314134	https://volunteer.ala.org.au/validate/task/175314134	Valid		system	Tile_043-032-000_0-000.jpg		2021-04-26 07:19:00	2021-04-26 07:19:00		NO		IN FOCUS
175314134	https://volunteer.ala.org.au/validate/task/175314134	Valid		system	Tile_043-032-000_0-000.jpg		2021-04-25 13:24:00	2021-04-26 07:19:00		NO		IN FOCUS
175314134	https://volunteer.ala.org.au/validate/task/175314134	Valid		system	Tile_043-032-000_0-000.jpg		2021-04-25 17:02:00	2021-04-26 07:19:00		NO		IN FOCUS
175314135	https://volunteer.ala.org.au/validate/task/175314135	Valid		system	Tile_043-033-000_0-000.jpg		2021-04-26 07:23:00	2021-04-26 07:23:00		NO		IN FOCUS
175314135	https://volunteer.ala.org.au/validate/task/175314135	Valid		system	Tile_043-033-000_0-000.jpg		2021-04-25 13:24:00	2021-04-26 07:23:00		NO		IN FOCUS
175314135	https://volunteer.ala.org.au/validate/task/175314135	Valid		system	Tile_043-033-000_0-000.jpg			2021-04-26 07:23:00		NO		IN FOCUS
175314135	https://volunteer.ala.org.au/validate/task/175314135	Valid		system	Tile_043-033-000_0-000.jpg		2021-04-25 17:02:00	2021-04-26 07:23:00		NO		IN FOCUS
175314136	https://volunteer.ala.org.au/validate/task/175314136	Valid		system	Tile_043-034-000_0-000.jpg			2021-04-26 07:32:00		NO		IN FOCUS
175314136	https://volunteer.ala.org.au/validate/task/175314136	Valid		system	Tile_043-034-000_0-000.jpg		2021-04-25 17:02:00	2021-04-26 07:32:00		NO		IN FOCUS
175314136	https://volunteer.ala.org.au/validate/task/175314136	Valid		system	Tile_043-034-000_0-000.jpg		2021-04-26 07:32:00	2021-04-26 07:32:00		NO		IN FOCUS
175314136	https://volunteer.ala.org.au/validate/task/175314136	Valid		system	Tile_043-034-000_0-000.jpg		2021-04-25 13:24:00	2021-04-26 07:32:00		NO		IN FOCUS
175314137	https://volunteer.ala.org.au/validate/task/175314137	Valid		system	Tile_043-035-000_0-000.jpg			2021-04-26 07:33:00		NO		IN FOCUS
175314137	https://volunteer.ala.org.au/validate/task/175314137	Valid		system	Tile_043-035-000_0-000.jpg		2021-04-26 07:33:00	2021-04-26 07:33:00		NO		IN FOCUS
175314137	https://volunteer.ala.org.au/validate/task/175314137	Valid		system	Tile_043-035-000_0-000.jpg		2021-04-25 13:24:00	2021-04-26 07:33:00		NO		IN FOCUS
175314137	https://volunteer.ala.org.au/validate/task/175314137	Valid		system	Tile_043-035-000_0-000.jpg		2021-04-25 17:02:00	2021-04-26 07:33:00		NO		IN FOCUS
175314138	https://volunteer.ala.org.au/validate/task/175314138	Valid		system	Tile_043-036-000_0-000.jpg		2021-04-25 17:03:00	2021-04-26 07:34:00		NO		IN FOCUS
175314138	https://volunteer.ala.org.au/validate/task/175314138	Valid		system	Tile_043-036-000_0-000.jpg		2021-04-25 13:24:00	2021-04-26 07:34:00		NO		IN FOCUS
175314138	https://volunteer.ala.org.au/validate/task/175314138	Valid		system	Tile_043-036-000_0-000.jpg		2021-04-26 07:34:00	2021-04-26 07:34:00		NO		IN FOCUS
175314138	https://volunteer.ala.org.au/validate/task/175314138	Valid		system	Tile_043-036-000_0-000.jpg			2021-04-26 07:34:00		NO		IN FOCUS
175314139	https://volunteer.ala.org.au/validate/task/175314139	Valid		system	Tile_043-037-000_0-000.jpg		2021-04-26 07:35:00	2021-04-26 07:35:00		NO		IN FOCUS
175314139	https://volunteer.ala.org.au/validate/task/175314139	Valid		system	Tile_043-037-000_0-000.jpg		2021-04-25 13:25:00	2021-04-26 07:35:00		NO		IN FOCUS
175314139	https://volunteer.ala.org.au/validate/task/175314139	Valid		system	Tile_043-037-000_0-000.jpg		2021-04-25 17:03:00	2021-04-26 07:35:00		NO		IN FOCUS
175314139	https://volunteer.ala.org.au/validate/task/175314139	Valid		system	Tile_043-037-000_0-000.jpg			2021-04-26 07:35:00		NO		IN FOCUS
175314141	https://volunteer.ala.org.au/validate/task/175314141	Valid		system	Tile_043-039-000_0-000.jpg		2021-04-25 17:03:00	2021-04-26 07:38:00		NO		IN FOCUS
175314141	https://volunteer.ala.org.au/validate/task/175314141	Valid		system	Tile_043-039-000_0-000.jpg			2021-04-26 07:38:00		NO		IN FOCUS
175314141	https://volunteer.ala.org.au/validate/task/175314141	Valid		system	Tile_043-039-000_0-000.jpg		2021-04-25 13:25:00	2021-04-26 07:38:00		NO		IN FOCUS
175314141	https://volunteer.ala.org.au/validate/task/175314141	Valid		system	Tile_043-039-000_0-000.jpg		2021-04-26 07:38:00	2021-04-26 07:38:00		NO		IN FOCUS
175314142	https://volunteer.ala.org.au/validate/task/175314142	Valid		system	Tile_043-040-000_0-000.jpg		2021-04-26 07:39:00	2021-04-26 07:39:00		NO		IN FOCUS
175314142	https://volunteer.ala.org.au/validate/task/175314142	Valid		system	Tile_043-040-000_0-000.jpg		2021-04-25 17:04:00	2021-04-26 07:39:00		NO		IN FOCUS
175314142	https://volunteer.ala.org.au/validate/task/175314142	Valid		system	Tile_043-040-000_0-000.jpg			2021-04-26 07:39:00		NO		IN FOCUS
175314142	https://volunteer.ala.org.au/validate/task/175314142	Valid		system	Tile_043-040-000_0-000.jpg		2021-04-25 13:25:00	2021-04-26 07:39:00		NO		IN FOCUS
175314146	https://volunteer.ala.org.au/validate/task/175314146	Valid		system	Tile_043-044-000_0-000.jpg		2021-04-25 17:06:00	2021-04-26 08:02:00		NO		IN FOCUS
175314146	https://volunteer.ala.org.au/validate/task/175314146	Valid		system	Tile_043-044-000_0-000.jpg		2021-04-25 13:27:00	2021-04-26 08:02:00		NO		IN FOCUS
175314146	https://volunteer.ala.org.au/validate/task/175314146	Valid		system	Tile_043-044-000_0-000.jpg			2021-04-26 08:02:00		NO		IN FOCUS
175314146	https://volunteer.ala.org.au/validate/task/175314146	Valid		system	Tile_043-044-000_0-000.jpg		2021-04-26 08:02:00	2021-04-26 08:02:00		NO		IN FOCUS
175314147	https://volunteer.ala.org.au/validate/task/175314147	Valid		system	Tile_043-045-000_0-000.jpg			2021-04-26 08:02:00		NO		IN FOCUS
175314147	https://volunteer.ala.org.au/validate/task/175314147	Valid		system	Tile_043-045-000_0-000.jpg		2021-04-25 17:06:00	2021-04-26 08:02:00		NO		IN FOCUS
175314147	https://volunteer.ala.org.au/validate/task/175314147	Valid		system	Tile_043-045-000_0-000.jpg		2021-04-25 13:27:00	2021-04-26 08:02:00		NO		IN FOCUS
175314147	https://volunteer.ala.org.au/validate/task/175314147	Valid		system	Tile_043-045-000_0-000.jpg		2021-04-26 08:02:00	2021-04-26 08:02:00		NO		IN FOCUS
175314149	https://volunteer.ala.org.au/validate/task/175314149	Valid		system	Tile_043-047-000_0-000.jpg		2021-04-25 17:08:00	2021-04-26 08:03:00		NO		IN FOCUS
175314149	https://volunteer.ala.org.au/validate/task/175314149	Valid		system	Tile_043-047-000_0-000.jpg			2021-04-26 08:03:00		NO		IN FOCUS
175314149	https://volunteer.ala.org.au/validate/task/175314149	Valid		system	Tile_043-047-000_0-000.jpg		2021-04-25 13:27:00	2021-04-26 08:03:00		NO		IN FOCUS
175314149	https://volunteer.ala.org.au/validate/task/175314149	Valid		system	Tile_043-047-000_0-000.jpg		2021-04-26 08:03:00	2021-04-26 08:03:00		NO		IN FOCUS
175314150	https://volunteer.ala.org.au/validate/task/175314150	Valid		system	Tile_043-048-000_0-000.jpg			2021-04-26 08:03:00		NO		IN FOCUS
175314150	https://volunteer.ala.org.au/validate/task/175314150	Valid		system	Tile_043-048-000_0-000.jpg		2021-04-25 17:14:00	2021-04-26 08:03:00		NO		IN FOCUS
175314150	https://volunteer.ala.org.au/validate/task/175314150	Valid		system	Tile_043-048-000_0-000.jpg		2021-04-25 13:27:00	2021-04-26 08:03:00		NO		IN FOCUS
175314150	https://volunteer.ala.org.au/validate/task/175314150	Valid		system	Tile_043-048-000_0-000.jpg		2021-04-26 08:03:00	2021-04-26 08:03:00		NO		IN FOCUS
175314152	https://volunteer.ala.org.au/validate/task/175314152	Valid		system	Tile_043-050-000_0-000.jpg		2021-04-26 08:05:00	2021-04-26 08:05:00		NO		IN FOCUS
175314152	https://volunteer.ala.org.au/validate/task/175314152	Valid		system	Tile_043-050-000_0-000.jpg		2021-04-25 13:56:00	2021-04-26 08:05:00		NO		IN FOCUS
175314152	https://volunteer.ala.org.au/validate/task/175314152	Valid		system	Tile_043-050-000_0-000.jpg		2021-04-25 17:14:00	2021-04-26 08:05:00		NO		IN FOCUS
175314152	https://volunteer.ala.org.au/validate/task/175314152	Valid		system	Tile_043-050-000_0-000.jpg			2021-04-26 08:05:00		NO		IN FOCUS
175314155	https://volunteer.ala.org.au/validate/task/175314155	Valid		system	Tile_043-053-000_0-000.jpg			2021-04-26 08:14:00		NO		IN FOCUS
175314155	https://volunteer.ala.org.au/validate/task/175314155	Valid		system	Tile_043-053-000_0-000.jpg		2021-04-26 08:14:00	2021-04-26 08:14:00		NO		IN FOCUS
175314155	https://volunteer.ala.org.au/validate/task/175314155	Valid		system	Tile_043-053-000_0-000.jpg		2021-04-25 13:56:00	2021-04-26 08:14:00		NO		IN FOCUS
175314155	https://volunteer.ala.org.au/validate/task/175314155	Valid		system	Tile_043-053-000_0-000.jpg		2021-04-25 17:16:00	2021-04-26 08:14:00		NO		IN FOCUS
175314156	https://volunteer.ala.org.au/validate/task/175314156	Valid		system	Tile_043-054-000_0-000.jpg		2021-04-25 13:56:00	2021-04-26 08:14:00		NO		IN FOCUS
175314156	https://volunteer.ala.org.au/validate/task/175314156	Valid		system	Tile_043-054-000_0-000.jpg			2021-04-26 08:14:00		NO		IN FOCUS
175314156	https://volunteer.ala.org.au/validate/task/175314156	Valid		system	Tile_043-054-000_0-000.jpg		2021-04-26 08:14:00	2021-04-26 08:14:00		NO		IN FOCUS
175314156	https://volunteer.ala.org.au/validate/task/175314156	Valid		system	Tile_043-054-000_0-000.jpg		2021-04-25 17:16:00	2021-04-26 08:14:00		NO		IN FOCUS
175314157	https://volunteer.ala.org.au/validate/task/175314157	Valid		system	Tile_043-055-000_0-000.jpg			2021-04-26 08:14:00		NO		IN FOCUS
175314157	https://volunteer.ala.org.au/validate/task/175314157	Valid		system	Tile_043-055-000_0-000.jpg		2021-04-25 13:57:00	2021-04-26 08:14:00		NO		IN FOCUS
175314157	https://volunteer.ala.org.au/validate/task/175314157	Valid		system	Tile_043-055-000_0-000.jpg		2021-04-26 08:14:00	2021-04-26 08:14:00		NO		IN FOCUS
175314157	https://volunteer.ala.org.au/validate/task/175314157	Valid		system	Tile_043-055-000_0-000.jpg		2021-04-25 17:16:00	2021-04-26 08:14:00		NO		IN FOCUS
175314158	https://volunteer.ala.org.au/validate/task/175314158	Valid		system	Tile_043-056-000_0-000.jpg		2021-04-25 17:17:00	2021-04-26 08:17:00		NO		IN FOCUS
175314158	https://volunteer.ala.org.au/validate/task/175314158	Valid		system	Tile_043-056-000_0-000.jpg			2021-04-26 08:17:00		NO		IN FOCUS
175314158	https://volunteer.ala.org.au/validate/task/175314158	Valid		system	Tile_043-056-000_0-000.jpg		2021-04-26 08:17:00	2021-04-26 08:17:00		NO		IN FOCUS
175314158	https://volunteer.ala.org.au/validate/task/175314158	Valid		system	Tile_043-056-000_0-000.jpg		2021-04-25 13:57:00	2021-04-26 08:17:00		NO		IN FOCUS
175314160	https://volunteer.ala.org.au/validate/task/175314160	Valid		system	Tile_043-058-000_0-000.jpg		2021-04-25 13:57:00	2021-04-26 08:18:00		NO		IN FOCUS
175314160	https://volunteer.ala.org.au/validate/task/175314160	Valid		system	Tile_043-058-000_0-000.jpg			2021-04-26 08:18:00		NO		IN FOCUS
175314160	https://volunteer.ala.org.au/validate/task/175314160	Valid		system	Tile_043-058-000_0-000.jpg		2021-04-25 17:17:00	2021-04-26 08:18:00		NO		IN FOCUS
175314160	https://volunteer.ala.org.au/validate/task/175314160	Valid		system	Tile_043-058-000_0-000.jpg		2021-04-26 08:18:00	2021-04-26 08:18:00		NO		IN FOCUS
175314161	https://volunteer.ala.org.au/validate/task/175314161	Valid		system	Tile_043-059-000_0-000.jpg		2021-04-26 08:18:00	2021-04-26 08:18:00		NO		IN FOCUS
175314161	https://volunteer.ala.org.au/validate/task/175314161	Valid		system	Tile_043-059-000_0-000.jpg			2021-04-26 08:18:00		NO		IN FOCUS
175314161	https://volunteer.ala.org.au/validate/task/175314161	Valid		system	Tile_043-059-000_0-000.jpg		2021-04-25 17:17:00	2021-04-26 08:18:00		NO		IN FOCUS
175314161	https://volunteer.ala.org.au/validate/task/175314161	Valid		system	Tile_043-059-000_0-000.jpg		2021-04-25 13:57:00	2021-04-26 08:18:00		NO		IN FOCUS
175314162	https://volunteer.ala.org.au/validate/task/175314162	Valid		system	Tile_043-060-000_0-000.jpg		2021-04-26 08:19:00	2021-04-26 08:19:00		NO		IN FOCUS
175314162	https://volunteer.ala.org.au/validate/task/175314162	Valid		system	Tile_043-060-000_0-000.jpg		2021-04-25 13:57:00	2021-04-26 08:19:00		NO		IN FOCUS
175314162	https://volunteer.ala.org.au/validate/task/175314162	Valid		system	Tile_043-060-000_0-000.jpg		2021-04-25 17:17:00	2021-04-26 08:19:00		NO		IN FOCUS
175314162	https://volunteer.ala.org.au/validate/task/175314162	Valid		system	Tile_043-060-000_0-000.jpg			2021-04-26 08:19:00		NO		IN FOCUS
175314163	https://volunteer.ala.org.au/validate/task/175314163	Valid		system	Tile_044-001-000_0-000.jpg		2021-04-25 13:57:00	2021-04-26 08:19:00		NO		IN FOCUS
175314163	https://volunteer.ala.org.au/validate/task/175314163	Valid		system	Tile_044-001-000_0-000.jpg			2021-04-26 08:19:00		NO		IN FOCUS
175314163	https://volunteer.ala.org.au/validate/task/175314163	Valid		system	Tile_044-001-000_0-000.jpg		2021-04-26 08:19:00	2021-04-26 08:19:00		NO		IN FOCUS
175314163	https://volunteer.ala.org.au/validate/task/175314163	Valid		system	Tile_044-001-000_0-000.jpg		2021-04-25 17:18:00	2021-04-26 08:19:00		NO		IN FOCUS
175314120	https://volunteer.ala.org.au/validate/task/175314120	Valid		system	Tile_043-018-000_0-000.jpg		2021-04-26 10:22:00	2021-04-26 10:22:00		NO		IN FOCUS
175314120	https://volunteer.ala.org.au/validate/task/175314120	Valid		system	Tile_043-018-000_0-000.jpg			2021-04-26 10:22:00		NO		IN FOCUS
175314120	https://volunteer.ala.org.au/validate/task/175314120	Valid		system	Tile_043-018-000_0-000.jpg		2021-04-26 06:40:00	2021-04-26 10:22:00		NO		IN FOCUS
175314120	https://volunteer.ala.org.au/validate/task/175314120	Valid		system	Tile_043-018-000_0-000.jpg		2021-04-25 16:57:00	2021-04-26 10:22:00		NO		IN FOCUS
175314130	https://volunteer.ala.org.au/validate/task/175314130	Valid		system	Tile_043-028-000_0-000.jpg		2021-04-26 10:24:00	2021-04-26 10:24:00		NO		IN FOCUS
175314130	https://volunteer.ala.org.au/validate/task/175314130	Valid		system	Tile_043-028-000_0-000.jpg			2021-04-26 10:24:00		NO		IN FOCUS
175314130	https://volunteer.ala.org.au/validate/task/175314130	Valid		system	Tile_043-028-000_0-000.jpg		2021-04-26 07:17:00	2021-04-26 10:24:00		NO		IN FOCUS
175314130	https://volunteer.ala.org.au/validate/task/175314130	Valid		system	Tile_043-028-000_0-000.jpg		2021-04-25 17:00:00	2021-04-26 10:24:00		NO		IN FOCUS
175314132	https://volunteer.ala.org.au/validate/task/175314132	Valid		system	Tile_043-030-000_0-000.jpg		2021-04-25 17:00:00	2021-04-26 10:24:00		NO		IN FOCUS
175314132	https://volunteer.ala.org.au/validate/task/175314132	Valid		system	Tile_043-030-000_0-000.jpg		2021-04-26 07:18:00	2021-04-26 10:24:00		NO		IN FOCUS
175314132	https://volunteer.ala.org.au/validate/task/175314132	Valid		system	Tile_043-030-000_0-000.jpg		2021-04-26 10:24:00	2021-04-26 10:24:00		NO		IN FOCUS
175314132	https://volunteer.ala.org.au/validate/task/175314132	Valid		system	Tile_043-030-000_0-000.jpg			2021-04-26 10:24:00		NO		IN FOCUS
175314133	https://volunteer.ala.org.au/validate/task/175314133	Valid		system	Tile_043-031-000_0-000.jpg		2021-04-25 17:01:00	2021-04-26 10:25:00		NO		IN FOCUS
175314133	https://volunteer.ala.org.au/validate/task/175314133	Valid		system	Tile_043-031-000_0-000.jpg			2021-04-26 10:25:00		NO		IN FOCUS
175314133	https://volunteer.ala.org.au/validate/task/175314133	Valid		system	Tile_043-031-000_0-000.jpg		2021-04-26 07:18:00	2021-04-26 10:25:00		NO		IN FOCUS
175314133	https://volunteer.ala.org.au/validate/task/175314133	Valid		system	Tile_043-031-000_0-000.jpg		2021-04-26 10:25:00	2021-04-26 10:25:00		NO		IN FOCUS
175314140	https://volunteer.ala.org.au/validate/task/175314140	Valid		system	Tile_043-038-000_0-000.jpg		2021-04-25 17:03:00	2021-04-26 10:25:00		NO		IN FOCUS
175314140	https://volunteer.ala.org.au/validate/task/175314140	Valid		system	Tile_043-038-000_0-000.jpg		2021-04-26 10:25:00	2021-04-26 10:25:00		NO		IN FOCUS
175314140	https://volunteer.ala.org.au/validate/task/175314140	Valid		system	Tile_043-038-000_0-000.jpg		2021-04-26 07:35:00	2021-04-26 10:25:00		NO		IN FOCUS
175314140	https://volunteer.ala.org.au/validate/task/175314140	Valid		system	Tile_043-038-000_0-000.jpg			2021-04-26 10:25:00		NO		IN FOCUS
175314143	https://volunteer.ala.org.au/validate/task/175314143	Valid		system	Tile_043-041-000_0-000.jpg			2021-04-26 10:25:00		NO		IN FOCUS
175314143	https://volunteer.ala.org.au/validate/task/175314143	Valid		system	Tile_043-041-000_0-000.jpg		2021-04-25 17:04:00	2021-04-26 10:25:00		NO		IN FOCUS
175314143	https://volunteer.ala.org.au/validate/task/175314143	Valid		system	Tile_043-041-000_0-000.jpg		2021-04-26 07:47:00	2021-04-26 10:25:00		NO		IN FOCUS
175314143	https://volunteer.ala.org.au/validate/task/175314143	Valid		system	Tile_043-041-000_0-000.jpg		2021-04-26 10:25:00	2021-04-26 10:25:00		NO		IN FOCUS
175314144	https://volunteer.ala.org.au/validate/task/175314144	Valid		system	Tile_043-042-000_0-000.jpg		2021-04-25 13:26:00	2021-04-26 10:26:00		NO		IN FOCUS
175314144	https://volunteer.ala.org.au/validate/task/175314144	Valid		system	Tile_043-042-000_0-000.jpg		2021-04-26 07:55:00	2021-04-26 10:26:00		NO		IN FOCUS
175314144	https://volunteer.ala.org.au/validate/task/175314144	Valid		system	Tile_043-042-000_0-000.jpg			2021-04-26 10:26:00		NO		IN FOCUS
175314144	https://volunteer.ala.org.au/validate/task/175314144	Valid		system	Tile_043-042-000_0-000.jpg		2021-04-25 17:04:00	2021-04-26 10:26:00				IN FOCUS
175314144	https://volunteer.ala.org.au/validate/task/175314144	Valid		system	Tile_043-042-000_0-000.jpg		2021-04-26 10:26:00	2021-04-26 10:26:00		NO		IN FOCUS
175314145	https://volunteer.ala.org.au/validate/task/175314145	Valid		system	Tile_043-043-000_0-000.jpg		2021-04-26 10:26:00	2021-04-26 10:26:00		NO		IN FOCUS
175314145	https://volunteer.ala.org.au/validate/task/175314145	Valid		system	Tile_043-043-000_0-000.jpg			2021-04-26 10:26:00		NO		IN FOCUS
175314145	https://volunteer.ala.org.au/validate/task/175314145	Valid		system	Tile_043-043-000_0-000.jpg		2021-04-25 17:04:00	2021-04-26 10:26:00		NO		IN FOCUS
175314145	https://volunteer.ala.org.au/validate/task/175314145	Valid		system	Tile_043-043-000_0-000.jpg		2021-04-26 08:02:00	2021-04-26 10:26:00		NO		IN FOCUS
175314151	https://volunteer.ala.org.au/validate/task/175314151	Valid		system	Tile_043-049-000_0-000.jpg		2021-04-25 17:14:00	2021-04-26 10:27:00		NO		IN FOCUS
175314151	https://volunteer.ala.org.au/validate/task/175314151	Valid		system	Tile_043-049-000_0-000.jpg			2021-04-26 10:27:00		NO		IN FOCUS
175314151	https://volunteer.ala.org.au/validate/task/175314151	Valid		system	Tile_043-049-000_0-000.jpg		2021-04-26 10:27:00	2021-04-26 10:27:00		NO		IN FOCUS
175314151	https://volunteer.ala.org.au/validate/task/175314151	Valid		system	Tile_043-049-000_0-000.jpg		2021-04-26 08:03:00	2021-04-26 10:27:00		NO		IN FOCUS
175314153	https://volunteer.ala.org.au/validate/task/175314153	Valid		system	Tile_043-051-000_0-000.jpg			2021-04-26 10:27:00		NO		IN FOCUS
175314153	https://volunteer.ala.org.au/validate/task/175314153	Valid		system	Tile_043-051-000_0-000.jpg		2021-04-25 17:15:00	2021-04-26 10:27:00		NO		IN FOCUS
175314153	https://volunteer.ala.org.au/validate/task/175314153	Valid		system	Tile_043-051-000_0-000.jpg		2021-04-26 08:12:00	2021-04-26 10:27:00		NO		IN FOCUS
175314153	https://volunteer.ala.org.au/validate/task/175314153	Valid		system	Tile_043-051-000_0-000.jpg		2021-04-26 10:27:00	2021-04-26 10:27:00		NO		IN FOCUS
175314159	https://volunteer.ala.org.au/validate/task/175314159	Valid		system	Tile_043-057-000_0-000.jpg		2021-04-26 10:28:00	2021-04-26 10:28:00		NO		IN FOCUS
175314159	https://volunteer.ala.org.au/validate/task/175314159	Valid		system	Tile_043-057-000_0-000.jpg		2021-04-26 08:17:00	2021-04-26 10:28:00		NO		IN FOCUS
175314159	https://volunteer.ala.org.au/validate/task/175314159	Valid		system	Tile_043-057-000_0-000.jpg			2021-04-26 10:28:00		NO		IN FOCUS
175314159	https://volunteer.ala.org.au/validate/task/175314159	Valid		system	Tile_043-057-000_0-000.jpg		2021-04-25 17:17:00	2021-04-26 10:28:00		NO		IN FOCUS
175314166	https://volunteer.ala.org.au/validate/task/175314166	Valid		system	Tile_044-004-000_0-000.jpg			2021-04-26 10:29:00		NO		IN FOCUS
175314166	https://volunteer.ala.org.au/validate/task/175314166	Valid		system	Tile_044-004-000_0-000.jpg		2021-04-26 10:29:00	2021-04-26 10:29:00		NO		IN FOCUS
175314166	https://volunteer.ala.org.au/validate/task/175314166	Valid		system	Tile_044-004-000_0-000.jpg		2021-04-25 13:58:00	2021-04-26 10:29:00		NO		IN FOCUS
175314166	https://volunteer.ala.org.au/validate/task/175314166	Valid		system	Tile_044-004-000_0-000.jpg		2021-04-25 17:19:00	2021-04-26 10:29:00		NO		IN FOCUS
175314167	https://volunteer.ala.org.au/validate/task/175314167	Valid		system	Tile_044-005-000_0-000.jpg			2021-04-26 10:29:00		NO		IN FOCUS
175314167	https://volunteer.ala.org.au/validate/task/175314167	Valid		system	Tile_044-005-000_0-000.jpg		2021-04-25 13:58:00	2021-04-26 10:29:00		NO		IN FOCUS
175314167	https://volunteer.ala.org.au/validate/task/175314167	Valid		system	Tile_044-005-000_0-000.jpg		2021-04-25 17:20:00	2021-04-26 10:29:00		NO		IN FOCUS
175314167	https://volunteer.ala.org.au/validate/task/175314167	Valid		system	Tile_044-005-000_0-000.jpg		2021-04-26 10:29:00	2021-04-26 10:29:00		NO		IN FOCUS
175314168	https://volunteer.ala.org.au/validate/task/175314168	Valid		system	Tile_044-006-000_0-000.jpg		2021-04-26 10:29:00	2021-04-26 10:29:00		NO		IN FOCUS
175314168	https://volunteer.ala.org.au/validate/task/175314168	Valid		system	Tile_044-006-000_0-000.jpg		2021-04-26 10:29:00	2021-04-26 10:29:00		NO		IN FOCUS
175314168	https://volunteer.ala.org.au/validate/task/175314168	Valid		system	Tile_044-006-000_0-000.jpg		2021-04-25 13:58:00	2021-04-26 10:29:00		NO		IN FOCUS
175314168	https://volunteer.ala.org.au/validate/task/175314168	Valid		system	Tile_044-006-000_0-000.jpg		2021-04-25 17:20:00	2021-04-26 10:29:00		NO		IN FOCUS
175314168	https://volunteer.ala.org.au/validate/task/175314168	Valid		system	Tile_044-006-000_0-000.jpg			2021-04-26 10:29:00		NO		IN FOCUS
175314169	https://volunteer.ala.org.au/validate/task/175314169	Valid		system	Tile_044-007-000_0-000.jpg		2021-04-26 10:29:00	2021-04-26 10:29:00		NO		IN FOCUS
175314169	https://volunteer.ala.org.au/validate/task/175314169	Valid		system	Tile_044-007-000_0-000.jpg		2021-04-25 13:59:00	2021-04-26 10:29:00		NO		IN FOCUS
175314169	https://volunteer.ala.org.au/validate/task/175314169	Valid		system	Tile_044-007-000_0-000.jpg		2021-04-25 17:20:00	2021-04-26 10:29:00		NO		IN FOCUS
175314169	https://volunteer.ala.org.au/validate/task/175314169	Valid		system	Tile_044-007-000_0-000.jpg			2021-04-26 10:29:00		NO		IN FOCUS
175314170	https://volunteer.ala.org.au/validate/task/175314170	Valid		system	Tile_044-008-000_0-000.jpg		2021-04-26 10:30:00	2021-04-26 10:30:00		NO		IN FOCUS
175314170	https://volunteer.ala.org.au/validate/task/175314170	Valid		system	Tile_044-008-000_0-000.jpg		2021-04-26 10:30:00	2021-04-26 10:30:00		NO		IN FOCUS
175314170	https://volunteer.ala.org.au/validate/task/175314170	Valid		system	Tile_044-008-000_0-000.jpg			2021-04-26 10:30:00		NO		IN FOCUS
175314170	https://volunteer.ala.org.au/validate/task/175314170	Valid		system	Tile_044-008-000_0-000.jpg		2021-04-25 17:20:00	2021-04-26 10:30:00		NO		IN FOCUS
175314170	https://volunteer.ala.org.au/validate/task/175314170	Valid		system	Tile_044-008-000_0-000.jpg		2021-04-25 13:59:00	2021-04-26 10:30:00		NO		IN FOCUS
175314171	https://volunteer.ala.org.au/validate/task/175314171	Valid		system	Tile_044-009-000_0-000.jpg		2021-04-25 17:21:00	2021-04-26 10:30:00		NO		IN FOCUS
175314171	https://volunteer.ala.org.au/validate/task/175314171	Valid		system	Tile_044-009-000_0-000.jpg		2021-04-26 10:30:00	2021-04-26 10:30:00		NO		IN FOCUS
175314171	https://volunteer.ala.org.au/validate/task/175314171	Valid		system	Tile_044-009-000_0-000.jpg		2021-04-25 13:59:00	2021-04-26 10:30:00		NO		IN FOCUS
175314171	https://volunteer.ala.org.au/validate/task/175314171	Valid		system	Tile_044-009-000_0-000.jpg		2021-04-26 10:30:00	2021-04-26 10:30:00		NO		IN FOCUS
175314171	https://volunteer.ala.org.au/validate/task/175314171	Valid		system	Tile_044-009-000_0-000.jpg			2021-04-26 10:30:00		NO		IN FOCUS
175314172	https://volunteer.ala.org.au/validate/task/175314172	Valid		system	Tile_044-010-000_0-000.jpg		2021-04-25 13:59:00	2021-04-26 10:30:00		NO		IN FOCUS
175314172	https://volunteer.ala.org.au/validate/task/175314172	Valid		system	Tile_044-010-000_0-000.jpg		2021-04-26 10:30:00	2021-04-26 10:30:00		NO		IN FOCUS
175314172	https://volunteer.ala.org.au/validate/task/175314172	Valid		system	Tile_044-010-000_0-000.jpg		2021-04-25 17:21:00	2021-04-26 10:30:00		NO		IN FOCUS
175314172	https://volunteer.ala.org.au/validate/task/175314172	Valid		system	Tile_044-010-000_0-000.jpg		2021-04-26 10:30:00	2021-04-26 10:30:00		NO		IN FOCUS
175314172	https://volunteer.ala.org.au/validate/task/175314172	Valid		system	Tile_044-010-000_0-000.jpg			2021-04-26 10:30:00		NO		IN FOCUS
175314173	https://volunteer.ala.org.au/validate/task/175314173	Valid		system	Tile_044-011-000_0-000.jpg		2021-04-26 10:30:00	2021-04-26 10:30:00		NO		IN FOCUS
175314173	https://volunteer.ala.org.au/validate/task/175314173	Valid		system	Tile_044-011-000_0-000.jpg		2021-04-25 13:59:00	2021-04-26 10:30:00		NO		IN FOCUS
175314173	https://volunteer.ala.org.au/validate/task/175314173	Valid		system	Tile_044-011-000_0-000.jpg			2021-04-26 10:30:00		NO		IN FOCUS
175314173	https://volunteer.ala.org.au/validate/task/175314173	Valid		system	Tile_044-011-000_0-000.jpg		2021-04-25 17:21:00	2021-04-26 10:30:00		NO		IN FOCUS
175314174	https://volunteer.ala.org.au/validate/task/175314174	Valid		system	Tile_044-012-000_0-000.jpg		2021-04-25 17:21:00	2021-04-26 10:30:00		NO		IN FOCUS
175314174	https://volunteer.ala.org.au/validate/task/175314174	Valid		system	Tile_044-012-000_0-000.jpg			2021-04-26 10:30:00		NO		IN FOCUS
175314174	https://volunteer.ala.org.au/validate/task/175314174	Valid		system	Tile_044-012-000_0-000.jpg		2021-04-26 10:30:00	2021-04-26 10:30:00		NO		IN FOCUS
175314174	https://volunteer.ala.org.au/validate/task/175314174	Valid		system	Tile_044-012-000_0-000.jpg		2021-04-26 10:31:00	2021-04-26 10:30:00		NO		IN FOCUS
175314174	https://volunteer.ala.org.au/validate/task/175314174	Valid		system	Tile_044-012-000_0-000.jpg		2021-04-25 13:59:00	2021-04-26 10:30:00		NO		IN FOCUS
175314175	https://volunteer.ala.org.au/validate/task/175314175	Valid		system	Tile_044-013-000_0-000.jpg		2021-04-25 14:00:00	2021-04-26 10:31:00		NO		IN FOCUS
175314175	https://volunteer.ala.org.au/validate/task/175314175	Valid		system	Tile_044-013-000_0-000.jpg		2021-04-26 10:31:00	2021-04-26 10:31:00		NO		IN FOCUS
175314175	https://volunteer.ala.org.au/validate/task/175314175	Valid		system	Tile_044-013-000_0-000.jpg			2021-04-26 10:31:00		NO		IN FOCUS
175314175	https://volunteer.ala.org.au/validate/task/175314175	Valid		system	Tile_044-013-000_0-000.jpg		2021-04-25 17:22:00	2021-04-26 10:31:00		NO		IN FOCUS
175314176	https://volunteer.ala.org.au/validate/task/175314176	Valid		system	Tile_044-014-000_0-000.jpg		2021-04-26 10:31:00	2021-04-26 10:31:00		NO		IN FOCUS
175314176	https://volunteer.ala.org.au/validate/task/175314176	Valid		system	Tile_044-014-000_0-000.jpg			2021-04-26 10:31:00		NO		IN FOCUS
175314176	https://volunteer.ala.org.au/validate/task/175314176	Valid		system	Tile_044-014-000_0-000.jpg		2021-04-25 17:22:00	2021-04-26 10:31:00		NO		IN FOCUS
175314176	https://volunteer.ala.org.au/validate/task/175314176	Valid		system	Tile_044-014-000_0-000.jpg		2021-04-26 10:31:00	2021-04-26 10:31:00		NO		IN FOCUS
175314177	https://volunteer.ala.org.au/validate/task/175314177	Valid		system	Tile_044-015-000_0-000.jpg		2021-04-26 10:31:00	2021-04-26 10:31:00		NO		IN FOCUS
175314177	https://volunteer.ala.org.au/validate/task/175314177	Valid		system	Tile_044-015-000_0-000.jpg			2021-04-26 10:31:00		NO		IN FOCUS
175314177	https://volunteer.ala.org.au/validate/task/175314177	Valid		system	Tile_044-015-000_0-000.jpg		2021-04-25 17:23:00	2021-04-26 10:31:00		NO		IN FOCUS
175314177	https://volunteer.ala.org.au/validate/task/175314177	Valid		system	Tile_044-015-000_0-000.jpg		2021-04-25 14:00:00	2021-04-26 10:31:00		NO		IN FOCUS
175314178	https://volunteer.ala.org.au/validate/task/175314178	Valid		system	Tile_044-016-000_0-000.jpg		2021-04-25 14:00:00	2021-04-26 10:32:00		NO		IN FOCUS
175314178	https://volunteer.ala.org.au/validate/task/175314178	Valid		system	Tile_044-016-000_0-000.jpg		2021-04-26 10:32:00	2021-04-26 10:32:00		NO		IN FOCUS
175314178	https://volunteer.ala.org.au/validate/task/175314178	Valid		system	Tile_044-016-000_0-000.jpg		2021-04-25 17:23:00	2021-04-26 10:32:00		NO		IN FOCUS
175314178	https://volunteer.ala.org.au/validate/task/175314178	Valid		system	Tile_044-016-000_0-000.jpg			2021-04-26 10:32:00		NO		IN FOCUS
175314179	https://volunteer.ala.org.au/validate/task/175314179	Valid		system	Tile_044-017-000_0-000.jpg		2021-04-25 14:00:00	2021-04-26 10:32:00		NO		IN FOCUS
175314179	https://volunteer.ala.org.au/validate/task/175314179	Valid		system	Tile_044-017-000_0-000.jpg			2021-04-26 10:32:00		NO		IN FOCUS
175314179	https://volunteer.ala.org.au/validate/task/175314179	Valid		system	Tile_044-017-000_0-000.jpg		2021-04-26 10:32:00	2021-04-26 10:32:00		NO		IN FOCUS
175314179	https://volunteer.ala.org.au/validate/task/175314179	Valid		system	Tile_044-017-000_0-000.jpg		2021-04-25 17:23:00	2021-04-26 10:32:00		NO		IN FOCUS
175314181	https://volunteer.ala.org.au/validate/task/175314181	Valid		system	Tile_044-019-000_0-000.jpg		2021-04-25 14:00:00	2021-04-26 10:34:00		NO		IN FOCUS
175314181	https://volunteer.ala.org.au/validate/task/175314181	Valid		system	Tile_044-019-000_0-000.jpg			2021-04-26 10:34:00		NO		IN FOCUS
175314181	https://volunteer.ala.org.au/validate/task/175314181	Valid		system	Tile_044-019-000_0-000.jpg		2021-04-26 10:34:00	2021-04-26 10:34:00		NO		IN FOCUS
175314181	https://volunteer.ala.org.au/validate/task/175314181	Valid		system	Tile_044-019-000_0-000.jpg		2021-04-25 17:24:00	2021-04-26 10:34:00		NO		IN FOCUS
175314182	https://volunteer.ala.org.au/validate/task/175314182	Valid		system	Tile_044-020-000_0-000.jpg		2021-04-26 10:34:00	2021-04-26 10:34:00		NO		IN FOCUS
175314182	https://volunteer.ala.org.au/validate/task/175314182	Valid		system	Tile_044-020-000_0-000.jpg		2021-04-25 17:24:00	2021-04-26 10:34:00		NO		IN FOCUS
175314182	https://volunteer.ala.org.au/validate/task/175314182	Valid		system	Tile_044-020-000_0-000.jpg			2021-04-26 10:34:00		NO		IN FOCUS
175314182	https://volunteer.ala.org.au/validate/task/175314182	Valid		system	Tile_044-020-000_0-000.jpg		2021-04-25 14:01:00	2021-04-26 10:34:00		NO		IN FOCUS
175314616	https://volunteer.ala.org.au/validate/task/175314616	Valid		system	Tile_044-021-000_0-000.jpg		2021-04-26 10:35:00	2021-04-26 10:35:00		NO		IN FOCUS
175314616	https://volunteer.ala.org.au/validate/task/175314616	Valid		system	Tile_044-021-000_0-000.jpg			2021-04-26 10:35:00		NO		IN FOCUS
175314616	https://volunteer.ala.org.au/validate/task/175314616	Valid		system	Tile_044-021-000_0-000.jpg		2021-04-26 10:34:00	2021-04-26 10:35:00		NO		IN FOCUS
175314616	https://volunteer.ala.org.au/validate/task/175314616	Valid		system	Tile_044-021-000_0-000.jpg		2021-04-25 17:28:00	2021-04-26 10:35:00		NO		IN FOCUS
175314618	https://volunteer.ala.org.au/validate/task/175314618	Valid		system	Tile_044-023-000_0-000.jpg		2021-04-25 14:01:00	2021-04-26 10:35:00		NO		IN FOCUS
175314618	https://volunteer.ala.org.au/validate/task/175314618	Valid		system	Tile_044-023-000_0-000.jpg		2021-04-25 17:30:00	2021-04-26 10:35:00		NO		IN FOCUS
175314618	https://volunteer.ala.org.au/validate/task/175314618	Valid		system	Tile_044-023-000_0-000.jpg			2021-04-26 10:35:00		NO		IN FOCUS
175314618	https://volunteer.ala.org.au/validate/task/175314618	Valid		system	Tile_044-023-000_0-000.jpg		2021-04-26 10:35:00	2021-04-26 10:35:00		NO		IN FOCUS
175314619	https://volunteer.ala.org.au/validate/task/175314619	Valid		system	Tile_044-024-000_0-000.jpg		2021-04-26 10:35:00	2021-04-26 10:35:00		NO		IN FOCUS
175314619	https://volunteer.ala.org.au/validate/task/175314619	Valid		system	Tile_044-024-000_0-000.jpg			2021-04-26 10:35:00		NO		IN FOCUS
175314619	https://volunteer.ala.org.au/validate/task/175314619	Valid		system	Tile_044-024-000_0-000.jpg		2021-04-25 14:01:00	2021-04-26 10:35:00		NO		IN FOCUS
175314619	https://volunteer.ala.org.au/validate/task/175314619	Valid		system	Tile_044-024-000_0-000.jpg		2021-04-25 17:30:00	2021-04-26 10:35:00		NO		IN FOCUS
175314620	https://volunteer.ala.org.au/validate/task/175314620	Valid		system	Tile_044-025-000_0-000.jpg		2021-04-25 14:01:00	2021-04-26 10:36:00		NO		IN FOCUS
175314620	https://volunteer.ala.org.au/validate/task/175314620	Valid		system	Tile_044-025-000_0-000.jpg		2021-04-25 17:30:00	2021-04-26 10:36:00		NO		IN FOCUS
175314620	https://volunteer.ala.org.au/validate/task/175314620	Valid		system	Tile_044-025-000_0-000.jpg		2021-04-26 10:36:00	2021-04-26 10:36:00		NO		IN FOCUS
175314620	https://volunteer.ala.org.au/validate/task/175314620	Valid		system	Tile_044-025-000_0-000.jpg		2021-04-26 10:36:00	2021-04-26 10:36:00		NO		IN FOCUS
175314620	https://volunteer.ala.org.au/validate/task/175314620	Valid		system	Tile_044-025-000_0-000.jpg			2021-04-26 10:36:00		NO		IN FOCUS
175314621	https://volunteer.ala.org.au/validate/task/175314621	Valid		system	Tile_044-026-000_0-000.jpg			2021-04-26 10:36:00		NO		IN FOCUS
175314621	https://volunteer.ala.org.au/validate/task/175314621	Valid		system	Tile_044-026-000_0-000.jpg		2021-04-25 17:31:00	2021-04-26 10:36:00		NO		IN FOCUS
175314621	https://volunteer.ala.org.au/validate/task/175314621	Valid		system	Tile_044-026-000_0-000.jpg		2021-04-26 10:36:00	2021-04-26 10:36:00		NO		IN FOCUS
175314621	https://volunteer.ala.org.au/validate/task/175314621	Valid		system	Tile_044-026-000_0-000.jpg		2021-04-25 14:01:00	2021-04-26 10:36:00		NO		IN FOCUS
175314621	https://volunteer.ala.org.au/validate/task/175314621	Valid		system	Tile_044-026-000_0-000.jpg		2021-04-26 10:36:00	2021-04-26 10:36:00		NO		IN FOCUS
175314622	https://volunteer.ala.org.au/validate/task/175314622	Valid		system	Tile_044-027-000_0-000.jpg			2021-04-26 10:36:00		NO		IN FOCUS
175314622	https://volunteer.ala.org.au/validate/task/175314622	Valid		system	Tile_044-027-000_0-000.jpg		2021-04-25 14:02:00	2021-04-26 10:36:00		NO		IN FOCUS
175314622	https://volunteer.ala.org.au/validate/task/175314622	Valid		system	Tile_044-027-000_0-000.jpg		2021-04-26 10:36:00	2021-04-26 10:36:00		NO		IN FOCUS
175314622	https://volunteer.ala.org.au/validate/task/175314622	Valid		system	Tile_044-027-000_0-000.jpg		2021-04-25 17:31:00	2021-04-26 10:36:00		NO		IN FOCUS
175314622	https://volunteer.ala.org.au/validate/task/175314622	Valid		system	Tile_044-027-000_0-000.jpg		2021-04-26 10:36:00	2021-04-26 10:36:00		NO		IN FOCUS
[truncated: 2,188 more rows]
