# Supplementary material for: Inferring the age and environmental characteristics of fossil sites using citizen science
Source: PLoS One. 2023 Apr 17;18(4):e0284388. doi: 10.1371/journal.pone.0284388 (PMC10109468; doi:10.1371/journal.pone.0284388)
Supplement: S1 Data — (ZIP) [file pone.0284388.s004.zip › S1_Data Expedition data-all-raw/Exp18-Project-175597123-DwC.xlsx]

## Sheet: All transcribed
taskID	taskURL	validationStatus		validatorID	externalIdentifier		dateTranscribed	dateValidated	individualCount	occurrenceID	occurrenceRemarks	occurrenceStatus		vernacularName
178966547	https://volunteer.ala.org.au/validate/task/178966547	Valid		system	Tile_017-041-000_0-000.jpg		2021-05-10 13:30:45	2021-05-10 15:50:23		NO		IN FOCUS
178966547	https://volunteer.ala.org.au/validate/task/178966547	Valid		system	Tile_017-041-000_0-000.jpg		2021-05-10 13:28:29	2021-05-10 15:50:23		NO		IN FOCUS
178966547	https://volunteer.ala.org.au/validate/task/178966547	Valid		system	Tile_017-041-000_0-000.jpg		2021-05-10 15:50:23	2021-05-10 15:50:23		NO		IN FOCUS
178966547	https://volunteer.ala.org.au/validate/task/178966547	Valid		system	Tile_017-041-000_0-000.jpg			2021-05-10 15:50:23		NO		IN FOCUS
178966551	https://volunteer.ala.org.au/validate/task/178966551	Valid		system	Tile_017-045-000_0-000.jpg		2021-05-10 13:29:45	2021-05-10 15:56:52		NO		IN FOCUS
178966551	https://volunteer.ala.org.au/validate/task/178966551	Valid		system	Tile_017-045-000_0-000.jpg		2021-05-10 13:32:09	2021-05-10 15:56:52		NO		IN FOCUS
178966551	https://volunteer.ala.org.au/validate/task/178966551	Valid		system	Tile_017-045-000_0-000.jpg			2021-05-10 15:56:52		NO		IN FOCUS
178966551	https://volunteer.ala.org.au/validate/task/178966551	Valid		system	Tile_017-045-000_0-000.jpg		2021-05-10 15:56:51	2021-05-10 15:56:52		NO		IN FOCUS
178966552	https://volunteer.ala.org.au/validate/task/178966552	Valid		system	Tile_017-046-000_0-000.jpg		2021-05-10 15:57:43	2021-05-10 15:57:43		NO		IN FOCUS
178966552	https://volunteer.ala.org.au/validate/task/178966552	Valid		system	Tile_017-046-000_0-000.jpg			2021-05-10 15:57:43		NO		IN FOCUS
178966552	https://volunteer.ala.org.au/validate/task/178966552	Valid		system	Tile_017-046-000_0-000.jpg		2021-05-10 13:32:25	2021-05-10 15:57:43		NO		IN FOCUS
178966552	https://volunteer.ala.org.au/validate/task/178966552	Valid		system	Tile_017-046-000_0-000.jpg		2021-05-10 13:30:08	2021-05-10 15:57:43		NO		IN FOCUS
178966555	https://volunteer.ala.org.au/validate/task/178966555	Valid		system	Tile_017-049-000_0-000.jpg			2021-05-10 16:02:44		NO		IN FOCUS
178966555	https://volunteer.ala.org.au/validate/task/178966555	Valid		system	Tile_017-049-000_0-000.jpg		2021-05-10 16:02:43	2021-05-10 16:02:44		NO		IN FOCUS
178966555	https://volunteer.ala.org.au/validate/task/178966555	Valid		system	Tile_017-049-000_0-000.jpg		2021-05-10 13:32:01	2021-05-10 16:02:44		NO		IN FOCUS
178966555	https://volunteer.ala.org.au/validate/task/178966555	Valid		system	Tile_017-049-000_0-000.jpg		2021-05-10 13:33:14	2021-05-10 16:02:44		NO		IN FOCUS
178966550	https://volunteer.ala.org.au/validate/task/178966550	Valid		system	Tile_017-044-000_0-000.jpg			2021-05-10 16:10:59		NO		IN FOCUS
178966550	https://volunteer.ala.org.au/validate/task/178966550	Valid		system	Tile_017-044-000_0-000.jpg		2021-05-10 16:10:58	2021-05-10 16:10:59		NO		IN FOCUS
178966550	https://volunteer.ala.org.au/validate/task/178966550	Valid		system	Tile_017-044-000_0-000.jpg		2021-05-10 15:56:22	2021-05-10 16:10:59		NO		IN FOCUS
178966550	https://volunteer.ala.org.au/validate/task/178966550	Valid		system	Tile_017-044-000_0-000.jpg		2021-05-10 13:29:25	2021-05-10 16:10:59		NO		IN FOCUS
178966557	https://volunteer.ala.org.au/validate/task/178966557	Valid		system	Tile_017-051-000_0-000.jpg		2021-05-10 16:13:40	2021-05-10 16:13:41		NO		IN FOCUS
178966557	https://volunteer.ala.org.au/validate/task/178966557	Valid		system	Tile_017-051-000_0-000.jpg			2021-05-10 16:13:41		NO		IN FOCUS
178966557	https://volunteer.ala.org.au/validate/task/178966557	Valid		system	Tile_017-051-000_0-000.jpg		2021-05-10 16:04:51	2021-05-10 16:13:41		NO		IN FOCUS
178966557	https://volunteer.ala.org.au/validate/task/178966557	Valid		system	Tile_017-051-000_0-000.jpg		2021-05-10 13:33:57	2021-05-10 16:13:41		NO		IN FOCUS
178966558	https://volunteer.ala.org.au/validate/task/178966558	Valid		system	Tile_017-052-000_0-000.jpg		2021-05-10 13:34:21	2021-05-10 16:14:05		NO		IN FOCUS
178966558	https://volunteer.ala.org.au/validate/task/178966558	Valid		system	Tile_017-052-000_0-000.jpg		2021-05-10 16:14:05	2021-05-10 16:14:05		NO		IN FOCUS
178966558	https://volunteer.ala.org.au/validate/task/178966558	Valid		system	Tile_017-052-000_0-000.jpg			2021-05-10 16:14:05		NO		IN FOCUS
178966558	https://volunteer.ala.org.au/validate/task/178966558	Valid		system	Tile_017-052-000_0-000.jpg		2021-05-10 16:05:18	2021-05-10 16:14:05		NO		IN FOCUS
178966562	https://volunteer.ala.org.au/validate/task/178966562	Valid		system	Tile_017-056-000_0-000.jpg		2021-05-10 13:35:44	2021-05-10 16:16:10		NO		IN FOCUS
178966562	https://volunteer.ala.org.au/validate/task/178966562	Valid		system	Tile_017-056-000_0-000.jpg		2021-05-10 14:12:16	2021-05-10 16:16:10		NO		IN FOCUS
178966562	https://volunteer.ala.org.au/validate/task/178966562	Valid		system	Tile_017-056-000_0-000.jpg		2021-05-10 16:16:10	2021-05-10 16:16:10		NO		IN FOCUS
178966562	https://volunteer.ala.org.au/validate/task/178966562	Valid		system	Tile_017-056-000_0-000.jpg			2021-05-10 16:16:10		NO		IN FOCUS
178966565	https://volunteer.ala.org.au/validate/task/178966565	Valid		system	Tile_017-059-000_0-000.jpg			2021-05-10 16:17:52		NO		IN FOCUS
178966565	https://volunteer.ala.org.au/validate/task/178966565	Valid		system	Tile_017-059-000_0-000.jpg		2021-05-10 16:17:52	2021-05-10 16:17:52		NO		IN FOCUS
178966565	https://volunteer.ala.org.au/validate/task/178966565	Valid		system	Tile_017-059-000_0-000.jpg		2021-05-10 13:37:19	2021-05-10 16:17:52		NO		IN FOCUS
178966565	https://volunteer.ala.org.au/validate/task/178966565	Valid		system	Tile_017-059-000_0-000.jpg		2021-05-10 14:14:02	2021-05-10 16:17:52		NO		IN FOCUS
178966567	https://volunteer.ala.org.au/validate/task/178966567	Valid		system	Tile_018-001-000_0-000.jpg			2021-05-10 16:20:11		NO		IN FOCUS
178966567	https://volunteer.ala.org.au/validate/task/178966567	Valid		system	Tile_018-001-000_0-000.jpg		2021-05-10 14:14:47	2021-05-10 16:20:11		NO		IN FOCUS
178966567	https://volunteer.ala.org.au/validate/task/178966567	Valid		system	Tile_018-001-000_0-000.jpg		2021-05-10 13:37:59	2021-05-10 16:20:11		NO		IN FOCUS
178966567	https://volunteer.ala.org.au/validate/task/178966567	Valid		system	Tile_018-001-000_0-000.jpg		2021-05-10 16:20:11	2021-05-10 16:20:11		NO		IN FOCUS
178966568	https://volunteer.ala.org.au/validate/task/178966568	Valid		system	Tile_018-002-000_0-000.jpg		2021-05-10 14:15:27	2021-05-10 16:23:14		NO		IN FOCUS
178966568	https://volunteer.ala.org.au/validate/task/178966568	Valid		system	Tile_018-002-000_0-000.jpg			2021-05-10 16:23:14		NO		IN FOCUS
178966568	https://volunteer.ala.org.au/validate/task/178966568	Valid		system	Tile_018-002-000_0-000.jpg		2021-05-10 16:23:14	2021-05-10 16:23:14		NO		IN FOCUS
178966568	https://volunteer.ala.org.au/validate/task/178966568	Valid		system	Tile_018-002-000_0-000.jpg		2021-05-10 13:38:12	2021-05-10 16:23:14		NO		IN FOCUS
178966572	https://volunteer.ala.org.au/validate/task/178966572	Valid		system	Tile_018-006-000_0-000.jpg			2021-05-10 16:29:36		NO		IN FOCUS
178966572	https://volunteer.ala.org.au/validate/task/178966572	Valid		system	Tile_018-006-000_0-000.jpg		2021-05-10 16:29:35	2021-05-10 16:29:36		NO		IN FOCUS
178966572	https://volunteer.ala.org.au/validate/task/178966572	Valid		system	Tile_018-006-000_0-000.jpg		2021-05-10 14:20:59	2021-05-10 16:29:36		NO		IN FOCUS
178966572	https://volunteer.ala.org.au/validate/task/178966572	Valid		system	Tile_018-006-000_0-000.jpg		2021-05-10 13:39:13	2021-05-10 16:29:36		NO		IN FOCUS
178966573	https://volunteer.ala.org.au/validate/task/178966573	Valid		system	Tile_018-007-000_0-000.jpg		2021-05-10 14:21:39	2021-05-10 16:30:01		NO		IN FOCUS
178966573	https://volunteer.ala.org.au/validate/task/178966573	Valid		system	Tile_018-007-000_0-000.jpg		2021-05-10 16:30:00	2021-05-10 16:30:01		NO		IN FOCUS
178966573	https://volunteer.ala.org.au/validate/task/178966573	Valid		system	Tile_018-007-000_0-000.jpg			2021-05-10 16:30:01		NO		IN FOCUS
178966573	https://volunteer.ala.org.au/validate/task/178966573	Valid		system	Tile_018-007-000_0-000.jpg		2021-05-10 13:39:40	2021-05-10 16:30:01		NO		IN FOCUS
178966577	https://volunteer.ala.org.au/validate/task/178966577	Valid		system	Tile_018-011-000_0-000.jpg		2021-05-10 13:41:28	2021-05-10 16:32:09		NO		IN FOCUS
178966577	https://volunteer.ala.org.au/validate/task/178966577	Valid		system	Tile_018-011-000_0-000.jpg			2021-05-10 16:32:09		NO		IN FOCUS
178966577	https://volunteer.ala.org.au/validate/task/178966577	Valid		system	Tile_018-011-000_0-000.jpg		2021-05-10 16:32:09	2021-05-10 16:32:09		NO		IN FOCUS
178966577	https://volunteer.ala.org.au/validate/task/178966577	Valid		system	Tile_018-011-000_0-000.jpg		2021-05-10 14:25:18	2021-05-10 16:32:09		NO		IN FOCUS
178966579	https://volunteer.ala.org.au/validate/task/178966579	Valid		system	Tile_018-013-000_0-000.jpg			2021-05-10 16:33:24		NO		IN FOCUS
178966579	https://volunteer.ala.org.au/validate/task/178966579	Valid		system	Tile_018-013-000_0-000.jpg		2021-05-10 16:33:23	2021-05-10 16:33:24		NO		IN FOCUS
178966579	https://volunteer.ala.org.au/validate/task/178966579	Valid		system	Tile_018-013-000_0-000.jpg		2021-05-10 14:25:47	2021-05-10 16:33:24		NO		IN FOCUS
178966579	https://volunteer.ala.org.au/validate/task/178966579	Valid		system	Tile_018-013-000_0-000.jpg		2021-05-10 13:42:53	2021-05-10 16:33:24		NO		IN FOCUS
178966580	https://volunteer.ala.org.au/validate/task/178966580	Valid		system	Tile_018-014-000_0-000.jpg		2021-05-10 16:33:53	2021-05-10 16:33:53		NO		IN FOCUS
178966580	https://volunteer.ala.org.au/validate/task/178966580	Valid		system	Tile_018-014-000_0-000.jpg		2021-05-10 13:43:09	2021-05-10 16:33:53		NO		IN FOCUS
178966580	https://volunteer.ala.org.au/validate/task/178966580	Valid		system	Tile_018-014-000_0-000.jpg			2021-05-10 16:33:53		NO		IN FOCUS
178966580	https://volunteer.ala.org.au/validate/task/178966580	Valid		system	Tile_018-014-000_0-000.jpg		2021-05-10 14:26:16	2021-05-10 16:33:53		NO		IN FOCUS
178966582	https://volunteer.ala.org.au/validate/task/178966582	Valid		system	Tile_018-016-000_0-000.jpg			2021-05-10 16:34:57		NO		IN FOCUS
178966582	https://volunteer.ala.org.au/validate/task/178966582	Valid		system	Tile_018-016-000_0-000.jpg		2021-05-10 16:34:57	2021-05-10 16:34:57		NO		IN FOCUS
178966582	https://volunteer.ala.org.au/validate/task/178966582	Valid		system	Tile_018-016-000_0-000.jpg		2021-05-10 14:26:50	2021-05-10 16:34:57		NO		IN FOCUS
178966582	https://volunteer.ala.org.au/validate/task/178966582	Valid		system	Tile_018-016-000_0-000.jpg		2021-05-10 13:43:50	2021-05-10 16:34:57		NO		IN FOCUS
178966583	https://volunteer.ala.org.au/validate/task/178966583	Valid		system	Tile_018-017-000_0-000.jpg		2021-05-10 13:44:06	2021-05-10 16:35:24		NO		IN FOCUS
178966583	https://volunteer.ala.org.au/validate/task/178966583	Valid		system	Tile_018-017-000_0-000.jpg		2021-05-10 14:27:29	2021-05-10 16:35:24		NO		IN FOCUS
178966583	https://volunteer.ala.org.au/validate/task/178966583	Valid		system	Tile_018-017-000_0-000.jpg			2021-05-10 16:35:24		NO		IN FOCUS
178966583	https://volunteer.ala.org.au/validate/task/178966583	Valid		system	Tile_018-017-000_0-000.jpg		2021-05-10 16:35:23	2021-05-10 16:35:24		NO		IN FOCUS
178966585	https://volunteer.ala.org.au/validate/task/178966585	Valid		system	Tile_018-019-000_0-000.jpg		2021-05-10 13:44:42	2021-05-10 16:36:23		NO		IN FOCUS
178966585	https://volunteer.ala.org.au/validate/task/178966585	Valid		system	Tile_018-019-000_0-000.jpg			2021-05-10 16:36:23		NO		IN FOCUS
178966585	https://volunteer.ala.org.au/validate/task/178966585	Valid		system	Tile_018-019-000_0-000.jpg		2021-05-10 16:36:22	2021-05-10 16:36:23		NO		IN FOCUS
178966585	https://volunteer.ala.org.au/validate/task/178966585	Valid		system	Tile_018-019-000_0-000.jpg		2021-05-10 14:28:40	2021-05-10 16:36:23		NO		IN FOCUS
178966560	https://volunteer.ala.org.au/validate/task/178966560	Valid		system	Tile_017-054-000_0-000.jpg		2021-05-10 13:34:49	2021-05-10 16:46:32		NO		IN FOCUS
178966560	https://volunteer.ala.org.au/validate/task/178966560	Valid		system	Tile_017-054-000_0-000.jpg			2021-05-10 16:46:32		NO		IN FOCUS
178966560	https://volunteer.ala.org.au/validate/task/178966560	Valid		system	Tile_017-054-000_0-000.jpg		2021-05-10 16:46:32	2021-05-10 16:46:32		NO		IN FOCUS
178966560	https://volunteer.ala.org.au/validate/task/178966560	Valid		system	Tile_017-054-000_0-000.jpg		2021-05-10 16:15:23	2021-05-10 16:46:32		NO		IN FOCUS
178966561	https://volunteer.ala.org.au/validate/task/178966561	Valid		system	Tile_017-055-000_0-000.jpg		2021-05-10 13:49:21	2021-05-10 16:46:42		NO		IN FOCUS
178966561	https://volunteer.ala.org.au/validate/task/178966561	Valid		system	Tile_017-055-000_0-000.jpg		2021-05-10 16:15:46	2021-05-10 16:46:42		NO		IN FOCUS
178966561	https://volunteer.ala.org.au/validate/task/178966561	Valid		system	Tile_017-055-000_0-000.jpg			2021-05-10 16:46:42		NO		IN FOCUS
178966561	https://volunteer.ala.org.au/validate/task/178966561	Valid		system	Tile_017-055-000_0-000.jpg		2021-05-10 16:46:41	2021-05-10 16:46:42		NO		IN FOCUS
178966569	https://volunteer.ala.org.au/validate/task/178966569	Valid		system	Tile_018-003-000_0-000.jpg			2021-05-10 16:48:31		NO		IN FOCUS
178966569	https://volunteer.ala.org.au/validate/task/178966569	Valid		system	Tile_018-003-000_0-000.jpg		2021-05-10 16:48:30	2021-05-10 16:48:31		NO		IN FOCUS
178966569	https://volunteer.ala.org.au/validate/task/178966569	Valid		system	Tile_018-003-000_0-000.jpg		2021-05-10 14:16:16	2021-05-10 16:48:31		NO		IN FOCUS
178966569	https://volunteer.ala.org.au/validate/task/178966569	Valid		system	Tile_018-003-000_0-000.jpg		2021-05-10 16:23:37	2021-05-10 16:48:31		NO		IN FOCUS
178966570	https://volunteer.ala.org.au/validate/task/178966570	Valid		system	Tile_018-004-000_0-000.jpg		2021-05-10 16:28:20	2021-05-10 16:48:41		NO		IN FOCUS
178966570	https://volunteer.ala.org.au/validate/task/178966570	Valid		system	Tile_018-004-000_0-000.jpg			2021-05-10 16:48:41		NO		IN FOCUS
178966570	https://volunteer.ala.org.au/validate/task/178966570	Valid		system	Tile_018-004-000_0-000.jpg		2021-05-10 16:48:40	2021-05-10 16:48:41		NO		IN FOCUS
178966570	https://volunteer.ala.org.au/validate/task/178966570	Valid		system	Tile_018-004-000_0-000.jpg		2021-05-10 14:18:46	2021-05-10 16:48:41		NO		IN FOCUS
178966574	https://volunteer.ala.org.au/validate/task/178966574	Valid		system	Tile_018-008-000_0-000.jpg		2021-05-10 16:49:01	2021-05-10 16:49:02		NO		IN FOCUS
178966574	https://volunteer.ala.org.au/validate/task/178966574	Valid		system	Tile_018-008-000_0-000.jpg		2021-05-10 16:30:45	2021-05-10 16:49:02		NO		IN FOCUS
178966574	https://volunteer.ala.org.au/validate/task/178966574	Valid		system	Tile_018-008-000_0-000.jpg		2021-05-10 14:23:22	2021-05-10 16:49:02		NO		IN FOCUS
178966574	https://volunteer.ala.org.au/validate/task/178966574	Valid		system	Tile_018-008-000_0-000.jpg			2021-05-10 16:49:02		NO		IN FOCUS
178966578	https://volunteer.ala.org.au/validate/task/178966578	Valid		system	Tile_018-012-000_0-000.jpg		2021-05-10 16:32:51	2021-05-10 16:50:35		NO		IN FOCUS
178966578	https://volunteer.ala.org.au/validate/task/178966578	Valid		system	Tile_018-012-000_0-000.jpg		2021-05-10 16:50:35	2021-05-10 16:50:35		NO		IN FOCUS
178966578	https://volunteer.ala.org.au/validate/task/178966578	Valid		system	Tile_018-012-000_0-000.jpg			2021-05-10 16:50:35		NO		IN FOCUS
178966578	https://volunteer.ala.org.au/validate/task/178966578	Valid		system	Tile_018-012-000_0-000.jpg		2021-05-10 13:41:45	2021-05-10 16:50:35		NO		IN FOCUS
178966588	https://volunteer.ala.org.au/validate/task/178966588	Valid		system	Tile_018-022-000_0-000.jpg		2021-05-10 14:30:29	2021-05-10 16:51:55		NO		IN FOCUS
178966588	https://volunteer.ala.org.au/validate/task/178966588	Valid		system	Tile_018-022-000_0-000.jpg		2021-05-10 13:46:47	2021-05-10 16:51:55		NO		IN FOCUS
178966588	https://volunteer.ala.org.au/validate/task/178966588	Valid		system	Tile_018-022-000_0-000.jpg			2021-05-10 16:51:55		NO		IN FOCUS
178966588	https://volunteer.ala.org.au/validate/task/178966588	Valid		system	Tile_018-022-000_0-000.jpg		2021-05-10 16:51:55	2021-05-10 16:51:55		NO		IN FOCUS
178966589	https://volunteer.ala.org.au/validate/task/178966589	Valid		system	Tile_018-023-000_0-000.jpg		2021-05-10 14:30:54	2021-05-10 16:52:05		NO		IN FOCUS
178966589	https://volunteer.ala.org.au/validate/task/178966589	Valid		system	Tile_018-023-000_0-000.jpg		2021-05-10 16:52:04	2021-05-10 16:52:05		NO		IN FOCUS
178966589	https://volunteer.ala.org.au/validate/task/178966589	Valid		system	Tile_018-023-000_0-000.jpg			2021-05-10 16:52:05		NO		IN FOCUS
178966589	https://volunteer.ala.org.au/validate/task/178966589	Valid		system	Tile_018-023-000_0-000.jpg		2021-05-10 13:47:03	2021-05-10 16:52:05		NO		IN FOCUS
178966594	https://volunteer.ala.org.au/validate/task/178966594	Valid		system	Tile_018-028-000_0-000.jpg		2021-05-10 14:36:21	2021-05-10 16:53:57		NO		IN FOCUS
178966594	https://volunteer.ala.org.au/validate/task/178966594	Valid		system	Tile_018-028-000_0-000.jpg			2021-05-10 16:53:57		NO		IN FOCUS
178966594	https://volunteer.ala.org.au/validate/task/178966594	Valid		system	Tile_018-028-000_0-000.jpg		2021-05-10 16:53:56	2021-05-10 16:53:57		NO		IN FOCUS
178966594	https://volunteer.ala.org.au/validate/task/178966594	Valid		system	Tile_018-028-000_0-000.jpg		2021-05-10 13:51:06	2021-05-10 16:53:57		NO		IN FOCUS
178966596	https://volunteer.ala.org.au/validate/task/178966596	Valid		system	Tile_018-030-000_0-000.jpg		2021-05-10 16:54:23	2021-05-10 16:54:24		NO		IN FOCUS
178966596	https://volunteer.ala.org.au/validate/task/178966596	Valid		system	Tile_018-030-000_0-000.jpg			2021-05-10 16:54:24		NO		IN FOCUS
178966596	https://volunteer.ala.org.au/validate/task/178966596	Valid		system	Tile_018-030-000_0-000.jpg		2021-05-10 14:37:35	2021-05-10 16:54:24		NO		IN FOCUS
178966596	https://volunteer.ala.org.au/validate/task/178966596	Valid		system	Tile_018-030-000_0-000.jpg		2021-05-10 13:51:53	2021-05-10 16:54:24		NO		IN FOCUS
178966600	https://volunteer.ala.org.au/validate/task/178966600	Valid		system	Tile_018-034-000_0-000.jpg		2021-05-10 14:40:17	2021-05-10 16:55:31		NO		IN FOCUS
178966600	https://volunteer.ala.org.au/validate/task/178966600	Valid		system	Tile_018-034-000_0-000.jpg		2021-05-10 13:54:27	2021-05-10 16:55:31		NO		IN FOCUS
178966600	https://volunteer.ala.org.au/validate/task/178966600	Valid		system	Tile_018-034-000_0-000.jpg		2021-05-10 16:55:31	2021-05-10 16:55:31		NO		IN FOCUS
178966600	https://volunteer.ala.org.au/validate/task/178966600	Valid		system	Tile_018-034-000_0-000.jpg			2021-05-10 16:55:31		NO		IN FOCUS
178966603	https://volunteer.ala.org.au/validate/task/178966603	Valid		system	Tile_018-037-000_0-000.jpg		2021-05-10 14:42:37	2021-05-10 16:56:03		NO		IN FOCUS
178966603	https://volunteer.ala.org.au/validate/task/178966603	Valid		system	Tile_018-037-000_0-000.jpg		2021-05-10 16:56:03	2021-05-10 16:56:03		NO		IN FOCUS
178966603	https://volunteer.ala.org.au/validate/task/178966603	Valid		system	Tile_018-037-000_0-000.jpg			2021-05-10 16:56:03		NO		IN FOCUS
178966603	https://volunteer.ala.org.au/validate/task/178966603	Valid		system	Tile_018-037-000_0-000.jpg		2021-05-10 13:55:27	2021-05-10 16:56:03		NO		IN FOCUS
178966604	https://volunteer.ala.org.au/validate/task/178966604	Valid		system	Tile_018-038-000_0-000.jpg		2021-05-10 13:55:46	2021-05-10 16:56:15		NO		IN FOCUS
178966604	https://volunteer.ala.org.au/validate/task/178966604	Valid		system	Tile_018-038-000_0-000.jpg		2021-05-10 14:43:12	2021-05-10 16:56:15		NO		IN FOCUS
178966604	https://volunteer.ala.org.au/validate/task/178966604	Valid		system	Tile_018-038-000_0-000.jpg			2021-05-10 16:56:15		NO		IN FOCUS
178966604	https://volunteer.ala.org.au/validate/task/178966604	Valid		system	Tile_018-038-000_0-000.jpg		2021-05-10 16:56:14	2021-05-10 16:56:15		NO		IN FOCUS
178966610	https://volunteer.ala.org.au/validate/task/178966610	Valid		system	Tile_018-044-000_0-000.jpg		2021-05-10 13:57:33	2021-05-10 16:58:13		NO		IN FOCUS
178966610	https://volunteer.ala.org.au/validate/task/178966610	Valid		system	Tile_018-044-000_0-000.jpg		2021-05-10 16:58:11	2021-05-10 16:58:13		NO		IN FOCUS
178966610	https://volunteer.ala.org.au/validate/task/178966610	Valid		system	Tile_018-044-000_0-000.jpg			2021-05-10 16:58:13		NO		IN FOCUS
178966610	https://volunteer.ala.org.au/validate/task/178966610	Valid		system	Tile_018-044-000_0-000.jpg		2021-05-10 14:47:19	2021-05-10 16:58:13		NO		IN FOCUS
178966611	https://volunteer.ala.org.au/validate/task/178966611	Valid		system	Tile_018-045-000_0-000.jpg		2021-05-10 13:57:47	2021-05-10 16:58:23		NO		IN FOCUS
178966611	https://volunteer.ala.org.au/validate/task/178966611	Valid		system	Tile_018-045-000_0-000.jpg			2021-05-10 16:58:23		NO		IN FOCUS
178966611	https://volunteer.ala.org.au/validate/task/178966611	Valid		system	Tile_018-045-000_0-000.jpg		2021-05-10 16:58:22	2021-05-10 16:58:23		NO		IN FOCUS
178966611	https://volunteer.ala.org.au/validate/task/178966611	Valid		system	Tile_018-045-000_0-000.jpg		2021-05-10 14:47:56	2021-05-10 16:58:23		NO		IN FOCUS
178966615	https://volunteer.ala.org.au/validate/task/178966615	Valid		system	Tile_018-049-000_0-000.jpg		2021-05-10 14:00:03	2021-05-10 17:00:19	1	YES	EDGE	IN FOCUS		Unknown
178966615	https://volunteer.ala.org.au/validate/task/178966615	Valid		system	Tile_018-049-000_0-000.jpg		2021-05-10 17:00:19	2021-05-10 17:00:19	1	YES	EDGE	IN FOCUS		Unknown
178966615	https://volunteer.ala.org.au/validate/task/178966615	Valid		system	Tile_018-049-000_0-000.jpg			2021-05-10 17:00:19	1	YES	EDGE	IN FOCUS		Unknown
178966615	https://volunteer.ala.org.au/validate/task/178966615	Valid		system	Tile_018-049-000_0-000.jpg		2021-05-10 14:51:50	2021-05-10 17:00:19	1	YES	EDGE	IN FOCUS		Unknown
178966620	https://volunteer.ala.org.au/validate/task/178966620	Valid		system	Tile_018-054-000_0-000.jpg		2021-05-10 14:02:28	2021-05-10 17:01:46		NO		IN FOCUS
178966620	https://volunteer.ala.org.au/validate/task/178966620	Valid		system	Tile_018-054-000_0-000.jpg			2021-05-10 17:01:46		NO		IN FOCUS
178966620	https://volunteer.ala.org.au/validate/task/178966620	Valid		system	Tile_018-054-000_0-000.jpg		2021-05-10 17:01:46	2021-05-10 17:01:46		NO		IN FOCUS
178966620	https://volunteer.ala.org.au/validate/task/178966620	Valid		system	Tile_018-054-000_0-000.jpg		2021-05-10 14:54:34	2021-05-10 17:01:46		NO		IN FOCUS
178966628	https://volunteer.ala.org.au/validate/task/178966628	Valid		system	Tile_019-002-000_0-000.jpg		2021-05-10 15:02:21	2021-05-10 17:09:55		NO		IN FOCUS
178966628	https://volunteer.ala.org.au/validate/task/178966628	Valid		system	Tile_019-002-000_0-000.jpg			2021-05-10 17:09:55		NO		IN FOCUS
178966628	https://volunteer.ala.org.au/validate/task/178966628	Valid		system	Tile_019-002-000_0-000.jpg		2021-05-10 17:09:54	2021-05-10 17:09:55		NO		IN FOCUS
178966628	https://volunteer.ala.org.au/validate/task/178966628	Valid		system	Tile_019-002-000_0-000.jpg		2021-05-10 14:06:44	2021-05-10 17:09:55		NO		IN FOCUS
178966631	https://volunteer.ala.org.au/validate/task/178966631	Valid		system	Tile_019-005-000_0-000.jpg		2021-05-10 15:29:56	2021-05-10 17:11:44		NO		IN FOCUS
178966631	https://volunteer.ala.org.au/validate/task/178966631	Valid		system	Tile_019-005-000_0-000.jpg			2021-05-10 17:11:44		NO		IN FOCUS
178966631	https://volunteer.ala.org.au/validate/task/178966631	Valid		system	Tile_019-005-000_0-000.jpg		2021-05-10 17:11:43	2021-05-10 17:11:44		NO		IN FOCUS
178966631	https://volunteer.ala.org.au/validate/task/178966631	Valid		system	Tile_019-005-000_0-000.jpg		2021-05-10 14:07:39	2021-05-10 17:11:44		NO		IN FOCUS
178966586	https://volunteer.ala.org.au/validate/task/178966586	Valid		system	Tile_018-020-000_0-000.jpg		2021-05-10 14:29:14	2021-05-10 17:12:20		NO		IN FOCUS
178966586	https://volunteer.ala.org.au/validate/task/178966586	Valid		system	Tile_018-020-000_0-000.jpg		2021-05-10 17:12:20	2021-05-10 17:12:20		NO		IN FOCUS
178966586	https://volunteer.ala.org.au/validate/task/178966586	Valid		system	Tile_018-020-000_0-000.jpg		2021-05-10 16:51:28	2021-05-10 17:12:20		NO		IN FOCUS
178966586	https://volunteer.ala.org.au/validate/task/178966586	Valid		system	Tile_018-020-000_0-000.jpg			2021-05-10 17:12:20		NO		IN FOCUS
178966633	https://volunteer.ala.org.au/validate/task/178966633	Valid		system	Tile_019-007-000_0-000.jpg			2021-05-10 17:12:51		NO		IN FOCUS
178966633	https://volunteer.ala.org.au/validate/task/178966633	Valid		system	Tile_019-007-000_0-000.jpg		2021-05-10 15:31:04	2021-05-10 17:12:51		NO		IN FOCUS
178966633	https://volunteer.ala.org.au/validate/task/178966633	Valid		system	Tile_019-007-000_0-000.jpg		2021-05-10 17:12:51	2021-05-10 17:12:51		NO		IN FOCUS
178966633	https://volunteer.ala.org.au/validate/task/178966633	Valid		system	Tile_019-007-000_0-000.jpg		2021-05-10 14:08:37	2021-05-10 17:12:51		NO		IN FOCUS
178966642	https://volunteer.ala.org.au/validate/task/178966642	Valid		system	Tile_019-016-000_0-000.jpg		2021-05-10 15:38:33	2021-05-10 17:17:52		NO		IN FOCUS
178966642	https://volunteer.ala.org.au/validate/task/178966642	Valid		system	Tile_019-016-000_0-000.jpg			2021-05-10 17:17:52		NO		IN FOCUS
178966642	https://volunteer.ala.org.au/validate/task/178966642	Valid		system	Tile_019-016-000_0-000.jpg		2021-05-10 17:17:50	2021-05-10 17:17:52		NO		IN FOCUS
178966642	https://volunteer.ala.org.au/validate/task/178966642	Valid		system	Tile_019-016-000_0-000.jpg		2021-05-10 14:12:29	2021-05-10 17:17:52		NO		IN FOCUS
178966645	https://volunteer.ala.org.au/validate/task/178966645	Valid		system	Tile_019-019-000_0-000.jpg			2021-05-10 17:19:28		NO		IN FOCUS
178966645	https://volunteer.ala.org.au/validate/task/178966645	Valid		system	Tile_019-019-000_0-000.jpg		2021-05-10 17:19:27	2021-05-10 17:19:28		NO		IN FOCUS
178966645	https://volunteer.ala.org.au/validate/task/178966645	Valid		system	Tile_019-019-000_0-000.jpg		2021-05-10 14:13:02	2021-05-10 17:19:28		NO		IN FOCUS
178966645	https://volunteer.ala.org.au/validate/task/178966645	Valid		system	Tile_019-019-000_0-000.jpg		2021-05-10 15:39:59	2021-05-10 17:19:28		NO		IN FOCUS
178966646	https://volunteer.ala.org.au/validate/task/178966646	Valid		system	Tile_019-020-000_0-000.jpg		2021-05-10 15:40:43	2021-05-10 17:20:07		NO		IN FOCUS
178966646	https://volunteer.ala.org.au/validate/task/178966646	Valid		system	Tile_019-020-000_0-000.jpg		2021-05-10 17:20:07	2021-05-10 17:20:07		NO		IN FOCUS
178966646	https://volunteer.ala.org.au/validate/task/178966646	Valid		system	Tile_019-020-000_0-000.jpg		2021-05-10 14:13:35	2021-05-10 17:20:07		NO		IN FOCUS
178966646	https://volunteer.ala.org.au/validate/task/178966646	Valid		system	Tile_019-020-000_0-000.jpg			2021-05-10 17:20:07		NO		IN FOCUS
178966650	https://volunteer.ala.org.au/validate/task/178966650	Valid		system	Tile_019-024-000_0-000.jpg			2021-05-10 17:22:51		NO		IN FOCUS
178966650	https://volunteer.ala.org.au/validate/task/178966650	Valid		system	Tile_019-024-000_0-000.jpg		2021-05-10 14:14:48	2021-05-10 17:22:51		NO		IN FOCUS
178966650	https://volunteer.ala.org.au/validate/task/178966650	Valid		system	Tile_019-024-000_0-000.jpg		2021-05-10 17:22:51	2021-05-10 17:22:51		NO		IN FOCUS
178966650	https://volunteer.ala.org.au/validate/task/178966650	Valid		system	Tile_019-024-000_0-000.jpg		2021-05-10 15:42:57	2021-05-10 17:22:51		NO		IN FOCUS
178966652	https://volunteer.ala.org.au/validate/task/178966652	Valid		system	Tile_019-026-000_0-000.jpg			2021-05-10 17:24:52	1	YES	EDGE	IN FOCUS		Nothofagus pollen
178966652	https://volunteer.ala.org.au/validate/task/178966652	Valid		system	Tile_019-026-000_0-000.jpg		2021-05-10 17:24:52	2021-05-10 17:24:52	1	YES	EDGE	IN FOCUS		Nothofagus pollen
178966652	https://volunteer.ala.org.au/validate/task/178966652	Valid		system	Tile_019-026-000_0-000.jpg		2021-05-10 15:45:00	2021-05-10 17:24:52	1	YES	EDGE	IN FOCUS		Nothofagus pollen
178966652	https://volunteer.ala.org.au/validate/task/178966652	Valid		system	Tile_019-026-000_0-000.jpg		2021-05-10 14:15:35	2021-05-10 17:24:52	1	YES	EDGE	IN FOCUS		Nothofagus pollen
178966656	https://volunteer.ala.org.au/validate/task/178966656	Valid		system	Tile_019-030-000_0-000.jpg			2021-05-10 17:26:43	1	YES	MIDDLE	IN FOCUS		Fungal spores
178966656	https://volunteer.ala.org.au/validate/task/178966656	Valid		system	Tile_019-030-000_0-000.jpg		2021-05-10 17:26:42	2021-05-10 17:26:43	1	YES	MIDDLE	IN FOCUS		Fungal spores
178966656	https://volunteer.ala.org.au/validate/task/178966656	Valid		system	Tile_019-030-000_0-000.jpg		2021-05-10 15:47:20	2021-05-10 17:26:43	1	YES	MIDDLE	IN FOCUS		Fungal spores
178966656	https://volunteer.ala.org.au/validate/task/178966656	Valid		system	Tile_019-030-000_0-000.jpg		2021-05-10 14:18:28	2021-05-10 17:26:43	1	YES	MIDDLE	IN FOCUS		Fungal spores
178966657	https://volunteer.ala.org.au/validate/task/178966657	Valid		system	Tile_019-031-000_0-000.jpg		2021-05-10 15:47:51	2021-05-10 17:27:19		NO		IN FOCUS
178966657	https://volunteer.ala.org.au/validate/task/178966657	Valid		system	Tile_019-031-000_0-000.jpg			2021-05-10 17:27:19		NO		IN FOCUS
178966657	https://volunteer.ala.org.au/validate/task/178966657	Valid		system	Tile_019-031-000_0-000.jpg		2021-05-10 14:18:48	2021-05-10 17:27:19		NO		IN FOCUS
178966657	https://volunteer.ala.org.au/validate/task/178966657	Valid		system	Tile_019-031-000_0-000.jpg		2021-05-10 17:27:19	2021-05-10 17:27:19		NO		IN FOCUS
178966662	https://volunteer.ala.org.au/validate/task/178966662	Valid		system	Tile_019-036-000_0-000.jpg		2021-05-10 14:19:58	2021-05-10 17:29:48		NO		IN FOCUS
178966662	https://volunteer.ala.org.au/validate/task/178966662	Valid		system	Tile_019-036-000_0-000.jpg			2021-05-10 17:29:48		NO		IN FOCUS
178966662	https://volunteer.ala.org.au/validate/task/178966662	Valid		system	Tile_019-036-000_0-000.jpg		2021-05-10 17:29:48	2021-05-10 17:29:48		NO		IN FOCUS
178966662	https://volunteer.ala.org.au/validate/task/178966662	Valid		system	Tile_019-036-000_0-000.jpg		2021-05-10 15:51:03	2021-05-10 17:29:48		NO		IN FOCUS
178966665	https://volunteer.ala.org.au/validate/task/178966665	Valid		system	Tile_019-039-000_0-000.jpg		2021-05-10 15:52:31	2021-05-10 17:31:04		NO		IN FOCUS
178966665	https://volunteer.ala.org.au/validate/task/178966665	Valid		system	Tile_019-039-000_0-000.jpg		2021-05-10 14:20:32	2021-05-10 17:31:04		NO		IN FOCUS
178966665	https://volunteer.ala.org.au/validate/task/178966665	Valid		system	Tile_019-039-000_0-000.jpg		2021-05-10 17:31:04	2021-05-10 17:31:04		NO		IN FOCUS
178966665	https://volunteer.ala.org.au/validate/task/178966665	Valid		system	Tile_019-039-000_0-000.jpg			2021-05-10 17:31:04		NO		IN FOCUS
178966666	https://volunteer.ala.org.au/validate/task/178966666	Valid		system	Tile_019-040-000_0-000.jpg		2021-05-10 17:31:23	2021-05-10 17:31:23		NO		IN FOCUS
178966666	https://volunteer.ala.org.au/validate/task/178966666	Valid		system	Tile_019-040-000_0-000.jpg		2021-05-10 15:53:06	2021-05-10 17:31:23		NO		IN FOCUS
178966666	https://volunteer.ala.org.au/validate/task/178966666	Valid		system	Tile_019-040-000_0-000.jpg		2021-05-10 14:21:03	2021-05-10 17:31:23		NO		IN FOCUS
178966666	https://volunteer.ala.org.au/validate/task/178966666	Valid		system	Tile_019-040-000_0-000.jpg			2021-05-10 17:31:23		NO		IN FOCUS
178966667	https://volunteer.ala.org.au/validate/task/178966667	Valid		system	Tile_019-041-000_0-000.jpg			2021-05-10 17:31:52		NO		IN FOCUS
178966667	https://volunteer.ala.org.au/validate/task/178966667	Valid		system	Tile_019-041-000_0-000.jpg		2021-05-10 17:31:52	2021-05-10 17:31:52		NO		IN FOCUS
178966667	https://volunteer.ala.org.au/validate/task/178966667	Valid		system	Tile_019-041-000_0-000.jpg		2021-05-10 14:21:22	2021-05-10 17:31:52		NO		IN FOCUS
178966667	https://volunteer.ala.org.au/validate/task/178966667	Valid		system	Tile_019-041-000_0-000.jpg		2021-05-10 15:53:35	2021-05-10 17:31:52		NO		IN FOCUS
178966668	https://volunteer.ala.org.au/validate/task/178966668	Valid		system	Tile_019-042-000_0-000.jpg		2021-05-10 15:54:02	2021-05-10 17:32:06		NO		IN FOCUS
178966668	https://volunteer.ala.org.au/validate/task/178966668	Valid		system	Tile_019-042-000_0-000.jpg			2021-05-10 17:32:06		NO		IN FOCUS
178966668	https://volunteer.ala.org.au/validate/task/178966668	Valid		system	Tile_019-042-000_0-000.jpg		2021-05-10 14:21:35	2021-05-10 17:32:06		NO		IN FOCUS
178966668	https://volunteer.ala.org.au/validate/task/178966668	Valid		system	Tile_019-042-000_0-000.jpg		2021-05-10 17:32:06	2021-05-10 17:32:06		NO		IN FOCUS
178966669	https://volunteer.ala.org.au/validate/task/178966669	Valid		system	Tile_019-043-000_0-000.jpg		2021-05-10 14:23:14	2021-05-10 17:32:23		NO		IN FOCUS
178966669	https://volunteer.ala.org.au/validate/task/178966669	Valid		system	Tile_019-043-000_0-000.jpg			2021-05-10 17:32:23		NO		IN FOCUS
178966669	https://volunteer.ala.org.au/validate/task/178966669	Valid		system	Tile_019-043-000_0-000.jpg		2021-05-10 17:32:23	2021-05-10 17:32:23		NO		IN FOCUS
178966669	https://volunteer.ala.org.au/validate/task/178966669	Valid		system	Tile_019-043-000_0-000.jpg		2021-05-10 15:54:27	2021-05-10 17:32:23		NO		IN FOCUS
178966670	https://volunteer.ala.org.au/validate/task/178966670	Valid		system	Tile_019-044-000_0-000.jpg		2021-05-10 14:23:35	2021-05-10 17:33:17		NO		IN FOCUS
178966670	https://volunteer.ala.org.au/validate/task/178966670	Valid		system	Tile_019-044-000_0-000.jpg		2021-05-10 15:55:11	2021-05-10 17:33:17		NO		IN FOCUS
178966670	https://volunteer.ala.org.au/validate/task/178966670	Valid		system	Tile_019-044-000_0-000.jpg		2021-05-10 17:33:17	2021-05-10 17:33:17		NO		IN FOCUS
178966670	https://volunteer.ala.org.au/validate/task/178966670	Valid		system	Tile_019-044-000_0-000.jpg			2021-05-10 17:33:17		NO		IN FOCUS
178966671	https://volunteer.ala.org.au/validate/task/178966671	Valid		system	Tile_019-045-000_0-000.jpg		2021-05-10 17:33:37	2021-05-10 17:33:37				OUT OF FOCUS
178966671	https://volunteer.ala.org.au/validate/task/178966671	Valid		system	Tile_019-045-000_0-000.jpg			2021-05-10 17:33:37				OUT OF FOCUS
178966671	https://volunteer.ala.org.au/validate/task/178966671	Valid		system	Tile_019-045-000_0-000.jpg		2021-05-10 15:55:30	2021-05-10 17:33:37				OUT OF FOCUS
178966671	https://volunteer.ala.org.au/validate/task/178966671	Valid		system	Tile_019-045-000_0-000.jpg		2021-05-10 14:23:54	2021-05-10 17:33:37				OUT OF FOCUS
178966673	https://volunteer.ala.org.au/validate/task/178966673	Valid		system	Tile_019-047-000_0-000.jpg			2021-05-10 17:34:08		NO		IN FOCUS
178966673	https://volunteer.ala.org.au/validate/task/178966673	Valid		system	Tile_019-047-000_0-000.jpg		2021-05-10 17:34:08	2021-05-10 17:34:08		NO		IN FOCUS
178966673	https://volunteer.ala.org.au/validate/task/178966673	Valid		system	Tile_019-047-000_0-000.jpg		2021-05-10 14:24:26	2021-05-10 17:34:08		NO		IN FOCUS
178966673	https://volunteer.ala.org.au/validate/task/178966673	Valid		system	Tile_019-047-000_0-000.jpg		2021-05-10 15:57:54	2021-05-10 17:34:08		NO		IN FOCUS
178966674	https://volunteer.ala.org.au/validate/task/178966674	Valid		system	Tile_019-048-000_0-000.jpg		2021-05-10 16:00:16	2021-05-10 17:34:32		NO		IN FOCUS
178966674	https://volunteer.ala.org.au/validate/task/178966674	Valid		system	Tile_019-048-000_0-000.jpg			2021-05-10 17:34:32		NO		IN FOCUS
178966674	https://volunteer.ala.org.au/validate/task/178966674	Valid		system	Tile_019-048-000_0-000.jpg		2021-05-10 14:24:53	2021-05-10 17:34:32		NO		IN FOCUS
178966674	https://volunteer.ala.org.au/validate/task/178966674	Valid		system	Tile_019-048-000_0-000.jpg		2021-05-10 17:34:32	2021-05-10 17:34:32		NO		IN FOCUS
178966675	https://volunteer.ala.org.au/validate/task/178966675	Valid		system	Tile_019-049-000_0-000.jpg		2021-05-10 14:25:23	2021-05-10 17:35:11	1	YES	EDGE	IN FOCUS		Unknown
178966675	https://volunteer.ala.org.au/validate/task/178966675	Valid		system	Tile_019-049-000_0-000.jpg		2021-05-10 16:21:08	2021-05-10 17:35:11	1	YES	EDGE	IN FOCUS		Unknown
178966675	https://volunteer.ala.org.au/validate/task/178966675	Valid		system	Tile_019-049-000_0-000.jpg			2021-05-10 17:35:11	1	YES	EDGE	IN FOCUS		Unknown
178966675	https://volunteer.ala.org.au/validate/task/178966675	Valid		system	Tile_019-049-000_0-000.jpg		2021-05-10 17:35:10	2021-05-10 17:35:11	1	YES	EDGE	IN FOCUS		Unknown
178966676	https://volunteer.ala.org.au/validate/task/178966676	Valid		system	Tile_019-050-000_0-000.jpg		2021-05-10 17:36:05	2021-05-10 17:36:05		NO		IN FOCUS
178966676	https://volunteer.ala.org.au/validate/task/178966676	Valid		system	Tile_019-050-000_0-000.jpg			2021-05-10 17:36:05		NO		IN FOCUS
178966676	https://volunteer.ala.org.au/validate/task/178966676	Valid		system	Tile_019-050-000_0-000.jpg		2021-05-10 16:21:34	2021-05-10 17:36:05		NO		IN FOCUS
178966676	https://volunteer.ala.org.au/validate/task/178966676	Valid		system	Tile_019-050-000_0-000.jpg		2021-05-10 14:25:37	2021-05-10 17:36:05		NO		IN FOCUS
178966677	https://volunteer.ala.org.au/validate/task/178966677	Valid		system	Tile_019-051-000_0-000.jpg		2021-05-10 14:25:50	2021-05-10 17:36:21		NO		IN FOCUS
178966677	https://volunteer.ala.org.au/validate/task/178966677	Valid		system	Tile_019-051-000_0-000.jpg			2021-05-10 17:36:21		NO		IN FOCUS
178966677	https://volunteer.ala.org.au/validate/task/178966677	Valid		system	Tile_019-051-000_0-000.jpg		2021-05-10 16:22:06	2021-05-10 17:36:21		NO		IN FOCUS
178966677	https://volunteer.ala.org.au/validate/task/178966677	Valid		system	Tile_019-051-000_0-000.jpg		2021-05-10 17:36:21	2021-05-10 17:36:21		NO		IN FOCUS
178966687	https://volunteer.ala.org.au/validate/task/178966687	Valid		system	Tile_020-001-000_0-000.jpg			2021-05-10 17:42:05		NO		IN FOCUS
178966687	https://volunteer.ala.org.au/validate/task/178966687	Valid		system	Tile_020-001-000_0-000.jpg		2021-05-10 17:42:05	2021-05-10 17:42:05		NO		IN FOCUS
178966687	https://volunteer.ala.org.au/validate/task/178966687	Valid		system	Tile_020-001-000_0-000.jpg		2021-05-10 14:30:08	2021-05-10 17:42:05		NO		IN FOCUS
178966687	https://volunteer.ala.org.au/validate/task/178966687	Valid		system	Tile_020-001-000_0-000.jpg		2021-05-10 16:29:27	2021-05-10 17:42:05		NO		IN FOCUS
178966688	https://volunteer.ala.org.au/validate/task/178966688	Valid		system	Tile_020-002-000_0-000.jpg		2021-05-10 14:30:31	2021-05-10 17:42:38		NO		IN FOCUS
178966688	https://volunteer.ala.org.au/validate/task/178966688	Valid		system	Tile_020-002-000_0-000.jpg		2021-05-10 16:29:59	2021-05-10 17:42:38		NO		IN FOCUS
178966688	https://volunteer.ala.org.au/validate/task/178966688	Valid		system	Tile_020-002-000_0-000.jpg		2021-05-10 17:42:38	2021-05-10 17:42:38		NO		IN FOCUS
178966688	https://volunteer.ala.org.au/validate/task/178966688	Valid		system	Tile_020-002-000_0-000.jpg			2021-05-10 17:42:38		NO		IN FOCUS
178966690	https://volunteer.ala.org.au/validate/task/178966690	Valid		system	Tile_020-004-000_0-000.jpg		2021-05-10 17:43:10	2021-05-10 17:43:10		NO		IN FOCUS
178966690	https://volunteer.ala.org.au/validate/task/178966690	Valid		system	Tile_020-004-000_0-000.jpg		2021-05-10 14:33:56	2021-05-10 17:43:10		NO		IN FOCUS
178966690	https://volunteer.ala.org.au/validate/task/178966690	Valid		system	Tile_020-004-000_0-000.jpg		2021-05-10 16:31:30	2021-05-10 17:43:10		NO		IN FOCUS
178966690	https://volunteer.ala.org.au/validate/task/178966690	Valid		system	Tile_020-004-000_0-000.jpg			2021-05-10 17:43:10		NO		IN FOCUS
178966691	https://volunteer.ala.org.au/validate/task/178966691	Valid		system	Tile_020-005-000_0-000.jpg		2021-05-10 17:43:26	2021-05-10 17:43:28		NO		IN FOCUS
178966691	https://volunteer.ala.org.au/validate/task/178966691	Valid		system	Tile_020-005-000_0-000.jpg		2021-05-10 16:32:08	2021-05-10 17:43:28		NO		IN FOCUS
178966691	https://volunteer.ala.org.au/validate/task/178966691	Valid		system	Tile_020-005-000_0-000.jpg			2021-05-10 17:43:28		NO		IN FOCUS
178966691	https://volunteer.ala.org.au/validate/task/178966691	Valid		system	Tile_020-005-000_0-000.jpg		2021-05-10 14:34:10	2021-05-10 17:43:28		NO		IN FOCUS
178966699	https://volunteer.ala.org.au/validate/task/178966699	Valid		system	Tile_020-013-000_0-000.jpg		2021-05-10 16:37:13	2021-05-10 17:47:00		NO		IN FOCUS
178966699	https://volunteer.ala.org.au/validate/task/178966699	Valid		system	Tile_020-013-000_0-000.jpg		2021-05-10 17:46:59	2021-05-10 17:47:00		NO		IN FOCUS
178966699	https://volunteer.ala.org.au/validate/task/178966699	Valid		system	Tile_020-013-000_0-000.jpg		2021-05-10 14:35:52	2021-05-10 17:47:00		NO		IN FOCUS
178966699	https://volunteer.ala.org.au/validate/task/178966699	Valid		system	Tile_020-013-000_0-000.jpg			2021-05-10 17:47:00		NO		IN FOCUS
178966595	https://volunteer.ala.org.au/validate/task/178966595	Valid		system	Tile_018-029-000_0-000.jpg		2021-05-10 17:47:18	2021-05-10 17:47:18		NO		IN FOCUS
178966595	https://volunteer.ala.org.au/validate/task/178966595	Valid		system	Tile_018-029-000_0-000.jpg			2021-05-10 17:47:18		NO		IN FOCUS
178966595	https://volunteer.ala.org.au/validate/task/178966595	Valid		system	Tile_018-029-000_0-000.jpg		2021-05-10 16:54:12	2021-05-10 17:47:18		NO		IN FOCUS
178966595	https://volunteer.ala.org.au/validate/task/178966595	Valid		system	Tile_018-029-000_0-000.jpg		2021-05-10 14:36:57	2021-05-10 17:47:18		NO		IN FOCUS
178966700	https://volunteer.ala.org.au/validate/task/178966700	Valid		system	Tile_020-014-000_0-000.jpg			2021-05-10 17:47:27		NO		IN FOCUS
178966700	https://volunteer.ala.org.au/validate/task/178966700	Valid		system	Tile_020-014-000_0-000.jpg		2021-05-10 17:47:27	2021-05-10 17:47:27		NO		IN FOCUS
178966700	https://volunteer.ala.org.au/validate/task/178966700	Valid		system	Tile_020-014-000_0-000.jpg		2021-05-10 14:38:07	2021-05-10 17:47:27		NO		IN FOCUS
178966700	https://volunteer.ala.org.au/validate/task/178966700	Valid		system	Tile_020-014-000_0-000.jpg		2021-05-10 16:37:45	2021-05-10 17:47:27		NO		IN FOCUS
178966598	https://volunteer.ala.org.au/validate/task/178966598	Valid		system	Tile_018-032-000_0-000.jpg		2021-05-10 14:39:16	2021-05-10 17:47:43		NO		IN FOCUS
178966598	https://volunteer.ala.org.au/validate/task/178966598	Valid		system	Tile_018-032-000_0-000.jpg			2021-05-10 17:47:43		NO		IN FOCUS
178966598	https://volunteer.ala.org.au/validate/task/178966598	Valid		system	Tile_018-032-000_0-000.jpg		2021-05-10 17:47:43	2021-05-10 17:47:43		NO		IN FOCUS
178966598	https://volunteer.ala.org.au/validate/task/178966598	Valid		system	Tile_018-032-000_0-000.jpg		2021-05-10 16:54:58	2021-05-10 17:47:43		NO		IN FOCUS
178966599	https://volunteer.ala.org.au/validate/task/178966599	Valid		system	Tile_018-033-000_0-000.jpg			2021-05-10 17:47:56		NO		IN FOCUS
178966599	https://volunteer.ala.org.au/validate/task/178966599	Valid		system	Tile_018-033-000_0-000.jpg		2021-05-10 16:55:14	2021-05-10 17:47:56		NO		IN FOCUS
178966599	https://volunteer.ala.org.au/validate/task/178966599	Valid		system	Tile_018-033-000_0-000.jpg		2021-05-10 17:47:56	2021-05-10 17:47:56		NO		IN FOCUS
178966599	https://volunteer.ala.org.au/validate/task/178966599	Valid		system	Tile_018-033-000_0-000.jpg		2021-05-10 14:39:46	2021-05-10 17:47:56		NO		IN FOCUS
178966601	https://volunteer.ala.org.au/validate/task/178966601	Valid		system	Tile_018-035-000_0-000.jpg		2021-05-10 14:40:52	2021-05-10 17:48:10		NO		IN FOCUS
178966601	https://volunteer.ala.org.au/validate/task/178966601	Valid		system	Tile_018-035-000_0-000.jpg		2021-05-10 17:48:09	2021-05-10 17:48:10		NO		IN FOCUS
178966601	https://volunteer.ala.org.au/validate/task/178966601	Valid		system	Tile_018-035-000_0-000.jpg			2021-05-10 17:48:10		NO		IN FOCUS
178966601	https://volunteer.ala.org.au/validate/task/178966601	Valid		system	Tile_018-035-000_0-000.jpg		2021-05-10 16:55:42	2021-05-10 17:48:10		NO		IN FOCUS
178966602	https://volunteer.ala.org.au/validate/task/178966602	Valid		system	Tile_018-036-000_0-000.jpg		2021-05-10 16:55:53	2021-05-10 17:48:22		NO		IN FOCUS
178966602	https://volunteer.ala.org.au/validate/task/178966602	Valid		system	Tile_018-036-000_0-000.jpg		2021-05-10 17:48:21	2021-05-10 17:48:22		NO		IN FOCUS
178966602	https://volunteer.ala.org.au/validate/task/178966602	Valid		system	Tile_018-036-000_0-000.jpg			2021-05-10 17:48:22		NO		IN FOCUS
178966602	https://volunteer.ala.org.au/validate/task/178966602	Valid		system	Tile_018-036-000_0-000.jpg		2021-05-10 14:41:35	2021-05-10 17:48:22		NO		IN FOCUS
178966703	https://volunteer.ala.org.au/validate/task/178966703	Valid		system	Tile_020-017-000_0-000.jpg		2021-05-10 16:40:42	2021-05-10 17:48:28		NO		IN FOCUS
178966703	https://volunteer.ala.org.au/validate/task/178966703	Valid		system	Tile_020-017-000_0-000.jpg		2021-05-10 14:39:10	2021-05-10 17:48:28		NO		IN FOCUS
178966703	https://volunteer.ala.org.au/validate/task/178966703	Valid		system	Tile_020-017-000_0-000.jpg		2021-05-10 17:48:28	2021-05-10 17:48:28		NO		IN FOCUS
178966703	https://volunteer.ala.org.au/validate/task/178966703	Valid		system	Tile_020-017-000_0-000.jpg			2021-05-10 17:48:28		NO		IN FOCUS
178966606	https://volunteer.ala.org.au/validate/task/178966606	Valid		system	Tile_018-040-000_0-000.jpg		2021-05-10 17:48:47	2021-05-10 17:48:47		NO		IN FOCUS
178966606	https://volunteer.ala.org.au/validate/task/178966606	Valid		system	Tile_018-040-000_0-000.jpg			2021-05-10 17:48:47		NO		IN FOCUS
178966606	https://volunteer.ala.org.au/validate/task/178966606	Valid		system	Tile_018-040-000_0-000.jpg		2021-05-10 14:44:48	2021-05-10 17:48:47		NO		IN FOCUS
178966606	https://volunteer.ala.org.au/validate/task/178966606	Valid		system	Tile_018-040-000_0-000.jpg		2021-05-10 16:57:02	2021-05-10 17:48:47		NO		IN FOCUS
178966704	https://volunteer.ala.org.au/validate/task/178966704	Valid		system	Tile_020-018-000_0-000.jpg			2021-05-10 17:49:10		NO		IN FOCUS
178966704	https://volunteer.ala.org.au/validate/task/178966704	Valid		system	Tile_020-018-000_0-000.jpg		2021-05-10 17:49:10	2021-05-10 17:49:10		NO		IN FOCUS
178966704	https://volunteer.ala.org.au/validate/task/178966704	Valid		system	Tile_020-018-000_0-000.jpg		2021-05-10 14:39:45	2021-05-10 17:49:10		NO		IN FOCUS
178966704	https://volunteer.ala.org.au/validate/task/178966704	Valid		system	Tile_020-018-000_0-000.jpg		2021-05-10 16:41:38	2021-05-10 17:49:10		NO		IN FOCUS
178966706	https://volunteer.ala.org.au/validate/task/178966706	Valid		system	Tile_020-020-000_0-000.jpg			2021-05-10 17:49:48		NO		IN FOCUS
178966706	https://volunteer.ala.org.au/validate/task/178966706	Valid		system	Tile_020-020-000_0-000.jpg		2021-05-10 17:49:48	2021-05-10 17:49:48		NO		IN FOCUS
178966706	https://volunteer.ala.org.au/validate/task/178966706	Valid		system	Tile_020-020-000_0-000.jpg		2021-05-10 16:42:36	2021-05-10 17:49:48		NO		IN FOCUS
178966706	https://volunteer.ala.org.au/validate/task/178966706	Valid		system	Tile_020-020-000_0-000.jpg		2021-05-10 14:40:29	2021-05-10 17:49:48		NO		IN FOCUS
178966608	https://volunteer.ala.org.au/validate/task/178966608	Valid		system	Tile_018-042-000_0-000.jpg		2021-05-10 16:57:27	2021-05-10 17:57:01		NO		IN FOCUS
178966608	https://volunteer.ala.org.au/validate/task/178966608	Valid		system	Tile_018-042-000_0-000.jpg		2021-05-10 17:57:01	2021-05-10 17:57:01		NO		IN FOCUS
178966608	https://volunteer.ala.org.au/validate/task/178966608	Valid		system	Tile_018-042-000_0-000.jpg			2021-05-10 17:57:01		NO		IN FOCUS
178966608	https://volunteer.ala.org.au/validate/task/178966608	Valid		system	Tile_018-042-000_0-000.jpg		2021-05-10 14:46:01	2021-05-10 17:57:01		NO		IN FOCUS
178966614	https://volunteer.ala.org.au/validate/task/178966614	Valid		system	Tile_018-048-000_0-000.jpg		2021-05-10 14:49:45	2021-05-10 17:57:53		NO		IN FOCUS
178966614	https://volunteer.ala.org.au/validate/task/178966614	Valid		system	Tile_018-048-000_0-000.jpg		2021-05-10 16:59:51	2021-05-10 17:57:53		NO		IN FOCUS
178966614	https://volunteer.ala.org.au/validate/task/178966614	Valid		system	Tile_018-048-000_0-000.jpg			2021-05-10 17:57:53		NO		IN FOCUS
178966614	https://volunteer.ala.org.au/validate/task/178966614	Valid		system	Tile_018-048-000_0-000.jpg		2021-05-10 17:57:53	2021-05-10 17:57:53		NO		IN FOCUS
178966618	https://volunteer.ala.org.au/validate/task/178966618	Valid		system	Tile_018-052-000_0-000.jpg			2021-05-10 17:59:05		NO		IN FOCUS
178966618	https://volunteer.ala.org.au/validate/task/178966618	Valid		system	Tile_018-052-000_0-000.jpg		2021-05-10 17:59:04	2021-05-10 17:59:05		NO		IN FOCUS
178966618	https://volunteer.ala.org.au/validate/task/178966618	Valid		system	Tile_018-052-000_0-000.jpg		2021-05-10 17:01:15	2021-05-10 17:59:05		NO		IN FOCUS
178966618	https://volunteer.ala.org.au/validate/task/178966618	Valid		system	Tile_018-052-000_0-000.jpg		2021-05-10 14:53:28	2021-05-10 17:59:05		NO		IN FOCUS
178966619	https://volunteer.ala.org.au/validate/task/178966619	Valid		system	Tile_018-053-000_0-000.jpg		2021-05-10 17:01:33	2021-05-10 17:59:15		NO		IN FOCUS
178966619	https://volunteer.ala.org.au/validate/task/178966619	Valid		system	Tile_018-053-000_0-000.jpg		2021-05-10 14:53:59	2021-05-10 17:59:15		NO		IN FOCUS
178966619	https://volunteer.ala.org.au/validate/task/178966619	Valid		system	Tile_018-053-000_0-000.jpg		2021-05-10 17:59:15	2021-05-10 17:59:15		NO		IN FOCUS
178966619	https://volunteer.ala.org.au/validate/task/178966619	Valid		system	Tile_018-053-000_0-000.jpg			2021-05-10 17:59:15		NO		IN FOCUS
178966621	https://volunteer.ala.org.au/validate/task/178966621	Valid		system	Tile_018-055-000_0-000.jpg		2021-05-10 17:01:59	2021-05-10 17:59:32		NO		IN FOCUS
178966621	https://volunteer.ala.org.au/validate/task/178966621	Valid		system	Tile_018-055-000_0-000.jpg		2021-05-10 14:56:23	2021-05-10 17:59:32		NO		IN FOCUS
178966621	https://volunteer.ala.org.au/validate/task/178966621	Valid		system	Tile_018-055-000_0-000.jpg		2021-05-10 17:59:31	2021-05-10 17:59:32		NO		IN FOCUS
178966621	https://volunteer.ala.org.au/validate/task/178966621	Valid		system	Tile_018-055-000_0-000.jpg			2021-05-10 17:59:32		NO		IN FOCUS
178966622	https://volunteer.ala.org.au/validate/task/178966622	Valid		system	Tile_018-056-000_0-000.jpg			2021-05-10 17:59:43		NO		IN FOCUS
178966622	https://volunteer.ala.org.au/validate/task/178966622	Valid		system	Tile_018-056-000_0-000.jpg		2021-05-10 17:59:42	2021-05-10 17:59:43		NO		IN FOCUS
178966622	https://volunteer.ala.org.au/validate/task/178966622	Valid		system	Tile_018-056-000_0-000.jpg		2021-05-10 14:57:15	2021-05-10 17:59:43		NO		IN FOCUS
178966622	https://volunteer.ala.org.au/validate/task/178966622	Valid		system	Tile_018-056-000_0-000.jpg		2021-05-10 17:02:11	2021-05-10 17:59:43		NO		IN FOCUS
178966623	https://volunteer.ala.org.au/validate/task/178966623	Valid		system	Tile_018-057-000_0-000.jpg		2021-05-10 14:58:07	2021-05-10 17:59:54		NO		IN FOCUS
178966623	https://volunteer.ala.org.au/validate/task/178966623	Valid		system	Tile_018-057-000_0-000.jpg		2021-05-10 17:06:36	2021-05-10 17:59:54		NO		IN FOCUS
178966623	https://volunteer.ala.org.au/validate/task/178966623	Valid		system	Tile_018-057-000_0-000.jpg			2021-05-10 17:59:54		NO		IN FOCUS
178966623	https://volunteer.ala.org.au/validate/task/178966623	Valid		system	Tile_018-057-000_0-000.jpg		2021-05-10 17:59:54	2021-05-10 17:59:54		NO		IN FOCUS
178966624	https://volunteer.ala.org.au/validate/task/178966624	Valid		system	Tile_018-058-000_0-000.jpg			2021-05-10 18:00:06		NO		IN FOCUS
178966624	https://volunteer.ala.org.au/validate/task/178966624	Valid		system	Tile_018-058-000_0-000.jpg		2021-05-10 18:00:05	2021-05-10 18:00:06		NO		IN FOCUS
178966624	https://volunteer.ala.org.au/validate/task/178966624	Valid		system	Tile_018-058-000_0-000.jpg		2021-05-10 15:00:45	2021-05-10 18:00:06		NO		IN FOCUS
178966624	https://volunteer.ala.org.au/validate/task/178966624	Valid		system	Tile_018-058-000_0-000.jpg		2021-05-10 17:07:09	2021-05-10 18:00:06		NO		IN FOCUS
178966627	https://volunteer.ala.org.au/validate/task/178966627	Valid		system	Tile_019-001-000_0-000.jpg		2021-05-10 15:01:56	2021-05-10 18:26:38		NO		IN FOCUS
178966627	https://volunteer.ala.org.au/validate/task/178966627	Valid		system	Tile_019-001-000_0-000.jpg		2021-05-10 17:09:33	2021-05-10 18:26:38		NO		IN FOCUS
178966627	https://volunteer.ala.org.au/validate/task/178966627	Valid		system	Tile_019-001-000_0-000.jpg		2021-05-10 18:26:37	2021-05-10 18:26:38		NO		IN FOCUS
178966627	https://volunteer.ala.org.au/validate/task/178966627	Valid		system	Tile_019-001-000_0-000.jpg			2021-05-10 18:26:38		NO		IN FOCUS
178966632	https://volunteer.ala.org.au/validate/task/178966632	Valid		system	Tile_019-006-000_0-000.jpg			2021-05-10 18:28:13		NO		IN FOCUS
178966632	https://volunteer.ala.org.au/validate/task/178966632	Valid		system	Tile_019-006-000_0-000.jpg		2021-05-10 18:28:13	2021-05-10 18:28:13		NO		IN FOCUS
178966632	https://volunteer.ala.org.au/validate/task/178966632	Valid		system	Tile_019-006-000_0-000.jpg		2021-05-10 15:30:28	2021-05-10 18:28:13		NO		IN FOCUS
178966632	https://volunteer.ala.org.au/validate/task/178966632	Valid		system	Tile_019-006-000_0-000.jpg		2021-05-10 17:12:22	2021-05-10 18:28:13		NO		IN FOCUS
178966634	https://volunteer.ala.org.au/validate/task/178966634	Valid		system	Tile_019-008-000_0-000.jpg		2021-05-10 17:13:08	2021-05-10 18:28:26		NO		IN FOCUS
178966634	https://volunteer.ala.org.au/validate/task/178966634	Valid		system	Tile_019-008-000_0-000.jpg		2021-05-10 15:31:39	2021-05-10 18:28:26		NO		IN FOCUS
178966634	https://volunteer.ala.org.au/validate/task/178966634	Valid		system	Tile_019-008-000_0-000.jpg			2021-05-10 18:28:26		NO		IN FOCUS
178966634	https://volunteer.ala.org.au/validate/task/178966634	Valid		system	Tile_019-008-000_0-000.jpg		2021-05-10 18:28:26	2021-05-10 18:28:26		NO		IN FOCUS
178966639	https://volunteer.ala.org.au/validate/task/178966639	Valid		system	Tile_019-013-000_0-000.jpg		2021-05-10 15:35:21	2021-05-10 18:29:45	1	YES	MIDDLE	IN FOCUS		Spores
178966639	https://volunteer.ala.org.au/validate/task/178966639	Valid		system	Tile_019-013-000_0-000.jpg		2021-05-10 17:16:19	2021-05-10 18:29:45	1	YES	MIDDLE	IN FOCUS		Myrtaceae and cupanieidite pollen
178966639	https://volunteer.ala.org.au/validate/task/178966639	Valid		system	Tile_019-013-000_0-000.jpg		2021-05-10 14:11:24	2021-05-10 18:29:45	1	YES	MIDDLE	IN FOCUS		Spores
178966639	https://volunteer.ala.org.au/validate/task/178966639	Valid		system	Tile_019-013-000_0-000.jpg		2021-05-10 18:29:45	2021-05-10 18:29:45	1	YES	MIDDLE	IN FOCUS		Spores
178966639	https://volunteer.ala.org.au/validate/task/178966639	Valid		system	Tile_019-013-000_0-000.jpg			2021-05-10 18:29:45	1	YES	MIDDLE	IN FOCUS		Spores
178966641	https://volunteer.ala.org.au/validate/task/178966641	Valid		system	Tile_019-015-000_0-000.jpg		2021-05-10 17:17:38	2021-05-10 18:30:04		NO		IN FOCUS
178966641	https://volunteer.ala.org.au/validate/task/178966641	Valid		system	Tile_019-015-000_0-000.jpg		2021-05-10 18:30:04	2021-05-10 18:30:04		NO		IN FOCUS
178966641	https://volunteer.ala.org.au/validate/task/178966641	Valid		system	Tile_019-015-000_0-000.jpg			2021-05-10 18:30:04		NO		IN FOCUS
178966641	https://volunteer.ala.org.au/validate/task/178966641	Valid		system	Tile_019-015-000_0-000.jpg		2021-05-10 15:38:04	2021-05-10 18:30:04		NO		IN FOCUS
178966644	https://volunteer.ala.org.au/validate/task/178966644	Valid		system	Tile_019-018-000_0-000.jpg			2021-05-10 18:30:23		NO		IN FOCUS
178966644	https://volunteer.ala.org.au/validate/task/178966644	Valid		system	Tile_019-018-000_0-000.jpg		2021-05-10 18:30:22	2021-05-10 18:30:23		NO		IN FOCUS
178966644	https://volunteer.ala.org.au/validate/task/178966644	Valid		system	Tile_019-018-000_0-000.jpg		2021-05-10 17:18:51	2021-05-10 18:30:23		NO		IN FOCUS
178966644	https://volunteer.ala.org.au/validate/task/178966644	Valid		system	Tile_019-018-000_0-000.jpg		2021-05-10 15:39:26	2021-05-10 18:30:23		NO		IN FOCUS
178966649	https://volunteer.ala.org.au/validate/task/178966649	Valid		system	Tile_019-023-000_0-000.jpg		2021-05-10 15:42:27	2021-05-10 21:20:04		NO		IN FOCUS
178966649	https://volunteer.ala.org.au/validate/task/178966649	Valid		system	Tile_019-023-000_0-000.jpg		2021-05-10 21:20:04	2021-05-10 21:20:04		NO		IN FOCUS
178966649	https://volunteer.ala.org.au/validate/task/178966649	Valid		system	Tile_019-023-000_0-000.jpg			2021-05-10 21:20:04		NO		IN FOCUS
178966649	https://volunteer.ala.org.au/validate/task/178966649	Valid		system	Tile_019-023-000_0-000.jpg		2021-05-10 17:22:06	2021-05-10 21:20:04		NO		IN FOCUS
178966653	https://volunteer.ala.org.au/validate/task/178966653	Valid		system	Tile_019-027-000_0-000.jpg			2021-05-10 21:22:58	1	YES	EDGE	IN FOCUS		Nothofagus pollen
178966653	https://volunteer.ala.org.au/validate/task/178966653	Valid		system	Tile_019-027-000_0-000.jpg		2021-05-10 15:45:51	2021-05-10 21:22:58	1	YES	EDGE	IN FOCUS		Nothofagus pollen
178966653	https://volunteer.ala.org.au/validate/task/178966653	Valid		system	Tile_019-027-000_0-000.jpg		2021-05-10 21:22:57	2021-05-10 21:22:58	1	YES	EDGE	IN FOCUS		Nothofagus pollen
178966653	https://volunteer.ala.org.au/validate/task/178966653	Valid		system	Tile_019-027-000_0-000.jpg		2021-05-10 17:25:24	2021-05-10 21:22:58		NO		IN FOCUS
178966653	https://volunteer.ala.org.au/validate/task/178966653	Valid		system	Tile_019-027-000_0-000.jpg		2021-05-10 14:16:15	2021-05-10 21:22:58	1	YES	EDGE	IN FOCUS		Nothofagus pollen
178966654	https://volunteer.ala.org.au/validate/task/178966654	Valid		system	Tile_019-028-000_0-000.jpg			2021-05-11 00:05:46		NO		IN FOCUS
178966654	https://volunteer.ala.org.au/validate/task/178966654	Valid		system	Tile_019-028-000_0-000.jpg		2021-05-11 00:05:45	2021-05-11 00:05:46		NO		IN FOCUS
178966654	https://volunteer.ala.org.au/validate/task/178966654	Valid		system	Tile_019-028-000_0-000.jpg		2021-05-10 15:46:24	2021-05-11 00:05:46		NO		IN FOCUS
178966654	https://volunteer.ala.org.au/validate/task/178966654	Valid		system	Tile_019-028-000_0-000.jpg		2021-05-10 17:25:36	2021-05-11 00:05:46		NO		IN FOCUS
178966658	https://volunteer.ala.org.au/validate/task/178966658	Valid		system	Tile_019-032-000_0-000.jpg		2021-05-10 15:48:33	2021-05-11 00:06:24		NO		IN FOCUS
178966658	https://volunteer.ala.org.au/validate/task/178966658	Valid		system	Tile_019-032-000_0-000.jpg		2021-05-10 17:27:36	2021-05-11 00:06:24		NO		IN FOCUS
178966658	https://volunteer.ala.org.au/validate/task/178966658	Valid		system	Tile_019-032-000_0-000.jpg		2021-05-11 00:06:24	2021-05-11 00:06:24		NO		IN FOCUS
178966658	https://volunteer.ala.org.au/validate/task/178966658	Valid		system	Tile_019-032-000_0-000.jpg			2021-05-11 00:06:24		NO		IN FOCUS
178966659	https://volunteer.ala.org.au/validate/task/178966659	Valid		system	Tile_019-033-000_0-000.jpg		2021-05-10 17:28:14	2021-05-11 00:06:52		NO		IN FOCUS
178966659	https://volunteer.ala.org.au/validate/task/178966659	Valid		system	Tile_019-033-000_0-000.jpg			2021-05-11 00:06:52		NO		IN FOCUS
178966659	https://volunteer.ala.org.au/validate/task/178966659	Valid		system	Tile_019-033-000_0-000.jpg		2021-05-11 00:06:52	2021-05-11 00:06:52		NO		IN FOCUS
178966659	https://volunteer.ala.org.au/validate/task/178966659	Valid		system	Tile_019-033-000_0-000.jpg		2021-05-10 15:49:16	2021-05-11 00:06:52		NO		IN FOCUS
178966660	https://volunteer.ala.org.au/validate/task/178966660	Valid		system	Tile_019-034-000_0-000.jpg		2021-05-10 15:49:57	2021-05-11 00:07:14		NO		IN FOCUS
178966660	https://volunteer.ala.org.au/validate/task/178966660	Valid		system	Tile_019-034-000_0-000.jpg		2021-05-10 17:28:50	2021-05-11 00:07:14		NO		IN FOCUS
178966660	https://volunteer.ala.org.au/validate/task/178966660	Valid		system	Tile_019-034-000_0-000.jpg		2021-05-11 00:07:13	2021-05-11 00:07:14		NO		IN FOCUS
178966660	https://volunteer.ala.org.au/validate/task/178966660	Valid		system	Tile_019-034-000_0-000.jpg			2021-05-11 00:07:14		NO		IN FOCUS
178966661	https://volunteer.ala.org.au/validate/task/178966661	Valid		system	Tile_019-035-000_0-000.jpg		2021-05-11 00:07:28	2021-05-11 00:07:29		NO		IN FOCUS
178966661	https://volunteer.ala.org.au/validate/task/178966661	Valid		system	Tile_019-035-000_0-000.jpg			2021-05-11 00:07:29		NO		IN FOCUS
178966661	https://volunteer.ala.org.au/validate/task/178966661	Valid		system	Tile_019-035-000_0-000.jpg		2021-05-10 15:50:33	2021-05-11 00:07:29		NO		IN FOCUS
178966661	https://volunteer.ala.org.au/validate/task/178966661	Valid		system	Tile_019-035-000_0-000.jpg		2021-05-10 17:29:13	2021-05-11 00:07:29		NO		IN FOCUS
178966664	https://volunteer.ala.org.au/validate/task/178966664	Valid		system	Tile_019-038-000_0-000.jpg		2021-05-10 17:30:37	2021-05-11 00:07:58		NO		IN FOCUS
178966664	https://volunteer.ala.org.au/validate/task/178966664	Valid		system	Tile_019-038-000_0-000.jpg			2021-05-11 00:07:58		NO		IN FOCUS
178966664	https://volunteer.ala.org.au/validate/task/178966664	Valid		system	Tile_019-038-000_0-000.jpg		2021-05-11 00:07:58	2021-05-11 00:07:58		NO		IN FOCUS
178966664	https://volunteer.ala.org.au/validate/task/178966664	Valid		system	Tile_019-038-000_0-000.jpg		2021-05-10 15:52:01	2021-05-11 00:07:58		NO		IN FOCUS
178966672	https://volunteer.ala.org.au/validate/task/178966672	Valid		system	Tile_019-046-000_0-000.jpg		2021-05-10 15:55:57	2021-05-11 00:08:17		NO		IN FOCUS
178966672	https://volunteer.ala.org.au/validate/task/178966672	Valid		system	Tile_019-046-000_0-000.jpg			2021-05-11 00:08:17		NO		IN FOCUS
178966672	https://volunteer.ala.org.au/validate/task/178966672	Valid		system	Tile_019-046-000_0-000.jpg		2021-05-11 00:08:17	2021-05-11 00:08:17		NO		IN FOCUS
178966672	https://volunteer.ala.org.au/validate/task/178966672	Valid		system	Tile_019-046-000_0-000.jpg		2021-05-10 17:33:54	2021-05-11 00:08:17		NO		IN FOCUS
178966679	https://volunteer.ala.org.au/validate/task/178966679	Valid		system	Tile_019-053-000_0-000.jpg		2021-05-10 16:23:11	2021-05-11 00:08:46		NO		IN FOCUS
178966679	https://volunteer.ala.org.au/validate/task/178966679	Valid		system	Tile_019-053-000_0-000.jpg		2021-05-11 00:08:46	2021-05-11 00:08:46		NO		IN FOCUS
178966679	https://volunteer.ala.org.au/validate/task/178966679	Valid		system	Tile_019-053-000_0-000.jpg			2021-05-11 00:08:46		NO		IN FOCUS
178966679	https://volunteer.ala.org.au/validate/task/178966679	Valid		system	Tile_019-053-000_0-000.jpg		2021-05-10 17:37:18	2021-05-11 00:08:46		NO		IN FOCUS
178966681	https://volunteer.ala.org.au/validate/task/178966681	Valid		system	Tile_019-055-000_0-000.jpg		2021-05-10 16:25:40	2021-05-11 06:28:53		NO		IN FOCUS
178966681	https://volunteer.ala.org.au/validate/task/178966681	Valid		system	Tile_019-055-000_0-000.jpg			2021-05-11 06:28:53		NO		IN FOCUS
178966681	https://volunteer.ala.org.au/validate/task/178966681	Valid		system	Tile_019-055-000_0-000.jpg		2021-05-11 06:28:52	2021-05-11 06:28:53		NO		IN FOCUS
178966681	https://volunteer.ala.org.au/validate/task/178966681	Valid		system	Tile_019-055-000_0-000.jpg		2021-05-10 17:38:07	2021-05-11 06:28:53		NO		IN FOCUS
178966682	https://volunteer.ala.org.au/validate/task/178966682	Valid		system	Tile_019-056-000_0-000.jpg		2021-05-11 06:31:39	2021-05-11 06:31:40		NO		IN FOCUS
178966682	https://volunteer.ala.org.au/validate/task/178966682	Valid		system	Tile_019-056-000_0-000.jpg			2021-05-11 06:31:40		NO		IN FOCUS
178966682	https://volunteer.ala.org.au/validate/task/178966682	Valid		system	Tile_019-056-000_0-000.jpg		2021-05-10 17:38:29	2021-05-11 06:31:40		NO		IN FOCUS
178966682	https://volunteer.ala.org.au/validate/task/178966682	Valid		system	Tile_019-056-000_0-000.jpg		2021-05-10 16:26:09	2021-05-11 06:31:40		NO		IN FOCUS
178966683	https://volunteer.ala.org.au/validate/task/178966683	Valid		system	Tile_019-057-000_0-000.jpg		2021-05-10 16:26:45	2021-05-11 06:32:19		NO		IN FOCUS
178966683	https://volunteer.ala.org.au/validate/task/178966683	Valid		system	Tile_019-057-000_0-000.jpg		2021-05-10 17:38:57	2021-05-11 06:32:19		NO		IN FOCUS
178966683	https://volunteer.ala.org.au/validate/task/178966683	Valid		system	Tile_019-057-000_0-000.jpg		2021-05-11 06:32:19	2021-05-11 06:32:19		NO		IN FOCUS
178966683	https://volunteer.ala.org.au/validate/task/178966683	Valid		system	Tile_019-057-000_0-000.jpg			2021-05-11 06:32:19		NO		IN FOCUS
178966684	https://volunteer.ala.org.au/validate/task/178966684	Valid		system	Tile_019-058-000_0-000.jpg		2021-05-11 06:32:52	2021-05-11 06:32:52		NO		IN FOCUS
178966684	https://volunteer.ala.org.au/validate/task/178966684	Valid		system	Tile_019-058-000_0-000.jpg			2021-05-11 06:32:52		NO		IN FOCUS
178966684	https://volunteer.ala.org.au/validate/task/178966684	Valid		system	Tile_019-058-000_0-000.jpg		2021-05-10 16:27:21	2021-05-11 06:32:52		NO		IN FOCUS
178966684	https://volunteer.ala.org.au/validate/task/178966684	Valid		system	Tile_019-058-000_0-000.jpg		2021-05-10 17:39:27	2021-05-11 06:32:52		NO		IN FOCUS
178966689	https://volunteer.ala.org.au/validate/task/178966689	Valid		system	Tile_020-003-000_0-000.jpg			2021-05-11 06:35:58		NO		IN FOCUS
178966689	https://volunteer.ala.org.au/validate/task/178966689	Valid		system	Tile_020-003-000_0-000.jpg		2021-05-11 06:35:58	2021-05-11 06:35:58		NO		IN FOCUS
178966689	https://volunteer.ala.org.au/validate/task/178966689	Valid		system	Tile_020-003-000_0-000.jpg		2021-05-10 16:30:51	2021-05-11 06:35:58		NO		IN FOCUS
178966689	https://volunteer.ala.org.au/validate/task/178966689	Valid		system	Tile_020-003-000_0-000.jpg		2021-05-10 17:42:55	2021-05-11 06:35:58		NO		IN FOCUS
178966692	https://volunteer.ala.org.au/validate/task/178966692	Valid		system	Tile_020-006-000_0-000.jpg		2021-05-10 16:32:47	2021-05-11 06:36:23		NO		IN FOCUS
178966692	https://volunteer.ala.org.au/validate/task/178966692	Valid		system	Tile_020-006-000_0-000.jpg			2021-05-11 06:36:23		NO		IN FOCUS
178966692	https://volunteer.ala.org.au/validate/task/178966692	Valid		system	Tile_020-006-000_0-000.jpg		2021-05-11 06:36:23	2021-05-11 06:36:23		NO		IN FOCUS
178966692	https://volunteer.ala.org.au/validate/task/178966692	Valid		system	Tile_020-006-000_0-000.jpg		2021-05-10 17:43:42	2021-05-11 06:36:23		NO		IN FOCUS
178966693	https://volunteer.ala.org.au/validate/task/178966693	Valid		system	Tile_020-007-000_0-000.jpg		2021-05-10 17:44:09	2021-05-11 06:36:56		NO		IN FOCUS
178966693	https://volunteer.ala.org.au/validate/task/178966693	Valid		system	Tile_020-007-000_0-000.jpg			2021-05-11 06:36:56		NO		IN FOCUS
178966693	https://volunteer.ala.org.au/validate/task/178966693	Valid		system	Tile_020-007-000_0-000.jpg		2021-05-11 06:36:56	2021-05-11 06:36:56		NO		IN FOCUS
178966693	https://volunteer.ala.org.au/validate/task/178966693	Valid		system	Tile_020-007-000_0-000.jpg		2021-05-10 16:33:21	2021-05-11 06:36:56		NO		IN FOCUS
178966694	https://volunteer.ala.org.au/validate/task/178966694	Valid		system	Tile_020-008-000_0-000.jpg		2021-05-10 16:34:00	2021-05-11 06:37:23		NO		IN FOCUS
178966694	https://volunteer.ala.org.au/validate/task/178966694	Valid		system	Tile_020-008-000_0-000.jpg		2021-05-11 06:37:23	2021-05-11 06:37:23		NO		IN FOCUS
178966694	https://volunteer.ala.org.au/validate/task/178966694	Valid		system	Tile_020-008-000_0-000.jpg			2021-05-11 06:37:23		NO		IN FOCUS
178966694	https://volunteer.ala.org.au/validate/task/178966694	Valid		system	Tile_020-008-000_0-000.jpg		2021-05-10 17:44:31	2021-05-11 06:37:23		NO		IN FOCUS
178966710	https://volunteer.ala.org.au/validate/task/178966710	Valid		system	Tile_020-024-000_0-000.jpg		2021-05-10 14:44:57	2021-05-11 07:05:18		NO		IN FOCUS
178966710	https://volunteer.ala.org.au/validate/task/178966710	Valid		system	Tile_020-024-000_0-000.jpg		2021-05-11 07:05:18	2021-05-11 07:05:18		NO		IN FOCUS
178966710	https://volunteer.ala.org.au/validate/task/178966710	Valid		system	Tile_020-024-000_0-000.jpg		2021-05-10 17:51:57	2021-05-11 07:05:18		NO		IN FOCUS
178966710	https://volunteer.ala.org.au/validate/task/178966710	Valid		system	Tile_020-024-000_0-000.jpg			2021-05-11 07:05:18		NO		IN FOCUS
178966715	https://volunteer.ala.org.au/validate/task/178966715	Valid		system	Tile_020-029-000_0-000.jpg		2021-05-11 07:09:58	2021-05-11 07:09:58		NO		IN FOCUS
178966715	https://volunteer.ala.org.au/validate/task/178966715	Valid		system	Tile_020-029-000_0-000.jpg			2021-05-11 07:09:58		NO		IN FOCUS
178966715	https://volunteer.ala.org.au/validate/task/178966715	Valid		system	Tile_020-029-000_0-000.jpg		2021-05-10 14:46:30	2021-05-11 07:09:58		NO		IN FOCUS
178966715	https://volunteer.ala.org.au/validate/task/178966715	Valid		system	Tile_020-029-000_0-000.jpg		2021-05-10 17:53:33	2021-05-11 07:09:58		NO		IN FOCUS
178966716	https://volunteer.ala.org.au/validate/task/178966716	Valid		system	Tile_020-030-000_0-000.jpg		2021-05-10 17:54:09	2021-05-11 07:10:46		NO		IN FOCUS
178966716	https://volunteer.ala.org.au/validate/task/178966716	Valid		system	Tile_020-030-000_0-000.jpg		2021-05-10 14:47:04	2021-05-11 07:10:46		NO		IN FOCUS
178966716	https://volunteer.ala.org.au/validate/task/178966716	Valid		system	Tile_020-030-000_0-000.jpg		2021-05-11 07:10:45	2021-05-11 07:10:46		NO		IN FOCUS
178966716	https://volunteer.ala.org.au/validate/task/178966716	Valid		system	Tile_020-030-000_0-000.jpg			2021-05-11 07:10:46		NO		IN FOCUS
178966719	https://volunteer.ala.org.au/validate/task/178966719	Valid		system	Tile_020-033-000_0-000.jpg			2021-05-11 07:12:47		NO		IN FOCUS
178966719	https://volunteer.ala.org.au/validate/task/178966719	Valid		system	Tile_020-033-000_0-000.jpg		2021-05-11 07:12:47	2021-05-11 07:12:47		NO		IN FOCUS
178966719	https://volunteer.ala.org.au/validate/task/178966719	Valid		system	Tile_020-033-000_0-000.jpg		2021-05-10 17:55:24	2021-05-11 07:12:47		NO		IN FOCUS
178966719	https://volunteer.ala.org.au/validate/task/178966719	Valid		system	Tile_020-033-000_0-000.jpg		2021-05-10 14:47:54	2021-05-11 07:12:47		NO		IN FOCUS
178966720	https://volunteer.ala.org.au/validate/task/178966720	Valid		system	Tile_020-034-000_0-000.jpg		2021-05-11 07:13:20	2021-05-11 07:13:20		NO		IN FOCUS
178966720	https://volunteer.ala.org.au/validate/task/178966720	Valid		system	Tile_020-034-000_0-000.jpg			2021-05-11 07:13:20		NO		IN FOCUS
178966720	https://volunteer.ala.org.au/validate/task/178966720	Valid		system	Tile_020-034-000_0-000.jpg		2021-05-10 14:48:18	2021-05-11 07:13:20		NO		IN FOCUS
178966720	https://volunteer.ala.org.au/validate/task/178966720	Valid		system	Tile_020-034-000_0-000.jpg		2021-05-10 17:55:48	2021-05-11 07:13:20		NO		IN FOCUS
178966722	https://volunteer.ala.org.au/validate/task/178966722	Valid		system	Tile_020-036-000_0-000.jpg			2021-05-11 07:14:26		NO		IN FOCUS
178966722	https://volunteer.ala.org.au/validate/task/178966722	Valid		system	Tile_020-036-000_0-000.jpg		2021-05-11 07:14:26	2021-05-11 07:14:26		NO		IN FOCUS
178966722	https://volunteer.ala.org.au/validate/task/178966722	Valid		system	Tile_020-036-000_0-000.jpg		2021-05-10 17:57:13	2021-05-11 07:14:26		NO		IN FOCUS
178966722	https://volunteer.ala.org.au/validate/task/178966722	Valid		system	Tile_020-036-000_0-000.jpg		2021-05-10 14:48:59	2021-05-11 07:14:26		NO		IN FOCUS
178966723	https://volunteer.ala.org.au/validate/task/178966723	Valid		system	Tile_020-037-000_0-000.jpg			2021-05-11 07:15:38		NO		IN FOCUS
178966723	https://volunteer.ala.org.au/validate/task/178966723	Valid		system	Tile_020-037-000_0-000.jpg		2021-05-10 14:49:17	2021-05-11 07:15:38		NO		IN FOCUS
178966723	https://volunteer.ala.org.au/validate/task/178966723	Valid		system	Tile_020-037-000_0-000.jpg		2021-05-11 07:15:38	2021-05-11 07:15:38		NO		IN FOCUS
178966723	https://volunteer.ala.org.au/validate/task/178966723	Valid		system	Tile_020-037-000_0-000.jpg		2021-05-10 17:57:30	2021-05-11 07:15:38		NO		IN FOCUS
178966724	https://volunteer.ala.org.au/validate/task/178966724	Valid		system	Tile_020-038-000_0-000.jpg		2021-05-11 07:16:06	2021-05-11 07:16:06		NO		IN FOCUS
178966724	https://volunteer.ala.org.au/validate/task/178966724	Valid		system	Tile_020-038-000_0-000.jpg			2021-05-11 07:16:06		NO		IN FOCUS
178966724	https://volunteer.ala.org.au/validate/task/178966724	Valid		system	Tile_020-038-000_0-000.jpg		2021-05-10 17:57:54	2021-05-11 07:16:06		NO		IN FOCUS
178966724	https://volunteer.ala.org.au/validate/task/178966724	Valid		system	Tile_020-038-000_0-000.jpg		2021-05-10 14:49:31	2021-05-11 07:16:06		NO		IN FOCUS
178966725	https://volunteer.ala.org.au/validate/task/178966725	Valid		system	Tile_020-039-000_0-000.jpg		2021-05-10 14:49:47	2021-05-11 07:16:45		NO		IN FOCUS
178966725	https://volunteer.ala.org.au/validate/task/178966725	Valid		system	Tile_020-039-000_0-000.jpg		2021-05-11 07:16:45	2021-05-11 07:16:45		NO		IN FOCUS
178966725	https://volunteer.ala.org.au/validate/task/178966725	Valid		system	Tile_020-039-000_0-000.jpg			2021-05-11 07:16:45		NO		IN FOCUS
178966725	https://volunteer.ala.org.au/validate/task/178966725	Valid		system	Tile_020-039-000_0-000.jpg		2021-05-10 17:58:29	2021-05-11 07:16:45		NO		IN FOCUS
178966729	https://volunteer.ala.org.au/validate/task/178966729	Valid		system	Tile_020-043-000_0-000.jpg			2021-05-11 07:19:07		NO		IN FOCUS
178966729	https://volunteer.ala.org.au/validate/task/178966729	Valid		system	Tile_020-043-000_0-000.jpg		2021-05-10 14:50:57	2021-05-11 07:19:07		NO		IN FOCUS
178966729	https://volunteer.ala.org.au/validate/task/178966729	Valid		system	Tile_020-043-000_0-000.jpg		2021-05-11 07:19:07	2021-05-11 07:19:07		NO		IN FOCUS
178966729	https://volunteer.ala.org.au/validate/task/178966729	Valid		system	Tile_020-043-000_0-000.jpg		2021-05-10 18:00:44	2021-05-11 07:19:07		NO		IN FOCUS
178966730	https://volunteer.ala.org.au/validate/task/178966730	Valid		system	Tile_020-044-000_0-000.jpg		2021-05-10 18:01:08	2021-05-11 07:19:58		NO		IN FOCUS
178966730	https://volunteer.ala.org.au/validate/task/178966730	Valid		system	Tile_020-044-000_0-000.jpg		2021-05-11 07:19:57	2021-05-11 07:19:58		NO		IN FOCUS
178966730	https://volunteer.ala.org.au/validate/task/178966730	Valid		system	Tile_020-044-000_0-000.jpg		2021-05-10 14:51:13	2021-05-11 07:19:58		NO		IN FOCUS
178966730	https://volunteer.ala.org.au/validate/task/178966730	Valid		system	Tile_020-044-000_0-000.jpg			2021-05-11 07:19:58		NO		IN FOCUS
178966731	https://volunteer.ala.org.au/validate/task/178966731	Valid		system	Tile_020-045-000_0-000.jpg		2021-05-10 14:51:25	2021-05-11 07:20:29		NO		IN FOCUS
178966731	https://volunteer.ala.org.au/validate/task/178966731	Valid		system	Tile_020-045-000_0-000.jpg		2021-05-11 07:20:29	2021-05-11 07:20:29		NO		IN FOCUS
178966731	https://volunteer.ala.org.au/validate/task/178966731	Valid		system	Tile_020-045-000_0-000.jpg			2021-05-11 07:20:29		NO		IN FOCUS
178966731	https://volunteer.ala.org.au/validate/task/178966731	Valid		system	Tile_020-045-000_0-000.jpg		2021-05-10 18:01:28	2021-05-11 07:20:29		NO		IN FOCUS
178966736	https://volunteer.ala.org.au/validate/task/178966736	Valid		system	Tile_020-050-000_0-000.jpg		2021-05-10 18:03:27	2021-05-11 07:25:26		NO		IN FOCUS
178966736	https://volunteer.ala.org.au/validate/task/178966736	Valid		system	Tile_020-050-000_0-000.jpg			2021-05-11 07:25:26		NO		IN FOCUS
178966736	https://volunteer.ala.org.au/validate/task/178966736	Valid		system	Tile_020-050-000_0-000.jpg		2021-05-10 14:52:29	2021-05-11 07:25:26		NO		IN FOCUS
178966736	https://volunteer.ala.org.au/validate/task/178966736	Valid		system	Tile_020-050-000_0-000.jpg		2021-05-11 07:25:26	2021-05-11 07:25:26		NO		IN FOCUS
178966737	https://volunteer.ala.org.au/validate/task/178966737	Valid		system	Tile_020-051-000_0-000.jpg			2021-05-11 07:28:32		NO		IN FOCUS
178966737	https://volunteer.ala.org.au/validate/task/178966737	Valid		system	Tile_020-051-000_0-000.jpg		2021-05-10 14:52:43	2021-05-11 07:28:32		NO		IN FOCUS
178966737	https://volunteer.ala.org.au/validate/task/178966737	Valid		system	Tile_020-051-000_0-000.jpg		2021-05-11 07:28:32	2021-05-11 07:28:32		NO		IN FOCUS
178966737	https://volunteer.ala.org.au/validate/task/178966737	Valid		system	Tile_020-051-000_0-000.jpg		2021-05-10 18:03:47	2021-05-11 07:28:32		NO		IN FOCUS
178966740	https://volunteer.ala.org.au/validate/task/178966740	Valid		system	Tile_020-054-000_0-000.jpg		2021-05-10 14:54:01	2021-05-11 07:31:44		NO		IN FOCUS
178966740	https://volunteer.ala.org.au/validate/task/178966740	Valid		system	Tile_020-054-000_0-000.jpg		2021-05-11 07:31:43	2021-05-11 07:31:44		NO		IN FOCUS
178966740	https://volunteer.ala.org.au/validate/task/178966740	Valid		system	Tile_020-054-000_0-000.jpg			2021-05-11 07:31:44		NO		IN FOCUS
178966740	https://volunteer.ala.org.au/validate/task/178966740	Valid		system	Tile_020-054-000_0-000.jpg		2021-05-10 18:04:52	2021-05-11 07:31:44		NO		IN FOCUS
178966741	https://volunteer.ala.org.au/validate/task/178966741	Valid		system	Tile_020-055-000_0-000.jpg		2021-05-10 18:05:16	2021-05-11 07:33:06		NO		IN FOCUS
178966741	https://volunteer.ala.org.au/validate/task/178966741	Valid		system	Tile_020-055-000_0-000.jpg		2021-05-10 14:54:27	2021-05-11 07:33:06		NO		IN FOCUS
178966741	https://volunteer.ala.org.au/validate/task/178966741	Valid		system	Tile_020-055-000_0-000.jpg			2021-05-11 07:33:06		NO		IN FOCUS
178966741	https://volunteer.ala.org.au/validate/task/178966741	Valid		system	Tile_020-055-000_0-000.jpg		2021-05-11 07:33:06	2021-05-11 07:33:06		NO		IN FOCUS
178966743	https://volunteer.ala.org.au/validate/task/178966743	Valid		system	Tile_020-057-000_0-000.jpg		2021-05-10 14:55:11	2021-05-11 07:36:33		NO		IN FOCUS
178966743	https://volunteer.ala.org.au/validate/task/178966743	Valid		system	Tile_020-057-000_0-000.jpg		2021-05-11 07:36:33	2021-05-11 07:36:33		NO		IN FOCUS
178966743	https://volunteer.ala.org.au/validate/task/178966743	Valid		system	Tile_020-057-000_0-000.jpg			2021-05-11 07:36:33		NO		IN FOCUS
178966743	https://volunteer.ala.org.au/validate/task/178966743	Valid		system	Tile_020-057-000_0-000.jpg		2021-05-10 18:05:58	2021-05-11 07:36:33		NO		IN FOCUS
178967201	https://volunteer.ala.org.au/validate/task/178967201	Valid		system	Tile_021-001-000_0-000.jpg		2021-05-10 18:07:37	2021-05-11 07:42:57		NO		IN FOCUS
178967201	https://volunteer.ala.org.au/validate/task/178967201	Valid		system	Tile_021-001-000_0-000.jpg		2021-05-10 14:59:28	2021-05-11 07:42:57		NO		IN FOCUS
178967201	https://volunteer.ala.org.au/validate/task/178967201	Valid		system	Tile_021-001-000_0-000.jpg			2021-05-11 07:42:57		NO		IN FOCUS
178967201	https://volunteer.ala.org.au/validate/task/178967201	Valid		system	Tile_021-001-000_0-000.jpg		2021-05-11 07:42:57	2021-05-11 07:42:57		NO		IN FOCUS
178967203	https://volunteer.ala.org.au/validate/task/178967203	Valid		system	Tile_021-003-000_0-000.jpg		2021-05-10 18:08:10	2021-05-11 07:43:22		NO		IN FOCUS
178967203	https://volunteer.ala.org.au/validate/task/178967203	Valid		system	Tile_021-003-000_0-000.jpg		2021-05-11 07:43:22	2021-05-11 07:43:22		NO		IN FOCUS
178967203	https://volunteer.ala.org.au/validate/task/178967203	Valid		system	Tile_021-003-000_0-000.jpg			2021-05-11 07:43:22		NO		IN FOCUS
178967203	https://volunteer.ala.org.au/validate/task/178967203	Valid		system	Tile_021-003-000_0-000.jpg		2021-05-10 15:00:03	2021-05-11 07:43:22		NO		IN FOCUS
178967204	https://volunteer.ala.org.au/validate/task/178967204	Valid		system	Tile_021-004-000_0-000.jpg		2021-05-10 15:00:25	2021-05-11 07:44:05		NO		IN FOCUS
178967204	https://volunteer.ala.org.au/validate/task/178967204	Valid		system	Tile_021-004-000_0-000.jpg		2021-05-10 18:08:42	2021-05-11 07:44:05		NO		IN FOCUS
178967204	https://volunteer.ala.org.au/validate/task/178967204	Valid		system	Tile_021-004-000_0-000.jpg			2021-05-11 07:44:05		NO		IN FOCUS
178967204	https://volunteer.ala.org.au/validate/task/178967204	Valid		system	Tile_021-004-000_0-000.jpg		2021-05-11 07:44:05	2021-05-11 07:44:05		NO		IN FOCUS
178967210	https://volunteer.ala.org.au/validate/task/178967210	Valid		system	Tile_021-010-000_0-000.jpg		2021-05-10 15:08:50	2021-05-11 07:48:38		NO		IN FOCUS
178967210	https://volunteer.ala.org.au/validate/task/178967210	Valid		system	Tile_021-010-000_0-000.jpg		2021-05-10 18:10:42	2021-05-11 07:48:38		NO		IN FOCUS
178967210	https://volunteer.ala.org.au/validate/task/178967210	Valid		system	Tile_021-010-000_0-000.jpg			2021-05-11 07:48:38		NO		IN FOCUS
178967210	https://volunteer.ala.org.au/validate/task/178967210	Valid		system	Tile_021-010-000_0-000.jpg		2021-05-11 07:48:37	2021-05-11 07:48:38		NO		IN FOCUS
178967212	https://volunteer.ala.org.au/validate/task/178967212	Valid		system	Tile_021-012-000_0-000.jpg		2021-05-10 15:11:27	2021-05-11 07:49:28		NO		IN FOCUS
178967212	https://volunteer.ala.org.au/validate/task/178967212	Valid		system	Tile_021-012-000_0-000.jpg		2021-05-10 18:11:25	2021-05-11 07:49:28		NO		IN FOCUS
178967212	https://volunteer.ala.org.au/validate/task/178967212	Valid		system	Tile_021-012-000_0-000.jpg			2021-05-11 07:49:28		NO		IN FOCUS
178967212	https://volunteer.ala.org.au/validate/task/178967212	Valid		system	Tile_021-012-000_0-000.jpg		2021-05-11 07:49:27	2021-05-11 07:49:28		NO		IN FOCUS
178967213	https://volunteer.ala.org.au/validate/task/178967213	Valid		system	Tile_021-013-000_0-000.jpg		2021-05-11 07:50:05	2021-05-11 07:50:05		NO		IN FOCUS
178967213	https://volunteer.ala.org.au/validate/task/178967213	Valid		system	Tile_021-013-000_0-000.jpg		2021-05-10 18:11:46	2021-05-11 07:50:05		NO		IN FOCUS
178967213	https://volunteer.ala.org.au/validate/task/178967213	Valid		system	Tile_021-013-000_0-000.jpg			2021-05-11 07:50:05		NO		IN FOCUS
178967213	https://volunteer.ala.org.au/validate/task/178967213	Valid		system	Tile_021-013-000_0-000.jpg		2021-05-10 15:12:05	2021-05-11 07:50:05		NO		IN FOCUS
178967216	https://volunteer.ala.org.au/validate/task/178967216	Valid		system	Tile_021-016-000_0-000.jpg		2021-05-10 15:13:50	2021-05-11 07:52:48		NO		IN FOCUS
178967216	https://volunteer.ala.org.au/validate/task/178967216	Valid		system	Tile_021-016-000_0-000.jpg		2021-05-11 07:52:48	2021-05-11 07:52:48		NO		IN FOCUS
178967216	https://volunteer.ala.org.au/validate/task/178967216	Valid		system	Tile_021-016-000_0-000.jpg			2021-05-11 07:52:48		NO		IN FOCUS
178967216	https://volunteer.ala.org.au/validate/task/178967216	Valid		system	Tile_021-016-000_0-000.jpg		2021-05-10 18:14:48	2021-05-11 07:52:48		NO		IN FOCUS
178967225	https://volunteer.ala.org.au/validate/task/178967225	Valid		system	Tile_021-025-000_0-000.jpg		2021-05-10 15:16:55	2021-05-11 07:57:14				OUT OF FOCUS
178967225	https://volunteer.ala.org.au/validate/task/178967225	Valid		system	Tile_021-025-000_0-000.jpg			2021-05-11 07:57:14				OUT OF FOCUS
178967225	https://volunteer.ala.org.au/validate/task/178967225	Valid		system	Tile_021-025-000_0-000.jpg		2021-05-10 18:19:32	2021-05-11 07:57:14				OUT OF FOCUS
178967225	https://volunteer.ala.org.au/validate/task/178967225	Valid		system	Tile_021-025-000_0-000.jpg		2021-05-11 07:57:14	2021-05-11 07:57:14				OUT OF FOCUS
178967227	https://volunteer.ala.org.au/validate/task/178967227	Valid		system	Tile_021-027-000_0-000.jpg		2021-05-10 15:17:23	2021-05-11 07:58:51		NO		IN FOCUS
178967227	https://volunteer.ala.org.au/validate/task/178967227	Valid		system	Tile_021-027-000_0-000.jpg			2021-05-11 07:58:51		NO		IN FOCUS
178967227	https://volunteer.ala.org.au/validate/task/178967227	Valid		system	Tile_021-027-000_0-000.jpg		2021-05-10 18:20:17	2021-05-11 07:58:51		NO		IN FOCUS
178967227	https://volunteer.ala.org.au/validate/task/178967227	Valid		system	Tile_021-027-000_0-000.jpg		2021-05-11 07:58:51	2021-05-11 07:58:51		NO		IN FOCUS
178967235	https://volunteer.ala.org.au/validate/task/178967235	Valid		system	Tile_021-035-000_0-000.jpg		2021-05-10 18:24:42	2021-05-11 08:09:41		NO		IN FOCUS
178967235	https://volunteer.ala.org.au/validate/task/178967235	Valid		system	Tile_021-035-000_0-000.jpg		2021-05-10 15:21:54	2021-05-11 08:09:41		NO		IN FOCUS
178967235	https://volunteer.ala.org.au/validate/task/178967235	Valid		system	Tile_021-035-000_0-000.jpg		2021-05-11 08:09:41	2021-05-11 08:09:41		NO		IN FOCUS
178967235	https://volunteer.ala.org.au/validate/task/178967235	Valid		system	Tile_021-035-000_0-000.jpg			2021-05-11 08:09:41		NO		IN FOCUS
178967237	https://volunteer.ala.org.au/validate/task/178967237	Valid		system	Tile_021-037-000_0-000.jpg		2021-05-10 18:25:22	2021-05-11 08:10:53		NO		IN FOCUS
178967237	https://volunteer.ala.org.au/validate/task/178967237	Valid		system	Tile_021-037-000_0-000.jpg		2021-05-11 08:10:52	2021-05-11 08:10:53		NO		IN FOCUS
178967237	https://volunteer.ala.org.au/validate/task/178967237	Valid		system	Tile_021-037-000_0-000.jpg		2021-05-10 15:22:21	2021-05-11 08:10:53		NO		IN FOCUS
178967237	https://volunteer.ala.org.au/validate/task/178967237	Valid		system	Tile_021-037-000_0-000.jpg			2021-05-11 08:10:53		NO		IN FOCUS
178967238	https://volunteer.ala.org.au/validate/task/178967238	Valid		system	Tile_021-038-000_0-000.jpg			2021-05-11 08:11:17		NO		IN FOCUS
178967238	https://volunteer.ala.org.au/validate/task/178967238	Valid		system	Tile_021-038-000_0-000.jpg		2021-05-10 15:22:32	2021-05-11 08:11:17		NO		IN FOCUS
178967238	https://volunteer.ala.org.au/validate/task/178967238	Valid		system	Tile_021-038-000_0-000.jpg		2021-05-10 18:25:37	2021-05-11 08:11:17		NO		IN FOCUS
178967238	https://volunteer.ala.org.au/validate/task/178967238	Valid		system	Tile_021-038-000_0-000.jpg		2021-05-11 08:11:17	2021-05-11 08:11:17		NO		IN FOCUS
178967242	https://volunteer.ala.org.au/validate/task/178967242	Valid		system	Tile_021-042-000_0-000.jpg		2021-05-10 15:24:41	2021-05-11 08:14:44		NO		IN FOCUS
178967242	https://volunteer.ala.org.au/validate/task/178967242	Valid		system	Tile_021-042-000_0-000.jpg		2021-05-10 18:26:45	2021-05-11 08:14:44		NO		IN FOCUS
178967242	https://volunteer.ala.org.au/validate/task/178967242	Valid		system	Tile_021-042-000_0-000.jpg		2021-05-11 08:14:43	2021-05-11 08:14:44		NO		IN FOCUS
178967242	https://volunteer.ala.org.au/validate/task/178967242	Valid		system	Tile_021-042-000_0-000.jpg			2021-05-11 08:14:44		NO		IN FOCUS
178967243	https://volunteer.ala.org.au/validate/task/178967243	Valid		system	Tile_021-043-000_0-000.jpg		2021-05-11 08:15:15	2021-05-11 08:15:15		NO		IN FOCUS
178967243	https://volunteer.ala.org.au/validate/task/178967243	Valid		system	Tile_021-043-000_0-000.jpg		2021-05-10 18:27:36	2021-05-11 08:15:15		NO		IN FOCUS
178967243	https://volunteer.ala.org.au/validate/task/178967243	Valid		system	Tile_021-043-000_0-000.jpg			2021-05-11 08:15:15		NO		IN FOCUS
178967243	https://volunteer.ala.org.au/validate/task/178967243	Valid		system	Tile_021-043-000_0-000.jpg		2021-05-10 15:24:59	2021-05-11 08:15:15		NO		IN FOCUS
178967244	https://volunteer.ala.org.au/validate/task/178967244	Valid		system	Tile_021-044-000_0-000.jpg		2021-05-11 08:15:39	2021-05-11 08:15:39		NO		IN FOCUS
178967244	https://volunteer.ala.org.au/validate/task/178967244	Valid		system	Tile_021-044-000_0-000.jpg		2021-05-10 15:25:11	2021-05-11 08:15:39		NO		IN FOCUS
178967244	https://volunteer.ala.org.au/validate/task/178967244	Valid		system	Tile_021-044-000_0-000.jpg			2021-05-11 08:15:39		NO		IN FOCUS
178967244	https://volunteer.ala.org.au/validate/task/178967244	Valid		system	Tile_021-044-000_0-000.jpg		2021-05-10 18:28:03	2021-05-11 08:15:39		NO		IN FOCUS
178967245	https://volunteer.ala.org.au/validate/task/178967245	Valid		system	Tile_021-045-000_0-000.jpg		2021-05-10 18:29:52	2021-05-11 08:16:08		NO		IN FOCUS
178967245	https://volunteer.ala.org.au/validate/task/178967245	Valid		system	Tile_021-045-000_0-000.jpg		2021-05-11 08:16:07	2021-05-11 08:16:08		NO		IN FOCUS
178967245	https://volunteer.ala.org.au/validate/task/178967245	Valid		system	Tile_021-045-000_0-000.jpg		2021-05-10 15:25:25	2021-05-11 08:16:08		NO		IN FOCUS
178967245	https://volunteer.ala.org.au/validate/task/178967245	Valid		system	Tile_021-045-000_0-000.jpg			2021-05-11 08:16:08		NO		IN FOCUS
178967246	https://volunteer.ala.org.au/validate/task/178967246	Valid		system	Tile_021-046-000_0-000.jpg		2021-05-10 15:25:45	2021-05-11 08:16:38		NO		IN FOCUS
178967246	https://volunteer.ala.org.au/validate/task/178967246	Valid		system	Tile_021-046-000_0-000.jpg		2021-05-11 08:16:37	2021-05-11 08:16:38		NO		IN FOCUS
178967246	https://volunteer.ala.org.au/validate/task/178967246	Valid		system	Tile_021-046-000_0-000.jpg			2021-05-11 08:16:38		NO		IN FOCUS
178967246	https://volunteer.ala.org.au/validate/task/178967246	Valid		system	Tile_021-046-000_0-000.jpg		2021-05-10 18:30:10	2021-05-11 08:16:38		NO		IN FOCUS
178967248	https://volunteer.ala.org.au/validate/task/178967248	Valid		system	Tile_021-048-000_0-000.jpg		2021-05-10 15:26:15	2021-05-11 08:17:57		NO		IN FOCUS
178967248	https://volunteer.ala.org.au/validate/task/178967248	Valid		system	Tile_021-048-000_0-000.jpg		2021-05-11 08:17:56	2021-05-11 08:17:57		NO		IN FOCUS
178967248	https://volunteer.ala.org.au/validate/task/178967248	Valid		system	Tile_021-048-000_0-000.jpg		2021-05-10 18:30:47	2021-05-11 08:17:57		NO		IN FOCUS
178967248	https://volunteer.ala.org.au/validate/task/178967248	Valid		system	Tile_021-048-000_0-000.jpg			2021-05-11 08:17:57		NO		IN FOCUS
178967250	https://volunteer.ala.org.au/validate/task/178967250	Valid		system	Tile_021-050-000_0-000.jpg			2021-05-11 08:19:00		NO		IN FOCUS
178967250	https://volunteer.ala.org.au/validate/task/178967250	Valid		system	Tile_021-050-000_0-000.jpg		2021-05-10 15:26:48	2021-05-11 08:19:00		NO		IN FOCUS
178967250	https://volunteer.ala.org.au/validate/task/178967250	Valid		system	Tile_021-050-000_0-000.jpg		2021-05-10 18:49:22	2021-05-11 08:19:00		NO		IN FOCUS
178967250	https://volunteer.ala.org.au/validate/task/178967250	Valid		system	Tile_021-050-000_0-000.jpg		2021-05-11 08:19:00	2021-05-11 08:19:00		NO		IN FOCUS
178967251	https://volunteer.ala.org.au/validate/task/178967251	Valid		system	Tile_021-051-000_0-000.jpg		2021-05-10 18:49:33	2021-05-11 08:19:37		NO		IN FOCUS
178967251	https://volunteer.ala.org.au/validate/task/178967251	Valid		system	Tile_021-051-000_0-000.jpg			2021-05-11 08:19:37		NO		IN FOCUS
178967251	https://volunteer.ala.org.au/validate/task/178967251	Valid		system	Tile_021-051-000_0-000.jpg		2021-05-11 08:19:37	2021-05-11 08:19:37		NO		IN FOCUS
178967251	https://volunteer.ala.org.au/validate/task/178967251	Valid		system	Tile_021-051-000_0-000.jpg		2021-05-10 15:27:01	2021-05-11 08:19:37		NO		IN FOCUS
178967252	https://volunteer.ala.org.au/validate/task/178967252	Valid		system	Tile_021-052-000_0-000.jpg		2021-05-10 15:27:18	2021-05-11 08:20:13		NO		IN FOCUS
178967252	https://volunteer.ala.org.au/validate/task/178967252	Valid		system	Tile_021-052-000_0-000.jpg		2021-05-10 18:49:46	2021-05-11 08:20:13		NO		IN FOCUS
178967252	https://volunteer.ala.org.au/validate/task/178967252	Valid		system	Tile_021-052-000_0-000.jpg			2021-05-11 08:20:13		NO		IN FOCUS
178967252	https://volunteer.ala.org.au/validate/task/178967252	Valid		system	Tile_021-052-000_0-000.jpg		2021-05-11 08:20:13	2021-05-11 08:20:13		NO		IN FOCUS
178967253	https://volunteer.ala.org.au/validate/task/178967253	Valid		system	Tile_021-053-000_0-000.jpg		2021-05-11 08:20:44	2021-05-11 08:20:44		NO		IN FOCUS
178967253	https://volunteer.ala.org.au/validate/task/178967253	Valid		system	Tile_021-053-000_0-000.jpg			2021-05-11 08:20:44		NO		IN FOCUS
178967253	https://volunteer.ala.org.au/validate/task/178967253	Valid		system	Tile_021-053-000_0-000.jpg		2021-05-10 15:27:30	2021-05-11 08:20:44		NO		IN FOCUS
178967253	https://volunteer.ala.org.au/validate/task/178967253	Valid		system	Tile_021-053-000_0-000.jpg		2021-05-10 18:50:07	2021-05-11 08:20:44		NO		IN FOCUS
178967254	https://volunteer.ala.org.au/validate/task/178967254	Valid		system	Tile_021-054-000_0-000.jpg			2021-05-11 08:21:26		NO		IN FOCUS
178967254	https://volunteer.ala.org.au/validate/task/178967254	Valid		system	Tile_021-054-000_0-000.jpg		2021-05-10 18:50:27	2021-05-11 08:21:26		NO		IN FOCUS
178967254	https://volunteer.ala.org.au/validate/task/178967254	Valid		system	Tile_021-054-000_0-000.jpg		2021-05-10 15:28:55	2021-05-11 08:21:26		NO		IN FOCUS
178967254	https://volunteer.ala.org.au/validate/task/178967254	Valid		system	Tile_021-054-000_0-000.jpg		2021-05-11 08:21:26	2021-05-11 08:21:26		NO		IN FOCUS
178967255	https://volunteer.ala.org.au/validate/task/178967255	Valid		system	Tile_021-055-000_0-000.jpg		2021-05-11 08:22:21	2021-05-11 08:22:21		NO		IN FOCUS
178967255	https://volunteer.ala.org.au/validate/task/178967255	Valid		system	Tile_021-055-000_0-000.jpg		2021-05-10 15:29:17	2021-05-11 08:22:21		NO		IN FOCUS
178967255	https://volunteer.ala.org.au/validate/task/178967255	Valid		system	Tile_021-055-000_0-000.jpg			2021-05-11 08:22:21		NO		IN FOCUS
178967255	https://volunteer.ala.org.au/validate/task/178967255	Valid		system	Tile_021-055-000_0-000.jpg		2021-05-10 18:50:44	2021-05-11 08:22:21		NO		IN FOCUS
178967257	https://volunteer.ala.org.au/validate/task/178967257	Valid		system	Tile_021-057-000_0-000.jpg		2021-05-10 18:51:42	2021-05-11 08:23:46		NO		IN FOCUS
178967257	https://volunteer.ala.org.au/validate/task/178967257	Valid		system	Tile_021-057-000_0-000.jpg		2021-05-10 15:29:42	2021-05-11 08:23:46		NO		IN FOCUS
178967257	https://volunteer.ala.org.au/validate/task/178967257	Valid		system	Tile_021-057-000_0-000.jpg		2021-05-11 08:23:46	2021-05-11 08:23:46		NO		IN FOCUS
178967257	https://volunteer.ala.org.au/validate/task/178967257	Valid		system	Tile_021-057-000_0-000.jpg			2021-05-11 08:23:46		NO		IN FOCUS
178967259	https://volunteer.ala.org.au/validate/task/178967259	Valid		system	Tile_021-059-000_0-000.jpg			2021-05-11 08:24:55		NO		IN FOCUS
178967259	https://volunteer.ala.org.au/validate/task/178967259	Valid		system	Tile_021-059-000_0-000.jpg		2021-05-11 08:24:55	2021-05-11 08:24:55		NO		IN FOCUS
178967259	https://volunteer.ala.org.au/validate/task/178967259	Valid		system	Tile_021-059-000_0-000.jpg		2021-05-10 18:53:03	2021-05-11 08:24:55		NO		IN FOCUS
178967259	https://volunteer.ala.org.au/validate/task/178967259	Valid		system	Tile_021-059-000_0-000.jpg		2021-05-10 15:30:34	2021-05-11 08:24:55		NO		IN FOCUS
178967264	https://volunteer.ala.org.au/validate/task/178967264	Valid		system	Tile_022-004-000_0-000.jpg			2021-05-11 08:29:11		NO		IN FOCUS
178967264	https://volunteer.ala.org.au/validate/task/178967264	Valid		system	Tile_022-004-000_0-000.jpg		2021-05-11 08:29:11	2021-05-11 08:29:11		NO		IN FOCUS
178967264	https://volunteer.ala.org.au/validate/task/178967264	Valid		system	Tile_022-004-000_0-000.jpg		2021-05-10 18:55:40	2021-05-11 08:29:11		NO		IN FOCUS
178967264	https://volunteer.ala.org.au/validate/task/178967264	Valid		system	Tile_022-004-000_0-000.jpg		2021-05-10 15:32:08	2021-05-11 08:29:11		NO		IN FOCUS
178967265	https://volunteer.ala.org.au/validate/task/178967265	Valid		system	Tile_022-005-000_0-000.jpg		2021-05-10 18:55:59	2021-05-11 08:29:43		NO		IN FOCUS
178967265	https://volunteer.ala.org.au/validate/task/178967265	Valid		system	Tile_022-005-000_0-000.jpg		2021-05-10 15:32:28	2021-05-11 08:29:43		NO		IN FOCUS
178967265	https://volunteer.ala.org.au/validate/task/178967265	Valid		system	Tile_022-005-000_0-000.jpg		2021-05-11 08:29:43	2021-05-11 08:29:43		NO		IN FOCUS
178967265	https://volunteer.ala.org.au/validate/task/178967265	Valid		system	Tile_022-005-000_0-000.jpg			2021-05-11 08:29:43		NO		IN FOCUS
178967268	https://volunteer.ala.org.au/validate/task/178967268	Valid		system	Tile_022-008-000_0-000.jpg		2021-05-10 15:41:40	2021-05-11 08:31:16		NO		IN FOCUS
178967268	https://volunteer.ala.org.au/validate/task/178967268	Valid		system	Tile_022-008-000_0-000.jpg		2021-05-11 08:31:16	2021-05-11 08:31:16		NO		IN FOCUS
178967268	https://volunteer.ala.org.au/validate/task/178967268	Valid		system	Tile_022-008-000_0-000.jpg			2021-05-11 08:31:16		NO		IN FOCUS
178967268	https://volunteer.ala.org.au/validate/task/178967268	Valid		system	Tile_022-008-000_0-000.jpg		2021-05-10 18:57:07	2021-05-11 08:31:16		NO		IN FOCUS
178967273	https://volunteer.ala.org.au/validate/task/178967273	Valid		system	Tile_022-013-000_0-000.jpg		2021-05-10 15:42:52	2021-05-11 08:37:35		NO		IN FOCUS
178967273	https://volunteer.ala.org.au/validate/task/178967273	Valid		system	Tile_022-013-000_0-000.jpg			2021-05-11 08:37:35		NO		IN FOCUS
178967273	https://volunteer.ala.org.au/validate/task/178967273	Valid		system	Tile_022-013-000_0-000.jpg		2021-05-10 19:03:28	2021-05-11 08:37:35		NO		IN FOCUS
178967273	https://volunteer.ala.org.au/validate/task/178967273	Valid		system	Tile_022-013-000_0-000.jpg		2021-05-11 08:37:35	2021-05-11 08:37:35		NO		IN FOCUS
178967274	https://volunteer.ala.org.au/validate/task/178967274	Valid		system	Tile_022-014-000_0-000.jpg		2021-05-10 19:03:46	2021-05-11 08:38:03		NO		IN FOCUS
178967274	https://volunteer.ala.org.au/validate/task/178967274	Valid		system	Tile_022-014-000_0-000.jpg		2021-05-10 15:43:20	2021-05-11 08:38:03		NO		IN FOCUS
178967274	https://volunteer.ala.org.au/validate/task/178967274	Valid		system	Tile_022-014-000_0-000.jpg			2021-05-11 08:38:03		NO		IN FOCUS
178967274	https://volunteer.ala.org.au/validate/task/178967274	Valid		system	Tile_022-014-000_0-000.jpg		2021-05-11 08:38:02	2021-05-11 08:38:03		NO		IN FOCUS
178967275	https://volunteer.ala.org.au/validate/task/178967275	Valid		system	Tile_022-015-000_0-000.jpg		2021-05-10 15:43:32	2021-05-11 08:38:31		NO		IN FOCUS
178967275	https://volunteer.ala.org.au/validate/task/178967275	Valid		system	Tile_022-015-000_0-000.jpg			2021-05-11 08:38:31		NO		IN FOCUS
178967275	https://volunteer.ala.org.au/validate/task/178967275	Valid		system	Tile_022-015-000_0-000.jpg		2021-05-11 08:38:31	2021-05-11 08:38:31		NO		IN FOCUS
178967275	https://volunteer.ala.org.au/validate/task/178967275	Valid		system	Tile_022-015-000_0-000.jpg		2021-05-10 19:04:04	2021-05-11 08:38:31		NO		IN FOCUS
178967277	https://volunteer.ala.org.au/validate/task/178967277	Valid		system	Tile_022-017-000_0-000.jpg		2021-05-11 08:39:45	2021-05-11 08:39:46		NO		IN FOCUS
178967277	https://volunteer.ala.org.au/validate/task/178967277	Valid		system	Tile_022-017-000_0-000.jpg		2021-05-10 19:04:33	2021-05-11 08:39:46		NO		IN FOCUS
178967277	https://volunteer.ala.org.au/validate/task/178967277	Valid		system	Tile_022-017-000_0-000.jpg			2021-05-11 08:39:46		NO		IN FOCUS
178967277	https://volunteer.ala.org.au/validate/task/178967277	Valid		system	Tile_022-017-000_0-000.jpg		2021-05-10 15:44:00	2021-05-11 08:39:46		NO		IN FOCUS
178967286	https://volunteer.ala.org.au/validate/task/178967286	Valid		system	Tile_022-026-000_0-000.jpg		2021-05-11 08:45:42	2021-05-11 08:45:42		NO		IN FOCUS
178967286	https://volunteer.ala.org.au/validate/task/178967286	Valid		system	Tile_022-026-000_0-000.jpg		2021-05-10 19:07:53	2021-05-11 08:45:42		NO		IN FOCUS
178967286	https://volunteer.ala.org.au/validate/task/178967286	Valid		system	Tile_022-026-000_0-000.jpg			2021-05-11 08:45:42		NO		IN FOCUS
178967286	https://volunteer.ala.org.au/validate/task/178967286	Valid		system	Tile_022-026-000_0-000.jpg		2021-05-10 15:46:56	2021-05-11 08:45:42		NO		IN FOCUS
178967287	https://volunteer.ala.org.au/validate/task/178967287	Valid		system	Tile_022-027-000_0-000.jpg		2021-05-10 15:47:09	2021-05-11 08:46:24		NO		IN FOCUS
178967287	https://volunteer.ala.org.au/validate/task/178967287	Valid		system	Tile_022-027-000_0-000.jpg		2021-05-10 19:08:35	2021-05-11 08:46:24		NO		IN FOCUS
178967287	https://volunteer.ala.org.au/validate/task/178967287	Valid		system	Tile_022-027-000_0-000.jpg		2021-05-11 08:46:24	2021-05-11 08:46:24		NO		IN FOCUS
178967287	https://volunteer.ala.org.au/validate/task/178967287	Valid		system	Tile_022-027-000_0-000.jpg			2021-05-11 08:46:24		NO		IN FOCUS
178967290	https://volunteer.ala.org.au/validate/task/178967290	Valid		system	Tile_022-030-000_0-000.jpg		2021-05-10 15:49:20	2021-05-11 08:51:31		NO		IN FOCUS
178967290	https://volunteer.ala.org.au/validate/task/178967290	Valid		system	Tile_022-030-000_0-000.jpg		2021-05-11 08:51:31	2021-05-11 08:51:31		NO		IN FOCUS
178967290	https://volunteer.ala.org.au/validate/task/178967290	Valid		system	Tile_022-030-000_0-000.jpg			2021-05-11 08:51:31		NO		IN FOCUS
178967290	https://volunteer.ala.org.au/validate/task/178967290	Valid		system	Tile_022-030-000_0-000.jpg		2021-05-10 19:10:09	2021-05-11 08:51:31		NO		IN FOCUS
178967295	https://volunteer.ala.org.au/validate/task/178967295	Valid		system	Tile_022-035-000_0-000.jpg		2021-05-10 15:50:49	2021-05-11 08:54:39		NO		IN FOCUS
178967295	https://volunteer.ala.org.au/validate/task/178967295	Valid		system	Tile_022-035-000_0-000.jpg		2021-05-11 08:54:39	2021-05-11 08:54:39		NO		IN FOCUS
178967295	https://volunteer.ala.org.au/validate/task/178967295	Valid		system	Tile_022-035-000_0-000.jpg			2021-05-11 08:54:39		NO		IN FOCUS
178967295	https://volunteer.ala.org.au/validate/task/178967295	Valid		system	Tile_022-035-000_0-000.jpg		2021-05-10 19:13:12	2021-05-11 08:54:39		NO		IN FOCUS
178967299	https://volunteer.ala.org.au/validate/task/178967299	Valid		system	Tile_022-039-000_0-000.jpg		2021-05-11 08:57:13	2021-05-11 08:57:13		NO		IN FOCUS
178967299	https://volunteer.ala.org.au/validate/task/178967299	Valid		system	Tile_022-039-000_0-000.jpg		2021-05-10 15:51:43	2021-05-11 08:57:13		NO		IN FOCUS
178967299	https://volunteer.ala.org.au/validate/task/178967299	Valid		system	Tile_022-039-000_0-000.jpg			2021-05-11 08:57:13		NO		IN FOCUS
178967299	https://volunteer.ala.org.au/validate/task/178967299	Valid		system	Tile_022-039-000_0-000.jpg		2021-05-10 19:14:45	2021-05-11 08:57:13		NO		IN FOCUS
178967301	https://volunteer.ala.org.au/validate/task/178967301	Valid		system	Tile_022-041-000_0-000.jpg		2021-05-10 19:15:15	2021-05-11 08:58:58		NO		IN FOCUS
178967301	https://volunteer.ala.org.au/validate/task/178967301	Valid		system	Tile_022-041-000_0-000.jpg		2021-05-10 15:53:15	2021-05-11 08:58:58		NO		IN FOCUS
178967301	https://volunteer.ala.org.au/validate/task/178967301	Valid		system	Tile_022-041-000_0-000.jpg		2021-05-11 08:58:57	2021-05-11 08:58:58		NO		IN FOCUS
178967301	https://volunteer.ala.org.au/validate/task/178967301	Valid		system	Tile_022-041-000_0-000.jpg			2021-05-11 08:58:58		NO		IN FOCUS
178967302	https://volunteer.ala.org.au/validate/task/178967302	Valid		system	Tile_022-042-000_0-000.jpg		2021-05-11 08:59:32	2021-05-11 08:59:32		NO		IN FOCUS
178967302	https://volunteer.ala.org.au/validate/task/178967302	Valid		system	Tile_022-042-000_0-000.jpg		2021-05-10 15:53:28	2021-05-11 08:59:32		NO		IN FOCUS
178967302	https://volunteer.ala.org.au/validate/task/178967302	Valid		system	Tile_022-042-000_0-000.jpg		2021-05-10 19:15:30	2021-05-11 08:59:32		NO		IN FOCUS
178967302	https://volunteer.ala.org.au/validate/task/178967302	Valid		system	Tile_022-042-000_0-000.jpg			2021-05-11 08:59:32		NO		IN FOCUS
178967303	https://volunteer.ala.org.au/validate/task/178967303	Valid		system	Tile_022-043-000_0-000.jpg		2021-05-11 09:00:23	2021-05-11 09:00:23		NO		IN FOCUS
178967303	https://volunteer.ala.org.au/validate/task/178967303	Valid		system	Tile_022-043-000_0-000.jpg			2021-05-11 09:00:23		NO		IN FOCUS
178967303	https://volunteer.ala.org.au/validate/task/178967303	Valid		system	Tile_022-043-000_0-000.jpg		2021-05-10 19:15:48	2021-05-11 09:00:23		NO		IN FOCUS
178967303	https://volunteer.ala.org.au/validate/task/178967303	Valid		system	Tile_022-043-000_0-000.jpg		2021-05-10 15:53:48	2021-05-11 09:00:23		NO		IN FOCUS
178967305	https://volunteer.ala.org.au/validate/task/178967305	Valid		system	Tile_022-045-000_0-000.jpg			2021-05-11 09:02:48		NO		IN FOCUS
178967305	https://volunteer.ala.org.au/validate/task/178967305	Valid		system	Tile_022-045-000_0-000.jpg		2021-05-10 15:54:09	2021-05-11 09:02:48		NO		IN FOCUS
178967305	https://volunteer.ala.org.au/validate/task/178967305	Valid		system	Tile_022-045-000_0-000.jpg		2021-05-10 19:16:16	2021-05-11 09:02:48		NO		IN FOCUS
178967305	https://volunteer.ala.org.au/validate/task/178967305	Valid		system	Tile_022-045-000_0-000.jpg		2021-05-11 09:02:48	2021-05-11 09:02:48		NO		IN FOCUS
178967306	https://volunteer.ala.org.au/validate/task/178967306	Valid		system	Tile_022-046-000_0-000.jpg		2021-05-10 15:54:23	2021-05-11 09:03:34		NO		IN FOCUS
178967306	https://volunteer.ala.org.au/validate/task/178967306	Valid		system	Tile_022-046-000_0-000.jpg		2021-05-10 19:16:38	2021-05-11 09:03:34		NO		IN FOCUS
178967306	https://volunteer.ala.org.au/validate/task/178967306	Valid		system	Tile_022-046-000_0-000.jpg		2021-05-11 09:03:34	2021-05-11 09:03:34		NO		IN FOCUS
178967306	https://volunteer.ala.org.au/validate/task/178967306	Valid		system	Tile_022-046-000_0-000.jpg			2021-05-11 09:03:34		NO		IN FOCUS
178967308	https://volunteer.ala.org.au/validate/task/178967308	Valid		system	Tile_022-048-000_0-000.jpg		2021-05-10 19:30:18	2021-05-11 09:04:41		NO		IN FOCUS
178967308	https://volunteer.ala.org.au/validate/task/178967308	Valid		system	Tile_022-048-000_0-000.jpg			2021-05-11 09:04:41		NO		IN FOCUS
178967308	https://volunteer.ala.org.au/validate/task/178967308	Valid		system	Tile_022-048-000_0-000.jpg		2021-05-10 15:55:17	2021-05-11 09:04:41		NO		IN FOCUS
178967308	https://volunteer.ala.org.au/validate/task/178967308	Valid		system	Tile_022-048-000_0-000.jpg		2021-05-11 09:04:41	2021-05-11 09:04:41		NO		IN FOCUS
178967309	https://volunteer.ala.org.au/validate/task/178967309	Valid		system	Tile_022-049-000_0-000.jpg		2021-05-10 19:30:37	2021-05-11 09:05:27		NO		IN FOCUS
178967309	https://volunteer.ala.org.au/validate/task/178967309	Valid		system	Tile_022-049-000_0-000.jpg		2021-05-10 15:55:49	2021-05-11 09:05:27		NO		IN FOCUS
178967309	https://volunteer.ala.org.au/validate/task/178967309	Valid		system	Tile_022-049-000_0-000.jpg			2021-05-11 09:05:27		NO		IN FOCUS
178967309	https://volunteer.ala.org.au/validate/task/178967309	Valid		system	Tile_022-049-000_0-000.jpg		2021-05-11 09:05:26	2021-05-11 09:05:27		NO		IN FOCUS
178967311	https://volunteer.ala.org.au/validate/task/178967311	Valid		system	Tile_022-051-000_0-000.jpg		2021-05-10 15:57:17	2021-05-11 09:06:17		NO		IN FOCUS
178967311	https://volunteer.ala.org.au/validate/task/178967311	Valid		system	Tile_022-051-000_0-000.jpg			2021-05-11 09:06:17		NO		IN FOCUS
178967311	https://volunteer.ala.org.au/validate/task/178967311	Valid		system	Tile_022-051-000_0-000.jpg		2021-05-10 19:31:14	2021-05-11 09:06:17		NO		IN FOCUS
178967311	https://volunteer.ala.org.au/validate/task/178967311	Valid		system	Tile_022-051-000_0-000.jpg		2021-05-11 09:06:17	2021-05-11 09:06:17		NO		IN FOCUS
178967313	https://volunteer.ala.org.au/validate/task/178967313	Valid		system	Tile_022-053-000_0-000.jpg		2021-05-10 19:31:51	2021-05-11 09:07:09		NO		IN FOCUS
178967313	https://volunteer.ala.org.au/validate/task/178967313	Valid		system	Tile_022-053-000_0-000.jpg		2021-05-10 15:58:35	2021-05-11 09:07:09		NO		IN FOCUS
178967313	https://volunteer.ala.org.au/validate/task/178967313	Valid		system	Tile_022-053-000_0-000.jpg		2021-05-11 09:07:09	2021-05-11 09:07:09		NO		IN FOCUS
178967313	https://volunteer.ala.org.au/validate/task/178967313	Valid		system	Tile_022-053-000_0-000.jpg			2021-05-11 09:07:09		NO		IN FOCUS
178967314	https://volunteer.ala.org.au/validate/task/178967314	Valid		system	Tile_022-054-000_0-000.jpg			2021-05-11 09:07:32		NO		IN FOCUS
178967314	https://volunteer.ala.org.au/validate/task/178967314	Valid		system	Tile_022-054-000_0-000.jpg		2021-05-10 15:59:49	2021-05-11 09:07:32		NO		IN FOCUS
178967314	https://volunteer.ala.org.au/validate/task/178967314	Valid		system	Tile_022-054-000_0-000.jpg		2021-05-10 19:32:14	2021-05-11 09:07:32		NO		IN FOCUS
178967314	https://volunteer.ala.org.au/validate/task/178967314	Valid		system	Tile_022-054-000_0-000.jpg		2021-05-11 09:07:32	2021-05-11 09:07:32		NO		IN FOCUS
178967317	https://volunteer.ala.org.au/validate/task/178967317	Valid		system	Tile_022-057-000_0-000.jpg			2021-05-11 09:09:20		NO		IN FOCUS
178967317	https://volunteer.ala.org.au/validate/task/178967317	Valid		system	Tile_022-057-000_0-000.jpg		2021-05-10 19:33:01	2021-05-11 09:09:20		NO		IN FOCUS
178967317	https://volunteer.ala.org.au/validate/task/178967317	Valid		system	Tile_022-057-000_0-000.jpg		2021-05-11 09:09:20	2021-05-11 09:09:20		NO		IN FOCUS
178967317	https://volunteer.ala.org.au/validate/task/178967317	Valid		system	Tile_022-057-000_0-000.jpg		2021-05-10 16:01:04	2021-05-11 09:09:20		NO		IN FOCUS
178967319	https://volunteer.ala.org.au/validate/task/178967319	Valid		system	Tile_022-059-000_0-000.jpg		2021-05-10 19:34:09	2021-05-11 09:11:49		NO		IN FOCUS
178967319	https://volunteer.ala.org.au/validate/task/178967319	Valid		system	Tile_022-059-000_0-000.jpg		2021-05-10 16:01:39	2021-05-11 09:11:49		NO		IN FOCUS
178967319	https://volunteer.ala.org.au/validate/task/178967319	Valid		system	Tile_022-059-000_0-000.jpg		2021-05-11 09:11:49	2021-05-11 09:11:49		NO		IN FOCUS
178967319	https://volunteer.ala.org.au/validate/task/178967319	Valid		system	Tile_022-059-000_0-000.jpg			2021-05-11 09:11:49		NO		IN FOCUS
178967320	https://volunteer.ala.org.au/validate/task/178967320	Valid		system	Tile_022-060-000_0-000.jpg		2021-05-11 09:12:22	2021-05-11 09:12:22		NO		IN FOCUS
178967320	https://volunteer.ala.org.au/validate/task/178967320	Valid		system	Tile_022-060-000_0-000.jpg			2021-05-11 09:12:22		NO		IN FOCUS
178967320	https://volunteer.ala.org.au/validate/task/178967320	Valid		system	Tile_022-060-000_0-000.jpg		2021-05-10 19:34:30	2021-05-11 09:12:22		NO		IN FOCUS
178967320	https://volunteer.ala.org.au/validate/task/178967320	Valid		system	Tile_022-060-000_0-000.jpg		2021-05-10 16:02:10	2021-05-11 09:12:22		NO		IN FOCUS
178967325	https://volunteer.ala.org.au/validate/task/178967325	Valid		system	Tile_023-005-000_0-000.jpg		2021-05-10 19:36:07	2021-05-11 09:15:25		NO		IN FOCUS
178967325	https://volunteer.ala.org.au/validate/task/178967325	Valid		system	Tile_023-005-000_0-000.jpg			2021-05-11 09:15:25		NO		IN FOCUS
178967325	https://volunteer.ala.org.au/validate/task/178967325	Valid		system	Tile_023-005-000_0-000.jpg		2021-05-10 16:04:04	2021-05-11 09:15:25		NO		IN FOCUS
178967325	https://volunteer.ala.org.au/validate/task/178967325	Valid		system	Tile_023-005-000_0-000.jpg		2021-05-11 09:15:25	2021-05-11 09:15:25		NO		IN FOCUS
178967328	https://volunteer.ala.org.au/validate/task/178967328	Valid		system	Tile_023-008-000_0-000.jpg		2021-05-10 16:04:52	2021-05-11 09:17:12		NO		IN FOCUS
178967328	https://volunteer.ala.org.au/validate/task/178967328	Valid		system	Tile_023-008-000_0-000.jpg			2021-05-11 09:17:12		NO		IN FOCUS
178967328	https://volunteer.ala.org.au/validate/task/178967328	Valid		system	Tile_023-008-000_0-000.jpg		2021-05-11 09:17:12	2021-05-11 09:17:12		NO		IN FOCUS
178967328	https://volunteer.ala.org.au/validate/task/178967328	Valid		system	Tile_023-008-000_0-000.jpg		2021-05-10 19:37:17	2021-05-11 09:17:12		NO		IN FOCUS
178967329	https://volunteer.ala.org.au/validate/task/178967329	Valid		system	Tile_023-009-000_0-000.jpg			2021-05-11 09:17:33		NO		IN FOCUS
178967329	https://volunteer.ala.org.au/validate/task/178967329	Valid		system	Tile_023-009-000_0-000.jpg		2021-05-10 19:37:38	2021-05-11 09:17:33		NO		IN FOCUS
178967329	https://volunteer.ala.org.au/validate/task/178967329	Valid		system	Tile_023-009-000_0-000.jpg		2021-05-11 09:17:33	2021-05-11 09:17:33		NO		IN FOCUS
178967329	https://volunteer.ala.org.au/validate/task/178967329	Valid		system	Tile_023-009-000_0-000.jpg		2021-05-10 16:05:16	2021-05-11 09:17:33		NO		IN FOCUS
178967330	https://volunteer.ala.org.au/validate/task/178967330	Valid		system	Tile_023-010-000_0-000.jpg			2021-05-11 09:17:57		NO		IN FOCUS
178967330	https://volunteer.ala.org.au/validate/task/178967330	Valid		system	Tile_023-010-000_0-000.jpg		2021-05-10 16:05:36	2021-05-11 09:17:57		NO		IN FOCUS
178967330	https://volunteer.ala.org.au/validate/task/178967330	Valid		system	Tile_023-010-000_0-000.jpg		2021-05-11 09:17:56	2021-05-11 09:17:57		NO		IN FOCUS
178967330	https://volunteer.ala.org.au/validate/task/178967330	Valid		system	Tile_023-010-000_0-000.jpg		2021-05-10 19:38:03	2021-05-11 09:17:57		NO		IN FOCUS
178967334	https://volunteer.ala.org.au/validate/task/178967334	Valid		system	Tile_023-014-000_0-000.jpg		2021-05-11 09:20:27	2021-05-11 09:20:28		NO		IN FOCUS
178967334	https://volunteer.ala.org.au/validate/task/178967334	Valid		system	Tile_023-014-000_0-000.jpg		2021-05-10 19:40:18	2021-05-11 09:20:28		NO		IN FOCUS
178967334	https://volunteer.ala.org.au/validate/task/178967334	Valid		system	Tile_023-014-000_0-000.jpg			2021-05-11 09:20:28		NO		IN FOCUS
178967334	https://volunteer.ala.org.au/validate/task/178967334	Valid		system	Tile_023-014-000_0-000.jpg		2021-05-10 16:08:15	2021-05-11 09:20:28		NO		IN FOCUS
178967336	https://volunteer.ala.org.au/validate/task/178967336	Valid		system	Tile_023-016-000_0-000.jpg		2021-05-10 16:08:44	2021-05-11 09:22:01		NO		IN FOCUS
178967336	https://volunteer.ala.org.au/validate/task/178967336	Valid		system	Tile_023-016-000_0-000.jpg			2021-05-11 09:22:01		NO		IN FOCUS
178967336	https://volunteer.ala.org.au/validate/task/178967336	Valid		system	Tile_023-016-000_0-000.jpg		2021-05-11 09:22:01	2021-05-11 09:22:01		NO		IN FOCUS
178967336	https://volunteer.ala.org.au/validate/task/178967336	Valid		system	Tile_023-016-000_0-000.jpg		2021-05-10 19:41:08	2021-05-11 09:22:01		NO		IN FOCUS
178967339	https://volunteer.ala.org.au/validate/task/178967339	Valid		system	Tile_023-019-000_0-000.jpg		2021-05-10 19:42:09	2021-05-11 09:24:58		NO		IN FOCUS
178967339	https://volunteer.ala.org.au/validate/task/178967339	Valid		system	Tile_023-019-000_0-000.jpg		2021-05-11 09:24:58	2021-05-11 09:24:58		NO		IN FOCUS
178967339	https://volunteer.ala.org.au/validate/task/178967339	Valid		system	Tile_023-019-000_0-000.jpg		2021-05-10 16:10:20	2021-05-11 09:24:58		NO		IN FOCUS
178967339	https://volunteer.ala.org.au/validate/task/178967339	Valid		system	Tile_023-019-000_0-000.jpg			2021-05-11 09:24:58		NO		IN FOCUS
178967343	https://volunteer.ala.org.au/validate/task/178967343	Valid		system	Tile_023-023-000_0-000.jpg			2021-05-11 09:27:01		NO		IN FOCUS
178967343	https://volunteer.ala.org.au/validate/task/178967343	Valid		system	Tile_023-023-000_0-000.jpg		2021-05-11 09:27:01	2021-05-11 09:27:01		NO		IN FOCUS
178967343	https://volunteer.ala.org.au/validate/task/178967343	Valid		system	Tile_023-023-000_0-000.jpg		2021-05-10 19:44:11	2021-05-11 09:27:01		NO		IN FOCUS
178967343	https://volunteer.ala.org.au/validate/task/178967343	Valid		system	Tile_023-023-000_0-000.jpg		2021-05-10 16:11:18	2021-05-11 09:27:01		NO		IN FOCUS
178967345	https://volunteer.ala.org.au/validate/task/178967345	Valid		system	Tile_023-025-000_0-000.jpg		2021-05-11 09:28:17	2021-05-11 09:28:17		NO		IN FOCUS
178967345	https://volunteer.ala.org.au/validate/task/178967345	Valid		system	Tile_023-025-000_0-000.jpg		2021-05-10 19:45:12	2021-05-11 09:28:17		NO		IN FOCUS
178967345	https://volunteer.ala.org.au/validate/task/178967345	Valid		system	Tile_023-025-000_0-000.jpg			2021-05-11 09:28:17		NO		IN FOCUS
178967345	https://volunteer.ala.org.au/validate/task/178967345	Valid		system	Tile_023-025-000_0-000.jpg		2021-05-10 16:12:00	2021-05-11 09:28:17		NO		IN FOCUS
178967346	https://volunteer.ala.org.au/validate/task/178967346	Valid		system	Tile_023-026-000_0-000.jpg		2021-05-10 16:12:15	2021-05-11 09:29:32		NO		IN FOCUS
178967346	https://volunteer.ala.org.au/validate/task/178967346	Valid		system	Tile_023-026-000_0-000.jpg		2021-05-10 19:45:31	2021-05-11 09:29:32		NO		IN FOCUS
178967346	https://volunteer.ala.org.au/validate/task/178967346	Valid		system	Tile_023-026-000_0-000.jpg			2021-05-11 09:29:32		NO		IN FOCUS
178967346	https://volunteer.ala.org.au/validate/task/178967346	Valid		system	Tile_023-026-000_0-000.jpg		2021-05-11 09:29:32	2021-05-11 09:29:32		NO		IN FOCUS
178967349	https://volunteer.ala.org.au/validate/task/178967349	Valid		system	Tile_023-029-000_0-000.jpg		2021-05-10 16:13:18	2021-05-11 09:34:55		NO		IN FOCUS
178967349	https://volunteer.ala.org.au/validate/task/178967349	Valid		system	Tile_023-029-000_0-000.jpg		2021-05-11 09:34:55	2021-05-11 09:34:55		NO		IN FOCUS
178967349	https://volunteer.ala.org.au/validate/task/178967349	Valid		system	Tile_023-029-000_0-000.jpg			2021-05-11 09:34:55		NO		IN FOCUS
178967349	https://volunteer.ala.org.au/validate/task/178967349	Valid		system	Tile_023-029-000_0-000.jpg		2021-05-10 19:48:32	2021-05-11 09:34:55		NO		IN FOCUS
178967356	https://volunteer.ala.org.au/validate/task/178967356	Valid		system	Tile_023-036-000_0-000.jpg		2021-05-10 19:53:52	2021-05-11 09:39:12		NO		IN FOCUS
178967356	https://volunteer.ala.org.au/validate/task/178967356	Valid		system	Tile_023-036-000_0-000.jpg			2021-05-11 09:39:12		NO		IN FOCUS
178967356	https://volunteer.ala.org.au/validate/task/178967356	Valid		system	Tile_023-036-000_0-000.jpg		2021-05-10 16:15:23	2021-05-11 09:39:12		NO		IN FOCUS
178967356	https://volunteer.ala.org.au/validate/task/178967356	Valid		system	Tile_023-036-000_0-000.jpg		2021-05-11 09:39:11	2021-05-11 09:39:12		NO		IN FOCUS
178967358	https://volunteer.ala.org.au/validate/task/178967358	Valid		system	Tile_023-038-000_0-000.jpg			2021-05-11 09:40:11		NO		IN FOCUS
178967358	https://volunteer.ala.org.au/validate/task/178967358	Valid		system	Tile_023-038-000_0-000.jpg		2021-05-10 19:54:31	2021-05-11 09:40:11		NO		IN FOCUS
178967358	https://volunteer.ala.org.au/validate/task/178967358	Valid		system	Tile_023-038-000_0-000.jpg		2021-05-11 09:40:09	2021-05-11 09:40:11		NO		IN FOCUS
178967358	https://volunteer.ala.org.au/validate/task/178967358	Valid		system	Tile_023-038-000_0-000.jpg		2021-05-10 16:16:16	2021-05-11 09:40:11		NO		IN FOCUS
178967359	https://volunteer.ala.org.au/validate/task/178967359	Valid		system	Tile_023-039-000_0-000.jpg		2021-05-10 16:16:28	2021-05-11 09:40:52		NO		IN FOCUS
178967359	https://volunteer.ala.org.au/validate/task/178967359	Valid		system	Tile_023-039-000_0-000.jpg		2021-05-11 09:40:51	2021-05-11 09:40:52		NO		IN FOCUS
178967359	https://volunteer.ala.org.au/validate/task/178967359	Valid		system	Tile_023-039-000_0-000.jpg			2021-05-11 09:40:52		NO		IN FOCUS
178967359	https://volunteer.ala.org.au/validate/task/178967359	Valid		system	Tile_023-039-000_0-000.jpg		2021-05-10 19:54:48	2021-05-11 09:40:52		NO		IN FOCUS
178967360	https://volunteer.ala.org.au/validate/task/178967360	Valid		system	Tile_023-040-000_0-000.jpg		2021-05-10 19:55:28	2021-05-11 09:41:35		NO		IN FOCUS
178967360	https://volunteer.ala.org.au/validate/task/178967360	Valid		system	Tile_023-040-000_0-000.jpg			2021-05-11 09:41:35		NO		IN FOCUS
178967360	https://volunteer.ala.org.au/validate/task/178967360	Valid		system	Tile_023-040-000_0-000.jpg		2021-05-11 09:41:34	2021-05-11 09:41:35		NO		IN FOCUS
178967360	https://volunteer.ala.org.au/validate/task/178967360	Valid		system	Tile_023-040-000_0-000.jpg		2021-05-10 16:16:50	2021-05-11 09:41:35		NO		IN FOCUS
178967361	https://volunteer.ala.org.au/validate/task/178967361	Valid		system	Tile_023-041-000_0-000.jpg		2021-05-10 16:17:06	2021-05-11 09:42:01		NO		IN FOCUS
178967361	https://volunteer.ala.org.au/validate/task/178967361	Valid		system	Tile_023-041-000_0-000.jpg		2021-05-11 09:42:01	2021-05-11 09:42:01		NO		IN FOCUS
178967361	https://volunteer.ala.org.au/validate/task/178967361	Valid		system	Tile_023-041-000_0-000.jpg		2021-05-10 19:56:02	2021-05-11 09:42:01		NO		IN FOCUS
178967361	https://volunteer.ala.org.au/validate/task/178967361	Valid		system	Tile_023-041-000_0-000.jpg			2021-05-11 09:42:01		NO		IN FOCUS
178967362	https://volunteer.ala.org.au/validate/task/178967362	Valid		system	Tile_023-042-000_0-000.jpg		2021-05-10 19:56:29	2021-05-11 09:42:27		NO		IN FOCUS
178967362	https://volunteer.ala.org.au/validate/task/178967362	Valid		system	Tile_023-042-000_0-000.jpg		2021-05-11 09:42:27	2021-05-11 09:42:27		NO		IN FOCUS
178967362	https://volunteer.ala.org.au/validate/task/178967362	Valid		system	Tile_023-042-000_0-000.jpg			2021-05-11 09:42:27		NO		IN FOCUS
178967362	https://volunteer.ala.org.au/validate/task/178967362	Valid		system	Tile_023-042-000_0-000.jpg		2021-05-10 16:19:24	2021-05-11 09:42:27		NO		IN FOCUS
178967363	https://volunteer.ala.org.au/validate/task/178967363	Valid		system	Tile_023-043-000_0-000.jpg		2021-05-10 16:19:38	2021-05-11 09:42:52		NO		IN FOCUS
178967363	https://volunteer.ala.org.au/validate/task/178967363	Valid		system	Tile_023-043-000_0-000.jpg		2021-05-11 09:42:51	2021-05-11 09:42:52		NO		IN FOCUS
178967363	https://volunteer.ala.org.au/validate/task/178967363	Valid		system	Tile_023-043-000_0-000.jpg		2021-05-10 19:56:50	2021-05-11 09:42:52		NO		IN FOCUS
178967363	https://volunteer.ala.org.au/validate/task/178967363	Valid		system	Tile_023-043-000_0-000.jpg			2021-05-11 09:42:52		NO		IN FOCUS
178967365	https://volunteer.ala.org.au/validate/task/178967365	Valid		system	Tile_023-045-000_0-000.jpg			2021-05-11 09:43:40		NO		IN FOCUS
178967365	https://volunteer.ala.org.au/validate/task/178967365	Valid		system	Tile_023-045-000_0-000.jpg		2021-05-11 09:43:38	2021-05-11 09:43:40		NO		IN FOCUS
178967365	https://volunteer.ala.org.au/validate/task/178967365	Valid		system	Tile_023-045-000_0-000.jpg		2021-05-10 16:20:22	2021-05-11 09:43:40		NO		IN FOCUS
178967365	https://volunteer.ala.org.au/validate/task/178967365	Valid		system	Tile_023-045-000_0-000.jpg		2021-05-10 19:58:17	2021-05-11 09:43:40		NO		IN FOCUS
178967367	https://volunteer.ala.org.au/validate/task/178967367	Valid		system	Tile_023-047-000_0-000.jpg		2021-05-10 19:59:44	2021-05-11 09:44:23		NO		IN FOCUS
178967367	https://volunteer.ala.org.au/validate/task/178967367	Valid		system	Tile_023-047-000_0-000.jpg			2021-05-11 09:44:23		NO		IN FOCUS
178967367	https://volunteer.ala.org.au/validate/task/178967367	Valid		system	Tile_023-047-000_0-000.jpg		2021-05-11 09:44:21	2021-05-11 09:44:23		NO		IN FOCUS
178967367	https://volunteer.ala.org.au/validate/task/178967367	Valid		system	Tile_023-047-000_0-000.jpg		2021-05-10 16:20:56	2021-05-11 09:44:23		NO		IN FOCUS
178966697	https://volunteer.ala.org.au/validate/task/178966697	Valid		system	Tile_020-011-000_0-000.jpg		2021-05-10 17:46:09	2021-05-11 09:45:27		NO		IN FOCUS
178966697	https://volunteer.ala.org.au/validate/task/178966697	Valid		system	Tile_020-011-000_0-000.jpg		2021-05-10 16:36:03	2021-05-11 09:45:27		NO		IN FOCUS
178966697	https://volunteer.ala.org.au/validate/task/178966697	Valid		system	Tile_020-011-000_0-000.jpg		2021-05-11 09:45:26	2021-05-11 09:45:27		NO		IN FOCUS
178966697	https://volunteer.ala.org.au/validate/task/178966697	Valid		system	Tile_020-011-000_0-000.jpg			2021-05-11 09:45:27		NO		IN FOCUS
178966698	https://volunteer.ala.org.au/validate/task/178966698	Valid		system	Tile_020-012-000_0-000.jpg			2021-05-11 09:45:39		NO		IN FOCUS
178966698	https://volunteer.ala.org.au/validate/task/178966698	Valid		system	Tile_020-012-000_0-000.jpg		2021-05-10 16:36:39	2021-05-11 09:45:39		NO		IN FOCUS
178966698	https://volunteer.ala.org.au/validate/task/178966698	Valid		system	Tile_020-012-000_0-000.jpg		2021-05-11 09:45:38	2021-05-11 09:45:39		NO		IN FOCUS
178966698	https://volunteer.ala.org.au/validate/task/178966698	Valid		system	Tile_020-012-000_0-000.jpg		2021-05-10 17:46:38	2021-05-11 09:45:39		NO		IN FOCUS
178966701	https://volunteer.ala.org.au/validate/task/178966701	Valid		system	Tile_020-015-000_0-000.jpg		2021-05-10 16:38:17	2021-05-11 09:45:55		NO		IN FOCUS
178966701	https://volunteer.ala.org.au/validate/task/178966701	Valid		system	Tile_020-015-000_0-000.jpg			2021-05-11 09:45:55		NO		IN FOCUS
178966701	https://volunteer.ala.org.au/validate/task/178966701	Valid		system	Tile_020-015-000_0-000.jpg		2021-05-10 17:47:45	2021-05-11 09:45:55		NO		IN FOCUS
178966701	https://volunteer.ala.org.au/validate/task/178966701	Valid		system	Tile_020-015-000_0-000.jpg		2021-05-11 09:45:54	2021-05-11 09:45:55		NO		IN FOCUS
178967370	https://volunteer.ala.org.au/validate/task/178967370	Valid		system	Tile_023-050-000_0-000.jpg		2021-05-10 16:22:06	2021-05-11 09:45:59		NO		IN FOCUS
178967370	https://volunteer.ala.org.au/validate/task/178967370	Valid		system	Tile_023-050-000_0-000.jpg		2021-05-11 09:45:59	2021-05-11 09:45:59		NO		IN FOCUS
178967370	https://volunteer.ala.org.au/validate/task/178967370	Valid		system	Tile_023-050-000_0-000.jpg		2021-05-10 20:01:27	2021-05-11 09:45:59		NO		IN FOCUS
178967370	https://volunteer.ala.org.au/validate/task/178967370	Valid		system	Tile_023-050-000_0-000.jpg			2021-05-11 09:45:59		NO		IN FOCUS
178966702	https://volunteer.ala.org.au/validate/task/178966702	Valid		system	Tile_020-016-000_0-000.jpg		2021-05-10 17:48:12	2021-05-11 09:46:08		NO		IN FOCUS
178966702	https://volunteer.ala.org.au/validate/task/178966702	Valid		system	Tile_020-016-000_0-000.jpg			2021-05-11 09:46:08		NO		IN FOCUS
178966702	https://volunteer.ala.org.au/validate/task/178966702	Valid		system	Tile_020-016-000_0-000.jpg		2021-05-11 09:46:07	2021-05-11 09:46:08		NO		IN FOCUS
178966702	https://volunteer.ala.org.au/validate/task/178966702	Valid		system	Tile_020-016-000_0-000.jpg		2021-05-10 16:39:10	2021-05-11 09:46:08		NO		IN FOCUS
178966705	https://volunteer.ala.org.au/validate/task/178966705	Valid		system	Tile_020-019-000_0-000.jpg		2021-05-10 16:42:13	2021-05-11 09:46:21		NO		IN FOCUS
178966705	https://volunteer.ala.org.au/validate/task/178966705	Valid		system	Tile_020-019-000_0-000.jpg			2021-05-11 09:46:21		NO		IN FOCUS
178966705	https://volunteer.ala.org.au/validate/task/178966705	Valid		system	Tile_020-019-000_0-000.jpg		2021-05-10 17:49:27	2021-05-11 09:46:21		NO		IN FOCUS
178966705	https://volunteer.ala.org.au/validate/task/178966705	Valid		system	Tile_020-019-000_0-000.jpg		2021-05-11 09:46:21	2021-05-11 09:46:21		NO		IN FOCUS
178966708	https://volunteer.ala.org.au/validate/task/178966708	Valid		system	Tile_020-022-000_0-000.jpg		2021-05-10 17:51:00	2021-05-11 09:47:35		NO		IN FOCUS
178966708	https://volunteer.ala.org.au/validate/task/178966708	Valid		system	Tile_020-022-000_0-000.jpg		2021-05-11 09:47:34	2021-05-11 09:47:35		NO		IN FOCUS
178966708	https://volunteer.ala.org.au/validate/task/178966708	Valid		system	Tile_020-022-000_0-000.jpg			2021-05-11 09:47:35		NO		IN FOCUS
178966708	https://volunteer.ala.org.au/validate/task/178966708	Valid		system	Tile_020-022-000_0-000.jpg		2021-05-11 07:03:58	2021-05-11 09:47:35		NO		IN FOCUS
178967377	https://volunteer.ala.org.au/validate/task/178967377	Valid		system	Tile_023-057-000_0-000.jpg		2021-05-11 09:49:59	2021-05-11 09:49:59		NO		IN FOCUS
178967377	https://volunteer.ala.org.au/validate/task/178967377	Valid		system	Tile_023-057-000_0-000.jpg		2021-05-10 20:07:04	2021-05-11 09:49:59		NO		IN FOCUS
178967377	https://volunteer.ala.org.au/validate/task/178967377	Valid		system	Tile_023-057-000_0-000.jpg			2021-05-11 09:49:59		NO		IN FOCUS
178967377	https://volunteer.ala.org.au/validate/task/178967377	Valid		system	Tile_023-057-000_0-000.jpg		2021-05-10 16:23:55	2021-05-11 09:49:59		NO		IN FOCUS
178967380	https://volunteer.ala.org.au/validate/task/178967380	Valid		system	Tile_023-060-000_0-000.jpg		2021-05-10 16:26:01	2021-05-11 09:55:11		NO		IN FOCUS
178967380	https://volunteer.ala.org.au/validate/task/178967380	Valid		system	Tile_023-060-000_0-000.jpg		2021-05-11 09:55:10	2021-05-11 09:55:11		NO		IN FOCUS
178967380	https://volunteer.ala.org.au/validate/task/178967380	Valid		system	Tile_023-060-000_0-000.jpg			2021-05-11 09:55:11		NO		IN FOCUS
178967380	https://volunteer.ala.org.au/validate/task/178967380	Valid		system	Tile_023-060-000_0-000.jpg		2021-05-10 20:21:50	2021-05-11 09:55:11		NO		IN FOCUS
178967382	https://volunteer.ala.org.au/validate/task/178967382	Valid		system	Tile_024-002-000_0-000.jpg			2021-05-11 09:58:07		NO		IN FOCUS
178967382	https://volunteer.ala.org.au/validate/task/178967382	Valid		system	Tile_024-002-000_0-000.jpg		2021-05-11 09:58:06	2021-05-11 09:58:07		NO		IN FOCUS
178967382	https://volunteer.ala.org.au/validate/task/178967382	Valid		system	Tile_024-002-000_0-000.jpg		2021-05-10 20:22:53	2021-05-11 09:58:07		NO		IN FOCUS
178967382	https://volunteer.ala.org.au/validate/task/178967382	Valid		system	Tile_024-002-000_0-000.jpg		2021-05-10 16:26:40	2021-05-11 09:58:07		NO		IN FOCUS
178967384	https://volunteer.ala.org.au/validate/task/178967384	Valid		system	Tile_024-004-000_0-000.jpg		2021-05-10 20:24:35	2021-05-11 09:59:26		NO		IN FOCUS
178967384	https://volunteer.ala.org.au/validate/task/178967384	Valid		system	Tile_024-004-000_0-000.jpg		2021-05-11 09:59:26	2021-05-11 09:59:26		NO		IN FOCUS
178967384	https://volunteer.ala.org.au/validate/task/178967384	Valid		system	Tile_024-004-000_0-000.jpg			2021-05-11 09:59:26		NO		IN FOCUS
178967384	https://volunteer.ala.org.au/validate/task/178967384	Valid		system	Tile_024-004-000_0-000.jpg		2021-05-10 16:27:03	2021-05-11 09:59:26		NO		IN FOCUS
178967385	https://volunteer.ala.org.au/validate/task/178967385	Valid		system	Tile_024-005-000_0-000.jpg		2021-05-10 16:27:17	2021-05-11 09:59:57		NO		IN FOCUS
178967385	https://volunteer.ala.org.au/validate/task/178967385	Valid		system	Tile_024-005-000_0-000.jpg			2021-05-11 09:59:57		NO		IN FOCUS
178967385	https://volunteer.ala.org.au/validate/task/178967385	Valid		system	Tile_024-005-000_0-000.jpg		2021-05-11 09:59:57	2021-05-11 09:59:57		NO		IN FOCUS
178967385	https://volunteer.ala.org.au/validate/task/178967385	Valid		system	Tile_024-005-000_0-000.jpg		2021-05-10 20:24:59	2021-05-11 09:59:57		NO		IN FOCUS
178967388	https://volunteer.ala.org.au/validate/task/178967388	Valid		system	Tile_024-008-000_0-000.jpg			2021-05-11 10:01:54		NO		IN FOCUS
178967388	https://volunteer.ala.org.au/validate/task/178967388	Valid		system	Tile_024-008-000_0-000.jpg		2021-05-10 20:25:58	2021-05-11 10:01:54		NO		IN FOCUS
178967388	https://volunteer.ala.org.au/validate/task/178967388	Valid		system	Tile_024-008-000_0-000.jpg		2021-05-11 10:01:54	2021-05-11 10:01:54		NO		IN FOCUS
178967388	https://volunteer.ala.org.au/validate/task/178967388	Valid		system	Tile_024-008-000_0-000.jpg		2021-05-10 16:27:52	2021-05-11 10:01:54		NO		IN FOCUS
178967389	https://volunteer.ala.org.au/validate/task/178967389	Valid		system	Tile_024-009-000_0-000.jpg		2021-05-10 16:28:11	2021-05-11 10:02:29		NO		IN FOCUS
178967389	https://volunteer.ala.org.au/validate/task/178967389	Valid		system	Tile_024-009-000_0-000.jpg			2021-05-11 10:02:29		NO		IN FOCUS
178967389	https://volunteer.ala.org.au/validate/task/178967389	Valid		system	Tile_024-009-000_0-000.jpg		2021-05-10 20:26:15	2021-05-11 10:02:29		NO		IN FOCUS
178967389	https://volunteer.ala.org.au/validate/task/178967389	Valid		system	Tile_024-009-000_0-000.jpg		2021-05-11 10:02:28	2021-05-11 10:02:29		NO		IN FOCUS
178967390	https://volunteer.ala.org.au/validate/task/178967390	Valid		system	Tile_024-010-000_0-000.jpg		2021-05-10 20:26:34	2021-05-11 10:02:57		NO		IN FOCUS
178967390	https://volunteer.ala.org.au/validate/task/178967390	Valid		system	Tile_024-010-000_0-000.jpg		2021-05-10 16:28:33	2021-05-11 10:02:57		NO		IN FOCUS
178967390	https://volunteer.ala.org.au/validate/task/178967390	Valid		system	Tile_024-010-000_0-000.jpg		2021-05-11 10:02:56	2021-05-11 10:02:57		NO		IN FOCUS
178967390	https://volunteer.ala.org.au/validate/task/178967390	Valid		system	Tile_024-010-000_0-000.jpg			2021-05-11 10:02:57		NO		IN FOCUS
178966709	https://volunteer.ala.org.au/validate/task/178966709	Valid		system	Tile_020-023-000_0-000.jpg			2021-05-11 10:09:27		NO		IN FOCUS
178966709	https://volunteer.ala.org.au/validate/task/178966709	Valid		system	Tile_020-023-000_0-000.jpg		2021-05-10 17:51:21	2021-05-11 10:09:27		NO		IN FOCUS
178966709	https://volunteer.ala.org.au/validate/task/178966709	Valid		system	Tile_020-023-000_0-000.jpg		2021-05-11 07:04:53	2021-05-11 10:09:27		NO		IN FOCUS
178966709	https://volunteer.ala.org.au/validate/task/178966709	Valid		system	Tile_020-023-000_0-000.jpg		2021-05-11 10:09:26	2021-05-11 10:09:27		NO		IN FOCUS
178966711	https://volunteer.ala.org.au/validate/task/178966711	Valid		system	Tile_020-025-000_0-000.jpg		2021-05-10 17:52:18	2021-05-11 10:10:20		NO		IN FOCUS
178966711	https://volunteer.ala.org.au/validate/task/178966711	Valid		system	Tile_020-025-000_0-000.jpg		2021-05-11 07:05:49	2021-05-11 10:10:20		NO		IN FOCUS
178966711	https://volunteer.ala.org.au/validate/task/178966711	Valid		system	Tile_020-025-000_0-000.jpg			2021-05-11 10:10:20		NO		IN FOCUS
178966711	https://volunteer.ala.org.au/validate/task/178966711	Valid		system	Tile_020-025-000_0-000.jpg		2021-05-11 10:10:19	2021-05-11 10:10:20		NO		IN FOCUS
178966713	https://volunteer.ala.org.au/validate/task/178966713	Valid		system	Tile_020-027-000_0-000.jpg		2021-05-11 10:12:29	2021-05-11 10:12:30		NO		IN FOCUS
178966713	https://volunteer.ala.org.au/validate/task/178966713	Valid		system	Tile_020-027-000_0-000.jpg			2021-05-11 10:12:30		NO		IN FOCUS
178966713	https://volunteer.ala.org.au/validate/task/178966713	Valid		system	Tile_020-027-000_0-000.jpg		2021-05-11 07:08:08	2021-05-11 10:12:30		NO		IN FOCUS
178966713	https://volunteer.ala.org.au/validate/task/178966713	Valid		system	Tile_020-027-000_0-000.jpg		2021-05-10 17:52:53	2021-05-11 10:12:30		NO		IN FOCUS
178966714	https://volunteer.ala.org.au/validate/task/178966714	Valid		system	Tile_020-028-000_0-000.jpg		2021-05-10 17:53:17	2021-05-11 10:13:33		NO		IN FOCUS
178966714	https://volunteer.ala.org.au/validate/task/178966714	Valid		system	Tile_020-028-000_0-000.jpg		2021-05-11 10:13:32	2021-05-11 10:13:33		NO		IN FOCUS
178966714	https://volunteer.ala.org.au/validate/task/178966714	Valid		system	Tile_020-028-000_0-000.jpg		2021-05-11 07:09:16	2021-05-11 10:13:33		NO		IN FOCUS
178966714	https://volunteer.ala.org.au/validate/task/178966714	Valid		system	Tile_020-028-000_0-000.jpg			2021-05-11 10:13:33		NO		IN FOCUS
178966717	https://volunteer.ala.org.au/validate/task/178966717	Valid		system	Tile_020-031-000_0-000.jpg			2021-05-11 10:14:39		NO		IN FOCUS
178966717	https://volunteer.ala.org.au/validate/task/178966717	Valid		system	Tile_020-031-000_0-000.jpg		2021-05-11 10:14:39	2021-05-11 10:14:39		NO		IN FOCUS
178966717	https://volunteer.ala.org.au/validate/task/178966717	Valid		system	Tile_020-031-000_0-000.jpg		2021-05-11 07:11:27	2021-05-11 10:14:39		NO		IN FOCUS
178966717	https://volunteer.ala.org.au/validate/task/178966717	Valid		system	Tile_020-031-000_0-000.jpg		2021-05-10 17:54:38	2021-05-11 10:14:39		NO		IN FOCUS
178966718	https://volunteer.ala.org.au/validate/task/178966718	Valid		system	Tile_020-032-000_0-000.jpg		2021-05-10 17:54:57	2021-05-11 10:15:41		NO		IN FOCUS
178966718	https://volunteer.ala.org.au/validate/task/178966718	Valid		system	Tile_020-032-000_0-000.jpg		2021-05-11 10:15:41	2021-05-11 10:15:41		NO		IN FOCUS
178966718	https://volunteer.ala.org.au/validate/task/178966718	Valid		system	Tile_020-032-000_0-000.jpg			2021-05-11 10:15:41		NO		IN FOCUS
178966718	https://volunteer.ala.org.au/validate/task/178966718	Valid		system	Tile_020-032-000_0-000.jpg		2021-05-11 07:12:05	2021-05-11 10:15:41		NO		IN FOCUS
178966721	https://volunteer.ala.org.au/validate/task/178966721	Valid		system	Tile_020-035-000_0-000.jpg		2021-05-11 10:18:02	2021-05-11 10:18:03		NO		IN FOCUS
178966721	https://volunteer.ala.org.au/validate/task/178966721	Valid		system	Tile_020-035-000_0-000.jpg		2021-05-10 17:56:37	2021-05-11 10:18:03		NO		IN FOCUS
178966721	https://volunteer.ala.org.au/validate/task/178966721	Valid		system	Tile_020-035-000_0-000.jpg			2021-05-11 10:18:03		NO		IN FOCUS
178966721	https://volunteer.ala.org.au/validate/task/178966721	Valid		system	Tile_020-035-000_0-000.jpg		2021-05-11 07:13:50	2021-05-11 10:18:03		NO		IN FOCUS
178966726	https://volunteer.ala.org.au/validate/task/178966726	Valid		system	Tile_020-040-000_0-000.jpg		2021-05-10 17:58:47	2021-05-11 10:19:04		NO		IN FOCUS
178966726	https://volunteer.ala.org.au/validate/task/178966726	Valid		system	Tile_020-040-000_0-000.jpg		2021-05-11 10:19:04	2021-05-11 10:19:04		NO		IN FOCUS
178966726	https://volunteer.ala.org.au/validate/task/178966726	Valid		system	Tile_020-040-000_0-000.jpg		2021-05-11 07:17:14	2021-05-11 10:19:04		NO		IN FOCUS
178966726	https://volunteer.ala.org.au/validate/task/178966726	Valid		system	Tile_020-040-000_0-000.jpg			2021-05-11 10:19:04		NO		IN FOCUS
178966728	https://volunteer.ala.org.au/validate/task/178966728	Valid		system	Tile_020-042-000_0-000.jpg		2021-05-11 07:18:41	2021-05-11 10:21:52		NO		IN FOCUS
178966728	https://volunteer.ala.org.au/validate/task/178966728	Valid		system	Tile_020-042-000_0-000.jpg		2021-05-11 10:21:51	2021-05-11 10:21:52		NO		IN FOCUS
178966728	https://volunteer.ala.org.au/validate/task/178966728	Valid		system	Tile_020-042-000_0-000.jpg		2021-05-10 14:50:44	2021-05-11 10:21:52		NO		IN FOCUS
178966728	https://volunteer.ala.org.au/validate/task/178966728	Valid		system	Tile_020-042-000_0-000.jpg		2021-05-10 18:00:15	2021-05-11 10:21:52	1	YES	MIDDLE	IN FOCUS		Nothofagus pollen
178966728	https://volunteer.ala.org.au/validate/task/178966728	Valid		system	Tile_020-042-000_0-000.jpg			2021-05-11 10:21:52		NO		IN FOCUS
178966732	https://volunteer.ala.org.au/validate/task/178966732	Valid		system	Tile_020-046-000_0-000.jpg		2021-05-11 10:23:18	2021-05-11 10:23:18		NO		IN FOCUS
178966732	https://volunteer.ala.org.au/validate/task/178966732	Valid		system	Tile_020-046-000_0-000.jpg			2021-05-11 10:23:18		NO		IN FOCUS
178966732	https://volunteer.ala.org.au/validate/task/178966732	Valid		system	Tile_020-046-000_0-000.jpg		2021-05-11 07:21:20	2021-05-11 10:23:18		NO		IN FOCUS
178966732	https://volunteer.ala.org.au/validate/task/178966732	Valid		system	Tile_020-046-000_0-000.jpg		2021-05-10 18:01:45	2021-05-11 10:23:18		NO		IN FOCUS
178966733	https://volunteer.ala.org.au/validate/task/178966733	Valid		system	Tile_020-047-000_0-000.jpg		2021-05-10 18:02:01	2021-05-11 10:23:49		NO		IN FOCUS
178966733	https://volunteer.ala.org.au/validate/task/178966733	Valid		system	Tile_020-047-000_0-000.jpg		2021-05-11 10:23:49	2021-05-11 10:23:49		NO		IN FOCUS
178966733	https://volunteer.ala.org.au/validate/task/178966733	Valid		system	Tile_020-047-000_0-000.jpg		2021-05-11 07:21:56	2021-05-11 10:23:49		NO		IN FOCUS
178966733	https://volunteer.ala.org.au/validate/task/178966733	Valid		system	Tile_020-047-000_0-000.jpg			2021-05-11 10:23:49		NO		IN FOCUS
178966734	https://volunteer.ala.org.au/validate/task/178966734	Valid		system	Tile_020-048-000_0-000.jpg		2021-05-11 07:23:43	2021-05-11 10:24:21		NO		IN FOCUS
178966734	https://volunteer.ala.org.au/validate/task/178966734	Valid		system	Tile_020-048-000_0-000.jpg		2021-05-11 10:24:21	2021-05-11 10:24:21		NO		IN FOCUS
178966734	https://volunteer.ala.org.au/validate/task/178966734	Valid		system	Tile_020-048-000_0-000.jpg		2021-05-10 18:02:44	2021-05-11 10:24:21		NO		IN FOCUS
178966734	https://volunteer.ala.org.au/validate/task/178966734	Valid		system	Tile_020-048-000_0-000.jpg			2021-05-11 10:24:21		NO		IN FOCUS
178966735	https://volunteer.ala.org.au/validate/task/178966735	Valid		system	Tile_020-049-000_0-000.jpg		2021-05-11 10:24:39	2021-05-11 10:24:40		NO		IN FOCUS
178966735	https://volunteer.ala.org.au/validate/task/178966735	Valid		system	Tile_020-049-000_0-000.jpg		2021-05-10 18:03:05	2021-05-11 10:24:40		NO		IN FOCUS
178966735	https://volunteer.ala.org.au/validate/task/178966735	Valid		system	Tile_020-049-000_0-000.jpg			2021-05-11 10:24:40		NO		IN FOCUS
178966735	https://volunteer.ala.org.au/validate/task/178966735	Valid		system	Tile_020-049-000_0-000.jpg		2021-05-11 07:24:49	2021-05-11 10:24:40		NO		IN FOCUS
178966738	https://volunteer.ala.org.au/validate/task/178966738	Valid		system	Tile_020-052-000_0-000.jpg		2021-05-11 10:24:45	2021-05-11 10:24:45		NO		IN FOCUS
178966738	https://volunteer.ala.org.au/validate/task/178966738	Valid		system	Tile_020-052-000_0-000.jpg			2021-05-11 10:24:45		NO		IN FOCUS
178966738	https://volunteer.ala.org.au/validate/task/178966738	Valid		system	Tile_020-052-000_0-000.jpg		2021-05-10 18:04:05	2021-05-11 10:24:45		NO		IN FOCUS
178966738	https://volunteer.ala.org.au/validate/task/178966738	Valid		system	Tile_020-052-000_0-000.jpg		2021-05-11 07:29:09	2021-05-11 10:24:45		NO		IN FOCUS
178966744	https://volunteer.ala.org.au/validate/task/178966744	Valid		system	Tile_020-058-000_0-000.jpg		2021-05-10 18:06:27	2021-05-11 10:25:45		NO		IN FOCUS
178966744	https://volunteer.ala.org.au/validate/task/178966744	Valid		system	Tile_020-058-000_0-000.jpg		2021-05-11 10:25:44	2021-05-11 10:25:45		NO		IN FOCUS
178966744	https://volunteer.ala.org.au/validate/task/178966744	Valid		system	Tile_020-058-000_0-000.jpg			2021-05-11 10:25:45		NO		IN FOCUS
178966744	https://volunteer.ala.org.au/validate/task/178966744	Valid		system	Tile_020-058-000_0-000.jpg		2021-05-11 07:40:11	2021-05-11 10:25:45		NO		IN FOCUS
178966745	https://volunteer.ala.org.au/validate/task/178966745	Valid		system	Tile_020-059-000_0-000.jpg		2021-05-11 07:41:02	2021-05-11 10:26:14		NO		IN FOCUS
178966745	https://volunteer.ala.org.au/validate/task/178966745	Valid		system	Tile_020-059-000_0-000.jpg			2021-05-11 10:26:14		NO		IN FOCUS
178966745	https://volunteer.ala.org.au/validate/task/178966745	Valid		system	Tile_020-059-000_0-000.jpg		2021-05-10 18:06:44	2021-05-11 10:26:14		NO		IN FOCUS
178966745	https://volunteer.ala.org.au/validate/task/178966745	Valid		system	Tile_020-059-000_0-000.jpg		2021-05-11 10:26:14	2021-05-11 10:26:14		NO		IN FOCUS
178967205	https://volunteer.ala.org.au/validate/task/178967205	Valid		system	Tile_021-005-000_0-000.jpg			2021-05-11 10:27:07		NO		IN FOCUS
178967205	https://volunteer.ala.org.au/validate/task/178967205	Valid		system	Tile_021-005-000_0-000.jpg		2021-05-11 07:44:33	2021-05-11 10:27:07		NO		IN FOCUS
178967205	https://volunteer.ala.org.au/validate/task/178967205	Valid		system	Tile_021-005-000_0-000.jpg		2021-05-11 10:27:07	2021-05-11 10:27:07		NO		IN FOCUS
178967205	https://volunteer.ala.org.au/validate/task/178967205	Valid		system	Tile_021-005-000_0-000.jpg		2021-05-10 18:09:08	2021-05-11 10:27:07		NO		IN FOCUS
178967207	https://volunteer.ala.org.au/validate/task/178967207	Valid		system	Tile_021-007-000_0-000.jpg		2021-05-11 07:45:50	2021-05-11 10:27:48		NO		IN FOCUS
178967207	https://volunteer.ala.org.au/validate/task/178967207	Valid		system	Tile_021-007-000_0-000.jpg		2021-05-11 10:27:47	2021-05-11 10:27:48		NO		IN FOCUS
178967207	https://volunteer.ala.org.au/validate/task/178967207	Valid		system	Tile_021-007-000_0-000.jpg			2021-05-11 10:27:48		NO		IN FOCUS
178967207	https://volunteer.ala.org.au/validate/task/178967207	Valid		system	Tile_021-007-000_0-000.jpg		2021-05-10 15:07:06	2021-05-11 10:27:48	1	YES	EDGE	IN FOCUS		Unknown
178967207	https://volunteer.ala.org.au/validate/task/178967207	Valid		system	Tile_021-007-000_0-000.jpg		2021-05-10 18:09:48	2021-05-11 10:27:48		NO		IN FOCUS
178967206	https://volunteer.ala.org.au/validate/task/178967206	Valid		system	Tile_021-006-000_0-000.jpg			2021-05-11 10:27:51		NO		IN FOCUS
178967206	https://volunteer.ala.org.au/validate/task/178967206	Valid		system	Tile_021-006-000_0-000.jpg		2021-05-10 18:09:27	2021-05-11 10:27:51		NO		IN FOCUS
178967206	https://volunteer.ala.org.au/validate/task/178967206	Valid		system	Tile_021-006-000_0-000.jpg		2021-05-11 07:45:18	2021-05-11 10:27:51		NO		IN FOCUS
178967206	https://volunteer.ala.org.au/validate/task/178967206	Valid		system	Tile_021-006-000_0-000.jpg		2021-05-11 10:27:51	2021-05-11 10:27:51		NO		IN FOCUS
178967208	https://volunteer.ala.org.au/validate/task/178967208	Valid		system	Tile_021-008-000_0-000.jpg			2021-05-11 10:28:11		NO		IN FOCUS
178967208	https://volunteer.ala.org.au/validate/task/178967208	Valid		system	Tile_021-008-000_0-000.jpg		2021-05-11 10:28:11	2021-05-11 10:28:11		NO		IN FOCUS
178967208	https://volunteer.ala.org.au/validate/task/178967208	Valid		system	Tile_021-008-000_0-000.jpg		2021-05-10 18:10:03	2021-05-11 10:28:11		NO		IN FOCUS
178967208	https://volunteer.ala.org.au/validate/task/178967208	Valid		system	Tile_021-008-000_0-000.jpg		2021-05-11 07:47:29	2021-05-11 10:28:11		NO		IN FOCUS
178967211	https://volunteer.ala.org.au/validate/task/178967211	Valid		system	Tile_021-011-000_0-000.jpg			2021-05-11 10:28:28		NO		IN FOCUS
178967211	https://volunteer.ala.org.au/validate/task/178967211	Valid		system	Tile_021-011-000_0-000.jpg		2021-05-10 18:11:09	2021-05-11 10:28:28				OUT OF FOCUS
178967211	https://volunteer.ala.org.au/validate/task/178967211	Valid		system	Tile_021-011-000_0-000.jpg		2021-05-11 07:49:03	2021-05-11 10:28:28		NO		IN FOCUS
178967211	https://volunteer.ala.org.au/validate/task/178967211	Valid		system	Tile_021-011-000_0-000.jpg		2021-05-11 10:28:26	2021-05-11 10:28:28		NO		IN FOCUS
178967211	https://volunteer.ala.org.au/validate/task/178967211	Valid		system	Tile_021-011-000_0-000.jpg		2021-05-10 15:09:05	2021-05-11 10:28:28		NO		IN FOCUS
178967215	https://volunteer.ala.org.au/validate/task/178967215	Valid		system	Tile_021-015-000_0-000.jpg		2021-05-11 10:28:46	2021-05-11 10:28:46		NO		IN FOCUS
178967215	https://volunteer.ala.org.au/validate/task/178967215	Valid		system	Tile_021-015-000_0-000.jpg		2021-05-11 07:51:15	2021-05-11 10:28:46		NO		IN FOCUS
178967215	https://volunteer.ala.org.au/validate/task/178967215	Valid		system	Tile_021-015-000_0-000.jpg		2021-05-10 18:14:27	2021-05-11 10:28:46		NO		IN FOCUS
178967215	https://volunteer.ala.org.au/validate/task/178967215	Valid		system	Tile_021-015-000_0-000.jpg			2021-05-11 10:28:46		NO		IN FOCUS
178967214	https://volunteer.ala.org.au/validate/task/178967214	Valid		system	Tile_021-014-000_0-000.jpg			2021-05-11 10:29:08		NO		IN FOCUS
178967214	https://volunteer.ala.org.au/validate/task/178967214	Valid		system	Tile_021-014-000_0-000.jpg		2021-05-10 18:14:09	2021-05-11 10:29:08		NO		IN FOCUS
178967214	https://volunteer.ala.org.au/validate/task/178967214	Valid		system	Tile_021-014-000_0-000.jpg		2021-05-11 10:29:08	2021-05-11 10:29:08		NO		IN FOCUS
178967214	https://volunteer.ala.org.au/validate/task/178967214	Valid		system	Tile_021-014-000_0-000.jpg		2021-05-11 07:50:42	2021-05-11 10:29:08		NO		IN FOCUS
178967218	https://volunteer.ala.org.au/validate/task/178967218	Valid		system	Tile_021-018-000_0-000.jpg			2021-05-11 10:29:25		NO		IN FOCUS
178967218	https://volunteer.ala.org.au/validate/task/178967218	Valid		system	Tile_021-018-000_0-000.jpg		2021-05-10 18:15:53	2021-05-11 10:29:25		NO		IN FOCUS
178967218	https://volunteer.ala.org.au/validate/task/178967218	Valid		system	Tile_021-018-000_0-000.jpg		2021-05-11 07:54:00	2021-05-11 10:29:25		NO		IN FOCUS
178967218	https://volunteer.ala.org.au/validate/task/178967218	Valid		system	Tile_021-018-000_0-000.jpg		2021-05-11 10:29:24	2021-05-11 10:29:25		NO		IN FOCUS
178967220	https://volunteer.ala.org.au/validate/task/178967220	Valid		system	Tile_021-020-000_0-000.jpg		2021-05-11 07:54:57	2021-05-11 10:30:39		NO		IN FOCUS
178967220	https://volunteer.ala.org.au/validate/task/178967220	Valid		system	Tile_021-020-000_0-000.jpg		2021-05-10 18:16:47	2021-05-11 10:30:39		NO		IN FOCUS
178967220	https://volunteer.ala.org.au/validate/task/178967220	Valid		system	Tile_021-020-000_0-000.jpg		2021-05-11 10:30:39	2021-05-11 10:30:39		NO		IN FOCUS
178967220	https://volunteer.ala.org.au/validate/task/178967220	Valid		system	Tile_021-020-000_0-000.jpg			2021-05-11 10:30:39		NO		IN FOCUS
178967221	https://volunteer.ala.org.au/validate/task/178967221	Valid		system	Tile_021-021-000_0-000.jpg		2021-05-11 07:55:26	2021-05-11 10:31:16		NO		IN FOCUS
178967221	https://volunteer.ala.org.au/validate/task/178967221	Valid		system	Tile_021-021-000_0-000.jpg		2021-05-10 18:17:02	2021-05-11 10:31:16		NO		IN FOCUS
178967221	https://volunteer.ala.org.au/validate/task/178967221	Valid		system	Tile_021-021-000_0-000.jpg			2021-05-11 10:31:16		NO		IN FOCUS
178967221	https://volunteer.ala.org.au/validate/task/178967221	Valid		system	Tile_021-021-000_0-000.jpg		2021-05-11 10:31:16	2021-05-11 10:31:16		NO		IN FOCUS
178967222	https://volunteer.ala.org.au/validate/task/178967222	Valid		system	Tile_021-022-000_0-000.jpg			2021-05-11 10:31:54		NO		IN FOCUS
178967222	https://volunteer.ala.org.au/validate/task/178967222	Valid		system	Tile_021-022-000_0-000.jpg		2021-05-11 10:31:54	2021-05-11 10:31:54		NO		IN FOCUS
178967222	https://volunteer.ala.org.au/validate/task/178967222	Valid		system	Tile_021-022-000_0-000.jpg		2021-05-10 18:18:19	2021-05-11 10:31:54		NO		IN FOCUS
178967222	https://volunteer.ala.org.au/validate/task/178967222	Valid		system	Tile_021-022-000_0-000.jpg		2021-05-11 07:55:53	2021-05-11 10:31:54		NO		IN FOCUS
178967224	https://volunteer.ala.org.au/validate/task/178967224	Valid		system	Tile_021-024-000_0-000.jpg			2021-05-11 10:32:41		NO		IN FOCUS
178967224	https://volunteer.ala.org.au/validate/task/178967224	Valid		system	Tile_021-024-000_0-000.jpg		2021-05-10 18:19:19	2021-05-11 10:32:41				OUT OF FOCUS
178967224	https://volunteer.ala.org.au/validate/task/178967224	Valid		system	Tile_021-024-000_0-000.jpg		2021-05-11 07:56:52	2021-05-11 10:32:41		NO		IN FOCUS
178967224	https://volunteer.ala.org.au/validate/task/178967224	Valid		system	Tile_021-024-000_0-000.jpg		2021-05-11 10:32:40	2021-05-11 10:32:41		NO		IN FOCUS
178967224	https://volunteer.ala.org.au/validate/task/178967224	Valid		system	Tile_021-024-000_0-000.jpg		2021-05-10 15:16:38	2021-05-11 10:32:41		NO		IN FOCUS
178967229	https://volunteer.ala.org.au/validate/task/178967229	Valid		system	Tile_021-029-000_0-000.jpg		2021-05-11 08:02:25	2021-05-11 10:34:28		NO		IN FOCUS
178967229	https://volunteer.ala.org.au/validate/task/178967229	Valid		system	Tile_021-029-000_0-000.jpg		2021-05-11 10:34:28	2021-05-11 10:34:28		NO		IN FOCUS
178967229	https://volunteer.ala.org.au/validate/task/178967229	Valid		system	Tile_021-029-000_0-000.jpg			2021-05-11 10:34:28		NO		IN FOCUS
178967229	https://volunteer.ala.org.au/validate/task/178967229	Valid		system	Tile_021-029-000_0-000.jpg		2021-05-10 18:21:31	2021-05-11 10:34:28		NO		IN FOCUS
178967230	https://volunteer.ala.org.au/validate/task/178967230	Valid		system	Tile_021-030-000_0-000.jpg		2021-05-10 18:21:50	2021-05-11 10:35:29		NO		IN FOCUS
178967230	https://volunteer.ala.org.au/validate/task/178967230	Valid		system	Tile_021-030-000_0-000.jpg		2021-05-11 08:03:09	2021-05-11 10:35:29		NO		IN FOCUS
178967230	https://volunteer.ala.org.au/validate/task/178967230	Valid		system	Tile_021-030-000_0-000.jpg			2021-05-11 10:35:29		NO		IN FOCUS
178967230	https://volunteer.ala.org.au/validate/task/178967230	Valid		system	Tile_021-030-000_0-000.jpg		2021-05-11 10:35:28	2021-05-11 10:35:29		NO		IN FOCUS
178967231	https://volunteer.ala.org.au/validate/task/178967231	Valid		system	Tile_021-031-000_0-000.jpg		2021-05-11 10:36:49	2021-05-11 10:36:49		NO		IN FOCUS
178967231	https://volunteer.ala.org.au/validate/task/178967231	Valid		system	Tile_021-031-000_0-000.jpg			2021-05-11 10:36:49		NO		IN FOCUS
178967231	https://volunteer.ala.org.au/validate/task/178967231	Valid		system	Tile_021-031-000_0-000.jpg		2021-05-11 08:07:11	2021-05-11 10:36:49		NO		IN FOCUS
178967231	https://volunteer.ala.org.au/validate/task/178967231	Valid		system	Tile_021-031-000_0-000.jpg		2021-05-10 18:22:25	2021-05-11 10:36:49		NO		IN FOCUS
178967233	https://volunteer.ala.org.au/validate/task/178967233	Valid		system	Tile_021-033-000_0-000.jpg		2021-05-11 08:08:12	2021-05-11 10:38:35		NO		IN FOCUS
178967233	https://volunteer.ala.org.au/validate/task/178967233	Valid		system	Tile_021-033-000_0-000.jpg		2021-05-11 10:38:33	2021-05-11 10:38:35		NO		IN FOCUS
178967233	https://volunteer.ala.org.au/validate/task/178967233	Valid		system	Tile_021-033-000_0-000.jpg		2021-05-10 18:23:39	2021-05-11 10:38:35		NO		IN FOCUS
178967233	https://volunteer.ala.org.au/validate/task/178967233	Valid		system	Tile_021-033-000_0-000.jpg			2021-05-11 10:38:35		NO		IN FOCUS
178967236	https://volunteer.ala.org.au/validate/task/178967236	Valid		system	Tile_021-036-000_0-000.jpg		2021-05-11 08:10:24	2021-05-11 10:38:56		NO		IN FOCUS
178967236	https://volunteer.ala.org.au/validate/task/178967236	Valid		system	Tile_021-036-000_0-000.jpg		2021-05-11 10:38:56	2021-05-11 10:38:56		NO		IN FOCUS
178967236	https://volunteer.ala.org.au/validate/task/178967236	Valid		system	Tile_021-036-000_0-000.jpg			2021-05-11 10:38:56		NO		IN FOCUS
178967236	https://volunteer.ala.org.au/validate/task/178967236	Valid		system	Tile_021-036-000_0-000.jpg		2021-05-10 18:25:08	2021-05-11 10:38:56		NO		IN FOCUS
178967239	https://volunteer.ala.org.au/validate/task/178967239	Valid		system	Tile_021-039-000_0-000.jpg		2021-05-11 08:11:43	2021-05-11 10:39:23		NO		IN FOCUS
178967239	https://volunteer.ala.org.au/validate/task/178967239	Valid		system	Tile_021-039-000_0-000.jpg		2021-05-11 10:39:23	2021-05-11 10:39:23		NO		IN FOCUS
178967239	https://volunteer.ala.org.au/validate/task/178967239	Valid		system	Tile_021-039-000_0-000.jpg		2021-05-10 18:25:54	2021-05-11 10:39:23		NO		IN FOCUS
178967239	https://volunteer.ala.org.au/validate/task/178967239	Valid		system	Tile_021-039-000_0-000.jpg			2021-05-11 10:39:23		NO		IN FOCUS
178967247	https://volunteer.ala.org.au/validate/task/178967247	Valid		system	Tile_021-047-000_0-000.jpg			2021-05-11 10:40:46		NO		IN FOCUS
178967247	https://volunteer.ala.org.au/validate/task/178967247	Valid		system	Tile_021-047-000_0-000.jpg		2021-05-10 18:30:31	2021-05-11 10:40:46		NO		IN FOCUS
178967247	https://volunteer.ala.org.au/validate/task/178967247	Valid		system	Tile_021-047-000_0-000.jpg		2021-05-11 08:17:18	2021-05-11 10:40:46		NO		IN FOCUS
178967247	https://volunteer.ala.org.au/validate/task/178967247	Valid		system	Tile_021-047-000_0-000.jpg		2021-05-11 10:40:46	2021-05-11 10:40:46		NO		IN FOCUS
178967249	https://volunteer.ala.org.au/validate/task/178967249	Valid		system	Tile_021-049-000_0-000.jpg		2021-05-10 18:49:09	2021-05-11 10:41:21		NO		IN FOCUS
178967249	https://volunteer.ala.org.au/validate/task/178967249	Valid		system	Tile_021-049-000_0-000.jpg		2021-05-11 08:18:27	2021-05-11 10:41:21		NO		IN FOCUS
178967249	https://volunteer.ala.org.au/validate/task/178967249	Valid		system	Tile_021-049-000_0-000.jpg			2021-05-11 10:41:21		NO		IN FOCUS
178967249	https://volunteer.ala.org.au/validate/task/178967249	Valid		system	Tile_021-049-000_0-000.jpg		2021-05-11 10:41:21	2021-05-11 10:41:21		NO		IN FOCUS
178967240	https://volunteer.ala.org.au/validate/task/178967240	Valid		system	Tile_021-040-000_0-000.jpg		2021-05-10 18:26:11	2021-05-11 10:41:45		NO		IN FOCUS
178967240	https://volunteer.ala.org.au/validate/task/178967240	Valid		system	Tile_021-040-000_0-000.jpg			2021-05-11 10:41:45		NO		IN FOCUS
178967240	https://volunteer.ala.org.au/validate/task/178967240	Valid		system	Tile_021-040-000_0-000.jpg		2021-05-11 08:12:17	2021-05-11 10:41:45		NO		IN FOCUS
178967240	https://volunteer.ala.org.au/validate/task/178967240	Valid		system	Tile_021-040-000_0-000.jpg		2021-05-11 10:41:45	2021-05-11 10:41:45		NO		IN FOCUS
178967262	https://volunteer.ala.org.au/validate/task/178967262	Valid		system	Tile_022-002-000_0-000.jpg		2021-05-10 18:55:07	2021-05-11 10:43:29		NO		IN FOCUS
178967262	https://volunteer.ala.org.au/validate/task/178967262	Valid		system	Tile_022-002-000_0-000.jpg		2021-05-11 08:28:10	2021-05-11 10:43:29		NO		IN FOCUS
178967262	https://volunteer.ala.org.au/validate/task/178967262	Valid		system	Tile_022-002-000_0-000.jpg		2021-05-11 10:43:29	2021-05-11 10:43:29		NO		IN FOCUS
178967262	https://volunteer.ala.org.au/validate/task/178967262	Valid		system	Tile_022-002-000_0-000.jpg			2021-05-11 10:43:29		NO		IN FOCUS
178967263	https://volunteer.ala.org.au/validate/task/178967263	Valid		system	Tile_022-003-000_0-000.jpg		2021-05-11 08:28:37	2021-05-11 10:45:06		NO		IN FOCUS
178967263	https://volunteer.ala.org.au/validate/task/178967263	Valid		system	Tile_022-003-000_0-000.jpg			2021-05-11 10:45:06		NO		IN FOCUS
178967263	https://volunteer.ala.org.au/validate/task/178967263	Valid		system	Tile_022-003-000_0-000.jpg		2021-05-10 18:55:25	2021-05-11 10:45:06		NO		IN FOCUS
178967263	https://volunteer.ala.org.au/validate/task/178967263	Valid		system	Tile_022-003-000_0-000.jpg		2021-05-11 10:45:06	2021-05-11 10:45:06		NO		IN FOCUS
178967266	https://volunteer.ala.org.au/validate/task/178967266	Valid		system	Tile_022-006-000_0-000.jpg		2021-05-11 10:45:22	2021-05-11 10:45:22		NO		IN FOCUS
178967266	https://volunteer.ala.org.au/validate/task/178967266	Valid		system	Tile_022-006-000_0-000.jpg		2021-05-10 18:56:28	2021-05-11 10:45:22		NO		IN FOCUS
178967266	https://volunteer.ala.org.au/validate/task/178967266	Valid		system	Tile_022-006-000_0-000.jpg		2021-05-11 08:30:12	2021-05-11 10:45:22		NO		IN FOCUS
178967266	https://volunteer.ala.org.au/validate/task/178967266	Valid		system	Tile_022-006-000_0-000.jpg			2021-05-11 10:45:22		NO		IN FOCUS
178967267	https://volunteer.ala.org.au/validate/task/178967267	Valid		system	Tile_022-007-000_0-000.jpg		2021-05-11 08:30:43	2021-05-11 10:46:00		NO		IN FOCUS
178967267	https://volunteer.ala.org.au/validate/task/178967267	Valid		system	Tile_022-007-000_0-000.jpg		2021-05-11 10:46:00	2021-05-11 10:46:00		NO		IN FOCUS
178967267	https://volunteer.ala.org.au/validate/task/178967267	Valid		system	Tile_022-007-000_0-000.jpg			2021-05-11 10:46:00		NO		IN FOCUS
178967267	https://volunteer.ala.org.au/validate/task/178967267	Valid		system	Tile_022-007-000_0-000.jpg		2021-05-10 15:41:23	2021-05-11 10:46:00	1	YES	MIDDLE	IN FOCUS		Unknown
178967267	https://volunteer.ala.org.au/validate/task/178967267	Valid		system	Tile_022-007-000_0-000.jpg		2021-05-10 18:56:53	2021-05-11 10:46:00		NO		IN FOCUS
178967269	https://volunteer.ala.org.au/validate/task/178967269	Valid		system	Tile_022-009-000_0-000.jpg		2021-05-11 08:34:24	2021-05-11 10:46:19		NO		IN FOCUS
178967269	https://volunteer.ala.org.au/validate/task/178967269	Valid		system	Tile_022-009-000_0-000.jpg			2021-05-11 10:46:19		NO		IN FOCUS
178967269	https://volunteer.ala.org.au/validate/task/178967269	Valid		system	Tile_022-009-000_0-000.jpg		2021-05-11 10:46:19	2021-05-11 10:46:19		NO		IN FOCUS
178967269	https://volunteer.ala.org.au/validate/task/178967269	Valid		system	Tile_022-009-000_0-000.jpg		2021-05-10 18:57:36	2021-05-11 10:46:19		NO		IN FOCUS
178967270	https://volunteer.ala.org.au/validate/task/178967270	Valid		system	Tile_022-010-000_0-000.jpg			2021-05-11 10:47:20		NO		IN FOCUS
178967270	https://volunteer.ala.org.au/validate/task/178967270	Valid		system	Tile_022-010-000_0-000.jpg		2021-05-11 08:35:31	2021-05-11 10:47:20		NO		IN FOCUS
178967270	https://volunteer.ala.org.au/validate/task/178967270	Valid		system	Tile_022-010-000_0-000.jpg		2021-05-11 10:47:19	2021-05-11 10:47:20		NO		IN FOCUS
178967270	https://volunteer.ala.org.au/validate/task/178967270	Valid		system	Tile_022-010-000_0-000.jpg		2021-05-10 18:57:59	2021-05-11 10:47:20		NO		IN FOCUS
178967271	https://volunteer.ala.org.au/validate/task/178967271	Valid		system	Tile_022-011-000_0-000.jpg		2021-05-11 08:36:05	2021-05-11 10:48:14		NO		IN FOCUS
178967271	https://volunteer.ala.org.au/validate/task/178967271	Valid		system	Tile_022-011-000_0-000.jpg		2021-05-10 19:02:49	2021-05-11 10:48:14		NO		IN FOCUS
178967271	https://volunteer.ala.org.au/validate/task/178967271	Valid		system	Tile_022-011-000_0-000.jpg		2021-05-11 10:48:14	2021-05-11 10:48:14		NO		IN FOCUS
178967271	https://volunteer.ala.org.au/validate/task/178967271	Valid		system	Tile_022-011-000_0-000.jpg			2021-05-11 10:48:14		NO		IN FOCUS
178967276	https://volunteer.ala.org.au/validate/task/178967276	Valid		system	Tile_022-016-000_0-000.jpg		2021-05-11 10:48:48	2021-05-11 10:48:48		NO		IN FOCUS
178967276	https://volunteer.ala.org.au/validate/task/178967276	Valid		system	Tile_022-016-000_0-000.jpg			2021-05-11 10:48:48		NO		IN FOCUS
178967276	https://volunteer.ala.org.au/validate/task/178967276	Valid		system	Tile_022-016-000_0-000.jpg		2021-05-10 19:04:20	2021-05-11 10:48:48		NO		IN FOCUS
178967276	https://volunteer.ala.org.au/validate/task/178967276	Valid		system	Tile_022-016-000_0-000.jpg		2021-05-11 08:39:08	2021-05-11 10:48:48		NO		IN FOCUS
178967280	https://volunteer.ala.org.au/validate/task/178967280	Valid		system	Tile_022-020-000_0-000.jpg		2021-05-10 19:06:16	2021-05-11 10:50:13		NO		IN FOCUS
178967280	https://volunteer.ala.org.au/validate/task/178967280	Valid		system	Tile_022-020-000_0-000.jpg			2021-05-11 10:50:13		NO		IN FOCUS
178967280	https://volunteer.ala.org.au/validate/task/178967280	Valid		system	Tile_022-020-000_0-000.jpg		2021-05-11 08:42:22	2021-05-11 10:50:13		NO		IN FOCUS
178967280	https://volunteer.ala.org.au/validate/task/178967280	Valid		system	Tile_022-020-000_0-000.jpg		2021-05-11 10:50:13	2021-05-11 10:50:13		NO		IN FOCUS
178967281	https://volunteer.ala.org.au/validate/task/178967281	Valid		system	Tile_022-021-000_0-000.jpg		2021-05-11 08:42:59	2021-05-11 10:51:57		NO		IN FOCUS
178967281	https://volunteer.ala.org.au/validate/task/178967281	Valid		system	Tile_022-021-000_0-000.jpg		2021-05-10 19:06:31	2021-05-11 10:51:57		NO		IN FOCUS
178967281	https://volunteer.ala.org.au/validate/task/178967281	Valid		system	Tile_022-021-000_0-000.jpg		2021-05-11 10:51:57	2021-05-11 10:51:57		NO		IN FOCUS
178967281	https://volunteer.ala.org.au/validate/task/178967281	Valid		system	Tile_022-021-000_0-000.jpg			2021-05-11 10:51:57		NO		IN FOCUS
178967283	https://volunteer.ala.org.au/validate/task/178967283	Valid		system	Tile_022-023-000_0-000.jpg		2021-05-10 19:07:07	2021-05-11 10:53:39		NO		IN FOCUS
178967283	https://volunteer.ala.org.au/validate/task/178967283	Valid		system	Tile_022-023-000_0-000.jpg		2021-05-11 08:44:03	2021-05-11 10:53:39		NO		IN FOCUS
178967283	https://volunteer.ala.org.au/validate/task/178967283	Valid		system	Tile_022-023-000_0-000.jpg		2021-05-11 10:53:39	2021-05-11 10:53:39		NO		IN FOCUS
178967283	https://volunteer.ala.org.au/validate/task/178967283	Valid		system	Tile_022-023-000_0-000.jpg			2021-05-11 10:53:39		NO		IN FOCUS
178967284	https://volunteer.ala.org.au/validate/task/178967284	Valid		system	Tile_022-024-000_0-000.jpg			2021-05-11 10:54:21		NO		IN FOCUS
178967284	https://volunteer.ala.org.au/validate/task/178967284	Valid		system	Tile_022-024-000_0-000.jpg		2021-05-11 08:44:39	2021-05-11 10:54:21		NO		IN FOCUS
178967284	https://volunteer.ala.org.au/validate/task/178967284	Valid		system	Tile_022-024-000_0-000.jpg		2021-05-11 10:54:20	2021-05-11 10:54:21		NO		IN FOCUS
178967284	https://volunteer.ala.org.au/validate/task/178967284	Valid		system	Tile_022-024-000_0-000.jpg		2021-05-10 19:07:23	2021-05-11 10:54:21		NO		IN FOCUS
178967285	https://volunteer.ala.org.au/validate/task/178967285	Valid		system	Tile_022-025-000_0-000.jpg		2021-05-10 19:07:38	2021-05-11 10:55:13		NO		IN FOCUS
178967285	https://volunteer.ala.org.au/validate/task/178967285	Valid		system	Tile_022-025-000_0-000.jpg			2021-05-11 10:55:13		NO		IN FOCUS
178967285	https://volunteer.ala.org.au/validate/task/178967285	Valid		system	Tile_022-025-000_0-000.jpg		2021-05-11 10:55:13	2021-05-11 10:55:13		NO		IN FOCUS
178967285	https://volunteer.ala.org.au/validate/task/178967285	Valid		system	Tile_022-025-000_0-000.jpg		2021-05-11 08:45:07	2021-05-11 10:55:13		NO		IN FOCUS
178967288	https://volunteer.ala.org.au/validate/task/178967288	Valid		system	Tile_022-028-000_0-000.jpg		2021-05-10 19:08:48	2021-05-11 10:56:30		NO		IN FOCUS
178967288	https://volunteer.ala.org.au/validate/task/178967288	Valid		system	Tile_022-028-000_0-000.jpg		2021-05-11 08:47:06	2021-05-11 10:56:30		NO		IN FOCUS
178967288	https://volunteer.ala.org.au/validate/task/178967288	Valid		system	Tile_022-028-000_0-000.jpg			2021-05-11 10:56:30		NO		IN FOCUS
178967288	https://volunteer.ala.org.au/validate/task/178967288	Valid		system	Tile_022-028-000_0-000.jpg		2021-05-11 10:56:29	2021-05-11 10:56:30		NO		IN FOCUS
178967282	https://volunteer.ala.org.au/validate/task/178967282	Valid		system	Tile_022-022-000_0-000.jpg		2021-05-11 08:43:29	2021-05-11 10:58:27		NO		IN FOCUS
178967282	https://volunteer.ala.org.au/validate/task/178967282	Valid		system	Tile_022-022-000_0-000.jpg			2021-05-11 10:58:27		NO		IN FOCUS
178967282	https://volunteer.ala.org.au/validate/task/178967282	Valid		system	Tile_022-022-000_0-000.jpg		2021-05-11 10:58:27	2021-05-11 10:58:27		NO		IN FOCUS
178967282	https://volunteer.ala.org.au/validate/task/178967282	Valid		system	Tile_022-022-000_0-000.jpg		2021-05-10 19:06:49	2021-05-11 10:58:27		NO		IN FOCUS
178967291	https://volunteer.ala.org.au/validate/task/178967291	Valid		system	Tile_022-031-000_0-000.jpg		2021-05-10 19:10:40	2021-05-11 10:58:49		NO		IN FOCUS
178967291	https://volunteer.ala.org.au/validate/task/178967291	Valid		system	Tile_022-031-000_0-000.jpg		2021-05-11 10:58:49	2021-05-11 10:58:49		NO		IN FOCUS
178967291	https://volunteer.ala.org.au/validate/task/178967291	Valid		system	Tile_022-031-000_0-000.jpg			2021-05-11 10:58:49		NO		IN FOCUS
178967291	https://volunteer.ala.org.au/validate/task/178967291	Valid		system	Tile_022-031-000_0-000.jpg		2021-05-11 08:52:09	2021-05-11 10:58:49		NO		IN FOCUS
178967293	https://volunteer.ala.org.au/validate/task/178967293	Valid		system	Tile_022-033-000_0-000.jpg		2021-05-10 19:12:16	2021-05-11 11:01:32		NO		IN FOCUS
178967293	https://volunteer.ala.org.au/validate/task/178967293	Valid		system	Tile_022-033-000_0-000.jpg		2021-05-11 11:01:32	2021-05-11 11:01:32		NO		IN FOCUS
178967293	https://volunteer.ala.org.au/validate/task/178967293	Valid		system	Tile_022-033-000_0-000.jpg			2021-05-11 11:01:32		NO		IN FOCUS
178967293	https://volunteer.ala.org.au/validate/task/178967293	Valid		system	Tile_022-033-000_0-000.jpg		2021-05-11 08:53:38	2021-05-11 11:01:32		NO		IN FOCUS
178967294	https://volunteer.ala.org.au/validate/task/178967294	Valid		system	Tile_022-034-000_0-000.jpg		2021-05-10 19:12:51	2021-05-11 11:02:28		NO		IN FOCUS
178967294	https://volunteer.ala.org.au/validate/task/178967294	Valid		system	Tile_022-034-000_0-000.jpg		2021-05-11 08:54:06	2021-05-11 11:02:28		NO		IN FOCUS
178967294	https://volunteer.ala.org.au/validate/task/178967294	Valid		system	Tile_022-034-000_0-000.jpg			2021-05-11 11:02:28		NO		IN FOCUS
178967294	https://volunteer.ala.org.au/validate/task/178967294	Valid		system	Tile_022-034-000_0-000.jpg		2021-05-11 11:02:27	2021-05-11 11:02:28		NO		IN FOCUS
178967296	https://volunteer.ala.org.au/validate/task/178967296	Valid		system	Tile_022-036-000_0-000.jpg		2021-05-10 19:13:30	2021-05-11 11:03:12		NO		IN FOCUS
178967296	https://volunteer.ala.org.au/validate/task/178967296	Valid		system	Tile_022-036-000_0-000.jpg		2021-05-11 08:55:25	2021-05-11 11:03:12		NO		IN FOCUS
178967296	https://volunteer.ala.org.au/validate/task/178967296	Valid		system	Tile_022-036-000_0-000.jpg		2021-05-11 11:03:12	2021-05-11 11:03:12		NO		IN FOCUS
178967296	https://volunteer.ala.org.au/validate/task/178967296	Valid		system	Tile_022-036-000_0-000.jpg			2021-05-11 11:03:12		NO		IN FOCUS
178967298	https://volunteer.ala.org.au/validate/task/178967298	Valid		system	Tile_022-038-000_0-000.jpg		2021-05-10 19:14:28	2021-05-11 11:03:41		NO		IN FOCUS
178967298	https://volunteer.ala.org.au/validate/task/178967298	Valid		system	Tile_022-038-000_0-000.jpg			2021-05-11 11:03:41		NO		IN FOCUS
178967298	https://volunteer.ala.org.au/validate/task/178967298	Valid		system	Tile_022-038-000_0-000.jpg		2021-05-11 11:03:40	2021-05-11 11:03:41		NO		IN FOCUS
178967298	https://volunteer.ala.org.au/validate/task/178967298	Valid		system	Tile_022-038-000_0-000.jpg		2021-05-11 08:56:32	2021-05-11 11:03:41		NO		IN FOCUS
178967304	https://volunteer.ala.org.au/validate/task/178967304	Valid		system	Tile_022-044-000_0-000.jpg		2021-05-10 19:16:02	2021-05-11 11:04:32		NO		IN FOCUS
178967304	https://volunteer.ala.org.au/validate/task/178967304	Valid		system	Tile_022-044-000_0-000.jpg			2021-05-11 11:04:32		NO		IN FOCUS
178967304	https://volunteer.ala.org.au/validate/task/178967304	Valid		system	Tile_022-044-000_0-000.jpg		2021-05-11 11:04:31	2021-05-11 11:04:32		NO		IN FOCUS
178967304	https://volunteer.ala.org.au/validate/task/178967304	Valid		system	Tile_022-044-000_0-000.jpg		2021-05-11 09:01:56	2021-05-11 11:04:32		NO		IN FOCUS
178967307	https://volunteer.ala.org.au/validate/task/178967307	Valid		system	Tile_022-047-000_0-000.jpg		2021-05-11 09:04:05	2021-05-11 11:05:12		NO		IN FOCUS
178967307	https://volunteer.ala.org.au/validate/task/178967307	Valid		system	Tile_022-047-000_0-000.jpg		2021-05-11 11:05:12	2021-05-11 11:05:12		NO		IN FOCUS
178967307	https://volunteer.ala.org.au/validate/task/178967307	Valid		system	Tile_022-047-000_0-000.jpg		2021-05-10 19:16:56	2021-05-11 11:05:12		NO		IN FOCUS
178967307	https://volunteer.ala.org.au/validate/task/178967307	Valid		system	Tile_022-047-000_0-000.jpg			2021-05-11 11:05:12		NO		IN FOCUS
178967310	https://volunteer.ala.org.au/validate/task/178967310	Valid		system	Tile_022-050-000_0-000.jpg		2021-05-11 09:05:53	2021-05-11 11:05:46		NO		IN FOCUS
178967310	https://volunteer.ala.org.au/validate/task/178967310	Valid		system	Tile_022-050-000_0-000.jpg			2021-05-11 11:05:46		NO		IN FOCUS
178967310	https://volunteer.ala.org.au/validate/task/178967310	Valid		system	Tile_022-050-000_0-000.jpg		2021-05-10 19:30:56	2021-05-11 11:05:46		NO		IN FOCUS
178967310	https://volunteer.ala.org.au/validate/task/178967310	Valid		system	Tile_022-050-000_0-000.jpg		2021-05-11 11:05:46	2021-05-11 11:05:46		NO		IN FOCUS
178967315	https://volunteer.ala.org.au/validate/task/178967315	Valid		system	Tile_022-055-000_0-000.jpg		2021-05-11 09:07:59	2021-05-11 11:06:26		NO		IN FOCUS
178967315	https://volunteer.ala.org.au/validate/task/178967315	Valid		system	Tile_022-055-000_0-000.jpg		2021-05-11 11:06:26	2021-05-11 11:06:26		NO		IN FOCUS
178967315	https://volunteer.ala.org.au/validate/task/178967315	Valid		system	Tile_022-055-000_0-000.jpg			2021-05-11 11:06:26		NO		IN FOCUS
178967315	https://volunteer.ala.org.au/validate/task/178967315	Valid		system	Tile_022-055-000_0-000.jpg		2021-05-10 19:32:27	2021-05-11 11:06:26		NO		IN FOCUS
178967318	https://volunteer.ala.org.au/validate/task/178967318	Valid		system	Tile_022-058-000_0-000.jpg		2021-05-10 19:33:47	2021-05-11 11:06:52		NO		IN FOCUS
178967318	https://volunteer.ala.org.au/validate/task/178967318	Valid		system	Tile_022-058-000_0-000.jpg		2021-05-11 11:06:52	2021-05-11 11:06:52		NO		IN FOCUS
178967318	https://volunteer.ala.org.au/validate/task/178967318	Valid		system	Tile_022-058-000_0-000.jpg			2021-05-11 11:06:52		NO		IN FOCUS
178967318	https://volunteer.ala.org.au/validate/task/178967318	Valid		system	Tile_022-058-000_0-000.jpg		2021-05-11 09:10:56	2021-05-11 11:06:52		NO		IN FOCUS
178967321	https://volunteer.ala.org.au/validate/task/178967321	Valid		system	Tile_023-001-000_0-000.jpg			2021-05-11 11:07:23		NO		IN FOCUS
178967321	https://volunteer.ala.org.au/validate/task/178967321	Valid		system	Tile_023-001-000_0-000.jpg		2021-05-11 11:07:22	2021-05-11 11:07:23		NO		IN FOCUS
178967321	https://volunteer.ala.org.au/validate/task/178967321	Valid		system	Tile_023-001-000_0-000.jpg		2021-05-11 09:13:00	2021-05-11 11:07:23		NO		IN FOCUS
178967321	https://volunteer.ala.org.au/validate/task/178967321	Valid		system	Tile_023-001-000_0-000.jpg		2021-05-10 19:34:46	2021-05-11 11:07:23		NO		IN FOCUS
178967322	https://volunteer.ala.org.au/validate/task/178967322	Valid		system	Tile_023-002-000_0-000.jpg		2021-05-10 19:35:03	2021-05-11 11:07:51		NO		IN FOCUS
178967322	https://volunteer.ala.org.au/validate/task/178967322	Valid		system	Tile_023-002-000_0-000.jpg		2021-05-11 11:07:50	2021-05-11 11:07:51		NO		IN FOCUS
178967322	https://volunteer.ala.org.au/validate/task/178967322	Valid		system	Tile_023-002-000_0-000.jpg		2021-05-11 09:14:05	2021-05-11 11:07:51		NO		IN FOCUS
178967322	https://volunteer.ala.org.au/validate/task/178967322	Valid		system	Tile_023-002-000_0-000.jpg			2021-05-11 11:07:51		NO		IN FOCUS
178967324	https://volunteer.ala.org.au/validate/task/178967324	Valid		system	Tile_023-004-000_0-000.jpg		2021-05-11 09:14:59	2021-05-11 11:08:20		NO		IN FOCUS
178967324	https://volunteer.ala.org.au/validate/task/178967324	Valid		system	Tile_023-004-000_0-000.jpg		2021-05-11 11:08:19	2021-05-11 11:08:20		NO		IN FOCUS
178967324	https://volunteer.ala.org.au/validate/task/178967324	Valid		system	Tile_023-004-000_0-000.jpg			2021-05-11 11:08:20		NO		IN FOCUS
178967324	https://volunteer.ala.org.au/validate/task/178967324	Valid		system	Tile_023-004-000_0-000.jpg		2021-05-10 19:35:46	2021-05-11 11:08:20		NO		IN FOCUS
178967326	https://volunteer.ala.org.au/validate/task/178967326	Valid		system	Tile_023-006-000_0-000.jpg		2021-05-11 09:15:50	2021-05-11 11:08:56		NO		IN FOCUS
178967326	https://volunteer.ala.org.au/validate/task/178967326	Valid		system	Tile_023-006-000_0-000.jpg			2021-05-11 11:08:56		NO		IN FOCUS
178967326	https://volunteer.ala.org.au/validate/task/178967326	Valid		system	Tile_023-006-000_0-000.jpg		2021-05-10 19:36:25	2021-05-11 11:08:56		NO		IN FOCUS
178967326	https://volunteer.ala.org.au/validate/task/178967326	Valid		system	Tile_023-006-000_0-000.jpg		2021-05-11 11:08:56	2021-05-11 11:08:56		NO		IN FOCUS
178967327	https://volunteer.ala.org.au/validate/task/178967327	Valid		system	Tile_023-007-000_0-000.jpg		2021-05-10 19:36:52	2021-05-11 11:09:34		NO		IN FOCUS
178967327	https://volunteer.ala.org.au/validate/task/178967327	Valid		system	Tile_023-007-000_0-000.jpg		2021-05-11 11:09:34	2021-05-11 11:09:34		NO		IN FOCUS
178967327	https://volunteer.ala.org.au/validate/task/178967327	Valid		system	Tile_023-007-000_0-000.jpg			2021-05-11 11:09:34		NO		IN FOCUS
178967327	https://volunteer.ala.org.au/validate/task/178967327	Valid		system	Tile_023-007-000_0-000.jpg		2021-05-11 09:16:50	2021-05-11 11:09:34		NO		IN FOCUS
178967333	https://volunteer.ala.org.au/validate/task/178967333	Valid		system	Tile_023-013-000_0-000.jpg		2021-05-11 09:20:05	2021-05-11 11:10:53		NO		IN FOCUS
178967333	https://volunteer.ala.org.au/validate/task/178967333	Valid		system	Tile_023-013-000_0-000.jpg		2021-05-11 11:10:53	2021-05-11 11:10:53		NO		IN FOCUS
178967333	https://volunteer.ala.org.au/validate/task/178967333	Valid		system	Tile_023-013-000_0-000.jpg		2021-05-10 19:40:03	2021-05-11 11:10:53		NO		IN FOCUS
178967333	https://volunteer.ala.org.au/validate/task/178967333	Valid		system	Tile_023-013-000_0-000.jpg			2021-05-11 11:10:53		NO		IN FOCUS
178967332	https://volunteer.ala.org.au/validate/task/178967332	Valid		system	Tile_023-012-000_0-000.jpg		2021-05-10 19:39:46	2021-05-11 11:11:16		NO		IN FOCUS
178967332	https://volunteer.ala.org.au/validate/task/178967332	Valid		system	Tile_023-012-000_0-000.jpg			2021-05-11 11:11:16	1	YES	EDGE	IN FOCUS		Nothofagus pollen
178967332	https://volunteer.ala.org.au/validate/task/178967332	Valid		system	Tile_023-012-000_0-000.jpg		2021-05-11 11:11:16	2021-05-11 11:11:16	1	YES	EDGE	IN FOCUS		Nothofagus pollen
178967332	https://volunteer.ala.org.au/validate/task/178967332	Valid		system	Tile_023-012-000_0-000.jpg		2021-05-10 16:07:44	2021-05-11 11:11:16	1	YES	EDGE	IN FOCUS		Nothofagus pollen
178967332	https://volunteer.ala.org.au/validate/task/178967332	Valid		system	Tile_023-012-000_0-000.jpg		2021-05-11 09:19:31	2021-05-11 11:11:16	1	YES	EDGE	IN FOCUS		Nothofagus pollen
178967337	https://volunteer.ala.org.au/validate/task/178967337	Valid		system	Tile_023-017-000_0-000.jpg		2021-05-11 11:12:02	2021-05-11 11:12:03		NO		IN FOCUS
178967337	https://volunteer.ala.org.au/validate/task/178967337	Valid		system	Tile_023-017-000_0-000.jpg		2021-05-10 19:41:27	2021-05-11 11:12:03		NO		IN FOCUS
178967337	https://volunteer.ala.org.au/validate/task/178967337	Valid		system	Tile_023-017-000_0-000.jpg			2021-05-11 11:12:03		NO		IN FOCUS
178967337	https://volunteer.ala.org.au/validate/task/178967337	Valid		system	Tile_023-017-000_0-000.jpg		2021-05-11 09:22:40	2021-05-11 11:12:03		NO		IN FOCUS
178967344	https://volunteer.ala.org.au/validate/task/178967344	Valid		system	Tile_023-024-000_0-000.jpg		2021-05-11 11:15:22	2021-05-11 11:15:23		NO		IN FOCUS
178967344	https://volunteer.ala.org.au/validate/task/178967344	Valid		system	Tile_023-024-000_0-000.jpg			2021-05-11 11:15:23		NO		IN FOCUS
178967344	https://volunteer.ala.org.au/validate/task/178967344	Valid		system	Tile_023-024-000_0-000.jpg		2021-05-11 09:27:49	2021-05-11 11:15:23		NO		IN FOCUS
178967344	https://volunteer.ala.org.au/validate/task/178967344	Valid		system	Tile_023-024-000_0-000.jpg		2021-05-10 19:44:56	2021-05-11 11:15:23		NO		IN FOCUS
178967351	https://volunteer.ala.org.au/validate/task/178967351	Valid		system	Tile_023-031-000_0-000.jpg		2021-05-11 11:16:28	2021-05-11 11:16:29		NO		IN FOCUS
178967351	https://volunteer.ala.org.au/validate/task/178967351	Valid		system	Tile_023-031-000_0-000.jpg			2021-05-11 11:16:29		NO		IN FOCUS
178967351	https://volunteer.ala.org.au/validate/task/178967351	Valid		system	Tile_023-031-000_0-000.jpg		2021-05-11 09:36:24	2021-05-11 11:16:29		NO		IN FOCUS
178967351	https://volunteer.ala.org.au/validate/task/178967351	Valid		system	Tile_023-031-000_0-000.jpg		2021-05-10 19:49:54	2021-05-11 11:16:29		NO		IN FOCUS
178967353	https://volunteer.ala.org.au/validate/task/178967353	Valid		system	Tile_023-033-000_0-000.jpg		2021-05-11 09:37:17	2021-05-11 11:17:03		NO		IN FOCUS
178967353	https://volunteer.ala.org.au/validate/task/178967353	Valid		system	Tile_023-033-000_0-000.jpg		2021-05-11 11:17:02	2021-05-11 11:17:03		NO		IN FOCUS
178967353	https://volunteer.ala.org.au/validate/task/178967353	Valid		system	Tile_023-033-000_0-000.jpg			2021-05-11 11:17:03		NO		IN FOCUS
178967353	https://volunteer.ala.org.au/validate/task/178967353	Valid		system	Tile_023-033-000_0-000.jpg		2021-05-10 19:51:19	2021-05-11 11:17:03		NO		IN FOCUS
178967357	https://volunteer.ala.org.au/validate/task/178967357	Valid		system	Tile_023-037-000_0-000.jpg		2021-05-11 11:17:24	2021-05-11 11:17:24		NO		IN FOCUS
178967357	https://volunteer.ala.org.au/validate/task/178967357	Valid		system	Tile_023-037-000_0-000.jpg		2021-05-11 09:39:43	2021-05-11 11:17:24		NO		IN FOCUS
178967357	https://volunteer.ala.org.au/validate/task/178967357	Valid		system	Tile_023-037-000_0-000.jpg			2021-05-11 11:17:24		NO		IN FOCUS
178967357	https://volunteer.ala.org.au/validate/task/178967357	Valid		system	Tile_023-037-000_0-000.jpg		2021-05-10 19:54:15	2021-05-11 11:17:24		NO		IN FOCUS
178967355	https://volunteer.ala.org.au/validate/task/178967355	Valid		system	Tile_023-035-000_0-000.jpg		2021-05-11 11:17:44	2021-05-11 11:17:44		NO		IN FOCUS
178967355	https://volunteer.ala.org.au/validate/task/178967355	Valid		system	Tile_023-035-000_0-000.jpg			2021-05-11 11:17:44		NO		IN FOCUS
178967355	https://volunteer.ala.org.au/validate/task/178967355	Valid		system	Tile_023-035-000_0-000.jpg		2021-05-10 19:53:21	2021-05-11 11:17:44		NO		IN FOCUS
178967355	https://volunteer.ala.org.au/validate/task/178967355	Valid		system	Tile_023-035-000_0-000.jpg		2021-05-11 09:38:14	2021-05-11 11:17:44		NO		IN FOCUS
178967366	https://volunteer.ala.org.au/validate/task/178967366	Valid		system	Tile_023-046-000_0-000.jpg		2021-05-10 19:58:54	2021-05-11 11:18:47		NO		IN FOCUS
178967366	https://volunteer.ala.org.au/validate/task/178967366	Valid		system	Tile_023-046-000_0-000.jpg		2021-05-11 09:44:01	2021-05-11 11:18:47		NO		IN FOCUS
178967366	https://volunteer.ala.org.au/validate/task/178967366	Valid		system	Tile_023-046-000_0-000.jpg			2021-05-11 11:18:47		NO		IN FOCUS
178967366	https://volunteer.ala.org.au/validate/task/178967366	Valid		system	Tile_023-046-000_0-000.jpg		2021-05-11 11:18:47	2021-05-11 11:18:47		NO		IN FOCUS
178967364	https://volunteer.ala.org.au/validate/task/178967364	Valid		system	Tile_023-044-000_0-000.jpg		2021-05-11 09:43:14	2021-05-11 11:18:49		NO		IN FOCUS
178967364	https://volunteer.ala.org.au/validate/task/178967364	Valid		system	Tile_023-044-000_0-000.jpg		2021-05-10 19:57:06	2021-05-11 11:18:49		NO		IN FOCUS
178967364	https://volunteer.ala.org.au/validate/task/178967364	Valid		system	Tile_023-044-000_0-000.jpg			2021-05-11 11:18:49		NO		IN FOCUS
178967364	https://volunteer.ala.org.au/validate/task/178967364	Valid		system	Tile_023-044-000_0-000.jpg		2021-05-11 11:18:48	2021-05-11 11:18:49		NO		IN FOCUS
178967368	https://volunteer.ala.org.au/validate/task/178967368	Valid		system	Tile_023-048-000_0-000.jpg		2021-05-11 11:19:16	2021-05-11 11:19:17		NO		IN FOCUS
178967368	https://volunteer.ala.org.au/validate/task/178967368	Valid		system	Tile_023-048-000_0-000.jpg		2021-05-11 09:44:54	2021-05-11 11:19:17		NO		IN FOCUS
178967368	https://volunteer.ala.org.au/validate/task/178967368	Valid		system	Tile_023-048-000_0-000.jpg		2021-05-10 20:00:30	2021-05-11 11:19:17		NO		IN FOCUS
178967368	https://volunteer.ala.org.au/validate/task/178967368	Valid		system	Tile_023-048-000_0-000.jpg			2021-05-11 11:19:17		NO		IN FOCUS
178967369	https://volunteer.ala.org.au/validate/task/178967369	Valid		system	Tile_023-049-000_0-000.jpg		2021-05-11 09:45:31	2021-05-11 11:19:37		NO		IN FOCUS
178967369	https://volunteer.ala.org.au/validate/task/178967369	Valid		system	Tile_023-049-000_0-000.jpg		2021-05-10 20:01:12	2021-05-11 11:19:37		NO		IN FOCUS
178967369	https://volunteer.ala.org.au/validate/task/178967369	Valid		system	Tile_023-049-000_0-000.jpg			2021-05-11 11:19:37		NO		IN FOCUS
178967369	https://volunteer.ala.org.au/validate/task/178967369	Valid		system	Tile_023-049-000_0-000.jpg		2021-05-11 11:19:37	2021-05-11 11:19:37		NO		IN FOCUS
178967372	https://volunteer.ala.org.au/validate/task/178967372	Valid		system	Tile_023-052-000_0-000.jpg		2021-05-11 09:47:15	2021-05-11 11:19:53		NO		IN FOCUS
178967372	https://volunteer.ala.org.au/validate/task/178967372	Valid		system	Tile_023-052-000_0-000.jpg			2021-05-11 11:19:53		NO		IN FOCUS
178967372	https://volunteer.ala.org.au/validate/task/178967372	Valid		system	Tile_023-052-000_0-000.jpg		2021-05-11 11:19:53	2021-05-11 11:19:53		NO		IN FOCUS
178967372	https://volunteer.ala.org.au/validate/task/178967372	Valid		system	Tile_023-052-000_0-000.jpg		2021-05-10 20:04:00	2021-05-11 11:19:53		NO		IN FOCUS
178967373	https://volunteer.ala.org.au/validate/task/178967373	Valid		system	Tile_023-053-000_0-000.jpg		2021-05-10 20:04:19	2021-05-11 11:20:38		NO		IN FOCUS
178967373	https://volunteer.ala.org.au/validate/task/178967373	Valid		system	Tile_023-053-000_0-000.jpg		2021-05-11 09:47:45	2021-05-11 11:20:38		NO		IN FOCUS
178967373	https://volunteer.ala.org.au/validate/task/178967373	Valid		system	Tile_023-053-000_0-000.jpg			2021-05-11 11:20:38		NO		IN FOCUS
178967373	https://volunteer.ala.org.au/validate/task/178967373	Valid		system	Tile_023-053-000_0-000.jpg		2021-05-11 11:20:38	2021-05-11 11:20:38		NO		IN FOCUS
178967374	https://volunteer.ala.org.au/validate/task/178967374	Valid		system	Tile_023-054-000_0-000.jpg		2021-05-11 11:20:46	2021-05-11 11:20:46		NO		IN FOCUS
178967374	https://volunteer.ala.org.au/validate/task/178967374	Valid		system	Tile_023-054-000_0-000.jpg			2021-05-11 11:20:46		NO		IN FOCUS
178967374	https://volunteer.ala.org.au/validate/task/178967374	Valid		system	Tile_023-054-000_0-000.jpg		2021-05-11 09:48:19	2021-05-11 11:20:46		NO		IN FOCUS
178967374	https://volunteer.ala.org.au/validate/task/178967374	Valid		system	Tile_023-054-000_0-000.jpg		2021-05-10 20:04:50	2021-05-11 11:20:46		NO		IN FOCUS
178967375	https://volunteer.ala.org.au/validate/task/178967375	Valid		system	Tile_023-055-000_0-000.jpg		2021-05-10 20:05:37	2021-05-11 11:21:21		NO		IN FOCUS
178967375	https://volunteer.ala.org.au/validate/task/178967375	Valid		system	Tile_023-055-000_0-000.jpg			2021-05-11 11:21:21		NO		IN FOCUS
178967375	https://volunteer.ala.org.au/validate/task/178967375	Valid		system	Tile_023-055-000_0-000.jpg		2021-05-11 09:48:55	2021-05-11 11:21:21		NO		IN FOCUS
178967375	https://volunteer.ala.org.au/validate/task/178967375	Valid		system	Tile_023-055-000_0-000.jpg		2021-05-11 11:21:21	2021-05-11 11:21:21		NO		IN FOCUS
178967383	https://volunteer.ala.org.au/validate/task/178967383	Valid		system	Tile_024-003-000_0-000.jpg		2021-05-11 09:58:35	2021-05-11 11:24:16		NO		IN FOCUS
178967383	https://volunteer.ala.org.au/validate/task/178967383	Valid		system	Tile_024-003-000_0-000.jpg		2021-05-11 11:24:16	2021-05-11 11:24:16		NO		IN FOCUS
178967383	https://volunteer.ala.org.au/validate/task/178967383	Valid		system	Tile_024-003-000_0-000.jpg			2021-05-11 11:24:16		NO		IN FOCUS
178967383	https://volunteer.ala.org.au/validate/task/178967383	Valid		system	Tile_024-003-000_0-000.jpg		2021-05-10 20:24:18	2021-05-11 11:24:16		NO		IN FOCUS
178967386	https://volunteer.ala.org.au/validate/task/178967386	Valid		system	Tile_024-006-000_0-000.jpg		2021-05-10 20:25:21	2021-05-11 11:24:40		NO		IN FOCUS
178967386	https://volunteer.ala.org.au/validate/task/178967386	Valid		system	Tile_024-006-000_0-000.jpg		2021-05-11 10:00:31	2021-05-11 11:24:40		NO		IN FOCUS
178967386	https://volunteer.ala.org.au/validate/task/178967386	Valid		system	Tile_024-006-000_0-000.jpg			2021-05-11 11:24:40		NO		IN FOCUS
178967386	https://volunteer.ala.org.au/validate/task/178967386	Valid		system	Tile_024-006-000_0-000.jpg		2021-05-11 11:24:40	2021-05-11 11:24:40		NO		IN FOCUS
178967387	https://volunteer.ala.org.au/validate/task/178967387	Valid		system	Tile_024-007-000_0-000.jpg			2021-05-11 11:25:11		NO		IN FOCUS
178967387	https://volunteer.ala.org.au/validate/task/178967387	Valid		system	Tile_024-007-000_0-000.jpg		2021-05-11 11:25:38	2021-05-11 11:25:11		NO		IN FOCUS
178967387	https://volunteer.ala.org.au/validate/task/178967387	Valid		system	Tile_024-007-000_0-000.jpg		2021-05-11 10:00:59	2021-05-11 11:25:11		NO		IN FOCUS
178967387	https://volunteer.ala.org.au/validate/task/178967387	Valid		system	Tile_024-007-000_0-000.jpg		2021-05-11 11:25:10	2021-05-11 11:25:11		NO		IN FOCUS
178967387	https://volunteer.ala.org.au/validate/task/178967387	Valid		system	Tile_024-007-000_0-000.jpg		2021-05-10 20:25:42	2021-05-11 11:25:11		NO		IN FOCUS
178967391	https://volunteer.ala.org.au/validate/task/178967391	Valid		system	Tile_024-011-000_0-000.jpg		2021-05-11 10:03:28	2021-05-11 11:26:14		NO		IN FOCUS
178967391	https://volunteer.ala.org.au/validate/task/178967391	Valid		system	Tile_024-011-000_0-000.jpg			2021-05-11 11:26:14		NO		IN FOCUS
178967391	https://volunteer.ala.org.au/validate/task/178967391	Valid		system	Tile_024-011-000_0-000.jpg		2021-05-11 11:26:14	2021-05-11 11:26:14		NO		IN FOCUS
178967391	https://volunteer.ala.org.au/validate/task/178967391	Valid		system	Tile_024-011-000_0-000.jpg		2021-05-10 20:26:51	2021-05-11 11:26:14		NO		IN FOCUS
178967392	https://volunteer.ala.org.au/validate/task/178967392	Valid		system	Tile_024-012-000_0-000.jpg		2021-05-10 20:27:22	2021-05-11 11:29:08	1	YES	EDGE	IN FOCUS		Nothofagus pollen
178967392	https://volunteer.ala.org.au/validate/task/178967392	Valid		system	Tile_024-012-000_0-000.jpg		2021-05-11 10:04:38	2021-05-11 11:29:08	1	YES	MIDDLE	IN FOCUS		Nothofagus pollen
178967392	https://volunteer.ala.org.au/validate/task/178967392	Valid		system	Tile_024-012-000_0-000.jpg			2021-05-11 11:29:08	1	YES	MIDDLE	IN FOCUS		Nothofagus pollen
178967392	https://volunteer.ala.org.au/validate/task/178967392	Valid		system	Tile_024-012-000_0-000.jpg		2021-05-11 11:29:08	2021-05-11 11:29:08	1	YES	MIDDLE	IN FOCUS		Nothofagus pollen
178967392	https://volunteer.ala.org.au/validate/task/178967392	Valid		system	Tile_024-012-000_0-000.jpg		2021-05-10 16:29:27	2021-05-11 11:29:08	1	YES	MIDDLE	IN FOCUS		Nothofagus pollen
178967395	https://volunteer.ala.org.au/validate/task/178967395	Valid		system	Tile_024-015-000_0-000.jpg		2021-05-11 10:07:41	2021-05-11 11:29:25		NO		IN FOCUS
178967395	https://volunteer.ala.org.au/validate/task/178967395	Valid		system	Tile_024-015-000_0-000.jpg		2021-05-11 09:36:29	2021-05-11 11:29:25		NO		IN FOCUS
178967395	https://volunteer.ala.org.au/validate/task/178967395	Valid		system	Tile_024-015-000_0-000.jpg		2021-05-11 11:29:24	2021-05-11 11:29:25		NO		IN FOCUS
178967395	https://volunteer.ala.org.au/validate/task/178967395	Valid		system	Tile_024-015-000_0-000.jpg			2021-05-11 11:29:25		NO		IN FOCUS
178967396	https://volunteer.ala.org.au/validate/task/178967396	Valid		system	Tile_024-016-000_0-000.jpg		2021-05-11 11:29:43	2021-05-11 11:29:43		NO		IN FOCUS
178967396	https://volunteer.ala.org.au/validate/task/178967396	Valid		system	Tile_024-016-000_0-000.jpg		2021-05-11 09:36:51	2021-05-11 11:29:43		NO		IN FOCUS
178967396	https://volunteer.ala.org.au/validate/task/178967396	Valid		system	Tile_024-016-000_0-000.jpg			2021-05-11 11:29:43		NO		IN FOCUS
178967396	https://volunteer.ala.org.au/validate/task/178967396	Valid		system	Tile_024-016-000_0-000.jpg		2021-05-11 10:08:00	2021-05-11 11:29:43		NO		IN FOCUS
178967397	https://volunteer.ala.org.au/validate/task/178967397	Valid		system	Tile_024-017-000_0-000.jpg		2021-05-11 10:08:19	2021-05-11 11:30:13		NO		IN FOCUS
178967397	https://volunteer.ala.org.au/validate/task/178967397	Valid		system	Tile_024-017-000_0-000.jpg		2021-05-11 11:30:13	2021-05-11 11:30:13		NO		IN FOCUS
178967397	https://volunteer.ala.org.au/validate/task/178967397	Valid		system	Tile_024-017-000_0-000.jpg			2021-05-11 11:30:13		NO		IN FOCUS
178967397	https://volunteer.ala.org.au/validate/task/178967397	Valid		system	Tile_024-017-000_0-000.jpg		2021-05-11 09:37:06	2021-05-11 11:30:13		NO		IN FOCUS
178967398	https://volunteer.ala.org.au/validate/task/178967398	Valid		system	Tile_024-018-000_0-000.jpg			2021-05-11 11:30:33		NO		IN FOCUS
178967398	https://volunteer.ala.org.au/validate/task/178967398	Valid		system	Tile_024-018-000_0-000.jpg		2021-05-11 09:37:22	2021-05-11 11:30:33		NO		IN FOCUS
178967398	https://volunteer.ala.org.au/validate/task/178967398	Valid		system	Tile_024-018-000_0-000.jpg		2021-05-11 11:30:33	2021-05-11 11:30:33		NO		IN FOCUS
178967398	https://volunteer.ala.org.au/validate/task/178967398	Valid		system	Tile_024-018-000_0-000.jpg		2021-05-11 10:08:37	2021-05-11 11:30:33		NO		IN FOCUS
178967393	https://volunteer.ala.org.au/validate/task/178967393	Valid		system	Tile_024-013-000_0-000.jpg		2021-05-11 10:05:15	2021-05-11 11:32:24		NO		IN FOCUS
178967393	https://volunteer.ala.org.au/validate/task/178967393	Valid		system	Tile_024-013-000_0-000.jpg			2021-05-11 11:32:24		NO		IN FOCUS
178967393	https://volunteer.ala.org.au/validate/task/178967393	Valid		system	Tile_024-013-000_0-000.jpg		2021-05-11 11:28:01	2021-05-11 11:32:24		NO		IN FOCUS
178967393	https://volunteer.ala.org.au/validate/task/178967393	Valid		system	Tile_024-013-000_0-000.jpg		2021-05-11 11:32:22	2021-05-11 11:32:24		NO		IN FOCUS
178967394	https://volunteer.ala.org.au/validate/task/178967394	Valid		system	Tile_024-014-000_0-000.jpg		2021-05-11 11:29:02	2021-05-11 11:33:03		NO		IN FOCUS
178967394	https://volunteer.ala.org.au/validate/task/178967394	Valid		system	Tile_024-014-000_0-000.jpg			2021-05-11 11:33:03		NO		IN FOCUS
178967394	https://volunteer.ala.org.au/validate/task/178967394	Valid		system	Tile_024-014-000_0-000.jpg		2021-05-11 11:33:03	2021-05-11 11:33:03		NO		IN FOCUS
178967394	https://volunteer.ala.org.au/validate/task/178967394	Valid		system	Tile_024-014-000_0-000.jpg		2021-05-11 10:07:15	2021-05-11 11:33:03		NO		IN FOCUS
178967883	https://volunteer.ala.org.au/validate/task/178967883	Valid		system	Tile_024-022-000_0-000.jpg		2021-05-11 10:10:55	2021-05-11 11:34:49		NO		IN FOCUS
178967883	https://volunteer.ala.org.au/validate/task/178967883	Valid		system	Tile_024-022-000_0-000.jpg		2021-05-11 09:38:17	2021-05-11 11:34:49		NO		IN FOCUS
178967883	https://volunteer.ala.org.au/validate/task/178967883	Valid		system	Tile_024-022-000_0-000.jpg		2021-05-11 11:34:48	2021-05-11 11:34:49		NO		IN FOCUS
178967883	https://volunteer.ala.org.au/validate/task/178967883	Valid		system	Tile_024-022-000_0-000.jpg			2021-05-11 11:34:49		NO		IN FOCUS
178967884	https://volunteer.ala.org.au/validate/task/178967884	Valid		system	Tile_024-023-000_0-000.jpg		2021-05-11 11:35:23	2021-05-11 11:35:24		NO		IN FOCUS
178967884	https://volunteer.ala.org.au/validate/task/178967884	Valid		system	Tile_024-023-000_0-000.jpg			2021-05-11 11:35:24		NO		IN FOCUS
178967884	https://volunteer.ala.org.au/validate/task/178967884	Valid		system	Tile_024-023-000_0-000.jpg		2021-05-11 10:11:21	2021-05-11 11:35:24		NO		IN FOCUS
178967884	https://volunteer.ala.org.au/validate/task/178967884	Valid		system	Tile_024-023-000_0-000.jpg		2021-05-11 09:38:37	2021-05-11 11:35:24		NO		IN FOCUS
178967886	https://volunteer.ala.org.au/validate/task/178967886	Valid		system	Tile_024-025-000_0-000.jpg		2021-05-11 11:37:04	2021-05-11 11:37:06		NO		IN FOCUS
178967886	https://volunteer.ala.org.au/validate/task/178967886	Valid		system	Tile_024-025-000_0-000.jpg			2021-05-11 11:37:06		NO		IN FOCUS
178967886	https://volunteer.ala.org.au/validate/task/178967886	Valid		system	Tile_024-025-000_0-000.jpg		2021-05-11 09:39:19	2021-05-11 11:37:06		NO		IN FOCUS
178967886	https://volunteer.ala.org.au/validate/task/178967886	Valid		system	Tile_024-025-000_0-000.jpg		2021-05-11 10:12:20	2021-05-11 11:37:06		NO		IN FOCUS
178967399	https://volunteer.ala.org.au/validate/task/178967399	Valid		system	Tile_024-019-000_0-000.jpg		2021-05-11 11:31:40	2021-05-11 11:37:40		NO		IN FOCUS
178967399	https://volunteer.ala.org.au/validate/task/178967399	Valid		system	Tile_024-019-000_0-000.jpg			2021-05-11 11:37:40		NO		IN FOCUS
178967399	https://volunteer.ala.org.au/validate/task/178967399	Valid		system	Tile_024-019-000_0-000.jpg		2021-05-11 11:37:39	2021-05-11 11:37:40		NO		IN FOCUS
178967399	https://volunteer.ala.org.au/validate/task/178967399	Valid		system	Tile_024-019-000_0-000.jpg		2021-05-11 10:09:08	2021-05-11 11:37:40		NO		IN FOCUS
178967887	https://volunteer.ala.org.au/validate/task/178967887	Valid		system	Tile_024-026-000_0-000.jpg			2021-05-11 11:37:58		NO		IN FOCUS
178967887	https://volunteer.ala.org.au/validate/task/178967887	Valid		system	Tile_024-026-000_0-000.jpg		2021-05-11 11:37:58	2021-05-11 11:37:58		NO		IN FOCUS
178967887	https://volunteer.ala.org.au/validate/task/178967887	Valid		system	Tile_024-026-000_0-000.jpg		2021-05-11 10:12:48	2021-05-11 11:37:58		NO		IN FOCUS
178967887	https://volunteer.ala.org.au/validate/task/178967887	Valid		system	Tile_024-026-000_0-000.jpg		2021-05-11 09:40:43	2021-05-11 11:37:58		NO		IN FOCUS
178967400	https://volunteer.ala.org.au/validate/task/178967400	Valid		system	Tile_024-020-000_0-000.jpg		2021-05-11 11:32:37	2021-05-11 11:39:25		NO		IN FOCUS
178967400	https://volunteer.ala.org.au/validate/task/178967400	Valid		system	Tile_024-020-000_0-000.jpg		2021-05-11 11:39:24	2021-05-11 11:39:25		NO		IN FOCUS
178967400	https://volunteer.ala.org.au/validate/task/178967400	Valid		system	Tile_024-020-000_0-000.jpg		2021-05-11 10:09:39	2021-05-11 11:39:25		NO		IN FOCUS
178967400	https://volunteer.ala.org.au/validate/task/178967400	Valid		system	Tile_024-020-000_0-000.jpg			2021-05-11 11:39:25		NO		IN FOCUS
178967890	https://volunteer.ala.org.au/validate/task/178967890	Valid		system	Tile_024-029-000_0-000.jpg			2021-05-11 11:40:48		NO		IN FOCUS
178967890	https://volunteer.ala.org.au/validate/task/178967890	Valid		system	Tile_024-029-000_0-000.jpg		2021-05-11 11:40:47	2021-05-11 11:40:48		NO		IN FOCUS
178967890	https://volunteer.ala.org.au/validate/task/178967890	Valid		system	Tile_024-029-000_0-000.jpg		2021-05-11 09:41:55	2021-05-11 11:40:48		NO		IN FOCUS
178967890	https://volunteer.ala.org.au/validate/task/178967890	Valid		system	Tile_024-029-000_0-000.jpg		2021-05-11 10:16:37	2021-05-11 11:40:48		NO		IN FOCUS
178967885	https://volunteer.ala.org.au/validate/task/178967885	Valid		system	Tile_024-024-000_0-000.jpg		2021-05-11 11:43:31	2021-05-11 11:43:31		NO		IN FOCUS
178967885	https://volunteer.ala.org.au/validate/task/178967885	Valid		system	Tile_024-024-000_0-000.jpg			2021-05-11 11:43:31		NO		IN FOCUS
178967885	https://volunteer.ala.org.au/validate/task/178967885	Valid		system	Tile_024-024-000_0-000.jpg		2021-05-11 10:11:46	2021-05-11 11:43:31		NO		IN FOCUS
178967885	https://volunteer.ala.org.au/validate/task/178967885	Valid		system	Tile_024-024-000_0-000.jpg		2021-05-11 11:36:20	2021-05-11 11:43:31		NO		IN FOCUS
178967888	https://volunteer.ala.org.au/validate/task/178967888	Valid		system	Tile_024-027-000_0-000.jpg			2021-05-11 11:44:30		NO		IN FOCUS
178967888	https://volunteer.ala.org.au/validate/task/178967888	Valid		system	Tile_024-027-000_0-000.jpg		2021-05-11 11:44:30	2021-05-11 11:44:30		NO		IN FOCUS
178967888	https://volunteer.ala.org.au/validate/task/178967888	Valid		system	Tile_024-027-000_0-000.jpg		2021-05-11 11:39:06	2021-05-11 11:44:30		NO		IN FOCUS
178967888	https://volunteer.ala.org.au/validate/task/178967888	Valid		system	Tile_024-027-000_0-000.jpg		2021-05-11 10:15:49	2021-05-11 11:44:30		NO		IN FOCUS
178967889	https://volunteer.ala.org.au/validate/task/178967889	Valid		system	Tile_024-028-000_0-000.jpg		2021-05-11 11:44:55	2021-05-11 11:44:55		NO		IN FOCUS
178967889	https://volunteer.ala.org.au/validate/task/178967889	Valid		system	Tile_024-028-000_0-000.jpg			2021-05-11 11:44:55		NO		IN FOCUS
178967889	https://volunteer.ala.org.au/validate/task/178967889	Valid		system	Tile_024-028-000_0-000.jpg		2021-05-11 11:40:10	2021-05-11 11:44:55		NO		IN FOCUS
178967889	https://volunteer.ala.org.au/validate/task/178967889	Valid		system	Tile_024-028-000_0-000.jpg		2021-05-11 10:16:15	2021-05-11 11:44:55		NO		IN FOCUS
178967891	https://volunteer.ala.org.au/validate/task/178967891	Valid		system	Tile_024-030-000_0-000.jpg			2021-05-11 11:45:54		NO		IN FOCUS
178967891	https://volunteer.ala.org.au/validate/task/178967891	Valid		system	Tile_024-030-000_0-000.jpg		2021-05-11 11:41:15	2021-05-11 11:45:54		NO		IN FOCUS
178967891	https://volunteer.ala.org.au/validate/task/178967891	Valid		system	Tile_024-030-000_0-000.jpg		2021-05-11 11:45:54	2021-05-11 11:45:54		NO		IN FOCUS
178967891	https://volunteer.ala.org.au/validate/task/178967891	Valid		system	Tile_024-030-000_0-000.jpg		2021-05-11 10:16:56	2021-05-11 11:45:54		NO		IN FOCUS
178967898	https://volunteer.ala.org.au/validate/task/178967898	Valid		system	Tile_024-037-000_0-000.jpg		2021-05-11 09:45:17	2021-05-11 11:47:19		NO		IN FOCUS
178967898	https://volunteer.ala.org.au/validate/task/178967898	Valid		system	Tile_024-037-000_0-000.jpg		2021-05-11 10:19:31	2021-05-11 11:47:19		NO		IN FOCUS
178967898	https://volunteer.ala.org.au/validate/task/178967898	Valid		system	Tile_024-037-000_0-000.jpg		2021-05-11 11:47:19	2021-05-11 11:47:19		NO		IN FOCUS
178967898	https://volunteer.ala.org.au/validate/task/178967898	Valid		system	Tile_024-037-000_0-000.jpg			2021-05-11 11:47:19		NO		IN FOCUS
178967899	https://volunteer.ala.org.au/validate/task/178967899	Valid		system	Tile_024-038-000_0-000.jpg		2021-05-11 09:45:29	2021-05-11 11:48:19		NO		IN FOCUS
178967899	https://volunteer.ala.org.au/validate/task/178967899	Valid		system	Tile_024-038-000_0-000.jpg		2021-05-11 10:19:54	2021-05-11 11:48:19		NO		IN FOCUS
178967899	https://volunteer.ala.org.au/validate/task/178967899	Valid		system	Tile_024-038-000_0-000.jpg		2021-05-11 11:48:18	2021-05-11 11:48:19		NO		IN FOCUS
178967899	https://volunteer.ala.org.au/validate/task/178967899	Valid		system	Tile_024-038-000_0-000.jpg			2021-05-11 11:48:19		NO		IN FOCUS
178967892	https://volunteer.ala.org.au/validate/task/178967892	Valid		system	Tile_024-031-000_0-000.jpg			2021-05-11 11:48:32		NO		IN FOCUS
178967892	https://volunteer.ala.org.au/validate/task/178967892	Valid		system	Tile_024-031-000_0-000.jpg		2021-05-11 11:41:53	2021-05-11 11:48:32		NO		IN FOCUS
178967892	https://volunteer.ala.org.au/validate/task/178967892	Valid		system	Tile_024-031-000_0-000.jpg		2021-05-11 11:48:32	2021-05-11 11:48:32		NO		IN FOCUS
178967892	https://volunteer.ala.org.au/validate/task/178967892	Valid		system	Tile_024-031-000_0-000.jpg		2021-05-11 10:17:22	2021-05-11 11:48:32		NO		IN FOCUS
178967901	https://volunteer.ala.org.au/validate/task/178967901	Valid		system	Tile_024-040-000_0-000.jpg			2021-05-11 11:49:34		NO		IN FOCUS
178967901	https://volunteer.ala.org.au/validate/task/178967901	Valid		system	Tile_024-040-000_0-000.jpg		2021-05-11 10:20:35	2021-05-11 11:49:34		NO		IN FOCUS
178967901	https://volunteer.ala.org.au/validate/task/178967901	Valid		system	Tile_024-040-000_0-000.jpg		2021-05-11 09:46:07	2021-05-11 11:49:34		NO		IN FOCUS
178967901	https://volunteer.ala.org.au/validate/task/178967901	Valid		system	Tile_024-040-000_0-000.jpg		2021-05-11 11:49:34	2021-05-11 11:49:34		NO		IN FOCUS
178967895	https://volunteer.ala.org.au/validate/task/178967895	Valid		system	Tile_024-034-000_0-000.jpg		2021-05-11 11:45:32	2021-05-11 11:49:58		NO		IN FOCUS
178967895	https://volunteer.ala.org.au/validate/task/178967895	Valid		system	Tile_024-034-000_0-000.jpg		2021-05-11 11:49:58	2021-05-11 11:49:58		NO		IN FOCUS
178967895	https://volunteer.ala.org.au/validate/task/178967895	Valid		system	Tile_024-034-000_0-000.jpg			2021-05-11 11:49:58		NO		IN FOCUS
178967895	https://volunteer.ala.org.au/validate/task/178967895	Valid		system	Tile_024-034-000_0-000.jpg		2021-05-11 10:18:37	2021-05-11 11:49:58		NO		IN FOCUS
178967902	https://volunteer.ala.org.au/validate/task/178967902	Valid		system	Tile_024-041-000_0-000.jpg		2021-05-11 09:46:29	2021-05-11 11:50:32		NO		IN FOCUS
178967902	https://volunteer.ala.org.au/validate/task/178967902	Valid		system	Tile_024-041-000_0-000.jpg		2021-05-11 10:20:53	2021-05-11 11:50:32		NO		IN FOCUS
178967902	https://volunteer.ala.org.au/validate/task/178967902	Valid		system	Tile_024-041-000_0-000.jpg			2021-05-11 11:50:32		NO		IN FOCUS
178967902	https://volunteer.ala.org.au/validate/task/178967902	Valid		system	Tile_024-041-000_0-000.jpg		2021-05-11 11:50:32	2021-05-11 11:50:32		NO		IN FOCUS
178967896	https://volunteer.ala.org.au/validate/task/178967896	Valid		system	Tile_024-035-000_0-000.jpg		2021-05-11 10:18:56	2021-05-11 11:51:26		NO		IN FOCUS
178967896	https://volunteer.ala.org.au/validate/task/178967896	Valid		system	Tile_024-035-000_0-000.jpg		2021-05-11 11:51:25	2021-05-11 11:51:26		NO		IN FOCUS
178967896	https://volunteer.ala.org.au/validate/task/178967896	Valid		system	Tile_024-035-000_0-000.jpg			2021-05-11 11:51:26		NO		IN FOCUS
178967896	https://volunteer.ala.org.au/validate/task/178967896	Valid		system	Tile_024-035-000_0-000.jpg		2021-05-11 11:46:08	2021-05-11 11:51:26		NO		IN FOCUS
178967904	https://volunteer.ala.org.au/validate/task/178967904	Valid		system	Tile_024-043-000_0-000.jpg			2021-05-11 11:52:05		NO		IN FOCUS
178967904	https://volunteer.ala.org.au/validate/task/178967904	Valid		system	Tile_024-043-000_0-000.jpg		2021-05-11 10:22:11	2021-05-11 11:52:05		NO		IN FOCUS
178967904	https://volunteer.ala.org.au/validate/task/178967904	Valid		system	Tile_024-043-000_0-000.jpg		2021-05-11 09:47:10	2021-05-11 11:52:05		NO		IN FOCUS
178967904	https://volunteer.ala.org.au/validate/task/178967904	Valid		system	Tile_024-043-000_0-000.jpg		2021-05-11 11:52:04	2021-05-11 11:52:05		NO		IN FOCUS
178967897	https://volunteer.ala.org.au/validate/task/178967897	Valid		system	Tile_024-036-000_0-000.jpg			2021-05-11 11:53:20		NO		IN FOCUS
178967897	https://volunteer.ala.org.au/validate/task/178967897	Valid		system	Tile_024-036-000_0-000.jpg		2021-05-11 10:19:14	2021-05-11 11:53:20		NO		IN FOCUS
178967897	https://volunteer.ala.org.au/validate/task/178967897	Valid		system	Tile_024-036-000_0-000.jpg		2021-05-11 11:46:50	2021-05-11 11:53:20		NO		IN FOCUS
178967897	https://volunteer.ala.org.au/validate/task/178967897	Valid		system	Tile_024-036-000_0-000.jpg		2021-05-11 11:53:19	2021-05-11 11:53:20		NO		IN FOCUS
178967907	https://volunteer.ala.org.au/validate/task/178967907	Valid		system	Tile_024-046-000_0-000.jpg		2021-05-11 09:48:02	2021-05-11 11:54:33		NO		IN FOCUS
178967907	https://volunteer.ala.org.au/validate/task/178967907	Valid		system	Tile_024-046-000_0-000.jpg			2021-05-11 11:54:33		NO		IN FOCUS
178967907	https://volunteer.ala.org.au/validate/task/178967907	Valid		system	Tile_024-046-000_0-000.jpg		2021-05-11 11:54:32	2021-05-11 11:54:33		NO		IN FOCUS
178967907	https://volunteer.ala.org.au/validate/task/178967907	Valid		system	Tile_024-046-000_0-000.jpg		2021-05-11 10:23:09	2021-05-11 11:54:33		NO		IN FOCUS
178967910	https://volunteer.ala.org.au/validate/task/178967910	Valid		system	Tile_024-049-000_0-000.jpg		2021-05-11 09:49:06	2021-05-11 11:56:31		NO		IN FOCUS
178967910	https://volunteer.ala.org.au/validate/task/178967910	Valid		system	Tile_024-049-000_0-000.jpg		2021-05-11 10:24:38	2021-05-11 11:56:31		NO		IN FOCUS
178967910	https://volunteer.ala.org.au/validate/task/178967910	Valid		system	Tile_024-049-000_0-000.jpg			2021-05-11 11:56:31		NO		IN FOCUS
178967910	https://volunteer.ala.org.au/validate/task/178967910	Valid		system	Tile_024-049-000_0-000.jpg		2021-05-11 11:56:30	2021-05-11 11:56:31		NO		IN FOCUS
178967900	https://volunteer.ala.org.au/validate/task/178967900	Valid		system	Tile_024-039-000_0-000.jpg		2021-05-11 10:20:14	2021-05-11 11:56:42		NO		IN FOCUS
178967900	https://volunteer.ala.org.au/validate/task/178967900	Valid		system	Tile_024-039-000_0-000.jpg		2021-05-11 11:48:57	2021-05-11 11:56:42		NO		IN FOCUS
178967900	https://volunteer.ala.org.au/validate/task/178967900	Valid		system	Tile_024-039-000_0-000.jpg			2021-05-11 11:56:42		NO		IN FOCUS
178967900	https://volunteer.ala.org.au/validate/task/178967900	Valid		system	Tile_024-039-000_0-000.jpg		2021-05-11 11:56:42	2021-05-11 11:56:42		NO		IN FOCUS
178967903	https://volunteer.ala.org.au/validate/task/178967903	Valid		system	Tile_024-042-000_0-000.jpg		2021-05-11 11:51:13	2021-05-11 11:57:24		NO		IN FOCUS
178967903	https://volunteer.ala.org.au/validate/task/178967903	Valid		system	Tile_024-042-000_0-000.jpg		2021-05-11 10:21:49	2021-05-11 11:57:24		NO		IN FOCUS
178967903	https://volunteer.ala.org.au/validate/task/178967903	Valid		system	Tile_024-042-000_0-000.jpg		2021-05-11 11:57:24	2021-05-11 11:57:24		NO		IN FOCUS
178967903	https://volunteer.ala.org.au/validate/task/178967903	Valid		system	Tile_024-042-000_0-000.jpg			2021-05-11 11:57:24		NO		IN FOCUS
178967905	https://volunteer.ala.org.au/validate/task/178967905	Valid		system	Tile_024-044-000_0-000.jpg			2021-05-11 11:58:06		NO		IN FOCUS
178967905	https://volunteer.ala.org.au/validate/task/178967905	Valid		system	Tile_024-044-000_0-000.jpg		2021-05-11 11:52:51	2021-05-11 11:58:06		NO		IN FOCUS
178967905	https://volunteer.ala.org.au/validate/task/178967905	Valid		system	Tile_024-044-000_0-000.jpg		2021-05-11 11:58:06	2021-05-11 11:58:06		NO		IN FOCUS
178967905	https://volunteer.ala.org.au/validate/task/178967905	Valid		system	Tile_024-044-000_0-000.jpg		2021-05-11 10:22:29	2021-05-11 11:58:06		NO		IN FOCUS
178967906	https://volunteer.ala.org.au/validate/task/178967906	Valid		system	Tile_024-045-000_0-000.jpg		2021-05-11 10:22:52	2021-05-11 11:58:38		NO		IN FOCUS
178967906	https://volunteer.ala.org.au/validate/task/178967906	Valid		system	Tile_024-045-000_0-000.jpg		2021-05-11 11:58:38	2021-05-11 11:58:38		NO		IN FOCUS
178967906	https://volunteer.ala.org.au/validate/task/178967906	Valid		system	Tile_024-045-000_0-000.jpg		2021-05-11 11:53:55	2021-05-11 11:58:38		NO		IN FOCUS
178967906	https://volunteer.ala.org.au/validate/task/178967906	Valid		system	Tile_024-045-000_0-000.jpg			2021-05-11 11:58:38		NO		IN FOCUS
178967909	https://volunteer.ala.org.au/validate/task/178967909	Valid		system	Tile_024-048-000_0-000.jpg		2021-05-11 11:59:23	2021-05-11 11:59:24		NO		IN FOCUS
178967909	https://volunteer.ala.org.au/validate/task/178967909	Valid		system	Tile_024-048-000_0-000.jpg			2021-05-11 11:59:24		NO		IN FOCUS
178967909	https://volunteer.ala.org.au/validate/task/178967909	Valid		system	Tile_024-048-000_0-000.jpg		2021-05-11 10:24:16	2021-05-11 11:59:24		NO		IN FOCUS
178967909	https://volunteer.ala.org.au/validate/task/178967909	Valid		system	Tile_024-048-000_0-000.jpg		2021-05-11 11:56:03	2021-05-11 11:59:24		NO		IN FOCUS
178967911	https://volunteer.ala.org.au/validate/task/178967911	Valid		system	Tile_024-050-000_0-000.jpg		2021-05-11 10:25:25	2021-05-11 12:01:44		NO		IN FOCUS
178967911	https://volunteer.ala.org.au/validate/task/178967911	Valid		system	Tile_024-050-000_0-000.jpg		2021-05-11 12:01:43	2021-05-11 12:01:44		NO		IN FOCUS
178967911	https://volunteer.ala.org.au/validate/task/178967911	Valid		system	Tile_024-050-000_0-000.jpg			2021-05-11 12:01:44		NO		IN FOCUS
178967911	https://volunteer.ala.org.au/validate/task/178967911	Valid		system	Tile_024-050-000_0-000.jpg		2021-05-11 11:57:20	2021-05-11 12:01:44		NO		IN FOCUS
178967919	https://volunteer.ala.org.au/validate/task/178967919	Valid		system	Tile_024-058-000_0-000.jpg		2021-05-11 10:29:07	2021-05-11 12:02:47		NO		IN FOCUS
178967919	https://volunteer.ala.org.au/validate/task/178967919	Valid		system	Tile_024-058-000_0-000.jpg			2021-05-11 12:02:47		NO		IN FOCUS
178967919	https://volunteer.ala.org.au/validate/task/178967919	Valid		system	Tile_024-058-000_0-000.jpg		2021-05-11 09:52:55	2021-05-11 12:02:47		NO		IN FOCUS
178967919	https://volunteer.ala.org.au/validate/task/178967919	Valid		system	Tile_024-058-000_0-000.jpg		2021-05-11 12:02:46	2021-05-11 12:02:47		NO		IN FOCUS
178967912	https://volunteer.ala.org.au/validate/task/178967912	Valid		system	Tile_024-051-000_0-000.jpg		2021-05-11 11:58:35	2021-05-11 12:03:27		NO		IN FOCUS
178967912	https://volunteer.ala.org.au/validate/task/178967912	Valid		system	Tile_024-051-000_0-000.jpg		2021-05-11 10:25:52	2021-05-11 12:03:27		NO		IN FOCUS
178967912	https://volunteer.ala.org.au/validate/task/178967912	Valid		system	Tile_024-051-000_0-000.jpg		2021-05-11 12:03:25	2021-05-11 12:03:27		NO		IN FOCUS
178967912	https://volunteer.ala.org.au/validate/task/178967912	Valid		system	Tile_024-051-000_0-000.jpg			2021-05-11 12:03:27		NO		IN FOCUS
178967913	https://volunteer.ala.org.au/validate/task/178967913	Valid		system	Tile_024-052-000_0-000.jpg		2021-05-11 11:59:18	2021-05-11 12:03:35		NO		IN FOCUS
178967913	https://volunteer.ala.org.au/validate/task/178967913	Valid		system	Tile_024-052-000_0-000.jpg		2021-05-11 10:26:10	2021-05-11 12:03:35		NO		IN FOCUS
178967913	https://volunteer.ala.org.au/validate/task/178967913	Valid		system	Tile_024-052-000_0-000.jpg			2021-05-11 12:03:35		NO		IN FOCUS
178967913	https://volunteer.ala.org.au/validate/task/178967913	Valid		system	Tile_024-052-000_0-000.jpg		2021-05-11 12:03:34	2021-05-11 12:03:35		NO		IN FOCUS
178967920	https://volunteer.ala.org.au/validate/task/178967920	Valid		system	Tile_024-059-000_0-000.jpg			2021-05-11 12:03:38		NO		IN FOCUS
178967920	https://volunteer.ala.org.au/validate/task/178967920	Valid		system	Tile_024-059-000_0-000.jpg		2021-05-11 09:53:31	2021-05-11 12:03:38		NO		IN FOCUS
178967920	https://volunteer.ala.org.au/validate/task/178967920	Valid		system	Tile_024-059-000_0-000.jpg		2021-05-11 12:03:37	2021-05-11 12:03:38		NO		IN FOCUS
178967920	https://volunteer.ala.org.au/validate/task/178967920	Valid		system	Tile_024-059-000_0-000.jpg		2021-05-11 10:29:38	2021-05-11 12:03:38		NO		IN FOCUS
178967916	https://volunteer.ala.org.au/validate/task/178967916	Valid		system	Tile_024-055-000_0-000.jpg		2021-05-11 12:00:59	2021-05-11 12:04:08		NO		IN FOCUS
178967916	https://volunteer.ala.org.au/validate/task/178967916	Valid		system	Tile_024-055-000_0-000.jpg		2021-05-11 10:27:36	2021-05-11 12:04:08		NO		IN FOCUS
178967916	https://volunteer.ala.org.au/validate/task/178967916	Valid		system	Tile_024-055-000_0-000.jpg		2021-05-11 12:04:08	2021-05-11 12:04:08		NO		IN FOCUS
178967916	https://volunteer.ala.org.au/validate/task/178967916	Valid		system	Tile_024-055-000_0-000.jpg			2021-05-11 12:04:08		NO		IN FOCUS
178967917	https://volunteer.ala.org.au/validate/task/178967917	Valid		system	Tile_024-056-000_0-000.jpg		2021-05-11 12:04:28	2021-05-11 12:04:29		NO		IN FOCUS
178967917	https://volunteer.ala.org.au/validate/task/178967917	Valid		system	Tile_024-056-000_0-000.jpg		2021-05-11 12:05:38	2021-05-11 12:04:29	1	YES	MIDDLE	IN FOCUS		Fungal spores
178967917	https://volunteer.ala.org.au/validate/task/178967917	Valid		system	Tile_024-056-000_0-000.jpg		2021-05-11 12:01:23	2021-05-11 12:04:29		NO		IN FOCUS
178967917	https://volunteer.ala.org.au/validate/task/178967917	Valid		system	Tile_024-056-000_0-000.jpg			2021-05-11 12:04:29		NO		IN FOCUS
178967917	https://volunteer.ala.org.au/validate/task/178967917	Valid		system	Tile_024-056-000_0-000.jpg		2021-05-11 10:27:58	2021-05-11 12:04:29		NO		IN FOCUS
178967918	https://volunteer.ala.org.au/validate/task/178967918	Valid		system	Tile_024-057-000_0-000.jpg		2021-05-11 12:02:11	2021-05-11 12:04:45		NO		IN FOCUS
178967918	https://volunteer.ala.org.au/validate/task/178967918	Valid		system	Tile_024-057-000_0-000.jpg		2021-05-11 12:04:45	2021-05-11 12:04:45		NO		IN FOCUS
178967918	https://volunteer.ala.org.au/validate/task/178967918	Valid		system	Tile_024-057-000_0-000.jpg			2021-05-11 12:04:45		NO		IN FOCUS
178967918	https://volunteer.ala.org.au/validate/task/178967918	Valid		system	Tile_024-057-000_0-000.jpg		2021-05-11 10:28:28	2021-05-11 12:04:45		NO		IN FOCUS
178967921	https://volunteer.ala.org.au/validate/task/178967921	Valid		system	Tile_024-060-000_0-000.jpg		2021-05-11 12:05:03	2021-05-11 12:05:04		NO		IN FOCUS
178967921	https://volunteer.ala.org.au/validate/task/178967921	Valid		system	Tile_024-060-000_0-000.jpg			2021-05-11 12:05:04		NO		IN FOCUS
178967921	https://volunteer.ala.org.au/validate/task/178967921	Valid		system	Tile_024-060-000_0-000.jpg		2021-05-11 12:04:54	2021-05-11 12:05:04		NO		IN FOCUS
178967921	https://volunteer.ala.org.au/validate/task/178967921	Valid		system	Tile_024-060-000_0-000.jpg		2021-05-11 10:30:06	2021-05-11 12:05:04		NO		IN FOCUS
178967922	https://volunteer.ala.org.au/validate/task/178967922	Valid		system	Tile_025-001-000_0-000.jpg		2021-05-11 12:05:24	2021-05-11 12:05:34		NO		IN FOCUS
178967922	https://volunteer.ala.org.au/validate/task/178967922	Valid		system	Tile_025-001-000_0-000.jpg		2021-05-11 12:05:33	2021-05-11 12:05:34		NO		IN FOCUS
178967922	https://volunteer.ala.org.au/validate/task/178967922	Valid		system	Tile_025-001-000_0-000.jpg			2021-05-11 12:05:34		NO		IN FOCUS
178967922	https://volunteer.ala.org.au/validate/task/178967922	Valid		system	Tile_025-001-000_0-000.jpg		2021-05-11 10:30:39	2021-05-11 12:05:34		NO		IN FOCUS
178967915	https://volunteer.ala.org.au/validate/task/178967915	Valid		system	Tile_024-054-000_0-000.jpg		2021-05-11 12:00:21	2021-05-11 12:05:52		NO		IN FOCUS
178967915	https://volunteer.ala.org.au/validate/task/178967915	Valid		system	Tile_024-054-000_0-000.jpg		2021-05-11 12:05:51	2021-05-11 12:05:52		NO		IN FOCUS
178967915	https://volunteer.ala.org.au/validate/task/178967915	Valid		system	Tile_024-054-000_0-000.jpg		2021-05-11 10:26:53	2021-05-11 12:05:52		NO		IN FOCUS
178967915	https://volunteer.ala.org.au/validate/task/178967915	Valid		system	Tile_024-054-000_0-000.jpg			2021-05-11 12:05:52		NO		IN FOCUS
178967924	https://volunteer.ala.org.au/validate/task/178967924	Valid		system	Tile_025-003-000_0-000.jpg		2021-05-11 09:54:43	2021-05-11 12:05:56		NO		IN FOCUS
178967924	https://volunteer.ala.org.au/validate/task/178967924	Valid		system	Tile_025-003-000_0-000.jpg		2021-05-11 10:31:37	2021-05-11 12:05:56		NO		IN FOCUS
178967924	https://volunteer.ala.org.au/validate/task/178967924	Valid		system	Tile_025-003-000_0-000.jpg			2021-05-11 12:05:56		NO		IN FOCUS
178967924	https://volunteer.ala.org.au/validate/task/178967924	Valid		system	Tile_025-003-000_0-000.jpg		2021-05-11 12:05:55	2021-05-11 12:05:56		NO		IN FOCUS
178967923	https://volunteer.ala.org.au/validate/task/178967923	Valid		system	Tile_025-002-000_0-000.jpg		2021-05-11 12:06:01	2021-05-11 12:06:02		NO		IN FOCUS
178967923	https://volunteer.ala.org.au/validate/task/178967923	Valid		system	Tile_025-002-000_0-000.jpg			2021-05-11 12:06:02		NO		IN FOCUS
178967923	https://volunteer.ala.org.au/validate/task/178967923	Valid		system	Tile_025-002-000_0-000.jpg		2021-05-11 12:05:40	2021-05-11 12:06:02		NO		IN FOCUS
178967923	https://volunteer.ala.org.au/validate/task/178967923	Valid		system	Tile_025-002-000_0-000.jpg		2021-05-11 10:31:12	2021-05-11 12:06:02		NO		IN FOCUS
178967925	https://volunteer.ala.org.au/validate/task/178967925	Valid		system	Tile_025-004-000_0-000.jpg		2021-05-11 12:06:28	2021-05-11 12:06:09		NO		IN FOCUS
178967925	https://volunteer.ala.org.au/validate/task/178967925	Valid		system	Tile_025-004-000_0-000.jpg			2021-05-11 12:06:09		NO		IN FOCUS
178967925	https://volunteer.ala.org.au/validate/task/178967925	Valid		system	Tile_025-004-000_0-000.jpg		2021-05-11 09:54:59	2021-05-11 12:06:09		NO		IN FOCUS
178967925	https://volunteer.ala.org.au/validate/task/178967925	Valid		system	Tile_025-004-000_0-000.jpg		2021-05-11 10:32:05	2021-05-11 12:06:09		NO		IN FOCUS
178967925	https://volunteer.ala.org.au/validate/task/178967925	Valid		system	Tile_025-004-000_0-000.jpg		2021-05-11 12:06:09	2021-05-11 12:06:09		NO		IN FOCUS
178967926	https://volunteer.ala.org.au/validate/task/178967926	Valid		system	Tile_025-005-000_0-000.jpg			2021-05-11 12:06:24		NO		IN FOCUS
178967926	https://volunteer.ala.org.au/validate/task/178967926	Valid		system	Tile_025-005-000_0-000.jpg		2021-05-11 09:58:51	2021-05-11 12:06:24		NO		IN FOCUS
178967926	https://volunteer.ala.org.au/validate/task/178967926	Valid		system	Tile_025-005-000_0-000.jpg		2021-05-11 12:06:23	2021-05-11 12:06:24		NO		IN FOCUS
178967926	https://volunteer.ala.org.au/validate/task/178967926	Valid		system	Tile_025-005-000_0-000.jpg		2021-05-11 10:32:26	2021-05-11 12:06:24		NO		IN FOCUS
178967927	https://volunteer.ala.org.au/validate/task/178967927	Valid		system	Tile_025-006-000_0-000.jpg		2021-05-11 12:06:42	2021-05-11 12:06:43		NO		IN FOCUS
178967927	https://volunteer.ala.org.au/validate/task/178967927	Valid		system	Tile_025-006-000_0-000.jpg		2021-05-11 10:33:02	2021-05-11 12:06:43		NO		IN FOCUS
178967927	https://volunteer.ala.org.au/validate/task/178967927	Valid		system	Tile_025-006-000_0-000.jpg			2021-05-11 12:06:43		NO		IN FOCUS
178967927	https://volunteer.ala.org.au/validate/task/178967927	Valid		system	Tile_025-006-000_0-000.jpg		2021-05-11 09:59:09	2021-05-11 12:06:43		NO		IN FOCUS
178967927	https://volunteer.ala.org.au/validate/task/178967927	Valid		system	Tile_025-006-000_0-000.jpg		2021-05-11 12:06:56	2021-05-11 12:06:43		NO		IN FOCUS
178967930	https://volunteer.ala.org.au/validate/task/178967930	Valid		system	Tile_025-009-000_0-000.jpg		2021-05-11 10:00:46	2021-05-11 12:07:35		NO		IN FOCUS
178967930	https://volunteer.ala.org.au/validate/task/178967930	Valid		system	Tile_025-009-000_0-000.jpg			2021-05-11 12:07:35		NO		IN FOCUS
178967930	https://volunteer.ala.org.au/validate/task/178967930	Valid		system	Tile_025-009-000_0-000.jpg		2021-05-11 10:35:05	2021-05-11 12:07:35		NO		IN FOCUS
178967930	https://volunteer.ala.org.au/validate/task/178967930	Valid		system	Tile_025-009-000_0-000.jpg		2021-05-11 12:07:35	2021-05-11 12:07:35		NO		IN FOCUS
178967933	https://volunteer.ala.org.au/validate/task/178967933	Valid		system	Tile_025-012-000_0-000.jpg		2021-05-11 10:36:40	2021-05-11 12:08:53		NO		IN FOCUS
178967933	https://volunteer.ala.org.au/validate/task/178967933	Valid		system	Tile_025-012-000_0-000.jpg			2021-05-11 12:08:53		NO		IN FOCUS
178967933	https://volunteer.ala.org.au/validate/task/178967933	Valid		system	Tile_025-012-000_0-000.jpg		2021-05-11 12:08:52	2021-05-11 12:08:53		NO		IN FOCUS
178967933	https://volunteer.ala.org.au/validate/task/178967933	Valid		system	Tile_025-012-000_0-000.jpg		2021-05-11 10:04:06	2021-05-11 12:08:53		NO		IN FOCUS
178967934	https://volunteer.ala.org.au/validate/task/178967934	Valid		system	Tile_025-013-000_0-000.jpg		2021-05-11 10:04:24	2021-05-11 12:09:08		NO		IN FOCUS
178967934	https://volunteer.ala.org.au/validate/task/178967934	Valid		system	Tile_025-013-000_0-000.jpg		2021-05-11 10:37:30	2021-05-11 12:09:08		NO		IN FOCUS
178967934	https://volunteer.ala.org.au/validate/task/178967934	Valid		system	Tile_025-013-000_0-000.jpg		2021-05-11 12:09:08	2021-05-11 12:09:08		NO		IN FOCUS
178967934	https://volunteer.ala.org.au/validate/task/178967934	Valid		system	Tile_025-013-000_0-000.jpg			2021-05-11 12:09:08		NO		IN FOCUS
178967935	https://volunteer.ala.org.au/validate/task/178967935	Valid		system	Tile_025-014-000_0-000.jpg		2021-05-11 10:04:42	2021-05-11 12:09:24		NO		IN FOCUS
178967935	https://volunteer.ala.org.au/validate/task/178967935	Valid		system	Tile_025-014-000_0-000.jpg			2021-05-11 12:09:24		NO		IN FOCUS
178967935	https://volunteer.ala.org.au/validate/task/178967935	Valid		system	Tile_025-014-000_0-000.jpg		2021-05-11 10:37:54	2021-05-11 12:09:24		NO		IN FOCUS
178967935	https://volunteer.ala.org.au/validate/task/178967935	Valid		system	Tile_025-014-000_0-000.jpg		2021-05-11 12:09:24	2021-05-11 12:09:24		NO		IN FOCUS
178967936	https://volunteer.ala.org.au/validate/task/178967936	Valid		system	Tile_025-015-000_0-000.jpg			2021-05-11 12:09:38		NO		IN FOCUS
178967936	https://volunteer.ala.org.au/validate/task/178967936	Valid		system	Tile_025-015-000_0-000.jpg		2021-05-11 12:09:37	2021-05-11 12:09:38		NO		IN FOCUS
178967936	https://volunteer.ala.org.au/validate/task/178967936	Valid		system	Tile_025-015-000_0-000.jpg		2021-05-11 12:10:11	2021-05-11 12:09:38		NO		IN FOCUS
178967936	https://volunteer.ala.org.au/validate/task/178967936	Valid		system	Tile_025-015-000_0-000.jpg		2021-05-11 10:38:16	2021-05-11 12:09:38		NO		IN FOCUS
178967936	https://volunteer.ala.org.au/validate/task/178967936	Valid		system	Tile_025-015-000_0-000.jpg		2021-05-11 10:04:58	2021-05-11 12:09:38		NO		IN FOCUS
178967932	https://volunteer.ala.org.au/validate/task/178967932	Valid		system	Tile_025-011-000_0-000.jpg		2021-05-11 12:09:42	2021-05-11 12:09:43		NO		IN FOCUS
178967932	https://volunteer.ala.org.au/validate/task/178967932	Valid		system	Tile_025-011-000_0-000.jpg			2021-05-11 12:09:43		NO		IN FOCUS
178967932	https://volunteer.ala.org.au/validate/task/178967932	Valid		system	Tile_025-011-000_0-000.jpg		2021-05-11 10:36:00	2021-05-11 12:09:43		NO		IN FOCUS
178967932	https://volunteer.ala.org.au/validate/task/178967932	Valid		system	Tile_025-011-000_0-000.jpg		2021-05-11 12:08:07	2021-05-11 12:09:43		NO		IN FOCUS
178967937	https://volunteer.ala.org.au/validate/task/178967937	Valid		system	Tile_025-016-000_0-000.jpg			2021-05-11 12:10:08		NO		IN FOCUS
178967937	https://volunteer.ala.org.au/validate/task/178967937	Valid		system	Tile_025-016-000_0-000.jpg		2021-05-11 10:38:44	2021-05-11 12:10:08		NO		IN FOCUS
178967937	https://volunteer.ala.org.au/validate/task/178967937	Valid		system	Tile_025-016-000_0-000.jpg		2021-05-11 12:09:53	2021-05-11 12:10:08		NO		IN FOCUS
178967937	https://volunteer.ala.org.au/validate/task/178967937	Valid		system	Tile_025-016-000_0-000.jpg		2021-05-11 12:10:08	2021-05-11 12:10:08		NO		IN FOCUS
178967938	https://volunteer.ala.org.au/validate/task/178967938	Valid		system	Tile_025-017-000_0-000.jpg		2021-05-11 10:39:07	2021-05-11 12:10:10		NO		IN FOCUS
178967938	https://volunteer.ala.org.au/validate/task/178967938	Valid		system	Tile_025-017-000_0-000.jpg			2021-05-11 12:10:10		NO		IN FOCUS
178967938	https://volunteer.ala.org.au/validate/task/178967938	Valid		system	Tile_025-017-000_0-000.jpg		2021-05-11 12:10:09	2021-05-11 12:10:10		NO		IN FOCUS
178967938	https://volunteer.ala.org.au/validate/task/178967938	Valid		system	Tile_025-017-000_0-000.jpg		2021-05-11 10:05:39	2021-05-11 12:10:10		NO		IN FOCUS
178967939	https://volunteer.ala.org.au/validate/task/178967939	Valid		system	Tile_025-018-000_0-000.jpg		2021-05-11 12:10:28	2021-05-11 12:10:37		NO		IN FOCUS
178967939	https://volunteer.ala.org.au/validate/task/178967939	Valid		system	Tile_025-018-000_0-000.jpg		2021-05-11 10:39:52	2021-05-11 12:10:37		NO		IN FOCUS
178967939	https://volunteer.ala.org.au/validate/task/178967939	Valid		system	Tile_025-018-000_0-000.jpg			2021-05-11 12:10:37		NO		IN FOCUS
178967939	https://volunteer.ala.org.au/validate/task/178967939	Valid		system	Tile_025-018-000_0-000.jpg		2021-05-11 12:10:37	2021-05-11 12:10:37		NO		IN FOCUS
178967941	https://volunteer.ala.org.au/validate/task/178967941	Valid		system	Tile_025-020-000_0-000.jpg		2021-05-11 10:08:42	2021-05-11 12:11:09		NO		IN FOCUS
178967941	https://volunteer.ala.org.au/validate/task/178967941	Valid		system	Tile_025-020-000_0-000.jpg			2021-05-11 12:11:09		NO		IN FOCUS
178967941	https://volunteer.ala.org.au/validate/task/178967941	Valid		system	Tile_025-020-000_0-000.jpg		2021-05-11 10:41:02	2021-05-11 12:11:09		NO		IN FOCUS
178967941	https://volunteer.ala.org.au/validate/task/178967941	Valid		system	Tile_025-020-000_0-000.jpg		2021-05-11 12:11:08	2021-05-11 12:11:09		NO		IN FOCUS
178967940	https://volunteer.ala.org.au/validate/task/178967940	Valid		system	Tile_025-019-000_0-000.jpg			2021-05-11 12:11:43		NO		IN FOCUS
178967940	https://volunteer.ala.org.au/validate/task/178967940	Valid		system	Tile_025-019-000_0-000.jpg		2021-05-11 12:11:43	2021-05-11 12:11:43		NO		IN FOCUS
178967940	https://volunteer.ala.org.au/validate/task/178967940	Valid		system	Tile_025-019-000_0-000.jpg		2021-05-11 12:10:52	2021-05-11 12:11:43		NO		IN FOCUS
178967940	https://volunteer.ala.org.au/validate/task/178967940	Valid		system	Tile_025-019-000_0-000.jpg		2021-05-11 10:40:42	2021-05-11 12:11:43		NO		IN FOCUS
178967944	https://volunteer.ala.org.au/validate/task/178967944	Valid		system	Tile_025-023-000_0-000.jpg		2021-05-11 12:11:54	2021-05-11 12:11:55		NO		IN FOCUS
178967944	https://volunteer.ala.org.au/validate/task/178967944	Valid		system	Tile_025-023-000_0-000.jpg			2021-05-11 12:11:55		NO		IN FOCUS
178967944	https://volunteer.ala.org.au/validate/task/178967944	Valid		system	Tile_025-023-000_0-000.jpg		2021-05-11 10:42:26	2021-05-11 12:11:55		NO		IN FOCUS
178967944	https://volunteer.ala.org.au/validate/task/178967944	Valid		system	Tile_025-023-000_0-000.jpg		2021-05-11 10:11:03	2021-05-11 12:11:55		NO		IN FOCUS
178967945	https://volunteer.ala.org.au/validate/task/178967945	Valid		system	Tile_025-024-000_0-000.jpg		2021-05-11 10:11:25	2021-05-11 12:12:18		NO		IN FOCUS
178967945	https://volunteer.ala.org.au/validate/task/178967945	Valid		system	Tile_025-024-000_0-000.jpg			2021-05-11 12:12:18		NO		IN FOCUS
178967945	https://volunteer.ala.org.au/validate/task/178967945	Valid		system	Tile_025-024-000_0-000.jpg		2021-05-11 12:12:18	2021-05-11 12:12:18		NO		IN FOCUS
178967945	https://volunteer.ala.org.au/validate/task/178967945	Valid		system	Tile_025-024-000_0-000.jpg		2021-05-11 10:43:21	2021-05-11 12:12:18		NO		IN FOCUS
178967942	https://volunteer.ala.org.au/validate/task/178967942	Valid		system	Tile_025-021-000_0-000.jpg		2021-05-11 12:12:23	2021-05-11 12:12:24		NO		IN FOCUS
178967942	https://volunteer.ala.org.au/validate/task/178967942	Valid		system	Tile_025-021-000_0-000.jpg		2021-05-11 12:11:23	2021-05-11 12:12:24		NO		IN FOCUS
178967942	https://volunteer.ala.org.au/validate/task/178967942	Valid		system	Tile_025-021-000_0-000.jpg			2021-05-11 12:12:24		NO		IN FOCUS
178967942	https://volunteer.ala.org.au/validate/task/178967942	Valid		system	Tile_025-021-000_0-000.jpg		2021-05-11 10:41:47	2021-05-11 12:12:24		NO		IN FOCUS
178967946	https://volunteer.ala.org.au/validate/task/178967946	Valid		system	Tile_025-025-000_0-000.jpg			2021-05-11 12:12:54		NO		IN FOCUS
178967946	https://volunteer.ala.org.au/validate/task/178967946	Valid		system	Tile_025-025-000_0-000.jpg		2021-05-11 12:12:54	2021-05-11 12:12:54		NO		IN FOCUS
178967946	https://volunteer.ala.org.au/validate/task/178967946	Valid		system	Tile_025-025-000_0-000.jpg		2021-05-11 10:43:44	2021-05-11 12:12:54		NO		IN FOCUS
178967946	https://volunteer.ala.org.au/validate/task/178967946	Valid		system	Tile_025-025-000_0-000.jpg		2021-05-11 12:12:34	2021-05-11 12:12:54		NO		IN FOCUS
178967943	https://volunteer.ala.org.au/validate/task/178967943	Valid		system	Tile_025-022-000_0-000.jpg		2021-05-11 10:42:08	2021-05-11 12:12:56		NO		IN FOCUS
178967943	https://volunteer.ala.org.au/validate/task/178967943	Valid		system	Tile_025-022-000_0-000.jpg			2021-05-11 12:12:56		NO		IN FOCUS
178967943	https://volunteer.ala.org.au/validate/task/178967943	Valid		system	Tile_025-022-000_0-000.jpg		2021-05-11 12:12:56	2021-05-11 12:12:56		NO		IN FOCUS
178967943	https://volunteer.ala.org.au/validate/task/178967943	Valid		system	Tile_025-022-000_0-000.jpg		2021-05-11 12:11:37	2021-05-11 12:12:56		NO		IN FOCUS
178967947	https://volunteer.ala.org.au/validate/task/178967947	Valid		system	Tile_025-026-000_0-000.jpg		2021-05-11 12:13:46	2021-05-11 12:13:46		NO		IN FOCUS
178967947	https://volunteer.ala.org.au/validate/task/178967947	Valid		system	Tile_025-026-000_0-000.jpg			2021-05-11 12:13:46		NO		IN FOCUS
178967947	https://volunteer.ala.org.au/validate/task/178967947	Valid		system	Tile_025-026-000_0-000.jpg		2021-05-11 12:12:47	2021-05-11 12:13:46		NO		IN FOCUS
178967947	https://volunteer.ala.org.au/validate/task/178967947	Valid		system	Tile_025-026-000_0-000.jpg		2021-05-11 10:44:31	2021-05-11 12:13:46		NO		IN FOCUS
178967950	https://volunteer.ala.org.au/validate/task/178967950	Valid		system	Tile_025-029-000_0-000.jpg		2021-05-11 10:13:05	2021-05-11 12:13:52		NO		IN FOCUS
178967950	https://volunteer.ala.org.au/validate/task/178967950	Valid		system	Tile_025-029-000_0-000.jpg		2021-05-11 10:50:50	2021-05-11 12:13:52		NO		IN FOCUS
178967950	https://volunteer.ala.org.au/validate/task/178967950	Valid		system	Tile_025-029-000_0-000.jpg			2021-05-11 12:13:52		NO		IN FOCUS
178967950	https://volunteer.ala.org.au/validate/task/178967950	Valid		system	Tile_025-029-000_0-000.jpg		2021-05-11 12:13:51	2021-05-11 12:13:52		NO		IN FOCUS
178967948	https://volunteer.ala.org.au/validate/task/178967948	Valid		system	Tile_025-027-000_0-000.jpg		2021-05-11 10:49:50	2021-05-11 12:14:29		NO		IN FOCUS
178967948	https://volunteer.ala.org.au/validate/task/178967948	Valid		system	Tile_025-027-000_0-000.jpg		2021-05-11 12:13:05	2021-05-11 12:14:29		NO		IN FOCUS
178967948	https://volunteer.ala.org.au/validate/task/178967948	Valid		system	Tile_025-027-000_0-000.jpg			2021-05-11 12:14:29		NO		IN FOCUS
178967948	https://volunteer.ala.org.au/validate/task/178967948	Valid		system	Tile_025-027-000_0-000.jpg		2021-05-11 12:14:29	2021-05-11 12:14:29		NO		IN FOCUS
178967949	https://volunteer.ala.org.au/validate/task/178967949	Valid		system	Tile_025-028-000_0-000.jpg			2021-05-11 12:14:59		NO		IN FOCUS
178967949	https://volunteer.ala.org.au/validate/task/178967949	Valid		system	Tile_025-028-000_0-000.jpg		2021-05-11 12:14:58	2021-05-11 12:14:59		NO		IN FOCUS
178967949	https://volunteer.ala.org.au/validate/task/178967949	Valid		system	Tile_025-028-000_0-000.jpg		2021-05-11 12:13:20	2021-05-11 12:14:59		NO		IN FOCUS
178967949	https://volunteer.ala.org.au/validate/task/178967949	Valid		system	Tile_025-028-000_0-000.jpg		2021-05-11 10:50:18	2021-05-11 12:14:59		NO		IN FOCUS
178967952	https://volunteer.ala.org.au/validate/task/178967952	Valid		system	Tile_025-031-000_0-000.jpg		2021-05-11 12:15:55	2021-05-11 12:15:56		NO		IN FOCUS
178967952	https://volunteer.ala.org.au/validate/task/178967952	Valid		system	Tile_025-031-000_0-000.jpg		2021-05-11 12:14:29	2021-05-11 12:15:56		NO		IN FOCUS
178967952	https://volunteer.ala.org.au/validate/task/178967952	Valid		system	Tile_025-031-000_0-000.jpg		2021-05-11 10:51:54	2021-05-11 12:15:56		NO		IN FOCUS
178967952	https://volunteer.ala.org.au/validate/task/178967952	Valid		system	Tile_025-031-000_0-000.jpg			2021-05-11 12:15:56		NO		IN FOCUS
178967953	https://volunteer.ala.org.au/validate/task/178967953	Valid		system	Tile_025-032-000_0-000.jpg		2021-05-11 12:16:36	2021-05-11 12:16:37		NO		IN FOCUS
178967953	https://volunteer.ala.org.au/validate/task/178967953	Valid		system	Tile_025-032-000_0-000.jpg		2021-05-11 12:14:44	2021-05-11 12:16:37		NO		IN FOCUS
178967953	https://volunteer.ala.org.au/validate/task/178967953	Valid		system	Tile_025-032-000_0-000.jpg		2021-05-11 10:52:20	2021-05-11 12:16:37		NO		IN FOCUS
178967953	https://volunteer.ala.org.au/validate/task/178967953	Valid		system	Tile_025-032-000_0-000.jpg			2021-05-11 12:16:37		NO		IN FOCUS
178967954	https://volunteer.ala.org.au/validate/task/178967954	Valid		system	Tile_025-033-000_0-000.jpg		2021-05-11 12:17:19	2021-05-11 12:17:19		NO		IN FOCUS
178967954	https://volunteer.ala.org.au/validate/task/178967954	Valid		system	Tile_025-033-000_0-000.jpg			2021-05-11 12:17:19		NO		IN FOCUS
178967954	https://volunteer.ala.org.au/validate/task/178967954	Valid		system	Tile_025-033-000_0-000.jpg		2021-05-11 12:15:06	2021-05-11 12:17:19		NO		IN FOCUS
178967954	https://volunteer.ala.org.au/validate/task/178967954	Valid		system	Tile_025-033-000_0-000.jpg		2021-05-11 10:52:49	2021-05-11 12:17:19		NO		IN FOCUS
178967955	https://volunteer.ala.org.au/validate/task/178967955	Valid		system	Tile_025-034-000_0-000.jpg		2021-05-11 12:15:21	2021-05-11 12:17:59		NO		IN FOCUS
178967955	https://volunteer.ala.org.au/validate/task/178967955	Valid		system	Tile_025-034-000_0-000.jpg		2021-05-11 10:53:20	2021-05-11 12:17:59		NO		IN FOCUS
178967955	https://volunteer.ala.org.au/validate/task/178967955	Valid		system	Tile_025-034-000_0-000.jpg			2021-05-11 12:17:59		NO		IN FOCUS
178967955	https://volunteer.ala.org.au/validate/task/178967955	Valid		system	Tile_025-034-000_0-000.jpg		2021-05-11 12:17:58	2021-05-11 12:17:59		NO		IN FOCUS
178967956	https://volunteer.ala.org.au/validate/task/178967956	Valid		system	Tile_025-035-000_0-000.jpg		2021-05-11 10:53:47	2021-05-11 12:18:52		NO		IN FOCUS
178967956	https://volunteer.ala.org.au/validate/task/178967956	Valid		system	Tile_025-035-000_0-000.jpg			2021-05-11 12:18:52		NO		IN FOCUS
178967956	https://volunteer.ala.org.au/validate/task/178967956	Valid		system	Tile_025-035-000_0-000.jpg		2021-05-11 12:18:00	2021-05-11 12:18:52		NO		IN FOCUS
178967956	https://volunteer.ala.org.au/validate/task/178967956	Valid		system	Tile_025-035-000_0-000.jpg		2021-05-11 12:18:51	2021-05-11 12:18:52		NO		IN FOCUS
178967957	https://volunteer.ala.org.au/validate/task/178967957	Valid		system	Tile_025-036-000_0-000.jpg		2021-05-11 12:18:27	2021-05-11 12:19:13		NO		IN FOCUS
178967957	https://volunteer.ala.org.au/validate/task/178967957	Valid		system	Tile_025-036-000_0-000.jpg		2021-05-11 10:54:07	2021-05-11 12:19:13		NO		IN FOCUS
178967957	https://volunteer.ala.org.au/validate/task/178967957	Valid		system	Tile_025-036-000_0-000.jpg		2021-05-11 12:19:12	2021-05-11 12:19:13		NO		IN FOCUS
178967957	https://volunteer.ala.org.au/validate/task/178967957	Valid		system	Tile_025-036-000_0-000.jpg			2021-05-11 12:19:13		NO		IN FOCUS
178967959	https://volunteer.ala.org.au/validate/task/178967959	Valid		system	Tile_025-038-000_0-000.jpg		2021-05-11 10:17:19	2021-05-11 12:20:06		NO		IN FOCUS
178967959	https://volunteer.ala.org.au/validate/task/178967959	Valid		system	Tile_025-038-000_0-000.jpg			2021-05-11 12:20:06		NO		IN FOCUS
178967959	https://volunteer.ala.org.au/validate/task/178967959	Valid		system	Tile_025-038-000_0-000.jpg		2021-05-11 12:20:06	2021-05-11 12:20:06		NO		IN FOCUS
178967959	https://volunteer.ala.org.au/validate/task/178967959	Valid		system	Tile_025-038-000_0-000.jpg		2021-05-11 10:54:59	2021-05-11 12:20:06		NO		IN FOCUS
178967951	https://volunteer.ala.org.au/validate/task/178967951	Valid		system	Tile_025-030-000_0-000.jpg			2021-05-11 12:20:12		NO		IN FOCUS
178967951	https://volunteer.ala.org.au/validate/task/178967951	Valid		system	Tile_025-030-000_0-000.jpg		2021-05-11 12:14:07	2021-05-11 12:20:12		NO		IN FOCUS
178967951	https://volunteer.ala.org.au/validate/task/178967951	Valid		system	Tile_025-030-000_0-000.jpg		2021-05-11 12:20:12	2021-05-11 12:20:12		NO		IN FOCUS
178967951	https://volunteer.ala.org.au/validate/task/178967951	Valid		system	Tile_025-030-000_0-000.jpg		2021-05-11 10:51:27	2021-05-11 12:20:12		NO		IN FOCUS
178967963	https://volunteer.ala.org.au/validate/task/178967963	Valid		system	Tile_025-042-000_0-000.jpg			2021-05-11 12:21:51		NO		IN FOCUS
178967963	https://volunteer.ala.org.au/validate/task/178967963	Valid		system	Tile_025-042-000_0-000.jpg		2021-05-11 12:21:51	2021-05-11 12:21:51		NO		IN FOCUS
178967963	https://volunteer.ala.org.au/validate/task/178967963	Valid		system	Tile_025-042-000_0-000.jpg		2021-05-11 10:56:31	2021-05-11 12:21:51		NO		IN FOCUS
178967963	https://volunteer.ala.org.au/validate/task/178967963	Valid		system	Tile_025-042-000_0-000.jpg		2021-05-11 10:19:33	2021-05-11 12:21:51		NO		IN FOCUS
178967960	https://volunteer.ala.org.au/validate/task/178967960	Valid		system	Tile_025-039-000_0-000.jpg		2021-05-11 12:20:31	2021-05-11 12:22:10		NO		IN FOCUS
178967960	https://volunteer.ala.org.au/validate/task/178967960	Valid		system	Tile_025-039-000_0-000.jpg		2021-05-11 12:22:10	2021-05-11 12:22:10		NO		IN FOCUS
178967960	https://volunteer.ala.org.au/validate/task/178967960	Valid		system	Tile_025-039-000_0-000.jpg			2021-05-11 12:22:10		NO		IN FOCUS
178967960	https://volunteer.ala.org.au/validate/task/178967960	Valid		system	Tile_025-039-000_0-000.jpg		2021-05-11 10:55:18	2021-05-11 12:22:10		NO		IN FOCUS
178967964	https://volunteer.ala.org.au/validate/task/178967964	Valid		system	Tile_025-043-000_0-000.jpg		2021-05-11 10:56:54	2021-05-11 12:22:13		NO		IN FOCUS
178967964	https://volunteer.ala.org.au/validate/task/178967964	Valid		system	Tile_025-043-000_0-000.jpg			2021-05-11 12:22:13		NO		IN FOCUS
178967964	https://volunteer.ala.org.au/validate/task/178967964	Valid		system	Tile_025-043-000_0-000.jpg		2021-05-11 10:19:48	2021-05-11 12:22:13		NO		IN FOCUS
178967964	https://volunteer.ala.org.au/validate/task/178967964	Valid		system	Tile_025-043-000_0-000.jpg		2021-05-11 12:22:13	2021-05-11 12:22:13		NO		IN FOCUS
178967961	https://volunteer.ala.org.au/validate/task/178967961	Valid		system	Tile_025-040-000_0-000.jpg		2021-05-11 12:21:01	2021-05-11 12:23:08		NO		IN FOCUS
178967961	https://volunteer.ala.org.au/validate/task/178967961	Valid		system	Tile_025-040-000_0-000.jpg		2021-05-11 12:23:08	2021-05-11 12:23:08		NO		IN FOCUS
178967961	https://volunteer.ala.org.au/validate/task/178967961	Valid		system	Tile_025-040-000_0-000.jpg			2021-05-11 12:23:08		NO		IN FOCUS
178967961	https://volunteer.ala.org.au/validate/task/178967961	Valid		system	Tile_025-040-000_0-000.jpg		2021-05-11 10:55:40	2021-05-11 12:23:08		NO		IN FOCUS
178967962	https://volunteer.ala.org.au/validate/task/178967962	Valid		system	Tile_025-041-000_0-000.jpg		2021-05-11 12:21:30	2021-05-11 12:23:36		NO		IN FOCUS
178967962	https://volunteer.ala.org.au/validate/task/178967962	Valid		system	Tile_025-041-000_0-000.jpg		2021-05-11 10:56:10	2021-05-11 12:23:36		NO		IN FOCUS
178967962	https://volunteer.ala.org.au/validate/task/178967962	Valid		system	Tile_025-041-000_0-000.jpg		2021-05-11 12:23:36	2021-05-11 12:23:36		NO		IN FOCUS
178967962	https://volunteer.ala.org.au/validate/task/178967962	Valid		system	Tile_025-041-000_0-000.jpg			2021-05-11 12:23:36		NO		IN FOCUS
178967965	https://volunteer.ala.org.au/validate/task/178967965	Valid		system	Tile_025-044-000_0-000.jpg		2021-05-11 10:57:19	2021-05-11 12:24:10		NO		IN FOCUS
178967965	https://volunteer.ala.org.au/validate/task/178967965	Valid		system	Tile_025-044-000_0-000.jpg		2021-05-11 12:24:09	2021-05-11 12:24:10		NO		IN FOCUS
178967965	https://volunteer.ala.org.au/validate/task/178967965	Valid		system	Tile_025-044-000_0-000.jpg		2021-05-11 12:23:49	2021-05-11 12:24:10		NO		IN FOCUS
178967965	https://volunteer.ala.org.au/validate/task/178967965	Valid		system	Tile_025-044-000_0-000.jpg			2021-05-11 12:24:10		NO		IN FOCUS
178967968	https://volunteer.ala.org.au/validate/task/178967968	Valid		system	Tile_025-047-000_0-000.jpg		2021-05-11 11:04:52	2021-05-11 12:25:16		NO		IN FOCUS
178967968	https://volunteer.ala.org.au/validate/task/178967968	Valid		system	Tile_025-047-000_0-000.jpg		2021-05-11 10:20:45	2021-05-11 12:25:16		NO		IN FOCUS
178967968	https://volunteer.ala.org.au/validate/task/178967968	Valid		system	Tile_025-047-000_0-000.jpg		2021-05-11 12:25:16	2021-05-11 12:25:16		NO		IN FOCUS
178967968	https://volunteer.ala.org.au/validate/task/178967968	Valid		system	Tile_025-047-000_0-000.jpg			2021-05-11 12:25:16		NO		IN FOCUS
178967969	https://volunteer.ala.org.au/validate/task/178967969	Valid		system	Tile_025-048-000_0-000.jpg		2021-05-11 12:26:37	2021-05-11 12:26:37		NO		IN FOCUS
178967969	https://volunteer.ala.org.au/validate/task/178967969	Valid		system	Tile_025-048-000_0-000.jpg			2021-05-11 12:26:37		NO		IN FOCUS
178967969	https://volunteer.ala.org.au/validate/task/178967969	Valid		system	Tile_025-048-000_0-000.jpg		2021-05-11 10:20:57	2021-05-11 12:26:37		NO		IN FOCUS
178967969	https://volunteer.ala.org.au/validate/task/178967969	Valid		system	Tile_025-048-000_0-000.jpg		2021-05-11 11:05:16	2021-05-11 12:26:37		NO		IN FOCUS
178967966	https://volunteer.ala.org.au/validate/task/178967966	Valid		system	Tile_025-045-000_0-000.jpg		2021-05-11 12:24:25	2021-05-11 12:28:37		NO		IN FOCUS
178967966	https://volunteer.ala.org.au/validate/task/178967966	Valid		system	Tile_025-045-000_0-000.jpg		2021-05-11 12:28:37	2021-05-11 12:28:37		NO		IN FOCUS
178967966	https://volunteer.ala.org.au/validate/task/178967966	Valid		system	Tile_025-045-000_0-000.jpg			2021-05-11 12:28:37		NO		IN FOCUS
178967966	https://volunteer.ala.org.au/validate/task/178967966	Valid		system	Tile_025-045-000_0-000.jpg		2021-05-11 10:57:42	2021-05-11 12:28:37		NO		IN FOCUS
178967967	https://volunteer.ala.org.au/validate/task/178967967	Valid		system	Tile_025-046-000_0-000.jpg		2021-05-11 10:20:33	2021-05-11 12:29:36		NO		IN FOCUS
178967967	https://volunteer.ala.org.au/validate/task/178967967	Valid		system	Tile_025-046-000_0-000.jpg		2021-05-11 10:58:24	2021-05-11 12:29:36		NO		IN FOCUS
178967967	https://volunteer.ala.org.au/validate/task/178967967	Valid		system	Tile_025-046-000_0-000.jpg		2021-05-11 12:24:46	2021-05-11 12:29:36		NO
178967967	https://volunteer.ala.org.au/validate/task/178967967	Valid		system	Tile_025-046-000_0-000.jpg		2021-05-11 12:29:36	2021-05-11 12:29:36		NO		IN FOCUS
178967967	https://volunteer.ala.org.au/validate/task/178967967	Valid		system	Tile_025-046-000_0-000.jpg			2021-05-11 12:29:36		NO		IN FOCUS
178967970	https://volunteer.ala.org.au/validate/task/178967970	Valid		system	Tile_025-049-000_0-000.jpg			2021-05-11 12:31:21		NO		IN FOCUS
178967970	https://volunteer.ala.org.au/validate/task/178967970	Valid		system	Tile_025-049-000_0-000.jpg		2021-05-11 12:31:21	2021-05-11 12:31:21		NO		IN FOCUS
178967970	https://volunteer.ala.org.au/validate/task/178967970	Valid		system	Tile_025-049-000_0-000.jpg		2021-05-11 12:27:22	2021-05-11 12:31:21		NO		IN FOCUS
178967970	https://volunteer.ala.org.au/validate/task/178967970	Valid		system	Tile_025-049-000_0-000.jpg		2021-05-11 11:05:34	2021-05-11 12:31:21		NO		IN FOCUS
178967971	https://volunteer.ala.org.au/validate/task/178967971	Valid		system	Tile_025-050-000_0-000.jpg		2021-05-11 12:35:08	2021-05-11 12:35:08		NO		IN FOCUS
178967971	https://volunteer.ala.org.au/validate/task/178967971	Valid		system	Tile_025-050-000_0-000.jpg			2021-05-11 12:35:08		NO		IN FOCUS
178967971	https://volunteer.ala.org.au/validate/task/178967971	Valid		system	Tile_025-050-000_0-000.jpg		2021-05-11 12:28:37	2021-05-11 12:35:08		NO		IN FOCUS
178967971	https://volunteer.ala.org.au/validate/task/178967971	Valid		system	Tile_025-050-000_0-000.jpg		2021-05-11 11:06:12	2021-05-11 12:35:08		NO		IN FOCUS
178967972	https://volunteer.ala.org.au/validate/task/178967972	Valid		system	Tile_025-051-000_0-000.jpg		2021-05-11 11:06:35	2021-05-11 12:36:15		NO		IN FOCUS
178967972	https://volunteer.ala.org.au/validate/task/178967972	Valid		system	Tile_025-051-000_0-000.jpg		2021-05-11 12:36:15	2021-05-11 12:36:15		NO		IN FOCUS
178967972	https://volunteer.ala.org.au/validate/task/178967972	Valid		system	Tile_025-051-000_0-000.jpg			2021-05-11 12:36:15		NO		IN FOCUS
178967972	https://volunteer.ala.org.au/validate/task/178967972	Valid		system	Tile_025-051-000_0-000.jpg		2021-05-11 12:29:44	2021-05-11 12:36:15		NO		IN FOCUS
178967979	https://volunteer.ala.org.au/validate/task/178967979	Valid		system	Tile_025-058-000_0-000.jpg		2021-05-11 12:36:54	2021-05-11 12:36:56		NO		IN FOCUS
178967979	https://volunteer.ala.org.au/validate/task/178967979	Valid		system	Tile_025-058-000_0-000.jpg		2021-05-11 11:11:46	2021-05-11 12:36:56		NO		IN FOCUS
178967979	https://volunteer.ala.org.au/validate/task/178967979	Valid		system	Tile_025-058-000_0-000.jpg		2021-05-11 10:25:51	2021-05-11 12:36:56		NO		IN FOCUS
178967979	https://volunteer.ala.org.au/validate/task/178967979	Valid		system	Tile_025-058-000_0-000.jpg			2021-05-11 12:36:56		NO		IN FOCUS
178967980	https://volunteer.ala.org.au/validate/task/178967980	Valid		system	Tile_025-059-000_0-000.jpg		2021-05-11 10:26:31	2021-05-11 12:37:53		NO		IN FOCUS
178967980	https://volunteer.ala.org.au/validate/task/178967980	Valid		system	Tile_025-059-000_0-000.jpg			2021-05-11 12:37:53		NO		IN FOCUS
178967980	https://volunteer.ala.org.au/validate/task/178967980	Valid		system	Tile_025-059-000_0-000.jpg		2021-05-11 12:37:53	2021-05-11 12:37:53		NO		IN FOCUS
178967980	https://volunteer.ala.org.au/validate/task/178967980	Valid		system	Tile_025-059-000_0-000.jpg		2021-05-11 11:22:30	2021-05-11 12:37:53		NO		IN FOCUS
178967981	https://volunteer.ala.org.au/validate/task/178967981	Valid		system	Tile_025-060-000_0-000.jpg		2021-05-11 11:23:12	2021-05-11 12:39:38		NO		IN FOCUS
178967981	https://volunteer.ala.org.au/validate/task/178967981	Valid		system	Tile_025-060-000_0-000.jpg		2021-05-11 10:26:46	2021-05-11 12:39:38		NO		IN FOCUS
178967981	https://volunteer.ala.org.au/validate/task/178967981	Valid		system	Tile_025-060-000_0-000.jpg		2021-05-11 12:39:38	2021-05-11 12:39:38		NO		IN FOCUS
178967981	https://volunteer.ala.org.au/validate/task/178967981	Valid		system	Tile_025-060-000_0-000.jpg			2021-05-11 12:39:38		NO		IN FOCUS
178967974	https://volunteer.ala.org.au/validate/task/178967974	Valid		system	Tile_025-053-000_0-000.jpg		2021-05-11 12:40:32	2021-05-11 12:40:34		NO		IN FOCUS
178967974	https://volunteer.ala.org.au/validate/task/178967974	Valid		system	Tile_025-053-000_0-000.jpg		2021-05-11 11:07:24	2021-05-11 12:40:34		NO		IN FOCUS
178967974	https://volunteer.ala.org.au/validate/task/178967974	Valid		system	Tile_025-053-000_0-000.jpg		2021-05-11 12:33:20	2021-05-11 12:40:34		NO		IN FOCUS
178967974	https://volunteer.ala.org.au/validate/task/178967974	Valid		system	Tile_025-053-000_0-000.jpg			2021-05-11 12:40:34		NO		IN FOCUS
178967973	https://volunteer.ala.org.au/validate/task/178967973	Valid		system	Tile_025-052-000_0-000.jpg		2021-05-11 11:07:02	2021-05-11 12:40:45		NO		IN FOCUS
178967973	https://volunteer.ala.org.au/validate/task/178967973	Valid		system	Tile_025-052-000_0-000.jpg		2021-05-11 12:40:45	2021-05-11 12:40:45		NO		IN FOCUS
178967973	https://volunteer.ala.org.au/validate/task/178967973	Valid		system	Tile_025-052-000_0-000.jpg		2021-05-11 12:31:34	2021-05-11 12:40:45		NO		IN FOCUS
178967973	https://volunteer.ala.org.au/validate/task/178967973	Valid		system	Tile_025-052-000_0-000.jpg			2021-05-11 12:40:45		NO		IN FOCUS
178967975	https://volunteer.ala.org.au/validate/task/178967975	Valid		system	Tile_025-054-000_0-000.jpg		2021-05-11 12:34:12	2021-05-11 12:40:56		NO		IN FOCUS
178967975	https://volunteer.ala.org.au/validate/task/178967975	Valid		system	Tile_025-054-000_0-000.jpg		2021-05-11 11:07:54	2021-05-11 12:40:56		NO		IN FOCUS
178967975	https://volunteer.ala.org.au/validate/task/178967975	Valid		system	Tile_025-054-000_0-000.jpg			2021-05-11 12:40:56		NO		IN FOCUS
178967975	https://volunteer.ala.org.au/validate/task/178967975	Valid		system	Tile_025-054-000_0-000.jpg		2021-05-11 12:40:55	2021-05-11 12:40:56		NO		IN FOCUS
178967976	https://volunteer.ala.org.au/validate/task/178967976	Valid		system	Tile_025-055-000_0-000.jpg		2021-05-11 12:35:04	2021-05-11 12:41:35		NO		IN FOCUS
178967976	https://volunteer.ala.org.au/validate/task/178967976	Valid		system	Tile_025-055-000_0-000.jpg		2021-05-11 12:41:34	2021-05-11 12:41:35		NO		IN FOCUS
178967976	https://volunteer.ala.org.au/validate/task/178967976	Valid		system	Tile_025-055-000_0-000.jpg		2021-05-11 11:08:42	2021-05-11 12:41:35		NO		IN FOCUS
178967976	https://volunteer.ala.org.au/validate/task/178967976	Valid		system	Tile_025-055-000_0-000.jpg			2021-05-11 12:41:35		NO		IN FOCUS
178967983	https://volunteer.ala.org.au/validate/task/178967983	Valid		system	Tile_026-002-000_0-000.jpg		2021-05-11 11:24:04	2021-05-11 12:41:47		NO		IN FOCUS
178967983	https://volunteer.ala.org.au/validate/task/178967983	Valid		system	Tile_026-002-000_0-000.jpg		2021-05-11 12:41:47	2021-05-11 12:41:47		NO		IN FOCUS
178967983	https://volunteer.ala.org.au/validate/task/178967983	Valid		system	Tile_026-002-000_0-000.jpg			2021-05-11 12:41:47		NO		IN FOCUS
178967983	https://volunteer.ala.org.au/validate/task/178967983	Valid		system	Tile_026-002-000_0-000.jpg		2021-05-11 10:27:18	2021-05-11 12:41:47		NO		IN FOCUS
178967982	https://volunteer.ala.org.au/validate/task/178967982	Valid		system	Tile_026-001-000_0-000.jpg		2021-05-11 12:40:35	2021-05-11 12:44:07		NO		IN FOCUS
178967982	https://volunteer.ala.org.au/validate/task/178967982	Valid		system	Tile_026-001-000_0-000.jpg		2021-05-11 11:23:38	2021-05-11 12:44:07		NO		IN FOCUS
178967982	https://volunteer.ala.org.au/validate/task/178967982	Valid		system	Tile_026-001-000_0-000.jpg			2021-05-11 12:44:07		NO		IN FOCUS
178967982	https://volunteer.ala.org.au/validate/task/178967982	Valid		system	Tile_026-001-000_0-000.jpg		2021-05-11 12:44:06	2021-05-11 12:44:07		NO		IN FOCUS
178967985	https://volunteer.ala.org.au/validate/task/178967985	Valid		system	Tile_026-004-000_0-000.jpg		2021-05-11 11:24:25	2021-05-11 12:44:27		NO		IN FOCUS
178967985	https://volunteer.ala.org.au/validate/task/178967985	Valid		system	Tile_026-004-000_0-000.jpg		2021-05-11 12:43:27	2021-05-11 12:44:27		NO		IN FOCUS
178967985	https://volunteer.ala.org.au/validate/task/178967985	Valid		system	Tile_026-004-000_0-000.jpg			2021-05-11 12:44:27		NO		IN FOCUS
178967985	https://volunteer.ala.org.au/validate/task/178967985	Valid		system	Tile_026-004-000_0-000.jpg		2021-05-11 12:44:26	2021-05-11 12:44:27		NO		IN FOCUS
178967984	https://volunteer.ala.org.au/validate/task/178967984	Valid		system	Tile_026-003-000_0-000.jpg		2021-05-11 10:27:31	2021-05-11 12:45:27		NO		IN FOCUS
178967984	https://volunteer.ala.org.au/validate/task/178967984	Valid		system	Tile_026-003-000_0-000.jpg			2021-05-11 12:45:27		NO		IN FOCUS
178967984	https://volunteer.ala.org.au/validate/task/178967984	Valid		system	Tile_026-003-000_0-000.jpg		2021-05-11 12:45:26	2021-05-11 12:45:27		NO		IN FOCUS
178967984	https://volunteer.ala.org.au/validate/task/178967984	Valid		system	Tile_026-003-000_0-000.jpg		2021-05-11 12:42:27	2021-05-11 12:45:27		NO		IN FOCUS
178967991	https://volunteer.ala.org.au/validate/task/178967991	Valid		system	Tile_026-010-000_0-000.jpg			2021-05-11 12:48:55		NO		IN FOCUS
178967991	https://volunteer.ala.org.au/validate/task/178967991	Valid		system	Tile_026-010-000_0-000.jpg		2021-05-11 10:29:59	2021-05-11 12:48:55		NO		IN FOCUS
178967991	https://volunteer.ala.org.au/validate/task/178967991	Valid		system	Tile_026-010-000_0-000.jpg		2021-05-11 11:27:21	2021-05-11 12:48:55		NO		IN FOCUS
178967991	https://volunteer.ala.org.au/validate/task/178967991	Valid		system	Tile_026-010-000_0-000.jpg		2021-05-11 12:48:54	2021-05-11 12:48:55		NO		IN FOCUS
178967996	https://volunteer.ala.org.au/validate/task/178967996	Valid		system	Tile_026-015-000_0-000.jpg		2021-05-11 12:53:51	2021-05-11 12:53:51		NO		IN FOCUS
178967996	https://volunteer.ala.org.au/validate/task/178967996	Valid		system	Tile_026-015-000_0-000.jpg			2021-05-11 12:53:51		NO		IN FOCUS
178967996	https://volunteer.ala.org.au/validate/task/178967996	Valid		system	Tile_026-015-000_0-000.jpg		2021-05-11 11:32:10	2021-05-11 12:53:51		NO		IN FOCUS
178967996	https://volunteer.ala.org.au/validate/task/178967996	Valid		system	Tile_026-015-000_0-000.jpg		2021-05-11 10:31:33	2021-05-11 12:53:51		NO		IN FOCUS
178967997	https://volunteer.ala.org.au/validate/task/178967997	Valid		system	Tile_026-016-000_0-000.jpg		2021-05-11 12:56:09	2021-05-11 12:56:10		NO		IN FOCUS
178967997	https://volunteer.ala.org.au/validate/task/178967997	Valid		system	Tile_026-016-000_0-000.jpg		2021-05-11 11:32:28	2021-05-11 12:56:10		NO		IN FOCUS
178967997	https://volunteer.ala.org.au/validate/task/178967997	Valid		system	Tile_026-016-000_0-000.jpg			2021-05-11 12:56:10		NO		IN FOCUS
178967997	https://volunteer.ala.org.au/validate/task/178967997	Valid		system	Tile_026-016-000_0-000.jpg		2021-05-11 10:31:51	2021-05-11 12:56:10		NO		IN FOCUS
178968002	https://volunteer.ala.org.au/validate/task/178968002	Valid		system	Tile_026-021-000_0-000.jpg		2021-05-11 10:34:16	2021-05-11 13:00:04		NO		IN FOCUS
178968002	https://volunteer.ala.org.au/validate/task/178968002	Valid		system	Tile_026-021-000_0-000.jpg		2021-05-11 11:34:19	2021-05-11 13:00:04		NO		IN FOCUS
178968002	https://volunteer.ala.org.au/validate/task/178968002	Valid		system	Tile_026-021-000_0-000.jpg			2021-05-11 13:00:04		NO		IN FOCUS
178968002	https://volunteer.ala.org.au/validate/task/178968002	Valid		system	Tile_026-021-000_0-000.jpg		2021-05-11 13:00:02	2021-05-11 13:00:04		NO		IN FOCUS
178968003	https://volunteer.ala.org.au/validate/task/178968003	Valid		system	Tile_026-022-000_0-000.jpg		2021-05-11 11:34:38	2021-05-11 13:00:29		NO		IN FOCUS
178968003	https://volunteer.ala.org.au/validate/task/178968003	Valid		system	Tile_026-022-000_0-000.jpg		2021-05-11 10:34:37	2021-05-11 13:00:29		NO		IN FOCUS
178968003	https://volunteer.ala.org.au/validate/task/178968003	Valid		system	Tile_026-022-000_0-000.jpg			2021-05-11 13:00:29		NO		IN FOCUS
178968003	https://volunteer.ala.org.au/validate/task/178968003	Valid		system	Tile_026-022-000_0-000.jpg		2021-05-11 13:00:28	2021-05-11 13:00:29		NO		IN FOCUS
178968004	https://volunteer.ala.org.au/validate/task/178968004	Valid		system	Tile_026-023-000_0-000.jpg		2021-05-11 10:35:08	2021-05-11 13:01:07		NO		IN FOCUS
178968004	https://volunteer.ala.org.au/validate/task/178968004	Valid		system	Tile_026-023-000_0-000.jpg			2021-05-11 13:01:07		NO		IN FOCUS
178968004	https://volunteer.ala.org.au/validate/task/178968004	Valid		system	Tile_026-023-000_0-000.jpg		2021-05-11 11:35:02	2021-05-11 13:01:07		NO		IN FOCUS
178968004	https://volunteer.ala.org.au/validate/task/178968004	Valid		system	Tile_026-023-000_0-000.jpg		2021-05-11 13:01:07	2021-05-11 13:01:07		NO		IN FOCUS
178967987	https://volunteer.ala.org.au/validate/task/178967987	Valid		system	Tile_026-006-000_0-000.jpg		2021-05-11 11:25:17	2021-05-11 13:01:24		NO		IN FOCUS
178967987	https://volunteer.ala.org.au/validate/task/178967987	Valid		system	Tile_026-006-000_0-000.jpg		2021-05-11 12:44:35	2021-05-11 13:01:24		NO		IN FOCUS
178967987	https://volunteer.ala.org.au/validate/task/178967987	Valid		system	Tile_026-006-000_0-000.jpg			2021-05-11 13:01:24		NO		IN FOCUS
178967987	https://volunteer.ala.org.au/validate/task/178967987	Valid		system	Tile_026-006-000_0-000.jpg		2021-05-11 13:01:24	2021-05-11 13:01:24		NO		IN FOCUS
178967988	https://volunteer.ala.org.au/validate/task/178967988	Valid		system	Tile_026-007-000_0-000.jpg			2021-05-11 13:02:42		NO		IN FOCUS
178967988	https://volunteer.ala.org.au/validate/task/178967988	Valid		system	Tile_026-007-000_0-000.jpg		2021-05-11 12:45:22	2021-05-11 13:02:42		NO		IN FOCUS
178967988	https://volunteer.ala.org.au/validate/task/178967988	Valid		system	Tile_026-007-000_0-000.jpg		2021-05-11 11:26:07	2021-05-11 13:02:42		NO		IN FOCUS
178967988	https://volunteer.ala.org.au/validate/task/178967988	Valid		system	Tile_026-007-000_0-000.jpg		2021-05-11 13:02:42	2021-05-11 13:02:42		NO		IN FOCUS
178967990	https://volunteer.ala.org.au/validate/task/178967990	Valid		system	Tile_026-009-000_0-000.jpg		2021-05-11 11:26:59	2021-05-11 13:03:48		NO		IN FOCUS
178967990	https://volunteer.ala.org.au/validate/task/178967990	Valid		system	Tile_026-009-000_0-000.jpg		2021-05-11 13:03:48	2021-05-11 13:03:48		NO		IN FOCUS
178967990	https://volunteer.ala.org.au/validate/task/178967990	Valid		system	Tile_026-009-000_0-000.jpg			2021-05-11 13:03:48		NO		IN FOCUS
178967990	https://volunteer.ala.org.au/validate/task/178967990	Valid		system	Tile_026-009-000_0-000.jpg		2021-05-11 12:48:05	2021-05-11 13:03:48		NO		IN FOCUS
178967993	https://volunteer.ala.org.au/validate/task/178967993	Valid		system	Tile_026-012-000_0-000.jpg			2021-05-11 13:04:58		NO		IN FOCUS
178967993	https://volunteer.ala.org.au/validate/task/178967993	Valid		system	Tile_026-012-000_0-000.jpg		2021-05-11 12:52:35	2021-05-11 13:04:58		NO		IN FOCUS
178967993	https://volunteer.ala.org.au/validate/task/178967993	Valid		system	Tile_026-012-000_0-000.jpg		2021-05-11 11:28:22	2021-05-11 13:04:58		NO		IN FOCUS
178967993	https://volunteer.ala.org.au/validate/task/178967993	Valid		system	Tile_026-012-000_0-000.jpg		2021-05-11 13:04:58	2021-05-11 13:04:58		NO		IN FOCUS
178967998	https://volunteer.ala.org.au/validate/task/178967998	Valid		system	Tile_026-017-000_0-000.jpg		2021-05-11 11:32:52	2021-05-11 13:08:33		NO		IN FOCUS
178967998	https://volunteer.ala.org.au/validate/task/178967998	Valid		system	Tile_026-017-000_0-000.jpg			2021-05-11 13:08:33		NO		IN FOCUS
178967998	https://volunteer.ala.org.au/validate/task/178967998	Valid		system	Tile_026-017-000_0-000.jpg		2021-05-11 13:08:33	2021-05-11 13:08:33		NO		IN FOCUS
178967998	https://volunteer.ala.org.au/validate/task/178967998	Valid		system	Tile_026-017-000_0-000.jpg		2021-05-11 12:57:17	2021-05-11 13:08:33		NO		IN FOCUS
178967999	https://volunteer.ala.org.au/validate/task/178967999	Valid		system	Tile_026-018-000_0-000.jpg		2021-05-11 12:58:18	2021-05-11 13:09:01		NO		IN FOCUS
178967999	https://volunteer.ala.org.au/validate/task/178967999	Valid		system	Tile_026-018-000_0-000.jpg		2021-05-11 13:09:00	2021-05-11 13:09:01		NO		IN FOCUS
178967999	https://volunteer.ala.org.au/validate/task/178967999	Valid		system	Tile_026-018-000_0-000.jpg		2021-05-11 11:33:14	2021-05-11 13:09:01		NO		IN FOCUS
178967999	https://volunteer.ala.org.au/validate/task/178967999	Valid		system	Tile_026-018-000_0-000.jpg			2021-05-11 13:09:01		NO		IN FOCUS
178968000	https://volunteer.ala.org.au/validate/task/178968000	Valid		system	Tile_026-019-000_0-000.jpg		2021-05-11 13:09:25	2021-05-11 13:09:25		NO		IN FOCUS
178968000	https://volunteer.ala.org.au/validate/task/178968000	Valid		system	Tile_026-019-000_0-000.jpg		2021-05-11 11:33:40	2021-05-11 13:09:25		NO		IN FOCUS
178968000	https://volunteer.ala.org.au/validate/task/178968000	Valid		system	Tile_026-019-000_0-000.jpg		2021-05-11 12:59:18	2021-05-11 13:09:25		NO		IN FOCUS
178968000	https://volunteer.ala.org.au/validate/task/178968000	Valid		system	Tile_026-019-000_0-000.jpg			2021-05-11 13:09:25		NO		IN FOCUS
178968001	https://volunteer.ala.org.au/validate/task/178968001	Valid		system	Tile_026-020-000_0-000.jpg		2021-05-11 13:09:35	2021-05-11 13:09:35		NO		IN FOCUS
178968001	https://volunteer.ala.org.au/validate/task/178968001	Valid		system	Tile_026-020-000_0-000.jpg			2021-05-11 13:09:35		NO		IN FOCUS
178968001	https://volunteer.ala.org.au/validate/task/178968001	Valid		system	Tile_026-020-000_0-000.jpg		2021-05-11 11:34:02	2021-05-11 13:09:35		NO		IN FOCUS
178968001	https://volunteer.ala.org.au/validate/task/178968001	Valid		system	Tile_026-020-000_0-000.jpg		2021-05-11 10:33:55	2021-05-11 13:09:35		NO		IN FOCUS
178968005	https://volunteer.ala.org.au/validate/task/178968005	Valid		system	Tile_026-024-000_0-000.jpg			2021-05-11 13:09:54		NO		IN FOCUS
178968005	https://volunteer.ala.org.au/validate/task/178968005	Valid		system	Tile_026-024-000_0-000.jpg		2021-05-11 13:01:33	2021-05-11 13:09:54		NO		IN FOCUS
178968005	https://volunteer.ala.org.au/validate/task/178968005	Valid		system	Tile_026-024-000_0-000.jpg		2021-05-11 13:09:53	2021-05-11 13:09:54		NO		IN FOCUS
178968005	https://volunteer.ala.org.au/validate/task/178968005	Valid		system	Tile_026-024-000_0-000.jpg		2021-05-11 11:35:23	2021-05-11 13:09:54		NO		IN FOCUS
178968015	https://volunteer.ala.org.au/validate/task/178968015	Valid		system	Tile_026-034-000_0-000.jpg		2021-05-11 13:14:52	2021-05-11 13:14:53		NO		IN FOCUS
178968015	https://volunteer.ala.org.au/validate/task/178968015	Valid		system	Tile_026-034-000_0-000.jpg			2021-05-11 13:14:53		NO		IN FOCUS
178968015	https://volunteer.ala.org.au/validate/task/178968015	Valid		system	Tile_026-034-000_0-000.jpg		2021-05-11 10:39:36	2021-05-11 13:14:53		NO		IN FOCUS
178968015	https://volunteer.ala.org.au/validate/task/178968015	Valid		system	Tile_026-034-000_0-000.jpg		2021-05-11 11:40:15	2021-05-11 13:14:53		NO		IN FOCUS
178968017	https://volunteer.ala.org.au/validate/task/178968017	Valid		system	Tile_026-036-000_0-000.jpg		2021-05-11 10:41:02	2021-05-11 13:17:04		NO		IN FOCUS
178968017	https://volunteer.ala.org.au/validate/task/178968017	Valid		system	Tile_026-036-000_0-000.jpg			2021-05-11 13:17:04		NO		IN FOCUS
178968017	https://volunteer.ala.org.au/validate/task/178968017	Valid		system	Tile_026-036-000_0-000.jpg		2021-05-11 13:17:04	2021-05-11 13:17:04		NO		IN FOCUS
178968017	https://volunteer.ala.org.au/validate/task/178968017	Valid		system	Tile_026-036-000_0-000.jpg		2021-05-11 11:41:36	2021-05-11 13:17:04		NO		IN FOCUS
178968020	https://volunteer.ala.org.au/validate/task/178968020	Valid		system	Tile_026-039-000_0-000.jpg		2021-05-11 10:42:46	2021-05-11 13:19:37		NO		IN FOCUS
178968020	https://volunteer.ala.org.au/validate/task/178968020	Valid		system	Tile_026-039-000_0-000.jpg		2021-05-11 11:44:24	2021-05-11 13:19:37		NO		IN FOCUS
178968020	https://volunteer.ala.org.au/validate/task/178968020	Valid		system	Tile_026-039-000_0-000.jpg			2021-05-11 13:19:37		NO		IN FOCUS
178968020	https://volunteer.ala.org.au/validate/task/178968020	Valid		system	Tile_026-039-000_0-000.jpg		2021-05-11 13:19:36	2021-05-11 13:19:37		NO		IN FOCUS
178968006	https://volunteer.ala.org.au/validate/task/178968006	Valid		system	Tile_026-025-000_0-000.jpg		2021-05-11 13:23:00	2021-05-11 13:23:00		NO		IN FOCUS
178968006	https://volunteer.ala.org.au/validate/task/178968006	Valid		system	Tile_026-025-000_0-000.jpg		2021-05-11 13:02:55	2021-05-11 13:23:00		NO		IN FOCUS
178968006	https://volunteer.ala.org.au/validate/task/178968006	Valid		system	Tile_026-025-000_0-000.jpg		2021-05-11 11:36:25	2021-05-11 13:23:00		NO		IN FOCUS
178968006	https://volunteer.ala.org.au/validate/task/178968006	Valid		system	Tile_026-025-000_0-000.jpg			2021-05-11 13:23:00		NO		IN FOCUS
178968025	https://volunteer.ala.org.au/validate/task/178968025	Valid		system	Tile_026-044-000_0-000.jpg		2021-05-11 11:47:27	2021-05-11 13:23:02		NO		IN FOCUS
178968025	https://volunteer.ala.org.au/validate/task/178968025	Valid		system	Tile_026-044-000_0-000.jpg		2021-05-11 13:23:02	2021-05-11 13:23:02		NO		IN FOCUS
178968025	https://volunteer.ala.org.au/validate/task/178968025	Valid		system	Tile_026-044-000_0-000.jpg		2021-05-11 10:44:12	2021-05-11 13:23:02		NO		IN FOCUS
178968025	https://volunteer.ala.org.au/validate/task/178968025	Valid		system	Tile_026-044-000_0-000.jpg			2021-05-11 13:23:02		NO		IN FOCUS
178968007	https://volunteer.ala.org.au/validate/task/178968007	Valid		system	Tile_026-026-000_0-000.jpg		2021-05-11 11:36:53	2021-05-11 13:23:28		NO		IN FOCUS
178968007	https://volunteer.ala.org.au/validate/task/178968007	Valid		system	Tile_026-026-000_0-000.jpg		2021-05-11 13:23:27	2021-05-11 13:23:28		NO		IN FOCUS
178968007	https://volunteer.ala.org.au/validate/task/178968007	Valid		system	Tile_026-026-000_0-000.jpg		2021-05-11 13:04:07	2021-05-11 13:23:28		NO		IN FOCUS
178968007	https://volunteer.ala.org.au/validate/task/178968007	Valid		system	Tile_026-026-000_0-000.jpg			2021-05-11 13:23:28		NO		IN FOCUS
178968027	https://volunteer.ala.org.au/validate/task/178968027	Valid		system	Tile_026-046-000_0-000.jpg			2021-05-11 13:24:46		NO		IN FOCUS
178968027	https://volunteer.ala.org.au/validate/task/178968027	Valid		system	Tile_026-046-000_0-000.jpg		2021-05-11 10:45:08	2021-05-11 13:24:46		NO		IN FOCUS
178968027	https://volunteer.ala.org.au/validate/task/178968027	Valid		system	Tile_026-046-000_0-000.jpg		2021-05-11 13:24:46	2021-05-11 13:24:46		NO		IN FOCUS
178968027	https://volunteer.ala.org.au/validate/task/178968027	Valid		system	Tile_026-046-000_0-000.jpg		2021-05-11 11:49:07	2021-05-11 13:24:46		NO		IN FOCUS
178968028	https://volunteer.ala.org.au/validate/task/178968028	Valid		system	Tile_026-047-000_0-000.jpg		2021-05-11 11:49:41	2021-05-11 13:25:34		NO		IN FOCUS
178968028	https://volunteer.ala.org.au/validate/task/178968028	Valid		system	Tile_026-047-000_0-000.jpg		2021-05-11 13:25:34	2021-05-11 13:25:34		NO		IN FOCUS
178968028	https://volunteer.ala.org.au/validate/task/178968028	Valid		system	Tile_026-047-000_0-000.jpg		2021-05-11 10:45:40	2021-05-11 13:25:34		NO		IN FOCUS
178968028	https://volunteer.ala.org.au/validate/task/178968028	Valid		system	Tile_026-047-000_0-000.jpg			2021-05-11 13:25:34		NO		IN FOCUS
178968009	https://volunteer.ala.org.au/validate/task/178968009	Valid		system	Tile_026-028-000_0-000.jpg			2021-05-11 13:25:37		NO		IN FOCUS
178968009	https://volunteer.ala.org.au/validate/task/178968009	Valid		system	Tile_026-028-000_0-000.jpg		2021-05-11 13:25:36	2021-05-11 13:25:37		NO		IN FOCUS
178968009	https://volunteer.ala.org.au/validate/task/178968009	Valid		system	Tile_026-028-000_0-000.jpg		2021-05-11 13:05:41	2021-05-11 13:25:37		NO		IN FOCUS
178968009	https://volunteer.ala.org.au/validate/task/178968009	Valid		system	Tile_026-028-000_0-000.jpg		2021-05-11 11:37:47	2021-05-11 13:25:37		NO		IN FOCUS
178968010	https://volunteer.ala.org.au/validate/task/178968010	Valid		system	Tile_026-029-000_0-000.jpg		2021-05-11 13:06:17	2021-05-11 13:26:22		NO		IN FOCUS
178968010	https://volunteer.ala.org.au/validate/task/178968010	Valid		system	Tile_026-029-000_0-000.jpg		2021-05-11 11:38:15	2021-05-11 13:26:22		NO		IN FOCUS
178968010	https://volunteer.ala.org.au/validate/task/178968010	Valid		system	Tile_026-029-000_0-000.jpg			2021-05-11 13:26:22		NO		IN FOCUS
178968010	https://volunteer.ala.org.au/validate/task/178968010	Valid		system	Tile_026-029-000_0-000.jpg		2021-05-11 13:26:22	2021-05-11 13:26:22		NO		IN FOCUS
178968011	https://volunteer.ala.org.au/validate/task/178968011	Valid		system	Tile_026-030-000_0-000.jpg			2021-05-11 13:26:46		NO		IN FOCUS
178968011	https://volunteer.ala.org.au/validate/task/178968011	Valid		system	Tile_026-030-000_0-000.jpg		2021-05-11 13:26:46	2021-05-11 13:26:46		NO		IN FOCUS
178968011	https://volunteer.ala.org.au/validate/task/178968011	Valid		system	Tile_026-030-000_0-000.jpg		2021-05-11 13:07:40	2021-05-11 13:26:46		NO		IN FOCUS
178968011	https://volunteer.ala.org.au/validate/task/178968011	Valid		system	Tile_026-030-000_0-000.jpg		2021-05-11 11:38:40	2021-05-11 13:26:46		NO		IN FOCUS
178968012	https://volunteer.ala.org.au/validate/task/178968012	Valid		system	Tile_026-031-000_0-000.jpg		2021-05-11 11:39:05	2021-05-11 13:27:02		NO		IN FOCUS
178968012	https://volunteer.ala.org.au/validate/task/178968012	Valid		system	Tile_026-031-000_0-000.jpg		2021-05-11 13:27:02	2021-05-11 13:27:02		NO		IN FOCUS
178968012	https://volunteer.ala.org.au/validate/task/178968012	Valid		system	Tile_026-031-000_0-000.jpg			2021-05-11 13:27:02		NO		IN FOCUS
178968012	https://volunteer.ala.org.au/validate/task/178968012	Valid		system	Tile_026-031-000_0-000.jpg		2021-05-11 13:08:48	2021-05-11 13:27:02		NO		IN FOCUS
178968031	https://volunteer.ala.org.au/validate/task/178968031	Valid		system	Tile_026-050-000_0-000.jpg		2021-05-11 11:51:21	2021-05-11 13:27:07		NO		IN FOCUS
178968031	https://volunteer.ala.org.au/validate/task/178968031	Valid		system	Tile_026-050-000_0-000.jpg			2021-05-11 13:27:07		NO		IN FOCUS
178968031	https://volunteer.ala.org.au/validate/task/178968031	Valid		system	Tile_026-050-000_0-000.jpg		2021-05-11 10:46:50	2021-05-11 13:27:07		NO		IN FOCUS
178968031	https://volunteer.ala.org.au/validate/task/178968031	Valid		system	Tile_026-050-000_0-000.jpg		2021-05-11 13:27:07	2021-05-11 13:27:07		NO		IN FOCUS
178968013	https://volunteer.ala.org.au/validate/task/178968013	Valid		system	Tile_026-032-000_0-000.jpg		2021-05-11 13:10:56	2021-05-11 13:27:19		NO		IN FOCUS
178968013	https://volunteer.ala.org.au/validate/task/178968013	Valid		system	Tile_026-032-000_0-000.jpg			2021-05-11 13:27:19		NO		IN FOCUS
178968013	https://volunteer.ala.org.au/validate/task/178968013	Valid		system	Tile_026-032-000_0-000.jpg		2021-05-11 11:39:27	2021-05-11 13:27:19		NO		IN FOCUS
178968013	https://volunteer.ala.org.au/validate/task/178968013	Valid		system	Tile_026-032-000_0-000.jpg		2021-05-11 13:27:19	2021-05-11 13:27:19		NO		IN FOCUS
178968016	https://volunteer.ala.org.au/validate/task/178968016	Valid		system	Tile_026-035-000_0-000.jpg		2021-05-11 13:29:52	2021-05-11 13:29:52		NO		IN FOCUS
178968016	https://volunteer.ala.org.au/validate/task/178968016	Valid		system	Tile_026-035-000_0-000.jpg		2021-05-11 11:40:46	2021-05-11 13:29:52		NO		IN FOCUS
178968016	https://volunteer.ala.org.au/validate/task/178968016	Valid		system	Tile_026-035-000_0-000.jpg			2021-05-11 13:29:52		NO		IN FOCUS
178968016	https://volunteer.ala.org.au/validate/task/178968016	Valid		system	Tile_026-035-000_0-000.jpg		2021-05-11 13:16:04	2021-05-11 13:29:52		NO		IN FOCUS
178968034	https://volunteer.ala.org.au/validate/task/178968034	Valid		system	Tile_026-053-000_0-000.jpg		2021-05-11 10:47:43	2021-05-11 13:30:11		NO		IN FOCUS
178968034	https://volunteer.ala.org.au/validate/task/178968034	Valid		system	Tile_026-053-000_0-000.jpg		2021-05-11 13:30:10	2021-05-11 13:30:11		NO		IN FOCUS
178968034	https://volunteer.ala.org.au/validate/task/178968034	Valid		system	Tile_026-053-000_0-000.jpg			2021-05-11 13:30:11		NO		IN FOCUS
178968034	https://volunteer.ala.org.au/validate/task/178968034	Valid		system	Tile_026-053-000_0-000.jpg		2021-05-11 11:52:18	2021-05-11 13:30:11		NO		IN FOCUS
178968018	https://volunteer.ala.org.au/validate/task/178968018	Valid		system	Tile_026-037-000_0-000.jpg		2021-05-11 11:42:00	2021-05-11 13:30:27		NO		IN FOCUS
178968018	https://volunteer.ala.org.au/validate/task/178968018	Valid		system	Tile_026-037-000_0-000.jpg			2021-05-11 13:30:27		NO		IN FOCUS
178968018	https://volunteer.ala.org.au/validate/task/178968018	Valid		system	Tile_026-037-000_0-000.jpg		2021-05-11 13:30:27	2021-05-11 13:30:27		NO		IN FOCUS
178968018	https://volunteer.ala.org.au/validate/task/178968018	Valid		system	Tile_026-037-000_0-000.jpg		2021-05-11 13:17:58	2021-05-11 13:30:27		NO		IN FOCUS
178968041	https://volunteer.ala.org.au/validate/task/178968041	Valid		system	Tile_026-060-000_0-000.jpg		2021-05-11 10:50:08	2021-05-11 13:34:27		NO		IN FOCUS
178968041	https://volunteer.ala.org.au/validate/task/178968041	Valid		system	Tile_026-060-000_0-000.jpg		2021-05-11 11:55:00	2021-05-11 13:34:27		NO		IN FOCUS
178968041	https://volunteer.ala.org.au/validate/task/178968041	Valid		system	Tile_026-060-000_0-000.jpg		2021-05-11 13:34:27	2021-05-11 13:34:27		NO		IN FOCUS
178968041	https://volunteer.ala.org.au/validate/task/178968041	Valid		system	Tile_026-060-000_0-000.jpg			2021-05-11 13:34:27		NO		IN FOCUS
178968042	https://volunteer.ala.org.au/validate/task/178968042	Valid		system	Tile_027-001-000_0-000.jpg		2021-05-11 11:55:45	2021-05-11 13:35:00		NO		IN FOCUS
178968042	https://volunteer.ala.org.au/validate/task/178968042	Valid		system	Tile_027-001-000_0-000.jpg			2021-05-11 13:35:00		NO		IN FOCUS
178968042	https://volunteer.ala.org.au/validate/task/178968042	Valid		system	Tile_027-001-000_0-000.jpg		2021-05-11 10:50:29	2021-05-11 13:35:00		NO		IN FOCUS
178968042	https://volunteer.ala.org.au/validate/task/178968042	Valid		system	Tile_027-001-000_0-000.jpg		2021-05-11 13:35:00	2021-05-11 13:35:00		NO		IN FOCUS
178968024	https://volunteer.ala.org.au/validate/task/178968024	Valid		system	Tile_026-043-000_0-000.jpg			2021-05-11 13:36:55		NO		IN FOCUS
178968024	https://volunteer.ala.org.au/validate/task/178968024	Valid		system	Tile_026-043-000_0-000.jpg		2021-05-11 10:43:58	2021-05-11 13:36:55		NO		IN FOCUS
178968024	https://volunteer.ala.org.au/validate/task/178968024	Valid		system	Tile_026-043-000_0-000.jpg		2021-05-11 13:22:21	2021-05-11 13:36:55		NO		IN FOCUS
178968024	https://volunteer.ala.org.au/validate/task/178968024	Valid		system	Tile_026-043-000_0-000.jpg		2021-05-11 13:36:55	2021-05-11 13:36:55		NO		IN FOCUS
178968026	https://volunteer.ala.org.au/validate/task/178968026	Valid		system	Tile_026-045-000_0-000.jpg			2021-05-11 13:37:17		NO		IN FOCUS
178968026	https://volunteer.ala.org.au/validate/task/178968026	Valid		system	Tile_026-045-000_0-000.jpg		2021-05-11 13:37:17	2021-05-11 13:37:17		NO		IN FOCUS
178968026	https://volunteer.ala.org.au/validate/task/178968026	Valid		system	Tile_026-045-000_0-000.jpg		2021-05-11 11:48:43	2021-05-11 13:37:17		NO		IN FOCUS
178968026	https://volunteer.ala.org.au/validate/task/178968026	Valid		system	Tile_026-045-000_0-000.jpg		2021-05-11 13:24:11	2021-05-11 13:37:17		NO		IN FOCUS
178968029	https://volunteer.ala.org.au/validate/task/178968029	Valid		system	Tile_026-048-000_0-000.jpg		2021-05-11 13:37:31	2021-05-11 13:37:32		NO		IN FOCUS
178968029	https://volunteer.ala.org.au/validate/task/178968029	Valid		system	Tile_026-048-000_0-000.jpg		2021-05-11 11:50:23	2021-05-11 13:37:32		NO		IN FOCUS
178968029	https://volunteer.ala.org.au/validate/task/178968029	Valid		system	Tile_026-048-000_0-000.jpg			2021-05-11 13:37:32		NO		IN FOCUS
178968029	https://volunteer.ala.org.au/validate/task/178968029	Valid		system	Tile_026-048-000_0-000.jpg		2021-05-11 13:26:01	2021-05-11 13:37:32		NO		IN FOCUS
178968030	https://volunteer.ala.org.au/validate/task/178968030	Valid		system	Tile_026-049-000_0-000.jpg		2021-05-11 13:37:48	2021-05-11 13:37:48		NO		IN FOCUS
178968030	https://volunteer.ala.org.au/validate/task/178968030	Valid		system	Tile_026-049-000_0-000.jpg			2021-05-11 13:37:48		NO		IN FOCUS
178968030	https://volunteer.ala.org.au/validate/task/178968030	Valid		system	Tile_026-049-000_0-000.jpg		2021-05-11 13:26:25	2021-05-11 13:37:48		NO		IN FOCUS
178968030	https://volunteer.ala.org.au/validate/task/178968030	Valid		system	Tile_026-049-000_0-000.jpg		2021-05-11 11:50:58	2021-05-11 13:37:48		NO		IN FOCUS
178968032	https://volunteer.ala.org.au/validate/task/178968032	Valid		system	Tile_026-051-000_0-000.jpg		2021-05-11 11:51:53	2021-05-11 13:38:10		NO		IN FOCUS
178968032	https://volunteer.ala.org.au/validate/task/178968032	Valid		system	Tile_026-051-000_0-000.jpg			2021-05-11 13:38:10		NO		IN FOCUS
178968032	https://volunteer.ala.org.au/validate/task/178968032	Valid		system	Tile_026-051-000_0-000.jpg		2021-05-11 13:38:10	2021-05-11 13:38:10		NO		IN FOCUS
178968032	https://volunteer.ala.org.au/validate/task/178968032	Valid		system	Tile_026-051-000_0-000.jpg		2021-05-11 13:27:53	2021-05-11 13:38:10		NO		IN FOCUS
178968048	https://volunteer.ala.org.au/validate/task/178968048	Valid		system	Tile_027-007-000_0-000.jpg		2021-05-11 13:38:46	2021-05-11 13:38:46		NO		IN FOCUS
178968048	https://volunteer.ala.org.au/validate/task/178968048	Valid		system	Tile_027-007-000_0-000.jpg			2021-05-11 13:38:46		NO		IN FOCUS
178968048	https://volunteer.ala.org.au/validate/task/178968048	Valid		system	Tile_027-007-000_0-000.jpg		2021-05-11 12:32:35	2021-05-11 13:38:46		NO		IN FOCUS
178968048	https://volunteer.ala.org.au/validate/task/178968048	Valid		system	Tile_027-007-000_0-000.jpg		2021-05-11 10:53:01	2021-05-11 13:38:46		NO		IN FOCUS
178968050	https://volunteer.ala.org.au/validate/task/178968050	Valid		system	Tile_027-009-000_0-000.jpg		2021-05-11 12:35:30	2021-05-11 13:40:13		NO		IN FOCUS
178968050	https://volunteer.ala.org.au/validate/task/178968050	Valid		system	Tile_027-009-000_0-000.jpg		2021-05-11 10:54:02	2021-05-11 13:40:13		NO		IN FOCUS
178968050	https://volunteer.ala.org.au/validate/task/178968050	Valid		system	Tile_027-009-000_0-000.jpg		2021-05-11 13:40:12	2021-05-11 13:40:13		NO		IN FOCUS
178968050	https://volunteer.ala.org.au/validate/task/178968050	Valid		system	Tile_027-009-000_0-000.jpg			2021-05-11 13:40:13		NO		IN FOCUS
178968052	https://volunteer.ala.org.au/validate/task/178968052	Valid		system	Tile_027-011-000_0-000.jpg		2021-05-11 12:36:37	2021-05-11 13:42:16		NO		IN FOCUS
178968052	https://volunteer.ala.org.au/validate/task/178968052	Valid		system	Tile_027-011-000_0-000.jpg			2021-05-11 13:42:16		NO		IN FOCUS
178968052	https://volunteer.ala.org.au/validate/task/178968052	Valid		system	Tile_027-011-000_0-000.jpg		2021-05-11 10:54:53	2021-05-11 13:42:16		NO		IN FOCUS
178968052	https://volunteer.ala.org.au/validate/task/178968052	Valid		system	Tile_027-011-000_0-000.jpg		2021-05-11 13:42:16	2021-05-11 13:42:16		NO		IN FOCUS
178968055	https://volunteer.ala.org.au/validate/task/178968055	Valid		system	Tile_027-014-000_0-000.jpg		2021-05-11 12:37:55	2021-05-11 13:43:42		NO		IN FOCUS
178968055	https://volunteer.ala.org.au/validate/task/178968055	Valid		system	Tile_027-014-000_0-000.jpg		2021-05-11 10:56:53	2021-05-11 13:43:42		NO		IN FOCUS
178968055	https://volunteer.ala.org.au/validate/task/178968055	Valid		system	Tile_027-014-000_0-000.jpg		2021-05-11 13:43:42	2021-05-11 13:43:42		NO		IN FOCUS
178968055	https://volunteer.ala.org.au/validate/task/178968055	Valid		system	Tile_027-014-000_0-000.jpg			2021-05-11 13:43:42		NO		IN FOCUS
178968057	https://volunteer.ala.org.au/validate/task/178968057	Valid		system	Tile_027-016-000_0-000.jpg		2021-05-11 10:57:32	2021-05-11 13:45:34		NO		IN FOCUS
178968057	https://volunteer.ala.org.au/validate/task/178968057	Valid		system	Tile_027-016-000_0-000.jpg			2021-05-11 13:45:34		NO		IN FOCUS
178968057	https://volunteer.ala.org.au/validate/task/178968057	Valid		system	Tile_027-016-000_0-000.jpg		2021-05-11 13:45:34	2021-05-11 13:45:34		NO		IN FOCUS
178968057	https://volunteer.ala.org.au/validate/task/178968057	Valid		system	Tile_027-016-000_0-000.jpg		2021-05-11 12:40:01	2021-05-11 13:45:34		NO		IN FOCUS
178968059	https://volunteer.ala.org.au/validate/task/178968059	Valid		system	Tile_027-018-000_0-000.jpg			2021-05-11 13:47:24		NO		IN FOCUS
178968059	https://volunteer.ala.org.au/validate/task/178968059	Valid		system	Tile_027-018-000_0-000.jpg		2021-05-11 13:47:24	2021-05-11 13:47:24		NO		IN FOCUS
178968059	https://volunteer.ala.org.au/validate/task/178968059	Valid		system	Tile_027-018-000_0-000.jpg		2021-05-11 12:41:55	2021-05-11 13:47:24		NO		IN FOCUS
178968059	https://volunteer.ala.org.au/validate/task/178968059	Valid		system	Tile_027-018-000_0-000.jpg		2021-05-11 10:58:19	2021-05-11 13:47:24		NO		IN FOCUS
178968033	https://volunteer.ala.org.au/validate/task/178968033	Valid		system	Tile_026-052-000_0-000.jpg		2021-05-11 13:29:22	2021-05-11 13:48:14		NO		IN FOCUS
178968033	https://volunteer.ala.org.au/validate/task/178968033	Valid		system	Tile_026-052-000_0-000.jpg			2021-05-11 13:48:14		NO		IN FOCUS
178968033	https://volunteer.ala.org.au/validate/task/178968033	Valid		system	Tile_026-052-000_0-000.jpg		2021-05-11 13:48:14	2021-05-11 13:48:14		NO		IN FOCUS
178968033	https://volunteer.ala.org.au/validate/task/178968033	Valid		system	Tile_026-052-000_0-000.jpg		2021-05-11 10:47:27	2021-05-11 13:48:14		NO		IN FOCUS
178968035	https://volunteer.ala.org.au/validate/task/178968035	Valid		system	Tile_026-054-000_0-000.jpg		2021-05-11 13:30:46	2021-05-11 13:48:39		NO		IN FOCUS
178968035	https://volunteer.ala.org.au/validate/task/178968035	Valid		system	Tile_026-054-000_0-000.jpg		2021-05-11 11:52:41	2021-05-11 13:48:39		NO		IN FOCUS
178968035	https://volunteer.ala.org.au/validate/task/178968035	Valid		system	Tile_026-054-000_0-000.jpg			2021-05-11 13:48:39		NO		IN FOCUS
178968035	https://volunteer.ala.org.au/validate/task/178968035	Valid		system	Tile_026-054-000_0-000.jpg		2021-05-11 13:48:39	2021-05-11 13:48:39		NO		IN FOCUS
178968036	https://volunteer.ala.org.au/validate/task/178968036	Valid		system	Tile_026-055-000_0-000.jpg		2021-05-11 13:31:08	2021-05-11 13:48:59		NO		IN FOCUS
178968036	https://volunteer.ala.org.au/validate/task/178968036	Valid		system	Tile_026-055-000_0-000.jpg		2021-05-11 13:48:59	2021-05-11 13:48:59		NO		IN FOCUS
178968036	https://volunteer.ala.org.au/validate/task/178968036	Valid		system	Tile_026-055-000_0-000.jpg			2021-05-11 13:48:59		NO		IN FOCUS
178968036	https://volunteer.ala.org.au/validate/task/178968036	Valid		system	Tile_026-055-000_0-000.jpg		2021-05-11 11:53:07	2021-05-11 13:48:59		NO		IN FOCUS
178968063	https://volunteer.ala.org.au/validate/task/178968063	Valid		system	Tile_027-022-000_0-000.jpg		2021-05-11 12:45:31	2021-05-11 13:49:24		NO		IN FOCUS
178968063	https://volunteer.ala.org.au/validate/task/178968063	Valid		system	Tile_027-022-000_0-000.jpg			2021-05-11 13:49:24		NO		IN FOCUS
178968063	https://volunteer.ala.org.au/validate/task/178968063	Valid		system	Tile_027-022-000_0-000.jpg		2021-05-11 11:00:14	2021-05-11 13:49:24		NO		IN FOCUS
178968063	https://volunteer.ala.org.au/validate/task/178968063	Valid		system	Tile_027-022-000_0-000.jpg		2021-05-11 13:49:24	2021-05-11 13:49:24		NO		IN FOCUS
178968064	https://volunteer.ala.org.au/validate/task/178968064	Valid		system	Tile_027-023-000_0-000.jpg		2021-05-11 13:49:59	2021-05-11 13:50:00		NO		IN FOCUS
178968064	https://volunteer.ala.org.au/validate/task/178968064	Valid		system	Tile_027-023-000_0-000.jpg			2021-05-11 13:50:00		NO		IN FOCUS
178968064	https://volunteer.ala.org.au/validate/task/178968064	Valid		system	Tile_027-023-000_0-000.jpg		2021-05-11 11:00:28	2021-05-11 13:50:00		NO		IN FOCUS
178968064	https://volunteer.ala.org.au/validate/task/178968064	Valid		system	Tile_027-023-000_0-000.jpg		2021-05-11 12:45:57	2021-05-11 13:50:00		NO		IN FOCUS
178968066	https://volunteer.ala.org.au/validate/task/178968066	Valid		system	Tile_027-025-000_0-000.jpg			2021-05-11 13:53:18		NO		IN FOCUS
178968066	https://volunteer.ala.org.au/validate/task/178968066	Valid		system	Tile_027-025-000_0-000.jpg		2021-05-11 13:53:18	2021-05-11 13:53:18		NO		IN FOCUS
178968066	https://volunteer.ala.org.au/validate/task/178968066	Valid		system	Tile_027-025-000_0-000.jpg		2021-05-11 12:46:54	2021-05-11 13:53:18		NO		IN FOCUS
178968066	https://volunteer.ala.org.au/validate/task/178968066	Valid		system	Tile_027-025-000_0-000.jpg		2021-05-11 11:01:02	2021-05-11 13:53:18		NO		IN FOCUS
178968067	https://volunteer.ala.org.au/validate/task/178968067	Valid		system	Tile_027-026-000_0-000.jpg		2021-05-11 11:01:16	2021-05-11 13:54:12		NO		IN FOCUS
178968067	https://volunteer.ala.org.au/validate/task/178968067	Valid		system	Tile_027-026-000_0-000.jpg			2021-05-11 13:54:12		NO		IN FOCUS
178968067	https://volunteer.ala.org.au/validate/task/178968067	Valid		system	Tile_027-026-000_0-000.jpg		2021-05-11 13:54:12	2021-05-11 13:54:12		NO		IN FOCUS
178968067	https://volunteer.ala.org.au/validate/task/178968067	Valid		system	Tile_027-026-000_0-000.jpg		2021-05-11 12:47:32	2021-05-11 13:54:12		NO		IN FOCUS
178968068	https://volunteer.ala.org.au/validate/task/178968068	Valid		system	Tile_027-027-000_0-000.jpg		2021-05-11 12:47:57	2021-05-11 13:54:55		NO		IN FOCUS
178968068	https://volunteer.ala.org.au/validate/task/178968068	Valid		system	Tile_027-027-000_0-000.jpg			2021-05-11 13:54:55		NO		IN FOCUS
178968068	https://volunteer.ala.org.au/validate/task/178968068	Valid		system	Tile_027-027-000_0-000.jpg		2021-05-11 11:01:35	2021-05-11 13:54:55		NO		IN FOCUS
178968068	https://volunteer.ala.org.au/validate/task/178968068	Valid		system	Tile_027-027-000_0-000.jpg		2021-05-11 13:54:55	2021-05-11 13:54:55		NO		IN FOCUS
178968069	https://volunteer.ala.org.au/validate/task/178968069	Valid		system	Tile_027-028-000_0-000.jpg		2021-05-11 11:02:04	2021-05-11 13:55:21		NO		IN FOCUS
178968069	https://volunteer.ala.org.au/validate/task/178968069	Valid		system	Tile_027-028-000_0-000.jpg		2021-05-11 12:48:26	2021-05-11 13:55:21		NO		IN FOCUS
178968069	https://volunteer.ala.org.au/validate/task/178968069	Valid		system	Tile_027-028-000_0-000.jpg			2021-05-11 13:55:21		NO		IN FOCUS
178968069	https://volunteer.ala.org.au/validate/task/178968069	Valid		system	Tile_027-028-000_0-000.jpg		2021-05-11 13:55:21	2021-05-11 13:55:21		NO		IN FOCUS
178968077	https://volunteer.ala.org.au/validate/task/178968077	Valid		system	Tile_027-036-000_0-000.jpg			2021-05-11 14:00:27		NO		IN FOCUS
178968077	https://volunteer.ala.org.au/validate/task/178968077	Valid		system	Tile_027-036-000_0-000.jpg		2021-05-11 14:00:27	2021-05-11 14:00:27		NO		IN FOCUS
178968077	https://volunteer.ala.org.au/validate/task/178968077	Valid		system	Tile_027-036-000_0-000.jpg		2021-05-11 11:04:17	2021-05-11 14:00:27		NO		IN FOCUS
178968077	https://volunteer.ala.org.au/validate/task/178968077	Valid		system	Tile_027-036-000_0-000.jpg		2021-05-11 12:53:22	2021-05-11 14:00:27		NO		IN FOCUS
178968665	https://volunteer.ala.org.au/validate/task/178968665	Valid		system	Tile_027-043-000_0-000.jpg			2021-05-11 14:05:01		NO		IN FOCUS
178968665	https://volunteer.ala.org.au/validate/task/178968665	Valid		system	Tile_027-043-000_0-000.jpg		2021-05-11 12:58:34	2021-05-11 14:05:01		NO		IN FOCUS
178968665	https://volunteer.ala.org.au/validate/task/178968665	Valid		system	Tile_027-043-000_0-000.jpg		2021-05-11 11:06:42	2021-05-11 14:05:01		NO		IN FOCUS
178968665	https://volunteer.ala.org.au/validate/task/178968665	Valid		system	Tile_027-043-000_0-000.jpg		2021-05-11 14:05:01	2021-05-11 14:05:01		NO		IN FOCUS
178968038	https://volunteer.ala.org.au/validate/task/178968038	Valid		system	Tile_026-057-000_0-000.jpg		2021-05-11 11:53:30	2021-05-11 14:11:40		NO		IN FOCUS
178968038	https://volunteer.ala.org.au/validate/task/178968038	Valid		system	Tile_026-057-000_0-000.jpg			2021-05-11 14:11:40		NO		IN FOCUS
178968038	https://volunteer.ala.org.au/validate/task/178968038	Valid		system	Tile_026-057-000_0-000.jpg		2021-05-11 14:11:39	2021-05-11 14:11:40		NO		IN FOCUS
178968038	https://volunteer.ala.org.au/validate/task/178968038	Valid		system	Tile_026-057-000_0-000.jpg		2021-05-11 13:32:01	2021-05-11 14:11:40		NO		IN FOCUS
178968039	https://volunteer.ala.org.au/validate/task/178968039	Valid		system	Tile_026-058-000_0-000.jpg		2021-05-11 13:32:44	2021-05-11 14:12:13		NO		IN FOCUS
178968039	https://volunteer.ala.org.au/validate/task/178968039	Valid		system	Tile_026-058-000_0-000.jpg		2021-05-11 11:53:53	2021-05-11 14:12:13		NO		IN FOCUS
178968039	https://volunteer.ala.org.au/validate/task/178968039	Valid		system	Tile_026-058-000_0-000.jpg		2021-05-11 14:12:13	2021-05-11 14:12:13		NO		IN FOCUS
178968039	https://volunteer.ala.org.au/validate/task/178968039	Valid		system	Tile_026-058-000_0-000.jpg			2021-05-11 14:12:13		NO		IN FOCUS
178968040	https://volunteer.ala.org.au/validate/task/178968040	Valid		system	Tile_026-059-000_0-000.jpg			2021-05-11 14:12:38		NO		IN FOCUS
178968040	https://volunteer.ala.org.au/validate/task/178968040	Valid		system	Tile_026-059-000_0-000.jpg		2021-05-11 13:33:38	2021-05-11 14:12:38		NO		IN FOCUS
178968040	https://volunteer.ala.org.au/validate/task/178968040	Valid		system	Tile_026-059-000_0-000.jpg		2021-05-11 11:54:30	2021-05-11 14:12:38		NO		IN FOCUS
178968040	https://volunteer.ala.org.au/validate/task/178968040	Valid		system	Tile_026-059-000_0-000.jpg		2021-05-11 14:12:38	2021-05-11 14:12:38		NO		IN FOCUS
178968043	https://volunteer.ala.org.au/validate/task/178968043	Valid		system	Tile_027-002-000_0-000.jpg		2021-05-11 13:35:39	2021-05-11 14:13:08		NO		IN FOCUS
178968043	https://volunteer.ala.org.au/validate/task/178968043	Valid		system	Tile_027-002-000_0-000.jpg			2021-05-11 14:13:08		NO		IN FOCUS
178968043	https://volunteer.ala.org.au/validate/task/178968043	Valid		system	Tile_027-002-000_0-000.jpg		2021-05-11 14:13:08	2021-05-11 14:13:08		NO		IN FOCUS
178968043	https://volunteer.ala.org.au/validate/task/178968043	Valid		system	Tile_027-002-000_0-000.jpg		2021-05-11 11:56:15	2021-05-11 14:13:08		NO		IN FOCUS
178968044	https://volunteer.ala.org.au/validate/task/178968044	Valid		system	Tile_027-003-000_0-000.jpg		2021-05-11 14:14:23	2021-05-11 14:14:23		NO		IN FOCUS
178968044	https://volunteer.ala.org.au/validate/task/178968044	Valid		system	Tile_027-003-000_0-000.jpg		2021-05-11 13:36:28	2021-05-11 14:14:23		NO		IN FOCUS
178968044	https://volunteer.ala.org.au/validate/task/178968044	Valid		system	Tile_027-003-000_0-000.jpg			2021-05-11 14:14:23		NO		IN FOCUS
178968044	https://volunteer.ala.org.au/validate/task/178968044	Valid		system	Tile_027-003-000_0-000.jpg		2021-05-11 11:58:06	2021-05-11 14:14:23		NO		IN FOCUS
178968668	https://volunteer.ala.org.au/validate/task/178968668	Valid		system	Tile_027-046-000_0-000.jpg		2021-05-11 11:09:37	2021-05-11 14:28:37		NO		IN FOCUS
178968668	https://volunteer.ala.org.au/validate/task/178968668	Valid		system	Tile_027-046-000_0-000.jpg		2021-05-11 14:28:36	2021-05-11 14:28:37		NO		IN FOCUS
178968668	https://volunteer.ala.org.au/validate/task/178968668	Valid		system	Tile_027-046-000_0-000.jpg		2021-05-11 13:01:55	2021-05-11 14:28:37		NO		IN FOCUS
178968668	https://volunteer.ala.org.au/validate/task/178968668	Valid		system	Tile_027-046-000_0-000.jpg			2021-05-11 14:28:37		NO		IN FOCUS
178968669	https://volunteer.ala.org.au/validate/task/178968669	Valid		system	Tile_027-047-000_0-000.jpg		2021-05-11 14:29:16	2021-05-11 14:29:16		NO		IN FOCUS
178968669	https://volunteer.ala.org.au/validate/task/178968669	Valid		system	Tile_027-047-000_0-000.jpg			2021-05-11 14:29:16		NO		IN FOCUS
178968669	https://volunteer.ala.org.au/validate/task/178968669	Valid		system	Tile_027-047-000_0-000.jpg		2021-05-11 13:02:21	2021-05-11 14:29:16		NO		IN FOCUS
178968669	https://volunteer.ala.org.au/validate/task/178968669	Valid		system	Tile_027-047-000_0-000.jpg		2021-05-11 11:09:51	2021-05-11 14:29:16		NO		IN FOCUS
178968670	https://volunteer.ala.org.au/validate/task/178968670	Valid		system	Tile_027-048-000_0-000.jpg		2021-05-11 13:02:39	2021-05-11 14:29:56		NO		IN FOCUS
178968670	https://volunteer.ala.org.au/validate/task/178968670	Valid		system	Tile_027-048-000_0-000.jpg		2021-05-11 11:10:14	2021-05-11 14:29:56		NO		IN FOCUS
178968670	https://volunteer.ala.org.au/validate/task/178968670	Valid		system	Tile_027-048-000_0-000.jpg		2021-05-11 14:29:56	2021-05-11 14:29:56		NO		IN FOCUS
178968670	https://volunteer.ala.org.au/validate/task/178968670	Valid		system	Tile_027-048-000_0-000.jpg			2021-05-11 14:29:56		NO		IN FOCUS
178968674	https://volunteer.ala.org.au/validate/task/178968674	Valid		system	Tile_027-052-000_0-000.jpg		2021-05-11 14:33:04	2021-05-11 14:33:04		NO		IN FOCUS
178968674	https://volunteer.ala.org.au/validate/task/178968674	Valid		system	Tile_027-052-000_0-000.jpg		2021-05-11 13:37:30	2021-05-11 14:33:04		NO		IN FOCUS
178968674	https://volunteer.ala.org.au/validate/task/178968674	Valid		system	Tile_027-052-000_0-000.jpg		2021-05-11 11:12:27	2021-05-11 14:33:04		NO		IN FOCUS
178968674	https://volunteer.ala.org.au/validate/task/178968674	Valid		system	Tile_027-052-000_0-000.jpg			2021-05-11 14:33:04		NO		IN FOCUS
178968676	https://volunteer.ala.org.au/validate/task/178968676	Valid		system	Tile_027-054-000_0-000.jpg			2021-05-11 14:33:49		NO		IN FOCUS
178968676	https://volunteer.ala.org.au/validate/task/178968676	Valid		system	Tile_027-054-000_0-000.jpg		2021-05-11 13:39:30	2021-05-11 14:33:49		NO		IN FOCUS
178968676	https://volunteer.ala.org.au/validate/task/178968676	Valid		system	Tile_027-054-000_0-000.jpg		2021-05-11 14:33:49	2021-05-11 14:33:49		NO		IN FOCUS
178968676	https://volunteer.ala.org.au/validate/task/178968676	Valid		system	Tile_027-054-000_0-000.jpg		2021-05-11 11:13:08	2021-05-11 14:33:49		NO		IN FOCUS
178968677	https://volunteer.ala.org.au/validate/task/178968677	Valid		system	Tile_027-055-000_0-000.jpg		2021-05-11 13:39:57	2021-05-11 14:34:13		NO		IN FOCUS
178968677	https://volunteer.ala.org.au/validate/task/178968677	Valid		system	Tile_027-055-000_0-000.jpg		2021-05-11 11:13:24	2021-05-11 14:34:13		NO		IN FOCUS
178968677	https://volunteer.ala.org.au/validate/task/178968677	Valid		system	Tile_027-055-000_0-000.jpg		2021-05-11 14:34:12	2021-05-11 14:34:13		NO		IN FOCUS
178968677	https://volunteer.ala.org.au/validate/task/178968677	Valid		system	Tile_027-055-000_0-000.jpg			2021-05-11 14:34:13		NO		IN FOCUS
178968681	https://volunteer.ala.org.au/validate/task/178968681	Valid		system	Tile_027-059-000_0-000.jpg			2021-05-11 14:35:41		NO		IN FOCUS
178968681	https://volunteer.ala.org.au/validate/task/178968681	Valid		system	Tile_027-059-000_0-000.jpg		2021-05-11 13:41:58	2021-05-11 14:35:41		NO		IN FOCUS
178968681	https://volunteer.ala.org.au/validate/task/178968681	Valid		system	Tile_027-059-000_0-000.jpg		2021-05-11 14:35:41	2021-05-11 14:35:41		NO		IN FOCUS
178968681	https://volunteer.ala.org.au/validate/task/178968681	Valid		system	Tile_027-059-000_0-000.jpg		2021-05-11 11:14:42	2021-05-11 14:35:41		NO		IN FOCUS
178968682	https://volunteer.ala.org.au/validate/task/178968682	Valid		system	Tile_027-060-000_0-000.jpg		2021-05-11 14:35:53	2021-05-11 14:35:54		NO		IN FOCUS
178968682	https://volunteer.ala.org.au/validate/task/178968682	Valid		system	Tile_027-060-000_0-000.jpg			2021-05-11 14:35:54		NO		IN FOCUS
178968682	https://volunteer.ala.org.au/validate/task/178968682	Valid		system	Tile_027-060-000_0-000.jpg		2021-05-11 11:14:55	2021-05-11 14:35:54		NO		IN FOCUS
178968682	https://volunteer.ala.org.au/validate/task/178968682	Valid		system	Tile_027-060-000_0-000.jpg		2021-05-11 13:42:34	2021-05-11 14:35:54		NO		IN FOCUS
178968683	https://volunteer.ala.org.au/validate/task/178968683	Valid		system	Tile_028-001-000_0-000.jpg		2021-05-11 14:36:12	2021-05-11 14:36:12		NO		IN FOCUS
178968683	https://volunteer.ala.org.au/validate/task/178968683	Valid		system	Tile_028-001-000_0-000.jpg			2021-05-11 14:36:12		NO		IN FOCUS
178968683	https://volunteer.ala.org.au/validate/task/178968683	Valid		system	Tile_028-001-000_0-000.jpg		2021-05-11 13:43:11	2021-05-11 14:36:12		NO		IN FOCUS
178968683	https://volunteer.ala.org.au/validate/task/178968683	Valid		system	Tile_028-001-000_0-000.jpg		2021-05-11 11:15:07	2021-05-11 14:36:12		NO		IN FOCUS
178968684	https://volunteer.ala.org.au/validate/task/178968684	Valid		system	Tile_028-002-000_0-000.jpg		2021-05-11 14:36:49	2021-05-11 14:36:49		NO		IN FOCUS
178968684	https://volunteer.ala.org.au/validate/task/178968684	Valid		system	Tile_028-002-000_0-000.jpg		2021-05-11 11:15:19	2021-05-11 14:36:49		NO		IN FOCUS
178968684	https://volunteer.ala.org.au/validate/task/178968684	Valid		system	Tile_028-002-000_0-000.jpg		2021-05-11 13:43:44	2021-05-11 14:36:49		NO		IN FOCUS
178968684	https://volunteer.ala.org.au/validate/task/178968684	Valid		system	Tile_028-002-000_0-000.jpg			2021-05-11 14:36:49		NO		IN FOCUS
178968688	https://volunteer.ala.org.au/validate/task/178968688	Valid		system	Tile_028-006-000_0-000.jpg		2021-05-11 11:16:27	2021-05-11 14:38:00				OUT OF FOCUS
178968688	https://volunteer.ala.org.au/validate/task/178968688	Valid		system	Tile_028-006-000_0-000.jpg		2021-05-11 13:45:28	2021-05-11 14:38:00				OUT OF FOCUS
178968688	https://volunteer.ala.org.au/validate/task/178968688	Valid		system	Tile_028-006-000_0-000.jpg			2021-05-11 14:38:00				OUT OF FOCUS
178968688	https://volunteer.ala.org.au/validate/task/178968688	Valid		system	Tile_028-006-000_0-000.jpg		2021-05-11 14:38:00	2021-05-11 14:38:00				OUT OF FOCUS
178968689	https://volunteer.ala.org.au/validate/task/178968689	Valid		system	Tile_028-007-000_0-000.jpg		2021-05-11 14:38:18	2021-05-11 14:38:18		NO		IN FOCUS
178968689	https://volunteer.ala.org.au/validate/task/178968689	Valid		system	Tile_028-007-000_0-000.jpg			2021-05-11 14:38:18		NO		IN FOCUS
178968689	https://volunteer.ala.org.au/validate/task/178968689	Valid		system	Tile_028-007-000_0-000.jpg		2021-05-11 11:16:41	2021-05-11 14:38:18		NO		IN FOCUS
178968689	https://volunteer.ala.org.au/validate/task/178968689	Valid		system	Tile_028-007-000_0-000.jpg		2021-05-11 13:45:49	2021-05-11 14:38:18		NO		IN FOCUS
178968691	https://volunteer.ala.org.au/validate/task/178968691	Valid		system	Tile_028-009-000_0-000.jpg		2021-05-11 14:39:05	2021-05-11 14:39:05		NO		IN FOCUS
178968691	https://volunteer.ala.org.au/validate/task/178968691	Valid		system	Tile_028-009-000_0-000.jpg			2021-05-11 14:39:05		NO		IN FOCUS
178968691	https://volunteer.ala.org.au/validate/task/178968691	Valid		system	Tile_028-009-000_0-000.jpg		2021-05-11 13:46:46	2021-05-11 14:39:05		NO		IN FOCUS
178968691	https://volunteer.ala.org.au/validate/task/178968691	Valid		system	Tile_028-009-000_0-000.jpg		2021-05-11 11:17:08	2021-05-11 14:39:05		NO		IN FOCUS
178968692	https://volunteer.ala.org.au/validate/task/178968692	Valid		system	Tile_028-010-000_0-000.jpg		2021-05-11 11:17:20	2021-05-11 14:39:49		NO		IN FOCUS
178968692	https://volunteer.ala.org.au/validate/task/178968692	Valid		system	Tile_028-010-000_0-000.jpg		2021-05-11 13:47:37	2021-05-11 14:39:49		NO		IN FOCUS
178968692	https://volunteer.ala.org.au/validate/task/178968692	Valid		system	Tile_028-010-000_0-000.jpg		2021-05-11 14:39:47	2021-05-11 14:39:49		NO		IN FOCUS
178968692	https://volunteer.ala.org.au/validate/task/178968692	Valid		system	Tile_028-010-000_0-000.jpg			2021-05-11 14:39:49		NO		IN FOCUS
178968693	https://volunteer.ala.org.au/validate/task/178968693	Valid		system	Tile_028-011-000_0-000.jpg		2021-05-11 13:47:57	2021-05-11 14:40:33		NO		IN FOCUS
178968693	https://volunteer.ala.org.au/validate/task/178968693	Valid		system	Tile_028-011-000_0-000.jpg		2021-05-11 11:17:34	2021-05-11 14:40:33		NO		IN FOCUS
178968693	https://volunteer.ala.org.au/validate/task/178968693	Valid		system	Tile_028-011-000_0-000.jpg		2021-05-11 14:40:33	2021-05-11 14:40:33		NO		IN FOCUS
178968693	https://volunteer.ala.org.au/validate/task/178968693	Valid		system	Tile_028-011-000_0-000.jpg			2021-05-11 14:40:33		NO		IN FOCUS
178968695	https://volunteer.ala.org.au/validate/task/178968695	Valid		system	Tile_028-013-000_0-000.jpg		2021-05-11 11:18:04	2021-05-11 14:41:02		NO		IN FOCUS
178968695	https://volunteer.ala.org.au/validate/task/178968695	Valid		system	Tile_028-013-000_0-000.jpg		2021-05-11 14:41:01	2021-05-11 14:41:02		NO		IN FOCUS
178968695	https://volunteer.ala.org.au/validate/task/178968695	Valid		system	Tile_028-013-000_0-000.jpg		2021-05-11 13:48:52	2021-05-11 14:41:02		NO		IN FOCUS
178968695	https://volunteer.ala.org.au/validate/task/178968695	Valid		system	Tile_028-013-000_0-000.jpg			2021-05-11 14:41:02		NO		IN FOCUS
178968696	https://volunteer.ala.org.au/validate/task/178968696	Valid		system	Tile_028-014-000_0-000.jpg			2021-05-11 14:41:14		NO		IN FOCUS
178968696	https://volunteer.ala.org.au/validate/task/178968696	Valid		system	Tile_028-014-000_0-000.jpg		2021-05-11 14:41:14	2021-05-11 14:41:14		NO		IN FOCUS
178968696	https://volunteer.ala.org.au/validate/task/178968696	Valid		system	Tile_028-014-000_0-000.jpg		2021-05-11 11:18:19	2021-05-11 14:41:14		NO		IN FOCUS
178968696	https://volunteer.ala.org.au/validate/task/178968696	Valid		system	Tile_028-014-000_0-000.jpg		2021-05-11 13:49:12	2021-05-11 14:41:14		NO		IN FOCUS
178968709	https://volunteer.ala.org.au/validate/task/178968709	Valid		system	Tile_028-027-000_0-000.jpg		2021-05-11 14:51:04	2021-05-11 14:51:04		NO		IN FOCUS
178968709	https://volunteer.ala.org.au/validate/task/178968709	Valid		system	Tile_028-027-000_0-000.jpg			2021-05-11 14:51:04		NO		IN FOCUS
178968709	https://volunteer.ala.org.au/validate/task/178968709	Valid		system	Tile_028-027-000_0-000.jpg		2021-05-11 13:55:16	2021-05-11 14:51:04		NO		IN FOCUS
178968709	https://volunteer.ala.org.au/validate/task/178968709	Valid		system	Tile_028-027-000_0-000.jpg		2021-05-11 11:22:42	2021-05-11 14:51:04		NO		IN FOCUS
178968712	https://volunteer.ala.org.au/validate/task/178968712	Valid		system	Tile_028-030-000_0-000.jpg		2021-05-11 13:58:51	2021-05-11 14:55:58		NO		IN FOCUS
178968712	https://volunteer.ala.org.au/validate/task/178968712	Valid		system	Tile_028-030-000_0-000.jpg		2021-05-11 14:55:58	2021-05-11 14:55:58		NO		IN FOCUS
178968712	https://volunteer.ala.org.au/validate/task/178968712	Valid		system	Tile_028-030-000_0-000.jpg			2021-05-11 14:55:58		NO		IN FOCUS
178968712	https://volunteer.ala.org.au/validate/task/178968712	Valid		system	Tile_028-030-000_0-000.jpg		2021-05-11 11:23:25	2021-05-11 14:55:58		NO		IN FOCUS
178968719	https://volunteer.ala.org.au/validate/task/178968719	Valid		system	Tile_028-037-000_0-000.jpg		2021-05-11 15:01:08	2021-05-11 15:01:08		NO		IN FOCUS
178968719	https://volunteer.ala.org.au/validate/task/178968719	Valid		system	Tile_028-037-000_0-000.jpg		2021-05-11 11:24:43	2021-05-11 15:01:08		NO		IN FOCUS
178968719	https://volunteer.ala.org.au/validate/task/178968719	Valid		system	Tile_028-037-000_0-000.jpg		2021-05-11 14:32:26	2021-05-11 15:01:08		NO		IN FOCUS
178968719	https://volunteer.ala.org.au/validate/task/178968719	Valid		system	Tile_028-037-000_0-000.jpg			2021-05-11 15:01:08		NO		IN FOCUS
178968720	https://volunteer.ala.org.au/validate/task/178968720	Valid		system	Tile_028-038-000_0-000.jpg			2021-05-11 15:01:52		NO		IN FOCUS
178968720	https://volunteer.ala.org.au/validate/task/178968720	Valid		system	Tile_028-038-000_0-000.jpg		2021-05-11 15:01:52	2021-05-11 15:01:52		NO		IN FOCUS
178968720	https://volunteer.ala.org.au/validate/task/178968720	Valid		system	Tile_028-038-000_0-000.jpg		2021-05-11 14:32:57	2021-05-11 15:01:52		NO		IN FOCUS
178968720	https://volunteer.ala.org.au/validate/task/178968720	Valid		system	Tile_028-038-000_0-000.jpg		2021-05-11 11:28:20	2021-05-11 15:01:52		NO		IN FOCUS
178968045	https://volunteer.ala.org.au/validate/task/178968045	Valid		system	Tile_027-004-000_0-000.jpg		2021-05-11 16:39:19	2021-05-11 16:39:20		NO		IN FOCUS
178968045	https://volunteer.ala.org.au/validate/task/178968045	Valid		system	Tile_027-004-000_0-000.jpg		2021-05-11 11:58:45	2021-05-11 16:39:20		NO		IN FOCUS
178968045	https://volunteer.ala.org.au/validate/task/178968045	Valid		system	Tile_027-004-000_0-000.jpg			2021-05-11 16:39:20		NO		IN FOCUS
178968045	https://volunteer.ala.org.au/validate/task/178968045	Valid		system	Tile_027-004-000_0-000.jpg		2021-05-11 13:37:04	2021-05-11 16:39:20		NO		IN FOCUS
178968051	https://volunteer.ala.org.au/validate/task/178968051	Valid		system	Tile_027-010-000_0-000.jpg		2021-05-11 12:36:11	2021-05-11 16:44:48		NO		IN FOCUS
178968051	https://volunteer.ala.org.au/validate/task/178968051	Valid		system	Tile_027-010-000_0-000.jpg		2021-05-11 16:44:48	2021-05-11 16:44:48		NO		IN FOCUS
178968051	https://volunteer.ala.org.au/validate/task/178968051	Valid		system	Tile_027-010-000_0-000.jpg		2021-05-11 13:41:22	2021-05-11 16:44:48		NO		IN FOCUS
178968051	https://volunteer.ala.org.au/validate/task/178968051	Valid		system	Tile_027-010-000_0-000.jpg			2021-05-11 16:44:48		NO		IN FOCUS
178968054	https://volunteer.ala.org.au/validate/task/178968054	Valid		system	Tile_027-013-000_0-000.jpg		2021-05-11 12:37:35	2021-05-11 16:47:32		NO		IN FOCUS
178968054	https://volunteer.ala.org.au/validate/task/178968054	Valid		system	Tile_027-013-000_0-000.jpg		2021-05-11 16:47:32	2021-05-11 16:47:32		NO		IN FOCUS
178968054	https://volunteer.ala.org.au/validate/task/178968054	Valid		system	Tile_027-013-000_0-000.jpg		2021-05-11 13:43:15	2021-05-11 16:47:32		NO		IN FOCUS
178968054	https://volunteer.ala.org.au/validate/task/178968054	Valid		system	Tile_027-013-000_0-000.jpg			2021-05-11 16:47:32		NO		IN FOCUS
178968056	https://volunteer.ala.org.au/validate/task/178968056	Valid		system	Tile_027-015-000_0-000.jpg		2021-05-11 12:39:27	2021-05-11 16:47:49		NO
178968056	https://volunteer.ala.org.au/validate/task/178968056	Valid		system	Tile_027-015-000_0-000.jpg		2021-05-11 16:47:49	2021-05-11 16:47:49		NO		IN FOCUS
178968056	https://volunteer.ala.org.au/validate/task/178968056	Valid		system	Tile_027-015-000_0-000.jpg			2021-05-11 16:47:49		NO		IN FOCUS
178968056	https://volunteer.ala.org.au/validate/task/178968056	Valid		system	Tile_027-015-000_0-000.jpg		2021-05-11 10:57:12	2021-05-11 16:47:49		NO		IN FOCUS
178968056	https://volunteer.ala.org.au/validate/task/178968056	Valid		system	Tile_027-015-000_0-000.jpg		2021-05-11 13:44:13	2021-05-11 16:47:49		NO		IN FOCUS
178968058	https://volunteer.ala.org.au/validate/task/178968058	Valid		system	Tile_027-017-000_0-000.jpg		2021-05-11 12:41:20	2021-05-11 16:48:13		NO		IN FOCUS
178968058	https://volunteer.ala.org.au/validate/task/178968058	Valid		system	Tile_027-017-000_0-000.jpg			2021-05-11 16:48:13		NO		IN FOCUS
178968058	https://volunteer.ala.org.au/validate/task/178968058	Valid		system	Tile_027-017-000_0-000.jpg		2021-05-11 16:48:12	2021-05-11 16:48:13		NO		IN FOCUS
178968058	https://volunteer.ala.org.au/validate/task/178968058	Valid		system	Tile_027-017-000_0-000.jpg		2021-05-11 13:46:30	2021-05-11 16:48:13		NO		IN FOCUS
178968060	https://volunteer.ala.org.au/validate/task/178968060	Valid		system	Tile_027-019-000_0-000.jpg		2021-05-11 13:47:53	2021-05-11 16:48:39		NO		IN FOCUS
178968060	https://volunteer.ala.org.au/validate/task/178968060	Valid		system	Tile_027-019-000_0-000.jpg		2021-05-11 12:43:09	2021-05-11 16:48:39		NO		IN FOCUS
178968060	https://volunteer.ala.org.au/validate/task/178968060	Valid		system	Tile_027-019-000_0-000.jpg		2021-05-11 16:48:39	2021-05-11 16:48:39		NO		IN FOCUS
178968060	https://volunteer.ala.org.au/validate/task/178968060	Valid		system	Tile_027-019-000_0-000.jpg			2021-05-11 16:48:39		NO		IN FOCUS
178968061	https://volunteer.ala.org.au/validate/task/178968061	Valid		system	Tile_027-020-000_0-000.jpg			2021-05-11 16:48:55		NO		IN FOCUS
178968061	https://volunteer.ala.org.au/validate/task/178968061	Valid		system	Tile_027-020-000_0-000.jpg		2021-05-11 16:48:55	2021-05-11 16:48:55		NO		IN FOCUS
178968061	https://volunteer.ala.org.au/validate/task/178968061	Valid		system	Tile_027-020-000_0-000.jpg		2021-05-11 13:48:16	2021-05-11 16:48:55		NO		IN FOCUS
178968061	https://volunteer.ala.org.au/validate/task/178968061	Valid		system	Tile_027-020-000_0-000.jpg		2021-05-11 12:43:57	2021-05-11 16:48:55		NO		IN FOCUS
178968065	https://volunteer.ala.org.au/validate/task/178968065	Valid		system	Tile_027-024-000_0-000.jpg			2021-05-11 16:50:29		NO		IN FOCUS
178968065	https://volunteer.ala.org.au/validate/task/178968065	Valid		system	Tile_027-024-000_0-000.jpg		2021-05-11 13:52:13	2021-05-11 16:50:29		NO		IN FOCUS
178968065	https://volunteer.ala.org.au/validate/task/178968065	Valid		system	Tile_027-024-000_0-000.jpg		2021-05-11 16:50:29	2021-05-11 16:50:29		NO		IN FOCUS
178968065	https://volunteer.ala.org.au/validate/task/178968065	Valid		system	Tile_027-024-000_0-000.jpg		2021-05-11 12:46:30	2021-05-11 16:50:29		NO		IN FOCUS
178968070	https://volunteer.ala.org.au/validate/task/178968070	Valid		system	Tile_027-029-000_0-000.jpg		2021-05-11 12:49:20	2021-05-11 16:50:44		NO		IN FOCUS
178968070	https://volunteer.ala.org.au/validate/task/178968070	Valid		system	Tile_027-029-000_0-000.jpg		2021-05-11 13:55:44	2021-05-11 16:50:44		NO		IN FOCUS
178968070	https://volunteer.ala.org.au/validate/task/178968070	Valid		system	Tile_027-029-000_0-000.jpg		2021-05-11 16:50:44	2021-05-11 16:50:44		NO		IN FOCUS
178968070	https://volunteer.ala.org.au/validate/task/178968070	Valid		system	Tile_027-029-000_0-000.jpg			2021-05-11 16:50:44		NO		IN FOCUS
178968071	https://volunteer.ala.org.au/validate/task/178968071	Valid		system	Tile_027-030-000_0-000.jpg		2021-05-11 13:56:06	2021-05-11 16:51:18		NO		IN FOCUS
178968071	https://volunteer.ala.org.au/validate/task/178968071	Valid		system	Tile_027-030-000_0-000.jpg		2021-05-11 12:50:02	2021-05-11 16:51:18		NO		IN FOCUS
178968071	https://volunteer.ala.org.au/validate/task/178968071	Valid		system	Tile_027-030-000_0-000.jpg		2021-05-11 16:51:18	2021-05-11 16:51:18		NO		IN FOCUS
178968071	https://volunteer.ala.org.au/validate/task/178968071	Valid		system	Tile_027-030-000_0-000.jpg			2021-05-11 16:51:18		NO		IN FOCUS
178968072	https://volunteer.ala.org.au/validate/task/178968072	Valid		system	Tile_027-031-000_0-000.jpg		2021-05-11 12:50:38	2021-05-11 16:51:35		NO		IN FOCUS
178968072	https://volunteer.ala.org.au/validate/task/178968072	Valid		system	Tile_027-031-000_0-000.jpg		2021-05-11 13:56:25	2021-05-11 16:51:35		NO		IN FOCUS
178968072	https://volunteer.ala.org.au/validate/task/178968072	Valid		system	Tile_027-031-000_0-000.jpg			2021-05-11 16:51:35		NO		IN FOCUS
178968072	https://volunteer.ala.org.au/validate/task/178968072	Valid		system	Tile_027-031-000_0-000.jpg		2021-05-11 16:51:34	2021-05-11 16:51:35		NO		IN FOCUS
178968073	https://volunteer.ala.org.au/validate/task/178968073	Valid		system	Tile_027-032-000_0-000.jpg		2021-05-11 12:51:13	2021-05-11 16:51:49		NO		IN FOCUS
178968073	https://volunteer.ala.org.au/validate/task/178968073	Valid		system	Tile_027-032-000_0-000.jpg			2021-05-11 16:51:49		NO		IN FOCUS
178968073	https://volunteer.ala.org.au/validate/task/178968073	Valid		system	Tile_027-032-000_0-000.jpg		2021-05-11 16:51:48	2021-05-11 16:51:49		NO		IN FOCUS
178968073	https://volunteer.ala.org.au/validate/task/178968073	Valid		system	Tile_027-032-000_0-000.jpg		2021-05-11 13:56:45	2021-05-11 16:51:49		NO		IN FOCUS
178968074	https://volunteer.ala.org.au/validate/task/178968074	Valid		system	Tile_027-033-000_0-000.jpg		2021-05-11 13:57:14	2021-05-11 16:52:07		NO		IN FOCUS
178968074	https://volunteer.ala.org.au/validate/task/178968074	Valid		system	Tile_027-033-000_0-000.jpg		2021-05-11 16:52:06	2021-05-11 16:52:07		NO		IN FOCUS
178968074	https://volunteer.ala.org.au/validate/task/178968074	Valid		system	Tile_027-033-000_0-000.jpg			2021-05-11 16:52:07		NO		IN FOCUS
178968074	https://volunteer.ala.org.au/validate/task/178968074	Valid		system	Tile_027-033-000_0-000.jpg		2021-05-11 12:51:47	2021-05-11 16:52:07		NO		IN FOCUS
178968075	https://volunteer.ala.org.au/validate/task/178968075	Valid		system	Tile_027-034-000_0-000.jpg		2021-05-11 13:59:01	2021-05-11 16:52:24		NO		IN FOCUS
178968075	https://volunteer.ala.org.au/validate/task/178968075	Valid		system	Tile_027-034-000_0-000.jpg		2021-05-11 16:52:23	2021-05-11 16:52:24		NO		IN FOCUS
178968075	https://volunteer.ala.org.au/validate/task/178968075	Valid		system	Tile_027-034-000_0-000.jpg		2021-05-11 12:52:22	2021-05-11 16:52:24		NO		IN FOCUS
178968075	https://volunteer.ala.org.au/validate/task/178968075	Valid		system	Tile_027-034-000_0-000.jpg			2021-05-11 16:52:24		NO		IN FOCUS
178968076	https://volunteer.ala.org.au/validate/task/178968076	Valid		system	Tile_027-035-000_0-000.jpg		2021-05-11 12:52:56	2021-05-11 16:52:41		NO		IN FOCUS
178968076	https://volunteer.ala.org.au/validate/task/178968076	Valid		system	Tile_027-035-000_0-000.jpg		2021-05-11 13:59:42	2021-05-11 16:52:41		NO		IN FOCUS
178968076	https://volunteer.ala.org.au/validate/task/178968076	Valid		system	Tile_027-035-000_0-000.jpg			2021-05-11 16:52:41		NO		IN FOCUS
[truncated: 2,117 more rows]
