# Supplementary material for: Inferring the age and environmental characteristics of fossil sites using citizen science
Source: PLoS One. 2023 Apr 17;18(4):e0284388. doi: 10.1371/journal.pone.0284388 (PMC10109468; doi:10.1371/journal.pone.0284388)
Supplement: S1 Data — (ZIP) [file pone.0284388.s004.zip › S1_Data Expedition data-all-raw/Exp24-Project-179075352-DwC.xlsx]

## Sheet: All transcribed
taskID	taskURL	validationStatus		validatorID	externalIdentifier		dateTranscribed	dateValidated	individualCount	occurrenceID	occurrenceRemarks	occurrenceStatus		vernacularName
181500767	https://volunteer.ala.org.au/validate/task/181500767	Valid		system	Tile_051-001-000_0-000.jpg		2021-05-31 10:41:09	2021-05-31 10:41:09		NO		IN FOCUS
181500767	https://volunteer.ala.org.au/validate/task/181500767	Valid		system	Tile_051-001-000_0-000.jpg			2021-05-31 10:41:09		NO		IN FOCUS
181500767	https://volunteer.ala.org.au/validate/task/181500767	Valid		system	Tile_051-001-000_0-000.jpg		2021-05-31 10:35:37	2021-05-31 10:41:09		NO		IN FOCUS
181500767	https://volunteer.ala.org.au/validate/task/181500767	Valid		system	Tile_051-001-000_0-000.jpg		2021-05-31 09:57:31	2021-05-31 10:41:09		NO		IN FOCUS
181500770	https://volunteer.ala.org.au/validate/task/181500770	Valid		system	Tile_051-004-000_0-000.jpg			2021-05-31 10:45:00		NO		IN FOCUS
181500770	https://volunteer.ala.org.au/validate/task/181500770	Valid		system	Tile_051-004-000_0-000.jpg		2021-05-31 10:45:00	2021-05-31 10:45:00		NO		IN FOCUS
181500770	https://volunteer.ala.org.au/validate/task/181500770	Valid		system	Tile_051-004-000_0-000.jpg		2021-05-31 09:59:31	2021-05-31 10:45:00		NO		IN FOCUS
181500770	https://volunteer.ala.org.au/validate/task/181500770	Valid		system	Tile_051-004-000_0-000.jpg		2021-05-31 10:36:28	2021-05-31 10:45:00		NO		IN FOCUS
181500771	https://volunteer.ala.org.au/validate/task/181500771	Valid		system	Tile_051-005-000_0-000.jpg			2021-05-31 10:45:18		NO		IN FOCUS
181500771	https://volunteer.ala.org.au/validate/task/181500771	Valid		system	Tile_051-005-000_0-000.jpg		2021-05-31 10:36:56	2021-05-31 10:45:18		NO		IN FOCUS
181500771	https://volunteer.ala.org.au/validate/task/181500771	Valid		system	Tile_051-005-000_0-000.jpg		2021-05-31 10:45:18	2021-05-31 10:45:18		NO		IN FOCUS
181500771	https://volunteer.ala.org.au/validate/task/181500771	Valid		system	Tile_051-005-000_0-000.jpg		2021-05-31 09:59:48	2021-05-31 10:45:18		NO		IN FOCUS
181500773	https://volunteer.ala.org.au/validate/task/181500773	Valid		system	Tile_051-007-000_0-000.jpg			2021-05-31 10:46:38		NO		IN FOCUS
181500773	https://volunteer.ala.org.au/validate/task/181500773	Valid		system	Tile_051-007-000_0-000.jpg		2021-05-31 10:46:37	2021-05-31 10:46:38		NO		IN FOCUS
181500773	https://volunteer.ala.org.au/validate/task/181500773	Valid		system	Tile_051-007-000_0-000.jpg		2021-05-31 10:00:25	2021-05-31 10:46:38		NO		IN FOCUS
181500773	https://volunteer.ala.org.au/validate/task/181500773	Valid		system	Tile_051-007-000_0-000.jpg		2021-05-31 10:37:24	2021-05-31 10:46:38		NO		IN FOCUS
181500778	https://volunteer.ala.org.au/validate/task/181500778	Valid		system	Tile_051-012-000_0-000.jpg		2021-05-31 10:05:59	2021-05-31 10:59:04		NO		IN FOCUS
181500778	https://volunteer.ala.org.au/validate/task/181500778	Valid		system	Tile_051-012-000_0-000.jpg		2021-05-31 10:43:19	2021-05-31 10:59:04		NO		IN FOCUS
181500778	https://volunteer.ala.org.au/validate/task/181500778	Valid		system	Tile_051-012-000_0-000.jpg		2021-05-31 10:59:03	2021-05-31 10:59:04		NO		IN FOCUS
181500778	https://volunteer.ala.org.au/validate/task/181500778	Valid		system	Tile_051-012-000_0-000.jpg			2021-05-31 10:59:04		NO		IN FOCUS
181500780	https://volunteer.ala.org.au/validate/task/181500780	Valid		system	Tile_051-014-000_0-000.jpg		2021-05-31 10:06:30	2021-05-31 11:00:06		NO		IN FOCUS
181500780	https://volunteer.ala.org.au/validate/task/181500780	Valid		system	Tile_051-014-000_0-000.jpg		2021-05-31 11:00:06	2021-05-31 11:00:06		NO		IN FOCUS
181500780	https://volunteer.ala.org.au/validate/task/181500780	Valid		system	Tile_051-014-000_0-000.jpg			2021-05-31 11:00:06		NO		IN FOCUS
181500780	https://volunteer.ala.org.au/validate/task/181500780	Valid		system	Tile_051-014-000_0-000.jpg		2021-05-31 10:43:43	2021-05-31 11:00:06		NO		IN FOCUS
181500782	https://volunteer.ala.org.au/validate/task/181500782	Valid		system	Tile_051-016-000_0-000.jpg		2021-05-31 10:07:03	2021-05-31 11:01:11		NO		IN FOCUS
181500782	https://volunteer.ala.org.au/validate/task/181500782	Valid		system	Tile_051-016-000_0-000.jpg		2021-05-31 11:01:11	2021-05-31 11:01:11		NO		IN FOCUS
181500782	https://volunteer.ala.org.au/validate/task/181500782	Valid		system	Tile_051-016-000_0-000.jpg			2021-05-31 11:01:11		NO		IN FOCUS
181500782	https://volunteer.ala.org.au/validate/task/181500782	Valid		system	Tile_051-016-000_0-000.jpg		2021-05-31 10:44:20	2021-05-31 11:01:11		NO		IN FOCUS
181500768	https://volunteer.ala.org.au/validate/task/181500768	Valid		system	Tile_051-002-000_0-000.jpg		2021-05-31 10:35:51	2021-05-31 11:04:13		NO		IN FOCUS
181500768	https://volunteer.ala.org.au/validate/task/181500768	Valid		system	Tile_051-002-000_0-000.jpg			2021-05-31 11:04:13		NO		IN FOCUS
181500768	https://volunteer.ala.org.au/validate/task/181500768	Valid		system	Tile_051-002-000_0-000.jpg		2021-05-31 10:43:01	2021-05-31 11:04:13	3	YES	MIDDLE	IN FOCUS		Unknown
181500768	https://volunteer.ala.org.au/validate/task/181500768	Valid		system	Tile_051-002-000_0-000.jpg		2021-05-31 09:57:53	2021-05-31 11:04:13		NO		IN FOCUS
181500768	https://volunteer.ala.org.au/validate/task/181500768	Valid		system	Tile_051-002-000_0-000.jpg		2021-05-31 11:04:11	2021-05-31 11:04:13		NO		IN FOCUS
181500769	https://volunteer.ala.org.au/validate/task/181500769	Valid		system	Tile_051-003-000_0-000.jpg		2021-05-31 10:44:09	2021-05-31 11:04:35	2	YES	Both MIDDLE and EDGE	IN FOCUS		Unknown
181500769	https://volunteer.ala.org.au/validate/task/181500769	Valid		system	Tile_051-003-000_0-000.jpg			2021-05-31 11:04:35		NO		IN FOCUS
181500769	https://volunteer.ala.org.au/validate/task/181500769	Valid		system	Tile_051-003-000_0-000.jpg		2021-05-31 10:36:07	2021-05-31 11:04:35		NO		IN FOCUS
181500769	https://volunteer.ala.org.au/validate/task/181500769	Valid		system	Tile_051-003-000_0-000.jpg		2021-05-31 09:59:12	2021-05-31 11:04:35		NO		IN FOCUS
181500769	https://volunteer.ala.org.au/validate/task/181500769	Valid		system	Tile_051-003-000_0-000.jpg		2021-05-31 11:04:35	2021-05-31 11:04:35		NO		IN FOCUS
181500772	https://volunteer.ala.org.au/validate/task/181500772	Valid		system	Tile_051-006-000_0-000.jpg			2021-05-31 11:05:01		NO		IN FOCUS
181500772	https://volunteer.ala.org.au/validate/task/181500772	Valid		system	Tile_051-006-000_0-000.jpg		2021-05-31 11:05:01	2021-05-31 11:05:01		NO		IN FOCUS
181500772	https://volunteer.ala.org.au/validate/task/181500772	Valid		system	Tile_051-006-000_0-000.jpg		2021-05-31 10:00:05	2021-05-31 11:05:01		NO		IN FOCUS
181500772	https://volunteer.ala.org.au/validate/task/181500772	Valid		system	Tile_051-006-000_0-000.jpg		2021-05-31 10:46:19	2021-05-31 11:05:01	2	YES	Both MIDDLE and EDGE	IN FOCUS
181500772	https://volunteer.ala.org.au/validate/task/181500772	Valid		system	Tile_051-006-000_0-000.jpg		2021-05-31 10:37:09	2021-05-31 11:05:01		NO		IN FOCUS
181500774	https://volunteer.ala.org.au/validate/task/181500774	Valid		system	Tile_051-008-000_0-000.jpg		2021-05-31 10:50:17	2021-05-31 11:05:46		NO		IN FOCUS
181500774	https://volunteer.ala.org.au/validate/task/181500774	Valid		system	Tile_051-008-000_0-000.jpg		2021-05-31 10:42:16	2021-05-31 11:05:46		NO		IN FOCUS
181500774	https://volunteer.ala.org.au/validate/task/181500774	Valid		system	Tile_051-008-000_0-000.jpg		2021-05-31 10:01:12	2021-05-31 11:05:46	1	YES	Both MIDDLE and EDGE			Unknown
181500774	https://volunteer.ala.org.au/validate/task/181500774	Valid		system	Tile_051-008-000_0-000.jpg			2021-05-31 11:05:46		NO		IN FOCUS
181500774	https://volunteer.ala.org.au/validate/task/181500774	Valid		system	Tile_051-008-000_0-000.jpg		2021-05-31 11:05:44	2021-05-31 11:05:46		NO		IN FOCUS
181500777	https://volunteer.ala.org.au/validate/task/181500777	Valid		system	Tile_051-011-000_0-000.jpg		2021-05-31 10:43:09	2021-05-31 11:07:21		NO		IN FOCUS
181500777	https://volunteer.ala.org.au/validate/task/181500777	Valid		system	Tile_051-011-000_0-000.jpg		2021-05-31 10:58:45	2021-05-31 11:07:21		NO		IN FOCUS
181500777	https://volunteer.ala.org.au/validate/task/181500777	Valid		system	Tile_051-011-000_0-000.jpg			2021-05-31 11:07:21		NO		IN FOCUS
181500777	https://volunteer.ala.org.au/validate/task/181500777	Valid		system	Tile_051-011-000_0-000.jpg		2021-05-31 11:07:20	2021-05-31 11:07:21		NO		IN FOCUS
181500777	https://volunteer.ala.org.au/validate/task/181500777	Valid		system	Tile_051-011-000_0-000.jpg		2021-05-31 10:05:41	2021-05-31 11:07:21		YES		IN FOCUS		Unknown
181500779	https://volunteer.ala.org.au/validate/task/181500779	Valid		system	Tile_051-013-000_0-000.jpg		2021-05-31 10:59:51	2021-05-31 11:07:43	1	YES	MIDDLE	IN FOCUS		Unknown
181500779	https://volunteer.ala.org.au/validate/task/181500779	Valid		system	Tile_051-013-000_0-000.jpg		2021-05-31 11:07:42	2021-05-31 11:07:43		NO		IN FOCUS
181500779	https://volunteer.ala.org.au/validate/task/181500779	Valid		system	Tile_051-013-000_0-000.jpg			2021-05-31 11:07:43		NO		IN FOCUS
181500779	https://volunteer.ala.org.au/validate/task/181500779	Valid		system	Tile_051-013-000_0-000.jpg		2021-05-31 10:06:14	2021-05-31 11:07:43		NO		IN FOCUS
181500779	https://volunteer.ala.org.au/validate/task/181500779	Valid		system	Tile_051-013-000_0-000.jpg		2021-05-31 10:43:32	2021-05-31 11:07:43		NO		IN FOCUS
181500781	https://volunteer.ala.org.au/validate/task/181500781	Valid		system	Tile_051-015-000_0-000.jpg		2021-05-31 10:43:56	2021-05-31 11:08:06		NO		IN FOCUS
181500781	https://volunteer.ala.org.au/validate/task/181500781	Valid		system	Tile_051-015-000_0-000.jpg		2021-05-31 11:08:05	2021-05-31 11:08:06		NO		IN FOCUS
181500781	https://volunteer.ala.org.au/validate/task/181500781	Valid		system	Tile_051-015-000_0-000.jpg		2021-05-31 11:00:50	2021-05-31 11:08:06	1	YES	MIDDLE	IN FOCUS		Unknown
181500781	https://volunteer.ala.org.au/validate/task/181500781	Valid		system	Tile_051-015-000_0-000.jpg			2021-05-31 11:08:06		NO		IN FOCUS
181500781	https://volunteer.ala.org.au/validate/task/181500781	Valid		system	Tile_051-015-000_0-000.jpg		2021-05-31 10:06:46	2021-05-31 11:08:06		NO		IN FOCUS
181500783	https://volunteer.ala.org.au/validate/task/181500783	Valid		system	Tile_051-017-000_0-000.jpg			2021-05-31 11:08:34		NO		IN FOCUS
181500783	https://volunteer.ala.org.au/validate/task/181500783	Valid		system	Tile_051-017-000_0-000.jpg		2021-05-31 10:44:33	2021-05-31 11:08:34		NO		IN FOCUS
181500783	https://volunteer.ala.org.au/validate/task/181500783	Valid		system	Tile_051-017-000_0-000.jpg		2021-05-31 11:02:20	2021-05-31 11:08:34	2	YES	Both MIDDLE and EDGE	IN FOCUS		Unknown
181500783	https://volunteer.ala.org.au/validate/task/181500783	Valid		system	Tile_051-017-000_0-000.jpg		2021-05-31 11:08:33	2021-05-31 11:08:34		NO		IN FOCUS
181500783	https://volunteer.ala.org.au/validate/task/181500783	Valid		system	Tile_051-017-000_0-000.jpg		2021-05-31 10:07:18	2021-05-31 11:08:34		NO		IN FOCUS
181500785	https://volunteer.ala.org.au/validate/task/181500785	Valid		system	Tile_051-019-000_0-000.jpg			2021-05-31 11:09:41		NO		IN FOCUS
181500785	https://volunteer.ala.org.au/validate/task/181500785	Valid		system	Tile_051-019-000_0-000.jpg			2021-05-31 11:09:41		NO		IN FOCUS
181500785	https://volunteer.ala.org.au/validate/task/181500785	Valid		system	Tile_051-019-000_0-000.jpg		2021-05-31 10:44:59	2021-05-31 11:09:41		NO		IN FOCUS
181500785	https://volunteer.ala.org.au/validate/task/181500785	Valid		system	Tile_051-019-000_0-000.jpg		2021-05-31 11:09:40	2021-05-31 11:09:41		NO		IN FOCUS
181500785	https://volunteer.ala.org.au/validate/task/181500785	Valid		system	Tile_051-019-000_0-000.jpg		2021-05-31 10:08:55	2021-05-31 11:09:41		NO		IN FOCUS
181500786	https://volunteer.ala.org.au/validate/task/181500786	Valid		system	Tile_051-020-000_0-000.jpg			2021-05-31 11:10:13		NO		IN FOCUS
181500786	https://volunteer.ala.org.au/validate/task/181500786	Valid		system	Tile_051-020-000_0-000.jpg		2021-05-31 11:10:12	2021-05-31 11:10:13		NO		IN FOCUS
181500786	https://volunteer.ala.org.au/validate/task/181500786	Valid		system	Tile_051-020-000_0-000.jpg		2021-05-31 10:45:13	2021-05-31 11:10:13		NO		IN FOCUS
181500786	https://volunteer.ala.org.au/validate/task/181500786	Valid		system	Tile_051-020-000_0-000.jpg		2021-05-31 10:09:11	2021-05-31 11:10:13		NO		IN FOCUS
181500786	https://volunteer.ala.org.au/validate/task/181500786	Valid		system	Tile_051-020-000_0-000.jpg		2021-05-31 11:11:00	2021-05-31 11:10:13	2	YES	MIDDLE	IN FOCUS		Unknown
181500787	https://volunteer.ala.org.au/validate/task/181500787	Valid		system	Tile_051-021-000_0-000.jpg			2021-05-31 11:10:42		NO		IN FOCUS
181500787	https://volunteer.ala.org.au/validate/task/181500787	Valid		system	Tile_051-021-000_0-000.jpg		2021-05-31 11:10:42	2021-05-31 11:10:42		NO		IN FOCUS
181500787	https://volunteer.ala.org.au/validate/task/181500787	Valid		system	Tile_051-021-000_0-000.jpg		2021-05-31 10:45:24	2021-05-31 11:10:42		NO		IN FOCUS
181500787	https://volunteer.ala.org.au/validate/task/181500787	Valid		system	Tile_051-021-000_0-000.jpg		2021-05-31 10:09:27	2021-05-31 11:10:42		NO		IN FOCUS
181500789	https://volunteer.ala.org.au/validate/task/181500789	Valid		system	Tile_051-023-000_0-000.jpg		2021-05-31 11:11:31	2021-05-31 11:11:31		NO		IN FOCUS
181500789	https://volunteer.ala.org.au/validate/task/181500789	Valid		system	Tile_051-023-000_0-000.jpg		2021-05-31 10:45:55	2021-05-31 11:11:31		NO		IN FOCUS
181500789	https://volunteer.ala.org.au/validate/task/181500789	Valid		system	Tile_051-023-000_0-000.jpg		2021-05-31 10:14:47	2021-05-31 11:11:31		NO		IN FOCUS
181500789	https://volunteer.ala.org.au/validate/task/181500789	Valid		system	Tile_051-023-000_0-000.jpg			2021-05-31 11:11:31		NO		IN FOCUS
181500790	https://volunteer.ala.org.au/validate/task/181500790	Valid		system	Tile_051-024-000_0-000.jpg			2021-05-31 11:12:40		NO		IN FOCUS
181500790	https://volunteer.ala.org.au/validate/task/181500790	Valid		system	Tile_051-024-000_0-000.jpg		2021-05-31 11:12:39	2021-05-31 11:12:40		NO		IN FOCUS
181500790	https://volunteer.ala.org.au/validate/task/181500790	Valid		system	Tile_051-024-000_0-000.jpg		2021-05-31 10:46:17	2021-05-31 11:12:40		NO		IN FOCUS
181500790	https://volunteer.ala.org.au/validate/task/181500790	Valid		system	Tile_051-024-000_0-000.jpg		2021-05-31 10:15:00	2021-05-31 11:12:40		NO		IN FOCUS
181500791	https://volunteer.ala.org.au/validate/task/181500791	Valid		system	Tile_051-025-000_0-000.jpg			2021-05-31 11:13:08		NO		IN FOCUS
181500791	https://volunteer.ala.org.au/validate/task/181500791	Valid		system	Tile_051-025-000_0-000.jpg		2021-05-31 10:46:30	2021-05-31 11:13:08		NO		IN FOCUS
181500791	https://volunteer.ala.org.au/validate/task/181500791	Valid		system	Tile_051-025-000_0-000.jpg		2021-05-31 11:13:07	2021-05-31 11:13:08		NO		IN FOCUS
181500791	https://volunteer.ala.org.au/validate/task/181500791	Valid		system	Tile_051-025-000_0-000.jpg		2021-05-31 10:15:16	2021-05-31 11:13:08		NO		IN FOCUS
181500792	https://volunteer.ala.org.au/validate/task/181500792	Valid		system	Tile_051-026-000_0-000.jpg		2021-05-31 10:15:32	2021-05-31 11:13:40		NO		IN FOCUS
181500792	https://volunteer.ala.org.au/validate/task/181500792	Valid		system	Tile_051-026-000_0-000.jpg		2021-05-31 10:46:51	2021-05-31 11:13:40		NO		IN FOCUS
181500792	https://volunteer.ala.org.au/validate/task/181500792	Valid		system	Tile_051-026-000_0-000.jpg			2021-05-31 11:13:40		NO		IN FOCUS
181500792	https://volunteer.ala.org.au/validate/task/181500792	Valid		system	Tile_051-026-000_0-000.jpg		2021-05-31 11:13:39	2021-05-31 11:13:40		NO		IN FOCUS
181500793	https://volunteer.ala.org.au/validate/task/181500793	Valid		system	Tile_051-027-000_0-000.jpg		2021-05-31 10:47:03	2021-05-31 11:14:08		NO		IN FOCUS
181500793	https://volunteer.ala.org.au/validate/task/181500793	Valid		system	Tile_051-027-000_0-000.jpg			2021-05-31 11:14:08		NO		IN FOCUS
181500793	https://volunteer.ala.org.au/validate/task/181500793	Valid		system	Tile_051-027-000_0-000.jpg		2021-05-31 11:14:07	2021-05-31 11:14:08		NO		IN FOCUS
181500793	https://volunteer.ala.org.au/validate/task/181500793	Valid		system	Tile_051-027-000_0-000.jpg		2021-05-31 10:15:46	2021-05-31 11:14:08		NO		IN FOCUS
181500794	https://volunteer.ala.org.au/validate/task/181500794	Valid		system	Tile_051-028-000_0-000.jpg		2021-05-31 10:16:02	2021-05-31 11:14:34		NO		IN FOCUS
181500794	https://volunteer.ala.org.au/validate/task/181500794	Valid		system	Tile_051-028-000_0-000.jpg		2021-05-31 10:47:18	2021-05-31 11:14:34		NO		IN FOCUS
181500794	https://volunteer.ala.org.au/validate/task/181500794	Valid		system	Tile_051-028-000_0-000.jpg		2021-05-31 11:14:33	2021-05-31 11:14:34		NO		IN FOCUS
181500794	https://volunteer.ala.org.au/validate/task/181500794	Valid		system	Tile_051-028-000_0-000.jpg			2021-05-31 11:14:34		NO		IN FOCUS
181500795	https://volunteer.ala.org.au/validate/task/181500795	Valid		system	Tile_051-029-000_0-000.jpg		2021-05-31 11:15:29	2021-05-31 11:15:29		NO		IN FOCUS
181500795	https://volunteer.ala.org.au/validate/task/181500795	Valid		system	Tile_051-029-000_0-000.jpg		2021-05-31 10:47:35	2021-05-31 11:15:29		NO		IN FOCUS
181500795	https://volunteer.ala.org.au/validate/task/181500795	Valid		system	Tile_051-029-000_0-000.jpg			2021-05-31 11:15:29		NO		IN FOCUS
181500795	https://volunteer.ala.org.au/validate/task/181500795	Valid		system	Tile_051-029-000_0-000.jpg		2021-05-31 10:16:16	2021-05-31 11:15:29		NO		IN FOCUS
181500796	https://volunteer.ala.org.au/validate/task/181500796	Valid		system	Tile_051-030-000_0-000.jpg		2021-05-31 11:16:03	2021-05-31 11:16:04		NO		IN FOCUS
181500796	https://volunteer.ala.org.au/validate/task/181500796	Valid		system	Tile_051-030-000_0-000.jpg			2021-05-31 11:16:04		NO		IN FOCUS
181500796	https://volunteer.ala.org.au/validate/task/181500796	Valid		system	Tile_051-030-000_0-000.jpg		2021-05-31 10:47:49	2021-05-31 11:16:04		NO		IN FOCUS
181500796	https://volunteer.ala.org.au/validate/task/181500796	Valid		system	Tile_051-030-000_0-000.jpg		2021-05-31 10:16:40	2021-05-31 11:16:04		NO		IN FOCUS
181500797	https://volunteer.ala.org.au/validate/task/181500797	Valid		system	Tile_051-031-000_0-000.jpg			2021-05-31 11:16:20		NO		IN FOCUS
181500797	https://volunteer.ala.org.au/validate/task/181500797	Valid		system	Tile_051-031-000_0-000.jpg		2021-05-31 10:48:01	2021-05-31 11:16:20		NO		IN FOCUS
181500797	https://volunteer.ala.org.au/validate/task/181500797	Valid		system	Tile_051-031-000_0-000.jpg		2021-05-31 10:16:52	2021-05-31 11:16:20		NO		IN FOCUS
181500797	https://volunteer.ala.org.au/validate/task/181500797	Valid		system	Tile_051-031-000_0-000.jpg		2021-05-31 11:16:19	2021-05-31 11:16:20		NO		IN FOCUS
181500798	https://volunteer.ala.org.au/validate/task/181500798	Valid		system	Tile_051-032-000_0-000.jpg		2021-05-31 11:17:05	2021-05-31 11:17:06		NO		IN FOCUS
181500798	https://volunteer.ala.org.au/validate/task/181500798	Valid		system	Tile_051-032-000_0-000.jpg		2021-05-31 10:17:04	2021-05-31 11:17:06		NO		IN FOCUS
181500798	https://volunteer.ala.org.au/validate/task/181500798	Valid		system	Tile_051-032-000_0-000.jpg		2021-05-31 10:48:12	2021-05-31 11:17:06		NO		IN FOCUS
181500798	https://volunteer.ala.org.au/validate/task/181500798	Valid		system	Tile_051-032-000_0-000.jpg			2021-05-31 11:17:06		NO		IN FOCUS
181500799	https://volunteer.ala.org.au/validate/task/181500799	Valid		system	Tile_051-033-000_0-000.jpg			2021-05-31 11:17:37		NO		IN FOCUS
181500799	https://volunteer.ala.org.au/validate/task/181500799	Valid		system	Tile_051-033-000_0-000.jpg		2021-05-31 10:17:17	2021-05-31 11:17:37		NO		IN FOCUS
181500799	https://volunteer.ala.org.au/validate/task/181500799	Valid		system	Tile_051-033-000_0-000.jpg		2021-05-31 11:17:36	2021-05-31 11:17:37		NO		IN FOCUS
181500799	https://volunteer.ala.org.au/validate/task/181500799	Valid		system	Tile_051-033-000_0-000.jpg		2021-05-31 10:48:27	2021-05-31 11:17:37		NO		IN FOCUS
181500800	https://volunteer.ala.org.au/validate/task/181500800	Valid		system	Tile_051-034-000_0-000.jpg			2021-05-31 11:18:00		NO		IN FOCUS
181500800	https://volunteer.ala.org.au/validate/task/181500800	Valid		system	Tile_051-034-000_0-000.jpg		2021-05-31 10:48:39	2021-05-31 11:18:00		NO		IN FOCUS
181500800	https://volunteer.ala.org.au/validate/task/181500800	Valid		system	Tile_051-034-000_0-000.jpg		2021-05-31 10:17:27	2021-05-31 11:18:00		NO		IN FOCUS
181500800	https://volunteer.ala.org.au/validate/task/181500800	Valid		system	Tile_051-034-000_0-000.jpg		2021-05-31 11:17:59	2021-05-31 11:18:00		NO		IN FOCUS
181500801	https://volunteer.ala.org.au/validate/task/181500801	Valid		system	Tile_051-035-000_0-000.jpg		2021-05-31 11:18:21	2021-05-31 11:18:22		NO		IN FOCUS
181500801	https://volunteer.ala.org.au/validate/task/181500801	Valid		system	Tile_051-035-000_0-000.jpg			2021-05-31 11:18:22		NO		IN FOCUS
181500801	https://volunteer.ala.org.au/validate/task/181500801	Valid		system	Tile_051-035-000_0-000.jpg		2021-05-31 10:17:39	2021-05-31 11:18:22		NO		IN FOCUS
181500801	https://volunteer.ala.org.au/validate/task/181500801	Valid		system	Tile_051-035-000_0-000.jpg		2021-05-31 10:48:51	2021-05-31 11:18:22		NO		IN FOCUS
181500802	https://volunteer.ala.org.au/validate/task/181500802	Valid		system	Tile_051-036-000_0-000.jpg		2021-05-31 10:49:03	2021-05-31 11:19:13		NO		IN FOCUS
181500802	https://volunteer.ala.org.au/validate/task/181500802	Valid		system	Tile_051-036-000_0-000.jpg		2021-05-31 11:19:12	2021-05-31 11:19:13		NO		IN FOCUS
181500802	https://volunteer.ala.org.au/validate/task/181500802	Valid		system	Tile_051-036-000_0-000.jpg			2021-05-31 11:19:13		NO		IN FOCUS
181500802	https://volunteer.ala.org.au/validate/task/181500802	Valid		system	Tile_051-036-000_0-000.jpg		2021-05-31 10:17:50	2021-05-31 11:19:13		NO		IN FOCUS
181500805	https://volunteer.ala.org.au/validate/task/181500805	Valid		system	Tile_051-039-000_0-000.jpg			2021-05-31 11:29:33		NO		IN FOCUS
181500805	https://volunteer.ala.org.au/validate/task/181500805	Valid		system	Tile_051-039-000_0-000.jpg		2021-05-31 10:18:58	2021-05-31 11:29:33		NO		IN FOCUS
181500805	https://volunteer.ala.org.au/validate/task/181500805	Valid		system	Tile_051-039-000_0-000.jpg		2021-05-31 11:29:32	2021-05-31 11:29:33		NO		IN FOCUS
181500805	https://volunteer.ala.org.au/validate/task/181500805	Valid		system	Tile_051-039-000_0-000.jpg		2021-05-31 10:49:42	2021-05-31 11:29:33		NO		IN FOCUS
181500806	https://volunteer.ala.org.au/validate/task/181500806	Valid		system	Tile_051-040-000_0-000.jpg		2021-05-31 10:49:54	2021-05-31 11:35:24		NO		IN FOCUS
181500806	https://volunteer.ala.org.au/validate/task/181500806	Valid		system	Tile_051-040-000_0-000.jpg			2021-05-31 11:35:24		NO		IN FOCUS
181500806	https://volunteer.ala.org.au/validate/task/181500806	Valid		system	Tile_051-040-000_0-000.jpg		2021-05-31 11:35:23	2021-05-31 11:35:24		NO		IN FOCUS
181500806	https://volunteer.ala.org.au/validate/task/181500806	Valid		system	Tile_051-040-000_0-000.jpg		2021-05-31 10:19:17	2021-05-31 11:35:24		NO		IN FOCUS
181500807	https://volunteer.ala.org.au/validate/task/181500807	Valid		system	Tile_051-041-000_0-000.jpg		2021-05-31 10:19:32	2021-05-31 11:35:54		NO		IN FOCUS
181500807	https://volunteer.ala.org.au/validate/task/181500807	Valid		system	Tile_051-041-000_0-000.jpg		2021-05-31 10:50:10	2021-05-31 11:35:54		NO		IN FOCUS
181500807	https://volunteer.ala.org.au/validate/task/181500807	Valid		system	Tile_051-041-000_0-000.jpg		2021-05-31 11:35:53	2021-05-31 11:35:54		NO		IN FOCUS
181500807	https://volunteer.ala.org.au/validate/task/181500807	Valid		system	Tile_051-041-000_0-000.jpg			2021-05-31 11:35:54		NO		IN FOCUS
181500808	https://volunteer.ala.org.au/validate/task/181500808	Valid		system	Tile_051-042-000_0-000.jpg		2021-05-31 10:50:22	2021-05-31 11:36:16		NO		IN FOCUS
181500808	https://volunteer.ala.org.au/validate/task/181500808	Valid		system	Tile_051-042-000_0-000.jpg			2021-05-31 11:36:16		NO		IN FOCUS
181500808	https://volunteer.ala.org.au/validate/task/181500808	Valid		system	Tile_051-042-000_0-000.jpg		2021-05-31 10:19:44	2021-05-31 11:36:16		NO		IN FOCUS
181500808	https://volunteer.ala.org.au/validate/task/181500808	Valid		system	Tile_051-042-000_0-000.jpg		2021-05-31 11:36:15	2021-05-31 11:36:16		NO		IN FOCUS
181500809	https://volunteer.ala.org.au/validate/task/181500809	Valid		system	Tile_051-043-000_0-000.jpg			2021-05-31 11:36:37		NO		IN FOCUS
181500809	https://volunteer.ala.org.au/validate/task/181500809	Valid		system	Tile_051-043-000_0-000.jpg		2021-05-31 11:36:37	2021-05-31 11:36:37		NO		IN FOCUS
181500809	https://volunteer.ala.org.au/validate/task/181500809	Valid		system	Tile_051-043-000_0-000.jpg		2021-05-31 10:19:55	2021-05-31 11:36:37		NO		IN FOCUS
181500809	https://volunteer.ala.org.au/validate/task/181500809	Valid		system	Tile_051-043-000_0-000.jpg		2021-05-31 10:50:39	2021-05-31 11:36:37		NO		IN FOCUS
181500810	https://volunteer.ala.org.au/validate/task/181500810	Valid		system	Tile_051-044-000_0-000.jpg		2021-05-31 10:50:57	2021-05-31 11:38:11		NO		IN FOCUS
181500810	https://volunteer.ala.org.au/validate/task/181500810	Valid		system	Tile_051-044-000_0-000.jpg			2021-05-31 11:38:11		NO		IN FOCUS
181500810	https://volunteer.ala.org.au/validate/task/181500810	Valid		system	Tile_051-044-000_0-000.jpg		2021-05-31 10:20:06	2021-05-31 11:38:11		NO		IN FOCUS
181500810	https://volunteer.ala.org.au/validate/task/181500810	Valid		system	Tile_051-044-000_0-000.jpg		2021-05-31 11:38:11	2021-05-31 11:38:11		NO		IN FOCUS
181500811	https://volunteer.ala.org.au/validate/task/181500811	Valid		system	Tile_051-045-000_0-000.jpg		2021-05-31 11:38:42	2021-05-31 11:38:43		NO		IN FOCUS
181500811	https://volunteer.ala.org.au/validate/task/181500811	Valid		system	Tile_051-045-000_0-000.jpg		2021-05-31 10:20:19	2021-05-31 11:38:43		NO		IN FOCUS
181500811	https://volunteer.ala.org.au/validate/task/181500811	Valid		system	Tile_051-045-000_0-000.jpg			2021-05-31 11:38:43		NO		IN FOCUS
181500811	https://volunteer.ala.org.au/validate/task/181500811	Valid		system	Tile_051-045-000_0-000.jpg		2021-05-31 10:51:09	2021-05-31 11:38:43		NO		IN FOCUS
181500804	https://volunteer.ala.org.au/validate/task/181500804	Valid		system	Tile_051-038-000_0-000.jpg		2021-05-31 11:20:01	2021-05-31 11:39:54		NO		IN FOCUS
181500804	https://volunteer.ala.org.au/validate/task/181500804	Valid		system	Tile_051-038-000_0-000.jpg		2021-05-31 10:49:30	2021-05-31 11:39:54		NO		IN FOCUS
181500804	https://volunteer.ala.org.au/validate/task/181500804	Valid		system	Tile_051-038-000_0-000.jpg			2021-05-31 11:39:54		NO		IN FOCUS
181500804	https://volunteer.ala.org.au/validate/task/181500804	Valid		system	Tile_051-038-000_0-000.jpg		2021-05-31 10:18:47	2021-05-31 11:39:54		NO
181500804	https://volunteer.ala.org.au/validate/task/181500804	Valid		system	Tile_051-038-000_0-000.jpg		2021-05-31 11:39:53	2021-05-31 11:39:54		NO		IN FOCUS
181500812	https://volunteer.ala.org.au/validate/task/181500812	Valid		system	Tile_051-046-000_0-000.jpg		2021-05-31 10:51:24	2021-05-31 11:40:08		NO		IN FOCUS
181500812	https://volunteer.ala.org.au/validate/task/181500812	Valid		system	Tile_051-046-000_0-000.jpg		2021-05-31 11:40:08	2021-05-31 11:40:08		NO		IN FOCUS
181500812	https://volunteer.ala.org.au/validate/task/181500812	Valid		system	Tile_051-046-000_0-000.jpg		2021-05-31 10:20:34	2021-05-31 11:40:08		NO		IN FOCUS
181500812	https://volunteer.ala.org.au/validate/task/181500812	Valid		system	Tile_051-046-000_0-000.jpg			2021-05-31 11:40:08		NO		IN FOCUS
181500812	https://volunteer.ala.org.au/validate/task/181500812	Valid		system	Tile_051-046-000_0-000.jpg		2021-05-31 11:40:08	2021-05-31 11:40:08		NO		IN FOCUS
181500813	https://volunteer.ala.org.au/validate/task/181500813	Valid		system	Tile_051-047-000_0-000.jpg			2021-05-31 11:40:21		NO		IN FOCUS
181500813	https://volunteer.ala.org.au/validate/task/181500813	Valid		system	Tile_051-047-000_0-000.jpg		2021-05-31 10:20:52	2021-05-31 11:40:21		NO		IN FOCUS
181500813	https://volunteer.ala.org.au/validate/task/181500813	Valid		system	Tile_051-047-000_0-000.jpg		2021-05-31 10:51:38	2021-05-31 11:40:21		NO		IN FOCUS
181500813	https://volunteer.ala.org.au/validate/task/181500813	Valid		system	Tile_051-047-000_0-000.jpg		2021-05-31 11:40:20	2021-05-31 11:40:21		NO		IN FOCUS
181500814	https://volunteer.ala.org.au/validate/task/181500814	Valid		system	Tile_051-048-000_0-000.jpg		2021-05-31 10:51:49	2021-05-31 11:40:33		NO		IN FOCUS
181500814	https://volunteer.ala.org.au/validate/task/181500814	Valid		system	Tile_051-048-000_0-000.jpg		2021-05-31 11:40:32	2021-05-31 11:40:33		NO		IN FOCUS
181500814	https://volunteer.ala.org.au/validate/task/181500814	Valid		system	Tile_051-048-000_0-000.jpg			2021-05-31 11:40:33		NO		IN FOCUS
181500814	https://volunteer.ala.org.au/validate/task/181500814	Valid		system	Tile_051-048-000_0-000.jpg		2021-05-31 10:21:07	2021-05-31 11:40:33		NO		IN FOCUS
181500815	https://volunteer.ala.org.au/validate/task/181500815	Valid		system	Tile_051-049-000_0-000.jpg		2021-05-31 11:40:43	2021-05-31 11:40:44		NO		IN FOCUS
181500815	https://volunteer.ala.org.au/validate/task/181500815	Valid		system	Tile_051-049-000_0-000.jpg		2021-05-31 10:52:04	2021-05-31 11:40:44		NO		IN FOCUS
181500815	https://volunteer.ala.org.au/validate/task/181500815	Valid		system	Tile_051-049-000_0-000.jpg			2021-05-31 11:40:44		NO		IN FOCUS
181500815	https://volunteer.ala.org.au/validate/task/181500815	Valid		system	Tile_051-049-000_0-000.jpg		2021-05-31 10:21:21	2021-05-31 11:40:44		NO		IN FOCUS
181500817	https://volunteer.ala.org.au/validate/task/181500817	Valid		system	Tile_051-051-000_0-000.jpg			2021-05-31 11:41:00		NO		IN FOCUS
181500817	https://volunteer.ala.org.au/validate/task/181500817	Valid		system	Tile_051-051-000_0-000.jpg		2021-05-31 10:52:28	2021-05-31 11:41:00		NO		IN FOCUS
181500817	https://volunteer.ala.org.au/validate/task/181500817	Valid		system	Tile_051-051-000_0-000.jpg		2021-05-31 11:40:59	2021-05-31 11:41:00		NO		IN FOCUS
181500817	https://volunteer.ala.org.au/validate/task/181500817	Valid		system	Tile_051-051-000_0-000.jpg		2021-05-31 10:22:43	2021-05-31 11:41:00		NO		IN FOCUS
181500818	https://volunteer.ala.org.au/validate/task/181500818	Valid		system	Tile_051-052-000_0-000.jpg			2021-05-31 11:41:10		NO		IN FOCUS
181500818	https://volunteer.ala.org.au/validate/task/181500818	Valid		system	Tile_051-052-000_0-000.jpg		2021-05-31 10:22:56	2021-05-31 11:41:10		NO		IN FOCUS
181500818	https://volunteer.ala.org.au/validate/task/181500818	Valid		system	Tile_051-052-000_0-000.jpg		2021-05-31 11:41:09	2021-05-31 11:41:10		NO		IN FOCUS
181500818	https://volunteer.ala.org.au/validate/task/181500818	Valid		system	Tile_051-052-000_0-000.jpg		2021-05-31 10:52:45	2021-05-31 11:41:10		NO		IN FOCUS
181500819	https://volunteer.ala.org.au/validate/task/181500819	Valid		system	Tile_051-053-000_0-000.jpg		2021-05-31 10:23:09	2021-05-31 11:41:22		NO		IN FOCUS
181500819	https://volunteer.ala.org.au/validate/task/181500819	Valid		system	Tile_051-053-000_0-000.jpg			2021-05-31 11:41:22		NO		IN FOCUS
181500819	https://volunteer.ala.org.au/validate/task/181500819	Valid		system	Tile_051-053-000_0-000.jpg		2021-05-31 11:41:20	2021-05-31 11:41:22		NO		IN FOCUS
181500819	https://volunteer.ala.org.au/validate/task/181500819	Valid		system	Tile_051-053-000_0-000.jpg		2021-05-31 10:52:58	2021-05-31 11:41:22		NO		IN FOCUS
181500820	https://volunteer.ala.org.au/validate/task/181500820	Valid		system	Tile_051-054-000_0-000.jpg		2021-05-31 11:41:31	2021-05-31 11:41:32		NO		IN FOCUS
181500820	https://volunteer.ala.org.au/validate/task/181500820	Valid		system	Tile_051-054-000_0-000.jpg		2021-05-31 10:23:23	2021-05-31 11:41:32		NO		IN FOCUS
181500820	https://volunteer.ala.org.au/validate/task/181500820	Valid		system	Tile_051-054-000_0-000.jpg			2021-05-31 11:41:32		NO		IN FOCUS
181500820	https://volunteer.ala.org.au/validate/task/181500820	Valid		system	Tile_051-054-000_0-000.jpg		2021-05-31 10:53:10	2021-05-31 11:41:32		NO		IN FOCUS
181500820	https://volunteer.ala.org.au/validate/task/181500820	Valid		system	Tile_051-054-000_0-000.jpg		2021-05-31 11:43:24	2021-05-31 11:41:32		NO		IN FOCUS
181500821	https://volunteer.ala.org.au/validate/task/181500821	Valid		system	Tile_051-055-000_0-000.jpg		2021-05-31 10:23:36	2021-05-31 11:41:42		NO		IN FOCUS
181500821	https://volunteer.ala.org.au/validate/task/181500821	Valid		system	Tile_051-055-000_0-000.jpg			2021-05-31 11:41:42		NO		IN FOCUS
181500821	https://volunteer.ala.org.au/validate/task/181500821	Valid		system	Tile_051-055-000_0-000.jpg		2021-05-31 11:41:41	2021-05-31 11:41:42		NO		IN FOCUS
181500821	https://volunteer.ala.org.au/validate/task/181500821	Valid		system	Tile_051-055-000_0-000.jpg		2021-05-31 10:53:22	2021-05-31 11:41:42		NO		IN FOCUS
181500822	https://volunteer.ala.org.au/validate/task/181500822	Valid		system	Tile_051-056-000_0-000.jpg		2021-05-31 11:41:53	2021-05-31 11:41:53		NO		IN FOCUS
181500822	https://volunteer.ala.org.au/validate/task/181500822	Valid		system	Tile_051-056-000_0-000.jpg		2021-05-31 10:53:33	2021-05-31 11:41:53		NO		IN FOCUS
181500822	https://volunteer.ala.org.au/validate/task/181500822	Valid		system	Tile_051-056-000_0-000.jpg			2021-05-31 11:41:53		NO		IN FOCUS
181500822	https://volunteer.ala.org.au/validate/task/181500822	Valid		system	Tile_051-056-000_0-000.jpg		2021-05-31 10:23:48	2021-05-31 11:41:53		NO		IN FOCUS
181500826	https://volunteer.ala.org.au/validate/task/181500826	Valid		system	Tile_051-060-000_0-000.jpg		2021-05-31 10:25:17	2021-05-31 11:42:31		NO		IN FOCUS
181500826	https://volunteer.ala.org.au/validate/task/181500826	Valid		system	Tile_051-060-000_0-000.jpg		2021-05-31 10:54:31	2021-05-31 11:42:31		NO		IN FOCUS
181500826	https://volunteer.ala.org.au/validate/task/181500826	Valid		system	Tile_051-060-000_0-000.jpg			2021-05-31 11:42:31		NO		IN FOCUS
181500826	https://volunteer.ala.org.au/validate/task/181500826	Valid		system	Tile_051-060-000_0-000.jpg		2021-05-31 11:42:30	2021-05-31 11:42:31		NO		IN FOCUS
181500827	https://volunteer.ala.org.au/validate/task/181500827	Valid		system	Tile_052-001-000_0-000.jpg			2021-05-31 11:42:42		NO		IN FOCUS
181500827	https://volunteer.ala.org.au/validate/task/181500827	Valid		system	Tile_052-001-000_0-000.jpg		2021-05-31 10:54:44	2021-05-31 11:42:42		NO		IN FOCUS
181500827	https://volunteer.ala.org.au/validate/task/181500827	Valid		system	Tile_052-001-000_0-000.jpg		2021-05-31 11:42:40	2021-05-31 11:42:42		NO		IN FOCUS
181500827	https://volunteer.ala.org.au/validate/task/181500827	Valid		system	Tile_052-001-000_0-000.jpg		2021-05-31 10:25:28	2021-05-31 11:42:42		NO		IN FOCUS
181500828	https://volunteer.ala.org.au/validate/task/181500828	Valid		system	Tile_052-002-000_0-000.jpg		2021-05-31 10:25:38	2021-05-31 11:42:53		NO		IN FOCUS
181500828	https://volunteer.ala.org.au/validate/task/181500828	Valid		system	Tile_052-002-000_0-000.jpg		2021-05-31 11:42:52	2021-05-31 11:42:53		NO		IN FOCUS
181500828	https://volunteer.ala.org.au/validate/task/181500828	Valid		system	Tile_052-002-000_0-000.jpg			2021-05-31 11:42:53		NO		IN FOCUS
181500828	https://volunteer.ala.org.au/validate/task/181500828	Valid		system	Tile_052-002-000_0-000.jpg		2021-05-31 10:54:59	2021-05-31 11:42:53		NO		IN FOCUS
181500829	https://volunteer.ala.org.au/validate/task/181500829	Valid		system	Tile_052-003-000_0-000.jpg		2021-05-31 11:43:02	2021-05-31 11:43:03		NO		IN FOCUS
181500829	https://volunteer.ala.org.au/validate/task/181500829	Valid		system	Tile_052-003-000_0-000.jpg		2021-05-31 10:57:17	2021-05-31 11:43:03		NO		IN FOCUS
181500829	https://volunteer.ala.org.au/validate/task/181500829	Valid		system	Tile_052-003-000_0-000.jpg			2021-05-31 11:43:03		NO		IN FOCUS
181500829	https://volunteer.ala.org.au/validate/task/181500829	Valid		system	Tile_052-003-000_0-000.jpg		2021-05-31 10:25:48	2021-05-31 11:43:03		NO		IN FOCUS
181500830	https://volunteer.ala.org.au/validate/task/181500830	Valid		system	Tile_052-004-000_0-000.jpg		2021-05-31 10:25:57	2021-05-31 11:43:13		NO		IN FOCUS
181500830	https://volunteer.ala.org.au/validate/task/181500830	Valid		system	Tile_052-004-000_0-000.jpg			2021-05-31 11:43:13		NO		IN FOCUS
181500830	https://volunteer.ala.org.au/validate/task/181500830	Valid		system	Tile_052-004-000_0-000.jpg		2021-05-31 11:43:12	2021-05-31 11:43:13		NO		IN FOCUS
181500830	https://volunteer.ala.org.au/validate/task/181500830	Valid		system	Tile_052-004-000_0-000.jpg		2021-05-31 11:04:46	2021-05-31 11:43:13		NO		IN FOCUS
181500823	https://volunteer.ala.org.au/validate/task/181500823	Valid		system	Tile_051-057-000_0-000.jpg		2021-05-31 10:24:10	2021-05-31 11:43:52		NO		IN FOCUS
181500823	https://volunteer.ala.org.au/validate/task/181500823	Valid		system	Tile_051-057-000_0-000.jpg		2021-05-31 10:53:45	2021-05-31 11:43:52		NO		IN FOCUS
181500823	https://volunteer.ala.org.au/validate/task/181500823	Valid		system	Tile_051-057-000_0-000.jpg		2021-05-31 11:43:51	2021-05-31 11:43:52		NO		IN FOCUS
181500823	https://volunteer.ala.org.au/validate/task/181500823	Valid		system	Tile_051-057-000_0-000.jpg			2021-05-31 11:43:52		NO		IN FOCUS
181500824	https://volunteer.ala.org.au/validate/task/181500824	Valid		system	Tile_051-058-000_0-000.jpg		2021-05-31 10:24:22	2021-05-31 11:45:08		NO		IN FOCUS
181500824	https://volunteer.ala.org.au/validate/task/181500824	Valid		system	Tile_051-058-000_0-000.jpg		2021-05-31 10:54:04	2021-05-31 11:45:08		NO		IN FOCUS
181500824	https://volunteer.ala.org.au/validate/task/181500824	Valid		system	Tile_051-058-000_0-000.jpg			2021-05-31 11:45:08		NO		IN FOCUS
181500824	https://volunteer.ala.org.au/validate/task/181500824	Valid		system	Tile_051-058-000_0-000.jpg		2021-05-31 11:45:07	2021-05-31 11:45:08		NO		IN FOCUS
181500834	https://volunteer.ala.org.au/validate/task/181500834	Valid		system	Tile_052-008-000_0-000.jpg		2021-05-31 10:27:11	2021-05-31 11:45:08		NO		IN FOCUS
181500834	https://volunteer.ala.org.au/validate/task/181500834	Valid		system	Tile_052-008-000_0-000.jpg			2021-05-31 11:45:08		NO		IN FOCUS
181500834	https://volunteer.ala.org.au/validate/task/181500834	Valid		system	Tile_052-008-000_0-000.jpg		2021-05-31 11:05:47	2021-05-31 11:45:08		NO		IN FOCUS
181500834	https://volunteer.ala.org.au/validate/task/181500834	Valid		system	Tile_052-008-000_0-000.jpg		2021-05-31 11:45:07	2021-05-31 11:45:08		NO		IN FOCUS
181500835	https://volunteer.ala.org.au/validate/task/181500835	Valid		system	Tile_052-009-000_0-000.jpg		2021-05-31 11:45:19	2021-05-31 11:45:19		NO		IN FOCUS
181500835	https://volunteer.ala.org.au/validate/task/181500835	Valid		system	Tile_052-009-000_0-000.jpg		2021-05-31 11:05:59	2021-05-31 11:45:19		NO		IN FOCUS
181500835	https://volunteer.ala.org.au/validate/task/181500835	Valid		system	Tile_052-009-000_0-000.jpg			2021-05-31 11:45:19		NO		IN FOCUS
181500835	https://volunteer.ala.org.au/validate/task/181500835	Valid		system	Tile_052-009-000_0-000.jpg		2021-05-31 10:27:24	2021-05-31 11:45:19		NO		IN FOCUS
181500837	https://volunteer.ala.org.au/validate/task/181500837	Valid		system	Tile_052-011-000_0-000.jpg		2021-05-31 11:45:41	2021-05-31 11:45:41		NO		IN FOCUS
181500837	https://volunteer.ala.org.au/validate/task/181500837	Valid		system	Tile_052-011-000_0-000.jpg			2021-05-31 11:45:41		NO		IN FOCUS
181500837	https://volunteer.ala.org.au/validate/task/181500837	Valid		system	Tile_052-011-000_0-000.jpg		2021-05-31 11:06:33	2021-05-31 11:45:41		NO		IN FOCUS
181500837	https://volunteer.ala.org.au/validate/task/181500837	Valid		system	Tile_052-011-000_0-000.jpg		2021-05-31 10:28:08	2021-05-31 11:45:41		NO		IN FOCUS
181500825	https://volunteer.ala.org.au/validate/task/181500825	Valid		system	Tile_051-059-000_0-000.jpg		2021-05-31 11:42:20	2021-05-31 11:45:50		NO		IN FOCUS
181500825	https://volunteer.ala.org.au/validate/task/181500825	Valid		system	Tile_051-059-000_0-000.jpg		2021-05-31 10:25:00	2021-05-31 11:45:50		YES		IN FOCUS		Unknown
181500825	https://volunteer.ala.org.au/validate/task/181500825	Valid		system	Tile_051-059-000_0-000.jpg		2021-05-31 11:45:49	2021-05-31 11:45:50		NO		IN FOCUS
181500825	https://volunteer.ala.org.au/validate/task/181500825	Valid		system	Tile_051-059-000_0-000.jpg			2021-05-31 11:45:50		NO		IN FOCUS
181500825	https://volunteer.ala.org.au/validate/task/181500825	Valid		system	Tile_051-059-000_0-000.jpg		2021-05-31 10:54:18	2021-05-31 11:45:50		NO		IN FOCUS
181500838	https://volunteer.ala.org.au/validate/task/181500838	Valid		system	Tile_052-012-000_0-000.jpg		2021-05-31 11:45:53	2021-05-31 11:45:54		NO		IN FOCUS
181500838	https://volunteer.ala.org.au/validate/task/181500838	Valid		system	Tile_052-012-000_0-000.jpg			2021-05-31 11:45:54		NO		IN FOCUS
181500838	https://volunteer.ala.org.au/validate/task/181500838	Valid		system	Tile_052-012-000_0-000.jpg		2021-05-31 10:28:20	2021-05-31 11:45:54		NO		IN FOCUS
181500838	https://volunteer.ala.org.au/validate/task/181500838	Valid		system	Tile_052-012-000_0-000.jpg		2021-05-31 11:06:47	2021-05-31 11:45:54		NO		IN FOCUS
181500839	https://volunteer.ala.org.au/validate/task/181500839	Valid		system	Tile_052-013-000_0-000.jpg		2021-05-31 10:28:32	2021-05-31 11:46:04		NO		IN FOCUS
181500839	https://volunteer.ala.org.au/validate/task/181500839	Valid		system	Tile_052-013-000_0-000.jpg		2021-05-31 11:46:03	2021-05-31 11:46:04		NO		IN FOCUS
181500839	https://volunteer.ala.org.au/validate/task/181500839	Valid		system	Tile_052-013-000_0-000.jpg			2021-05-31 11:46:04		NO		IN FOCUS
181500839	https://volunteer.ala.org.au/validate/task/181500839	Valid		system	Tile_052-013-000_0-000.jpg		2021-05-31 11:07:02	2021-05-31 11:46:04		NO		IN FOCUS
181500831	https://volunteer.ala.org.au/validate/task/181500831	Valid		system	Tile_052-005-000_0-000.jpg		2021-05-31 11:04:59	2021-05-31 11:46:13		NO
181500831	https://volunteer.ala.org.au/validate/task/181500831	Valid		system	Tile_052-005-000_0-000.jpg		2021-05-31 11:46:12	2021-05-31 11:46:13		NO		IN FOCUS
181500831	https://volunteer.ala.org.au/validate/task/181500831	Valid		system	Tile_052-005-000_0-000.jpg		2021-05-31 11:43:24	2021-05-31 11:46:13		NO		IN FOCUS
181500831	https://volunteer.ala.org.au/validate/task/181500831	Valid		system	Tile_052-005-000_0-000.jpg			2021-05-31 11:46:13		NO		IN FOCUS
181500831	https://volunteer.ala.org.au/validate/task/181500831	Valid		system	Tile_052-005-000_0-000.jpg		2021-05-31 10:26:07	2021-05-31 11:46:13		NO		IN FOCUS
181500840	https://volunteer.ala.org.au/validate/task/181500840	Valid		system	Tile_052-014-000_0-000.jpg			2021-05-31 11:46:14		NO		IN FOCUS
181500840	https://volunteer.ala.org.au/validate/task/181500840	Valid		system	Tile_052-014-000_0-000.jpg		2021-05-31 11:46:14	2021-05-31 11:46:14		NO		IN FOCUS
181500840	https://volunteer.ala.org.au/validate/task/181500840	Valid		system	Tile_052-014-000_0-000.jpg		2021-05-31 11:07:16	2021-05-31 11:46:14		NO		IN FOCUS
181500840	https://volunteer.ala.org.au/validate/task/181500840	Valid		system	Tile_052-014-000_0-000.jpg		2021-05-31 10:28:43	2021-05-31 11:46:14		NO		IN FOCUS
181500842	https://volunteer.ala.org.au/validate/task/181500842	Valid		system	Tile_052-016-000_0-000.jpg			2021-05-31 11:46:30		NO		IN FOCUS
181500842	https://volunteer.ala.org.au/validate/task/181500842	Valid		system	Tile_052-016-000_0-000.jpg		2021-05-31 11:07:47	2021-05-31 11:46:30		NO		IN FOCUS
181500842	https://volunteer.ala.org.au/validate/task/181500842	Valid		system	Tile_052-016-000_0-000.jpg		2021-05-31 11:46:30	2021-05-31 11:46:30		NO		IN FOCUS
181500842	https://volunteer.ala.org.au/validate/task/181500842	Valid		system	Tile_052-016-000_0-000.jpg		2021-05-31 10:29:35	2021-05-31 11:46:30		NO		IN FOCUS
181500843	https://volunteer.ala.org.au/validate/task/181500843	Valid		system	Tile_052-017-000_0-000.jpg		2021-05-31 11:08:10	2021-05-31 11:46:46		NO		IN FOCUS
181500843	https://volunteer.ala.org.au/validate/task/181500843	Valid		system	Tile_052-017-000_0-000.jpg		2021-05-31 10:30:05	2021-05-31 11:46:46		NO		IN FOCUS
181500843	https://volunteer.ala.org.au/validate/task/181500843	Valid		system	Tile_052-017-000_0-000.jpg		2021-05-31 11:46:45	2021-05-31 11:46:46		NO		IN FOCUS
181500843	https://volunteer.ala.org.au/validate/task/181500843	Valid		system	Tile_052-017-000_0-000.jpg			2021-05-31 11:46:46		NO		IN FOCUS
181500845	https://volunteer.ala.org.au/validate/task/181500845	Valid		system	Tile_052-019-000_0-000.jpg		2021-05-31 11:47:03	2021-05-31 11:47:03		NO		IN FOCUS
181500845	https://volunteer.ala.org.au/validate/task/181500845	Valid		system	Tile_052-019-000_0-000.jpg		2021-05-31 10:30:34	2021-05-31 11:47:03		NO		IN FOCUS
181500845	https://volunteer.ala.org.au/validate/task/181500845	Valid		system	Tile_052-019-000_0-000.jpg			2021-05-31 11:47:03		NO		IN FOCUS
181500845	https://volunteer.ala.org.au/validate/task/181500845	Valid		system	Tile_052-019-000_0-000.jpg		2021-05-31 11:08:42	2021-05-31 11:47:03		NO		IN FOCUS
181500846	https://volunteer.ala.org.au/validate/task/181500846	Valid		system	Tile_052-020-000_0-000.jpg		2021-05-31 10:30:48	2021-05-31 11:47:14		NO		IN FOCUS
181500846	https://volunteer.ala.org.au/validate/task/181500846	Valid		system	Tile_052-020-000_0-000.jpg			2021-05-31 11:47:14		NO		IN FOCUS
181500846	https://volunteer.ala.org.au/validate/task/181500846	Valid		system	Tile_052-020-000_0-000.jpg		2021-05-31 11:08:56	2021-05-31 11:47:14		NO		IN FOCUS
181500846	https://volunteer.ala.org.au/validate/task/181500846	Valid		system	Tile_052-020-000_0-000.jpg		2021-05-31 11:47:14	2021-05-31 11:47:14		NO		IN FOCUS
181500836	https://volunteer.ala.org.au/validate/task/181500836	Valid		system	Tile_052-010-000_0-000.jpg		2021-05-31 10:27:46	2021-05-31 11:47:21		NO		IN FOCUS
181500836	https://volunteer.ala.org.au/validate/task/181500836	Valid		system	Tile_052-010-000_0-000.jpg		2021-05-31 11:47:20	2021-05-31 11:47:21		NO		IN FOCUS
181500836	https://volunteer.ala.org.au/validate/task/181500836	Valid		system	Tile_052-010-000_0-000.jpg		2021-05-31 11:06:14	2021-05-31 11:47:21		NO		IN FOCUS
181500836	https://volunteer.ala.org.au/validate/task/181500836	Valid		system	Tile_052-010-000_0-000.jpg			2021-05-31 11:47:21		NO		IN FOCUS
181500847	https://volunteer.ala.org.au/validate/task/181500847	Valid		system	Tile_052-021-000_0-000.jpg		2021-05-31 11:09:11	2021-05-31 11:47:26		NO		IN FOCUS
181500847	https://volunteer.ala.org.au/validate/task/181500847	Valid		system	Tile_052-021-000_0-000.jpg			2021-05-31 11:47:26		NO		IN FOCUS
181500847	https://volunteer.ala.org.au/validate/task/181500847	Valid		system	Tile_052-021-000_0-000.jpg		2021-05-31 11:47:25	2021-05-31 11:47:26		NO		IN FOCUS
181500847	https://volunteer.ala.org.au/validate/task/181500847	Valid		system	Tile_052-021-000_0-000.jpg		2021-05-31 10:31:05	2021-05-31 11:47:26		NO		IN FOCUS
181500848	https://volunteer.ala.org.au/validate/task/181500848	Valid		system	Tile_052-022-000_0-000.jpg		2021-05-31 11:09:23	2021-05-31 11:47:37		NO		IN FOCUS
181500848	https://volunteer.ala.org.au/validate/task/181500848	Valid		system	Tile_052-022-000_0-000.jpg			2021-05-31 11:47:37		NO		IN FOCUS
181500848	https://volunteer.ala.org.au/validate/task/181500848	Valid		system	Tile_052-022-000_0-000.jpg		2021-05-31 11:47:36	2021-05-31 11:47:37		NO		IN FOCUS
181500848	https://volunteer.ala.org.au/validate/task/181500848	Valid		system	Tile_052-022-000_0-000.jpg		2021-05-31 10:31:18	2021-05-31 11:47:37		NO		IN FOCUS
181500841	https://volunteer.ala.org.au/validate/task/181500841	Valid		system	Tile_052-015-000_0-000.jpg		2021-05-31 11:07:32	2021-05-31 11:47:43		NO		IN FOCUS
181500841	https://volunteer.ala.org.au/validate/task/181500841	Valid		system	Tile_052-015-000_0-000.jpg		2021-05-31 11:47:43	2021-05-31 11:47:43		NO		IN FOCUS
181500841	https://volunteer.ala.org.au/validate/task/181500841	Valid		system	Tile_052-015-000_0-000.jpg		2021-05-31 10:29:02	2021-05-31 11:47:43		NO		IN FOCUS
181500841	https://volunteer.ala.org.au/validate/task/181500841	Valid		system	Tile_052-015-000_0-000.jpg			2021-05-31 11:47:43		NO		IN FOCUS
181500849	https://volunteer.ala.org.au/validate/task/181500849	Valid		system	Tile_052-023-000_0-000.jpg			2021-05-31 11:47:47		NO		IN FOCUS
181500849	https://volunteer.ala.org.au/validate/task/181500849	Valid		system	Tile_052-023-000_0-000.jpg		2021-05-31 11:47:46	2021-05-31 11:47:47		NO		IN FOCUS
181500849	https://volunteer.ala.org.au/validate/task/181500849	Valid		system	Tile_052-023-000_0-000.jpg		2021-05-31 10:31:32	2021-05-31 11:47:47		NO		IN FOCUS
181500849	https://volunteer.ala.org.au/validate/task/181500849	Valid		system	Tile_052-023-000_0-000.jpg		2021-05-31 11:09:38	2021-05-31 11:47:47		NO		IN FOCUS
181500850	https://volunteer.ala.org.au/validate/task/181500850	Valid		system	Tile_052-024-000_0-000.jpg		2021-05-31 10:31:46	2021-05-31 11:47:56		NO		IN FOCUS
181500850	https://volunteer.ala.org.au/validate/task/181500850	Valid		system	Tile_052-024-000_0-000.jpg		2021-05-31 11:09:53	2021-05-31 11:47:56		NO		IN FOCUS
181500850	https://volunteer.ala.org.au/validate/task/181500850	Valid		system	Tile_052-024-000_0-000.jpg			2021-05-31 11:47:56		NO		IN FOCUS
181500850	https://volunteer.ala.org.au/validate/task/181500850	Valid		system	Tile_052-024-000_0-000.jpg		2021-05-31 11:47:56	2021-05-31 11:47:56		NO		IN FOCUS
181500844	https://volunteer.ala.org.au/validate/task/181500844	Valid		system	Tile_052-018-000_0-000.jpg		2021-05-31 11:08:27	2021-05-31 11:48:06		NO		IN FOCUS
181500844	https://volunteer.ala.org.au/validate/task/181500844	Valid		system	Tile_052-018-000_0-000.jpg		2021-05-31 10:30:20	2021-05-31 11:48:06		NO		IN FOCUS
181500844	https://volunteer.ala.org.au/validate/task/181500844	Valid		system	Tile_052-018-000_0-000.jpg			2021-05-31 11:48:06		NO		IN FOCUS
181500844	https://volunteer.ala.org.au/validate/task/181500844	Valid		system	Tile_052-018-000_0-000.jpg		2021-05-31 11:48:06	2021-05-31 11:48:06		NO		IN FOCUS
181500851	https://volunteer.ala.org.au/validate/task/181500851	Valid		system	Tile_052-025-000_0-000.jpg		2021-05-31 11:48:29	2021-05-31 11:48:12		NO		IN FOCUS
181500851	https://volunteer.ala.org.au/validate/task/181500851	Valid		system	Tile_052-025-000_0-000.jpg		2021-05-31 11:48:11	2021-05-31 11:48:12		NO		IN FOCUS
181500851	https://volunteer.ala.org.au/validate/task/181500851	Valid		system	Tile_052-025-000_0-000.jpg			2021-05-31 11:48:12		NO		IN FOCUS
181500851	https://volunteer.ala.org.au/validate/task/181500851	Valid		system	Tile_052-025-000_0-000.jpg		2021-05-31 10:31:58	2021-05-31 11:48:12		NO		IN FOCUS
181500851	https://volunteer.ala.org.au/validate/task/181500851	Valid		system	Tile_052-025-000_0-000.jpg		2021-05-31 11:10:07	2021-05-31 11:48:12		NO		IN FOCUS
181500852	https://volunteer.ala.org.au/validate/task/181500852	Valid		system	Tile_052-026-000_0-000.jpg		2021-05-31 11:10:20	2021-05-31 11:48:23		NO		IN FOCUS
181500852	https://volunteer.ala.org.au/validate/task/181500852	Valid		system	Tile_052-026-000_0-000.jpg			2021-05-31 11:48:23		NO		IN FOCUS
181500852	https://volunteer.ala.org.au/validate/task/181500852	Valid		system	Tile_052-026-000_0-000.jpg		2021-05-31 10:32:11	2021-05-31 11:48:23		NO		IN FOCUS
181500852	https://volunteer.ala.org.au/validate/task/181500852	Valid		system	Tile_052-026-000_0-000.jpg		2021-05-31 11:48:22	2021-05-31 11:48:23		NO		IN FOCUS
181500853	https://volunteer.ala.org.au/validate/task/181500853	Valid		system	Tile_052-027-000_0-000.jpg			2021-05-31 11:48:34		NO		IN FOCUS
181500853	https://volunteer.ala.org.au/validate/task/181500853	Valid		system	Tile_052-027-000_0-000.jpg		2021-05-31 11:10:35	2021-05-31 11:48:34		NO		IN FOCUS
181500853	https://volunteer.ala.org.au/validate/task/181500853	Valid		system	Tile_052-027-000_0-000.jpg		2021-05-31 11:48:32	2021-05-31 11:48:34		NO		IN FOCUS
181500853	https://volunteer.ala.org.au/validate/task/181500853	Valid		system	Tile_052-027-000_0-000.jpg		2021-05-31 11:48:51	2021-05-31 11:48:34		NO		IN FOCUS
181500853	https://volunteer.ala.org.au/validate/task/181500853	Valid		system	Tile_052-027-000_0-000.jpg		2021-05-31 10:32:28	2021-05-31 11:48:34		NO		IN FOCUS
181500854	https://volunteer.ala.org.au/validate/task/181500854	Valid		system	Tile_052-028-000_0-000.jpg		2021-05-31 10:32:40	2021-05-31 11:48:50		NO		IN FOCUS
181500854	https://volunteer.ala.org.au/validate/task/181500854	Valid		system	Tile_052-028-000_0-000.jpg		2021-05-31 11:10:50	2021-05-31 11:48:50		NO		IN FOCUS
181500854	https://volunteer.ala.org.au/validate/task/181500854	Valid		system	Tile_052-028-000_0-000.jpg			2021-05-31 11:48:50		NO		IN FOCUS
181500854	https://volunteer.ala.org.au/validate/task/181500854	Valid		system	Tile_052-028-000_0-000.jpg		2021-05-31 11:48:49	2021-05-31 11:48:50		NO		IN FOCUS
181500855	https://volunteer.ala.org.au/validate/task/181500855	Valid		system	Tile_052-029-000_0-000.jpg		2021-05-31 11:49:03	2021-05-31 11:49:05		NO		IN FOCUS
181500855	https://volunteer.ala.org.au/validate/task/181500855	Valid		system	Tile_052-029-000_0-000.jpg		2021-05-31 11:49:13	2021-05-31 11:49:05		NO		IN FOCUS
181500855	https://volunteer.ala.org.au/validate/task/181500855	Valid		system	Tile_052-029-000_0-000.jpg		2021-05-31 10:32:53	2021-05-31 11:49:05		NO		IN FOCUS
181500855	https://volunteer.ala.org.au/validate/task/181500855	Valid		system	Tile_052-029-000_0-000.jpg			2021-05-31 11:49:05		NO		IN FOCUS
181500855	https://volunteer.ala.org.au/validate/task/181500855	Valid		system	Tile_052-029-000_0-000.jpg		2021-05-31 11:11:55	2021-05-31 11:49:05		NO		IN FOCUS
181500856	https://volunteer.ala.org.au/validate/task/181500856	Valid		system	Tile_052-030-000_0-000.jpg		2021-05-31 11:49:14	2021-05-31 11:49:14		NO		IN FOCUS
181500856	https://volunteer.ala.org.au/validate/task/181500856	Valid		system	Tile_052-030-000_0-000.jpg			2021-05-31 11:49:14		NO		IN FOCUS
181500856	https://volunteer.ala.org.au/validate/task/181500856	Valid		system	Tile_052-030-000_0-000.jpg		2021-05-31 11:12:08	2021-05-31 11:49:14		NO		IN FOCUS
181500856	https://volunteer.ala.org.au/validate/task/181500856	Valid		system	Tile_052-030-000_0-000.jpg		2021-05-31 10:33:05	2021-05-31 11:49:14		NO		IN FOCUS
181500857	https://volunteer.ala.org.au/validate/task/181500857	Valid		system	Tile_052-031-000_0-000.jpg		2021-05-31 11:49:36	2021-05-31 11:49:25		NO		IN FOCUS
181500857	https://volunteer.ala.org.au/validate/task/181500857	Valid		system	Tile_052-031-000_0-000.jpg		2021-05-31 11:49:24	2021-05-31 11:49:25		NO		IN FOCUS
181500857	https://volunteer.ala.org.au/validate/task/181500857	Valid		system	Tile_052-031-000_0-000.jpg			2021-05-31 11:49:25		NO		IN FOCUS
181500857	https://volunteer.ala.org.au/validate/task/181500857	Valid		system	Tile_052-031-000_0-000.jpg		2021-05-31 11:12:21	2021-05-31 11:49:25		NO		IN FOCUS
181500857	https://volunteer.ala.org.au/validate/task/181500857	Valid		system	Tile_052-031-000_0-000.jpg		2021-05-31 10:33:17	2021-05-31 11:49:25		NO		IN FOCUS
181500858	https://volunteer.ala.org.au/validate/task/181500858	Valid		system	Tile_052-032-000_0-000.jpg		2021-05-31 10:33:30	2021-05-31 11:49:35		NO		IN FOCUS
181500858	https://volunteer.ala.org.au/validate/task/181500858	Valid		system	Tile_052-032-000_0-000.jpg		2021-05-31 11:12:35	2021-05-31 11:49:35		NO		IN FOCUS
181500858	https://volunteer.ala.org.au/validate/task/181500858	Valid		system	Tile_052-032-000_0-000.jpg			2021-05-31 11:49:35		NO		IN FOCUS
181500858	https://volunteer.ala.org.au/validate/task/181500858	Valid		system	Tile_052-032-000_0-000.jpg		2021-05-31 11:49:34	2021-05-31 11:49:35		NO		IN FOCUS
181500860	https://volunteer.ala.org.au/validate/task/181500860	Valid		system	Tile_052-034-000_0-000.jpg		2021-05-31 10:36:27	2021-05-31 11:49:54		NO		IN FOCUS
181500860	https://volunteer.ala.org.au/validate/task/181500860	Valid		system	Tile_052-034-000_0-000.jpg		2021-05-31 11:14:05	2021-05-31 11:49:54		NO		IN FOCUS
181500860	https://volunteer.ala.org.au/validate/task/181500860	Valid		system	Tile_052-034-000_0-000.jpg			2021-05-31 11:49:54		NO		IN FOCUS
181500860	https://volunteer.ala.org.au/validate/task/181500860	Valid		system	Tile_052-034-000_0-000.jpg		2021-05-31 11:49:54	2021-05-31 11:49:54		NO		IN FOCUS
181500861	https://volunteer.ala.org.au/validate/task/181500861	Valid		system	Tile_052-035-000_0-000.jpg			2021-05-31 11:50:11		NO		IN FOCUS
181500861	https://volunteer.ala.org.au/validate/task/181500861	Valid		system	Tile_052-035-000_0-000.jpg		2021-05-31 11:50:10	2021-05-31 11:50:11		NO		IN FOCUS
181500861	https://volunteer.ala.org.au/validate/task/181500861	Valid		system	Tile_052-035-000_0-000.jpg		2021-05-31 10:36:40	2021-05-31 11:50:11		NO		IN FOCUS
181500861	https://volunteer.ala.org.au/validate/task/181500861	Valid		system	Tile_052-035-000_0-000.jpg		2021-05-31 11:14:19	2021-05-31 11:50:11		NO		IN FOCUS
181500862	https://volunteer.ala.org.au/validate/task/181500862	Valid		system	Tile_052-036-000_0-000.jpg		2021-05-31 11:14:37	2021-05-31 11:50:22		NO		IN FOCUS
181500862	https://volunteer.ala.org.au/validate/task/181500862	Valid		system	Tile_052-036-000_0-000.jpg		2021-05-31 11:50:22	2021-05-31 11:50:22		NO		IN FOCUS
181500862	https://volunteer.ala.org.au/validate/task/181500862	Valid		system	Tile_052-036-000_0-000.jpg		2021-05-31 11:50:25	2021-05-31 11:50:22		NO		IN FOCUS
181500862	https://volunteer.ala.org.au/validate/task/181500862	Valid		system	Tile_052-036-000_0-000.jpg		2021-05-31 10:37:02	2021-05-31 11:50:22		NO		IN FOCUS
181500862	https://volunteer.ala.org.au/validate/task/181500862	Valid		system	Tile_052-036-000_0-000.jpg			2021-05-31 11:50:22		NO		IN FOCUS
181500863	https://volunteer.ala.org.au/validate/task/181500863	Valid		system	Tile_052-037-000_0-000.jpg			2021-05-31 11:50:34		NO		IN FOCUS
181500863	https://volunteer.ala.org.au/validate/task/181500863	Valid		system	Tile_052-037-000_0-000.jpg		2021-05-31 11:50:40	2021-05-31 11:50:34		NO		IN FOCUS
181500863	https://volunteer.ala.org.au/validate/task/181500863	Valid		system	Tile_052-037-000_0-000.jpg		2021-05-31 11:50:34	2021-05-31 11:50:34		NO		IN FOCUS
181500863	https://volunteer.ala.org.au/validate/task/181500863	Valid		system	Tile_052-037-000_0-000.jpg		2021-05-31 11:14:55	2021-05-31 11:50:34		NO		IN FOCUS
181500863	https://volunteer.ala.org.au/validate/task/181500863	Valid		system	Tile_052-037-000_0-000.jpg		2021-05-31 10:37:19	2021-05-31 11:50:34		NO		IN FOCUS
181500864	https://volunteer.ala.org.au/validate/task/181500864	Valid		system	Tile_052-038-000_0-000.jpg		2021-05-31 11:15:11	2021-05-31 11:50:49		NO		IN FOCUS
181500864	https://volunteer.ala.org.au/validate/task/181500864	Valid		system	Tile_052-038-000_0-000.jpg		2021-05-31 11:50:51	2021-05-31 11:50:49		NO		IN FOCUS
181500864	https://volunteer.ala.org.au/validate/task/181500864	Valid		system	Tile_052-038-000_0-000.jpg		2021-05-31 10:37:35	2021-05-31 11:50:49		NO		IN FOCUS
181500864	https://volunteer.ala.org.au/validate/task/181500864	Valid		system	Tile_052-038-000_0-000.jpg		2021-05-31 11:50:48	2021-05-31 11:50:49		NO		IN FOCUS
181500864	https://volunteer.ala.org.au/validate/task/181500864	Valid		system	Tile_052-038-000_0-000.jpg			2021-05-31 11:50:49		NO		IN FOCUS
181500865	https://volunteer.ala.org.au/validate/task/181500865	Valid		system	Tile_052-039-000_0-000.jpg		2021-05-31 11:51:05	2021-05-31 11:50:59		NO		IN FOCUS
181500865	https://volunteer.ala.org.au/validate/task/181500865	Valid		system	Tile_052-039-000_0-000.jpg		2021-05-31 11:50:59	2021-05-31 11:50:59		NO		IN FOCUS
181500865	https://volunteer.ala.org.au/validate/task/181500865	Valid		system	Tile_052-039-000_0-000.jpg		2021-05-31 10:37:49	2021-05-31 11:50:59		NO		IN FOCUS
181500865	https://volunteer.ala.org.au/validate/task/181500865	Valid		system	Tile_052-039-000_0-000.jpg			2021-05-31 11:50:59		NO		IN FOCUS
181500865	https://volunteer.ala.org.au/validate/task/181500865	Valid		system	Tile_052-039-000_0-000.jpg		2021-05-31 11:15:45	2021-05-31 11:50:59		NO		IN FOCUS
181500859	https://volunteer.ala.org.au/validate/task/181500859	Valid		system	Tile_052-033-000_0-000.jpg		2021-05-31 11:13:51	2021-05-31 11:51:09	1	YES	MIDDLE	IN FOCUS
181500859	https://volunteer.ala.org.au/validate/task/181500859	Valid		system	Tile_052-033-000_0-000.jpg			2021-05-31 11:51:09	1	YES	MIDDLE	IN FOCUS		Unknown
181500859	https://volunteer.ala.org.au/validate/task/181500859	Valid		system	Tile_052-033-000_0-000.jpg		2021-05-31 11:51:09	2021-05-31 11:51:09	1	YES	MIDDLE	IN FOCUS		Unknown
181500859	https://volunteer.ala.org.au/validate/task/181500859	Valid		system	Tile_052-033-000_0-000.jpg		2021-05-31 11:50:10	2021-05-31 11:51:09	1	YES	MIDDLE	IN FOCUS		Unknown
181500859	https://volunteer.ala.org.au/validate/task/181500859	Valid		system	Tile_052-033-000_0-000.jpg		2021-05-31 10:36:11	2021-05-31 11:51:09	1	YES	MIDDLE	IN FOCUS		Unknown
181500866	https://volunteer.ala.org.au/validate/task/181500866	Valid		system	Tile_052-040-000_0-000.jpg		2021-05-31 11:15:59	2021-05-31 11:51:17		NO		IN FOCUS
181500866	https://volunteer.ala.org.au/validate/task/181500866	Valid		system	Tile_052-040-000_0-000.jpg		2021-05-31 10:38:14	2021-05-31 11:51:17		NO		IN FOCUS
181500866	https://volunteer.ala.org.au/validate/task/181500866	Valid		system	Tile_052-040-000_0-000.jpg		2021-05-31 11:51:17	2021-05-31 11:51:17		NO		IN FOCUS
181500866	https://volunteer.ala.org.au/validate/task/181500866	Valid		system	Tile_052-040-000_0-000.jpg			2021-05-31 11:51:17		NO		IN FOCUS
181500868	https://volunteer.ala.org.au/validate/task/181500868	Valid		system	Tile_052-042-000_0-000.jpg		2021-05-31 11:51:29	2021-05-31 11:51:29		NO		IN FOCUS
181500868	https://volunteer.ala.org.au/validate/task/181500868	Valid		system	Tile_052-042-000_0-000.jpg		2021-05-31 11:16:28	2021-05-31 11:51:29		NO		IN FOCUS
181500868	https://volunteer.ala.org.au/validate/task/181500868	Valid		system	Tile_052-042-000_0-000.jpg			2021-05-31 11:51:29		NO		IN FOCUS
181500868	https://volunteer.ala.org.au/validate/task/181500868	Valid		system	Tile_052-042-000_0-000.jpg		2021-05-31 10:38:40	2021-05-31 11:51:29		NO		IN FOCUS
181500867	https://volunteer.ala.org.au/validate/task/181500867	Valid		system	Tile_052-041-000_0-000.jpg		2021-05-31 11:51:32	2021-05-31 11:51:32		NO		IN FOCUS
181500867	https://volunteer.ala.org.au/validate/task/181500867	Valid		system	Tile_052-041-000_0-000.jpg		2021-05-31 11:51:39	2021-05-31 11:51:32		NO		IN FOCUS
181500867	https://volunteer.ala.org.au/validate/task/181500867	Valid		system	Tile_052-041-000_0-000.jpg		2021-05-31 11:16:14	2021-05-31 11:51:32		NO		IN FOCUS
181500867	https://volunteer.ala.org.au/validate/task/181500867	Valid		system	Tile_052-041-000_0-000.jpg			2021-05-31 11:51:32		NO		IN FOCUS
181500867	https://volunteer.ala.org.au/validate/task/181500867	Valid		system	Tile_052-041-000_0-000.jpg		2021-05-31 10:38:28	2021-05-31 11:51:32		NO		IN FOCUS
181500869	https://volunteer.ala.org.au/validate/task/181500869	Valid		system	Tile_052-043-000_0-000.jpg		2021-05-31 10:38:53	2021-05-31 11:51:40		NO		IN FOCUS
181500869	https://volunteer.ala.org.au/validate/task/181500869	Valid		system	Tile_052-043-000_0-000.jpg			2021-05-31 11:51:40		NO		IN FOCUS
181500869	https://volunteer.ala.org.au/validate/task/181500869	Valid		system	Tile_052-043-000_0-000.jpg		2021-05-31 11:16:42	2021-05-31 11:51:40		NO		IN FOCUS
181500869	https://volunteer.ala.org.au/validate/task/181500869	Valid		system	Tile_052-043-000_0-000.jpg		2021-05-31 11:51:39	2021-05-31 11:51:40		NO		IN FOCUS
181500869	https://volunteer.ala.org.au/validate/task/181500869	Valid		system	Tile_052-043-000_0-000.jpg		2021-05-31 11:51:52	2021-05-31 11:51:40		NO		IN FOCUS
181500870	https://volunteer.ala.org.au/validate/task/181500870	Valid		system	Tile_052-044-000_0-000.jpg			2021-05-31 11:51:50		NO		IN FOCUS
181500870	https://volunteer.ala.org.au/validate/task/181500870	Valid		system	Tile_052-044-000_0-000.jpg		2021-05-31 11:52:05	2021-05-31 11:51:50		NO		IN FOCUS
181500870	https://volunteer.ala.org.au/validate/task/181500870	Valid		system	Tile_052-044-000_0-000.jpg		2021-05-31 11:51:50	2021-05-31 11:51:50		NO		IN FOCUS
181500870	https://volunteer.ala.org.au/validate/task/181500870	Valid		system	Tile_052-044-000_0-000.jpg		2021-05-31 11:16:56	2021-05-31 11:51:50		NO		IN FOCUS
181500870	https://volunteer.ala.org.au/validate/task/181500870	Valid		system	Tile_052-044-000_0-000.jpg		2021-05-31 10:39:04	2021-05-31 11:51:50		NO		IN FOCUS
181500871	https://volunteer.ala.org.au/validate/task/181500871	Valid		system	Tile_052-045-000_0-000.jpg			2021-05-31 11:52:06		NO		IN FOCUS
181500871	https://volunteer.ala.org.au/validate/task/181500871	Valid		system	Tile_052-045-000_0-000.jpg		2021-05-31 11:52:01	2021-05-31 11:52:06		NO		IN FOCUS
181500871	https://volunteer.ala.org.au/validate/task/181500871	Valid		system	Tile_052-045-000_0-000.jpg		2021-05-31 10:39:14	2021-05-31 11:52:06				IN FOCUS
181500871	https://volunteer.ala.org.au/validate/task/181500871	Valid		system	Tile_052-045-000_0-000.jpg		2021-05-31 11:17:09	2021-05-31 11:52:06		NO		IN FOCUS
181500871	https://volunteer.ala.org.au/validate/task/181500871	Valid		system	Tile_052-045-000_0-000.jpg		2021-05-31 11:52:05	2021-05-31 11:52:06		NO		IN FOCUS
181500872	https://volunteer.ala.org.au/validate/task/181500872	Valid		system	Tile_052-046-000_0-000.jpg		2021-05-31 11:52:18	2021-05-31 11:52:12		NO		IN FOCUS
181500872	https://volunteer.ala.org.au/validate/task/181500872	Valid		system	Tile_052-046-000_0-000.jpg		2021-05-31 11:52:12	2021-05-31 11:52:12		NO		IN FOCUS
181500872	https://volunteer.ala.org.au/validate/task/181500872	Valid		system	Tile_052-046-000_0-000.jpg		2021-05-31 11:17:23	2021-05-31 11:52:12		NO		IN FOCUS
181500872	https://volunteer.ala.org.au/validate/task/181500872	Valid		system	Tile_052-046-000_0-000.jpg			2021-05-31 11:52:12		NO		IN FOCUS
181500872	https://volunteer.ala.org.au/validate/task/181500872	Valid		system	Tile_052-046-000_0-000.jpg		2021-05-31 10:39:26	2021-05-31 11:52:12		NO		IN FOCUS
181500873	https://volunteer.ala.org.au/validate/task/181500873	Valid		system	Tile_052-047-000_0-000.jpg		2021-05-31 10:39:36	2021-05-31 11:52:23		NO		IN FOCUS
181500873	https://volunteer.ala.org.au/validate/task/181500873	Valid		system	Tile_052-047-000_0-000.jpg		2021-05-31 11:52:22	2021-05-31 11:52:23		NO		IN FOCUS
181500873	https://volunteer.ala.org.au/validate/task/181500873	Valid		system	Tile_052-047-000_0-000.jpg			2021-05-31 11:52:23		NO		IN FOCUS
181500873	https://volunteer.ala.org.au/validate/task/181500873	Valid		system	Tile_052-047-000_0-000.jpg		2021-05-31 11:17:40	2021-05-31 11:52:23		NO		IN FOCUS
181500873	https://volunteer.ala.org.au/validate/task/181500873	Valid		system	Tile_052-047-000_0-000.jpg		2021-05-31 11:52:29	2021-05-31 11:52:23		NO		IN FOCUS
181500874	https://volunteer.ala.org.au/validate/task/181500874	Valid		system	Tile_052-048-000_0-000.jpg		2021-05-31 11:17:55	2021-05-31 11:52:30		NO		IN FOCUS
181500874	https://volunteer.ala.org.au/validate/task/181500874	Valid		system	Tile_052-048-000_0-000.jpg		2021-05-31 11:52:35	2021-05-31 11:52:30		NO		IN FOCUS
181500874	https://volunteer.ala.org.au/validate/task/181500874	Valid		system	Tile_052-048-000_0-000.jpg		2021-05-31 11:52:30	2021-05-31 11:52:30		NO		IN FOCUS
181500874	https://volunteer.ala.org.au/validate/task/181500874	Valid		system	Tile_052-048-000_0-000.jpg		2021-05-31 10:39:47	2021-05-31 11:52:30		NO		IN FOCUS
181500874	https://volunteer.ala.org.au/validate/task/181500874	Valid		system	Tile_052-048-000_0-000.jpg			2021-05-31 11:52:30		NO		IN FOCUS
181500875	https://volunteer.ala.org.au/validate/task/181500875	Valid		system	Tile_052-049-000_0-000.jpg		2021-05-31 11:52:52	2021-05-31 11:52:44		NO		IN FOCUS
181500875	https://volunteer.ala.org.au/validate/task/181500875	Valid		system	Tile_052-049-000_0-000.jpg		2021-05-31 11:52:43	2021-05-31 11:52:44		NO		IN FOCUS
181500875	https://volunteer.ala.org.au/validate/task/181500875	Valid		system	Tile_052-049-000_0-000.jpg			2021-05-31 11:52:44		NO		IN FOCUS
181500875	https://volunteer.ala.org.au/validate/task/181500875	Valid		system	Tile_052-049-000_0-000.jpg		2021-05-31 10:39:57	2021-05-31 11:52:44		NO		IN FOCUS
181500875	https://volunteer.ala.org.au/validate/task/181500875	Valid		system	Tile_052-049-000_0-000.jpg		2021-05-31 11:18:08	2021-05-31 11:52:44		NO		IN FOCUS
181500876	https://volunteer.ala.org.au/validate/task/181500876	Valid		system	Tile_052-050-000_0-000.jpg		2021-05-31 11:18:22	2021-05-31 11:52:45		NO		IN FOCUS
181500876	https://volunteer.ala.org.au/validate/task/181500876	Valid		system	Tile_052-050-000_0-000.jpg			2021-05-31 11:52:45		NO		IN FOCUS
181500876	https://volunteer.ala.org.au/validate/task/181500876	Valid		system	Tile_052-050-000_0-000.jpg		2021-05-31 11:52:44	2021-05-31 11:52:45		NO		IN FOCUS
181500876	https://volunteer.ala.org.au/validate/task/181500876	Valid		system	Tile_052-050-000_0-000.jpg		2021-05-31 10:40:08	2021-05-31 11:52:45		NO		IN FOCUS
181500877	https://volunteer.ala.org.au/validate/task/181500877	Valid		system	Tile_052-051-000_0-000.jpg		2021-05-31 11:18:37	2021-05-31 11:53:00		NO		IN FOCUS
181500877	https://volunteer.ala.org.au/validate/task/181500877	Valid		system	Tile_052-051-000_0-000.jpg		2021-05-31 10:40:20	2021-05-31 11:53:00		NO		IN FOCUS
181500877	https://volunteer.ala.org.au/validate/task/181500877	Valid		system	Tile_052-051-000_0-000.jpg		2021-05-31 11:53:49	2021-05-31 11:53:00		NO		IN FOCUS
181500877	https://volunteer.ala.org.au/validate/task/181500877	Valid		system	Tile_052-051-000_0-000.jpg		2021-05-31 11:52:58	2021-05-31 11:53:00		NO		IN FOCUS
181500877	https://volunteer.ala.org.au/validate/task/181500877	Valid		system	Tile_052-051-000_0-000.jpg			2021-05-31 11:53:00		NO		IN FOCUS
181500878	https://volunteer.ala.org.au/validate/task/181500878	Valid		system	Tile_052-052-000_0-000.jpg		2021-05-31 10:40:36	2021-05-31 11:54:00		NO		IN FOCUS
181500878	https://volunteer.ala.org.au/validate/task/181500878	Valid		system	Tile_052-052-000_0-000.jpg		2021-05-31 11:53:59	2021-05-31 11:54:00		NO		IN FOCUS
181500878	https://volunteer.ala.org.au/validate/task/181500878	Valid		system	Tile_052-052-000_0-000.jpg		2021-05-31 11:18:49	2021-05-31 11:54:00		NO		IN FOCUS
181500878	https://volunteer.ala.org.au/validate/task/181500878	Valid		system	Tile_052-052-000_0-000.jpg		2021-05-31 11:56:40	2021-05-31 11:54:00		NO		IN FOCUS
181500878	https://volunteer.ala.org.au/validate/task/181500878	Valid		system	Tile_052-052-000_0-000.jpg			2021-05-31 11:54:00		NO		IN FOCUS
181500880	https://volunteer.ala.org.au/validate/task/181500880	Valid		system	Tile_052-054-000_0-000.jpg		2021-05-31 10:42:13	2021-05-31 11:54:19		NO		IN FOCUS
181500880	https://volunteer.ala.org.au/validate/task/181500880	Valid		system	Tile_052-054-000_0-000.jpg		2021-05-31 11:54:19	2021-05-31 11:54:19		NO		IN FOCUS
181500880	https://volunteer.ala.org.au/validate/task/181500880	Valid		system	Tile_052-054-000_0-000.jpg			2021-05-31 11:54:19		NO		IN FOCUS
181500880	https://volunteer.ala.org.au/validate/task/181500880	Valid		system	Tile_052-054-000_0-000.jpg		2021-05-31 11:19:16	2021-05-31 11:54:19		NO		IN FOCUS
181500881	https://volunteer.ala.org.au/validate/task/181500881	Valid		system	Tile_052-055-000_0-000.jpg			2021-05-31 11:54:30		NO		IN FOCUS
181500881	https://volunteer.ala.org.au/validate/task/181500881	Valid		system	Tile_052-055-000_0-000.jpg		2021-05-31 11:19:29	2021-05-31 11:54:30		NO		IN FOCUS
181500881	https://volunteer.ala.org.au/validate/task/181500881	Valid		system	Tile_052-055-000_0-000.jpg		2021-05-31 11:54:30	2021-05-31 11:54:30		NO		IN FOCUS
181500881	https://volunteer.ala.org.au/validate/task/181500881	Valid		system	Tile_052-055-000_0-000.jpg		2021-05-31 10:42:28	2021-05-31 11:54:30		NO		IN FOCUS
181500882	https://volunteer.ala.org.au/validate/task/181500882	Valid		system	Tile_052-056-000_0-000.jpg		2021-05-31 11:19:42	2021-05-31 11:54:41		NO		IN FOCUS
181500882	https://volunteer.ala.org.au/validate/task/181500882	Valid		system	Tile_052-056-000_0-000.jpg		2021-05-31 10:42:40	2021-05-31 11:54:41		NO		IN FOCUS
181500882	https://volunteer.ala.org.au/validate/task/181500882	Valid		system	Tile_052-056-000_0-000.jpg		2021-05-31 11:54:40	2021-05-31 11:54:41		NO		IN FOCUS
181500882	https://volunteer.ala.org.au/validate/task/181500882	Valid		system	Tile_052-056-000_0-000.jpg			2021-05-31 11:54:41		NO		IN FOCUS
181500883	https://volunteer.ala.org.au/validate/task/181500883	Valid		system	Tile_052-057-000_0-000.jpg		2021-05-31 11:54:52	2021-05-31 11:54:52		NO		IN FOCUS
181500883	https://volunteer.ala.org.au/validate/task/181500883	Valid		system	Tile_052-057-000_0-000.jpg			2021-05-31 11:54:52		NO		IN FOCUS
181500883	https://volunteer.ala.org.au/validate/task/181500883	Valid		system	Tile_052-057-000_0-000.jpg		2021-05-31 10:42:52	2021-05-31 11:54:52		NO		IN FOCUS
181500883	https://volunteer.ala.org.au/validate/task/181500883	Valid		system	Tile_052-057-000_0-000.jpg		2021-05-31 11:20:00	2021-05-31 11:54:52		NO		IN FOCUS
181500884	https://volunteer.ala.org.au/validate/task/181500884	Valid		system	Tile_052-058-000_0-000.jpg		2021-05-31 11:20:14	2021-05-31 11:55:04		NO		IN FOCUS
181500884	https://volunteer.ala.org.au/validate/task/181500884	Valid		system	Tile_052-058-000_0-000.jpg			2021-05-31 11:55:04		NO		IN FOCUS
181500884	https://volunteer.ala.org.au/validate/task/181500884	Valid		system	Tile_052-058-000_0-000.jpg		2021-05-31 11:55:03	2021-05-31 11:55:04		NO		IN FOCUS
181500884	https://volunteer.ala.org.au/validate/task/181500884	Valid		system	Tile_052-058-000_0-000.jpg		2021-05-31 10:43:05	2021-05-31 11:55:04		NO		IN FOCUS
181500885	https://volunteer.ala.org.au/validate/task/181500885	Valid		system	Tile_052-059-000_0-000.jpg		2021-05-31 10:43:16	2021-05-31 11:55:14		NO		IN FOCUS
181500885	https://volunteer.ala.org.au/validate/task/181500885	Valid		system	Tile_052-059-000_0-000.jpg			2021-05-31 11:55:14		NO		IN FOCUS
181500885	https://volunteer.ala.org.au/validate/task/181500885	Valid		system	Tile_052-059-000_0-000.jpg		2021-05-31 11:55:13	2021-05-31 11:55:14		NO		IN FOCUS
181500885	https://volunteer.ala.org.au/validate/task/181500885	Valid		system	Tile_052-059-000_0-000.jpg		2021-05-31 11:20:31	2021-05-31 11:55:14		NO		IN FOCUS
181500886	https://volunteer.ala.org.au/validate/task/181500886	Valid		system	Tile_052-060-000_0-000.jpg		2021-05-31 11:20:45	2021-05-31 11:55:24		NO		IN FOCUS
181500886	https://volunteer.ala.org.au/validate/task/181500886	Valid		system	Tile_052-060-000_0-000.jpg		2021-05-31 10:43:27	2021-05-31 11:55:24		NO		IN FOCUS
181500886	https://volunteer.ala.org.au/validate/task/181500886	Valid		system	Tile_052-060-000_0-000.jpg		2021-05-31 11:55:24	2021-05-31 11:55:24		NO		IN FOCUS
181500886	https://volunteer.ala.org.au/validate/task/181500886	Valid		system	Tile_052-060-000_0-000.jpg			2021-05-31 11:55:24		NO		IN FOCUS
181500887	https://volunteer.ala.org.au/validate/task/181500887	Valid		system	Tile_053-001-000_0-000.jpg		2021-05-31 11:55:33	2021-05-31 11:55:35		NO		IN FOCUS
181500887	https://volunteer.ala.org.au/validate/task/181500887	Valid		system	Tile_053-001-000_0-000.jpg			2021-05-31 11:55:35		NO		IN FOCUS
181500887	https://volunteer.ala.org.au/validate/task/181500887	Valid		system	Tile_053-001-000_0-000.jpg		2021-05-31 10:43:37	2021-05-31 11:55:35		NO		IN FOCUS
181500887	https://volunteer.ala.org.au/validate/task/181500887	Valid		system	Tile_053-001-000_0-000.jpg		2021-05-31 11:21:02	2021-05-31 11:55:35		NO		IN FOCUS
181500889	https://volunteer.ala.org.au/validate/task/181500889	Valid		system	Tile_053-003-000_0-000.jpg		2021-05-31 10:43:58	2021-05-31 11:55:50		NO		IN FOCUS
181500889	https://volunteer.ala.org.au/validate/task/181500889	Valid		system	Tile_053-003-000_0-000.jpg		2021-05-31 11:55:48	2021-05-31 11:55:50		NO		IN FOCUS
181500889	https://volunteer.ala.org.au/validate/task/181500889	Valid		system	Tile_053-003-000_0-000.jpg			2021-05-31 11:55:50		NO		IN FOCUS
181500889	https://volunteer.ala.org.au/validate/task/181500889	Valid		system	Tile_053-003-000_0-000.jpg		2021-05-31 11:21:29	2021-05-31 11:55:50		NO		IN FOCUS
181500890	https://volunteer.ala.org.au/validate/task/181500890	Valid		system	Tile_053-004-000_0-000.jpg		2021-05-31 11:56:01	2021-05-31 11:56:01		NO		IN FOCUS
181500890	https://volunteer.ala.org.au/validate/task/181500890	Valid		system	Tile_053-004-000_0-000.jpg			2021-05-31 11:56:01		NO		IN FOCUS
181500890	https://volunteer.ala.org.au/validate/task/181500890	Valid		system	Tile_053-004-000_0-000.jpg		2021-05-31 10:44:06	2021-05-31 11:56:01		NO		IN FOCUS
181500890	https://volunteer.ala.org.au/validate/task/181500890	Valid		system	Tile_053-004-000_0-000.jpg		2021-05-31 11:21:44	2021-05-31 11:56:01		NO		IN FOCUS
181500893	https://volunteer.ala.org.au/validate/task/181500893	Valid		system	Tile_053-007-000_0-000.jpg		2021-05-31 11:56:24	2021-05-31 11:56:24		NO		IN FOCUS
181500893	https://volunteer.ala.org.au/validate/task/181500893	Valid		system	Tile_053-007-000_0-000.jpg			2021-05-31 11:56:24		NO		IN FOCUS
181500893	https://volunteer.ala.org.au/validate/task/181500893	Valid		system	Tile_053-007-000_0-000.jpg		2021-05-31 11:22:26	2021-05-31 11:56:24		NO		IN FOCUS
181500893	https://volunteer.ala.org.au/validate/task/181500893	Valid		system	Tile_053-007-000_0-000.jpg		2021-05-31 10:45:48	2021-05-31 11:56:24		NO		IN FOCUS
181500895	https://volunteer.ala.org.au/validate/task/181500895	Valid		system	Tile_053-009-000_0-000.jpg			2021-05-31 11:56:40		NO		IN FOCUS
181500895	https://volunteer.ala.org.au/validate/task/181500895	Valid		system	Tile_053-009-000_0-000.jpg		2021-05-31 11:56:39	2021-05-31 11:56:40		NO		IN FOCUS
181500895	https://volunteer.ala.org.au/validate/task/181500895	Valid		system	Tile_053-009-000_0-000.jpg		2021-05-31 10:46:15	2021-05-31 11:56:40		NO		IN FOCUS
181500895	https://volunteer.ala.org.au/validate/task/181500895	Valid		system	Tile_053-009-000_0-000.jpg		2021-05-31 11:22:56	2021-05-31 11:56:40		NO		IN FOCUS
181500896	https://volunteer.ala.org.au/validate/task/181500896	Valid		system	Tile_053-010-000_0-000.jpg		2021-05-31 11:05:31	2021-05-31 11:56:52		NO		IN FOCUS
181500896	https://volunteer.ala.org.au/validate/task/181500896	Valid		system	Tile_053-010-000_0-000.jpg		2021-05-31 11:23:09	2021-05-31 11:56:52		NO		IN FOCUS
181500896	https://volunteer.ala.org.au/validate/task/181500896	Valid		system	Tile_053-010-000_0-000.jpg			2021-05-31 11:56:52		NO		IN FOCUS
181500896	https://volunteer.ala.org.au/validate/task/181500896	Valid		system	Tile_053-010-000_0-000.jpg		2021-05-31 11:56:51	2021-05-31 11:56:52		NO		IN FOCUS
181500897	https://volunteer.ala.org.au/validate/task/181500897	Valid		system	Tile_053-011-000_0-000.jpg		2021-05-31 11:57:00	2021-05-31 11:57:00		NO		IN FOCUS
181500897	https://volunteer.ala.org.au/validate/task/181500897	Valid		system	Tile_053-011-000_0-000.jpg			2021-05-31 11:57:00		NO		IN FOCUS
181500897	https://volunteer.ala.org.au/validate/task/181500897	Valid		system	Tile_053-011-000_0-000.jpg		2021-05-31 11:26:55	2021-05-31 11:57:00		NO		IN FOCUS
181500897	https://volunteer.ala.org.au/validate/task/181500897	Valid		system	Tile_053-011-000_0-000.jpg		2021-05-31 11:05:43	2021-05-31 11:57:00		NO		IN FOCUS
181500898	https://volunteer.ala.org.au/validate/task/181500898	Valid		system	Tile_053-012-000_0-000.jpg		2021-05-31 12:02:19	2021-05-31 12:02:19		NO		IN FOCUS
181500898	https://volunteer.ala.org.au/validate/task/181500898	Valid		system	Tile_053-012-000_0-000.jpg			2021-05-31 12:02:19		NO		IN FOCUS
181500898	https://volunteer.ala.org.au/validate/task/181500898	Valid		system	Tile_053-012-000_0-000.jpg		2021-05-31 11:05:54	2021-05-31 12:02:19		NO		IN FOCUS
181500898	https://volunteer.ala.org.au/validate/task/181500898	Valid		system	Tile_053-012-000_0-000.jpg		2021-05-31 11:27:11	2021-05-31 12:02:19		NO		IN FOCUS
181500899	https://volunteer.ala.org.au/validate/task/181500899	Valid		system	Tile_053-013-000_0-000.jpg		2021-05-31 12:03:06	2021-05-31 12:03:06		NO		IN FOCUS
181500899	https://volunteer.ala.org.au/validate/task/181500899	Valid		system	Tile_053-013-000_0-000.jpg			2021-05-31 12:03:06		NO		IN FOCUS
181500899	https://volunteer.ala.org.au/validate/task/181500899	Valid		system	Tile_053-013-000_0-000.jpg		2021-05-31 11:06:05	2021-05-31 12:03:06		NO		IN FOCUS
181500899	https://volunteer.ala.org.au/validate/task/181500899	Valid		system	Tile_053-013-000_0-000.jpg		2021-05-31 11:27:23	2021-05-31 12:03:06		NO		IN FOCUS
181500900	https://volunteer.ala.org.au/validate/task/181500900	Valid		system	Tile_053-014-000_0-000.jpg		2021-05-31 11:27:37	2021-05-31 12:08:51		NO		IN FOCUS
181500900	https://volunteer.ala.org.au/validate/task/181500900	Valid		system	Tile_053-014-000_0-000.jpg			2021-05-31 12:08:51		NO		IN FOCUS
181500900	https://volunteer.ala.org.au/validate/task/181500900	Valid		system	Tile_053-014-000_0-000.jpg		2021-05-31 12:08:51	2021-05-31 12:08:51		NO		IN FOCUS
181500900	https://volunteer.ala.org.au/validate/task/181500900	Valid		system	Tile_053-014-000_0-000.jpg		2021-05-31 11:06:15	2021-05-31 12:08:51		NO		IN FOCUS
181500901	https://volunteer.ala.org.au/validate/task/181500901	Valid		system	Tile_053-015-000_0-000.jpg		2021-05-31 11:27:50	2021-05-31 12:09:04		NO		IN FOCUS
181500901	https://volunteer.ala.org.au/validate/task/181500901	Valid		system	Tile_053-015-000_0-000.jpg			2021-05-31 12:09:04		NO		IN FOCUS
181500901	https://volunteer.ala.org.au/validate/task/181500901	Valid		system	Tile_053-015-000_0-000.jpg		2021-05-31 11:06:31	2021-05-31 12:09:04		NO		IN FOCUS
181500901	https://volunteer.ala.org.au/validate/task/181500901	Valid		system	Tile_053-015-000_0-000.jpg		2021-05-31 12:09:04	2021-05-31 12:09:04		NO		IN FOCUS
181500902	https://volunteer.ala.org.au/validate/task/181500902	Valid		system	Tile_053-016-000_0-000.jpg			2021-05-31 12:09:16		NO		IN FOCUS
181500902	https://volunteer.ala.org.au/validate/task/181500902	Valid		system	Tile_053-016-000_0-000.jpg		2021-05-31 11:06:45	2021-05-31 12:09:16		NO		IN FOCUS
181500902	https://volunteer.ala.org.au/validate/task/181500902	Valid		system	Tile_053-016-000_0-000.jpg		2021-05-31 12:09:15	2021-05-31 12:09:16		NO		IN FOCUS
181500902	https://volunteer.ala.org.au/validate/task/181500902	Valid		system	Tile_053-016-000_0-000.jpg		2021-05-31 11:28:04	2021-05-31 12:09:16		NO		IN FOCUS
181500903	https://volunteer.ala.org.au/validate/task/181500903	Valid		system	Tile_053-017-000_0-000.jpg		2021-05-31 12:09:26	2021-05-31 12:09:26		NO		IN FOCUS
181500903	https://volunteer.ala.org.au/validate/task/181500903	Valid		system	Tile_053-017-000_0-000.jpg			2021-05-31 12:09:26		NO		IN FOCUS
181500903	https://volunteer.ala.org.au/validate/task/181500903	Valid		system	Tile_053-017-000_0-000.jpg		2021-05-31 11:07:03	2021-05-31 12:09:26		NO		IN FOCUS
181500903	https://volunteer.ala.org.au/validate/task/181500903	Valid		system	Tile_053-017-000_0-000.jpg		2021-05-31 11:28:19	2021-05-31 12:09:26		NO		IN FOCUS
181500904	https://volunteer.ala.org.au/validate/task/181500904	Valid		system	Tile_053-018-000_0-000.jpg		2021-05-31 11:28:38	2021-05-31 12:09:43		NO		IN FOCUS
181500904	https://volunteer.ala.org.au/validate/task/181500904	Valid		system	Tile_053-018-000_0-000.jpg		2021-05-31 11:07:13	2021-05-31 12:09:43		NO		IN FOCUS
181500904	https://volunteer.ala.org.au/validate/task/181500904	Valid		system	Tile_053-018-000_0-000.jpg		2021-05-31 12:09:42	2021-05-31 12:09:43		NO		IN FOCUS
181500904	https://volunteer.ala.org.au/validate/task/181500904	Valid		system	Tile_053-018-000_0-000.jpg			2021-05-31 12:09:43		NO		IN FOCUS
181500905	https://volunteer.ala.org.au/validate/task/181500905	Valid		system	Tile_053-019-000_0-000.jpg			2021-05-31 12:09:53		NO		IN FOCUS
181500905	https://volunteer.ala.org.au/validate/task/181500905	Valid		system	Tile_053-019-000_0-000.jpg		2021-05-31 11:07:23	2021-05-31 12:09:53		NO		IN FOCUS
181500905	https://volunteer.ala.org.au/validate/task/181500905	Valid		system	Tile_053-019-000_0-000.jpg		2021-05-31 12:09:53	2021-05-31 12:09:53		NO		IN FOCUS
181500905	https://volunteer.ala.org.au/validate/task/181500905	Valid		system	Tile_053-019-000_0-000.jpg		2021-05-31 11:28:54	2021-05-31 12:09:53		NO		IN FOCUS
181500906	https://volunteer.ala.org.au/validate/task/181500906	Valid		system	Tile_053-020-000_0-000.jpg		2021-05-31 11:29:09	2021-05-31 12:10:03		NO		IN FOCUS
181500906	https://volunteer.ala.org.au/validate/task/181500906	Valid		system	Tile_053-020-000_0-000.jpg			2021-05-31 12:10:03		NO		IN FOCUS
181500906	https://volunteer.ala.org.au/validate/task/181500906	Valid		system	Tile_053-020-000_0-000.jpg		2021-05-31 12:10:03	2021-05-31 12:10:03		NO		IN FOCUS
181500906	https://volunteer.ala.org.au/validate/task/181500906	Valid		system	Tile_053-020-000_0-000.jpg		2021-05-31 11:07:34	2021-05-31 12:10:03		NO		IN FOCUS
181500907	https://volunteer.ala.org.au/validate/task/181500907	Valid		system	Tile_053-021-000_0-000.jpg		2021-05-31 11:29:24	2021-05-31 12:10:17		NO		IN FOCUS
181500907	https://volunteer.ala.org.au/validate/task/181500907	Valid		system	Tile_053-021-000_0-000.jpg		2021-05-31 12:10:16	2021-05-31 12:10:17		NO		IN FOCUS
181500907	https://volunteer.ala.org.au/validate/task/181500907	Valid		system	Tile_053-021-000_0-000.jpg		2021-05-31 11:07:44	2021-05-31 12:10:17		NO		IN FOCUS
181500907	https://volunteer.ala.org.au/validate/task/181500907	Valid		system	Tile_053-021-000_0-000.jpg			2021-05-31 12:10:17		NO		IN FOCUS
181500908	https://volunteer.ala.org.au/validate/task/181500908	Valid		system	Tile_053-022-000_0-000.jpg		2021-05-31 12:10:26	2021-05-31 12:10:26		NO		IN FOCUS
181500908	https://volunteer.ala.org.au/validate/task/181500908	Valid		system	Tile_053-022-000_0-000.jpg		2021-05-31 11:29:38	2021-05-31 12:10:26		NO		IN FOCUS
181500908	https://volunteer.ala.org.au/validate/task/181500908	Valid		system	Tile_053-022-000_0-000.jpg			2021-05-31 12:10:26		NO		IN FOCUS
181500908	https://volunteer.ala.org.au/validate/task/181500908	Valid		system	Tile_053-022-000_0-000.jpg		2021-05-31 11:07:54	2021-05-31 12:10:26		NO		IN FOCUS
181500909	https://volunteer.ala.org.au/validate/task/181500909	Valid		system	Tile_053-023-000_0-000.jpg		2021-05-31 11:29:52	2021-05-31 12:10:41		NO		IN FOCUS
181500909	https://volunteer.ala.org.au/validate/task/181500909	Valid		system	Tile_053-023-000_0-000.jpg		2021-05-31 11:08:03	2021-05-31 12:10:41		NO		IN FOCUS
181500909	https://volunteer.ala.org.au/validate/task/181500909	Valid		system	Tile_053-023-000_0-000.jpg			2021-05-31 12:10:41		NO		IN FOCUS
181500909	https://volunteer.ala.org.au/validate/task/181500909	Valid		system	Tile_053-023-000_0-000.jpg		2021-05-31 12:10:39	2021-05-31 12:10:41		NO		IN FOCUS
181500910	https://volunteer.ala.org.au/validate/task/181500910	Valid		system	Tile_053-024-000_0-000.jpg		2021-05-31 11:08:13	2021-05-31 12:10:51		NO		IN FOCUS
181500910	https://volunteer.ala.org.au/validate/task/181500910	Valid		system	Tile_053-024-000_0-000.jpg		2021-05-31 11:30:06	2021-05-31 12:10:51		NO		IN FOCUS
181500910	https://volunteer.ala.org.au/validate/task/181500910	Valid		system	Tile_053-024-000_0-000.jpg			2021-05-31 12:10:51		NO		IN FOCUS
181500910	https://volunteer.ala.org.au/validate/task/181500910	Valid		system	Tile_053-024-000_0-000.jpg		2021-05-31 12:10:51	2021-05-31 12:10:51		NO		IN FOCUS
181500911	https://volunteer.ala.org.au/validate/task/181500911	Valid		system	Tile_053-025-000_0-000.jpg		2021-05-31 12:11:02	2021-05-31 12:11:02		NO		IN FOCUS
181500911	https://volunteer.ala.org.au/validate/task/181500911	Valid		system	Tile_053-025-000_0-000.jpg			2021-05-31 12:11:02		NO		IN FOCUS
181500911	https://volunteer.ala.org.au/validate/task/181500911	Valid		system	Tile_053-025-000_0-000.jpg		2021-05-31 11:30:20	2021-05-31 12:11:02		NO		IN FOCUS
181500911	https://volunteer.ala.org.au/validate/task/181500911	Valid		system	Tile_053-025-000_0-000.jpg		2021-05-31 11:08:36	2021-05-31 12:11:02		NO		IN FOCUS
181500912	https://volunteer.ala.org.au/validate/task/181500912	Valid		system	Tile_053-026-000_0-000.jpg		2021-05-31 12:11:13	2021-05-31 12:11:13		NO		IN FOCUS
181500912	https://volunteer.ala.org.au/validate/task/181500912	Valid		system	Tile_053-026-000_0-000.jpg			2021-05-31 12:11:13		NO		IN FOCUS
181500912	https://volunteer.ala.org.au/validate/task/181500912	Valid		system	Tile_053-026-000_0-000.jpg		2021-05-31 11:08:46	2021-05-31 12:11:13		NO		IN FOCUS
181500912	https://volunteer.ala.org.au/validate/task/181500912	Valid		system	Tile_053-026-000_0-000.jpg		2021-05-31 11:30:32	2021-05-31 12:11:13		NO		IN FOCUS
181500914	https://volunteer.ala.org.au/validate/task/181500914	Valid		system	Tile_053-028-000_0-000.jpg		2021-05-31 11:09:18	2021-05-31 12:11:37		NO		IN FOCUS
181500914	https://volunteer.ala.org.au/validate/task/181500914	Valid		system	Tile_053-028-000_0-000.jpg			2021-05-31 12:11:37		NO		IN FOCUS
181500914	https://volunteer.ala.org.au/validate/task/181500914	Valid		system	Tile_053-028-000_0-000.jpg		2021-05-31 12:11:37	2021-05-31 12:11:37		NO		IN FOCUS
181500914	https://volunteer.ala.org.au/validate/task/181500914	Valid		system	Tile_053-028-000_0-000.jpg		2021-05-31 11:31:03	2021-05-31 12:11:37		NO		IN FOCUS
181500915	https://volunteer.ala.org.au/validate/task/181500915	Valid		system	Tile_053-029-000_0-000.jpg		2021-05-31 11:09:28	2021-05-31 12:11:48		NO		IN FOCUS
181500915	https://volunteer.ala.org.au/validate/task/181500915	Valid		system	Tile_053-029-000_0-000.jpg		2021-05-31 12:11:48	2021-05-31 12:11:48		NO		IN FOCUS
181500915	https://volunteer.ala.org.au/validate/task/181500915	Valid		system	Tile_053-029-000_0-000.jpg			2021-05-31 12:11:48		NO		IN FOCUS
181500915	https://volunteer.ala.org.au/validate/task/181500915	Valid		system	Tile_053-029-000_0-000.jpg		2021-05-31 11:31:17	2021-05-31 12:11:48		NO		IN FOCUS
181500917	https://volunteer.ala.org.au/validate/task/181500917	Valid		system	Tile_053-031-000_0-000.jpg		2021-05-31 12:12:18	2021-05-31 12:12:19		NO		IN FOCUS
181500917	https://volunteer.ala.org.au/validate/task/181500917	Valid		system	Tile_053-031-000_0-000.jpg		2021-05-31 11:09:47	2021-05-31 12:12:19		NO		IN FOCUS
181500917	https://volunteer.ala.org.au/validate/task/181500917	Valid		system	Tile_053-031-000_0-000.jpg		2021-05-31 11:31:44	2021-05-31 12:12:19		NO		IN FOCUS
181500917	https://volunteer.ala.org.au/validate/task/181500917	Valid		system	Tile_053-031-000_0-000.jpg			2021-05-31 12:12:19		NO		IN FOCUS
181500918	https://volunteer.ala.org.au/validate/task/181500918	Valid		system	Tile_053-032-000_0-000.jpg		2021-05-31 11:10:00	2021-05-31 12:12:30		NO		IN FOCUS
181500918	https://volunteer.ala.org.au/validate/task/181500918	Valid		system	Tile_053-032-000_0-000.jpg		2021-05-31 11:31:59	2021-05-31 12:12:30		NO		IN FOCUS
181500918	https://volunteer.ala.org.au/validate/task/181500918	Valid		system	Tile_053-032-000_0-000.jpg		2021-05-31 12:12:28	2021-05-31 12:12:30		NO		IN FOCUS
181500918	https://volunteer.ala.org.au/validate/task/181500918	Valid		system	Tile_053-032-000_0-000.jpg			2021-05-31 12:12:30		NO		IN FOCUS
181500920	https://volunteer.ala.org.au/validate/task/181500920	Valid		system	Tile_053-034-000_0-000.jpg		2021-05-31 11:32:34	2021-05-31 12:12:46		NO		IN FOCUS
181500920	https://volunteer.ala.org.au/validate/task/181500920	Valid		system	Tile_053-034-000_0-000.jpg		2021-05-31 11:10:42	2021-05-31 12:12:46		NO		IN FOCUS
181500920	https://volunteer.ala.org.au/validate/task/181500920	Valid		system	Tile_053-034-000_0-000.jpg		2021-05-31 12:12:45	2021-05-31 12:12:46		NO		IN FOCUS
181500920	https://volunteer.ala.org.au/validate/task/181500920	Valid		system	Tile_053-034-000_0-000.jpg			2021-05-31 12:12:46		NO		IN FOCUS
181500921	https://volunteer.ala.org.au/validate/task/181500921	Valid		system	Tile_053-035-000_0-000.jpg		2021-05-31 11:10:52	2021-05-31 12:12:57		NO		IN FOCUS
181500921	https://volunteer.ala.org.au/validate/task/181500921	Valid		system	Tile_053-035-000_0-000.jpg		2021-05-31 12:12:57	2021-05-31 12:12:57		NO		IN FOCUS
181500921	https://volunteer.ala.org.au/validate/task/181500921	Valid		system	Tile_053-035-000_0-000.jpg		2021-05-31 11:32:48	2021-05-31 12:12:57		NO		IN FOCUS
181500921	https://volunteer.ala.org.au/validate/task/181500921	Valid		system	Tile_053-035-000_0-000.jpg			2021-05-31 12:12:57		NO		IN FOCUS
181500922	https://volunteer.ala.org.au/validate/task/181500922	Valid		system	Tile_053-036-000_0-000.jpg		2021-05-31 12:13:07	2021-05-31 12:13:08		NO		IN FOCUS
181500922	https://volunteer.ala.org.au/validate/task/181500922	Valid		system	Tile_053-036-000_0-000.jpg			2021-05-31 12:13:08		NO		IN FOCUS
181500922	https://volunteer.ala.org.au/validate/task/181500922	Valid		system	Tile_053-036-000_0-000.jpg		2021-05-31 11:33:00	2021-05-31 12:13:08		NO		IN FOCUS
181500922	https://volunteer.ala.org.au/validate/task/181500922	Valid		system	Tile_053-036-000_0-000.jpg		2021-05-31 11:11:04	2021-05-31 12:13:08		NO		IN FOCUS
181500926	https://volunteer.ala.org.au/validate/task/181500926	Valid		system	Tile_053-040-000_0-000.jpg		2021-05-31 11:11:50	2021-05-31 12:13:36		NO		IN FOCUS
181500926	https://volunteer.ala.org.au/validate/task/181500926	Valid		system	Tile_053-040-000_0-000.jpg		2021-05-31 12:13:35	2021-05-31 12:13:36		NO		IN FOCUS
181500926	https://volunteer.ala.org.au/validate/task/181500926	Valid		system	Tile_053-040-000_0-000.jpg		2021-05-31 11:33:59	2021-05-31 12:13:36		NO		IN FOCUS
181500926	https://volunteer.ala.org.au/validate/task/181500926	Valid		system	Tile_053-040-000_0-000.jpg			2021-05-31 12:13:36		NO		IN FOCUS
181500927	https://volunteer.ala.org.au/validate/task/181500927	Valid		system	Tile_053-041-000_0-000.jpg		2021-05-31 11:34:13	2021-05-31 12:13:48		NO		IN FOCUS
181500927	https://volunteer.ala.org.au/validate/task/181500927	Valid		system	Tile_053-041-000_0-000.jpg		2021-05-31 12:13:48	2021-05-31 12:13:48		NO		IN FOCUS
181500927	https://volunteer.ala.org.au/validate/task/181500927	Valid		system	Tile_053-041-000_0-000.jpg			2021-05-31 12:13:48		NO		IN FOCUS
181500927	https://volunteer.ala.org.au/validate/task/181500927	Valid		system	Tile_053-041-000_0-000.jpg		2021-05-31 11:12:17	2021-05-31 12:13:48		NO		IN FOCUS
181500928	https://volunteer.ala.org.au/validate/task/181500928	Valid		system	Tile_053-042-000_0-000.jpg		2021-05-31 11:12:28	2021-05-31 12:15:19		NO		IN FOCUS
181500928	https://volunteer.ala.org.au/validate/task/181500928	Valid		system	Tile_053-042-000_0-000.jpg		2021-05-31 11:34:25	2021-05-31 12:15:19		NO		IN FOCUS
181500928	https://volunteer.ala.org.au/validate/task/181500928	Valid		system	Tile_053-042-000_0-000.jpg			2021-05-31 12:15:19		NO		IN FOCUS
181500928	https://volunteer.ala.org.au/validate/task/181500928	Valid		system	Tile_053-042-000_0-000.jpg		2021-05-31 12:15:18	2021-05-31 12:15:19		NO		IN FOCUS
181500929	https://volunteer.ala.org.au/validate/task/181500929	Valid		system	Tile_053-043-000_0-000.jpg		2021-05-31 12:15:32	2021-05-31 12:15:32		NO		IN FOCUS
181500929	https://volunteer.ala.org.au/validate/task/181500929	Valid		system	Tile_053-043-000_0-000.jpg		2021-05-31 11:12:39	2021-05-31 12:15:32		NO		IN FOCUS
181500929	https://volunteer.ala.org.au/validate/task/181500929	Valid		system	Tile_053-043-000_0-000.jpg			2021-05-31 12:15:32		NO		IN FOCUS
181500929	https://volunteer.ala.org.au/validate/task/181500929	Valid		system	Tile_053-043-000_0-000.jpg		2021-05-31 11:34:43	2021-05-31 12:15:32		NO		IN FOCUS
181500930	https://volunteer.ala.org.au/validate/task/181500930	Valid		system	Tile_053-044-000_0-000.jpg		2021-05-31 12:15:45	2021-05-31 12:15:45		NO		IN FOCUS
181500930	https://volunteer.ala.org.au/validate/task/181500930	Valid		system	Tile_053-044-000_0-000.jpg		2021-05-31 11:34:57	2021-05-31 12:15:45		NO		IN FOCUS
181500930	https://volunteer.ala.org.au/validate/task/181500930	Valid		system	Tile_053-044-000_0-000.jpg			2021-05-31 12:15:45		NO		IN FOCUS
181500930	https://volunteer.ala.org.au/validate/task/181500930	Valid		system	Tile_053-044-000_0-000.jpg		2021-05-31 11:12:55	2021-05-31 12:15:45		NO		IN FOCUS
181500931	https://volunteer.ala.org.au/validate/task/181500931	Valid		system	Tile_053-045-000_0-000.jpg			2021-05-31 12:16:15		NO		IN FOCUS
181500931	https://volunteer.ala.org.au/validate/task/181500931	Valid		system	Tile_053-045-000_0-000.jpg		2021-05-31 11:13:07	2021-05-31 12:16:15		NO		IN FOCUS
181500931	https://volunteer.ala.org.au/validate/task/181500931	Valid		system	Tile_053-045-000_0-000.jpg		2021-05-31 12:16:15	2021-05-31 12:16:15		NO		IN FOCUS
181500931	https://volunteer.ala.org.au/validate/task/181500931	Valid		system	Tile_053-045-000_0-000.jpg		2021-05-31 11:35:15	2021-05-31 12:16:15		NO		IN FOCUS
181500932	https://volunteer.ala.org.au/validate/task/181500932	Valid		system	Tile_053-046-000_0-000.jpg		2021-05-31 11:35:31	2021-05-31 12:16:26		NO		IN FOCUS
181500932	https://volunteer.ala.org.au/validate/task/181500932	Valid		system	Tile_053-046-000_0-000.jpg		2021-05-31 11:13:16	2021-05-31 12:16:26		NO		IN FOCUS
181500932	https://volunteer.ala.org.au/validate/task/181500932	Valid		system	Tile_053-046-000_0-000.jpg		2021-05-31 12:16:26	2021-05-31 12:16:26		NO		IN FOCUS
181500932	https://volunteer.ala.org.au/validate/task/181500932	Valid		system	Tile_053-046-000_0-000.jpg			2021-05-31 12:16:26		NO		IN FOCUS
181500933	https://volunteer.ala.org.au/validate/task/181500933	Valid		system	Tile_053-047-000_0-000.jpg		2021-05-31 11:35:46	2021-05-31 12:16:36		NO		IN FOCUS
181500933	https://volunteer.ala.org.au/validate/task/181500933	Valid		system	Tile_053-047-000_0-000.jpg		2021-05-31 11:13:26	2021-05-31 12:16:36		NO		IN FOCUS
181500933	https://volunteer.ala.org.au/validate/task/181500933	Valid		system	Tile_053-047-000_0-000.jpg			2021-05-31 12:16:36		NO		IN FOCUS
181500933	https://volunteer.ala.org.au/validate/task/181500933	Valid		system	Tile_053-047-000_0-000.jpg		2021-05-31 12:16:36	2021-05-31 12:16:36		NO		IN FOCUS
181500934	https://volunteer.ala.org.au/validate/task/181500934	Valid		system	Tile_053-048-000_0-000.jpg		2021-05-31 11:14:04	2021-05-31 12:16:46		NO		IN FOCUS
181500934	https://volunteer.ala.org.au/validate/task/181500934	Valid		system	Tile_053-048-000_0-000.jpg		2021-05-31 12:16:46	2021-05-31 12:16:46		NO		IN FOCUS
181500934	https://volunteer.ala.org.au/validate/task/181500934	Valid		system	Tile_053-048-000_0-000.jpg			2021-05-31 12:16:46		NO		IN FOCUS
181500934	https://volunteer.ala.org.au/validate/task/181500934	Valid		system	Tile_053-048-000_0-000.jpg		2021-05-31 11:36:01	2021-05-31 12:16:46		NO		IN FOCUS
181500935	https://volunteer.ala.org.au/validate/task/181500935	Valid		system	Tile_053-049-000_0-000.jpg			2021-05-31 12:16:57		NO		IN FOCUS
181500935	https://volunteer.ala.org.au/validate/task/181500935	Valid		system	Tile_053-049-000_0-000.jpg		2021-05-31 11:36:15	2021-05-31 12:16:57		NO		IN FOCUS
181500935	https://volunteer.ala.org.au/validate/task/181500935	Valid		system	Tile_053-049-000_0-000.jpg		2021-05-31 11:14:26	2021-05-31 12:16:57		NO		IN FOCUS
181500935	https://volunteer.ala.org.au/validate/task/181500935	Valid		system	Tile_053-049-000_0-000.jpg		2021-05-31 12:16:57	2021-05-31 12:16:57		NO		IN FOCUS
181500936	https://volunteer.ala.org.au/validate/task/181500936	Valid		system	Tile_053-050-000_0-000.jpg		2021-05-31 11:36:34	2021-05-31 12:17:08		NO		IN FOCUS
181500936	https://volunteer.ala.org.au/validate/task/181500936	Valid		system	Tile_053-050-000_0-000.jpg		2021-05-31 11:29:25	2021-05-31 12:17:08		NO		IN FOCUS
181500936	https://volunteer.ala.org.au/validate/task/181500936	Valid		system	Tile_053-050-000_0-000.jpg			2021-05-31 12:17:08		NO		IN FOCUS
181500936	https://volunteer.ala.org.au/validate/task/181500936	Valid		system	Tile_053-050-000_0-000.jpg		2021-05-31 12:17:08	2021-05-31 12:17:08		NO		IN FOCUS
181500937	https://volunteer.ala.org.au/validate/task/181500937	Valid		system	Tile_053-051-000_0-000.jpg		2021-05-31 11:36:48	2021-05-31 12:17:18		NO		IN FOCUS
181500937	https://volunteer.ala.org.au/validate/task/181500937	Valid		system	Tile_053-051-000_0-000.jpg			2021-05-31 12:17:18		NO		IN FOCUS
181500937	https://volunteer.ala.org.au/validate/task/181500937	Valid		system	Tile_053-051-000_0-000.jpg		2021-05-31 12:17:18	2021-05-31 12:17:18		NO		IN FOCUS
181500937	https://volunteer.ala.org.au/validate/task/181500937	Valid		system	Tile_053-051-000_0-000.jpg		2021-05-31 11:29:59	2021-05-31 12:17:18		NO		IN FOCUS
181500938	https://volunteer.ala.org.au/validate/task/181500938	Valid		system	Tile_053-052-000_0-000.jpg			2021-05-31 12:17:28		NO		IN FOCUS
181500938	https://volunteer.ala.org.au/validate/task/181500938	Valid		system	Tile_053-052-000_0-000.jpg		2021-05-31 12:17:28	2021-05-31 12:17:28		NO		IN FOCUS
181500938	https://volunteer.ala.org.au/validate/task/181500938	Valid		system	Tile_053-052-000_0-000.jpg		2021-05-31 11:37:02	2021-05-31 12:17:28		NO		IN FOCUS
181500938	https://volunteer.ala.org.au/validate/task/181500938	Valid		system	Tile_053-052-000_0-000.jpg		2021-05-31 11:32:30	2021-05-31 12:17:28		NO		IN FOCUS
181500942	https://volunteer.ala.org.au/validate/task/181500942	Valid		system	Tile_053-056-000_0-000.jpg			2021-05-31 12:18:27		NO		IN FOCUS
181500942	https://volunteer.ala.org.au/validate/task/181500942	Valid		system	Tile_053-056-000_0-000.jpg		2021-05-31 11:37:57	2021-05-31 12:18:27		NO		IN FOCUS
181500942	https://volunteer.ala.org.au/validate/task/181500942	Valid		system	Tile_053-056-000_0-000.jpg		2021-05-31 11:37:29	2021-05-31 12:18:27		NO		IN FOCUS
181500942	https://volunteer.ala.org.au/validate/task/181500942	Valid		system	Tile_053-056-000_0-000.jpg		2021-05-31 12:18:26	2021-05-31 12:18:27		NO		IN FOCUS
181500943	https://volunteer.ala.org.au/validate/task/181500943	Valid		system	Tile_053-057-000_0-000.jpg		2021-05-31 11:40:39	2021-05-31 12:18:39		NO		IN FOCUS
181500943	https://volunteer.ala.org.au/validate/task/181500943	Valid		system	Tile_053-057-000_0-000.jpg		2021-05-31 12:18:39	2021-05-31 12:18:39		NO		IN FOCUS
181500943	https://volunteer.ala.org.au/validate/task/181500943	Valid		system	Tile_053-057-000_0-000.jpg		2021-05-31 11:38:14	2021-05-31 12:18:39		NO		IN FOCUS
181500943	https://volunteer.ala.org.au/validate/task/181500943	Valid		system	Tile_053-057-000_0-000.jpg			2021-05-31 12:18:39		NO		IN FOCUS
181500944	https://volunteer.ala.org.au/validate/task/181500944	Valid		system	Tile_053-058-000_0-000.jpg		2021-05-31 11:40:51	2021-05-31 12:18:51		NO		IN FOCUS
181500944	https://volunteer.ala.org.au/validate/task/181500944	Valid		system	Tile_053-058-000_0-000.jpg		2021-05-31 12:18:51	2021-05-31 12:18:51		NO		IN FOCUS
181500944	https://volunteer.ala.org.au/validate/task/181500944	Valid		system	Tile_053-058-000_0-000.jpg			2021-05-31 12:18:51		NO		IN FOCUS
181500944	https://volunteer.ala.org.au/validate/task/181500944	Valid		system	Tile_053-058-000_0-000.jpg		2021-05-31 11:38:33	2021-05-31 12:18:51		NO		IN FOCUS
181500946	https://volunteer.ala.org.au/validate/task/181500946	Valid		system	Tile_053-060-000_0-000.jpg		2021-05-31 11:41:23	2021-05-31 12:19:09		NO		IN FOCUS
181500946	https://volunteer.ala.org.au/validate/task/181500946	Valid		system	Tile_053-060-000_0-000.jpg		2021-05-31 11:39:08	2021-05-31 12:19:09		NO		IN FOCUS
181500946	https://volunteer.ala.org.au/validate/task/181500946	Valid		system	Tile_053-060-000_0-000.jpg			2021-05-31 12:19:09		NO		IN FOCUS
181500946	https://volunteer.ala.org.au/validate/task/181500946	Valid		system	Tile_053-060-000_0-000.jpg		2021-05-31 12:19:09	2021-05-31 12:19:09		NO		IN FOCUS
181500947	https://volunteer.ala.org.au/validate/task/181500947	Valid		system	Tile_054-001-000_0-000.jpg		2021-05-31 12:19:21	2021-05-31 12:19:22		NO		IN FOCUS
181500947	https://volunteer.ala.org.au/validate/task/181500947	Valid		system	Tile_054-001-000_0-000.jpg			2021-05-31 12:19:22		NO		IN FOCUS
181500947	https://volunteer.ala.org.au/validate/task/181500947	Valid		system	Tile_054-001-000_0-000.jpg		2021-05-31 11:39:25	2021-05-31 12:19:22		NO		IN FOCUS
181500947	https://volunteer.ala.org.au/validate/task/181500947	Valid		system	Tile_054-001-000_0-000.jpg		2021-05-31 11:41:34	2021-05-31 12:19:22		NO		IN FOCUS
181500948	https://volunteer.ala.org.au/validate/task/181500948	Valid		system	Tile_054-002-000_0-000.jpg		2021-05-31 11:41:45	2021-05-31 12:19:45		NO		IN FOCUS
181500948	https://volunteer.ala.org.au/validate/task/181500948	Valid		system	Tile_054-002-000_0-000.jpg			2021-05-31 12:19:45		NO		IN FOCUS
181500948	https://volunteer.ala.org.au/validate/task/181500948	Valid		system	Tile_054-002-000_0-000.jpg		2021-05-31 11:39:39	2021-05-31 12:19:45		NO		IN FOCUS
181500948	https://volunteer.ala.org.au/validate/task/181500948	Valid		system	Tile_054-002-000_0-000.jpg		2021-05-31 12:19:44	2021-05-31 12:19:45		NO		IN FOCUS
181500949	https://volunteer.ala.org.au/validate/task/181500949	Valid		system	Tile_054-003-000_0-000.jpg			2021-05-31 12:19:56		NO		IN FOCUS
181500949	https://volunteer.ala.org.au/validate/task/181500949	Valid		system	Tile_054-003-000_0-000.jpg		2021-05-31 12:19:55	2021-05-31 12:19:56		NO		IN FOCUS
181500949	https://volunteer.ala.org.au/validate/task/181500949	Valid		system	Tile_054-003-000_0-000.jpg		2021-05-31 11:39:56	2021-05-31 12:19:56		NO		IN FOCUS
181500949	https://volunteer.ala.org.au/validate/task/181500949	Valid		system	Tile_054-003-000_0-000.jpg		2021-05-31 11:41:56	2021-05-31 12:19:56		NO		IN FOCUS
181500952	https://volunteer.ala.org.au/validate/task/181500952	Valid		system	Tile_054-006-000_0-000.jpg		2021-05-31 11:40:39	2021-05-31 12:20:23		NO		IN FOCUS
181500952	https://volunteer.ala.org.au/validate/task/181500952	Valid		system	Tile_054-006-000_0-000.jpg		2021-05-31 12:20:21	2021-05-31 12:20:23		NO		IN FOCUS
181500952	https://volunteer.ala.org.au/validate/task/181500952	Valid		system	Tile_054-006-000_0-000.jpg			2021-05-31 12:20:23		NO		IN FOCUS
181500952	https://volunteer.ala.org.au/validate/task/181500952	Valid		system	Tile_054-006-000_0-000.jpg		2021-05-31 11:43:21	2021-05-31 12:20:23		NO		IN FOCUS
181500953	https://volunteer.ala.org.au/validate/task/181500953	Valid		system	Tile_054-007-000_0-000.jpg			2021-05-31 12:20:33		NO		IN FOCUS
181500953	https://volunteer.ala.org.au/validate/task/181500953	Valid		system	Tile_054-007-000_0-000.jpg		2021-05-31 12:20:33	2021-05-31 12:20:33		NO		IN FOCUS
181500953	https://volunteer.ala.org.au/validate/task/181500953	Valid		system	Tile_054-007-000_0-000.jpg		2021-05-31 11:41:03	2021-05-31 12:20:33		NO		IN FOCUS
181500953	https://volunteer.ala.org.au/validate/task/181500953	Valid		system	Tile_054-007-000_0-000.jpg		2021-05-31 11:43:32	2021-05-31 12:20:33		NO		IN FOCUS
181500954	https://volunteer.ala.org.au/validate/task/181500954	Valid		system	Tile_054-008-000_0-000.jpg			2021-05-31 12:20:43		NO		IN FOCUS
181500954	https://volunteer.ala.org.au/validate/task/181500954	Valid		system	Tile_054-008-000_0-000.jpg		2021-05-31 12:20:42	2021-05-31 12:20:43		NO		IN FOCUS
181500954	https://volunteer.ala.org.au/validate/task/181500954	Valid		system	Tile_054-008-000_0-000.jpg		2021-05-31 11:43:41	2021-05-31 12:20:43		NO		IN FOCUS
181500954	https://volunteer.ala.org.au/validate/task/181500954	Valid		system	Tile_054-008-000_0-000.jpg		2021-05-31 11:41:18	2021-05-31 12:20:43		NO		IN FOCUS
181500955	https://volunteer.ala.org.au/validate/task/181500955	Valid		system	Tile_054-009-000_0-000.jpg		2021-05-31 11:43:52	2021-05-31 12:20:52		NO		IN FOCUS
181500955	https://volunteer.ala.org.au/validate/task/181500955	Valid		system	Tile_054-009-000_0-000.jpg		2021-05-31 11:41:33	2021-05-31 12:20:52		NO		IN FOCUS
181500955	https://volunteer.ala.org.au/validate/task/181500955	Valid		system	Tile_054-009-000_0-000.jpg		2021-05-31 12:20:52	2021-05-31 12:20:52		NO		IN FOCUS
181500955	https://volunteer.ala.org.au/validate/task/181500955	Valid		system	Tile_054-009-000_0-000.jpg			2021-05-31 12:20:52		NO		IN FOCUS
181500956	https://volunteer.ala.org.au/validate/task/181500956	Valid		system	Tile_054-010-000_0-000.jpg		2021-05-31 11:48:21	2021-05-31 12:21:04		NO		IN FOCUS
181500956	https://volunteer.ala.org.au/validate/task/181500956	Valid		system	Tile_054-010-000_0-000.jpg		2021-05-31 12:21:04	2021-05-31 12:21:04		NO		IN FOCUS
181500956	https://volunteer.ala.org.au/validate/task/181500956	Valid		system	Tile_054-010-000_0-000.jpg		2021-05-31 11:44:02	2021-05-31 12:21:04		NO		IN FOCUS
181500956	https://volunteer.ala.org.au/validate/task/181500956	Valid		system	Tile_054-010-000_0-000.jpg			2021-05-31 12:21:04		NO		IN FOCUS
181500957	https://volunteer.ala.org.au/validate/task/181500957	Valid		system	Tile_054-011-000_0-000.jpg			2021-05-31 12:21:14		NO		IN FOCUS
181500957	https://volunteer.ala.org.au/validate/task/181500957	Valid		system	Tile_054-011-000_0-000.jpg		2021-05-31 11:48:43	2021-05-31 12:21:14		NO		IN FOCUS
181500957	https://volunteer.ala.org.au/validate/task/181500957	Valid		system	Tile_054-011-000_0-000.jpg		2021-05-31 12:21:14	2021-05-31 12:21:14		NO		IN FOCUS
181500957	https://volunteer.ala.org.au/validate/task/181500957	Valid		system	Tile_054-011-000_0-000.jpg		2021-05-31 11:44:16	2021-05-31 12:21:14		NO		IN FOCUS
181500958	https://volunteer.ala.org.au/validate/task/181500958	Valid		system	Tile_054-012-000_0-000.jpg			2021-05-31 12:21:24		NO		IN FOCUS
181500958	https://volunteer.ala.org.au/validate/task/181500958	Valid		system	Tile_054-012-000_0-000.jpg		2021-05-31 12:21:23	2021-05-31 12:21:24		NO		IN FOCUS
181500958	https://volunteer.ala.org.au/validate/task/181500958	Valid		system	Tile_054-012-000_0-000.jpg		2021-05-31 11:48:57	2021-05-31 12:21:24		NO		IN FOCUS
181500958	https://volunteer.ala.org.au/validate/task/181500958	Valid		system	Tile_054-012-000_0-000.jpg		2021-05-31 11:44:26	2021-05-31 12:21:24		NO		IN FOCUS
181500960	https://volunteer.ala.org.au/validate/task/181500960	Valid		system	Tile_054-014-000_0-000.jpg		2021-05-31 12:21:45	2021-05-31 12:21:46		NO		IN FOCUS
181500960	https://volunteer.ala.org.au/validate/task/181500960	Valid		system	Tile_054-014-000_0-000.jpg		2021-05-31 11:44:50	2021-05-31 12:21:46		NO		IN FOCUS
181500960	https://volunteer.ala.org.au/validate/task/181500960	Valid		system	Tile_054-014-000_0-000.jpg		2021-05-31 11:49:28	2021-05-31 12:21:46		NO		IN FOCUS
181500960	https://volunteer.ala.org.au/validate/task/181500960	Valid		system	Tile_054-014-000_0-000.jpg			2021-05-31 12:21:46		NO		IN FOCUS
181500963	https://volunteer.ala.org.au/validate/task/181500963	Valid		system	Tile_054-017-000_0-000.jpg		2021-05-31 12:22:19	2021-05-31 12:22:20		NO		IN FOCUS
181500963	https://volunteer.ala.org.au/validate/task/181500963	Valid		system	Tile_054-017-000_0-000.jpg		2021-05-31 11:50:22	2021-05-31 12:22:20		NO		IN FOCUS
181500963	https://volunteer.ala.org.au/validate/task/181500963	Valid		system	Tile_054-017-000_0-000.jpg		2021-05-31 11:49:04	2021-05-31 12:22:20		NO		IN FOCUS
181500963	https://volunteer.ala.org.au/validate/task/181500963	Valid		system	Tile_054-017-000_0-000.jpg			2021-05-31 12:22:20		NO		IN FOCUS
181500964	https://volunteer.ala.org.au/validate/task/181500964	Valid		system	Tile_054-018-000_0-000.jpg			2021-05-31 12:22:30		NO		IN FOCUS
181500964	https://volunteer.ala.org.au/validate/task/181500964	Valid		system	Tile_054-018-000_0-000.jpg		2021-05-31 12:22:29	2021-05-31 12:22:30		NO		IN FOCUS
181500964	https://volunteer.ala.org.au/validate/task/181500964	Valid		system	Tile_054-018-000_0-000.jpg		2021-05-31 11:49:15	2021-05-31 12:22:30		NO		IN FOCUS
181500964	https://volunteer.ala.org.au/validate/task/181500964	Valid		system	Tile_054-018-000_0-000.jpg		2021-05-31 11:50:34	2021-05-31 12:22:30		NO		IN FOCUS
181500965	https://volunteer.ala.org.au/validate/task/181500965	Valid		system	Tile_054-019-000_0-000.jpg		2021-05-31 12:22:40	2021-05-31 12:22:41		NO		IN FOCUS
181500965	https://volunteer.ala.org.au/validate/task/181500965	Valid		system	Tile_054-019-000_0-000.jpg		2021-05-31 11:51:01	2021-05-31 12:22:41		NO		IN FOCUS
181500965	https://volunteer.ala.org.au/validate/task/181500965	Valid		system	Tile_054-019-000_0-000.jpg			2021-05-31 12:22:41		NO		IN FOCUS
181500965	https://volunteer.ala.org.au/validate/task/181500965	Valid		system	Tile_054-019-000_0-000.jpg		2021-05-31 11:49:27	2021-05-31 12:22:41		NO		IN FOCUS
181500966	https://volunteer.ala.org.au/validate/task/181500966	Valid		system	Tile_054-020-000_0-000.jpg		2021-05-31 11:51:15	2021-05-31 12:22:51		NO		IN FOCUS
181500966	https://volunteer.ala.org.au/validate/task/181500966	Valid		system	Tile_054-020-000_0-000.jpg		2021-05-31 11:49:36	2021-05-31 12:22:51		NO		IN FOCUS
181500966	https://volunteer.ala.org.au/validate/task/181500966	Valid		system	Tile_054-020-000_0-000.jpg		2021-05-31 12:22:50	2021-05-31 12:22:51		NO		IN FOCUS
181500966	https://volunteer.ala.org.au/validate/task/181500966	Valid		system	Tile_054-020-000_0-000.jpg			2021-05-31 12:22:51		NO		IN FOCUS
181501465	https://volunteer.ala.org.au/validate/task/181501465	Valid		system	Tile_054-021-000_0-000.jpg			2021-05-31 12:23:03		NO		IN FOCUS
181501465	https://volunteer.ala.org.au/validate/task/181501465	Valid		system	Tile_054-021-000_0-000.jpg		2021-05-31 12:23:02	2021-05-31 12:23:03		NO		IN FOCUS
181501465	https://volunteer.ala.org.au/validate/task/181501465	Valid		system	Tile_054-021-000_0-000.jpg		2021-05-31 11:49:47	2021-05-31 12:23:03		NO		IN FOCUS
181501465	https://volunteer.ala.org.au/validate/task/181501465	Valid		system	Tile_054-021-000_0-000.jpg		2021-05-31 11:51:36	2021-05-31 12:23:03		NO		IN FOCUS
181501466	https://volunteer.ala.org.au/validate/task/181501466	Valid		system	Tile_054-022-000_0-000.jpg		2021-05-31 11:49:57	2021-05-31 12:23:13		NO		IN FOCUS
181501466	https://volunteer.ala.org.au/validate/task/181501466	Valid		system	Tile_054-022-000_0-000.jpg		2021-05-31 11:51:54	2021-05-31 12:23:13		NO		IN FOCUS
181501466	https://volunteer.ala.org.au/validate/task/181501466	Valid		system	Tile_054-022-000_0-000.jpg		2021-05-31 12:23:12	2021-05-31 12:23:13		NO		IN FOCUS
181501466	https://volunteer.ala.org.au/validate/task/181501466	Valid		system	Tile_054-022-000_0-000.jpg			2021-05-31 12:23:13		NO		IN FOCUS
181501467	https://volunteer.ala.org.au/validate/task/181501467	Valid		system	Tile_054-023-000_0-000.jpg		2021-05-31 12:23:22	2021-05-31 12:23:23		NO		IN FOCUS
181501467	https://volunteer.ala.org.au/validate/task/181501467	Valid		system	Tile_054-023-000_0-000.jpg			2021-05-31 12:23:23		NO		IN FOCUS
181501467	https://volunteer.ala.org.au/validate/task/181501467	Valid		system	Tile_054-023-000_0-000.jpg		2021-05-31 11:50:07	2021-05-31 12:23:23		NO		IN FOCUS
181501467	https://volunteer.ala.org.au/validate/task/181501467	Valid		system	Tile_054-023-000_0-000.jpg		2021-05-31 11:52:07	2021-05-31 12:23:23		NO		IN FOCUS
181501468	https://volunteer.ala.org.au/validate/task/181501468	Valid		system	Tile_054-024-000_0-000.jpg		2021-05-31 11:50:18	2021-05-31 12:23:31		NO		IN FOCUS
181501468	https://volunteer.ala.org.au/validate/task/181501468	Valid		system	Tile_054-024-000_0-000.jpg		2021-05-31 11:52:25	2021-05-31 12:23:31		NO		IN FOCUS
181501468	https://volunteer.ala.org.au/validate/task/181501468	Valid		system	Tile_054-024-000_0-000.jpg		2021-05-31 12:23:31	2021-05-31 12:23:31		NO		IN FOCUS
181501468	https://volunteer.ala.org.au/validate/task/181501468	Valid		system	Tile_054-024-000_0-000.jpg			2021-05-31 12:23:31		NO		IN FOCUS
181501469	https://volunteer.ala.org.au/validate/task/181501469	Valid		system	Tile_054-025-000_0-000.jpg		2021-05-31 11:52:39	2021-05-31 12:23:42		NO		IN FOCUS
181501469	https://volunteer.ala.org.au/validate/task/181501469	Valid		system	Tile_054-025-000_0-000.jpg			2021-05-31 12:23:42		NO		IN FOCUS
181501469	https://volunteer.ala.org.au/validate/task/181501469	Valid		system	Tile_054-025-000_0-000.jpg		2021-05-31 11:50:28	2021-05-31 12:23:42		NO		IN FOCUS
181501469	https://volunteer.ala.org.au/validate/task/181501469	Valid		system	Tile_054-025-000_0-000.jpg		2021-05-31 12:23:41	2021-05-31 12:23:42		NO		IN FOCUS
181501470	https://volunteer.ala.org.au/validate/task/181501470	Valid		system	Tile_054-026-000_0-000.jpg		2021-05-31 11:52:55	2021-05-31 12:23:55		NO		IN FOCUS
181501470	https://volunteer.ala.org.au/validate/task/181501470	Valid		system	Tile_054-026-000_0-000.jpg			2021-05-31 12:23:55		NO		IN FOCUS
181501470	https://volunteer.ala.org.au/validate/task/181501470	Valid		system	Tile_054-026-000_0-000.jpg		2021-05-31 12:23:53	2021-05-31 12:23:55		NO		IN FOCUS
181501470	https://volunteer.ala.org.au/validate/task/181501470	Valid		system	Tile_054-026-000_0-000.jpg		2021-05-31 11:50:59	2021-05-31 12:23:55		NO		IN FOCUS
181501472	https://volunteer.ala.org.au/validate/task/181501472	Valid		system	Tile_054-028-000_0-000.jpg		2021-05-31 11:53:20	2021-05-31 12:24:11		NO		IN FOCUS
181501472	https://volunteer.ala.org.au/validate/task/181501472	Valid		system	Tile_054-028-000_0-000.jpg		2021-05-31 11:51:31	2021-05-31 12:24:11		NO		IN FOCUS
181501472	https://volunteer.ala.org.au/validate/task/181501472	Valid		system	Tile_054-028-000_0-000.jpg		2021-05-31 12:24:10	2021-05-31 12:24:11		NO		IN FOCUS
181501472	https://volunteer.ala.org.au/validate/task/181501472	Valid		system	Tile_054-028-000_0-000.jpg			2021-05-31 12:24:11		NO		IN FOCUS
181501473	https://volunteer.ala.org.au/validate/task/181501473	Valid		system	Tile_054-029-000_0-000.jpg		2021-05-31 11:52:23	2021-05-31 12:24:20		NO		IN FOCUS
181501473	https://volunteer.ala.org.au/validate/task/181501473	Valid		system	Tile_054-029-000_0-000.jpg		2021-05-31 11:53:37	2021-05-31 12:24:20		NO		IN FOCUS
181501473	https://volunteer.ala.org.au/validate/task/181501473	Valid		system	Tile_054-029-000_0-000.jpg			2021-05-31 12:24:20		NO		IN FOCUS
181501473	https://volunteer.ala.org.au/validate/task/181501473	Valid		system	Tile_054-029-000_0-000.jpg		2021-05-31 12:24:20	2021-05-31 12:24:20		NO		IN FOCUS
181500888	https://volunteer.ala.org.au/validate/task/181500888	Valid		system	Tile_053-002-000_0-000.jpg		2021-05-31 10:43:48	2021-05-31 12:24:25		NO		IN FOCUS
181500888	https://volunteer.ala.org.au/validate/task/181500888	Valid		system	Tile_053-002-000_0-000.jpg		2021-05-31 11:21:16	2021-05-31 12:24:25		NO		IN FOCUS
181500888	https://volunteer.ala.org.au/validate/task/181500888	Valid		system	Tile_053-002-000_0-000.jpg			2021-05-31 12:24:25		NO		IN FOCUS
181500888	https://volunteer.ala.org.au/validate/task/181500888	Valid		system	Tile_053-002-000_0-000.jpg		2021-05-31 12:24:24	2021-05-31 12:24:25		NO		IN FOCUS
181501475	https://volunteer.ala.org.au/validate/task/181501475	Valid		system	Tile_054-031-000_0-000.jpg		2021-05-31 11:53:08	2021-05-31 12:24:41		NO		IN FOCUS
181501475	https://volunteer.ala.org.au/validate/task/181501475	Valid		system	Tile_054-031-000_0-000.jpg			2021-05-31 12:24:41		NO		IN FOCUS
181501475	https://volunteer.ala.org.au/validate/task/181501475	Valid		system	Tile_054-031-000_0-000.jpg		2021-05-31 11:54:02	2021-05-31 12:24:41		NO		IN FOCUS
181501475	https://volunteer.ala.org.au/validate/task/181501475	Valid		system	Tile_054-031-000_0-000.jpg		2021-05-31 12:24:40	2021-05-31 12:24:41		NO		IN FOCUS
181501476	https://volunteer.ala.org.au/validate/task/181501476	Valid		system	Tile_054-032-000_0-000.jpg		2021-05-31 11:54:15	2021-05-31 12:24:55		NO		IN FOCUS
181501476	https://volunteer.ala.org.au/validate/task/181501476	Valid		system	Tile_054-032-000_0-000.jpg			2021-05-31 12:24:55		NO		IN FOCUS
181501476	https://volunteer.ala.org.au/validate/task/181501476	Valid		system	Tile_054-032-000_0-000.jpg		2021-05-31 12:24:53	2021-05-31 12:24:55		NO		IN FOCUS
181501476	https://volunteer.ala.org.au/validate/task/181501476	Valid		system	Tile_054-032-000_0-000.jpg		2021-05-31 11:53:19	2021-05-31 12:24:55		NO		IN FOCUS
181501477	https://volunteer.ala.org.au/validate/task/181501477	Valid		system	Tile_054-033-000_0-000.jpg		2021-05-31 11:53:31	2021-05-31 12:25:06		NO		IN FOCUS
181501477	https://volunteer.ala.org.au/validate/task/181501477	Valid		system	Tile_054-033-000_0-000.jpg			2021-05-31 12:25:06		NO		IN FOCUS
181501477	https://volunteer.ala.org.au/validate/task/181501477	Valid		system	Tile_054-033-000_0-000.jpg		2021-05-31 12:07:18	2021-05-31 12:25:06		NO		IN FOCUS
181501477	https://volunteer.ala.org.au/validate/task/181501477	Valid		system	Tile_054-033-000_0-000.jpg		2021-05-31 12:25:05	2021-05-31 12:25:06		NO		IN FOCUS
181501478	https://volunteer.ala.org.au/validate/task/181501478	Valid		system	Tile_054-034-000_0-000.jpg		2021-05-31 11:53:42	2021-05-31 12:25:16		NO		IN FOCUS
181501478	https://volunteer.ala.org.au/validate/task/181501478	Valid		system	Tile_054-034-000_0-000.jpg		2021-05-31 12:07:31	2021-05-31 12:25:16		NO		IN FOCUS
181501478	https://volunteer.ala.org.au/validate/task/181501478	Valid		system	Tile_054-034-000_0-000.jpg		2021-05-31 12:25:16	2021-05-31 12:25:16		NO		IN FOCUS
181501478	https://volunteer.ala.org.au/validate/task/181501478	Valid		system	Tile_054-034-000_0-000.jpg			2021-05-31 12:25:16		NO		IN FOCUS
181501479	https://volunteer.ala.org.au/validate/task/181501479	Valid		system	Tile_054-035-000_0-000.jpg		2021-05-31 12:07:59	2021-05-31 12:25:28		NO		IN FOCUS
181501479	https://volunteer.ala.org.au/validate/task/181501479	Valid		system	Tile_054-035-000_0-000.jpg		2021-05-31 12:25:27	2021-05-31 12:25:28		NO		IN FOCUS
181501479	https://volunteer.ala.org.au/validate/task/181501479	Valid		system	Tile_054-035-000_0-000.jpg			2021-05-31 12:25:28		NO		IN FOCUS
181501479	https://volunteer.ala.org.au/validate/task/181501479	Valid		system	Tile_054-035-000_0-000.jpg		2021-05-31 11:53:52	2021-05-31 12:25:28		NO		IN FOCUS
181500894	https://volunteer.ala.org.au/validate/task/181500894	Valid		system	Tile_053-008-000_0-000.jpg		2021-05-31 12:28:07	2021-05-31 12:28:07		NO		IN FOCUS
181500894	https://volunteer.ala.org.au/validate/task/181500894	Valid		system	Tile_053-008-000_0-000.jpg		2021-05-31 10:46:02	2021-05-31 12:28:07		NO		IN FOCUS
181500894	https://volunteer.ala.org.au/validate/task/181500894	Valid		system	Tile_053-008-000_0-000.jpg			2021-05-31 12:28:07		NO		IN FOCUS
181500894	https://volunteer.ala.org.au/validate/task/181500894	Valid		system	Tile_053-008-000_0-000.jpg		2021-05-31 11:22:41	2021-05-31 12:28:07		NO		IN FOCUS
181500913	https://volunteer.ala.org.au/validate/task/181500913	Valid		system	Tile_053-027-000_0-000.jpg			2021-05-31 12:28:28		NO		IN FOCUS
181500913	https://volunteer.ala.org.au/validate/task/181500913	Valid		system	Tile_053-027-000_0-000.jpg		2021-05-31 12:28:27	2021-05-31 12:28:28		NO		IN FOCUS
181500913	https://volunteer.ala.org.au/validate/task/181500913	Valid		system	Tile_053-027-000_0-000.jpg		2021-05-31 11:30:48	2021-05-31 12:28:28		NO		IN FOCUS
181500913	https://volunteer.ala.org.au/validate/task/181500913	Valid		system	Tile_053-027-000_0-000.jpg		2021-05-31 11:08:58	2021-05-31 12:28:28		NO		IN FOCUS
181501484	https://volunteer.ala.org.au/validate/task/181501484	Valid		system	Tile_054-040-000_0-000.jpg		2021-05-31 12:28:28	2021-05-31 12:28:29		NO		IN FOCUS
181501484	https://volunteer.ala.org.au/validate/task/181501484	Valid		system	Tile_054-040-000_0-000.jpg			2021-05-31 12:28:29		NO		IN FOCUS
181501484	https://volunteer.ala.org.au/validate/task/181501484	Valid		system	Tile_054-040-000_0-000.jpg		2021-05-31 12:09:12	2021-05-31 12:28:29		NO		IN FOCUS
181501484	https://volunteer.ala.org.au/validate/task/181501484	Valid		system	Tile_054-040-000_0-000.jpg		2021-05-31 11:54:41	2021-05-31 12:28:29		NO		IN FOCUS
181501485	https://volunteer.ala.org.au/validate/task/181501485	Valid		system	Tile_054-041-000_0-000.jpg		2021-05-31 12:09:26	2021-05-31 12:28:38		NO		IN FOCUS
181501485	https://volunteer.ala.org.au/validate/task/181501485	Valid		system	Tile_054-041-000_0-000.jpg		2021-05-31 12:28:37	2021-05-31 12:28:38		NO		IN FOCUS
181501485	https://volunteer.ala.org.au/validate/task/181501485	Valid		system	Tile_054-041-000_0-000.jpg			2021-05-31 12:28:38		NO		IN FOCUS
181501485	https://volunteer.ala.org.au/validate/task/181501485	Valid		system	Tile_054-041-000_0-000.jpg		2021-05-31 11:54:51	2021-05-31 12:28:38		NO		IN FOCUS
181501486	https://volunteer.ala.org.au/validate/task/181501486	Valid		system	Tile_054-042-000_0-000.jpg		2021-05-31 11:55:12	2021-05-31 12:28:48		NO		IN FOCUS
181501486	https://volunteer.ala.org.au/validate/task/181501486	Valid		system	Tile_054-042-000_0-000.jpg		2021-05-31 12:09:40	2021-05-31 12:28:48		NO		IN FOCUS
181501486	https://volunteer.ala.org.au/validate/task/181501486	Valid		system	Tile_054-042-000_0-000.jpg			2021-05-31 12:28:48		NO		IN FOCUS
181501486	https://volunteer.ala.org.au/validate/task/181501486	Valid		system	Tile_054-042-000_0-000.jpg		2021-05-31 12:28:47	2021-05-31 12:28:48		NO		IN FOCUS
181501487	https://volunteer.ala.org.au/validate/task/181501487	Valid		system	Tile_054-043-000_0-000.jpg		2021-05-31 12:09:55	2021-05-31 12:28:57		NO		IN FOCUS
181501487	https://volunteer.ala.org.au/validate/task/181501487	Valid		system	Tile_054-043-000_0-000.jpg		2021-05-31 12:28:57	2021-05-31 12:28:57		NO		IN FOCUS
181501487	https://volunteer.ala.org.au/validate/task/181501487	Valid		system	Tile_054-043-000_0-000.jpg			2021-05-31 12:28:57		NO		IN FOCUS
181501487	https://volunteer.ala.org.au/validate/task/181501487	Valid		system	Tile_054-043-000_0-000.jpg		2021-05-31 11:56:33	2021-05-31 12:28:57		NO		IN FOCUS
181501488	https://volunteer.ala.org.au/validate/task/181501488	Valid		system	Tile_054-044-000_0-000.jpg		2021-05-31 11:56:44	2021-05-31 12:29:08		NO		IN FOCUS
181501488	https://volunteer.ala.org.au/validate/task/181501488	Valid		system	Tile_054-044-000_0-000.jpg		2021-05-31 12:29:07	2021-05-31 12:29:08		NO		IN FOCUS
181501488	https://volunteer.ala.org.au/validate/task/181501488	Valid		system	Tile_054-044-000_0-000.jpg		2021-05-31 12:10:11	2021-05-31 12:29:08		NO		IN FOCUS
181501488	https://volunteer.ala.org.au/validate/task/181501488	Valid		system	Tile_054-044-000_0-000.jpg			2021-05-31 12:29:08		NO		IN FOCUS
181500879	https://volunteer.ala.org.au/validate/task/181500879	Valid		system	Tile_052-053-000_0-000.jpg		2021-05-31 11:54:09	2021-05-31 12:31:31		NO		IN FOCUS
181500879	https://volunteer.ala.org.au/validate/task/181500879	Valid		system	Tile_052-053-000_0-000.jpg		2021-05-31 12:31:30	2021-05-31 12:31:31		NO		IN FOCUS
181500879	https://volunteer.ala.org.au/validate/task/181500879	Valid		system	Tile_052-053-000_0-000.jpg			2021-05-31 12:31:31		NO		IN FOCUS
181500879	https://volunteer.ala.org.au/validate/task/181500879	Valid		system	Tile_052-053-000_0-000.jpg		2021-05-31 10:40:50	2021-05-31 12:31:31				IN FOCUS
181500879	https://volunteer.ala.org.au/validate/task/181500879	Valid		system	Tile_052-053-000_0-000.jpg		2021-05-31 11:19:02	2021-05-31 12:31:31		NO		IN FOCUS
181500916	https://volunteer.ala.org.au/validate/task/181500916	Valid		system	Tile_053-030-000_0-000.jpg		2021-05-31 12:31:55	2021-05-31 12:31:55		NO		IN FOCUS
181500916	https://volunteer.ala.org.au/validate/task/181500916	Valid		system	Tile_053-030-000_0-000.jpg		2021-05-31 11:31:31	2021-05-31 12:31:55		NO		IN FOCUS
181500916	https://volunteer.ala.org.au/validate/task/181500916	Valid		system	Tile_053-030-000_0-000.jpg			2021-05-31 12:31:55		NO		IN FOCUS
181500916	https://volunteer.ala.org.au/validate/task/181500916	Valid		system	Tile_053-030-000_0-000.jpg		2021-05-31 11:09:37	2021-05-31 12:31:55		NO		IN FOCUS
181500919	https://volunteer.ala.org.au/validate/task/181500919	Valid		system	Tile_053-033-000_0-000.jpg			2021-05-31 12:32:53		NO		IN FOCUS
181500919	https://volunteer.ala.org.au/validate/task/181500919	Valid		system	Tile_053-033-000_0-000.jpg		2021-05-31 11:10:31	2021-05-31 12:32:53		NO		IN FOCUS
181500919	https://volunteer.ala.org.au/validate/task/181500919	Valid		system	Tile_053-033-000_0-000.jpg		2021-05-31 12:32:52	2021-05-31 12:32:53		NO		IN FOCUS
181500919	https://volunteer.ala.org.au/validate/task/181500919	Valid		system	Tile_053-033-000_0-000.jpg		2021-05-31 11:32:17	2021-05-31 12:32:53		NO		IN FOCUS
181500923	https://volunteer.ala.org.au/validate/task/181500923	Valid		system	Tile_053-037-000_0-000.jpg		2021-05-31 12:33:18	2021-05-31 12:33:19		NO		IN FOCUS
181500923	https://volunteer.ala.org.au/validate/task/181500923	Valid		system	Tile_053-037-000_0-000.jpg		2021-05-31 11:33:19	2021-05-31 12:33:19		NO		IN FOCUS
181500923	https://volunteer.ala.org.au/validate/task/181500923	Valid		system	Tile_053-037-000_0-000.jpg			2021-05-31 12:33:19		NO		IN FOCUS
181500923	https://volunteer.ala.org.au/validate/task/181500923	Valid		system	Tile_053-037-000_0-000.jpg		2021-05-31 11:11:16	2021-05-31 12:33:19		NO		IN FOCUS
181500924	https://volunteer.ala.org.au/validate/task/181500924	Valid		system	Tile_053-038-000_0-000.jpg		2021-05-31 11:11:27	2021-05-31 12:33:44		NO		IN FOCUS
181500924	https://volunteer.ala.org.au/validate/task/181500924	Valid		system	Tile_053-038-000_0-000.jpg			2021-05-31 12:33:44		NO		IN FOCUS
181500924	https://volunteer.ala.org.au/validate/task/181500924	Valid		system	Tile_053-038-000_0-000.jpg		2021-05-31 12:33:44	2021-05-31 12:33:44		NO		IN FOCUS
181500924	https://volunteer.ala.org.au/validate/task/181500924	Valid		system	Tile_053-038-000_0-000.jpg		2021-05-31 11:33:31	2021-05-31 12:33:44		NO		IN FOCUS
181500925	https://volunteer.ala.org.au/validate/task/181500925	Valid		system	Tile_053-039-000_0-000.jpg		2021-05-31 11:11:40	2021-05-31 12:34:07		NO		IN FOCUS
181500925	https://volunteer.ala.org.au/validate/task/181500925	Valid		system	Tile_053-039-000_0-000.jpg		2021-05-31 11:33:43	2021-05-31 12:34:07		NO		IN FOCUS
181500925	https://volunteer.ala.org.au/validate/task/181500925	Valid		system	Tile_053-039-000_0-000.jpg		2021-05-31 12:34:07	2021-05-31 12:34:07		NO		IN FOCUS
181500925	https://volunteer.ala.org.au/validate/task/181500925	Valid		system	Tile_053-039-000_0-000.jpg			2021-05-31 12:34:07		NO		IN FOCUS
181500939	https://volunteer.ala.org.au/validate/task/181500939	Valid		system	Tile_053-053-000_0-000.jpg		2021-05-31 11:33:36	2021-05-31 12:34:32	1	YES	EDGE	IN FOCUS		Unknown
181500939	https://volunteer.ala.org.au/validate/task/181500939	Valid		system	Tile_053-053-000_0-000.jpg		2021-05-31 12:17:38	2021-05-31 12:34:32		NO		IN FOCUS
181500939	https://volunteer.ala.org.au/validate/task/181500939	Valid		system	Tile_053-053-000_0-000.jpg			2021-05-31 12:34:32		NO		IN FOCUS
181500939	https://volunteer.ala.org.au/validate/task/181500939	Valid		system	Tile_053-053-000_0-000.jpg		2021-05-31 11:37:18	2021-05-31 12:34:32		NO		IN FOCUS
181500939	https://volunteer.ala.org.au/validate/task/181500939	Valid		system	Tile_053-053-000_0-000.jpg		2021-05-31 12:34:32	2021-05-31 12:34:32		NO		IN FOCUS
181500940	https://volunteer.ala.org.au/validate/task/181500940	Valid		system	Tile_053-054-000_0-000.jpg		2021-05-31 11:33:50	2021-05-31 12:34:58		NO		IN FOCUS
181500940	https://volunteer.ala.org.au/validate/task/181500940	Valid		system	Tile_053-054-000_0-000.jpg		2021-05-31 11:37:31	2021-05-31 12:34:58		NO		IN FOCUS
181500940	https://volunteer.ala.org.au/validate/task/181500940	Valid		system	Tile_053-054-000_0-000.jpg		2021-05-31 12:34:58	2021-05-31 12:34:58		NO		IN FOCUS
181500940	https://volunteer.ala.org.au/validate/task/181500940	Valid		system	Tile_053-054-000_0-000.jpg			2021-05-31 12:34:58		NO		IN FOCUS
181500945	https://volunteer.ala.org.au/validate/task/181500945	Valid		system	Tile_053-059-000_0-000.jpg		2021-05-31 11:38:52	2021-05-31 12:38:48		NO		IN FOCUS
181500945	https://volunteer.ala.org.au/validate/task/181500945	Valid		system	Tile_053-059-000_0-000.jpg		2021-05-31 11:41:09	2021-05-31 12:38:48		NO		IN FOCUS
181500945	https://volunteer.ala.org.au/validate/task/181500945	Valid		system	Tile_053-059-000_0-000.jpg			2021-05-31 12:38:48		NO		IN FOCUS
181500945	https://volunteer.ala.org.au/validate/task/181500945	Valid		system	Tile_053-059-000_0-000.jpg		2021-05-31 12:38:48	2021-05-31 12:38:48		NO		IN FOCUS
181500951	https://volunteer.ala.org.au/validate/task/181500951	Valid		system	Tile_054-005-000_0-000.jpg		2021-05-31 12:20:09	2021-05-31 12:39:39		NO		IN FOCUS
181500951	https://volunteer.ala.org.au/validate/task/181500951	Valid		system	Tile_054-005-000_0-000.jpg		2021-05-31 11:43:08	2021-05-31 12:39:39	1	YES	EDGE	IN FOCUS		Unknown
181500951	https://volunteer.ala.org.au/validate/task/181500951	Valid		system	Tile_054-005-000_0-000.jpg		2021-05-31 12:39:38	2021-05-31 12:39:39		NO		IN FOCUS
181500951	https://volunteer.ala.org.au/validate/task/181500951	Valid		system	Tile_054-005-000_0-000.jpg			2021-05-31 12:39:39		NO		IN FOCUS
181500951	https://volunteer.ala.org.au/validate/task/181500951	Valid		system	Tile_054-005-000_0-000.jpg		2021-05-31 11:40:25	2021-05-31 12:39:39		NO		IN FOCUS
181500962	https://volunteer.ala.org.au/validate/task/181500962	Valid		system	Tile_054-016-000_0-000.jpg		2021-05-31 11:50:09	2021-05-31 12:42:45		NO		IN FOCUS
181500962	https://volunteer.ala.org.au/validate/task/181500962	Valid		system	Tile_054-016-000_0-000.jpg		2021-05-31 11:47:44	2021-05-31 12:42:45		NO		IN FOCUS
181500962	https://volunteer.ala.org.au/validate/task/181500962	Valid		system	Tile_054-016-000_0-000.jpg			2021-05-31 12:42:45		NO		IN FOCUS
181500962	https://volunteer.ala.org.au/validate/task/181500962	Valid		system	Tile_054-016-000_0-000.jpg		2021-05-31 12:42:44	2021-05-31 12:42:45		NO		IN FOCUS
181501471	https://volunteer.ala.org.au/validate/task/181501471	Valid		system	Tile_054-027-000_0-000.jpg			2021-05-31 12:43:28		NO		IN FOCUS
181501471	https://volunteer.ala.org.au/validate/task/181501471	Valid		system	Tile_054-027-000_0-000.jpg		2021-05-31 11:51:11	2021-05-31 12:43:28		NO		IN FOCUS
181501471	https://volunteer.ala.org.au/validate/task/181501471	Valid		system	Tile_054-027-000_0-000.jpg		2021-05-31 12:43:27	2021-05-31 12:43:28		NO		IN FOCUS
181501471	https://volunteer.ala.org.au/validate/task/181501471	Valid		system	Tile_054-027-000_0-000.jpg		2021-05-31 11:53:07	2021-05-31 12:43:28		NO		IN FOCUS
181501474	https://volunteer.ala.org.au/validate/task/181501474	Valid		system	Tile_054-030-000_0-000.jpg		2021-05-31 11:52:37	2021-05-31 12:43:54		NO		IN FOCUS
181501474	https://volunteer.ala.org.au/validate/task/181501474	Valid		system	Tile_054-030-000_0-000.jpg		2021-05-31 11:53:48	2021-05-31 12:43:54		NO		IN FOCUS
181501474	https://volunteer.ala.org.au/validate/task/181501474	Valid		system	Tile_054-030-000_0-000.jpg		2021-05-31 12:43:53	2021-05-31 12:43:54		NO		IN FOCUS
181501474	https://volunteer.ala.org.au/validate/task/181501474	Valid		system	Tile_054-030-000_0-000.jpg			2021-05-31 12:43:54		NO		IN FOCUS
181501480	https://volunteer.ala.org.au/validate/task/181501480	Valid		system	Tile_054-036-000_0-000.jpg		2021-05-31 11:54:01	2021-05-31 12:44:19				IN FOCUS
181501480	https://volunteer.ala.org.au/validate/task/181501480	Valid		system	Tile_054-036-000_0-000.jpg		2021-05-31 12:25:38	2021-05-31 12:44:19		NO		IN FOCUS
181501480	https://volunteer.ala.org.au/validate/task/181501480	Valid		system	Tile_054-036-000_0-000.jpg			2021-05-31 12:44:19		NO		IN FOCUS
181501480	https://volunteer.ala.org.au/validate/task/181501480	Valid		system	Tile_054-036-000_0-000.jpg		2021-05-31 12:44:18	2021-05-31 12:44:19		NO		IN FOCUS
181501480	https://volunteer.ala.org.au/validate/task/181501480	Valid		system	Tile_054-036-000_0-000.jpg		2021-05-31 12:08:12	2021-05-31 12:44:19		NO		IN FOCUS
181501481	https://volunteer.ala.org.au/validate/task/181501481	Valid		system	Tile_054-037-000_0-000.jpg			2021-05-31 12:44:43		NO		IN FOCUS
181501481	https://volunteer.ala.org.au/validate/task/181501481	Valid		system	Tile_054-037-000_0-000.jpg		2021-05-31 11:54:11	2021-05-31 12:44:43		NO		IN FOCUS
181501481	https://volunteer.ala.org.au/validate/task/181501481	Valid		system	Tile_054-037-000_0-000.jpg		2021-05-31 12:08:25	2021-05-31 12:44:43		NO		IN FOCUS
181501481	https://volunteer.ala.org.au/validate/task/181501481	Valid		system	Tile_054-037-000_0-000.jpg		2021-05-31 12:44:42	2021-05-31 12:44:43		NO		IN FOCUS
181501482	https://volunteer.ala.org.au/validate/task/181501482	Valid		system	Tile_054-038-000_0-000.jpg		2021-05-31 12:08:42	2021-05-31 12:45:09		NO		IN FOCUS
181501482	https://volunteer.ala.org.au/validate/task/181501482	Valid		system	Tile_054-038-000_0-000.jpg		2021-05-31 11:54:21	2021-05-31 12:45:09		NO		IN FOCUS
181501482	https://volunteer.ala.org.au/validate/task/181501482	Valid		system	Tile_054-038-000_0-000.jpg			2021-05-31 12:45:09		NO		IN FOCUS
181501482	https://volunteer.ala.org.au/validate/task/181501482	Valid		system	Tile_054-038-000_0-000.jpg		2021-05-31 12:45:07	2021-05-31 12:45:09		NO		IN FOCUS
181501483	https://volunteer.ala.org.au/validate/task/181501483	Valid		system	Tile_054-039-000_0-000.jpg		2021-05-31 12:45:32	2021-05-31 12:45:33		NO		IN FOCUS
181501483	https://volunteer.ala.org.au/validate/task/181501483	Valid		system	Tile_054-039-000_0-000.jpg		2021-05-31 11:54:31	2021-05-31 12:45:33		NO		IN FOCUS
181501483	https://volunteer.ala.org.au/validate/task/181501483	Valid		system	Tile_054-039-000_0-000.jpg			2021-05-31 12:45:33		NO		IN FOCUS
181501483	https://volunteer.ala.org.au/validate/task/181501483	Valid		system	Tile_054-039-000_0-000.jpg		2021-05-31 12:08:57	2021-05-31 12:45:33		NO		IN FOCUS
181501489	https://volunteer.ala.org.au/validate/task/181501489	Valid		system	Tile_054-045-000_0-000.jpg		2021-05-31 12:45:58	2021-05-31 12:45:59		NO		IN FOCUS
181501489	https://volunteer.ala.org.au/validate/task/181501489	Valid		system	Tile_054-045-000_0-000.jpg			2021-05-31 12:45:59		NO		IN FOCUS
181501489	https://volunteer.ala.org.au/validate/task/181501489	Valid		system	Tile_054-045-000_0-000.jpg		2021-05-31 11:56:57	2021-05-31 12:45:59		NO		IN FOCUS
181501489	https://volunteer.ala.org.au/validate/task/181501489	Valid		system	Tile_054-045-000_0-000.jpg		2021-05-31 12:10:26	2021-05-31 12:45:59		NO		IN FOCUS
181501490	https://volunteer.ala.org.au/validate/task/181501490	Valid		system	Tile_054-046-000_0-000.jpg		2021-05-31 12:46:25	2021-05-31 12:46:25		NO		IN FOCUS
181501490	https://volunteer.ala.org.au/validate/task/181501490	Valid		system	Tile_054-046-000_0-000.jpg			2021-05-31 12:46:25		NO		IN FOCUS
181501490	https://volunteer.ala.org.au/validate/task/181501490	Valid		system	Tile_054-046-000_0-000.jpg		2021-05-31 12:10:42	2021-05-31 12:46:25		NO		IN FOCUS
181501490	https://volunteer.ala.org.au/validate/task/181501490	Valid		system	Tile_054-046-000_0-000.jpg		2021-05-31 11:57:09	2021-05-31 12:46:25		NO		IN FOCUS
181501491	https://volunteer.ala.org.au/validate/task/181501491	Valid		system	Tile_054-047-000_0-000.jpg		2021-05-31 12:10:59	2021-05-31 12:46:51		NO		IN FOCUS
181501491	https://volunteer.ala.org.au/validate/task/181501491	Valid		system	Tile_054-047-000_0-000.jpg		2021-05-31 11:57:26	2021-05-31 12:46:51		NO		IN FOCUS
181501491	https://volunteer.ala.org.au/validate/task/181501491	Valid		system	Tile_054-047-000_0-000.jpg		2021-05-31 12:46:50	2021-05-31 12:46:51		NO		IN FOCUS
181501491	https://volunteer.ala.org.au/validate/task/181501491	Valid		system	Tile_054-047-000_0-000.jpg			2021-05-31 12:46:51		NO		IN FOCUS
181501492	https://volunteer.ala.org.au/validate/task/181501492	Valid		system	Tile_054-048-000_0-000.jpg			2021-05-31 12:47:15		NO		IN FOCUS
181501492	https://volunteer.ala.org.au/validate/task/181501492	Valid		system	Tile_054-048-000_0-000.jpg		2021-05-31 12:47:14	2021-05-31 12:47:15		NO		IN FOCUS
181501492	https://volunteer.ala.org.au/validate/task/181501492	Valid		system	Tile_054-048-000_0-000.jpg		2021-05-31 12:11:17	2021-05-31 12:47:15		NO		IN FOCUS
181501492	https://volunteer.ala.org.au/validate/task/181501492	Valid		system	Tile_054-048-000_0-000.jpg		2021-05-31 11:57:37	2021-05-31 12:47:15		NO		IN FOCUS
181501493	https://volunteer.ala.org.au/validate/task/181501493	Valid		system	Tile_054-049-000_0-000.jpg			2021-05-31 12:47:41		NO		IN FOCUS
181501493	https://volunteer.ala.org.au/validate/task/181501493	Valid		system	Tile_054-049-000_0-000.jpg		2021-05-31 12:47:40	2021-05-31 12:47:41		NO		IN FOCUS
181501493	https://volunteer.ala.org.au/validate/task/181501493	Valid		system	Tile_054-049-000_0-000.jpg		2021-05-31 11:57:55	2021-05-31 12:47:41		NO		IN FOCUS
181501493	https://volunteer.ala.org.au/validate/task/181501493	Valid		system	Tile_054-049-000_0-000.jpg		2021-05-31 12:11:33	2021-05-31 12:47:41		NO		IN FOCUS
181501494	https://volunteer.ala.org.au/validate/task/181501494	Valid		system	Tile_054-050-000_0-000.jpg		2021-05-31 12:48:03	2021-05-31 12:48:05		NO		IN FOCUS
181501494	https://volunteer.ala.org.au/validate/task/181501494	Valid		system	Tile_054-050-000_0-000.jpg		2021-05-31 12:11:47	2021-05-31 12:48:05		NO		IN FOCUS
181501494	https://volunteer.ala.org.au/validate/task/181501494	Valid		system	Tile_054-050-000_0-000.jpg		2021-05-31 11:58:14	2021-05-31 12:48:05		NO		IN FOCUS
181501494	https://volunteer.ala.org.au/validate/task/181501494	Valid		system	Tile_054-050-000_0-000.jpg			2021-05-31 12:48:05		NO		IN FOCUS
181501495	https://volunteer.ala.org.au/validate/task/181501495	Valid		system	Tile_054-051-000_0-000.jpg		2021-05-31 12:12:05	2021-05-31 12:48:27		NO		IN FOCUS
181501495	https://volunteer.ala.org.au/validate/task/181501495	Valid		system	Tile_054-051-000_0-000.jpg		2021-05-31 11:58:26	2021-05-31 12:48:27		NO		IN FOCUS
181501495	https://volunteer.ala.org.au/validate/task/181501495	Valid		system	Tile_054-051-000_0-000.jpg		2021-05-31 12:48:26	2021-05-31 12:48:27		NO		IN FOCUS
181501495	https://volunteer.ala.org.au/validate/task/181501495	Valid		system	Tile_054-051-000_0-000.jpg			2021-05-31 12:48:27		NO		IN FOCUS
181501496	https://volunteer.ala.org.au/validate/task/181501496	Valid		system	Tile_054-052-000_0-000.jpg		2021-05-31 11:58:36	2021-05-31 12:48:53		NO		IN FOCUS
181501496	https://volunteer.ala.org.au/validate/task/181501496	Valid		system	Tile_054-052-000_0-000.jpg		2021-05-31 12:48:50	2021-05-31 12:48:53		NO		IN FOCUS
181501496	https://volunteer.ala.org.au/validate/task/181501496	Valid		system	Tile_054-052-000_0-000.jpg		2021-05-31 12:12:23	2021-05-31 12:48:53		NO		IN FOCUS
181501496	https://volunteer.ala.org.au/validate/task/181501496	Valid		system	Tile_054-052-000_0-000.jpg			2021-05-31 12:48:53		NO		IN FOCUS
181501497	https://volunteer.ala.org.au/validate/task/181501497	Valid		system	Tile_054-053-000_0-000.jpg			2021-05-31 12:49:49		NO		IN FOCUS
181501497	https://volunteer.ala.org.au/validate/task/181501497	Valid		system	Tile_054-053-000_0-000.jpg		2021-05-31 12:49:46	2021-05-31 12:49:49		NO		IN FOCUS
181501497	https://volunteer.ala.org.au/validate/task/181501497	Valid		system	Tile_054-053-000_0-000.jpg		2021-05-31 12:12:36	2021-05-31 12:49:49		NO		IN FOCUS
181501497	https://volunteer.ala.org.au/validate/task/181501497	Valid		system	Tile_054-053-000_0-000.jpg		2021-05-31 11:58:45	2021-05-31 12:49:49		NO		IN FOCUS
181501498	https://volunteer.ala.org.au/validate/task/181501498	Valid		system	Tile_054-054-000_0-000.jpg			2021-05-31 13:00:24
181501498	https://volunteer.ala.org.au/validate/task/181501498	Valid		system	Tile_054-054-000_0-000.jpg		2021-05-31 12:12:53	2021-05-31 13:00:24		NO		IN FOCUS
181501498	https://volunteer.ala.org.au/validate/task/181501498	Valid		system	Tile_054-054-000_0-000.jpg			2021-05-31 13:00:24		NO		IN FOCUS
181501498	https://volunteer.ala.org.au/validate/task/181501498	Valid		system	Tile_054-054-000_0-000.jpg		2021-05-31 13:00:23	2021-05-31 13:00:24		NO		IN FOCUS
181501498	https://volunteer.ala.org.au/validate/task/181501498	Valid		system	Tile_054-054-000_0-000.jpg		2021-05-31 11:58:55	2021-05-31 13:00:24		NO		IN FOCUS
181501499	https://volunteer.ala.org.au/validate/task/181501499	Valid		system	Tile_054-055-000_0-000.jpg		2021-05-31 13:00:39	2021-05-31 13:00:40		NO		IN FOCUS
181501499	https://volunteer.ala.org.au/validate/task/181501499	Valid		system	Tile_054-055-000_0-000.jpg		2021-05-31 12:13:08	2021-05-31 13:00:40		NO		IN FOCUS
181501499	https://volunteer.ala.org.au/validate/task/181501499	Valid		system	Tile_054-055-000_0-000.jpg			2021-05-31 13:00:40		NO		IN FOCUS
181501499	https://volunteer.ala.org.au/validate/task/181501499	Valid		system	Tile_054-055-000_0-000.jpg		2021-05-31 11:59:06	2021-05-31 13:00:40		NO		IN FOCUS
181501500	https://volunteer.ala.org.au/validate/task/181501500	Valid		system	Tile_054-056-000_0-000.jpg			2021-05-31 13:00:51		NO		IN FOCUS
181501500	https://volunteer.ala.org.au/validate/task/181501500	Valid		system	Tile_054-056-000_0-000.jpg		2021-05-31 13:00:50	2021-05-31 13:00:51		NO		IN FOCUS
181501500	https://volunteer.ala.org.au/validate/task/181501500	Valid		system	Tile_054-056-000_0-000.jpg		2021-05-31 12:13:23	2021-05-31 13:00:51		NO		IN FOCUS
181501500	https://volunteer.ala.org.au/validate/task/181501500	Valid		system	Tile_054-056-000_0-000.jpg		2021-05-31 11:59:15	2021-05-31 13:00:51		NO		IN FOCUS
181501501	https://volunteer.ala.org.au/validate/task/181501501	Valid		system	Tile_054-057-000_0-000.jpg		2021-05-31 12:13:38	2021-05-31 13:01:02		NO		IN FOCUS
181501501	https://volunteer.ala.org.au/validate/task/181501501	Valid		system	Tile_054-057-000_0-000.jpg		2021-05-31 13:01:01	2021-05-31 13:01:02		NO		IN FOCUS
181501501	https://volunteer.ala.org.au/validate/task/181501501	Valid		system	Tile_054-057-000_0-000.jpg		2021-05-31 11:59:25	2021-05-31 13:01:02		NO		IN FOCUS
181501501	https://volunteer.ala.org.au/validate/task/181501501	Valid		system	Tile_054-057-000_0-000.jpg			2021-05-31 13:01:02		NO		IN FOCUS
181501502	https://volunteer.ala.org.au/validate/task/181501502	Valid		system	Tile_054-058-000_0-000.jpg		2021-05-31 11:59:34	2021-05-31 13:01:13		NO		IN FOCUS
181501502	https://volunteer.ala.org.au/validate/task/181501502	Valid		system	Tile_054-058-000_0-000.jpg		2021-05-31 13:01:12	2021-05-31 13:01:13		NO		IN FOCUS
181501502	https://volunteer.ala.org.au/validate/task/181501502	Valid		system	Tile_054-058-000_0-000.jpg		2021-05-31 12:13:51	2021-05-31 13:01:13		NO		IN FOCUS
181501502	https://volunteer.ala.org.au/validate/task/181501502	Valid		system	Tile_054-058-000_0-000.jpg			2021-05-31 13:01:13		NO		IN FOCUS
181501503	https://volunteer.ala.org.au/validate/task/181501503	Valid		system	Tile_054-059-000_0-000.jpg		2021-05-31 11:59:52	2021-05-31 13:01:25		NO		IN FOCUS
181501503	https://volunteer.ala.org.au/validate/task/181501503	Valid		system	Tile_054-059-000_0-000.jpg		2021-05-31 12:14:12	2021-05-31 13:01:25		NO		IN FOCUS
181501503	https://volunteer.ala.org.au/validate/task/181501503	Valid		system	Tile_054-059-000_0-000.jpg			2021-05-31 13:01:25		NO		IN FOCUS
181501503	https://volunteer.ala.org.au/validate/task/181501503	Valid		system	Tile_054-059-000_0-000.jpg		2021-05-31 13:01:24	2021-05-31 13:01:25		NO		IN FOCUS
181501505	https://volunteer.ala.org.au/validate/task/181501505	Valid		system	Tile_055-001-000_0-000.jpg		2021-05-31 12:14:47	2021-05-31 13:01:44		NO		IN FOCUS
181501505	https://volunteer.ala.org.au/validate/task/181501505	Valid		system	Tile_055-001-000_0-000.jpg		2021-05-31 13:01:42	2021-05-31 13:01:44		NO		IN FOCUS
181501505	https://volunteer.ala.org.au/validate/task/181501505	Valid		system	Tile_055-001-000_0-000.jpg			2021-05-31 13:01:44		NO		IN FOCUS
181501505	https://volunteer.ala.org.au/validate/task/181501505	Valid		system	Tile_055-001-000_0-000.jpg		2021-05-31 12:00:19	2021-05-31 13:01:44		NO		IN FOCUS
181501507	https://volunteer.ala.org.au/validate/task/181501507	Valid		system	Tile_055-003-000_0-000.jpg		2021-05-31 12:02:06	2021-05-31 13:02:06		NO		IN FOCUS
181501507	https://volunteer.ala.org.au/validate/task/181501507	Valid		system	Tile_055-003-000_0-000.jpg		2021-05-31 13:02:05	2021-05-31 13:02:06		NO		IN FOCUS
181501507	https://volunteer.ala.org.au/validate/task/181501507	Valid		system	Tile_055-003-000_0-000.jpg			2021-05-31 13:02:06		NO		IN FOCUS
181501507	https://volunteer.ala.org.au/validate/task/181501507	Valid		system	Tile_055-003-000_0-000.jpg		2021-05-31 12:15:21	2021-05-31 13:02:06		NO		IN FOCUS
181501508	https://volunteer.ala.org.au/validate/task/181501508	Valid		system	Tile_055-004-000_0-000.jpg		2021-05-31 13:02:17	2021-05-31 13:02:18		NO		IN FOCUS
181501508	https://volunteer.ala.org.au/validate/task/181501508	Valid		system	Tile_055-004-000_0-000.jpg			2021-05-31 13:02:18		NO		IN FOCUS
181501508	https://volunteer.ala.org.au/validate/task/181501508	Valid		system	Tile_055-004-000_0-000.jpg		2021-05-31 12:02:17	2021-05-31 13:02:18		NO		IN FOCUS
181501508	https://volunteer.ala.org.au/validate/task/181501508	Valid		system	Tile_055-004-000_0-000.jpg		2021-05-31 12:15:33	2021-05-31 13:02:18		NO		IN FOCUS
181501509	https://volunteer.ala.org.au/validate/task/181501509	Valid		system	Tile_055-005-000_0-000.jpg		2021-05-31 12:15:48	2021-05-31 13:02:37		NO		IN FOCUS
181501509	https://volunteer.ala.org.au/validate/task/181501509	Valid		system	Tile_055-005-000_0-000.jpg			2021-05-31 13:02:37		NO		IN FOCUS
181501509	https://volunteer.ala.org.au/validate/task/181501509	Valid		system	Tile_055-005-000_0-000.jpg		2021-05-31 13:02:36	2021-05-31 13:02:37		NO		IN FOCUS
181501509	https://volunteer.ala.org.au/validate/task/181501509	Valid		system	Tile_055-005-000_0-000.jpg		2021-05-31 12:23:50	2021-05-31 13:02:37		NO		IN FOCUS
181501510	https://volunteer.ala.org.au/validate/task/181501510	Valid		system	Tile_055-006-000_0-000.jpg		2021-05-31 13:02:46	2021-05-31 13:02:46		NO		IN FOCUS
181501510	https://volunteer.ala.org.au/validate/task/181501510	Valid		system	Tile_055-006-000_0-000.jpg			2021-05-31 13:02:46		NO		IN FOCUS
181501510	https://volunteer.ala.org.au/validate/task/181501510	Valid		system	Tile_055-006-000_0-000.jpg		2021-05-31 12:24:01	2021-05-31 13:02:46		NO		IN FOCUS
181501510	https://volunteer.ala.org.au/validate/task/181501510	Valid		system	Tile_055-006-000_0-000.jpg		2021-05-31 12:16:02	2021-05-31 13:02:46		NO		IN FOCUS
181501511	https://volunteer.ala.org.au/validate/task/181501511	Valid		system	Tile_055-007-000_0-000.jpg		2021-05-31 13:02:56	2021-05-31 13:02:57		NO		IN FOCUS
181501511	https://volunteer.ala.org.au/validate/task/181501511	Valid		system	Tile_055-007-000_0-000.jpg		2021-05-31 12:24:11	2021-05-31 13:02:57		NO		IN FOCUS
181501511	https://volunteer.ala.org.au/validate/task/181501511	Valid		system	Tile_055-007-000_0-000.jpg			2021-05-31 13:02:57		NO		IN FOCUS
181501511	https://volunteer.ala.org.au/validate/task/181501511	Valid		system	Tile_055-007-000_0-000.jpg		2021-05-31 12:16:16	2021-05-31 13:02:57		NO		IN FOCUS
181501512	https://volunteer.ala.org.au/validate/task/181501512	Valid		system	Tile_055-008-000_0-000.jpg			2021-05-31 13:03:08		NO		IN FOCUS
181501512	https://volunteer.ala.org.au/validate/task/181501512	Valid		system	Tile_055-008-000_0-000.jpg		2021-05-31 12:24:21	2021-05-31 13:03:08		NO		IN FOCUS
181501512	https://volunteer.ala.org.au/validate/task/181501512	Valid		system	Tile_055-008-000_0-000.jpg		2021-05-31 12:16:30	2021-05-31 13:03:08		NO		IN FOCUS
181501512	https://volunteer.ala.org.au/validate/task/181501512	Valid		system	Tile_055-008-000_0-000.jpg		2021-05-31 13:03:06	2021-05-31 13:03:08		NO		IN FOCUS
181501513	https://volunteer.ala.org.au/validate/task/181501513	Valid		system	Tile_055-009-000_0-000.jpg		2021-05-31 13:03:18	2021-05-31 13:03:18		NO		IN FOCUS
181501513	https://volunteer.ala.org.au/validate/task/181501513	Valid		system	Tile_055-009-000_0-000.jpg		2021-05-31 12:16:49	2021-05-31 13:03:18		NO		IN FOCUS
181501513	https://volunteer.ala.org.au/validate/task/181501513	Valid		system	Tile_055-009-000_0-000.jpg			2021-05-31 13:03:18		NO		IN FOCUS
181501513	https://volunteer.ala.org.au/validate/task/181501513	Valid		system	Tile_055-009-000_0-000.jpg		2021-05-31 12:24:33	2021-05-31 13:03:18		NO		IN FOCUS
181501514	https://volunteer.ala.org.au/validate/task/181501514	Valid		system	Tile_055-010-000_0-000.jpg		2021-05-31 12:17:04	2021-05-31 13:03:29		NO		IN FOCUS
181501514	https://volunteer.ala.org.au/validate/task/181501514	Valid		system	Tile_055-010-000_0-000.jpg			2021-05-31 13:03:29		NO		IN FOCUS
181501514	https://volunteer.ala.org.au/validate/task/181501514	Valid		system	Tile_055-010-000_0-000.jpg		2021-05-31 13:03:29	2021-05-31 13:03:29		NO		IN FOCUS
181501514	https://volunteer.ala.org.au/validate/task/181501514	Valid		system	Tile_055-010-000_0-000.jpg		2021-05-31 12:24:43	2021-05-31 13:03:29		NO		IN FOCUS
181501515	https://volunteer.ala.org.au/validate/task/181501515	Valid		system	Tile_055-011-000_0-000.jpg		2021-05-31 12:17:21	2021-05-31 13:03:41		NO		IN FOCUS
181501515	https://volunteer.ala.org.au/validate/task/181501515	Valid		system	Tile_055-011-000_0-000.jpg			2021-05-31 13:03:41		NO		IN FOCUS
181501515	https://volunteer.ala.org.au/validate/task/181501515	Valid		system	Tile_055-011-000_0-000.jpg		2021-05-31 12:24:53	2021-05-31 13:03:41		NO		IN FOCUS
181501515	https://volunteer.ala.org.au/validate/task/181501515	Valid		system	Tile_055-011-000_0-000.jpg		2021-05-31 13:03:39	2021-05-31 13:03:41		NO		IN FOCUS
181501518	https://volunteer.ala.org.au/validate/task/181501518	Valid		system	Tile_055-014-000_0-000.jpg		2021-05-31 13:03:56	2021-05-31 13:03:57		NO		IN FOCUS
181501518	https://volunteer.ala.org.au/validate/task/181501518	Valid		system	Tile_055-014-000_0-000.jpg			2021-05-31 13:03:57		NO		IN FOCUS
181501518	https://volunteer.ala.org.au/validate/task/181501518	Valid		system	Tile_055-014-000_0-000.jpg		2021-05-31 12:25:33	2021-05-31 13:03:57		NO		IN FOCUS
181501518	https://volunteer.ala.org.au/validate/task/181501518	Valid		system	Tile_055-014-000_0-000.jpg		2021-05-31 12:18:02	2021-05-31 13:03:57		NO		IN FOCUS
181501504	https://volunteer.ala.org.au/validate/task/181501504	Valid		system	Tile_054-060-000_0-000.jpg			2021-05-31 13:06:38		NO		IN FOCUS
181501504	https://volunteer.ala.org.au/validate/task/181501504	Valid		system	Tile_054-060-000_0-000.jpg		2021-05-31 13:06:37	2021-05-31 13:06:38		NO		IN FOCUS
181501504	https://volunteer.ala.org.au/validate/task/181501504	Valid		system	Tile_054-060-000_0-000.jpg		2021-05-31 12:00:03	2021-05-31 13:06:38		NO		IN FOCUS
181501504	https://volunteer.ala.org.au/validate/task/181501504	Valid		system	Tile_054-060-000_0-000.jpg		2021-05-31 12:14:25	2021-05-31 13:06:38		NO		IN FOCUS
181501516	https://volunteer.ala.org.au/validate/task/181501516	Valid		system	Tile_055-012-000_0-000.jpg		2021-05-31 13:07:24	2021-05-31 13:07:25		NO		IN FOCUS
181501516	https://volunteer.ala.org.au/validate/task/181501516	Valid		system	Tile_055-012-000_0-000.jpg			2021-05-31 13:07:25		NO		IN FOCUS
181501516	https://volunteer.ala.org.au/validate/task/181501516	Valid		system	Tile_055-012-000_0-000.jpg		2021-05-31 12:25:06	2021-05-31 13:07:25		NO		IN FOCUS
181501516	https://volunteer.ala.org.au/validate/task/181501516	Valid		system	Tile_055-012-000_0-000.jpg		2021-05-31 12:17:35	2021-05-31 13:07:25		NO		IN FOCUS
181501517	https://volunteer.ala.org.au/validate/task/181501517	Valid		system	Tile_055-013-000_0-000.jpg		2021-05-31 12:17:48	2021-05-31 13:08:06		NO		IN FOCUS
181501517	https://volunteer.ala.org.au/validate/task/181501517	Valid		system	Tile_055-013-000_0-000.jpg			2021-05-31 13:08:06		NO		IN FOCUS
181501517	https://volunteer.ala.org.au/validate/task/181501517	Valid		system	Tile_055-013-000_0-000.jpg		2021-05-31 13:08:05	2021-05-31 13:08:06		NO		IN FOCUS
181501517	https://volunteer.ala.org.au/validate/task/181501517	Valid		system	Tile_055-013-000_0-000.jpg		2021-05-31 12:25:17	2021-05-31 13:08:06		NO		IN FOCUS
181501519	https://volunteer.ala.org.au/validate/task/181501519	Valid		system	Tile_055-015-000_0-000.jpg		2021-05-31 13:08:53	2021-05-31 13:08:53		NO		IN FOCUS
181501519	https://volunteer.ala.org.au/validate/task/181501519	Valid		system	Tile_055-015-000_0-000.jpg			2021-05-31 13:08:53		NO		IN FOCUS
181501519	https://volunteer.ala.org.au/validate/task/181501519	Valid		system	Tile_055-015-000_0-000.jpg		2021-05-31 12:18:22	2021-05-31 13:08:53		NO		IN FOCUS
181501519	https://volunteer.ala.org.au/validate/task/181501519	Valid		system	Tile_055-015-000_0-000.jpg		2021-05-31 12:25:51	2021-05-31 13:08:53		NO		IN FOCUS
181501520	https://volunteer.ala.org.au/validate/task/181501520	Valid		system	Tile_055-016-000_0-000.jpg		2021-05-31 12:21:02	2021-05-31 13:09:18		NO		IN FOCUS
181501520	https://volunteer.ala.org.au/validate/task/181501520	Valid		system	Tile_055-016-000_0-000.jpg			2021-05-31 13:09:18		NO		IN FOCUS
181501520	https://volunteer.ala.org.au/validate/task/181501520	Valid		system	Tile_055-016-000_0-000.jpg		2021-05-31 13:09:16	2021-05-31 13:09:18		NO		IN FOCUS
181501520	https://volunteer.ala.org.au/validate/task/181501520	Valid		system	Tile_055-016-000_0-000.jpg		2021-05-31 12:26:03	2021-05-31 13:09:18		NO		IN FOCUS
181501521	https://volunteer.ala.org.au/validate/task/181501521	Valid		system	Tile_055-017-000_0-000.jpg			2021-05-31 13:09:31		NO		IN FOCUS
181501521	https://volunteer.ala.org.au/validate/task/181501521	Valid		system	Tile_055-017-000_0-000.jpg		2021-05-31 12:21:16	2021-05-31 13:09:31		NO		IN FOCUS
181501521	https://volunteer.ala.org.au/validate/task/181501521	Valid		system	Tile_055-017-000_0-000.jpg		2021-05-31 13:09:30	2021-05-31 13:09:31		NO		IN FOCUS
181501521	https://volunteer.ala.org.au/validate/task/181501521	Valid		system	Tile_055-017-000_0-000.jpg		2021-05-31 12:26:17	2021-05-31 13:09:31		NO		IN FOCUS
181501522	https://volunteer.ala.org.au/validate/task/181501522	Valid		system	Tile_055-018-000_0-000.jpg			2021-05-31 13:09:54		NO		IN FOCUS
181501522	https://volunteer.ala.org.au/validate/task/181501522	Valid		system	Tile_055-018-000_0-000.jpg		2021-05-31 12:26:28	2021-05-31 13:09:54		NO		IN FOCUS
181501522	https://volunteer.ala.org.au/validate/task/181501522	Valid		system	Tile_055-018-000_0-000.jpg		2021-05-31 12:21:30	2021-05-31 13:09:54		NO		IN FOCUS
181501522	https://volunteer.ala.org.au/validate/task/181501522	Valid		system	Tile_055-018-000_0-000.jpg		2021-05-31 13:09:54	2021-05-31 13:09:54		NO		IN FOCUS
181501523	https://volunteer.ala.org.au/validate/task/181501523	Valid		system	Tile_055-019-000_0-000.jpg			2021-05-31 13:10:14		NO		IN FOCUS
181501523	https://volunteer.ala.org.au/validate/task/181501523	Valid		system	Tile_055-019-000_0-000.jpg		2021-05-31 13:10:14	2021-05-31 13:10:14		NO		IN FOCUS
181501523	https://volunteer.ala.org.au/validate/task/181501523	Valid		system	Tile_055-019-000_0-000.jpg		2021-05-31 12:21:45	2021-05-31 13:10:14		NO		IN FOCUS
181501523	https://volunteer.ala.org.au/validate/task/181501523	Valid		system	Tile_055-019-000_0-000.jpg		2021-05-31 12:26:46	2021-05-31 13:10:14		NO		IN FOCUS
181501524	https://volunteer.ala.org.au/validate/task/181501524	Valid		system	Tile_055-020-000_0-000.jpg			2021-05-31 13:10:31		NO		IN FOCUS
181501524	https://volunteer.ala.org.au/validate/task/181501524	Valid		system	Tile_055-020-000_0-000.jpg		2021-05-31 13:10:31	2021-05-31 13:10:31		NO		IN FOCUS
181501524	https://volunteer.ala.org.au/validate/task/181501524	Valid		system	Tile_055-020-000_0-000.jpg		2021-05-31 12:40:29	2021-05-31 13:10:31		NO		IN FOCUS
181501524	https://volunteer.ala.org.au/validate/task/181501524	Valid		system	Tile_055-020-000_0-000.jpg		2021-05-31 12:21:59	2021-05-31 13:10:31		NO		IN FOCUS
181501525	https://volunteer.ala.org.au/validate/task/181501525	Valid		system	Tile_055-021-000_0-000.jpg			2021-05-31 13:11:55		NO		IN FOCUS
181501525	https://volunteer.ala.org.au/validate/task/181501525	Valid		system	Tile_055-021-000_0-000.jpg		2021-05-31 12:22:13	2021-05-31 13:11:55		NO		IN FOCUS
181501525	https://volunteer.ala.org.au/validate/task/181501525	Valid		system	Tile_055-021-000_0-000.jpg		2021-05-31 13:11:55	2021-05-31 13:11:55		NO		IN FOCUS
181501525	https://volunteer.ala.org.au/validate/task/181501525	Valid		system	Tile_055-021-000_0-000.jpg		2021-05-31 12:40:40	2021-05-31 13:11:55		NO		IN FOCUS
181501526	https://volunteer.ala.org.au/validate/task/181501526	Valid		system	Tile_055-022-000_0-000.jpg		2021-05-31 12:40:52	2021-05-31 13:12:19		NO		IN FOCUS
181501526	https://volunteer.ala.org.au/validate/task/181501526	Valid		system	Tile_055-022-000_0-000.jpg		2021-05-31 13:12:19	2021-05-31 13:12:19		NO		IN FOCUS
181501526	https://volunteer.ala.org.au/validate/task/181501526	Valid		system	Tile_055-022-000_0-000.jpg			2021-05-31 13:12:19		NO		IN FOCUS
181501526	https://volunteer.ala.org.au/validate/task/181501526	Valid		system	Tile_055-022-000_0-000.jpg		2021-05-31 12:22:26	2021-05-31 13:12:19		NO		IN FOCUS
181501527	https://volunteer.ala.org.au/validate/task/181501527	Valid		system	Tile_055-023-000_0-000.jpg		2021-05-31 12:22:38	2021-05-31 13:12:45		NO		IN FOCUS
181501527	https://volunteer.ala.org.au/validate/task/181501527	Valid		system	Tile_055-023-000_0-000.jpg			2021-05-31 13:12:45		NO		IN FOCUS
181501527	https://volunteer.ala.org.au/validate/task/181501527	Valid		system	Tile_055-023-000_0-000.jpg		2021-05-31 12:41:03	2021-05-31 13:12:45		NO		IN FOCUS
181501527	https://volunteer.ala.org.au/validate/task/181501527	Valid		system	Tile_055-023-000_0-000.jpg		2021-05-31 13:12:45	2021-05-31 13:12:45		NO		IN FOCUS
181501528	https://volunteer.ala.org.au/validate/task/181501528	Valid		system	Tile_055-024-000_0-000.jpg		2021-05-31 13:13:25	2021-05-31 13:13:25		NO		IN FOCUS
181501528	https://volunteer.ala.org.au/validate/task/181501528	Valid		system	Tile_055-024-000_0-000.jpg			2021-05-31 13:13:25		NO		IN FOCUS
181501528	https://volunteer.ala.org.au/validate/task/181501528	Valid		system	Tile_055-024-000_0-000.jpg		2021-05-31 12:22:52	2021-05-31 13:13:25		NO		IN FOCUS
181501528	https://volunteer.ala.org.au/validate/task/181501528	Valid		system	Tile_055-024-000_0-000.jpg		2021-05-31 12:41:22	2021-05-31 13:13:25		NO		IN FOCUS
181501529	https://volunteer.ala.org.au/validate/task/181501529	Valid		system	Tile_055-025-000_0-000.jpg		2021-05-31 12:23:07	2021-05-31 13:13:51		NO		IN FOCUS
181501529	https://volunteer.ala.org.au/validate/task/181501529	Valid		system	Tile_055-025-000_0-000.jpg			2021-05-31 13:13:51		NO		IN FOCUS
181501529	https://volunteer.ala.org.au/validate/task/181501529	Valid		system	Tile_055-025-000_0-000.jpg		2021-05-31 13:13:51	2021-05-31 13:13:51		NO		IN FOCUS
181501529	https://volunteer.ala.org.au/validate/task/181501529	Valid		system	Tile_055-025-000_0-000.jpg		2021-05-31 12:41:35	2021-05-31 13:13:51		NO		IN FOCUS
181501530	https://volunteer.ala.org.au/validate/task/181501530	Valid		system	Tile_055-026-000_0-000.jpg		2021-05-31 12:23:21	2021-05-31 13:14:29		NO		IN FOCUS
181501530	https://volunteer.ala.org.au/validate/task/181501530	Valid		system	Tile_055-026-000_0-000.jpg		2021-05-31 12:41:48	2021-05-31 13:14:29		NO		IN FOCUS
181501530	https://volunteer.ala.org.au/validate/task/181501530	Valid		system	Tile_055-026-000_0-000.jpg			2021-05-31 13:14:29		NO		IN FOCUS
181501530	https://volunteer.ala.org.au/validate/task/181501530	Valid		system	Tile_055-026-000_0-000.jpg		2021-05-31 13:14:28	2021-05-31 13:14:29		NO		IN FOCUS
181501531	https://volunteer.ala.org.au/validate/task/181501531	Valid		system	Tile_055-027-000_0-000.jpg			2021-05-31 13:14:54		NO		IN FOCUS
181501531	https://volunteer.ala.org.au/validate/task/181501531	Valid		system	Tile_055-027-000_0-000.jpg		2021-05-31 13:14:53	2021-05-31 13:14:54		NO		IN FOCUS
181501531	https://volunteer.ala.org.au/validate/task/181501531	Valid		system	Tile_055-027-000_0-000.jpg		2021-05-31 12:41:58	2021-05-31 13:14:54		NO		IN FOCUS
181501531	https://volunteer.ala.org.au/validate/task/181501531	Valid		system	Tile_055-027-000_0-000.jpg		2021-05-31 12:23:33	2021-05-31 13:14:54		NO		IN FOCUS
181501532	https://volunteer.ala.org.au/validate/task/181501532	Valid		system	Tile_055-028-000_0-000.jpg		2021-05-31 12:42:09	2021-05-31 13:16:02		NO		IN FOCUS
181501532	https://volunteer.ala.org.au/validate/task/181501532	Valid		system	Tile_055-028-000_0-000.jpg		2021-05-31 12:23:47	2021-05-31 13:16:02		NO		IN FOCUS
181501532	https://volunteer.ala.org.au/validate/task/181501532	Valid		system	Tile_055-028-000_0-000.jpg		2021-05-31 13:16:02	2021-05-31 13:16:02		NO		IN FOCUS
181501532	https://volunteer.ala.org.au/validate/task/181501532	Valid		system	Tile_055-028-000_0-000.jpg			2021-05-31 13:16:02		NO		IN FOCUS
181501533	https://volunteer.ala.org.au/validate/task/181501533	Valid		system	Tile_055-029-000_0-000.jpg		2021-05-31 12:23:59	2021-05-31 13:16:20		NO		IN FOCUS
181501533	https://volunteer.ala.org.au/validate/task/181501533	Valid		system	Tile_055-029-000_0-000.jpg			2021-05-31 13:16:20		NO		IN FOCUS
181501533	https://volunteer.ala.org.au/validate/task/181501533	Valid		system	Tile_055-029-000_0-000.jpg		2021-05-31 12:42:22	2021-05-31 13:16:20		NO		IN FOCUS
181501533	https://volunteer.ala.org.au/validate/task/181501533	Valid		system	Tile_055-029-000_0-000.jpg		2021-05-31 13:16:20	2021-05-31 13:16:20		NO		IN FOCUS
181501534	https://volunteer.ala.org.au/validate/task/181501534	Valid		system	Tile_055-030-000_0-000.jpg		2021-05-31 12:42:36	2021-05-31 13:16:35		NO		IN FOCUS
181501534	https://volunteer.ala.org.au/validate/task/181501534	Valid		system	Tile_055-030-000_0-000.jpg		2021-05-31 13:16:35	2021-05-31 13:16:35		NO		IN FOCUS
181501534	https://volunteer.ala.org.au/validate/task/181501534	Valid		system	Tile_055-030-000_0-000.jpg			2021-05-31 13:16:35		NO		IN FOCUS
181501534	https://volunteer.ala.org.au/validate/task/181501534	Valid		system	Tile_055-030-000_0-000.jpg		2021-05-31 12:24:13	2021-05-31 13:16:35		NO		IN FOCUS
181501535	https://volunteer.ala.org.au/validate/task/181501535	Valid		system	Tile_055-031-000_0-000.jpg		2021-05-31 12:42:48	2021-05-31 13:16:53		NO		IN FOCUS
181501535	https://volunteer.ala.org.au/validate/task/181501535	Valid		system	Tile_055-031-000_0-000.jpg		2021-05-31 13:16:53	2021-05-31 13:16:53		NO		IN FOCUS
181501535	https://volunteer.ala.org.au/validate/task/181501535	Valid		system	Tile_055-031-000_0-000.jpg		2021-05-31 12:24:26	2021-05-31 13:16:53		NO		IN FOCUS
181501535	https://volunteer.ala.org.au/validate/task/181501535	Valid		system	Tile_055-031-000_0-000.jpg			2021-05-31 13:16:53		NO		IN FOCUS
181501536	https://volunteer.ala.org.au/validate/task/181501536	Valid		system	Tile_055-032-000_0-000.jpg		2021-05-31 12:24:39	2021-05-31 13:17:09		NO		IN FOCUS
181501536	https://volunteer.ala.org.au/validate/task/181501536	Valid		system	Tile_055-032-000_0-000.jpg		2021-05-31 13:17:09	2021-05-31 13:17:09		NO		IN FOCUS
181501536	https://volunteer.ala.org.au/validate/task/181501536	Valid		system	Tile_055-032-000_0-000.jpg		2021-05-31 12:43:01	2021-05-31 13:17:09		NO		IN FOCUS
181501536	https://volunteer.ala.org.au/validate/task/181501536	Valid		system	Tile_055-032-000_0-000.jpg			2021-05-31 13:17:09		NO		IN FOCUS
181501537	https://volunteer.ala.org.au/validate/task/181501537	Valid		system	Tile_055-033-000_0-000.jpg		2021-05-31 12:43:11	2021-05-31 13:19:22		NO		IN FOCUS
181501537	https://volunteer.ala.org.au/validate/task/181501537	Valid		system	Tile_055-033-000_0-000.jpg		2021-05-31 13:19:22	2021-05-31 13:19:22		NO		IN FOCUS
181501537	https://volunteer.ala.org.au/validate/task/181501537	Valid		system	Tile_055-033-000_0-000.jpg			2021-05-31 13:19:22		NO		IN FOCUS
181501537	https://volunteer.ala.org.au/validate/task/181501537	Valid		system	Tile_055-033-000_0-000.jpg		2021-05-31 12:24:51	2021-05-31 13:19:22		NO		IN FOCUS
181501538	https://volunteer.ala.org.au/validate/task/181501538	Valid		system	Tile_055-034-000_0-000.jpg			2021-05-31 13:19:39		NO		IN FOCUS
181501538	https://volunteer.ala.org.au/validate/task/181501538	Valid		system	Tile_055-034-000_0-000.jpg		2021-05-31 12:25:04	2021-05-31 13:19:39		NO		IN FOCUS
181501538	https://volunteer.ala.org.au/validate/task/181501538	Valid		system	Tile_055-034-000_0-000.jpg		2021-05-31 13:19:39	2021-05-31 13:19:39		NO		IN FOCUS
181501538	https://volunteer.ala.org.au/validate/task/181501538	Valid		system	Tile_055-034-000_0-000.jpg		2021-05-31 12:43:23	2021-05-31 13:19:39		NO		IN FOCUS
181501539	https://volunteer.ala.org.au/validate/task/181501539	Valid		system	Tile_055-035-000_0-000.jpg			2021-05-31 13:21:47		NO		IN FOCUS
181501539	https://volunteer.ala.org.au/validate/task/181501539	Valid		system	Tile_055-035-000_0-000.jpg		2021-05-31 13:21:46	2021-05-31 13:21:47		NO		IN FOCUS
181501539	https://volunteer.ala.org.au/validate/task/181501539	Valid		system	Tile_055-035-000_0-000.jpg		2021-05-31 12:43:36	2021-05-31 13:21:47		NO		IN FOCUS
181501539	https://volunteer.ala.org.au/validate/task/181501539	Valid		system	Tile_055-035-000_0-000.jpg		2021-05-31 12:25:16	2021-05-31 13:21:47		NO		IN FOCUS
181501540	https://volunteer.ala.org.au/validate/task/181501540	Valid		system	Tile_055-036-000_0-000.jpg		2021-05-31 12:43:48	2021-05-31 13:22:24		NO		IN FOCUS
181501540	https://volunteer.ala.org.au/validate/task/181501540	Valid		system	Tile_055-036-000_0-000.jpg		2021-05-31 12:25:30	2021-05-31 13:22:24		NO		IN FOCUS
181501540	https://volunteer.ala.org.au/validate/task/181501540	Valid		system	Tile_055-036-000_0-000.jpg		2021-05-31 13:22:24	2021-05-31 13:22:24		NO		IN FOCUS
181501540	https://volunteer.ala.org.au/validate/task/181501540	Valid		system	Tile_055-036-000_0-000.jpg			2021-05-31 13:22:24		NO		IN FOCUS
181501541	https://volunteer.ala.org.au/validate/task/181501541	Valid		system	Tile_055-037-000_0-000.jpg			2021-05-31 13:22:43		NO		IN FOCUS
181501541	https://volunteer.ala.org.au/validate/task/181501541	Valid		system	Tile_055-037-000_0-000.jpg		2021-05-31 13:22:43	2021-05-31 13:22:43		NO		IN FOCUS
181501541	https://volunteer.ala.org.au/validate/task/181501541	Valid		system	Tile_055-037-000_0-000.jpg		2021-05-31 12:25:48	2021-05-31 13:22:43		NO		IN FOCUS
181501541	https://volunteer.ala.org.au/validate/task/181501541	Valid		system	Tile_055-037-000_0-000.jpg		2021-05-31 12:44:00	2021-05-31 13:22:43		NO		IN FOCUS
181501543	https://volunteer.ala.org.au/validate/task/181501543	Valid		system	Tile_055-039-000_0-000.jpg		2021-05-31 12:44:26	2021-05-31 13:23:48		NO		IN FOCUS
181501543	https://volunteer.ala.org.au/validate/task/181501543	Valid		system	Tile_055-039-000_0-000.jpg			2021-05-31 13:23:48		NO		IN FOCUS
181501543	https://volunteer.ala.org.au/validate/task/181501543	Valid		system	Tile_055-039-000_0-000.jpg		2021-05-31 12:26:24	2021-05-31 13:23:48		NO		IN FOCUS
181501543	https://volunteer.ala.org.au/validate/task/181501543	Valid		system	Tile_055-039-000_0-000.jpg		2021-05-31 13:23:48	2021-05-31 13:23:48		NO		IN FOCUS
181501544	https://volunteer.ala.org.au/validate/task/181501544	Valid		system	Tile_055-040-000_0-000.jpg		2021-05-31 13:24:06	2021-05-31 13:24:06		NO		IN FOCUS
181501544	https://volunteer.ala.org.au/validate/task/181501544	Valid		system	Tile_055-040-000_0-000.jpg			2021-05-31 13:24:06		NO		IN FOCUS
181501544	https://volunteer.ala.org.au/validate/task/181501544	Valid		system	Tile_055-040-000_0-000.jpg		2021-05-31 12:44:39	2021-05-31 13:24:06		NO		IN FOCUS
181501544	https://volunteer.ala.org.au/validate/task/181501544	Valid		system	Tile_055-040-000_0-000.jpg		2021-05-31 12:26:50	2021-05-31 13:24:06		NO		IN FOCUS
181501545	https://volunteer.ala.org.au/validate/task/181501545	Valid		system	Tile_055-041-000_0-000.jpg		2021-05-31 13:24:41	2021-05-31 13:24:42		NO		IN FOCUS
181501545	https://volunteer.ala.org.au/validate/task/181501545	Valid		system	Tile_055-041-000_0-000.jpg		2021-05-31 12:27:00	2021-05-31 13:24:42		NO		IN FOCUS
181501545	https://volunteer.ala.org.au/validate/task/181501545	Valid		system	Tile_055-041-000_0-000.jpg			2021-05-31 13:24:42		NO		IN FOCUS
181501545	https://volunteer.ala.org.au/validate/task/181501545	Valid		system	Tile_055-041-000_0-000.jpg		2021-05-31 12:44:50	2021-05-31 13:24:42		NO		IN FOCUS
181501550	https://volunteer.ala.org.au/validate/task/181501550	Valid		system	Tile_055-046-000_0-000.jpg		2021-05-31 12:45:44	2021-05-31 13:25:20		NO		IN FOCUS
181501550	https://volunteer.ala.org.au/validate/task/181501550	Valid		system	Tile_055-046-000_0-000.jpg		2021-05-31 12:28:05	2021-05-31 13:25:20		NO		IN FOCUS
181501550	https://volunteer.ala.org.au/validate/task/181501550	Valid		system	Tile_055-046-000_0-000.jpg			2021-05-31 13:25:20		NO		IN FOCUS
181501550	https://volunteer.ala.org.au/validate/task/181501550	Valid		system	Tile_055-046-000_0-000.jpg		2021-05-31 13:25:20	2021-05-31 13:25:20		NO		IN FOCUS
181501542	https://volunteer.ala.org.au/validate/task/181501542	Valid		system	Tile_055-038-000_0-000.jpg		2021-05-31 12:44:15	2021-05-31 13:41:28		NO		IN FOCUS
181501542	https://volunteer.ala.org.au/validate/task/181501542	Valid		system	Tile_055-038-000_0-000.jpg		2021-05-31 13:23:08	2021-05-31 13:41:28		NO		IN FOCUS
181501542	https://volunteer.ala.org.au/validate/task/181501542	Valid		system	Tile_055-038-000_0-000.jpg			2021-05-31 13:41:28		NO		IN FOCUS
181501542	https://volunteer.ala.org.au/validate/task/181501542	Valid		system	Tile_055-038-000_0-000.jpg		2021-05-31 13:41:27	2021-05-31 13:41:28		NO		IN FOCUS
181501547	https://volunteer.ala.org.au/validate/task/181501547	Valid		system	Tile_055-043-000_0-000.jpg		2021-05-31 12:27:25	2021-05-31 13:42:19		NO		IN FOCUS
181501547	https://volunteer.ala.org.au/validate/task/181501547	Valid		system	Tile_055-043-000_0-000.jpg		2021-05-31 12:45:14	2021-05-31 13:42:19		NO		IN FOCUS
181501547	https://volunteer.ala.org.au/validate/task/181501547	Valid		system	Tile_055-043-000_0-000.jpg			2021-05-31 13:42:19		NO		IN FOCUS
181501547	https://volunteer.ala.org.au/validate/task/181501547	Valid		system	Tile_055-043-000_0-000.jpg		2021-05-31 13:42:19	2021-05-31 13:42:19		NO		IN FOCUS
181501548	https://volunteer.ala.org.au/validate/task/181501548	Valid		system	Tile_055-044-000_0-000.jpg		2021-05-31 13:42:28	2021-05-31 13:42:28		NO		IN FOCUS
181501548	https://volunteer.ala.org.au/validate/task/181501548	Valid		system	Tile_055-044-000_0-000.jpg			2021-05-31 13:42:28		NO		IN FOCUS
181501548	https://volunteer.ala.org.au/validate/task/181501548	Valid		system	Tile_055-044-000_0-000.jpg		2021-05-31 12:27:38	2021-05-31 13:42:28		NO		IN FOCUS
181501548	https://volunteer.ala.org.au/validate/task/181501548	Valid		system	Tile_055-044-000_0-000.jpg		2021-05-31 12:45:23	2021-05-31 13:42:28		NO		IN FOCUS
181501549	https://volunteer.ala.org.au/validate/task/181501549	Valid		system	Tile_055-045-000_0-000.jpg		2021-05-31 13:42:36	2021-05-31 13:42:37		NO		IN FOCUS
181501549	https://volunteer.ala.org.au/validate/task/181501549	Valid		system	Tile_055-045-000_0-000.jpg		2021-05-31 12:27:53	2021-05-31 13:42:37		NO		IN FOCUS
181501549	https://volunteer.ala.org.au/validate/task/181501549	Valid		system	Tile_055-045-000_0-000.jpg			2021-05-31 13:42:37		NO		IN FOCUS
181501549	https://volunteer.ala.org.au/validate/task/181501549	Valid		system	Tile_055-045-000_0-000.jpg		2021-05-31 12:45:33	2021-05-31 13:42:37		NO		IN FOCUS
181501551	https://volunteer.ala.org.au/validate/task/181501551	Valid		system	Tile_055-047-000_0-000.jpg		2021-05-31 13:42:55	2021-05-31 13:42:55		NO		IN FOCUS
181501551	https://volunteer.ala.org.au/validate/task/181501551	Valid		system	Tile_055-047-000_0-000.jpg		2021-05-31 12:28:18	2021-05-31 13:42:55		NO		IN FOCUS
181501551	https://volunteer.ala.org.au/validate/task/181501551	Valid		system	Tile_055-047-000_0-000.jpg			2021-05-31 13:42:55		NO		IN FOCUS
181501551	https://volunteer.ala.org.au/validate/task/181501551	Valid		system	Tile_055-047-000_0-000.jpg		2021-05-31 12:45:54	2021-05-31 13:42:55		NO		IN FOCUS
181501552	https://volunteer.ala.org.au/validate/task/181501552	Valid		system	Tile_055-048-000_0-000.jpg		2021-05-31 13:43:13	2021-05-31 13:43:14		NO		IN FOCUS
181501552	https://volunteer.ala.org.au/validate/task/181501552	Valid		system	Tile_055-048-000_0-000.jpg		2021-05-31 12:28:29	2021-05-31 13:43:14		NO		IN FOCUS
181501552	https://volunteer.ala.org.au/validate/task/181501552	Valid		system	Tile_055-048-000_0-000.jpg			2021-05-31 13:43:14		NO		IN FOCUS
181501552	https://volunteer.ala.org.au/validate/task/181501552	Valid		system	Tile_055-048-000_0-000.jpg		2021-05-31 12:46:04	2021-05-31 13:43:14		NO		IN FOCUS
181501553	https://volunteer.ala.org.au/validate/task/181501553	Valid		system	Tile_055-049-000_0-000.jpg		2021-05-31 12:28:43	2021-05-31 13:43:28		NO		IN FOCUS
181501553	https://volunteer.ala.org.au/validate/task/181501553	Valid		system	Tile_055-049-000_0-000.jpg			2021-05-31 13:43:28		NO		IN FOCUS
181501553	https://volunteer.ala.org.au/validate/task/181501553	Valid		system	Tile_055-049-000_0-000.jpg		2021-05-31 12:46:13	2021-05-31 13:43:28		NO		IN FOCUS
181501553	https://volunteer.ala.org.au/validate/task/181501553	Valid		system	Tile_055-049-000_0-000.jpg		2021-05-31 13:43:26	2021-05-31 13:43:28		NO		IN FOCUS
181501554	https://volunteer.ala.org.au/validate/task/181501554	Valid		system	Tile_055-050-000_0-000.jpg		2021-05-31 12:28:56	2021-05-31 13:43:33		NO		IN FOCUS
181501554	https://volunteer.ala.org.au/validate/task/181501554	Valid		system	Tile_055-050-000_0-000.jpg			2021-05-31 13:43:33		NO		IN FOCUS
181501554	https://volunteer.ala.org.au/validate/task/181501554	Valid		system	Tile_055-050-000_0-000.jpg		2021-05-31 13:43:32	2021-05-31 13:43:33		NO		IN FOCUS
181501554	https://volunteer.ala.org.au/validate/task/181501554	Valid		system	Tile_055-050-000_0-000.jpg		2021-05-31 12:46:22	2021-05-31 13:43:33		NO		IN FOCUS
181501555	https://volunteer.ala.org.au/validate/task/181501555	Valid		system	Tile_055-051-000_0-000.jpg		2021-05-31 12:29:12	2021-05-31 13:43:44		NO		IN FOCUS
181501555	https://volunteer.ala.org.au/validate/task/181501555	Valid		system	Tile_055-051-000_0-000.jpg		2021-05-31 12:46:31	2021-05-31 13:43:44		NO		IN FOCUS
181501555	https://volunteer.ala.org.au/validate/task/181501555	Valid		system	Tile_055-051-000_0-000.jpg		2021-05-31 13:43:43	2021-05-31 13:43:44		NO		IN FOCUS
181501555	https://volunteer.ala.org.au/validate/task/181501555	Valid		system	Tile_055-051-000_0-000.jpg			2021-05-31 13:43:44		NO		IN FOCUS
181501556	https://volunteer.ala.org.au/validate/task/181501556	Valid		system	Tile_055-052-000_0-000.jpg		2021-05-31 12:29:26	2021-05-31 13:44:01		NO		IN FOCUS
181501556	https://volunteer.ala.org.au/validate/task/181501556	Valid		system	Tile_055-052-000_0-000.jpg		2021-05-31 12:46:40	2021-05-31 13:44:01		NO		IN FOCUS
181501556	https://volunteer.ala.org.au/validate/task/181501556	Valid		system	Tile_055-052-000_0-000.jpg		2021-05-31 13:44:01	2021-05-31 13:44:01		NO		IN FOCUS
181501556	https://volunteer.ala.org.au/validate/task/181501556	Valid		system	Tile_055-052-000_0-000.jpg			2021-05-31 13:44:01		NO		IN FOCUS
181501558	https://volunteer.ala.org.au/validate/task/181501558	Valid		system	Tile_055-054-000_0-000.jpg		2021-05-31 12:29:48	2021-05-31 13:44:15		NO		IN FOCUS
181501558	https://volunteer.ala.org.au/validate/task/181501558	Valid		system	Tile_055-054-000_0-000.jpg		2021-05-31 13:44:15	2021-05-31 13:44:15		NO		IN FOCUS
181501558	https://volunteer.ala.org.au/validate/task/181501558	Valid		system	Tile_055-054-000_0-000.jpg		2021-05-31 12:47:05	2021-05-31 13:44:15		NO		IN FOCUS
181501558	https://volunteer.ala.org.au/validate/task/181501558	Valid		system	Tile_055-054-000_0-000.jpg			2021-05-31 13:44:15		NO		IN FOCUS
181501559	https://volunteer.ala.org.au/validate/task/181501559	Valid		system	Tile_055-055-000_0-000.jpg		2021-05-31 13:44:20	2021-05-31 13:44:21		NO		IN FOCUS
181501559	https://volunteer.ala.org.au/validate/task/181501559	Valid		system	Tile_055-055-000_0-000.jpg			2021-05-31 13:44:21		NO		IN FOCUS
181501559	https://volunteer.ala.org.au/validate/task/181501559	Valid		system	Tile_055-055-000_0-000.jpg		2021-05-31 12:47:16	2021-05-31 13:44:21		NO		IN FOCUS
181501559	https://volunteer.ala.org.au/validate/task/181501559	Valid		system	Tile_055-055-000_0-000.jpg		2021-05-31 12:30:00	2021-05-31 13:44:21		NO		IN FOCUS
181501560	https://volunteer.ala.org.au/validate/task/181501560	Valid		system	Tile_055-056-000_0-000.jpg			2021-05-31 13:44:38		NO		IN FOCUS
181501560	https://volunteer.ala.org.au/validate/task/181501560	Valid		system	Tile_055-056-000_0-000.jpg		2021-05-31 13:44:41	2021-05-31 13:44:38		NO		IN FOCUS
181501560	https://volunteer.ala.org.au/validate/task/181501560	Valid		system	Tile_055-056-000_0-000.jpg		2021-05-31 12:47:26	2021-05-31 13:44:38		NO		IN FOCUS
181501560	https://volunteer.ala.org.au/validate/task/181501560	Valid		system	Tile_055-056-000_0-000.jpg		2021-05-31 12:30:13	2021-05-31 13:44:38		NO		IN FOCUS
181501560	https://volunteer.ala.org.au/validate/task/181501560	Valid		system	Tile_055-056-000_0-000.jpg		2021-05-31 13:44:37	2021-05-31 13:44:38		NO		IN FOCUS
181501561	https://volunteer.ala.org.au/validate/task/181501561	Valid		system	Tile_055-057-000_0-000.jpg		2021-05-31 13:44:55	2021-05-31 13:44:56		NO		IN FOCUS
181501561	https://volunteer.ala.org.au/validate/task/181501561	Valid		system	Tile_055-057-000_0-000.jpg		2021-05-31 12:47:37	2021-05-31 13:44:56		NO		IN FOCUS
181501561	https://volunteer.ala.org.au/validate/task/181501561	Valid		system	Tile_055-057-000_0-000.jpg		2021-05-31 13:44:59	2021-05-31 13:44:56		NO		IN FOCUS
181501561	https://volunteer.ala.org.au/validate/task/181501561	Valid		system	Tile_055-057-000_0-000.jpg			2021-05-31 13:44:56		NO		IN FOCUS
181501561	https://volunteer.ala.org.au/validate/task/181501561	Valid		system	Tile_055-057-000_0-000.jpg		2021-05-31 12:30:25	2021-05-31 13:44:56		NO		IN FOCUS
181501562	https://volunteer.ala.org.au/validate/task/181501562	Valid		system	Tile_055-058-000_0-000.jpg			2021-05-31 13:45:13		NO		IN FOCUS
181501562	https://volunteer.ala.org.au/validate/task/181501562	Valid		system	Tile_055-058-000_0-000.jpg		2021-05-31 12:47:50	2021-05-31 13:45:13		NO		IN FOCUS
181501562	https://volunteer.ala.org.au/validate/task/181501562	Valid		system	Tile_055-058-000_0-000.jpg		2021-05-31 13:45:13	2021-05-31 13:45:13		NO		IN FOCUS
181501562	https://volunteer.ala.org.au/validate/task/181501562	Valid		system	Tile_055-058-000_0-000.jpg		2021-05-31 13:45:12	2021-05-31 13:45:13		NO		IN FOCUS
181501562	https://volunteer.ala.org.au/validate/task/181501562	Valid		system	Tile_055-058-000_0-000.jpg		2021-05-31 12:30:38	2021-05-31 13:45:13		NO		IN FOCUS
181501564	https://volunteer.ala.org.au/validate/task/181501564	Valid		system	Tile_055-060-000_0-000.jpg		2021-05-31 12:31:02	2021-05-31 13:46:43		NO		IN FOCUS
181501564	https://volunteer.ala.org.au/validate/task/181501564	Valid		system	Tile_055-060-000_0-000.jpg			2021-05-31 13:46:43		NO		IN FOCUS
181501564	https://volunteer.ala.org.au/validate/task/181501564	Valid		system	Tile_055-060-000_0-000.jpg		2021-05-31 12:48:16	2021-05-31 13:46:43		NO		IN FOCUS
181501564	https://volunteer.ala.org.au/validate/task/181501564	Valid		system	Tile_055-060-000_0-000.jpg		2021-05-31 13:46:42	2021-05-31 13:46:43		NO		IN FOCUS
181501565	https://volunteer.ala.org.au/validate/task/181501565	Valid		system	Tile_056-001-000_0-000.jpg			2021-05-31 13:46:58		NO		IN FOCUS
181501565	https://volunteer.ala.org.au/validate/task/181501565	Valid		system	Tile_056-001-000_0-000.jpg		2021-05-31 12:48:28	2021-05-31 13:46:58		NO		IN FOCUS
181501565	https://volunteer.ala.org.au/validate/task/181501565	Valid		system	Tile_056-001-000_0-000.jpg		2021-05-31 13:46:57	2021-05-31 13:46:58		NO		IN FOCUS
181501565	https://volunteer.ala.org.au/validate/task/181501565	Valid		system	Tile_056-001-000_0-000.jpg		2021-05-31 12:31:16	2021-05-31 13:46:58		NO		IN FOCUS
181501566	https://volunteer.ala.org.au/validate/task/181501566	Valid		system	Tile_056-002-000_0-000.jpg		2021-05-31 12:48:38	2021-05-31 13:47:37		NO		IN FOCUS
181501566	https://volunteer.ala.org.au/validate/task/181501566	Valid		system	Tile_056-002-000_0-000.jpg		2021-05-31 13:47:35	2021-05-31 13:47:37		NO		IN FOCUS
181501566	https://volunteer.ala.org.au/validate/task/181501566	Valid		system	Tile_056-002-000_0-000.jpg			2021-05-31 13:47:37		NO		IN FOCUS
181501566	https://volunteer.ala.org.au/validate/task/181501566	Valid		system	Tile_056-002-000_0-000.jpg		2021-05-31 13:47:39	2021-05-31 13:47:37	2	YES	MIDDLE	IN FOCUS		Nothofagus pollen,Unknown
181501566	https://volunteer.ala.org.au/validate/task/181501566	Valid		system	Tile_056-002-000_0-000.jpg		2021-05-31 12:31:30	2021-05-31 13:47:37		NO		IN FOCUS
181501567	https://volunteer.ala.org.au/validate/task/181501567	Valid		system	Tile_056-003-000_0-000.jpg		2021-05-31 12:31:42	2021-05-31 13:48:19		NO		IN FOCUS
181501567	https://volunteer.ala.org.au/validate/task/181501567	Valid		system	Tile_056-003-000_0-000.jpg		2021-05-31 13:48:14	2021-05-31 13:48:19	1	YES	MIDDLE	IN FOCUS		Nothofagus pollen
181501567	https://volunteer.ala.org.au/validate/task/181501567	Valid		system	Tile_056-003-000_0-000.jpg		2021-05-31 13:48:19	2021-05-31 13:48:19		NO		IN FOCUS
181501567	https://volunteer.ala.org.au/validate/task/181501567	Valid		system	Tile_056-003-000_0-000.jpg			2021-05-31 13:48:19		NO		IN FOCUS
181501567	https://volunteer.ala.org.au/validate/task/181501567	Valid		system	Tile_056-003-000_0-000.jpg		2021-05-31 12:48:51	2021-05-31 13:48:19		NO		IN FOCUS
181501568	https://volunteer.ala.org.au/validate/task/181501568	Valid		system	Tile_056-004-000_0-000.jpg		2021-05-31 13:48:32	2021-05-31 13:48:32		NO		IN FOCUS
181501568	https://volunteer.ala.org.au/validate/task/181501568	Valid		system	Tile_056-004-000_0-000.jpg		2021-05-31 12:49:05	2021-05-31 13:48:32		NO		IN FOCUS
181501568	https://volunteer.ala.org.au/validate/task/181501568	Valid		system	Tile_056-004-000_0-000.jpg		2021-05-31 12:31:55	2021-05-31 13:48:32		NO		IN FOCUS
181501568	https://volunteer.ala.org.au/validate/task/181501568	Valid		system	Tile_056-004-000_0-000.jpg			2021-05-31 13:48:32		NO		IN FOCUS
181501568	https://volunteer.ala.org.au/validate/task/181501568	Valid		system	Tile_056-004-000_0-000.jpg		2021-05-31 13:49:03	2021-05-31 13:48:32	3	YES	MIDDLE	IN FOCUS		Unknown
181501569	https://volunteer.ala.org.au/validate/task/181501569	Valid		system	Tile_056-005-000_0-000.jpg		2021-05-31 13:48:43	2021-05-31 13:48:44		NO		IN FOCUS
181501569	https://volunteer.ala.org.au/validate/task/181501569	Valid		system	Tile_056-005-000_0-000.jpg		2021-05-31 12:49:16	2021-05-31 13:48:44		NO		IN FOCUS
181501569	https://volunteer.ala.org.au/validate/task/181501569	Valid		system	Tile_056-005-000_0-000.jpg		2021-05-31 12:32:08	2021-05-31 13:48:44		NO		IN FOCUS
181501569	https://volunteer.ala.org.au/validate/task/181501569	Valid		system	Tile_056-005-000_0-000.jpg			2021-05-31 13:48:44		NO		IN FOCUS
181501570	https://volunteer.ala.org.au/validate/task/181501570	Valid		system	Tile_056-006-000_0-000.jpg		2021-05-31 12:32:22	2021-05-31 13:49:24		NO		IN FOCUS
181501570	https://volunteer.ala.org.au/validate/task/181501570	Valid		system	Tile_056-006-000_0-000.jpg		2021-05-31 13:49:59	2021-05-31 13:49:24	5 or more	YES	MIDDLE	IN FOCUS		Unknown
181501570	https://volunteer.ala.org.au/validate/task/181501570	Valid		system	Tile_056-006-000_0-000.jpg		2021-05-31 13:49:23	2021-05-31 13:49:24		NO		IN FOCUS
181501570	https://volunteer.ala.org.au/validate/task/181501570	Valid		system	Tile_056-006-000_0-000.jpg			2021-05-31 13:49:24		NO		IN FOCUS
181501570	https://volunteer.ala.org.au/validate/task/181501570	Valid		system	Tile_056-006-000_0-000.jpg		2021-05-31 12:49:25	2021-05-31 13:49:24		NO		IN FOCUS
181501571	https://volunteer.ala.org.au/validate/task/181501571	Valid		system	Tile_056-007-000_0-000.jpg		2021-05-31 13:49:34	2021-05-31 13:49:34		NO		IN FOCUS
181501571	https://volunteer.ala.org.au/validate/task/181501571	Valid		system	Tile_056-007-000_0-000.jpg		2021-05-31 12:49:38	2021-05-31 13:49:34		NO		IN FOCUS
181501571	https://volunteer.ala.org.au/validate/task/181501571	Valid		system	Tile_056-007-000_0-000.jpg			2021-05-31 13:49:34		NO		IN FOCUS
181501571	https://volunteer.ala.org.au/validate/task/181501571	Valid		system	Tile_056-007-000_0-000.jpg		2021-05-31 12:32:33	2021-05-31 13:49:34		NO		IN FOCUS
181501572	https://volunteer.ala.org.au/validate/task/181501572	Valid		system	Tile_056-008-000_0-000.jpg			2021-05-31 13:49:46		NO		IN FOCUS
181501572	https://volunteer.ala.org.au/validate/task/181501572	Valid		system	Tile_056-008-000_0-000.jpg		2021-05-31 13:49:45	2021-05-31 13:49:46		NO		IN FOCUS
181501572	https://volunteer.ala.org.au/validate/task/181501572	Valid		system	Tile_056-008-000_0-000.jpg		2021-05-31 12:49:48	2021-05-31 13:49:46		NO		IN FOCUS
181501572	https://volunteer.ala.org.au/validate/task/181501572	Valid		system	Tile_056-008-000_0-000.jpg		2021-05-31 12:32:46	2021-05-31 13:49:46		NO		IN FOCUS
181501573	https://volunteer.ala.org.au/validate/task/181501573	Valid		system	Tile_056-009-000_0-000.jpg		2021-05-31 12:50:01	2021-05-31 13:49:58		NO		IN FOCUS
181501573	https://volunteer.ala.org.au/validate/task/181501573	Valid		system	Tile_056-009-000_0-000.jpg		2021-05-31 12:33:05	2021-05-31 13:49:58		NO		IN FOCUS
181501573	https://volunteer.ala.org.au/validate/task/181501573	Valid		system	Tile_056-009-000_0-000.jpg			2021-05-31 13:49:58		NO		IN FOCUS
181501573	https://volunteer.ala.org.au/validate/task/181501573	Valid		system	Tile_056-009-000_0-000.jpg		2021-05-31 13:49:58	2021-05-31 13:49:58		NO		IN FOCUS
181501574	https://volunteer.ala.org.au/validate/task/181501574	Valid		system	Tile_056-010-000_0-000.jpg		2021-05-31 12:50:10	2021-05-31 13:50:17		NO		IN FOCUS
181501574	https://volunteer.ala.org.au/validate/task/181501574	Valid		system	Tile_056-010-000_0-000.jpg		2021-05-31 12:33:29	2021-05-31 13:50:17		NO		IN FOCUS
181501574	https://volunteer.ala.org.au/validate/task/181501574	Valid		system	Tile_056-010-000_0-000.jpg			2021-05-31 13:50:17		NO		IN FOCUS
181501574	https://volunteer.ala.org.au/validate/task/181501574	Valid		system	Tile_056-010-000_0-000.jpg		2021-05-31 13:50:16	2021-05-31 13:50:17		NO		IN FOCUS
181501574	https://volunteer.ala.org.au/validate/task/181501574	Valid		system	Tile_056-010-000_0-000.jpg		2021-05-31 13:50:44	2021-05-31 13:50:17	3	YES	MIDDLE	IN FOCUS		Unknown
181501575	https://volunteer.ala.org.au/validate/task/181501575	Valid		system	Tile_056-011-000_0-000.jpg		2021-05-31 13:50:29	2021-05-31 13:50:31		NO		IN FOCUS
181501575	https://volunteer.ala.org.au/validate/task/181501575	Valid		system	Tile_056-011-000_0-000.jpg			2021-05-31 13:50:31		NO		IN FOCUS
181501575	https://volunteer.ala.org.au/validate/task/181501575	Valid		system	Tile_056-011-000_0-000.jpg		2021-05-31 13:50:39	2021-05-31 13:50:31		NO		IN FOCUS
181501575	https://volunteer.ala.org.au/validate/task/181501575	Valid		system	Tile_056-011-000_0-000.jpg		2021-05-31 12:50:19	2021-05-31 13:50:31		NO		IN FOCUS
181501575	https://volunteer.ala.org.au/validate/task/181501575	Valid		system	Tile_056-011-000_0-000.jpg		2021-05-31 12:33:41	2021-05-31 13:50:31		NO		IN FOCUS
181501576	https://volunteer.ala.org.au/validate/task/181501576	Valid		system	Tile_056-012-000_0-000.jpg		2021-05-31 12:50:31	2021-05-31 13:50:41		NO		IN FOCUS
181501576	https://volunteer.ala.org.au/validate/task/181501576	Valid		system	Tile_056-012-000_0-000.jpg			2021-05-31 13:50:41		NO		IN FOCUS
181501576	https://volunteer.ala.org.au/validate/task/181501576	Valid		system	Tile_056-012-000_0-000.jpg		2021-05-31 13:50:41	2021-05-31 13:50:41		NO		IN FOCUS
181501576	https://volunteer.ala.org.au/validate/task/181501576	Valid		system	Tile_056-012-000_0-000.jpg		2021-05-31 12:33:53	2021-05-31 13:50:41		NO		IN FOCUS
181501577	https://volunteer.ala.org.au/validate/task/181501577	Valid		system	Tile_056-013-000_0-000.jpg		2021-05-31 13:51:01	2021-05-31 13:51:01		NO		IN FOCUS
181501577	https://volunteer.ala.org.au/validate/task/181501577	Valid		system	Tile_056-013-000_0-000.jpg		2021-05-31 13:51:24	2021-05-31 13:51:01		YES	MIDDLE	IN FOCUS		Unknown
181501577	https://volunteer.ala.org.au/validate/task/181501577	Valid		system	Tile_056-013-000_0-000.jpg			2021-05-31 13:51:01		NO		IN FOCUS
181501577	https://volunteer.ala.org.au/validate/task/181501577	Valid		system	Tile_056-013-000_0-000.jpg		2021-05-31 12:34:08	2021-05-31 13:51:01		NO		IN FOCUS
181501577	https://volunteer.ala.org.au/validate/task/181501577	Valid		system	Tile_056-013-000_0-000.jpg		2021-05-31 12:50:41	2021-05-31 13:51:01		NO		IN FOCUS
181501578	https://volunteer.ala.org.au/validate/task/181501578	Valid		system	Tile_056-014-000_0-000.jpg			2021-05-31 13:51:08		NO		IN FOCUS
181501578	https://volunteer.ala.org.au/validate/task/181501578	Valid		system	Tile_056-014-000_0-000.jpg		2021-05-31 12:34:23	2021-05-31 13:51:08		NO		IN FOCUS
181501578	https://volunteer.ala.org.au/validate/task/181501578	Valid		system	Tile_056-014-000_0-000.jpg		2021-05-31 13:51:42	2021-05-31 13:51:08		NO		IN FOCUS
181501578	https://volunteer.ala.org.au/validate/task/181501578	Valid		system	Tile_056-014-000_0-000.jpg		2021-05-31 13:51:07	2021-05-31 13:51:08		NO		IN FOCUS
181501578	https://volunteer.ala.org.au/validate/task/181501578	Valid		system	Tile_056-014-000_0-000.jpg		2021-05-31 12:50:59	2021-05-31 13:51:08		NO		IN FOCUS
181501579	https://volunteer.ala.org.au/validate/task/181501579	Valid		system	Tile_056-015-000_0-000.jpg			2021-05-31 13:51:24		NO		IN FOCUS
181501579	https://volunteer.ala.org.au/validate/task/181501579	Valid		system	Tile_056-015-000_0-000.jpg		2021-05-31 13:51:23	2021-05-31 13:51:24		NO		IN FOCUS
181501579	https://volunteer.ala.org.au/validate/task/181501579	Valid		system	Tile_056-015-000_0-000.jpg		2021-05-31 12:51:16	2021-05-31 13:51:24		NO		IN FOCUS
181501579	https://volunteer.ala.org.au/validate/task/181501579	Valid		system	Tile_056-015-000_0-000.jpg		2021-05-31 12:34:35	2021-05-31 13:51:24		NO		IN FOCUS
181501580	https://volunteer.ala.org.au/validate/task/181501580	Valid		system	Tile_056-016-000_0-000.jpg			2021-05-31 13:51:43		NO		IN FOCUS
181501580	https://volunteer.ala.org.au/validate/task/181501580	Valid		system	Tile_056-016-000_0-000.jpg		2021-05-31 13:51:41	2021-05-31 13:51:43		NO		IN FOCUS
181501580	https://volunteer.ala.org.au/validate/task/181501580	Valid		system	Tile_056-016-000_0-000.jpg		2021-05-31 13:52:06	2021-05-31 13:51:43		YES	MIDDLE	IN FOCUS		Nothofagus pollen
181501580	https://volunteer.ala.org.au/validate/task/181501580	Valid		system	Tile_056-016-000_0-000.jpg		2021-05-31 12:51:28	2021-05-31 13:51:43		NO		IN FOCUS
181501580	https://volunteer.ala.org.au/validate/task/181501580	Valid		system	Tile_056-016-000_0-000.jpg		2021-05-31 12:34:49	2021-05-31 13:51:43		NO		IN FOCUS
181501581	https://volunteer.ala.org.au/validate/task/181501581	Valid		system	Tile_056-017-000_0-000.jpg		2021-05-31 12:51:41	2021-05-31 13:51:59		NO		IN FOCUS
181501581	https://volunteer.ala.org.au/validate/task/181501581	Valid		system	Tile_056-017-000_0-000.jpg		2021-05-31 13:51:59	2021-05-31 13:51:59		NO		IN FOCUS
181501581	https://volunteer.ala.org.au/validate/task/181501581	Valid		system	Tile_056-017-000_0-000.jpg			2021-05-31 13:51:59		NO		IN FOCUS
181501581	https://volunteer.ala.org.au/validate/task/181501581	Valid		system	Tile_056-017-000_0-000.jpg		2021-05-31 13:52:09	2021-05-31 13:51:59		NO		IN FOCUS
181501581	https://volunteer.ala.org.au/validate/task/181501581	Valid		system	Tile_056-017-000_0-000.jpg		2021-05-31 12:35:02	2021-05-31 13:51:59		NO		IN FOCUS
181501582	https://volunteer.ala.org.au/validate/task/181501582	Valid		system	Tile_056-018-000_0-000.jpg		2021-05-31 12:51:54	2021-05-31 13:52:16		NO		IN FOCUS
181501582	https://volunteer.ala.org.au/validate/task/181501582	Valid		system	Tile_056-018-000_0-000.jpg		2021-05-31 12:35:15	2021-05-31 13:52:16		NO		IN FOCUS
181501582	https://volunteer.ala.org.au/validate/task/181501582	Valid		system	Tile_056-018-000_0-000.jpg			2021-05-31 13:52:16		NO		IN FOCUS
181501582	https://volunteer.ala.org.au/validate/task/181501582	Valid		system	Tile_056-018-000_0-000.jpg		2021-05-31 13:52:15	2021-05-31 13:52:16		NO		IN FOCUS
181501582	https://volunteer.ala.org.au/validate/task/181501582	Valid		system	Tile_056-018-000_0-000.jpg		2021-05-31 13:53:42	2021-05-31 13:52:16		YES	MIDDLE	IN FOCUS		Unknown
181501583	https://volunteer.ala.org.au/validate/task/181501583	Valid		system	Tile_056-019-000_0-000.jpg			2021-05-31 13:52:25		NO		IN FOCUS
181501583	https://volunteer.ala.org.au/validate/task/181501583	Valid		system	Tile_056-019-000_0-000.jpg		2021-05-31 13:52:25	2021-05-31 13:52:25		NO		IN FOCUS
181501583	https://volunteer.ala.org.au/validate/task/181501583	Valid		system	Tile_056-019-000_0-000.jpg		2021-05-31 12:35:27	2021-05-31 13:52:25		NO		IN FOCUS
181501583	https://volunteer.ala.org.au/validate/task/181501583	Valid		system	Tile_056-019-000_0-000.jpg		2021-05-31 13:52:28	2021-05-31 13:52:25		NO		IN FOCUS
181501583	https://volunteer.ala.org.au/validate/task/181501583	Valid		system	Tile_056-019-000_0-000.jpg		2021-05-31 12:52:06	2021-05-31 13:52:25		NO		IN FOCUS
181501584	https://volunteer.ala.org.au/validate/task/181501584	Valid		system	Tile_056-020-000_0-000.jpg		2021-05-31 12:35:39	2021-05-31 13:52:43		NO		IN FOCUS
181501584	https://volunteer.ala.org.au/validate/task/181501584	Valid		system	Tile_056-020-000_0-000.jpg		2021-05-31 12:52:16	2021-05-31 13:52:43		NO		IN FOCUS
181501584	https://volunteer.ala.org.au/validate/task/181501584	Valid		system	Tile_056-020-000_0-000.jpg		2021-05-31 13:52:42	2021-05-31 13:52:43		NO		IN FOCUS
181501584	https://volunteer.ala.org.au/validate/task/181501584	Valid		system	Tile_056-020-000_0-000.jpg		2021-05-31 13:52:42	2021-05-31 13:52:43		NO		IN FOCUS
181501584	https://volunteer.ala.org.au/validate/task/181501584	Valid		system	Tile_056-020-000_0-000.jpg			2021-05-31 13:52:43		NO		IN FOCUS
181501585	https://volunteer.ala.org.au/validate/task/181501585	Valid		system	Tile_056-021-000_0-000.jpg		2021-05-31 13:53:01	2021-05-31 13:52:59		NO		IN FOCUS
181501585	https://volunteer.ala.org.au/validate/task/181501585	Valid		system	Tile_056-021-000_0-000.jpg		2021-05-31 12:35:52	2021-05-31 13:52:59		NO		IN FOCUS
181501585	https://volunteer.ala.org.au/validate/task/181501585	Valid		system	Tile_056-021-000_0-000.jpg		2021-05-31 12:52:28	2021-05-31 13:52:59		NO		IN FOCUS
181501585	https://volunteer.ala.org.au/validate/task/181501585	Valid		system	Tile_056-021-000_0-000.jpg		2021-05-31 13:52:59	2021-05-31 13:52:59		NO		IN FOCUS
181501585	https://volunteer.ala.org.au/validate/task/181501585	Valid		system	Tile_056-021-000_0-000.jpg			2021-05-31 13:52:59		NO		IN FOCUS
181501586	https://volunteer.ala.org.au/validate/task/181501586	Valid		system	Tile_056-022-000_0-000.jpg		2021-05-31 12:36:07	2021-05-31 13:53:18		NO		IN FOCUS
181501586	https://volunteer.ala.org.au/validate/task/181501586	Valid		system	Tile_056-022-000_0-000.jpg			2021-05-31 13:53:18		NO		IN FOCUS
181501586	https://volunteer.ala.org.au/validate/task/181501586	Valid		system	Tile_056-022-000_0-000.jpg		2021-05-31 13:53:31	2021-05-31 13:53:18		NO		IN FOCUS
181501586	https://volunteer.ala.org.au/validate/task/181501586	Valid		system	Tile_056-022-000_0-000.jpg		2021-05-31 12:52:39	2021-05-31 13:53:18		NO		IN FOCUS
181501586	https://volunteer.ala.org.au/validate/task/181501586	Valid		system	Tile_056-022-000_0-000.jpg		2021-05-31 13:53:16	2021-05-31 13:53:18		NO		IN FOCUS
181501587	https://volunteer.ala.org.au/validate/task/181501587	Valid		system	Tile_056-023-000_0-000.jpg		2021-05-31 13:54:10	2021-05-31 13:53:40		NO		IN FOCUS
181501587	https://volunteer.ala.org.au/validate/task/181501587	Valid		system	Tile_056-023-000_0-000.jpg		2021-05-31 12:36:24	2021-05-31 13:53:40		NO		IN FOCUS
181501587	https://volunteer.ala.org.au/validate/task/181501587	Valid		system	Tile_056-023-000_0-000.jpg			2021-05-31 13:53:40		NO		IN FOCUS
181501587	https://volunteer.ala.org.au/validate/task/181501587	Valid		system	Tile_056-023-000_0-000.jpg		2021-05-31 12:52:55	2021-05-31 13:53:40		NO		IN FOCUS
181501587	https://volunteer.ala.org.au/validate/task/181501587	Valid		system	Tile_056-023-000_0-000.jpg		2021-05-31 13:53:39	2021-05-31 13:53:40		NO		IN FOCUS
181501588	https://volunteer.ala.org.au/validate/task/181501588	Valid		system	Tile_056-024-000_0-000.jpg		2021-05-31 13:54:45	2021-05-31 13:53:53		YES	Both MIDDLE and EDGE	IN FOCUS		Unknown
181501588	https://volunteer.ala.org.au/validate/task/181501588	Valid		system	Tile_056-024-000_0-000.jpg		2021-05-31 12:53:06	2021-05-31 13:53:53		NO		IN FOCUS
181501588	https://volunteer.ala.org.au/validate/task/181501588	Valid		system	Tile_056-024-000_0-000.jpg		2021-05-31 13:53:51	2021-05-31 13:53:53		NO		IN FOCUS
181501588	https://volunteer.ala.org.au/validate/task/181501588	Valid		system	Tile_056-024-000_0-000.jpg		2021-05-31 12:36:40	2021-05-31 13:53:53		NO		IN FOCUS
181501588	https://volunteer.ala.org.au/validate/task/181501588	Valid		system	Tile_056-024-000_0-000.jpg			2021-05-31 13:53:53		NO		IN FOCUS
181501589	https://volunteer.ala.org.au/validate/task/181501589	Valid		system	Tile_056-025-000_0-000.jpg		2021-05-31 12:53:16	2021-05-31 13:54:04		NO		IN FOCUS
181501589	https://volunteer.ala.org.au/validate/task/181501589	Valid		system	Tile_056-025-000_0-000.jpg		2021-05-31 12:36:58	2021-05-31 13:54:04		NO		IN FOCUS
181501589	https://volunteer.ala.org.au/validate/task/181501589	Valid		system	Tile_056-025-000_0-000.jpg		2021-05-31 13:54:04	2021-05-31 13:54:04		NO		IN FOCUS
181501589	https://volunteer.ala.org.au/validate/task/181501589	Valid		system	Tile_056-025-000_0-000.jpg			2021-05-31 13:54:04		NO		IN FOCUS
181501590	https://volunteer.ala.org.au/validate/task/181501590	Valid		system	Tile_056-026-000_0-000.jpg			2021-05-31 13:54:20		NO		IN FOCUS
181501590	https://volunteer.ala.org.au/validate/task/181501590	Valid		system	Tile_056-026-000_0-000.jpg		2021-05-31 13:54:32	2021-05-31 13:54:20		NO		IN FOCUS
181501590	https://volunteer.ala.org.au/validate/task/181501590	Valid		system	Tile_056-026-000_0-000.jpg		2021-05-31 13:54:20	2021-05-31 13:54:20		NO		IN FOCUS
181501590	https://volunteer.ala.org.au/validate/task/181501590	Valid		system	Tile_056-026-000_0-000.jpg		2021-05-31 12:37:13	2021-05-31 13:54:20		NO		IN FOCUS
181501590	https://volunteer.ala.org.au/validate/task/181501590	Valid		system	Tile_056-026-000_0-000.jpg		2021-05-31 12:53:25	2021-05-31 13:54:20		NO		IN FOCUS
181501591	https://volunteer.ala.org.au/validate/task/181501591	Valid		system	Tile_056-027-000_0-000.jpg		2021-05-31 12:37:29	2021-05-31 13:54:53		NO		IN FOCUS
181501591	https://volunteer.ala.org.au/validate/task/181501591	Valid		system	Tile_056-027-000_0-000.jpg			2021-05-31 13:54:53		NO		IN FOCUS
181501591	https://volunteer.ala.org.au/validate/task/181501591	Valid		system	Tile_056-027-000_0-000.jpg		2021-05-31 13:54:53	2021-05-31 13:54:53		NO		IN FOCUS
181501591	https://volunteer.ala.org.au/validate/task/181501591	Valid		system	Tile_056-027-000_0-000.jpg		2021-05-31 12:53:37	2021-05-31 13:54:53		NO		IN FOCUS
181501592	https://volunteer.ala.org.au/validate/task/181501592	Valid		system	Tile_056-028-000_0-000.jpg		2021-05-31 12:53:52	2021-05-31 13:55:09		NO		IN FOCUS
181501592	https://volunteer.ala.org.au/validate/task/181501592	Valid		system	Tile_056-028-000_0-000.jpg		2021-05-31 13:55:22	2021-05-31 13:55:09		NO		IN FOCUS
181501592	https://volunteer.ala.org.au/validate/task/181501592	Valid		system	Tile_056-028-000_0-000.jpg			2021-05-31 13:55:09		NO		IN FOCUS
181501592	https://volunteer.ala.org.au/validate/task/181501592	Valid		system	Tile_056-028-000_0-000.jpg		2021-05-31 13:55:09	2021-05-31 13:55:09		NO		IN FOCUS
181501592	https://volunteer.ala.org.au/validate/task/181501592	Valid		system	Tile_056-028-000_0-000.jpg		2021-05-31 12:37:56	2021-05-31 13:55:09		NO		IN FOCUS
181501593	https://volunteer.ala.org.au/validate/task/181501593	Valid		system	Tile_056-029-000_0-000.jpg			2021-05-31 13:55:25		NO		IN FOCUS
181501593	https://volunteer.ala.org.au/validate/task/181501593	Valid		system	Tile_056-029-000_0-000.jpg		2021-05-31 13:55:25	2021-05-31 13:55:25		NO		IN FOCUS
181501593	https://volunteer.ala.org.au/validate/task/181501593	Valid		system	Tile_056-029-000_0-000.jpg		2021-05-31 13:55:37	2021-05-31 13:55:25		NO		IN FOCUS
181501593	https://volunteer.ala.org.au/validate/task/181501593	Valid		system	Tile_056-029-000_0-000.jpg		2021-05-31 12:38:14	2021-05-31 13:55:25		NO		IN FOCUS
181501593	https://volunteer.ala.org.au/validate/task/181501593	Valid		system	Tile_056-029-000_0-000.jpg		2021-05-31 12:54:02	2021-05-31 13:55:25		NO		IN FOCUS
181501594	https://volunteer.ala.org.au/validate/task/181501594	Valid		system	Tile_056-030-000_0-000.jpg		2021-05-31 12:54:12	2021-05-31 13:55:45		NO		IN FOCUS
181501594	https://volunteer.ala.org.au/validate/task/181501594	Valid		system	Tile_056-030-000_0-000.jpg		2021-05-31 13:55:54	2021-05-31 13:55:45		NO		IN FOCUS
181501594	https://volunteer.ala.org.au/validate/task/181501594	Valid		system	Tile_056-030-000_0-000.jpg		2021-05-31 12:38:27	2021-05-31 13:55:45		NO		IN FOCUS
181501594	https://volunteer.ala.org.au/validate/task/181501594	Valid		system	Tile_056-030-000_0-000.jpg			2021-05-31 13:55:45		NO		IN FOCUS
181501594	https://volunteer.ala.org.au/validate/task/181501594	Valid		system	Tile_056-030-000_0-000.jpg		2021-05-31 13:55:44	2021-05-31 13:55:45		NO		IN FOCUS
181501595	https://volunteer.ala.org.au/validate/task/181501595	Valid		system	Tile_056-031-000_0-000.jpg		2021-05-31 12:54:23	2021-05-31 13:56:00		NO		IN FOCUS
181501595	https://volunteer.ala.org.au/validate/task/181501595	Valid		system	Tile_056-031-000_0-000.jpg		2021-05-31 12:38:41	2021-05-31 13:56:00		NO		IN FOCUS
181501595	https://volunteer.ala.org.au/validate/task/181501595	Valid		system	Tile_056-031-000_0-000.jpg		2021-05-31 13:55:59	2021-05-31 13:56:00		NO		IN FOCUS
181501595	https://volunteer.ala.org.au/validate/task/181501595	Valid		system	Tile_056-031-000_0-000.jpg		2021-05-31 13:56:09	2021-05-31 13:56:00		NO		IN FOCUS
181501595	https://volunteer.ala.org.au/validate/task/181501595	Valid		system	Tile_056-031-000_0-000.jpg			2021-05-31 13:56:00		NO		IN FOCUS
181501596	https://volunteer.ala.org.au/validate/task/181501596	Valid		system	Tile_056-032-000_0-000.jpg			2021-05-31 13:56:24		NO		IN FOCUS
181501596	https://volunteer.ala.org.au/validate/task/181501596	Valid		system	Tile_056-032-000_0-000.jpg		2021-05-31 13:56:23	2021-05-31 13:56:24		NO		IN FOCUS
181501596	https://volunteer.ala.org.au/validate/task/181501596	Valid		system	Tile_056-032-000_0-000.jpg		2021-05-31 12:54:33	2021-05-31 13:56:24		NO		IN FOCUS
181501596	https://volunteer.ala.org.au/validate/task/181501596	Valid		system	Tile_056-032-000_0-000.jpg		2021-05-31 12:38:55	2021-05-31 13:56:24		NO		IN FOCUS
181501596	https://volunteer.ala.org.au/validate/task/181501596	Valid		system	Tile_056-032-000_0-000.jpg		2021-05-31 13:56:23	2021-05-31 13:56:24		NO		IN FOCUS
181501597	https://volunteer.ala.org.au/validate/task/181501597	Valid		system	Tile_056-033-000_0-000.jpg		2021-05-31 13:56:39	2021-05-31 13:56:40		NO		IN FOCUS
181501597	https://volunteer.ala.org.au/validate/task/181501597	Valid		system	Tile_056-033-000_0-000.jpg		2021-05-31 12:39:09	2021-05-31 13:56:40		NO		IN FOCUS
181501597	https://volunteer.ala.org.au/validate/task/181501597	Valid		system	Tile_056-033-000_0-000.jpg		2021-05-31 13:56:42	2021-05-31 13:56:40		NO		IN FOCUS
181501597	https://volunteer.ala.org.au/validate/task/181501597	Valid		system	Tile_056-033-000_0-000.jpg		2021-05-31 12:54:52	2021-05-31 13:56:40		NO		IN FOCUS
181501597	https://volunteer.ala.org.au/validate/task/181501597	Valid		system	Tile_056-033-000_0-000.jpg			2021-05-31 13:56:40		NO		IN FOCUS
181501598	https://volunteer.ala.org.au/validate/task/181501598	Valid		system	Tile_056-034-000_0-000.jpg		2021-05-31 12:55:01	2021-05-31 13:56:56		NO		IN FOCUS
181501598	https://volunteer.ala.org.au/validate/task/181501598	Valid		system	Tile_056-034-000_0-000.jpg		2021-05-31 12:39:23	2021-05-31 13:56:56		NO		IN FOCUS
181501598	https://volunteer.ala.org.au/validate/task/181501598	Valid		system	Tile_056-034-000_0-000.jpg		2021-05-31 13:56:55	2021-05-31 13:56:56		NO		IN FOCUS
181501598	https://volunteer.ala.org.au/validate/task/181501598	Valid		system	Tile_056-034-000_0-000.jpg			2021-05-31 13:56:56		NO		IN FOCUS
181501598	https://volunteer.ala.org.au/validate/task/181501598	Valid		system	Tile_056-034-000_0-000.jpg		2021-05-31 13:56:58	2021-05-31 13:56:56		NO		IN FOCUS
181501599	https://volunteer.ala.org.au/validate/task/181501599	Valid		system	Tile_056-035-000_0-000.jpg			2021-05-31 13:57:11		NO		IN FOCUS
181501599	https://volunteer.ala.org.au/validate/task/181501599	Valid		system	Tile_056-035-000_0-000.jpg		2021-05-31 12:39:36	2021-05-31 13:57:11		NO		IN FOCUS
181501599	https://volunteer.ala.org.au/validate/task/181501599	Valid		system	Tile_056-035-000_0-000.jpg		2021-05-31 13:57:38	2021-05-31 13:57:11	1	YES	MIDDLE	IN FOCUS		Unknown
181501599	https://volunteer.ala.org.au/validate/task/181501599	Valid		system	Tile_056-035-000_0-000.jpg		2021-05-31 13:57:11	2021-05-31 13:57:11		NO		IN FOCUS
181501599	https://volunteer.ala.org.au/validate/task/181501599	Valid		system	Tile_056-035-000_0-000.jpg		2021-05-31 12:55:16	2021-05-31 13:57:11		NO		IN FOCUS
181501600	https://volunteer.ala.org.au/validate/task/181501600	Valid		system	Tile_056-036-000_0-000.jpg		2021-05-31 12:55:26	2021-05-31 13:57:30		NO		IN FOCUS
181501600	https://volunteer.ala.org.au/validate/task/181501600	Valid		system	Tile_056-036-000_0-000.jpg			2021-05-31 13:57:30		NO		IN FOCUS
181501600	https://volunteer.ala.org.au/validate/task/181501600	Valid		system	Tile_056-036-000_0-000.jpg		2021-05-31 13:57:29	2021-05-31 13:57:30		NO		IN FOCUS
181501600	https://volunteer.ala.org.au/validate/task/181501600	Valid		system	Tile_056-036-000_0-000.jpg		2021-05-31 12:39:48	2021-05-31 13:57:30		NO		IN FOCUS
181501601	https://volunteer.ala.org.au/validate/task/181501601	Valid		system	Tile_056-037-000_0-000.jpg			2021-05-31 13:57:48		NO		IN FOCUS
181501601	https://volunteer.ala.org.au/validate/task/181501601	Valid		system	Tile_056-037-000_0-000.jpg		2021-05-31 12:55:38	2021-05-31 13:57:48		NO		IN FOCUS
181501601	https://volunteer.ala.org.au/validate/task/181501601	Valid		system	Tile_056-037-000_0-000.jpg		2021-05-31 13:57:48	2021-05-31 13:57:48		NO		IN FOCUS
181501601	https://volunteer.ala.org.au/validate/task/181501601	Valid		system	Tile_056-037-000_0-000.jpg		2021-05-31 12:40:07	2021-05-31 13:57:48		NO		IN FOCUS
181501602	https://volunteer.ala.org.au/validate/task/181501602	Valid		system	Tile_056-038-000_0-000.jpg			2021-05-31 13:58:06		NO		IN FOCUS
181501602	https://volunteer.ala.org.au/validate/task/181501602	Valid		system	Tile_056-038-000_0-000.jpg		2021-05-31 13:58:05	2021-05-31 13:58:06		NO		IN FOCUS
181501602	https://volunteer.ala.org.au/validate/task/181501602	Valid		system	Tile_056-038-000_0-000.jpg		2021-05-31 12:55:53	2021-05-31 13:58:06		NO		IN FOCUS
181501602	https://volunteer.ala.org.au/validate/task/181501602	Valid		system	Tile_056-038-000_0-000.jpg		2021-05-31 13:58:19	2021-05-31 13:58:06		NO		IN FOCUS
181501602	https://volunteer.ala.org.au/validate/task/181501602	Valid		system	Tile_056-038-000_0-000.jpg		2021-05-31 12:40:21	2021-05-31 13:58:06		NO		IN FOCUS
181501604	https://volunteer.ala.org.au/validate/task/181501604	Valid		system	Tile_056-040-000_0-000.jpg		2021-05-31 12:40:43	2021-05-31 13:58:53		NO		IN FOCUS
181501604	https://volunteer.ala.org.au/validate/task/181501604	Valid		system	Tile_056-040-000_0-000.jpg		2021-05-31 12:56:18	2021-05-31 13:58:53		NO		IN FOCUS
181501604	https://volunteer.ala.org.au/validate/task/181501604	Valid		system	Tile_056-040-000_0-000.jpg			2021-05-31 13:58:53		NO		IN FOCUS
181501604	https://volunteer.ala.org.au/validate/task/181501604	Valid		system	Tile_056-040-000_0-000.jpg		2021-05-31 13:58:52	2021-05-31 13:58:53		NO		IN FOCUS
181501605	https://volunteer.ala.org.au/validate/task/181501605	Valid		system	Tile_056-041-000_0-000.jpg		2021-05-31 12:56:36	2021-05-31 13:59:13		NO		IN FOCUS
181501605	https://volunteer.ala.org.au/validate/task/181501605	Valid		system	Tile_056-041-000_0-000.jpg		2021-05-31 13:59:12	2021-05-31 13:59:13		NO		IN FOCUS
181501605	https://volunteer.ala.org.au/validate/task/181501605	Valid		system	Tile_056-041-000_0-000.jpg			2021-05-31 13:59:13		NO		IN FOCUS
181501605	https://volunteer.ala.org.au/validate/task/181501605	Valid		system	Tile_056-041-000_0-000.jpg		2021-05-31 12:40:56	2021-05-31 13:59:13		NO		IN FOCUS
181501606	https://volunteer.ala.org.au/validate/task/181501606	Valid		system	Tile_056-042-000_0-000.jpg		2021-05-31 12:56:54	2021-05-31 13:59:31		NO		IN FOCUS
181501606	https://volunteer.ala.org.au/validate/task/181501606	Valid		system	Tile_056-042-000_0-000.jpg		2021-05-31 12:41:10	2021-05-31 13:59:31		NO		IN FOCUS
181501606	https://volunteer.ala.org.au/validate/task/181501606	Valid		system	Tile_056-042-000_0-000.jpg			2021-05-31 13:59:31		NO		IN FOCUS
181501606	https://volunteer.ala.org.au/validate/task/181501606	Valid		system	Tile_056-042-000_0-000.jpg		2021-05-31 13:59:30	2021-05-31 13:59:31		NO		IN FOCUS
181501607	https://volunteer.ala.org.au/validate/task/181501607	Valid		system	Tile_056-043-000_0-000.jpg		2021-05-31 12:57:09	2021-05-31 13:59:45		NO		IN FOCUS
181501607	https://volunteer.ala.org.au/validate/task/181501607	Valid		system	Tile_056-043-000_0-000.jpg			2021-05-31 13:59:45		NO		IN FOCUS
181501607	https://volunteer.ala.org.au/validate/task/181501607	Valid		system	Tile_056-043-000_0-000.jpg		2021-05-31 12:41:24	2021-05-31 13:59:45		NO		IN FOCUS
181501607	https://volunteer.ala.org.au/validate/task/181501607	Valid		system	Tile_056-043-000_0-000.jpg		2021-05-31 13:59:44	2021-05-31 13:59:45		NO		IN FOCUS
181501608	https://volunteer.ala.org.au/validate/task/181501608	Valid		system	Tile_056-044-000_0-000.jpg		2021-05-31 13:59:57	2021-05-31 13:59:58		NO		IN FOCUS
181501608	https://volunteer.ala.org.au/validate/task/181501608	Valid		system	Tile_056-044-000_0-000.jpg		2021-05-31 12:57:20	2021-05-31 13:59:58		NO		IN FOCUS
181501608	https://volunteer.ala.org.au/validate/task/181501608	Valid		system	Tile_056-044-000_0-000.jpg		2021-05-31 12:41:40	2021-05-31 13:59:58		NO		IN FOCUS
181501608	https://volunteer.ala.org.au/validate/task/181501608	Valid		system	Tile_056-044-000_0-000.jpg			2021-05-31 13:59:58		NO		IN FOCUS
181501609	https://volunteer.ala.org.au/validate/task/181501609	Valid		system	Tile_056-045-000_0-000.jpg		2021-05-31 12:57:34	2021-05-31 14:00:13		NO		IN FOCUS
181501609	https://volunteer.ala.org.au/validate/task/181501609	Valid		system	Tile_056-045-000_0-000.jpg		2021-05-31 14:00:11	2021-05-31 14:00:13		NO		IN FOCUS
181501609	https://volunteer.ala.org.au/validate/task/181501609	Valid		system	Tile_056-045-000_0-000.jpg		2021-05-31 12:41:54	2021-05-31 14:00:13		NO		IN FOCUS
181501609	https://volunteer.ala.org.au/validate/task/181501609	Valid		system	Tile_056-045-000_0-000.jpg			2021-05-31 14:00:13		NO		IN FOCUS
181501610	https://volunteer.ala.org.au/validate/task/181501610	Valid		system	Tile_056-046-000_0-000.jpg		2021-05-31 14:00:26	2021-05-31 14:00:27		NO		IN FOCUS
181501610	https://volunteer.ala.org.au/validate/task/181501610	Valid		system	Tile_056-046-000_0-000.jpg			2021-05-31 14:00:27		NO		IN FOCUS
181501610	https://volunteer.ala.org.au/validate/task/181501610	Valid		system	Tile_056-046-000_0-000.jpg		2021-05-31 12:57:46	2021-05-31 14:00:27		NO		IN FOCUS
181501610	https://volunteer.ala.org.au/validate/task/181501610	Valid		system	Tile_056-046-000_0-000.jpg		2021-05-31 12:42:10	2021-05-31 14:00:27		NO		IN FOCUS
181501603	https://volunteer.ala.org.au/validate/task/181501603	Valid		system	Tile_056-039-000_0-000.jpg			2021-05-31 14:00:29		NO		IN FOCUS
181501603	https://volunteer.ala.org.au/validate/task/181501603	Valid		system	Tile_056-039-000_0-000.jpg		2021-05-31 13:58:27	2021-05-31 14:00:29		NO		IN FOCUS
181501603	https://volunteer.ala.org.au/validate/task/181501603	Valid		system	Tile_056-039-000_0-000.jpg		2021-05-31 14:00:28	2021-05-31 14:00:29		NO		IN FOCUS
181501603	https://volunteer.ala.org.au/validate/task/181501603	Valid		system	Tile_056-039-000_0-000.jpg		2021-05-31 12:56:03	2021-05-31 14:00:29		NO		IN FOCUS
181501611	https://volunteer.ala.org.au/validate/task/181501611	Valid		system	Tile_056-047-000_0-000.jpg		2021-05-31 12:42:26	2021-05-31 14:00:42		NO		IN FOCUS
181501611	https://volunteer.ala.org.au/validate/task/181501611	Valid		system	Tile_056-047-000_0-000.jpg		2021-05-31 12:57:56	2021-05-31 14:00:42		NO		IN FOCUS
181501611	https://volunteer.ala.org.au/validate/task/181501611	Valid		system	Tile_056-047-000_0-000.jpg		2021-05-31 14:00:44	2021-05-31 14:00:42		NO		IN FOCUS
181501611	https://volunteer.ala.org.au/validate/task/181501611	Valid		system	Tile_056-047-000_0-000.jpg			2021-05-31 14:00:42		NO		IN FOCUS
181501611	https://volunteer.ala.org.au/validate/task/181501611	Valid		system	Tile_056-047-000_0-000.jpg		2021-05-31 14:00:41	2021-05-31 14:00:42		NO		IN FOCUS
181501612	https://volunteer.ala.org.au/validate/task/181501612	Valid		system	Tile_056-048-000_0-000.jpg		2021-05-31 12:42:40	2021-05-31 14:00:57		NO		IN FOCUS
181501612	https://volunteer.ala.org.au/validate/task/181501612	Valid		system	Tile_056-048-000_0-000.jpg		2021-05-31 14:00:59	2021-05-31 14:00:57		NO		IN FOCUS
181501612	https://volunteer.ala.org.au/validate/task/181501612	Valid		system	Tile_056-048-000_0-000.jpg		2021-05-31 14:00:57	2021-05-31 14:00:57		NO		IN FOCUS
181501612	https://volunteer.ala.org.au/validate/task/181501612	Valid		system	Tile_056-048-000_0-000.jpg			2021-05-31 14:00:57		NO		IN FOCUS
181501612	https://volunteer.ala.org.au/validate/task/181501612	Valid		system	Tile_056-048-000_0-000.jpg		2021-05-31 12:58:07	2021-05-31 14:00:57		NO		IN FOCUS
181501613	https://volunteer.ala.org.au/validate/task/181501613	Valid		system	Tile_056-049-000_0-000.jpg		2021-05-31 14:01:09	2021-05-31 14:01:10		NO		IN FOCUS
181501613	https://volunteer.ala.org.au/validate/task/181501613	Valid		system	Tile_056-049-000_0-000.jpg			2021-05-31 14:01:10		NO		IN FOCUS
181501613	https://volunteer.ala.org.au/validate/task/181501613	Valid		system	Tile_056-049-000_0-000.jpg		2021-05-31 12:42:53	2021-05-31 14:01:10		NO		IN FOCUS
181501613	https://volunteer.ala.org.au/validate/task/181501613	Valid		system	Tile_056-049-000_0-000.jpg		2021-05-31 12:58:17	2021-05-31 14:01:10		NO		IN FOCUS
181501613	https://volunteer.ala.org.au/validate/task/181501613	Valid		system	Tile_056-049-000_0-000.jpg		2021-05-31 14:01:11	2021-05-31 14:01:10		NO		IN FOCUS
181501614	https://volunteer.ala.org.au/validate/task/181501614	Valid		system	Tile_056-050-000_0-000.jpg		2021-05-31 12:58:30	2021-05-31 14:01:21		NO		IN FOCUS
181501614	https://volunteer.ala.org.au/validate/task/181501614	Valid		system	Tile_056-050-000_0-000.jpg			2021-05-31 14:01:21		NO		IN FOCUS
181501614	https://volunteer.ala.org.au/validate/task/181501614	Valid		system	Tile_056-050-000_0-000.jpg		2021-05-31 14:01:21	2021-05-31 14:01:21		NO		IN FOCUS
181501614	https://volunteer.ala.org.au/validate/task/181501614	Valid		system	Tile_056-050-000_0-000.jpg		2021-05-31 14:01:24	2021-05-31 14:01:21		NO		IN FOCUS
181501614	https://volunteer.ala.org.au/validate/task/181501614	Valid		system	Tile_056-050-000_0-000.jpg		2021-05-31 12:43:07	2021-05-31 14:01:21		NO		IN FOCUS
181501615	https://volunteer.ala.org.au/validate/task/181501615	Valid		system	Tile_056-051-000_0-000.jpg		2021-05-31 14:02:00	2021-05-31 14:01:42		NO		IN FOCUS
181501615	https://volunteer.ala.org.au/validate/task/181501615	Valid		system	Tile_056-051-000_0-000.jpg		2021-05-31 14:01:42	2021-05-31 14:01:42		NO		IN FOCUS
181501615	https://volunteer.ala.org.au/validate/task/181501615	Valid		system	Tile_056-051-000_0-000.jpg		2021-05-31 12:58:41	2021-05-31 14:01:42		NO		IN FOCUS
181501615	https://volunteer.ala.org.au/validate/task/181501615	Valid		system	Tile_056-051-000_0-000.jpg		2021-05-31 12:43:21	2021-05-31 14:01:42		NO		IN FOCUS
181501615	https://volunteer.ala.org.au/validate/task/181501615	Valid		system	Tile_056-051-000_0-000.jpg			2021-05-31 14:01:42		NO		IN FOCUS
181501616	https://volunteer.ala.org.au/validate/task/181501616	Valid		system	Tile_056-052-000_0-000.jpg		2021-05-31 14:01:54	2021-05-31 14:01:55		NO		IN FOCUS
181501616	https://volunteer.ala.org.au/validate/task/181501616	Valid		system	Tile_056-052-000_0-000.jpg		2021-05-31 12:58:50	2021-05-31 14:01:55		NO		IN FOCUS
181501616	https://volunteer.ala.org.au/validate/task/181501616	Valid		system	Tile_056-052-000_0-000.jpg		2021-05-31 12:43:34	2021-05-31 14:01:55		NO		IN FOCUS
181501616	https://volunteer.ala.org.au/validate/task/181501616	Valid		system	Tile_056-052-000_0-000.jpg			2021-05-31 14:01:55		NO		IN FOCUS
181501617	https://volunteer.ala.org.au/validate/task/181501617	Valid		system	Tile_056-053-000_0-000.jpg			2021-05-31 14:04:54		NO		IN FOCUS
181501617	https://volunteer.ala.org.au/validate/task/181501617	Valid		system	Tile_056-053-000_0-000.jpg		2021-05-31 14:02:43	2021-05-31 14:04:54		NO		IN FOCUS
181501617	https://volunteer.ala.org.au/validate/task/181501617	Valid		system	Tile_056-053-000_0-000.jpg		2021-05-31 14:04:53	2021-05-31 14:04:54		NO		IN FOCUS
181501617	https://volunteer.ala.org.au/validate/task/181501617	Valid		system	Tile_056-053-000_0-000.jpg		2021-05-31 12:59:01	2021-05-31 14:04:54		NO		IN FOCUS
181501619	https://volunteer.ala.org.au/validate/task/181501619	Valid		system	Tile_056-055-000_0-000.jpg			2021-05-31 14:11:03		NO		IN FOCUS
181501619	https://volunteer.ala.org.au/validate/task/181501619	Valid		system	Tile_056-055-000_0-000.jpg		2021-05-31 12:59:22	2021-05-31 14:11:03		NO		IN FOCUS
181501619	https://volunteer.ala.org.au/validate/task/181501619	Valid		system	Tile_056-055-000_0-000.jpg		2021-05-31 14:11:02	2021-05-31 14:11:03		NO		IN FOCUS
181501619	https://volunteer.ala.org.au/validate/task/181501619	Valid		system	Tile_056-055-000_0-000.jpg		2021-05-31 12:44:13	2021-05-31 14:11:03		NO		IN FOCUS
181501620	https://volunteer.ala.org.au/validate/task/181501620	Valid		system	Tile_056-056-000_0-000.jpg		2021-05-31 12:59:34	2021-05-31 14:11:16		NO		IN FOCUS
181501620	https://volunteer.ala.org.au/validate/task/181501620	Valid		system	Tile_056-056-000_0-000.jpg		2021-05-31 14:11:15	2021-05-31 14:11:16		NO		IN FOCUS
181501620	https://volunteer.ala.org.au/validate/task/181501620	Valid		system	Tile_056-056-000_0-000.jpg			2021-05-31 14:11:16		NO		IN FOCUS
181501620	https://volunteer.ala.org.au/validate/task/181501620	Valid		system	Tile_056-056-000_0-000.jpg		2021-05-31 12:44:25	2021-05-31 14:11:16		NO		IN FOCUS
181501618	https://volunteer.ala.org.au/validate/task/181501618	Valid		system	Tile_056-054-000_0-000.jpg		2021-05-31 12:59:11	2021-05-31 14:15:51		NO		IN FOCUS
181501618	https://volunteer.ala.org.au/validate/task/181501618	Valid		system	Tile_056-054-000_0-000.jpg		2021-05-31 12:43:56	2021-05-31 14:15:51		NO		IN FOCUS
181501618	https://volunteer.ala.org.au/validate/task/181501618	Valid		system	Tile_056-054-000_0-000.jpg		2021-05-31 14:15:49	2021-05-31 14:15:51		NO		IN FOCUS
181501618	https://volunteer.ala.org.au/validate/task/181501618	Valid		system	Tile_056-054-000_0-000.jpg		2021-05-31 14:03:02	2021-05-31 14:15:51				IN FOCUS
181501618	https://volunteer.ala.org.au/validate/task/181501618	Valid		system	Tile_056-054-000_0-000.jpg			2021-05-31 14:15:51		NO		IN FOCUS
181501621	https://volunteer.ala.org.au/validate/task/181501621	Valid		system	Tile_056-057-000_0-000.jpg		2021-05-31 12:44:37	2021-05-31 14:16:09		NO		IN FOCUS
181501621	https://volunteer.ala.org.au/validate/task/181501621	Valid		system	Tile_056-057-000_0-000.jpg		2021-05-31 12:59:45	2021-05-31 14:16:09		NO		IN FOCUS
181501621	https://volunteer.ala.org.au/validate/task/181501621	Valid		system	Tile_056-057-000_0-000.jpg			2021-05-31 14:16:09		NO		IN FOCUS
181501621	https://volunteer.ala.org.au/validate/task/181501621	Valid		system	Tile_056-057-000_0-000.jpg		2021-05-31 14:16:09	2021-05-31 14:16:09		NO		IN FOCUS
181501622	https://volunteer.ala.org.au/validate/task/181501622	Valid		system	Tile_056-058-000_0-000.jpg		2021-05-31 12:59:55	2021-05-31 14:19:26		NO		IN FOCUS
181501622	https://volunteer.ala.org.au/validate/task/181501622	Valid		system	Tile_056-058-000_0-000.jpg		2021-05-31 14:19:26	2021-05-31 14:19:26		NO		IN FOCUS
181501622	https://volunteer.ala.org.au/validate/task/181501622	Valid		system	Tile_056-058-000_0-000.jpg			2021-05-31 14:19:26		NO		IN FOCUS
181501622	https://volunteer.ala.org.au/validate/task/181501622	Valid		system	Tile_056-058-000_0-000.jpg		2021-05-31 12:44:53	2021-05-31 14:19:26		NO		IN FOCUS
181501622	https://volunteer.ala.org.au/validate/task/181501622	Valid		system	Tile_056-058-000_0-000.jpg		2021-05-31 14:20:57	2021-05-31 14:19:26		NO		IN FOCUS
181501623	https://volunteer.ala.org.au/validate/task/181501623	Valid		system	Tile_056-059-000_0-000.jpg		2021-05-31 14:19:44	2021-05-31 14:19:45		NO		IN FOCUS
181501623	https://volunteer.ala.org.au/validate/task/181501623	Valid		system	Tile_056-059-000_0-000.jpg		2021-05-31 12:45:08	2021-05-31 14:19:45		NO		IN FOCUS
181501623	https://volunteer.ala.org.au/validate/task/181501623	Valid		system	Tile_056-059-000_0-000.jpg		2021-05-31 13:00:09	2021-05-31 14:19:45		NO		IN FOCUS
181501623	https://volunteer.ala.org.au/validate/task/181501623	Valid		system	Tile_056-059-000_0-000.jpg			2021-05-31 14:19:45		NO		IN FOCUS
181501624	https://volunteer.ala.org.au/validate/task/181501624	Valid		system	Tile_056-060-000_0-000.jpg			2021-05-31 14:20:58		NO		IN FOCUS
181501624	https://volunteer.ala.org.au/validate/task/181501624	Valid		system	Tile_056-060-000_0-000.jpg		2021-05-31 14:20:57	2021-05-31 14:20:58		NO		IN FOCUS
181501624	https://volunteer.ala.org.au/validate/task/181501624	Valid		system	Tile_056-060-000_0-000.jpg		2021-05-31 13:00:24	2021-05-31 14:20:58		NO		IN FOCUS
181501624	https://volunteer.ala.org.au/validate/task/181501624	Valid		system	Tile_056-060-000_0-000.jpg		2021-05-31 12:45:22	2021-05-31 14:20:58		NO		IN FOCUS
181501625	https://volunteer.ala.org.au/validate/task/181501625	Valid		system	Tile_057-001-000_0-000.jpg			2021-05-31 14:22:29		NO		IN FOCUS
181501625	https://volunteer.ala.org.au/validate/task/181501625	Valid		system	Tile_057-001-000_0-000.jpg		2021-05-31 14:22:54	2021-05-31 14:22:29		NO		IN FOCUS
181501625	https://volunteer.ala.org.au/validate/task/181501625	Valid		system	Tile_057-001-000_0-000.jpg		2021-05-31 14:22:28	2021-05-31 14:22:29		NO		IN FOCUS
181501625	https://volunteer.ala.org.au/validate/task/181501625	Valid		system	Tile_057-001-000_0-000.jpg		2021-05-31 13:00:41	2021-05-31 14:22:29		NO		IN FOCUS
181501625	https://volunteer.ala.org.au/validate/task/181501625	Valid		system	Tile_057-001-000_0-000.jpg		2021-05-31 12:45:36	2021-05-31 14:22:29		NO		IN FOCUS
181501627	https://volunteer.ala.org.au/validate/task/181501627	Valid		system	Tile_057-003-000_0-000.jpg		2021-05-31 13:01:07	2021-05-31 14:23:10		NO		IN FOCUS
181501627	https://volunteer.ala.org.au/validate/task/181501627	Valid		system	Tile_057-003-000_0-000.jpg		2021-05-31 14:23:09	2021-05-31 14:23:10		NO		IN FOCUS
181501627	https://volunteer.ala.org.au/validate/task/181501627	Valid		system	Tile_057-003-000_0-000.jpg			2021-05-31 14:23:10		NO		IN FOCUS
181501627	https://volunteer.ala.org.au/validate/task/181501627	Valid		system	Tile_057-003-000_0-000.jpg		2021-05-31 12:46:06	2021-05-31 14:23:10		NO		IN FOCUS
181501626	https://volunteer.ala.org.au/validate/task/181501626	Valid		system	Tile_057-002-000_0-000.jpg		2021-05-31 12:45:51	2021-05-31 14:23:15		NO		IN FOCUS
181501626	https://volunteer.ala.org.au/validate/task/181501626	Valid		system	Tile_057-002-000_0-000.jpg		2021-05-31 14:23:15	2021-05-31 14:23:15		NO		IN FOCUS
181501626	https://volunteer.ala.org.au/validate/task/181501626	Valid		system	Tile_057-002-000_0-000.jpg		2021-05-31 13:00:55	2021-05-31 14:23:15		NO		IN FOCUS
181501626	https://volunteer.ala.org.au/validate/task/181501626	Valid		system	Tile_057-002-000_0-000.jpg			2021-05-31 14:23:15		NO		IN FOCUS
181501628	https://volunteer.ala.org.au/validate/task/181501628	Valid		system	Tile_057-004-000_0-000.jpg		2021-05-31 12:46:22	2021-05-31 14:24:16		NO		IN FOCUS
181501628	https://volunteer.ala.org.au/validate/task/181501628	Valid		system	Tile_057-004-000_0-000.jpg		2021-05-31 14:24:16	2021-05-31 14:24:16		NO		IN FOCUS
181501628	https://volunteer.ala.org.au/validate/task/181501628	Valid		system	Tile_057-004-000_0-000.jpg			2021-05-31 14:24:16		NO		IN FOCUS
181501628	https://volunteer.ala.org.au/validate/task/181501628	Valid		system	Tile_057-004-000_0-000.jpg		2021-05-31 13:01:20	2021-05-31 14:24:16		NO		IN FOCUS
181501629	https://volunteer.ala.org.au/validate/task/181501629	Valid		system	Tile_057-005-000_0-000.jpg		2021-05-31 12:46:38	2021-05-31 14:24:35		NO		IN FOCUS
181501629	https://volunteer.ala.org.au/validate/task/181501629	Valid		system	Tile_057-005-000_0-000.jpg		2021-05-31 14:24:34	2021-05-31 14:24:35		NO		IN FOCUS
181501629	https://volunteer.ala.org.au/validate/task/181501629	Valid		system	Tile_057-005-000_0-000.jpg		2021-05-31 13:01:32	2021-05-31 14:24:35		NO		IN FOCUS
181501629	https://volunteer.ala.org.au/validate/task/181501629	Valid		system	Tile_057-005-000_0-000.jpg			2021-05-31 14:24:35		NO		IN FOCUS
181501630	https://volunteer.ala.org.au/validate/task/181501630	Valid		system	Tile_057-006-000_0-000.jpg		2021-05-31 12:46:55	2021-05-31 14:25:02		NO		IN FOCUS
181501630	https://volunteer.ala.org.au/validate/task/181501630	Valid		system	Tile_057-006-000_0-000.jpg		2021-05-31 14:25:02	2021-05-31 14:25:02		NO		IN FOCUS
181501630	https://volunteer.ala.org.au/validate/task/181501630	Valid		system	Tile_057-006-000_0-000.jpg			2021-05-31 14:25:02		NO		IN FOCUS
181501630	https://volunteer.ala.org.au/validate/task/181501630	Valid		system	Tile_057-006-000_0-000.jpg		2021-05-31 13:01:43	2021-05-31 14:25:02		NO		IN FOCUS
181501631	https://volunteer.ala.org.au/validate/task/181501631	Valid		system	Tile_057-007-000_0-000.jpg		2021-05-31 14:26:05	2021-05-31 14:26:06		NO		IN FOCUS
181501631	https://volunteer.ala.org.au/validate/task/181501631	Valid		system	Tile_057-007-000_0-000.jpg			2021-05-31 14:26:06		NO		IN FOCUS
181501631	https://volunteer.ala.org.au/validate/task/181501631	Valid		system	Tile_057-007-000_0-000.jpg		2021-05-31 13:01:56	2021-05-31 14:26:06		NO		IN FOCUS
181501631	https://volunteer.ala.org.au/validate/task/181501631	Valid		system	Tile_057-007-000_0-000.jpg		2021-05-31 12:47:07	2021-05-31 14:26:06		NO		IN FOCUS
181501632	https://volunteer.ala.org.au/validate/task/181501632	Valid		system	Tile_057-008-000_0-000.jpg		2021-05-31 12:47:19	2021-05-31 14:26:29		NO		IN FOCUS
181501632	https://volunteer.ala.org.au/validate/task/181501632	Valid		system	Tile_057-008-000_0-000.jpg			2021-05-31 14:26:29		NO		IN FOCUS
181501632	https://volunteer.ala.org.au/validate/task/181501632	Valid		system	Tile_057-008-000_0-000.jpg		2021-05-31 13:02:09	2021-05-31 14:26:29		NO		IN FOCUS
181501632	https://volunteer.ala.org.au/validate/task/181501632	Valid		system	Tile_057-008-000_0-000.jpg		2021-05-31 14:26:27	2021-05-31 14:26:29		NO		IN FOCUS
181501633	https://volunteer.ala.org.au/validate/task/181501633	Valid		system	Tile_057-009-000_0-000.jpg		2021-05-31 14:26:47	2021-05-31 14:26:48		NO		IN FOCUS
181501633	https://volunteer.ala.org.au/validate/task/181501633	Valid		system	Tile_057-009-000_0-000.jpg			2021-05-31 14:26:48		NO		IN FOCUS
181501633	https://volunteer.ala.org.au/validate/task/181501633	Valid		system	Tile_057-009-000_0-000.jpg		2021-05-31 13:02:19	2021-05-31 14:26:48		NO		IN FOCUS
181501633	https://volunteer.ala.org.au/validate/task/181501633	Valid		system	Tile_057-009-000_0-000.jpg		2021-05-31 12:47:32	2021-05-31 14:26:48		NO		IN FOCUS
181501634	https://volunteer.ala.org.au/validate/task/181501634	Valid		system	Tile_057-010-000_0-000.jpg			2021-05-31 14:27:08		NO		IN FOCUS
181501634	https://volunteer.ala.org.au/validate/task/181501634	Valid		system	Tile_057-010-000_0-000.jpg		2021-05-31 14:27:07	2021-05-31 14:27:08		NO		IN FOCUS
181501634	https://volunteer.ala.org.au/validate/task/181501634	Valid		system	Tile_057-010-000_0-000.jpg		2021-05-31 12:47:44	2021-05-31 14:27:08		NO		IN FOCUS
181501634	https://volunteer.ala.org.au/validate/task/181501634	Valid		system	Tile_057-010-000_0-000.jpg		2021-05-31 13:02:34	2021-05-31 14:27:08		NO		IN FOCUS
181501635	https://volunteer.ala.org.au/validate/task/181501635	Valid		system	Tile_057-011-000_0-000.jpg		2021-05-31 12:47:58	2021-05-31 14:27:26		NO		IN FOCUS
181501635	https://volunteer.ala.org.au/validate/task/181501635	Valid		system	Tile_057-011-000_0-000.jpg		2021-05-31 13:03:21	2021-05-31 14:27:26		NO		IN FOCUS
181501635	https://volunteer.ala.org.au/validate/task/181501635	Valid		system	Tile_057-011-000_0-000.jpg			2021-05-31 14:27:26		NO		IN FOCUS
181501635	https://volunteer.ala.org.au/validate/task/181501635	Valid		system	Tile_057-011-000_0-000.jpg		2021-05-31 14:27:26	2021-05-31 14:27:26		NO		IN FOCUS
181501636	https://volunteer.ala.org.au/validate/task/181501636	Valid		system	Tile_057-012-000_0-000.jpg			2021-05-31 14:27:49		NO		IN FOCUS
181501636	https://volunteer.ala.org.au/validate/task/181501636	Valid		system	Tile_057-012-000_0-000.jpg		2021-05-31 14:27:49	2021-05-31 14:27:49		NO		IN FOCUS
181501636	https://volunteer.ala.org.au/validate/task/181501636	Valid		system	Tile_057-012-000_0-000.jpg		2021-05-31 12:48:12	2021-05-31 14:27:49		NO		IN FOCUS
181501636	https://volunteer.ala.org.au/validate/task/181501636	Valid		system	Tile_057-012-000_0-000.jpg		2021-05-31 13:03:31	2021-05-31 14:27:49		NO		IN FOCUS
181501637	https://volunteer.ala.org.au/validate/task/181501637	Valid		system	Tile_057-013-000_0-000.jpg		2021-05-31 14:29:44	2021-05-31 14:29:46		NO		IN FOCUS
181501637	https://volunteer.ala.org.au/validate/task/181501637	Valid		system	Tile_057-013-000_0-000.jpg			2021-05-31 14:29:46		NO		IN FOCUS
181501637	https://volunteer.ala.org.au/validate/task/181501637	Valid		system	Tile_057-013-000_0-000.jpg		2021-05-31 12:48:25	2021-05-31 14:29:46		NO		IN FOCUS
181501637	https://volunteer.ala.org.au/validate/task/181501637	Valid		system	Tile_057-013-000_0-000.jpg		2021-05-31 13:10:34	2021-05-31 14:29:46		NO		IN FOCUS
181501638	https://volunteer.ala.org.au/validate/task/181501638	Valid		system	Tile_057-014-000_0-000.jpg		2021-05-31 12:48:48	2021-05-31 14:30:37		NO		IN FOCUS
181501638	https://volunteer.ala.org.au/validate/task/181501638	Valid		system	Tile_057-014-000_0-000.jpg		2021-05-31 13:10:50	2021-05-31 14:30:37		NO		IN FOCUS
181501638	https://volunteer.ala.org.au/validate/task/181501638	Valid		system	Tile_057-014-000_0-000.jpg		2021-05-31 14:30:36	2021-05-31 14:30:37		NO		IN FOCUS
181501638	https://volunteer.ala.org.au/validate/task/181501638	Valid		system	Tile_057-014-000_0-000.jpg			2021-05-31 14:30:37		NO		IN FOCUS
181501639	https://volunteer.ala.org.au/validate/task/181501639	Valid		system	Tile_057-015-000_0-000.jpg			2021-05-31 14:32:05		NO		IN FOCUS
181501639	https://volunteer.ala.org.au/validate/task/181501639	Valid		system	Tile_057-015-000_0-000.jpg		2021-05-31 14:32:04	2021-05-31 14:32:05		NO		IN FOCUS
181501639	https://volunteer.ala.org.au/validate/task/181501639	Valid		system	Tile_057-015-000_0-000.jpg		2021-05-31 13:11:12	2021-05-31 14:32:05		NO		IN FOCUS
181501639	https://volunteer.ala.org.au/validate/task/181501639	Valid		system	Tile_057-015-000_0-000.jpg		2021-05-31 12:49:02	2021-05-31 14:32:05		NO		IN FOCUS
181501640	https://volunteer.ala.org.au/validate/task/181501640	Valid		system	Tile_057-016-000_0-000.jpg		2021-05-31 13:11:34	2021-05-31 14:32:31		NO		IN FOCUS
181501640	https://volunteer.ala.org.au/validate/task/181501640	Valid		system	Tile_057-016-000_0-000.jpg		2021-05-31 12:49:16	2021-05-31 14:32:31		NO		IN FOCUS
181501640	https://volunteer.ala.org.au/validate/task/181501640	Valid		system	Tile_057-016-000_0-000.jpg		2021-05-31 14:32:31	2021-05-31 14:32:31		NO		IN FOCUS
181501640	https://volunteer.ala.org.au/validate/task/181501640	Valid		system	Tile_057-016-000_0-000.jpg			2021-05-31 14:32:31		NO		IN FOCUS
181501641	https://volunteer.ala.org.au/validate/task/181501641	Valid		system	Tile_057-017-000_0-000.jpg		2021-05-31 14:33:00	2021-05-31 14:33:00		NO		IN FOCUS
181501641	https://volunteer.ala.org.au/validate/task/181501641	Valid		system	Tile_057-017-000_0-000.jpg		2021-05-31 13:11:45	2021-05-31 14:33:00		NO		IN FOCUS
181501641	https://volunteer.ala.org.au/validate/task/181501641	Valid		system	Tile_057-017-000_0-000.jpg		2021-05-31 12:49:37	2021-05-31 14:33:00		NO		IN FOCUS
181501641	https://volunteer.ala.org.au/validate/task/181501641	Valid		system	Tile_057-017-000_0-000.jpg			2021-05-31 14:33:00		NO		IN FOCUS
181501642	https://volunteer.ala.org.au/validate/task/181501642	Valid		system	Tile_057-018-000_0-000.jpg		2021-05-31 14:34:01	2021-05-31 14:34:02		NO		IN FOCUS
181501642	https://volunteer.ala.org.au/validate/task/181501642	Valid		system	Tile_057-018-000_0-000.jpg			2021-05-31 14:34:02		NO		IN FOCUS
181501642	https://volunteer.ala.org.au/validate/task/181501642	Valid		system	Tile_057-018-000_0-000.jpg		2021-05-31 13:11:56	2021-05-31 14:34:02		NO		IN FOCUS
181501642	https://volunteer.ala.org.au/validate/task/181501642	Valid		system	Tile_057-018-000_0-000.jpg		2021-05-31 12:49:52	2021-05-31 14:34:02		NO		IN FOCUS
181501643	https://volunteer.ala.org.au/validate/task/181501643	Valid		system	Tile_057-019-000_0-000.jpg		2021-05-31 13:12:19	2021-05-31 14:35:38		NO		IN FOCUS
181501643	https://volunteer.ala.org.au/validate/task/181501643	Valid		system	Tile_057-019-000_0-000.jpg		2021-05-31 12:50:15	2021-05-31 14:35:38		NO		IN FOCUS
181501643	https://volunteer.ala.org.au/validate/task/181501643	Valid		system	Tile_057-019-000_0-000.jpg			2021-05-31 14:35:38		NO		IN FOCUS
181501643	https://volunteer.ala.org.au/validate/task/181501643	Valid		system	Tile_057-019-000_0-000.jpg		2021-05-31 14:35:38	2021-05-31 14:35:38		NO		IN FOCUS
181501644	https://volunteer.ala.org.au/validate/task/181501644	Valid		system	Tile_057-020-000_0-000.jpg		2021-05-31 14:50:00	2021-05-31 14:36:30		NO		IN FOCUS
181501644	https://volunteer.ala.org.au/validate/task/181501644	Valid		system	Tile_057-020-000_0-000.jpg		2021-05-31 12:50:26	2021-05-31 14:36:30		NO		IN FOCUS
181501644	https://volunteer.ala.org.au/validate/task/181501644	Valid		system	Tile_057-020-000_0-000.jpg		2021-05-31 13:12:29	2021-05-31 14:36:30		NO		IN FOCUS
181501644	https://volunteer.ala.org.au/validate/task/181501644	Valid		system	Tile_057-020-000_0-000.jpg		2021-05-31 14:36:29	2021-05-31 14:36:30		NO		IN FOCUS
181501644	https://volunteer.ala.org.au/validate/task/181501644	Valid		system	Tile_057-020-000_0-000.jpg			2021-05-31 14:36:30		NO		IN FOCUS
181501645	https://volunteer.ala.org.au/validate/task/181501645	Valid		system	Tile_057-021-000_0-000.jpg			2021-05-31 14:37:35		NO		IN FOCUS
181501645	https://volunteer.ala.org.au/validate/task/181501645	Valid		system	Tile_057-021-000_0-000.jpg		2021-05-31 14:37:39	2021-05-31 14:37:35		NO		IN FOCUS
181501645	https://volunteer.ala.org.au/validate/task/181501645	Valid		system	Tile_057-021-000_0-000.jpg		2021-05-31 14:37:35	2021-05-31 14:37:35		NO		IN FOCUS
181501645	https://volunteer.ala.org.au/validate/task/181501645	Valid		system	Tile_057-021-000_0-000.jpg		2021-05-31 13:12:40	2021-05-31 14:37:35		NO		IN FOCUS
181501645	https://volunteer.ala.org.au/validate/task/181501645	Valid		system	Tile_057-021-000_0-000.jpg		2021-05-31 12:50:39	2021-05-31 14:37:35		NO		IN FOCUS
181501646	https://volunteer.ala.org.au/validate/task/181501646	Valid		system	Tile_057-022-000_0-000.jpg		2021-05-31 12:50:57	2021-05-31 14:38:08		NO		IN FOCUS
181501646	https://volunteer.ala.org.au/validate/task/181501646	Valid		system	Tile_057-022-000_0-000.jpg		2021-05-31 13:12:56	2021-05-31 14:38:08		NO		IN FOCUS
181501646	https://volunteer.ala.org.au/validate/task/181501646	Valid		system	Tile_057-022-000_0-000.jpg		2021-05-31 14:38:08	2021-05-31 14:38:08		NO		IN FOCUS
181501646	https://volunteer.ala.org.au/validate/task/181501646	Valid		system	Tile_057-022-000_0-000.jpg			2021-05-31 14:38:08		NO		IN FOCUS
181501647	https://volunteer.ala.org.au/validate/task/181501647	Valid		system	Tile_057-023-000_0-000.jpg		2021-05-31 12:51:11	2021-05-31 14:38:27		NO		IN FOCUS
181501647	https://volunteer.ala.org.au/validate/task/181501647	Valid		system	Tile_057-023-000_0-000.jpg		2021-05-31 14:38:31	2021-05-31 14:38:27		NO		IN FOCUS
181501647	https://volunteer.ala.org.au/validate/task/181501647	Valid		system	Tile_057-023-000_0-000.jpg			2021-05-31 14:38:27		NO		IN FOCUS
181501647	https://volunteer.ala.org.au/validate/task/181501647	Valid		system	Tile_057-023-000_0-000.jpg		2021-05-31 13:13:07	2021-05-31 14:38:27		NO		IN FOCUS
181501647	https://volunteer.ala.org.au/validate/task/181501647	Valid		system	Tile_057-023-000_0-000.jpg		2021-05-31 14:38:27	2021-05-31 14:38:27		NO		IN FOCUS
181501648	https://volunteer.ala.org.au/validate/task/181501648	Valid		system	Tile_057-024-000_0-000.jpg		2021-05-31 14:39:44	2021-05-31 14:39:12		NO		IN FOCUS
181501648	https://volunteer.ala.org.au/validate/task/181501648	Valid		system	Tile_057-024-000_0-000.jpg		2021-05-31 14:39:12	2021-05-31 14:39:12		NO		IN FOCUS
181501648	https://volunteer.ala.org.au/validate/task/181501648	Valid		system	Tile_057-024-000_0-000.jpg		2021-05-31 13:13:19	2021-05-31 14:39:12		NO		IN FOCUS
181501648	https://volunteer.ala.org.au/validate/task/181501648	Valid		system	Tile_057-024-000_0-000.jpg			2021-05-31 14:39:12		NO		IN FOCUS
181501648	https://volunteer.ala.org.au/validate/task/181501648	Valid		system	Tile_057-024-000_0-000.jpg		2021-05-31 12:51:26	2021-05-31 14:39:12		NO		IN FOCUS
181501650	https://volunteer.ala.org.au/validate/task/181501650	Valid		system	Tile_057-026-000_0-000.jpg			2021-05-31 14:40:25		NO		IN FOCUS
181501650	https://volunteer.ala.org.au/validate/task/181501650	Valid		system	Tile_057-026-000_0-000.jpg		2021-05-31 14:40:42	2021-05-31 14:40:25		NO		IN FOCUS
181501650	https://volunteer.ala.org.au/validate/task/181501650	Valid		system	Tile_057-026-000_0-000.jpg		2021-05-31 12:51:59	2021-05-31 14:40:25		NO		IN FOCUS
181501650	https://volunteer.ala.org.au/validate/task/181501650	Valid		system	Tile_057-026-000_0-000.jpg		2021-05-31 13:13:40	2021-05-31 14:40:25		NO		IN FOCUS
181501650	https://volunteer.ala.org.au/validate/task/181501650	Valid		system	Tile_057-026-000_0-000.jpg		2021-05-31 14:40:25	2021-05-31 14:40:25		NO		IN FOCUS
181501651	https://volunteer.ala.org.au/validate/task/181501651	Valid		system	Tile_057-027-000_0-000.jpg		2021-05-31 14:41:35	2021-05-31 14:40:53		NO		IN FOCUS
181501651	https://volunteer.ala.org.au/validate/task/181501651	Valid		system	Tile_057-027-000_0-000.jpg		2021-05-31 14:40:52	2021-05-31 14:40:53		NO		IN FOCUS
181501651	https://volunteer.ala.org.au/validate/task/181501651	Valid		system	Tile_057-027-000_0-000.jpg			2021-05-31 14:40:53		NO		IN FOCUS
181501651	https://volunteer.ala.org.au/validate/task/181501651	Valid		system	Tile_057-027-000_0-000.jpg		2021-05-31 13:13:59	2021-05-31 14:40:53		NO		IN FOCUS
181501651	https://volunteer.ala.org.au/validate/task/181501651	Valid		system	Tile_057-027-000_0-000.jpg		2021-05-31 12:52:14	2021-05-31 14:40:53		NO		IN FOCUS
181501652	https://volunteer.ala.org.au/validate/task/181501652	Valid		system	Tile_057-028-000_0-000.jpg		2021-05-31 13:14:09	2021-05-31 14:40:58		NO		IN FOCUS
181501652	https://volunteer.ala.org.au/validate/task/181501652	Valid		system	Tile_057-028-000_0-000.jpg		2021-05-31 12:52:25	2021-05-31 14:40:58		NO		IN FOCUS
181501652	https://volunteer.ala.org.au/validate/task/181501652	Valid		system	Tile_057-028-000_0-000.jpg		2021-05-31 14:40:58	2021-05-31 14:40:58		NO		IN FOCUS
181501652	https://volunteer.ala.org.au/validate/task/181501652	Valid		system	Tile_057-028-000_0-000.jpg			2021-05-31 14:40:58		NO		IN FOCUS
181501652	https://volunteer.ala.org.au/validate/task/181501652	Valid		system	Tile_057-028-000_0-000.jpg		2021-05-31 14:41:07	2021-05-31 14:40:58		NO		IN FOCUS
181501653	https://volunteer.ala.org.au/validate/task/181501653	Valid		system	Tile_057-029-000_0-000.jpg		2021-05-31 14:41:18	2021-05-31 14:41:21				OUT OF FOCUS
181501653	https://volunteer.ala.org.au/validate/task/181501653	Valid		system	Tile_057-029-000_0-000.jpg			2021-05-31 14:41:21		NO		IN FOCUS
181501653	https://volunteer.ala.org.au/validate/task/181501653	Valid		system	Tile_057-029-000_0-000.jpg		2021-05-31 14:41:21	2021-05-31 14:41:21		NO		IN FOCUS
181501653	https://volunteer.ala.org.au/validate/task/181501653	Valid		system	Tile_057-029-000_0-000.jpg		2021-05-31 12:52:38	2021-05-31 14:41:21		NO		IN FOCUS
181501653	https://volunteer.ala.org.au/validate/task/181501653	Valid		system	Tile_057-029-000_0-000.jpg		2021-05-31 13:14:20	2021-05-31 14:41:21		NO		IN FOCUS
181501654	https://volunteer.ala.org.au/validate/task/181501654	Valid		system	Tile_057-030-000_0-000.jpg		2021-05-31 13:14:31	2021-05-31 14:41:34		NO		IN FOCUS
181501654	https://volunteer.ala.org.au/validate/task/181501654	Valid		system	Tile_057-030-000_0-000.jpg		2021-05-31 12:52:50	2021-05-31 14:41:34		NO		IN FOCUS
181501654	https://volunteer.ala.org.au/validate/task/181501654	Valid		system	Tile_057-030-000_0-000.jpg		2021-05-31 14:41:34	2021-05-31 14:41:34		NO		IN FOCUS
181501654	https://volunteer.ala.org.au/validate/task/181501654	Valid		system	Tile_057-030-000_0-000.jpg			2021-05-31 14:41:34		NO		IN FOCUS
181501654	https://volunteer.ala.org.au/validate/task/181501654	Valid		system	Tile_057-030-000_0-000.jpg		2021-05-31 14:41:50	2021-05-31 14:41:34		NO		IN FOCUS
181501655	https://volunteer.ala.org.au/validate/task/181501655	Valid		system	Tile_057-031-000_0-000.jpg		2021-05-31 12:53:01	2021-05-31 14:42:07		NO		IN FOCUS
181501655	https://volunteer.ala.org.au/validate/task/181501655	Valid		system	Tile_057-031-000_0-000.jpg		2021-05-31 14:42:06	2021-05-31 14:42:07		NO		IN FOCUS
181501655	https://volunteer.ala.org.au/validate/task/181501655	Valid		system	Tile_057-031-000_0-000.jpg			2021-05-31 14:42:07		NO		IN FOCUS
181501655	https://volunteer.ala.org.au/validate/task/181501655	Valid		system	Tile_057-031-000_0-000.jpg		2021-05-31 13:14:40	2021-05-31 14:42:07		NO		IN FOCUS
181501658	https://volunteer.ala.org.au/validate/task/181501658	Valid		system	Tile_057-034-000_0-000.jpg		2021-05-31 12:53:40	2021-05-31 14:42:59		NO		IN FOCUS
181501658	https://volunteer.ala.org.au/validate/task/181501658	Valid		system	Tile_057-034-000_0-000.jpg		2021-05-31 14:42:58	2021-05-31 14:42:59		NO		IN FOCUS
181501658	https://volunteer.ala.org.au/validate/task/181501658	Valid		system	Tile_057-034-000_0-000.jpg			2021-05-31 14:42:59		NO		IN FOCUS
181501658	https://volunteer.ala.org.au/validate/task/181501658	Valid		system	Tile_057-034-000_0-000.jpg		2021-05-31 13:33:21	2021-05-31 14:42:59		NO		IN FOCUS
181501659	https://volunteer.ala.org.au/validate/task/181501659	Valid		system	Tile_057-035-000_0-000.jpg		2021-05-31 12:53:55	2021-05-31 14:43:30		NO		IN FOCUS
181501659	https://volunteer.ala.org.au/validate/task/181501659	Valid		system	Tile_057-035-000_0-000.jpg		2021-05-31 13:33:46	2021-05-31 14:43:30		NO		IN FOCUS
181501659	https://volunteer.ala.org.au/validate/task/181501659	Valid		system	Tile_057-035-000_0-000.jpg		2021-05-31 14:43:30	2021-05-31 14:43:30		NO		IN FOCUS
181501659	https://volunteer.ala.org.au/validate/task/181501659	Valid		system	Tile_057-035-000_0-000.jpg			2021-05-31 14:43:30		NO		IN FOCUS
181501660	https://volunteer.ala.org.au/validate/task/181501660	Valid		system	Tile_057-036-000_0-000.jpg		2021-05-31 12:54:09	2021-05-31 14:43:51		NO		IN FOCUS
181501660	https://volunteer.ala.org.au/validate/task/181501660	Valid		system	Tile_057-036-000_0-000.jpg		2021-05-31 14:43:49	2021-05-31 14:43:51		NO		IN FOCUS
181501660	https://volunteer.ala.org.au/validate/task/181501660	Valid		system	Tile_057-036-000_0-000.jpg			2021-05-31 14:43:51		NO		IN FOCUS
181501660	https://volunteer.ala.org.au/validate/task/181501660	Valid		system	Tile_057-036-000_0-000.jpg		2021-05-31 13:34:01	2021-05-31 14:43:51		NO		IN FOCUS
181501662	https://volunteer.ala.org.au/validate/task/181501662	Valid		system	Tile_057-038-000_0-000.jpg			2021-05-31 14:44:26		NO		IN FOCUS
181501662	https://volunteer.ala.org.au/validate/task/181501662	Valid		system	Tile_057-038-000_0-000.jpg		2021-05-31 13:34:59	2021-05-31 14:44:26		NO		IN FOCUS
181501662	https://volunteer.ala.org.au/validate/task/181501662	Valid		system	Tile_057-038-000_0-000.jpg		2021-05-31 12:54:32	2021-05-31 14:44:26		NO		IN FOCUS
181501662	https://volunteer.ala.org.au/validate/task/181501662	Valid		system	Tile_057-038-000_0-000.jpg		2021-05-31 14:44:25	2021-05-31 14:44:26		NO		IN FOCUS
181501663	https://volunteer.ala.org.au/validate/task/181501663	Valid		system	Tile_057-039-000_0-000.jpg		2021-05-31 12:54:52	2021-05-31 14:44:45		NO		IN FOCUS
181501663	https://volunteer.ala.org.au/validate/task/181501663	Valid		system	Tile_057-039-000_0-000.jpg			2021-05-31 14:44:45		NO		IN FOCUS
181501663	https://volunteer.ala.org.au/validate/task/181501663	Valid		system	Tile_057-039-000_0-000.jpg		2021-05-31 13:35:17	2021-05-31 14:44:45		NO		IN FOCUS
181501663	https://volunteer.ala.org.au/validate/task/181501663	Valid		system	Tile_057-039-000_0-000.jpg		2021-05-31 14:44:44	2021-05-31 14:44:45		NO		IN FOCUS
181501664	https://volunteer.ala.org.au/validate/task/181501664	Valid		system	Tile_057-040-000_0-000.jpg		2021-05-31 14:45:13	2021-05-31 14:45:14		NO		IN FOCUS
181501664	https://volunteer.ala.org.au/validate/task/181501664	Valid		system	Tile_057-040-000_0-000.jpg		2021-05-31 14:45:03	2021-05-31 14:45:14		NO		IN FOCUS
181501664	https://volunteer.ala.org.au/validate/task/181501664	Valid		system	Tile_057-040-000_0-000.jpg			2021-05-31 14:45:14		NO		IN FOCUS
181501664	https://volunteer.ala.org.au/validate/task/181501664	Valid		system	Tile_057-040-000_0-000.jpg		2021-05-31 13:35:29	2021-05-31 14:45:14		NO		IN FOCUS
181502129	https://volunteer.ala.org.au/validate/task/181502129	Valid		system	Tile_057-044-000_0-000.jpg		2021-05-31 14:46:40	2021-05-31 14:46:41		NO		IN FOCUS
181502129	https://volunteer.ala.org.au/validate/task/181502129	Valid		system	Tile_057-044-000_0-000.jpg		2021-05-31 12:55:57	2021-05-31 14:46:41		NO		IN FOCUS
181502129	https://volunteer.ala.org.au/validate/task/181502129	Valid		system	Tile_057-044-000_0-000.jpg		2021-05-31 13:37:47	2021-05-31 14:46:41		NO		IN FOCUS
181502129	https://volunteer.ala.org.au/validate/task/181502129	Valid		system	Tile_057-044-000_0-000.jpg			2021-05-31 14:46:41		NO		IN FOCUS
181502130	https://volunteer.ala.org.au/validate/task/181502130	Valid		system	Tile_057-045-000_0-000.jpg		2021-05-31 13:37:59	2021-05-31 14:47:14		NO		IN FOCUS
181502130	https://volunteer.ala.org.au/validate/task/181502130	Valid		system	Tile_057-045-000_0-000.jpg		2021-05-31 14:47:14	2021-05-31 14:47:14		NO		IN FOCUS
181502130	https://volunteer.ala.org.au/validate/task/181502130	Valid		system	Tile_057-045-000_0-000.jpg			2021-05-31 14:47:14		NO		IN FOCUS
181502130	https://volunteer.ala.org.au/validate/task/181502130	Valid		system	Tile_057-045-000_0-000.jpg		2021-05-31 12:56:09	2021-05-31 14:47:14		NO		IN FOCUS
181502131	https://volunteer.ala.org.au/validate/task/181502131	Valid		system	Tile_057-046-000_0-000.jpg		2021-05-31 14:47:58	2021-05-31 14:47:58		NO		IN FOCUS
181502131	https://volunteer.ala.org.au/validate/task/181502131	Valid		system	Tile_057-046-000_0-000.jpg			2021-05-31 14:47:58		NO		IN FOCUS
181502131	https://volunteer.ala.org.au/validate/task/181502131	Valid		system	Tile_057-046-000_0-000.jpg		2021-05-31 13:38:22	2021-05-31 14:47:58		NO		IN FOCUS
181502131	https://volunteer.ala.org.au/validate/task/181502131	Valid		system	Tile_057-046-000_0-000.jpg		2021-05-31 13:36:38	2021-05-31 14:47:58		NO		IN FOCUS
181502132	https://volunteer.ala.org.au/validate/task/181502132	Valid		system	Tile_057-047-000_0-000.jpg		2021-05-31 13:38:34	2021-05-31 14:50:45		NO		IN FOCUS
181502132	https://volunteer.ala.org.au/validate/task/181502132	Valid		system	Tile_057-047-000_0-000.jpg			2021-05-31 14:50:45		NO		IN FOCUS
181502132	https://volunteer.ala.org.au/validate/task/181502132	Valid		system	Tile_057-047-000_0-000.jpg		2021-05-31 14:50:44	2021-05-31 14:50:45		NO		IN FOCUS
181502132	https://volunteer.ala.org.au/validate/task/181502132	Valid		system	Tile_057-047-000_0-000.jpg		2021-05-31 14:50:53	2021-05-31 14:50:45		NO		IN FOCUS
181502132	https://volunteer.ala.org.au/validate/task/181502132	Valid		system	Tile_057-047-000_0-000.jpg		2021-05-31 13:36:49	2021-05-31 14:50:45		NO		IN FOCUS
181502133	https://volunteer.ala.org.au/validate/task/181502133	Valid		system	Tile_057-048-000_0-000.jpg		2021-05-31 14:51:11	2021-05-31 14:51:04		NO		IN FOCUS
181502133	https://volunteer.ala.org.au/validate/task/181502133	Valid		system	Tile_057-048-000_0-000.jpg		2021-05-31 13:43:51	2021-05-31 14:51:04		NO		IN FOCUS
181502133	https://volunteer.ala.org.au/validate/task/181502133	Valid		system	Tile_057-048-000_0-000.jpg		2021-05-31 13:37:03	2021-05-31 14:51:04		NO		IN FOCUS
181502133	https://volunteer.ala.org.au/validate/task/181502133	Valid		system	Tile_057-048-000_0-000.jpg		2021-05-31 14:51:04	2021-05-31 14:51:04		NO		IN FOCUS
181502133	https://volunteer.ala.org.au/validate/task/181502133	Valid		system	Tile_057-048-000_0-000.jpg			2021-05-31 14:51:04		NO		IN FOCUS
181502134	https://volunteer.ala.org.au/validate/task/181502134	Valid		system	Tile_057-049-000_0-000.jpg		2021-05-31 14:51:39	2021-05-31 14:51:19		NO		IN FOCUS
181502134	https://volunteer.ala.org.au/validate/task/181502134	Valid		system	Tile_057-049-000_0-000.jpg		2021-05-31 14:51:18	2021-05-31 14:51:19		NO		IN FOCUS
181502134	https://volunteer.ala.org.au/validate/task/181502134	Valid		system	Tile_057-049-000_0-000.jpg			2021-05-31 14:51:19		NO		IN FOCUS
181502134	https://volunteer.ala.org.au/validate/task/181502134	Valid		system	Tile_057-049-000_0-000.jpg		2021-05-31 13:44:25	2021-05-31 14:51:19		NO		IN FOCUS
181502134	https://volunteer.ala.org.au/validate/task/181502134	Valid		system	Tile_057-049-000_0-000.jpg		2021-05-31 13:37:14	2021-05-31 14:51:19		NO		IN FOCUS
181502135	https://volunteer.ala.org.au/validate/task/181502135	Valid		system	Tile_057-050-000_0-000.jpg			2021-05-31 14:51:44		NO		IN FOCUS
181502135	https://volunteer.ala.org.au/validate/task/181502135	Valid		system	Tile_057-050-000_0-000.jpg		2021-05-31 13:44:36	2021-05-31 14:51:44		NO		IN FOCUS
181502135	https://volunteer.ala.org.au/validate/task/181502135	Valid		system	Tile_057-050-000_0-000.jpg		2021-05-31 13:37:25	2021-05-31 14:51:44		NO		IN FOCUS
181502135	https://volunteer.ala.org.au/validate/task/181502135	Valid		system	Tile_057-050-000_0-000.jpg		2021-05-31 14:51:44	2021-05-31 14:51:44		NO		IN FOCUS
181502135	https://volunteer.ala.org.au/validate/task/181502135	Valid		system	Tile_057-050-000_0-000.jpg		2021-05-31 14:52:05	2021-05-31 14:51:44		NO		IN FOCUS
181502136	https://volunteer.ala.org.au/validate/task/181502136	Valid		system	Tile_057-051-000_0-000.jpg		2021-05-31 13:44:46	2021-05-31 14:52:05		NO		IN FOCUS
181502136	https://volunteer.ala.org.au/validate/task/181502136	Valid		system	Tile_057-051-000_0-000.jpg			2021-05-31 14:52:05		NO		IN FOCUS
181502136	https://volunteer.ala.org.au/validate/task/181502136	Valid		system	Tile_057-051-000_0-000.jpg		2021-05-31 13:37:37	2021-05-31 14:52:05		NO		IN FOCUS
181502136	https://volunteer.ala.org.au/validate/task/181502136	Valid		system	Tile_057-051-000_0-000.jpg		2021-05-31 14:52:05	2021-05-31 14:52:05		NO		IN FOCUS
181502137	https://volunteer.ala.org.au/validate/task/181502137	Valid		system	Tile_057-052-000_0-000.jpg			2021-05-31 14:52:22		NO		IN FOCUS
181502137	https://volunteer.ala.org.au/validate/task/181502137	Valid		system	Tile_057-052-000_0-000.jpg		2021-05-31 14:52:22	2021-05-31 14:52:22		NO		IN FOCUS
181502137	https://volunteer.ala.org.au/validate/task/181502137	Valid		system	Tile_057-052-000_0-000.jpg		2021-05-31 13:45:13	2021-05-31 14:52:22		NO		IN FOCUS
181502137	https://volunteer.ala.org.au/validate/task/181502137	Valid		system	Tile_057-052-000_0-000.jpg		2021-05-31 14:52:29	2021-05-31 14:52:22		NO		IN FOCUS
181502137	https://volunteer.ala.org.au/validate/task/181502137	Valid		system	Tile_057-052-000_0-000.jpg		2021-05-31 13:37:58	2021-05-31 14:52:22		NO		IN FOCUS
181502138	https://volunteer.ala.org.au/validate/task/181502138	Valid		system	Tile_057-053-000_0-000.jpg		2021-05-31 14:52:56	2021-05-31 14:52:39		NO		IN FOCUS
181502138	https://volunteer.ala.org.au/validate/task/181502138	Valid		system	Tile_057-053-000_0-000.jpg		2021-05-31 13:45:24	2021-05-31 14:52:39		NO		IN FOCUS
181502138	https://volunteer.ala.org.au/validate/task/181502138	Valid		system	Tile_057-053-000_0-000.jpg		2021-05-31 13:38:09	2021-05-31 14:52:39		NO		IN FOCUS
181502138	https://volunteer.ala.org.au/validate/task/181502138	Valid		system	Tile_057-053-000_0-000.jpg		2021-05-31 14:52:38	2021-05-31 14:52:39		NO		IN FOCUS
181502138	https://volunteer.ala.org.au/validate/task/181502138	Valid		system	Tile_057-053-000_0-000.jpg			2021-05-31 14:52:39		NO		IN FOCUS
181502139	https://volunteer.ala.org.au/validate/task/181502139	Valid		system	Tile_057-054-000_0-000.jpg		2021-05-31 14:53:37	2021-05-31 14:53:37		NO		IN FOCUS
181502139	https://volunteer.ala.org.au/validate/task/181502139	Valid		system	Tile_057-054-000_0-000.jpg		2021-05-31 14:53:36	2021-05-31 14:53:37		NO		IN FOCUS
181502139	https://volunteer.ala.org.au/validate/task/181502139	Valid		system	Tile_057-054-000_0-000.jpg			2021-05-31 14:53:37		NO		IN FOCUS
181502139	https://volunteer.ala.org.au/validate/task/181502139	Valid		system	Tile_057-054-000_0-000.jpg		2021-05-31 13:38:24	2021-05-31 14:53:37		NO		IN FOCUS
181502139	https://volunteer.ala.org.au/validate/task/181502139	Valid		system	Tile_057-054-000_0-000.jpg		2021-05-31 13:45:35	2021-05-31 14:53:37		NO		IN FOCUS
181502140	https://volunteer.ala.org.au/validate/task/181502140	Valid		system	Tile_057-055-000_0-000.jpg		2021-05-31 14:53:53	2021-05-31 14:53:53		NO		IN FOCUS
181502140	https://volunteer.ala.org.au/validate/task/181502140	Valid		system	Tile_057-055-000_0-000.jpg		2021-05-31 13:38:37	2021-05-31 14:53:53		NO		IN FOCUS
181502140	https://volunteer.ala.org.au/validate/task/181502140	Valid		system	Tile_057-055-000_0-000.jpg			2021-05-31 14:53:53		NO		IN FOCUS
181502140	https://volunteer.ala.org.au/validate/task/181502140	Valid		system	Tile_057-055-000_0-000.jpg		2021-05-31 13:46:01	2021-05-31 14:53:53		NO		IN FOCUS
181502140	https://volunteer.ala.org.au/validate/task/181502140	Valid		system	Tile_057-055-000_0-000.jpg		2021-05-31 14:54:17	2021-05-31 14:53:53		NO		IN FOCUS
181502141	https://volunteer.ala.org.au/validate/task/181502141	Valid		system	Tile_057-056-000_0-000.jpg		2021-05-31 13:46:25	2021-05-31 14:54:33		NO		IN FOCUS
181502141	https://volunteer.ala.org.au/validate/task/181502141	Valid		system	Tile_057-056-000_0-000.jpg		2021-05-31 14:54:33	2021-05-31 14:54:33		NO		IN FOCUS
181502141	https://volunteer.ala.org.au/validate/task/181502141	Valid		system	Tile_057-056-000_0-000.jpg			2021-05-31 14:54:33		NO		IN FOCUS
181502141	https://volunteer.ala.org.au/validate/task/181502141	Valid		system	Tile_057-056-000_0-000.jpg		2021-05-31 14:55:52	2021-05-31 14:54:33		NO		IN FOCUS
181502141	https://volunteer.ala.org.au/validate/task/181502141	Valid		system	Tile_057-056-000_0-000.jpg		2021-05-31 13:38:49	2021-05-31 14:54:33		NO		IN FOCUS
181502142	https://volunteer.ala.org.au/validate/task/181502142	Valid		system	Tile_057-057-000_0-000.jpg		2021-05-31 13:39:01	2021-05-31 14:55:14		NO		IN FOCUS
181502142	https://volunteer.ala.org.au/validate/task/181502142	Valid		system	Tile_057-057-000_0-000.jpg		2021-05-31 14:55:14	2021-05-31 14:55:14		NO		IN FOCUS
181502142	https://volunteer.ala.org.au/validate/task/181502142	Valid		system	Tile_057-057-000_0-000.jpg			2021-05-31 14:55:14		NO		IN FOCUS
181502142	https://volunteer.ala.org.au/validate/task/181502142	Valid		system	Tile_057-057-000_0-000.jpg		2021-05-31 13:47:00	2021-05-31 14:55:14		NO		IN FOCUS
181502143	https://volunteer.ala.org.au/validate/task/181502143	Valid		system	Tile_057-058-000_0-000.jpg		2021-05-31 13:47:11	2021-05-31 14:55:47		NO		IN FOCUS
181502143	https://volunteer.ala.org.au/validate/task/181502143	Valid		system	Tile_057-058-000_0-000.jpg		2021-05-31 13:39:19	2021-05-31 14:55:47		NO		IN FOCUS
181502143	https://volunteer.ala.org.au/validate/task/181502143	Valid		system	Tile_057-058-000_0-000.jpg		2021-05-31 14:55:47	2021-05-31 14:55:47		NO		IN FOCUS
181502143	https://volunteer.ala.org.au/validate/task/181502143	Valid		system	Tile_057-058-000_0-000.jpg			2021-05-31 14:55:47		NO		IN FOCUS
181502144	https://volunteer.ala.org.au/validate/task/181502144	Valid		system	Tile_057-059-000_0-000.jpg		2021-05-31 14:56:19	2021-05-31 14:56:19		NO		IN FOCUS
181502144	https://volunteer.ala.org.au/validate/task/181502144	Valid		system	Tile_057-059-000_0-000.jpg			2021-05-31 14:56:19		NO		IN FOCUS
181502144	https://volunteer.ala.org.au/validate/task/181502144	Valid		system	Tile_057-059-000_0-000.jpg		2021-05-31 13:47:24	2021-05-31 14:56:19		NO		IN FOCUS
181502144	https://volunteer.ala.org.au/validate/task/181502144	Valid		system	Tile_057-059-000_0-000.jpg		2021-05-31 14:56:24	2021-05-31 14:56:19		NO		IN FOCUS
181502144	https://volunteer.ala.org.au/validate/task/181502144	Valid		system	Tile_057-059-000_0-000.jpg		2021-05-31 13:39:37	2021-05-31 14:56:19		NO		IN FOCUS
181502145	https://volunteer.ala.org.au/validate/task/181502145	Valid		system	Tile_057-060-000_0-000.jpg		2021-05-31 13:47:52	2021-05-31 14:56:23		NO		IN FOCUS
181502145	https://volunteer.ala.org.au/validate/task/181502145	Valid		system	Tile_057-060-000_0-000.jpg		2021-05-31 14:56:22	2021-05-31 14:56:23		NO		IN FOCUS
181502145	https://volunteer.ala.org.au/validate/task/181502145	Valid		system	Tile_057-060-000_0-000.jpg			2021-05-31 14:56:23		NO		IN FOCUS
181502145	https://volunteer.ala.org.au/validate/task/181502145	Valid		system	Tile_057-060-000_0-000.jpg		2021-05-31 13:39:52	2021-05-31 14:56:23		NO		IN FOCUS
181502145	https://volunteer.ala.org.au/validate/task/181502145	Valid		system	Tile_057-060-000_0-000.jpg		2021-05-31 15:07:57	2021-05-31 14:56:23		NO		IN FOCUS
181502147	https://volunteer.ala.org.au/validate/task/181502147	Valid		system	Tile_058-002-000_0-000.jpg		2021-05-31 14:57:49	2021-05-31 14:57:50		NO		IN FOCUS
181502147	https://volunteer.ala.org.au/validate/task/181502147	Valid		system	Tile_058-002-000_0-000.jpg		2021-05-31 13:48:21	2021-05-31 14:57:50		NO		IN FOCUS
181502147	https://volunteer.ala.org.au/validate/task/181502147	Valid		system	Tile_058-002-000_0-000.jpg			2021-05-31 14:57:50		NO		IN FOCUS
181502147	https://volunteer.ala.org.au/validate/task/181502147	Valid		system	Tile_058-002-000_0-000.jpg		2021-05-31 13:40:22	2021-05-31 14:57:50		NO		IN FOCUS
181502148	https://volunteer.ala.org.au/validate/task/181502148	Valid		system	Tile_058-003-000_0-000.jpg		2021-05-31 13:40:48	2021-05-31 14:58:09		NO		IN FOCUS
181502148	https://volunteer.ala.org.au/validate/task/181502148	Valid		system	Tile_058-003-000_0-000.jpg		2021-05-31 13:48:32	2021-05-31 14:58:09		NO		IN FOCUS
181502148	https://volunteer.ala.org.au/validate/task/181502148	Valid		system	Tile_058-003-000_0-000.jpg		2021-05-31 14:58:07	2021-05-31 14:58:09		NO		IN FOCUS
181502148	https://volunteer.ala.org.au/validate/task/181502148	Valid		system	Tile_058-003-000_0-000.jpg			2021-05-31 14:58:09		NO		IN FOCUS
181502146	https://volunteer.ala.org.au/validate/task/181502146	Valid		system	Tile_058-001-000_0-000.jpg		2021-05-31 14:58:24	2021-05-31 14:58:25		NO		IN FOCUS
181502146	https://volunteer.ala.org.au/validate/task/181502146	Valid		system	Tile_058-001-000_0-000.jpg			2021-05-31 14:58:25		NO		IN FOCUS
181502146	https://volunteer.ala.org.au/validate/task/181502146	Valid		system	Tile_058-001-000_0-000.jpg		2021-05-31 13:40:08	2021-05-31 14:58:25		NO		IN FOCUS
181502146	https://volunteer.ala.org.au/validate/task/181502146	Valid		system	Tile_058-001-000_0-000.jpg		2021-05-31 13:48:08	2021-05-31 14:58:25		NO		IN FOCUS
181502149	https://volunteer.ala.org.au/validate/task/181502149	Valid		system	Tile_058-004-000_0-000.jpg		2021-05-31 14:59:04	2021-05-31 14:59:05		NO		IN FOCUS
181502149	https://volunteer.ala.org.au/validate/task/181502149	Valid		system	Tile_058-004-000_0-000.jpg			2021-05-31 14:59:05		NO		IN FOCUS
181502149	https://volunteer.ala.org.au/validate/task/181502149	Valid		system	Tile_058-004-000_0-000.jpg		2021-05-31 13:41:22	2021-05-31 14:59:05		NO		IN FOCUS
181502149	https://volunteer.ala.org.au/validate/task/181502149	Valid		system	Tile_058-004-000_0-000.jpg		2021-05-31 13:48:43	2021-05-31 14:59:05		NO		IN FOCUS
181502150	https://volunteer.ala.org.au/validate/task/181502150	Valid		system	Tile_058-005-000_0-000.jpg		2021-05-31 13:41:34	2021-05-31 14:59:48		NO		IN FOCUS
181502150	https://volunteer.ala.org.au/validate/task/181502150	Valid		system	Tile_058-005-000_0-000.jpg		2021-05-31 14:59:47	2021-05-31 14:59:48		NO		IN FOCUS
181502150	https://volunteer.ala.org.au/validate/task/181502150	Valid		system	Tile_058-005-000_0-000.jpg		2021-05-31 13:48:55	2021-05-31 14:59:48		NO		IN FOCUS
181502150	https://volunteer.ala.org.au/validate/task/181502150	Valid		system	Tile_058-005-000_0-000.jpg			2021-05-31 14:59:48		NO		IN FOCUS
181502153	https://volunteer.ala.org.au/validate/task/181502153	Valid		system	Tile_058-008-000_0-000.jpg			2021-05-31 15:06:06		NO		IN FOCUS
181502153	https://volunteer.ala.org.au/validate/task/181502153	Valid		system	Tile_058-008-000_0-000.jpg		2021-05-31 13:49:48	2021-05-31 15:06:06		NO		IN FOCUS
181502153	https://volunteer.ala.org.au/validate/task/181502153	Valid		system	Tile_058-008-000_0-000.jpg		2021-05-31 15:06:06	2021-05-31 15:06:06		NO		IN FOCUS
181502153	https://volunteer.ala.org.au/validate/task/181502153	Valid		system	Tile_058-008-000_0-000.jpg		2021-05-31 13:42:03	2021-05-31 15:06:06		NO		IN FOCUS
181502154	https://volunteer.ala.org.au/validate/task/181502154	Valid		system	Tile_058-009-000_0-000.jpg		2021-05-31 15:07:56	2021-05-31 15:07:56		NO		IN FOCUS
181502154	https://volunteer.ala.org.au/validate/task/181502154	Valid		system	Tile_058-009-000_0-000.jpg			2021-05-31 15:07:56		NO		IN FOCUS
181502154	https://volunteer.ala.org.au/validate/task/181502154	Valid		system	Tile_058-009-000_0-000.jpg		2021-05-31 13:42:22	2021-05-31 15:07:56		NO		IN FOCUS
181502154	https://volunteer.ala.org.au/validate/task/181502154	Valid		system	Tile_058-009-000_0-000.jpg		2021-05-31 13:49:59	2021-05-31 15:07:56		NO		IN FOCUS
181502155	https://volunteer.ala.org.au/validate/task/181502155	Valid		system	Tile_058-010-000_0-000.jpg		2021-05-31 13:42:32	2021-05-31 15:08:11		NO		IN FOCUS
181502155	https://volunteer.ala.org.au/validate/task/181502155	Valid		system	Tile_058-010-000_0-000.jpg		2021-05-31 15:08:10	2021-05-31 15:08:11		NO		IN FOCUS
181502155	https://volunteer.ala.org.au/validate/task/181502155	Valid		system	Tile_058-010-000_0-000.jpg		2021-05-31 13:50:10	2021-05-31 15:08:11		NO		IN FOCUS
181502155	https://volunteer.ala.org.au/validate/task/181502155	Valid		system	Tile_058-010-000_0-000.jpg		2021-05-31 15:08:23	2021-05-31 15:08:11		NO		IN FOCUS
181502155	https://volunteer.ala.org.au/validate/task/181502155	Valid		system	Tile_058-010-000_0-000.jpg			2021-05-31 15:08:11		NO		IN FOCUS
181502156	https://volunteer.ala.org.au/validate/task/181502156	Valid		system	Tile_058-011-000_0-000.jpg		2021-05-31 15:10:25	2021-05-31 15:08:29		NO		IN FOCUS
181502156	https://volunteer.ala.org.au/validate/task/181502156	Valid		system	Tile_058-011-000_0-000.jpg			2021-05-31 15:08:29		NO		IN FOCUS
181502156	https://volunteer.ala.org.au/validate/task/181502156	Valid		system	Tile_058-011-000_0-000.jpg		2021-05-31 15:08:29	2021-05-31 15:08:29		NO		IN FOCUS
181502156	https://volunteer.ala.org.au/validate/task/181502156	Valid		system	Tile_058-011-000_0-000.jpg		2021-05-31 13:50:26	2021-05-31 15:08:29		NO		IN FOCUS
181502156	https://volunteer.ala.org.au/validate/task/181502156	Valid		system	Tile_058-011-000_0-000.jpg		2021-05-31 13:42:45	2021-05-31 15:08:29		NO		IN FOCUS
181502157	https://volunteer.ala.org.au/validate/task/181502157	Valid		system	Tile_058-012-000_0-000.jpg		2021-05-31 15:08:48	2021-05-31 15:08:49		NO		IN FOCUS
181502157	https://volunteer.ala.org.au/validate/task/181502157	Valid		system	Tile_058-012-000_0-000.jpg		2021-05-31 13:42:57	2021-05-31 15:08:49		NO		IN FOCUS
181502157	https://volunteer.ala.org.au/validate/task/181502157	Valid		system	Tile_058-012-000_0-000.jpg		2021-05-31 13:51:56	2021-05-31 15:08:49		NO		IN FOCUS
181502157	https://volunteer.ala.org.au/validate/task/181502157	Valid		system	Tile_058-012-000_0-000.jpg			2021-05-31 15:08:49		NO		IN FOCUS
181502158	https://volunteer.ala.org.au/validate/task/181502158	Valid		system	Tile_058-013-000_0-000.jpg		2021-05-31 15:09:03	2021-05-31 15:09:04		NO		IN FOCUS
181502158	https://volunteer.ala.org.au/validate/task/181502158	Valid		system	Tile_058-013-000_0-000.jpg			2021-05-31 15:09:04		NO		IN FOCUS
181502158	https://volunteer.ala.org.au/validate/task/181502158	Valid		system	Tile_058-013-000_0-000.jpg		2021-05-31 13:43:10	2021-05-31 15:09:04		NO		IN FOCUS
181502158	https://volunteer.ala.org.au/validate/task/181502158	Valid		system	Tile_058-013-000_0-000.jpg		2021-05-31 13:52:07	2021-05-31 15:09:04		NO		IN FOCUS
181502159	https://volunteer.ala.org.au/validate/task/181502159	Valid		system	Tile_058-014-000_0-000.jpg		2021-05-31 13:52:17	2021-05-31 15:09:21		NO		IN FOCUS
181502159	https://volunteer.ala.org.au/validate/task/181502159	Valid		system	Tile_058-014-000_0-000.jpg		2021-05-31 13:43:21	2021-05-31 15:09:21		NO		IN FOCUS
181502159	https://volunteer.ala.org.au/validate/task/181502159	Valid		system	Tile_058-014-000_0-000.jpg		2021-05-31 15:09:21	2021-05-31 15:09:21		NO		IN FOCUS
181502159	https://volunteer.ala.org.au/validate/task/181502159	Valid		system	Tile_058-014-000_0-000.jpg			2021-05-31 15:09:21		NO		IN FOCUS
181502160	https://volunteer.ala.org.au/validate/task/181502160	Valid		system	Tile_058-015-000_0-000.jpg		2021-05-31 13:43:34	2021-05-31 15:09:43		NO		IN FOCUS
181502160	https://volunteer.ala.org.au/validate/task/181502160	Valid		system	Tile_058-015-000_0-000.jpg		2021-05-31 15:09:42	2021-05-31 15:09:43		NO		IN FOCUS
181502160	https://volunteer.ala.org.au/validate/task/181502160	Valid		system	Tile_058-015-000_0-000.jpg			2021-05-31 15:09:43		NO		IN FOCUS
181502160	https://volunteer.ala.org.au/validate/task/181502160	Valid		system	Tile_058-015-000_0-000.jpg		2021-05-31 13:52:36	2021-05-31 15:09:43		NO		IN FOCUS
181500803	https://volunteer.ala.org.au/validate/task/181500803	Valid		system	Tile_051-037-000_0-000.jpg		2021-05-31 11:39:44	2021-05-31 15:10:27		NO		IN FOCUS
181500803	https://volunteer.ala.org.au/validate/task/181500803	Valid		system	Tile_051-037-000_0-000.jpg		2021-05-31 10:18:30	2021-05-31 15:10:27		YES		IN FOCUS		Unknown
181500803	https://volunteer.ala.org.au/validate/task/181500803	Valid		system	Tile_051-037-000_0-000.jpg		2021-05-31 11:19:35	2021-05-31 15:10:27		NO		IN FOCUS
181500803	https://volunteer.ala.org.au/validate/task/181500803	Valid		system	Tile_051-037-000_0-000.jpg		2021-05-31 15:10:26	2021-05-31 15:10:27		NO		IN FOCUS
181500803	https://volunteer.ala.org.au/validate/task/181500803	Valid		system	Tile_051-037-000_0-000.jpg			2021-05-31 15:10:27		NO		IN FOCUS
181502161	https://volunteer.ala.org.au/validate/task/181502161	Valid		system	Tile_058-016-000_0-000.jpg		2021-05-31 13:52:49	2021-05-31 15:10:34		NO		IN FOCUS
181502161	https://volunteer.ala.org.au/validate/task/181502161	Valid		system	Tile_058-016-000_0-000.jpg		2021-05-31 13:43:46	2021-05-31 15:10:34		NO		IN FOCUS
181502161	https://volunteer.ala.org.au/validate/task/181502161	Valid		system	Tile_058-016-000_0-000.jpg		2021-05-31 15:10:50	2021-05-31 15:10:34		NO		IN FOCUS
181502161	https://volunteer.ala.org.au/validate/task/181502161	Valid		system	Tile_058-016-000_0-000.jpg			2021-05-31 15:10:34		NO		IN FOCUS
181502161	https://volunteer.ala.org.au/validate/task/181502161	Valid		system	Tile_058-016-000_0-000.jpg		2021-05-31 15:10:34	2021-05-31 15:10:34		NO		IN FOCUS
181501661	https://volunteer.ala.org.au/validate/task/181501661	Valid		system	Tile_057-037-000_0-000.jpg		2021-05-31 14:44:43	2021-05-31 15:11:31		NO		IN FOCUS
181501661	https://volunteer.ala.org.au/validate/task/181501661	Valid		system	Tile_057-037-000_0-000.jpg			2021-05-31 15:11:31		NO		IN FOCUS
181501661	https://volunteer.ala.org.au/validate/task/181501661	Valid		system	Tile_057-037-000_0-000.jpg		2021-05-31 13:34:47	2021-05-31 15:11:31	1	YES	Both MIDDLE and EDGE	IN FOCUS		Unknown
181501661	https://volunteer.ala.org.au/validate/task/181501661	Valid		system	Tile_057-037-000_0-000.jpg		2021-05-31 15:11:30	2021-05-31 15:11:31		NO		IN FOCUS
181501661	https://volunteer.ala.org.au/validate/task/181501661	Valid		system	Tile_057-037-000_0-000.jpg		2021-05-31 14:44:05	2021-05-31 15:11:31		NO		IN FOCUS
181502162	https://volunteer.ala.org.au/validate/task/181502162	Valid		system	Tile_058-017-000_0-000.jpg		2021-05-31 13:43:57	2021-05-31 15:13:03		NO		IN FOCUS
181502162	https://volunteer.ala.org.au/validate/task/181502162	Valid		system	Tile_058-017-000_0-000.jpg			2021-05-31 15:13:03		NO		IN FOCUS
181502162	https://volunteer.ala.org.au/validate/task/181502162	Valid		system	Tile_058-017-000_0-000.jpg		2021-05-31 13:53:00	2021-05-31 15:13:03		NO		IN FOCUS
181502162	https://volunteer.ala.org.au/validate/task/181502162	Valid		system	Tile_058-017-000_0-000.jpg		2021-05-31 15:13:02	2021-05-31 15:13:03		NO		IN FOCUS
181502163	https://volunteer.ala.org.au/validate/task/181502163	Valid		system	Tile_058-018-000_0-000.jpg		2021-05-31 13:53:14	2021-05-31 15:16:00		NO		IN FOCUS
181502163	https://volunteer.ala.org.au/validate/task/181502163	Valid		system	Tile_058-018-000_0-000.jpg		2021-05-31 15:16:00	2021-05-31 15:16:00		NO		IN FOCUS
181502163	https://volunteer.ala.org.au/validate/task/181502163	Valid		system	Tile_058-018-000_0-000.jpg		2021-05-31 15:16:29	2021-05-31 15:16:00		NO		IN FOCUS
181502163	https://volunteer.ala.org.au/validate/task/181502163	Valid		system	Tile_058-018-000_0-000.jpg			2021-05-31 15:16:00		NO		IN FOCUS
181502163	https://volunteer.ala.org.au/validate/task/181502163	Valid		system	Tile_058-018-000_0-000.jpg		2021-05-31 13:44:10	2021-05-31 15:16:00		NO		IN FOCUS
181502165	https://volunteer.ala.org.au/validate/task/181502165	Valid		system	Tile_058-020-000_0-000.jpg		2021-05-31 15:16:39	2021-05-31 15:16:39		NO		IN FOCUS
181502165	https://volunteer.ala.org.au/validate/task/181502165	Valid		system	Tile_058-020-000_0-000.jpg		2021-05-31 13:44:51	2021-05-31 15:16:39		NO		IN FOCUS
181502165	https://volunteer.ala.org.au/validate/task/181502165	Valid		system	Tile_058-020-000_0-000.jpg		2021-05-31 13:53:37	2021-05-31 15:16:39		NO		IN FOCUS
181502165	https://volunteer.ala.org.au/validate/task/181502165	Valid		system	Tile_058-020-000_0-000.jpg			2021-05-31 15:16:39		NO		IN FOCUS
181502166	https://volunteer.ala.org.au/validate/task/181502166	Valid		system	Tile_058-021-000_0-000.jpg		2021-05-31 13:53:50	2021-05-31 15:16:57		NO		IN FOCUS
181502166	https://volunteer.ala.org.au/validate/task/181502166	Valid		system	Tile_058-021-000_0-000.jpg		2021-05-31 15:16:57	2021-05-31 15:16:57		NO		IN FOCUS
181502166	https://volunteer.ala.org.au/validate/task/181502166	Valid		system	Tile_058-021-000_0-000.jpg			2021-05-31 15:16:57		NO		IN FOCUS
181502166	https://volunteer.ala.org.au/validate/task/181502166	Valid		system	Tile_058-021-000_0-000.jpg		2021-05-31 13:45:09	2021-05-31 15:16:57		NO		IN FOCUS
181502167	https://volunteer.ala.org.au/validate/task/181502167	Valid		system	Tile_058-022-000_0-000.jpg		2021-05-31 13:54:03	2021-05-31 15:17:16		NO		IN FOCUS
181502167	https://volunteer.ala.org.au/validate/task/181502167	Valid		system	Tile_058-022-000_0-000.jpg			2021-05-31 15:17:16		NO		IN FOCUS
181502167	https://volunteer.ala.org.au/validate/task/181502167	Valid		system	Tile_058-022-000_0-000.jpg		2021-05-31 13:45:21	2021-05-31 15:17:16		NO		IN FOCUS
181502167	https://volunteer.ala.org.au/validate/task/181502167	Valid		system	Tile_058-022-000_0-000.jpg		2021-05-31 15:17:15	2021-05-31 15:17:16		NO		IN FOCUS
181502168	https://volunteer.ala.org.au/validate/task/181502168	Valid		system	Tile_058-023-000_0-000.jpg		2021-05-31 13:45:33	2021-05-31 15:17:30		NO		IN FOCUS
181502168	https://volunteer.ala.org.au/validate/task/181502168	Valid		system	Tile_058-023-000_0-000.jpg			2021-05-31 15:17:30		NO		IN FOCUS
181502168	https://volunteer.ala.org.au/validate/task/181502168	Valid		system	Tile_058-023-000_0-000.jpg		2021-05-31 15:17:30	2021-05-31 15:17:30		NO		IN FOCUS
181502168	https://volunteer.ala.org.au/validate/task/181502168	Valid		system	Tile_058-023-000_0-000.jpg		2021-05-31 13:54:15	2021-05-31 15:17:30		NO		IN FOCUS
181502164	https://volunteer.ala.org.au/validate/task/181502164	Valid		system	Tile_058-019-000_0-000.jpg		2021-05-31 15:20:15	2021-05-31 15:20:15		NO		IN FOCUS
181502164	https://volunteer.ala.org.au/validate/task/181502164	Valid		system	Tile_058-019-000_0-000.jpg		2021-05-31 15:16:20	2021-05-31 15:20:15		NO		IN FOCUS
181502164	https://volunteer.ala.org.au/validate/task/181502164	Valid		system	Tile_058-019-000_0-000.jpg			2021-05-31 15:20:15		NO		IN FOCUS
181502164	https://volunteer.ala.org.au/validate/task/181502164	Valid		system	Tile_058-019-000_0-000.jpg		2021-05-31 13:53:25	2021-05-31 15:20:15		NO		IN FOCUS
181502169	https://volunteer.ala.org.au/validate/task/181502169	Valid		system	Tile_058-024-000_0-000.jpg		2021-05-31 15:31:30	2021-05-31 15:21:18		NO		IN FOCUS
181502169	https://volunteer.ala.org.au/validate/task/181502169	Valid		system	Tile_058-024-000_0-000.jpg		2021-05-31 15:21:17	2021-05-31 15:21:18		NO		IN FOCUS
181502169	https://volunteer.ala.org.au/validate/task/181502169	Valid		system	Tile_058-024-000_0-000.jpg			2021-05-31 15:21:18		NO		IN FOCUS
181502169	https://volunteer.ala.org.au/validate/task/181502169	Valid		system	Tile_058-024-000_0-000.jpg		2021-05-31 13:45:44	2021-05-31 15:21:18		NO		IN FOCUS
181502169	https://volunteer.ala.org.au/validate/task/181502169	Valid		system	Tile_058-024-000_0-000.jpg		2021-05-31 13:54:27	2021-05-31 15:21:18		NO		IN FOCUS
181502170	https://volunteer.ala.org.au/validate/task/181502170	Valid		system	Tile_058-025-000_0-000.jpg		2021-05-31 13:46:37	2021-05-31 15:23:35		NO		IN FOCUS
181502170	https://volunteer.ala.org.au/validate/task/181502170	Valid		system	Tile_058-025-000_0-000.jpg		2021-05-31 13:54:52	2021-05-31 15:23:35		NO		IN FOCUS
181502170	https://volunteer.ala.org.au/validate/task/181502170	Valid		system	Tile_058-025-000_0-000.jpg		2021-05-31 15:23:34	2021-05-31 15:23:35		NO		IN FOCUS
181502170	https://volunteer.ala.org.au/validate/task/181502170	Valid		system	Tile_058-025-000_0-000.jpg			2021-05-31 15:23:35		NO		IN FOCUS
181502171	https://volunteer.ala.org.au/validate/task/181502171	Valid		system	Tile_058-026-000_0-000.jpg		2021-05-31 15:26:10	2021-05-31 15:26:11		NO		IN FOCUS
181502171	https://volunteer.ala.org.au/validate/task/181502171	Valid		system	Tile_058-026-000_0-000.jpg			2021-05-31 15:26:11		NO		IN FOCUS
181502171	https://volunteer.ala.org.au/validate/task/181502171	Valid		system	Tile_058-026-000_0-000.jpg		2021-05-31 13:46:51	2021-05-31 15:26:11		NO		IN FOCUS
181502171	https://volunteer.ala.org.au/validate/task/181502171	Valid		system	Tile_058-026-000_0-000.jpg		2021-05-31 13:55:02	2021-05-31 15:26:11		NO		IN FOCUS
181502172	https://volunteer.ala.org.au/validate/task/181502172	Valid		system	Tile_058-027-000_0-000.jpg		2021-05-31 13:47:03	2021-05-31 15:26:35		NO		IN FOCUS
181502172	https://volunteer.ala.org.au/validate/task/181502172	Valid		system	Tile_058-027-000_0-000.jpg		2021-05-31 13:55:14	2021-05-31 15:26:35		NO		IN FOCUS
181502172	https://volunteer.ala.org.au/validate/task/181502172	Valid		system	Tile_058-027-000_0-000.jpg		2021-05-31 15:26:35	2021-05-31 15:26:35		NO		IN FOCUS
181502172	https://volunteer.ala.org.au/validate/task/181502172	Valid		system	Tile_058-027-000_0-000.jpg			2021-05-31 15:26:35		NO		IN FOCUS
181502173	https://volunteer.ala.org.au/validate/task/181502173	Valid		system	Tile_058-028-000_0-000.jpg		2021-05-31 13:47:14	2021-05-31 15:27:00		NO		IN FOCUS
181502173	https://volunteer.ala.org.au/validate/task/181502173	Valid		system	Tile_058-028-000_0-000.jpg		2021-05-31 13:55:25	2021-05-31 15:27:00		NO		IN FOCUS
181502173	https://volunteer.ala.org.au/validate/task/181502173	Valid		system	Tile_058-028-000_0-000.jpg			2021-05-31 15:27:00		NO		IN FOCUS
181502173	https://volunteer.ala.org.au/validate/task/181502173	Valid		system	Tile_058-028-000_0-000.jpg		2021-05-31 15:27:00	2021-05-31 15:27:00		NO		IN FOCUS
181502174	https://volunteer.ala.org.au/validate/task/181502174	Valid		system	Tile_058-029-000_0-000.jpg		2021-05-31 13:47:27	2021-05-31 15:27:51		NO		IN FOCUS
181502174	https://volunteer.ala.org.au/validate/task/181502174	Valid		system	Tile_058-029-000_0-000.jpg		2021-05-31 13:55:37	2021-05-31 15:27:51		NO		IN FOCUS
181502174	https://volunteer.ala.org.au/validate/task/181502174	Valid		system	Tile_058-029-000_0-000.jpg		2021-05-31 15:27:51	2021-05-31 15:27:51		NO		IN FOCUS
181502174	https://volunteer.ala.org.au/validate/task/181502174	Valid		system	Tile_058-029-000_0-000.jpg			2021-05-31 15:27:51		NO		IN FOCUS
181502175	https://volunteer.ala.org.au/validate/task/181502175	Valid		system	Tile_058-030-000_0-000.jpg			2021-05-31 15:28:46		NO		IN FOCUS
181502175	https://volunteer.ala.org.au/validate/task/181502175	Valid		system	Tile_058-030-000_0-000.jpg		2021-05-31 15:28:46	2021-05-31 15:28:46		NO		IN FOCUS
181502175	https://volunteer.ala.org.au/validate/task/181502175	Valid		system	Tile_058-030-000_0-000.jpg		2021-05-31 13:47:40	2021-05-31 15:28:46		NO		IN FOCUS
181502175	https://volunteer.ala.org.au/validate/task/181502175	Valid		system	Tile_058-030-000_0-000.jpg		2021-05-31 13:55:48	2021-05-31 15:28:46		NO		IN FOCUS
181502176	https://volunteer.ala.org.au/validate/task/181502176	Valid		system	Tile_058-031-000_0-000.jpg		2021-05-31 13:47:51	2021-05-31 15:29:14		NO		IN FOCUS
181502176	https://volunteer.ala.org.au/validate/task/181502176	Valid		system	Tile_058-031-000_0-000.jpg		2021-05-31 15:29:13	2021-05-31 15:29:14		NO		IN FOCUS
181502176	https://volunteer.ala.org.au/validate/task/181502176	Valid		system	Tile_058-031-000_0-000.jpg			2021-05-31 15:29:14		NO		IN FOCUS
181502176	https://volunteer.ala.org.au/validate/task/181502176	Valid		system	Tile_058-031-000_0-000.jpg		2021-05-31 13:56:02	2021-05-31 15:29:14		NO		IN FOCUS
181502178	https://volunteer.ala.org.au/validate/task/181502178	Valid		system	Tile_058-033-000_0-000.jpg		2021-05-31 15:30:03	2021-05-31 15:32:26		NO		IN FOCUS
181502178	https://volunteer.ala.org.au/validate/task/181502178	Valid		system	Tile_058-033-000_0-000.jpg		2021-05-31 13:48:10	2021-05-31 15:32:26		NO		IN FOCUS
181502178	https://volunteer.ala.org.au/validate/task/181502178	Valid		system	Tile_058-033-000_0-000.jpg		2021-05-31 13:57:11	2021-05-31 15:32:26	1	YES	EDGE	IN FOCUS		Unknown
181502178	https://volunteer.ala.org.au/validate/task/181502178	Valid		system	Tile_058-033-000_0-000.jpg			2021-05-31 15:32:26		NO		IN FOCUS
181502178	https://volunteer.ala.org.au/validate/task/181502178	Valid		system	Tile_058-033-000_0-000.jpg		2021-05-31 15:32:25	2021-05-31 15:32:26		NO		IN FOCUS
181502179	https://volunteer.ala.org.au/validate/task/181502179	Valid		system	Tile_058-034-000_0-000.jpg			2021-05-31 15:32:40		NO		IN FOCUS
181502179	https://volunteer.ala.org.au/validate/task/181502179	Valid		system	Tile_058-034-000_0-000.jpg		2021-05-31 13:48:23	2021-05-31 15:32:40		NO		IN FOCUS
181502179	https://volunteer.ala.org.au/validate/task/181502179	Valid		system	Tile_058-034-000_0-000.jpg		2021-05-31 13:57:29	2021-05-31 15:32:40		NO		IN FOCUS
181502179	https://volunteer.ala.org.au/validate/task/181502179	Valid		system	Tile_058-034-000_0-000.jpg		2021-05-31 15:36:01	2021-05-31 15:32:40		NO		IN FOCUS
181502179	https://volunteer.ala.org.au/validate/task/181502179	Valid		system	Tile_058-034-000_0-000.jpg		2021-05-31 15:32:39	2021-05-31 15:32:40		NO		IN FOCUS
181502181	https://volunteer.ala.org.au/validate/task/181502181	Valid		system	Tile_058-036-000_0-000.jpg			2021-05-31 15:34:07		NO		IN FOCUS
181502181	https://volunteer.ala.org.au/validate/task/181502181	Valid		system	Tile_058-036-000_0-000.jpg		2021-05-31 15:34:07	2021-05-31 15:34:07		NO		IN FOCUS
181502181	https://volunteer.ala.org.au/validate/task/181502181	Valid		system	Tile_058-036-000_0-000.jpg		2021-05-31 13:57:51	2021-05-31 15:34:07		NO		IN FOCUS
181502181	https://volunteer.ala.org.au/validate/task/181502181	Valid		system	Tile_058-036-000_0-000.jpg		2021-05-31 15:16:36	2021-05-31 15:34:07		NO		IN FOCUS
181502180	https://volunteer.ala.org.au/validate/task/181502180	Valid		system	Tile_058-035-000_0-000.jpg		2021-05-31 15:36:28	2021-05-31 15:36:28		NO		IN FOCUS
181502180	https://volunteer.ala.org.au/validate/task/181502180	Valid		system	Tile_058-035-000_0-000.jpg		2021-05-31 15:33:49	2021-05-31 15:36:28		NO		IN FOCUS
181502180	https://volunteer.ala.org.au/validate/task/181502180	Valid		system	Tile_058-035-000_0-000.jpg		2021-05-31 13:57:40	2021-05-31 15:36:28		NO		IN FOCUS
181502180	https://volunteer.ala.org.au/validate/task/181502180	Valid		system	Tile_058-035-000_0-000.jpg			2021-05-31 15:36:28		NO		IN FOCUS
181501557	https://volunteer.ala.org.au/validate/task/181501557	Valid		system	Tile_055-053-000_0-000.jpg		2021-05-31 12:46:54	2021-05-31 15:36:46		NO		IN FOCUS
181501557	https://volunteer.ala.org.au/validate/task/181501557	Valid		system	Tile_055-053-000_0-000.jpg			2021-05-31 15:36:46		NO		IN FOCUS
181501557	https://volunteer.ala.org.au/validate/task/181501557	Valid		system	Tile_055-053-000_0-000.jpg		2021-05-31 13:43:58	2021-05-31 15:36:46		NO		IN FOCUS
181501557	https://volunteer.ala.org.au/validate/task/181501557	Valid		system	Tile_055-053-000_0-000.jpg		2021-05-31 15:36:45	2021-05-31 15:36:46		NO		IN FOCUS
181502189	https://volunteer.ala.org.au/validate/task/181502189	Valid		system	Tile_058-044-000_0-000.jpg		2021-05-31 15:40:35	2021-05-31 15:40:36		NO		IN FOCUS
181502189	https://volunteer.ala.org.au/validate/task/181502189	Valid		system	Tile_058-044-000_0-000.jpg		2021-05-31 14:04:26	2021-05-31 15:40:36		NO		IN FOCUS
181502189	https://volunteer.ala.org.au/validate/task/181502189	Valid		system	Tile_058-044-000_0-000.jpg			2021-05-31 15:40:36		NO		IN FOCUS
181502189	https://volunteer.ala.org.au/validate/task/181502189	Valid		system	Tile_058-044-000_0-000.jpg		2021-05-31 13:50:08	2021-05-31 15:40:36		NO		IN FOCUS
181502190	https://volunteer.ala.org.au/validate/task/181502190	Valid		system	Tile_058-045-000_0-000.jpg		2021-05-31 13:50:20	2021-05-31 15:41:07		NO		IN FOCUS
181502190	https://volunteer.ala.org.au/validate/task/181502190	Valid		system	Tile_058-045-000_0-000.jpg		2021-05-31 14:04:40	2021-05-31 15:41:07		NO		IN FOCUS
181502190	https://volunteer.ala.org.au/validate/task/181502190	Valid		system	Tile_058-045-000_0-000.jpg			2021-05-31 15:41:07		NO		IN FOCUS
181502190	https://volunteer.ala.org.au/validate/task/181502190	Valid		system	Tile_058-045-000_0-000.jpg		2021-05-31 15:41:06	2021-05-31 15:41:07		NO		IN FOCUS
181502191	https://volunteer.ala.org.au/validate/task/181502191	Valid		system	Tile_058-046-000_0-000.jpg		2021-05-31 15:41:31	2021-05-31 15:41:31		NO		IN FOCUS
181502191	https://volunteer.ala.org.au/validate/task/181502191	Valid		system	Tile_058-046-000_0-000.jpg		2021-05-31 14:04:52	2021-05-31 15:41:31		NO		IN FOCUS
181502191	https://volunteer.ala.org.au/validate/task/181502191	Valid		system	Tile_058-046-000_0-000.jpg			2021-05-31 15:41:31		NO		IN FOCUS
181502191	https://volunteer.ala.org.au/validate/task/181502191	Valid		system	Tile_058-046-000_0-000.jpg		2021-05-31 13:50:33	2021-05-31 15:41:31		NO		IN FOCUS
181502192	https://volunteer.ala.org.au/validate/task/181502192	Valid		system	Tile_058-047-000_0-000.jpg		2021-05-31 14:05:08	2021-05-31 15:52:36		NO		IN FOCUS
181502192	https://volunteer.ala.org.au/validate/task/181502192	Valid		system	Tile_058-047-000_0-000.jpg		2021-05-31 15:52:36	2021-05-31 15:52:36		NO		IN FOCUS
181502192	https://volunteer.ala.org.au/validate/task/181502192	Valid		system	Tile_058-047-000_0-000.jpg		2021-05-31 15:55:29	2021-05-31 15:52:36		NO		IN FOCUS
181502192	https://volunteer.ala.org.au/validate/task/181502192	Valid		system	Tile_058-047-000_0-000.jpg			2021-05-31 15:52:36		NO		IN FOCUS
181502192	https://volunteer.ala.org.au/validate/task/181502192	Valid		system	Tile_058-047-000_0-000.jpg		2021-05-31 13:50:45	2021-05-31 15:52:36		NO		IN FOCUS
181502193	https://volunteer.ala.org.au/validate/task/181502193	Valid		system	Tile_058-048-000_0-000.jpg		2021-05-31 15:52:45	2021-05-31 15:52:46		NO		IN FOCUS
181502193	https://volunteer.ala.org.au/validate/task/181502193	Valid		system	Tile_058-048-000_0-000.jpg		2021-05-31 14:05:18	2021-05-31 15:52:46		NO		IN FOCUS
181502193	https://volunteer.ala.org.au/validate/task/181502193	Valid		system	Tile_058-048-000_0-000.jpg			2021-05-31 15:52:46		NO		IN FOCUS
181502193	https://volunteer.ala.org.au/validate/task/181502193	Valid		system	Tile_058-048-000_0-000.jpg		2021-05-31 13:50:58	2021-05-31 15:52:46		NO		IN FOCUS
181502194	https://volunteer.ala.org.au/validate/task/181502194	Valid		system	Tile_058-049-000_0-000.jpg		2021-05-31 13:51:12	2021-05-31 15:52:56		NO		IN FOCUS
181502194	https://volunteer.ala.org.au/validate/task/181502194	Valid		system	Tile_058-049-000_0-000.jpg		2021-05-31 15:52:56	2021-05-31 15:52:56		NO		IN FOCUS
181502194	https://volunteer.ala.org.au/validate/task/181502194	Valid		system	Tile_058-049-000_0-000.jpg			2021-05-31 15:52:56		NO		IN FOCUS
181502194	https://volunteer.ala.org.au/validate/task/181502194	Valid		system	Tile_058-049-000_0-000.jpg		2021-05-31 14:05:28	2021-05-31 15:52:56		NO		IN FOCUS
181502195	https://volunteer.ala.org.au/validate/task/181502195	Valid		system	Tile_058-050-000_0-000.jpg		2021-05-31 13:51:24	2021-05-31 15:53:15		NO		IN FOCUS
181502195	https://volunteer.ala.org.au/validate/task/181502195	Valid		system	Tile_058-050-000_0-000.jpg		2021-05-31 15:53:15	2021-05-31 15:53:15		NO		IN FOCUS
181502195	https://volunteer.ala.org.au/validate/task/181502195	Valid		system	Tile_058-050-000_0-000.jpg			2021-05-31 15:53:15		NO		IN FOCUS
181502195	https://volunteer.ala.org.au/validate/task/181502195	Valid		system	Tile_058-050-000_0-000.jpg		2021-05-31 14:05:37	2021-05-31 15:53:15		NO		IN FOCUS
181502196	https://volunteer.ala.org.au/validate/task/181502196	Valid		system	Tile_058-051-000_0-000.jpg			2021-05-31 15:53:41		NO		IN FOCUS
181502196	https://volunteer.ala.org.au/validate/task/181502196	Valid		system	Tile_058-051-000_0-000.jpg		2021-05-31 14:05:47	2021-05-31 15:53:41		NO		IN FOCUS
181502196	https://volunteer.ala.org.au/validate/task/181502196	Valid		system	Tile_058-051-000_0-000.jpg		2021-05-31 13:51:37	2021-05-31 15:53:41		NO		IN FOCUS
181502196	https://volunteer.ala.org.au/validate/task/181502196	Valid		system	Tile_058-051-000_0-000.jpg		2021-05-31 15:53:41	2021-05-31 15:53:41		NO		IN FOCUS
181502197	https://volunteer.ala.org.au/validate/task/181502197	Valid		system	Tile_058-052-000_0-000.jpg		2021-05-31 13:51:49	2021-05-31 15:54:04		NO		IN FOCUS
181502197	https://volunteer.ala.org.au/validate/task/181502197	Valid		system	Tile_058-052-000_0-000.jpg		2021-05-31 14:05:57	2021-05-31 15:54:04		NO		IN FOCUS
181502197	https://volunteer.ala.org.au/validate/task/181502197	Valid		system	Tile_058-052-000_0-000.jpg		2021-05-31 15:54:04	2021-05-31 15:54:04		NO		IN FOCUS
181502197	https://volunteer.ala.org.au/validate/task/181502197	Valid		system	Tile_058-052-000_0-000.jpg			2021-05-31 15:54:04		NO		IN FOCUS
181502198	https://volunteer.ala.org.au/validate/task/181502198	Valid		system	Tile_058-053-000_0-000.jpg		2021-05-31 14:06:07	2021-05-31 15:54:18		NO		IN FOCUS
181502198	https://volunteer.ala.org.au/validate/task/181502198	Valid		system	Tile_058-053-000_0-000.jpg		2021-05-31 13:53:57	2021-05-31 15:54:18		NO		IN FOCUS
181502198	https://volunteer.ala.org.au/validate/task/181502198	Valid		system	Tile_058-053-000_0-000.jpg			2021-05-31 15:54:18		NO		IN FOCUS
181502198	https://volunteer.ala.org.au/validate/task/181502198	Valid		system	Tile_058-053-000_0-000.jpg		2021-05-31 15:54:18	2021-05-31 15:54:18		NO		IN FOCUS
181502199	https://volunteer.ala.org.au/validate/task/181502199	Valid		system	Tile_058-054-000_0-000.jpg			2021-05-31 15:54:35		NO		IN FOCUS
181502199	https://volunteer.ala.org.au/validate/task/181502199	Valid		system	Tile_058-054-000_0-000.jpg		2021-05-31 15:54:33	2021-05-31 15:54:35		NO		IN FOCUS
181502199	https://volunteer.ala.org.au/validate/task/181502199	Valid		system	Tile_058-054-000_0-000.jpg		2021-05-31 13:54:09	2021-05-31 15:54:35		NO		IN FOCUS
181502199	https://volunteer.ala.org.au/validate/task/181502199	Valid		system	Tile_058-054-000_0-000.jpg		2021-05-31 14:06:17	2021-05-31 15:54:35		NO		IN FOCUS
181502200	https://volunteer.ala.org.au/validate/task/181502200	Valid		system	Tile_058-055-000_0-000.jpg		2021-05-31 14:06:29	2021-05-31 15:54:57		NO		IN FOCUS
181502200	https://volunteer.ala.org.au/validate/task/181502200	Valid		system	Tile_058-055-000_0-000.jpg		2021-05-31 15:54:56	2021-05-31 15:54:57		NO		IN FOCUS
181502200	https://volunteer.ala.org.au/validate/task/181502200	Valid		system	Tile_058-055-000_0-000.jpg		2021-05-31 13:54:24	2021-05-31 15:54:57		NO		IN FOCUS
181502200	https://volunteer.ala.org.au/validate/task/181502200	Valid		system	Tile_058-055-000_0-000.jpg			2021-05-31 15:54:57		NO		IN FOCUS
181502201	https://volunteer.ala.org.au/validate/task/181502201	Valid		system	Tile_058-056-000_0-000.jpg		2021-05-31 15:55:09	2021-05-31 15:55:10		NO		IN FOCUS
181502201	https://volunteer.ala.org.au/validate/task/181502201	Valid		system	Tile_058-056-000_0-000.jpg			2021-05-31 15:55:10		NO		IN FOCUS
181502201	https://volunteer.ala.org.au/validate/task/181502201	Valid		system	Tile_058-056-000_0-000.jpg		2021-05-31 13:54:36	2021-05-31 15:55:10		NO		IN FOCUS
181502201	https://volunteer.ala.org.au/validate/task/181502201	Valid		system	Tile_058-056-000_0-000.jpg		2021-05-31 14:06:39	2021-05-31 15:55:10		NO		IN FOCUS
181502202	https://volunteer.ala.org.au/validate/task/181502202	Valid		system	Tile_058-057-000_0-000.jpg		2021-05-31 15:55:26	2021-05-31 15:55:26		NO		IN FOCUS
181502202	https://volunteer.ala.org.au/validate/task/181502202	Valid		system	Tile_058-057-000_0-000.jpg		2021-05-31 14:06:49	2021-05-31 15:55:26		NO		IN FOCUS
181502202	https://volunteer.ala.org.au/validate/task/181502202	Valid		system	Tile_058-057-000_0-000.jpg			2021-05-31 15:55:26		NO		IN FOCUS
181502202	https://volunteer.ala.org.au/validate/task/181502202	Valid		system	Tile_058-057-000_0-000.jpg		2021-05-31 13:54:48	2021-05-31 15:55:26		NO		IN FOCUS
181502203	https://volunteer.ala.org.au/validate/task/181502203	Valid		system	Tile_058-058-000_0-000.jpg		2021-05-31 15:55:37	2021-05-31 15:55:56		NO		IN FOCUS
181502203	https://volunteer.ala.org.au/validate/task/181502203	Valid		system	Tile_058-058-000_0-000.jpg			2021-05-31 15:55:56		NO		IN FOCUS
181502203	https://volunteer.ala.org.au/validate/task/181502203	Valid		system	Tile_058-058-000_0-000.jpg		2021-05-31 14:06:59	2021-05-31 15:55:56				IN FOCUS
181502203	https://volunteer.ala.org.au/validate/task/181502203	Valid		system	Tile_058-058-000_0-000.jpg		2021-05-31 15:55:55	2021-05-31 15:55:56		NO		IN FOCUS
181502203	https://volunteer.ala.org.au/validate/task/181502203	Valid		system	Tile_058-058-000_0-000.jpg		2021-05-31 13:55:00	2021-05-31 15:55:56		NO		IN FOCUS
181502204	https://volunteer.ala.org.au/validate/task/181502204	Valid		system	Tile_058-059-000_0-000.jpg		2021-05-31 14:07:57	2021-05-31 15:55:59		NO		IN FOCUS
181502204	https://volunteer.ala.org.au/validate/task/181502204	Valid		system	Tile_058-059-000_0-000.jpg		2021-05-31 13:55:12	2021-05-31 15:55:59		NO		IN FOCUS
181502204	https://volunteer.ala.org.au/validate/task/181502204	Valid		system	Tile_058-059-000_0-000.jpg		2021-05-31 15:55:58	2021-05-31 15:55:59		NO		IN FOCUS
181502204	https://volunteer.ala.org.au/validate/task/181502204	Valid		system	Tile_058-059-000_0-000.jpg			2021-05-31 15:55:59		NO		IN FOCUS
181502204	https://volunteer.ala.org.au/validate/task/181502204	Valid		system	Tile_058-059-000_0-000.jpg		2021-05-31 15:56:18	2021-05-31 15:55:59		NO		IN FOCUS
181502205	https://volunteer.ala.org.au/validate/task/181502205	Valid		system	Tile_058-060-000_0-000.jpg			2021-05-31 15:56:19		NO		IN FOCUS
181502205	https://volunteer.ala.org.au/validate/task/181502205	Valid		system	Tile_058-060-000_0-000.jpg		2021-05-31 13:55:25	2021-05-31 15:56:19		NO		IN FOCUS
181502205	https://volunteer.ala.org.au/validate/task/181502205	Valid		system	Tile_058-060-000_0-000.jpg		2021-05-31 15:56:17	2021-05-31 15:56:19		NO		IN FOCUS
181502205	https://volunteer.ala.org.au/validate/task/181502205	Valid		system	Tile_058-060-000_0-000.jpg		2021-05-31 14:08:20	2021-05-31 15:56:19		NO		IN FOCUS
181502206	https://volunteer.ala.org.au/validate/task/181502206	Valid		system	Tile_059-001-000_0-000.jpg		2021-05-31 15:56:33	2021-05-31 15:56:33		NO		IN FOCUS
181502206	https://volunteer.ala.org.au/validate/task/181502206	Valid		system	Tile_059-001-000_0-000.jpg			2021-05-31 15:56:33		NO		IN FOCUS
181502206	https://volunteer.ala.org.au/validate/task/181502206	Valid		system	Tile_059-001-000_0-000.jpg		2021-05-31 13:55:38	2021-05-31 15:56:33		NO		IN FOCUS
181502206	https://volunteer.ala.org.au/validate/task/181502206	Valid		system	Tile_059-001-000_0-000.jpg		2021-05-31 15:56:43	2021-05-31 15:56:33		NO		IN FOCUS
181502206	https://volunteer.ala.org.au/validate/task/181502206	Valid		system	Tile_059-001-000_0-000.jpg		2021-05-31 14:08:35	2021-05-31 15:56:33		NO		IN FOCUS
181502207	https://volunteer.ala.org.au/validate/task/181502207	Valid		system	Tile_059-002-000_0-000.jpg		2021-05-31 13:55:51	2021-05-31 15:56:54		NO		IN FOCUS
181502207	https://volunteer.ala.org.au/validate/task/181502207	Valid		system	Tile_059-002-000_0-000.jpg			2021-05-31 15:56:54		NO		IN FOCUS
181502207	https://volunteer.ala.org.au/validate/task/181502207	Valid		system	Tile_059-002-000_0-000.jpg		2021-05-31 14:08:45	2021-05-31 15:56:54		NO		IN FOCUS
181502207	https://volunteer.ala.org.au/validate/task/181502207	Valid		system	Tile_059-002-000_0-000.jpg		2021-05-31 15:56:53	2021-05-31 15:56:54		NO		IN FOCUS
181502207	https://volunteer.ala.org.au/validate/task/181502207	Valid		system	Tile_059-002-000_0-000.jpg		2021-05-31 15:57:06	2021-05-31 15:56:54		NO		IN FOCUS
181502208	https://volunteer.ala.org.au/validate/task/181502208	Valid		system	Tile_059-003-000_0-000.jpg		2021-05-31 15:57:12	2021-05-31 15:57:13		NO		IN FOCUS
181502208	https://volunteer.ala.org.au/validate/task/181502208	Valid		system	Tile_059-003-000_0-000.jpg			2021-05-31 15:57:13		NO		IN FOCUS
181502208	https://volunteer.ala.org.au/validate/task/181502208	Valid		system	Tile_059-003-000_0-000.jpg		2021-05-31 14:08:58	2021-05-31 15:57:13		NO		IN FOCUS
181502208	https://volunteer.ala.org.au/validate/task/181502208	Valid		system	Tile_059-003-000_0-000.jpg		2021-05-31 13:56:04	2021-05-31 15:57:13		NO		IN FOCUS
181502208	https://volunteer.ala.org.au/validate/task/181502208	Valid		system	Tile_059-003-000_0-000.jpg		2021-05-31 15:57:29	2021-05-31 15:57:13		NO		IN FOCUS
181502209	https://volunteer.ala.org.au/validate/task/181502209	Valid		system	Tile_059-004-000_0-000.jpg		2021-05-31 15:57:22	2021-05-31 15:57:22		NO		IN FOCUS
181502209	https://volunteer.ala.org.au/validate/task/181502209	Valid		system	Tile_059-004-000_0-000.jpg			2021-05-31 15:57:22		NO		IN FOCUS
181502209	https://volunteer.ala.org.au/validate/task/181502209	Valid		system	Tile_059-004-000_0-000.jpg		2021-05-31 14:09:10	2021-05-31 15:57:22		NO		IN FOCUS
181502209	https://volunteer.ala.org.au/validate/task/181502209	Valid		system	Tile_059-004-000_0-000.jpg		2021-05-31 13:56:25	2021-05-31 15:57:22		NO		IN FOCUS
181502210	https://volunteer.ala.org.au/validate/task/181502210	Valid		system	Tile_059-005-000_0-000.jpg		2021-05-31 15:58:10	2021-05-31 15:57:32		NO		IN FOCUS
181502210	https://volunteer.ala.org.au/validate/task/181502210	Valid		system	Tile_059-005-000_0-000.jpg		2021-05-31 14:09:21	2021-05-31 15:57:32		NO		IN FOCUS
181502210	https://volunteer.ala.org.au/validate/task/181502210	Valid		system	Tile_059-005-000_0-000.jpg		2021-05-31 15:57:32	2021-05-31 15:57:32		NO		IN FOCUS
181502210	https://volunteer.ala.org.au/validate/task/181502210	Valid		system	Tile_059-005-000_0-000.jpg			2021-05-31 15:57:32		NO		IN FOCUS
181502210	https://volunteer.ala.org.au/validate/task/181502210	Valid		system	Tile_059-005-000_0-000.jpg		2021-05-31 13:56:39	2021-05-31 15:57:32		NO		IN FOCUS
181502211	https://volunteer.ala.org.au/validate/task/181502211	Valid		system	Tile_059-006-000_0-000.jpg		2021-05-31 14:09:33	2021-05-31 15:57:45		NO		IN FOCUS
181502211	https://volunteer.ala.org.au/validate/task/181502211	Valid		system	Tile_059-006-000_0-000.jpg		2021-05-31 13:56:51	2021-05-31 15:57:45		NO		IN FOCUS
181502211	https://volunteer.ala.org.au/validate/task/181502211	Valid		system	Tile_059-006-000_0-000.jpg			2021-05-31 15:57:45		NO		IN FOCUS
181502211	https://volunteer.ala.org.au/validate/task/181502211	Valid		system	Tile_059-006-000_0-000.jpg		2021-05-31 15:57:43	2021-05-31 15:57:45		NO		IN FOCUS
181502212	https://volunteer.ala.org.au/validate/task/181502212	Valid		system	Tile_059-007-000_0-000.jpg		2021-05-31 15:58:26	2021-05-31 15:58:26		NO		IN FOCUS
181502212	https://volunteer.ala.org.au/validate/task/181502212	Valid		system	Tile_059-007-000_0-000.jpg		2021-05-31 15:58:44	2021-05-31 15:58:26		NO		IN FOCUS
181502212	https://volunteer.ala.org.au/validate/task/181502212	Valid		system	Tile_059-007-000_0-000.jpg			2021-05-31 15:58:26		NO		IN FOCUS
181502212	https://volunteer.ala.org.au/validate/task/181502212	Valid		system	Tile_059-007-000_0-000.jpg		2021-05-31 13:57:01	2021-05-31 15:58:26		NO		IN FOCUS
181502212	https://volunteer.ala.org.au/validate/task/181502212	Valid		system	Tile_059-007-000_0-000.jpg		2021-05-31 14:09:43	2021-05-31 15:58:26		NO		IN FOCUS
181502213	https://volunteer.ala.org.au/validate/task/181502213	Valid		system	Tile_059-008-000_0-000.jpg		2021-05-31 13:57:12	2021-05-31 15:58:54		NO		IN FOCUS
181502213	https://volunteer.ala.org.au/validate/task/181502213	Valid		system	Tile_059-008-000_0-000.jpg			2021-05-31 15:58:54		NO		IN FOCUS
181502213	https://volunteer.ala.org.au/validate/task/181502213	Valid		system	Tile_059-008-000_0-000.jpg		2021-05-31 15:58:54	2021-05-31 15:58:54		NO		IN FOCUS
181502213	https://volunteer.ala.org.au/validate/task/181502213	Valid		system	Tile_059-008-000_0-000.jpg		2021-05-31 15:59:23	2021-05-31 15:58:54		NO		IN FOCUS
181502213	https://volunteer.ala.org.au/validate/task/181502213	Valid		system	Tile_059-008-000_0-000.jpg		2021-05-31 14:09:57	2021-05-31 15:58:54		NO		IN FOCUS
181502214	https://volunteer.ala.org.au/validate/task/181502214	Valid		system	Tile_059-009-000_0-000.jpg		2021-05-31 16:00:05	2021-05-31 15:59:52		NO		IN FOCUS
181502214	https://volunteer.ala.org.au/validate/task/181502214	Valid		system	Tile_059-009-000_0-000.jpg		2021-05-31 13:57:23	2021-05-31 15:59:52		NO		IN FOCUS
181502214	https://volunteer.ala.org.au/validate/task/181502214	Valid		system	Tile_059-009-000_0-000.jpg		2021-05-31 15:59:52	2021-05-31 15:59:52		NO		IN FOCUS
181502214	https://volunteer.ala.org.au/validate/task/181502214	Valid		system	Tile_059-009-000_0-000.jpg			2021-05-31 15:59:52		NO		IN FOCUS
181502214	https://volunteer.ala.org.au/validate/task/181502214	Valid		system	Tile_059-009-000_0-000.jpg		2021-05-31 14:10:09	2021-05-31 15:59:52		NO		IN FOCUS
181502215	https://volunteer.ala.org.au/validate/task/181502215	Valid		system	Tile_059-010-000_0-000.jpg		2021-05-31 14:10:20	2021-05-31 16:00:03		NO		IN FOCUS
181502215	https://volunteer.ala.org.au/validate/task/181502215	Valid		system	Tile_059-010-000_0-000.jpg		2021-05-31 16:00:01	2021-05-31 16:00:03		NO		IN FOCUS
181502215	https://volunteer.ala.org.au/validate/task/181502215	Valid		system	Tile_059-010-000_0-000.jpg		2021-05-31 13:57:40	2021-05-31 16:00:03		NO		IN FOCUS
181502215	https://volunteer.ala.org.au/validate/task/181502215	Valid		system	Tile_059-010-000_0-000.jpg			2021-05-31 16:00:03		NO		IN FOCUS
181502216	https://volunteer.ala.org.au/validate/task/181502216	Valid		system	Tile_059-011-000_0-000.jpg		2021-05-31 16:00:29	2021-05-31 16:00:29		NO		IN FOCUS
181502216	https://volunteer.ala.org.au/validate/task/181502216	Valid		system	Tile_059-011-000_0-000.jpg			2021-05-31 16:00:29		NO		IN FOCUS
181502216	https://volunteer.ala.org.au/validate/task/181502216	Valid		system	Tile_059-011-000_0-000.jpg		2021-05-31 13:57:55	2021-05-31 16:00:29		NO		IN FOCUS
181502216	https://volunteer.ala.org.au/validate/task/181502216	Valid		system	Tile_059-011-000_0-000.jpg		2021-05-31 14:10:30	2021-05-31 16:00:29		NO		IN FOCUS
181502216	https://volunteer.ala.org.au/validate/task/181502216	Valid		system	Tile_059-011-000_0-000.jpg		2021-05-31 16:00:34	2021-05-31 16:00:29		NO		IN FOCUS
181502217	https://volunteer.ala.org.au/validate/task/181502217	Valid		system	Tile_059-012-000_0-000.jpg		2021-05-31 16:00:52	2021-05-31 16:00:49		NO		IN FOCUS
181502217	https://volunteer.ala.org.au/validate/task/181502217	Valid		system	Tile_059-012-000_0-000.jpg		2021-05-31 13:58:06	2021-05-31 16:00:49		NO		IN FOCUS
181502217	https://volunteer.ala.org.au/validate/task/181502217	Valid		system	Tile_059-012-000_0-000.jpg		2021-05-31 14:10:41	2021-05-31 16:00:49		NO		IN FOCUS
181502217	https://volunteer.ala.org.au/validate/task/181502217	Valid		system	Tile_059-012-000_0-000.jpg			2021-05-31 16:00:49		NO		IN FOCUS
181502217	https://volunteer.ala.org.au/validate/task/181502217	Valid		system	Tile_059-012-000_0-000.jpg		2021-05-31 16:00:48	2021-05-31 16:00:49		NO		IN FOCUS
181502218	https://volunteer.ala.org.au/validate/task/181502218	Valid		system	Tile_059-013-000_0-000.jpg		2021-05-31 16:01:23	2021-05-31 16:01:17		NO		IN FOCUS
181502218	https://volunteer.ala.org.au/validate/task/181502218	Valid		system	Tile_059-013-000_0-000.jpg		2021-05-31 13:58:24	2021-05-31 16:01:17		NO		IN FOCUS
181502218	https://volunteer.ala.org.au/validate/task/181502218	Valid		system	Tile_059-013-000_0-000.jpg		2021-05-31 16:01:17	2021-05-31 16:01:17		NO		IN FOCUS
181502218	https://volunteer.ala.org.au/validate/task/181502218	Valid		system	Tile_059-013-000_0-000.jpg		2021-05-31 14:10:50	2021-05-31 16:01:17		NO		IN FOCUS
181502218	https://volunteer.ala.org.au/validate/task/181502218	Valid		system	Tile_059-013-000_0-000.jpg			2021-05-31 16:01:17		NO		IN FOCUS
181502219	https://volunteer.ala.org.au/validate/task/181502219	Valid		system	Tile_059-014-000_0-000.jpg		2021-05-31 14:10:59	2021-05-31 16:01:42		NO		IN FOCUS
181502219	https://volunteer.ala.org.au/validate/task/181502219	Valid		system	Tile_059-014-000_0-000.jpg		2021-05-31 13:58:38	2021-05-31 16:01:42		NO		IN FOCUS
181502219	https://volunteer.ala.org.au/validate/task/181502219	Valid		system	Tile_059-014-000_0-000.jpg			2021-05-31 16:01:42		NO		IN FOCUS
181502219	https://volunteer.ala.org.au/validate/task/181502219	Valid		system	Tile_059-014-000_0-000.jpg		2021-05-31 16:01:40	2021-05-31 16:01:42		NO		IN FOCUS
181502220	https://volunteer.ala.org.au/validate/task/181502220	Valid		system	Tile_059-015-000_0-000.jpg		2021-05-31 16:02:03	2021-05-31 16:01:59		NO		IN FOCUS
181502220	https://volunteer.ala.org.au/validate/task/181502220	Valid		system	Tile_059-015-000_0-000.jpg		2021-05-31 16:01:58	2021-05-31 16:01:59		NO		IN FOCUS
181502220	https://volunteer.ala.org.au/validate/task/181502220	Valid		system	Tile_059-015-000_0-000.jpg			2021-05-31 16:01:59		NO		IN FOCUS
181502220	https://volunteer.ala.org.au/validate/task/181502220	Valid		system	Tile_059-015-000_0-000.jpg		2021-05-31 13:58:50	2021-05-31 16:01:59		NO		IN FOCUS
181502220	https://volunteer.ala.org.au/validate/task/181502220	Valid		system	Tile_059-015-000_0-000.jpg		2021-05-31 14:11:10	2021-05-31 16:01:59		NO		IN FOCUS
181502221	https://volunteer.ala.org.au/validate/task/181502221	Valid		system	Tile_059-016-000_0-000.jpg		2021-05-31 14:11:21	2021-05-31 16:02:12		NO		IN FOCUS
181502221	https://volunteer.ala.org.au/validate/task/181502221	Valid		system	Tile_059-016-000_0-000.jpg		2021-05-31 16:02:27	2021-05-31 16:02:12		NO		IN FOCUS
181502221	https://volunteer.ala.org.au/validate/task/181502221	Valid		system	Tile_059-016-000_0-000.jpg		2021-05-31 16:02:11	2021-05-31 16:02:12		NO		IN FOCUS
181502221	https://volunteer.ala.org.au/validate/task/181502221	Valid		system	Tile_059-016-000_0-000.jpg		2021-05-31 13:59:03	2021-05-31 16:02:12		NO		IN FOCUS
181502221	https://volunteer.ala.org.au/validate/task/181502221	Valid		system	Tile_059-016-000_0-000.jpg			2021-05-31 16:02:12		NO		IN FOCUS
181502226	https://volunteer.ala.org.au/validate/task/181502226	Valid		system	Tile_059-021-000_0-000.jpg		2021-05-31 14:01:33	2021-05-31 16:03:02		NO		IN FOCUS
181502226	https://volunteer.ala.org.au/validate/task/181502226	Valid		system	Tile_059-021-000_0-000.jpg		2021-05-31 16:03:01	2021-05-31 16:03:02		NO		IN FOCUS
181502226	https://volunteer.ala.org.au/validate/task/181502226	Valid		system	Tile_059-021-000_0-000.jpg		2021-05-31 14:13:00	2021-05-31 16:03:02		NO		IN FOCUS
181502226	https://volunteer.ala.org.au/validate/task/181502226	Valid		system	Tile_059-021-000_0-000.jpg			2021-05-31 16:03:02		NO		IN FOCUS
181502222	https://volunteer.ala.org.au/validate/task/181502222	Valid		system	Tile_059-017-000_0-000.jpg		2021-05-31 16:03:04	2021-05-31 16:03:04		NO		IN FOCUS
181502222	https://volunteer.ala.org.au/validate/task/181502222	Valid		system	Tile_059-017-000_0-000.jpg			2021-05-31 16:03:04		NO		IN FOCUS
181502222	https://volunteer.ala.org.au/validate/task/181502222	Valid		system	Tile_059-017-000_0-000.jpg		2021-05-31 13:59:19	2021-05-31 16:03:04		NO		IN FOCUS
181502222	https://volunteer.ala.org.au/validate/task/181502222	Valid		system	Tile_059-017-000_0-000.jpg		2021-05-31 14:11:31	2021-05-31 16:03:04		NO		IN FOCUS
181502224	https://volunteer.ala.org.au/validate/task/181502224	Valid		system	Tile_059-019-000_0-000.jpg		2021-05-31 14:01:08	2021-05-31 16:05:19		NO		IN FOCUS
181502224	https://volunteer.ala.org.au/validate/task/181502224	Valid		system	Tile_059-019-000_0-000.jpg		2021-05-31 16:05:17	2021-05-31 16:05:19		NO		IN FOCUS
181502224	https://volunteer.ala.org.au/validate/task/181502224	Valid		system	Tile_059-019-000_0-000.jpg			2021-05-31 16:05:19		NO		IN FOCUS
181502224	https://volunteer.ala.org.au/validate/task/181502224	Valid		system	Tile_059-019-000_0-000.jpg		2021-05-31 14:12:32	2021-05-31 16:05:19		NO		IN FOCUS
181502225	https://volunteer.ala.org.au/validate/task/181502225	Valid		system	Tile_059-020-000_0-000.jpg		2021-05-31 14:01:21	2021-05-31 16:07:20		NO		IN FOCUS
181502225	https://volunteer.ala.org.au/validate/task/181502225	Valid		system	Tile_059-020-000_0-000.jpg		2021-05-31 16:07:19	2021-05-31 16:07:20		NO		IN FOCUS
181502225	https://volunteer.ala.org.au/validate/task/181502225	Valid		system	Tile_059-020-000_0-000.jpg			2021-05-31 16:07:20		NO		IN FOCUS
181502225	https://volunteer.ala.org.au/validate/task/181502225	Valid		system	Tile_059-020-000_0-000.jpg		2021-05-31 14:12:48	2021-05-31 16:07:20		NO		IN FOCUS
181502227	https://volunteer.ala.org.au/validate/task/181502227	Valid		system	Tile_059-022-000_0-000.jpg		2021-05-31 14:13:12	2021-05-31 16:10:32		NO		IN FOCUS
181502227	https://volunteer.ala.org.au/validate/task/181502227	Valid		system	Tile_059-022-000_0-000.jpg		2021-05-31 14:01:45	2021-05-31 16:10:32		NO		IN FOCUS
181502227	https://volunteer.ala.org.au/validate/task/181502227	Valid		system	Tile_059-022-000_0-000.jpg			2021-05-31 16:10:32		NO		IN FOCUS
181502227	https://volunteer.ala.org.au/validate/task/181502227	Valid		system	Tile_059-022-000_0-000.jpg		2021-05-31 16:10:31	2021-05-31 16:10:32		NO		IN FOCUS
181502228	https://volunteer.ala.org.au/validate/task/181502228	Valid		system	Tile_059-023-000_0-000.jpg		2021-05-31 16:11:28	2021-05-31 16:11:29		NO		IN FOCUS
181502228	https://volunteer.ala.org.au/validate/task/181502228	Valid		system	Tile_059-023-000_0-000.jpg		2021-05-31 14:13:25	2021-05-31 16:11:29		NO		IN FOCUS
[truncated: 567 more rows]
