# Supplementary material for: Inferring the age and environmental characteristics of fossil sites using citizen science
Source: PLoS One. 2023 Apr 17;18(4):e0284388. doi: 10.1371/journal.pone.0284388 (PMC10109468; doi:10.1371/journal.pone.0284388)
Supplement: S1 Data — (ZIP) [file pone.0284388.s004.zip › S1_Data Expedition data-all-raw/Exp14-Raw Project-174816543-DwC.xlsx]

## Sheet: All transcribed
taskID	taskURL	validationStatus		validatorID	externalIdentifier		dateTranscribed	dateValidated	individualCount	occurrenceID	occurrenceRemarks	occurrenceStatus		vernacularName
175310331	https://volunteer.ala.org.au/validate/task/175310331	Valid		system	Tile_017-042-000_0-000.jpg		2021-04-21 08:31:00	2021-04-21 08:31:00		NO		IN FOCUS
175310331	https://volunteer.ala.org.au/validate/task/175310331	Valid		system	Tile_017-042-000_0-000.jpg		2021-04-21 08:17:00	2021-04-21 08:31:00		NO		IN FOCUS
175310331	https://volunteer.ala.org.au/validate/task/175310331	Valid		system	Tile_017-042-000_0-000.jpg		2021-04-21 07:46:00	2021-04-21 08:31:00		NO		IN FOCUS
175310331	https://volunteer.ala.org.au/validate/task/175310331	Valid		system	Tile_017-042-000_0-000.jpg			2021-04-21 08:31:00		NO		IN FOCUS
175310332	https://volunteer.ala.org.au/validate/task/175310332	Valid		system	Tile_017-043-000_0-000.jpg		2021-04-21 07:46:00	2021-04-21 09:39:00		NO		IN FOCUS
175310332	https://volunteer.ala.org.au/validate/task/175310332	Valid		system	Tile_017-043-000_0-000.jpg		2021-04-21 09:39:00	2021-04-21 09:39:00		NO		IN FOCUS
175310332	https://volunteer.ala.org.au/validate/task/175310332	Valid		system	Tile_017-043-000_0-000.jpg			2021-04-21 09:39:00		NO		IN FOCUS
175310332	https://volunteer.ala.org.au/validate/task/175310332	Valid		system	Tile_017-043-000_0-000.jpg		2021-04-21 08:18:00	2021-04-21 09:39:00		NO		IN FOCUS
175310333	https://volunteer.ala.org.au/validate/task/175310333	Valid		system	Tile_017-044-000_0-000.jpg		2021-04-21 09:46:00	2021-04-21 09:46:00		NO		IN FOCUS
175310333	https://volunteer.ala.org.au/validate/task/175310333	Valid		system	Tile_017-044-000_0-000.jpg		2021-04-21 08:18:00	2021-04-21 09:46:00		NO		IN FOCUS
175310333	https://volunteer.ala.org.au/validate/task/175310333	Valid		system	Tile_017-044-000_0-000.jpg		2021-04-21 07:46:00	2021-04-21 09:46:00		NO		IN FOCUS
175310333	https://volunteer.ala.org.au/validate/task/175310333	Valid		system	Tile_017-044-000_0-000.jpg			2021-04-21 09:46:00		NO		IN FOCUS
175310334	https://volunteer.ala.org.au/validate/task/175310334	Valid		system	Tile_017-045-000_0-000.jpg		2021-04-21 08:19:00	2021-04-21 09:58:00		NO		IN FOCUS
175310334	https://volunteer.ala.org.au/validate/task/175310334	Valid		system	Tile_017-045-000_0-000.jpg		2021-04-21 07:47:00	2021-04-21 09:58:00		NO		IN FOCUS
175310334	https://volunteer.ala.org.au/validate/task/175310334	Valid		system	Tile_017-045-000_0-000.jpg		2021-04-21 09:58:00	2021-04-21 09:58:00		NO		IN FOCUS
175310334	https://volunteer.ala.org.au/validate/task/175310334	Valid		system	Tile_017-045-000_0-000.jpg			2021-04-21 09:58:00		NO		IN FOCUS
175310335	https://volunteer.ala.org.au/validate/task/175310335	Valid		system	Tile_017-046-000_0-000.jpg			2021-04-21 10:00:00		NO		IN FOCUS
175310335	https://volunteer.ala.org.au/validate/task/175310335	Valid		system	Tile_017-046-000_0-000.jpg		2021-04-21 07:47:00	2021-04-21 10:00:00		NO		IN FOCUS
175310335	https://volunteer.ala.org.au/validate/task/175310335	Valid		system	Tile_017-046-000_0-000.jpg		2021-04-21 10:00:00	2021-04-21 10:00:00		NO		IN FOCUS
175310335	https://volunteer.ala.org.au/validate/task/175310335	Valid		system	Tile_017-046-000_0-000.jpg		2021-04-21 08:19:00	2021-04-21 10:00:00		NO		IN FOCUS
175310336	https://volunteer.ala.org.au/validate/task/175310336	Valid		system	Tile_017-047-000_0-000.jpg			2021-04-21 10:00:00		NO		IN FOCUS
175310336	https://volunteer.ala.org.au/validate/task/175310336	Valid		system	Tile_017-047-000_0-000.jpg		2021-04-21 10:00:00	2021-04-21 10:00:00		NO		IN FOCUS
175310336	https://volunteer.ala.org.au/validate/task/175310336	Valid		system	Tile_017-047-000_0-000.jpg		2021-04-21 08:20:00	2021-04-21 10:00:00		NO		IN FOCUS
175310336	https://volunteer.ala.org.au/validate/task/175310336	Valid		system	Tile_017-047-000_0-000.jpg		2021-04-21 07:47:00	2021-04-21 10:00:00		NO		IN FOCUS
175310339	https://volunteer.ala.org.au/validate/task/175310339	Valid		system	Tile_017-050-000_0-000.jpg		2021-04-21 07:49:00	2021-04-21 10:02:00	1	YES	EDGE	IN FOCUS		Other colpate angiosperm pollen
175310339	https://volunteer.ala.org.au/validate/task/175310339	Valid		system	Tile_017-050-000_0-000.jpg			2021-04-21 10:02:00	1	YES	EDGE	IN FOCUS		Other colpate angiosperm pollen
175310339	https://volunteer.ala.org.au/validate/task/175310339	Valid		system	Tile_017-050-000_0-000.jpg		2021-04-21 08:29:00	2021-04-21 10:02:00	1	YES	EDGE	IN FOCUS		Other colpate angiosperm pollen
175310339	https://volunteer.ala.org.au/validate/task/175310339	Valid		system	Tile_017-050-000_0-000.jpg		2021-04-21 10:02:00	2021-04-21 10:02:00	1	YES	EDGE	IN FOCUS		Other colpate angiosperm pollen
175310340	https://volunteer.ala.org.au/validate/task/175310340	Valid		system	Tile_017-051-000_0-000.jpg		2021-04-21 10:02:00	2021-04-21 10:02:00		NO		IN FOCUS
175310340	https://volunteer.ala.org.au/validate/task/175310340	Valid		system	Tile_017-051-000_0-000.jpg		2021-04-21 08:29:00	2021-04-21 10:02:00		NO		IN FOCUS
175310340	https://volunteer.ala.org.au/validate/task/175310340	Valid		system	Tile_017-051-000_0-000.jpg			2021-04-21 10:02:00		NO		IN FOCUS
175310340	https://volunteer.ala.org.au/validate/task/175310340	Valid		system	Tile_017-051-000_0-000.jpg		2021-04-21 07:49:00	2021-04-21 10:02:00		NO		IN FOCUS
175310341	https://volunteer.ala.org.au/validate/task/175310341	Valid		system	Tile_017-052-000_0-000.jpg		2021-04-21 07:50:00	2021-04-21 10:02:00		NO		IN FOCUS
175310341	https://volunteer.ala.org.au/validate/task/175310341	Valid		system	Tile_017-052-000_0-000.jpg		2021-04-21 10:02:00	2021-04-21 10:02:00		NO		IN FOCUS
175310341	https://volunteer.ala.org.au/validate/task/175310341	Valid		system	Tile_017-052-000_0-000.jpg		2021-04-21 08:30:00	2021-04-21 10:02:00		NO		IN FOCUS
175310341	https://volunteer.ala.org.au/validate/task/175310341	Valid		system	Tile_017-052-000_0-000.jpg			2021-04-21 10:02:00		NO		IN FOCUS
175310344	https://volunteer.ala.org.au/validate/task/175310344	Valid		system	Tile_017-055-000_0-000.jpg		2021-04-21 10:02:00	2021-04-21 10:02:00		NO		IN FOCUS
175310344	https://volunteer.ala.org.au/validate/task/175310344	Valid		system	Tile_017-055-000_0-000.jpg			2021-04-21 10:02:00		NO		IN FOCUS
175310344	https://volunteer.ala.org.au/validate/task/175310344	Valid		system	Tile_017-055-000_0-000.jpg		2021-04-21 07:50:00	2021-04-21 10:02:00		NO		IN FOCUS
175310344	https://volunteer.ala.org.au/validate/task/175310344	Valid		system	Tile_017-055-000_0-000.jpg		2021-04-21 08:36:00	2021-04-21 10:02:00		NO		IN FOCUS
175310345	https://volunteer.ala.org.au/validate/task/175310345	Valid		system	Tile_017-056-000_0-000.jpg		2021-04-21 08:37:00	2021-04-21 10:03:00		NO		IN FOCUS
175310345	https://volunteer.ala.org.au/validate/task/175310345	Valid		system	Tile_017-056-000_0-000.jpg		2021-04-21 07:50:00	2021-04-21 10:03:00		NO		IN FOCUS
175310345	https://volunteer.ala.org.au/validate/task/175310345	Valid		system	Tile_017-056-000_0-000.jpg			2021-04-21 10:03:00		NO		IN FOCUS
175310345	https://volunteer.ala.org.au/validate/task/175310345	Valid		system	Tile_017-056-000_0-000.jpg		2021-04-21 10:03:00	2021-04-21 10:03:00		NO		IN FOCUS
175310346	https://volunteer.ala.org.au/validate/task/175310346	Valid		system	Tile_017-057-000_0-000.jpg		2021-04-21 08:37:00	2021-04-21 10:03:00		NO		IN FOCUS
175310346	https://volunteer.ala.org.au/validate/task/175310346	Valid		system	Tile_017-057-000_0-000.jpg		2021-04-21 10:03:00	2021-04-21 10:03:00		NO		IN FOCUS
175310346	https://volunteer.ala.org.au/validate/task/175310346	Valid		system	Tile_017-057-000_0-000.jpg			2021-04-21 10:03:00		NO		IN FOCUS
175310346	https://volunteer.ala.org.au/validate/task/175310346	Valid		system	Tile_017-057-000_0-000.jpg		2021-04-21 07:51:00	2021-04-21 10:03:00		NO		IN FOCUS
175310347	https://volunteer.ala.org.au/validate/task/175310347	Valid		system	Tile_017-058-000_0-000.jpg		2021-04-21 07:51:00	2021-04-21 10:03:00		NO		IN FOCUS
175310347	https://volunteer.ala.org.au/validate/task/175310347	Valid		system	Tile_017-058-000_0-000.jpg		2021-04-21 08:38:00	2021-04-21 10:03:00		NO		IN FOCUS
175310347	https://volunteer.ala.org.au/validate/task/175310347	Valid		system	Tile_017-058-000_0-000.jpg		2021-04-21 10:03:00	2021-04-21 10:03:00		NO		IN FOCUS
175310347	https://volunteer.ala.org.au/validate/task/175310347	Valid		system	Tile_017-058-000_0-000.jpg			2021-04-21 10:03:00		NO		IN FOCUS
175310348	https://volunteer.ala.org.au/validate/task/175310348	Valid		system	Tile_017-059-000_0-000.jpg		2021-04-21 08:38:00	2021-04-21 10:03:00		NO		IN FOCUS
175310348	https://volunteer.ala.org.au/validate/task/175310348	Valid		system	Tile_017-059-000_0-000.jpg		2021-04-21 10:03:00	2021-04-21 10:03:00		NO		IN FOCUS
175310348	https://volunteer.ala.org.au/validate/task/175310348	Valid		system	Tile_017-059-000_0-000.jpg			2021-04-21 10:03:00		NO		IN FOCUS
175310348	https://volunteer.ala.org.au/validate/task/175310348	Valid		system	Tile_017-059-000_0-000.jpg		2021-04-21 07:51:00	2021-04-21 10:03:00		NO		IN FOCUS
175310349	https://volunteer.ala.org.au/validate/task/175310349	Valid		system	Tile_017-060-000_0-000.jpg		2021-04-21 07:51:00	2021-04-21 10:03:00		NO		IN FOCUS
175310349	https://volunteer.ala.org.au/validate/task/175310349	Valid		system	Tile_017-060-000_0-000.jpg		2021-04-21 08:39:00	2021-04-21 10:03:00		NO		IN FOCUS
175310349	https://volunteer.ala.org.au/validate/task/175310349	Valid		system	Tile_017-060-000_0-000.jpg		2021-04-21 10:03:00	2021-04-21 10:03:00		NO		IN FOCUS
175310349	https://volunteer.ala.org.au/validate/task/175310349	Valid		system	Tile_017-060-000_0-000.jpg			2021-04-21 10:03:00		NO		IN FOCUS
175310351	https://volunteer.ala.org.au/validate/task/175310351	Valid		system	Tile_018-002-000_0-000.jpg		2021-04-21 07:52:00	2021-04-21 10:04:00		NO		IN FOCUS
175310351	https://volunteer.ala.org.au/validate/task/175310351	Valid		system	Tile_018-002-000_0-000.jpg		2021-04-21 10:04:00	2021-04-21 10:04:00		NO		IN FOCUS
175310351	https://volunteer.ala.org.au/validate/task/175310351	Valid		system	Tile_018-002-000_0-000.jpg		2021-04-21 08:44:00	2021-04-21 10:04:00		NO		IN FOCUS
175310351	https://volunteer.ala.org.au/validate/task/175310351	Valid		system	Tile_018-002-000_0-000.jpg			2021-04-21 10:04:00		NO		IN FOCUS
175310352	https://volunteer.ala.org.au/validate/task/175310352	Valid		system	Tile_018-003-000_0-000.jpg			2021-04-21 10:04:00		NO		IN FOCUS
175310352	https://volunteer.ala.org.au/validate/task/175310352	Valid		system	Tile_018-003-000_0-000.jpg		2021-04-21 07:52:00	2021-04-21 10:04:00		NO		IN FOCUS
175310352	https://volunteer.ala.org.au/validate/task/175310352	Valid		system	Tile_018-003-000_0-000.jpg		2021-04-21 10:04:00	2021-04-21 10:04:00		NO		IN FOCUS
175310352	https://volunteer.ala.org.au/validate/task/175310352	Valid		system	Tile_018-003-000_0-000.jpg		2021-04-21 08:45:00	2021-04-21 10:04:00		NO		IN FOCUS
175310353	https://volunteer.ala.org.au/validate/task/175310353	Valid		system	Tile_018-004-000_0-000.jpg		2021-04-21 08:45:00	2021-04-21 10:04:00		NO		IN FOCUS
175310353	https://volunteer.ala.org.au/validate/task/175310353	Valid		system	Tile_018-004-000_0-000.jpg		2021-04-21 10:04:00	2021-04-21 10:04:00		NO		IN FOCUS
175310353	https://volunteer.ala.org.au/validate/task/175310353	Valid		system	Tile_018-004-000_0-000.jpg		2021-04-21 07:52:00	2021-04-21 10:04:00		NO		IN FOCUS
175310353	https://volunteer.ala.org.au/validate/task/175310353	Valid		system	Tile_018-004-000_0-000.jpg			2021-04-21 10:04:00		NO		IN FOCUS
175310354	https://volunteer.ala.org.au/validate/task/175310354	Valid		system	Tile_018-005-000_0-000.jpg		2021-04-21 10:04:00	2021-04-21 10:04:00		NO		IN FOCUS
175310354	https://volunteer.ala.org.au/validate/task/175310354	Valid		system	Tile_018-005-000_0-000.jpg		2021-04-21 07:53:00	2021-04-21 10:04:00		NO		IN FOCUS
175310354	https://volunteer.ala.org.au/validate/task/175310354	Valid		system	Tile_018-005-000_0-000.jpg		2021-04-21 08:46:00	2021-04-21 10:04:00		NO		IN FOCUS
175310354	https://volunteer.ala.org.au/validate/task/175310354	Valid		system	Tile_018-005-000_0-000.jpg			2021-04-21 10:04:00		NO		IN FOCUS
175310355	https://volunteer.ala.org.au/validate/task/175310355	Valid		system	Tile_018-006-000_0-000.jpg		2021-04-21 10:04:00	2021-04-21 10:04:00		NO		IN FOCUS
175310355	https://volunteer.ala.org.au/validate/task/175310355	Valid		system	Tile_018-006-000_0-000.jpg			2021-04-21 10:04:00		NO		IN FOCUS
175310355	https://volunteer.ala.org.au/validate/task/175310355	Valid		system	Tile_018-006-000_0-000.jpg		2021-04-21 08:46:00	2021-04-21 10:04:00		NO		IN FOCUS
175310355	https://volunteer.ala.org.au/validate/task/175310355	Valid		system	Tile_018-006-000_0-000.jpg		2021-04-21 07:53:00	2021-04-21 10:04:00		NO		IN FOCUS
175310356	https://volunteer.ala.org.au/validate/task/175310356	Valid		system	Tile_018-007-000_0-000.jpg			2021-04-21 10:04:00		NO		IN FOCUS
175310356	https://volunteer.ala.org.au/validate/task/175310356	Valid		system	Tile_018-007-000_0-000.jpg		2021-04-21 07:53:00	2021-04-21 10:04:00		NO		IN FOCUS
175310356	https://volunteer.ala.org.au/validate/task/175310356	Valid		system	Tile_018-007-000_0-000.jpg		2021-04-21 08:47:00	2021-04-21 10:04:00		NO		IN FOCUS
175310356	https://volunteer.ala.org.au/validate/task/175310356	Valid		system	Tile_018-007-000_0-000.jpg		2021-04-21 10:04:00	2021-04-21 10:04:00		NO		IN FOCUS
175310357	https://volunteer.ala.org.au/validate/task/175310357	Valid		system	Tile_018-008-000_0-000.jpg		2021-04-21 10:04:00	2021-04-21 10:04:00		NO		IN FOCUS
175310357	https://volunteer.ala.org.au/validate/task/175310357	Valid		system	Tile_018-008-000_0-000.jpg		2021-04-21 08:47:00	2021-04-21 10:04:00		NO		IN FOCUS
175310357	https://volunteer.ala.org.au/validate/task/175310357	Valid		system	Tile_018-008-000_0-000.jpg			2021-04-21 10:04:00		NO		IN FOCUS
175310357	https://volunteer.ala.org.au/validate/task/175310357	Valid		system	Tile_018-008-000_0-000.jpg		2021-04-21 07:53:00	2021-04-21 10:04:00		NO		IN FOCUS
175310358	https://volunteer.ala.org.au/validate/task/175310358	Valid		system	Tile_018-009-000_0-000.jpg		2021-04-21 08:47:00	2021-04-21 10:05:00		NO		IN FOCUS
175310358	https://volunteer.ala.org.au/validate/task/175310358	Valid		system	Tile_018-009-000_0-000.jpg			2021-04-21 10:05:00		NO		IN FOCUS
175310358	https://volunteer.ala.org.au/validate/task/175310358	Valid		system	Tile_018-009-000_0-000.jpg		2021-04-21 07:54:00	2021-04-21 10:05:00		NO		IN FOCUS
175310358	https://volunteer.ala.org.au/validate/task/175310358	Valid		system	Tile_018-009-000_0-000.jpg		2021-04-21 10:05:00	2021-04-21 10:05:00		NO		IN FOCUS
175310359	https://volunteer.ala.org.au/validate/task/175310359	Valid		system	Tile_018-010-000_0-000.jpg		2021-04-21 08:48:00	2021-04-21 10:05:00		NO		IN FOCUS
175310359	https://volunteer.ala.org.au/validate/task/175310359	Valid		system	Tile_018-010-000_0-000.jpg		2021-04-21 10:05:00	2021-04-21 10:05:00		NO		IN FOCUS
175310359	https://volunteer.ala.org.au/validate/task/175310359	Valid		system	Tile_018-010-000_0-000.jpg		2021-04-21 07:54:00	2021-04-21 10:05:00		NO		IN FOCUS
175310359	https://volunteer.ala.org.au/validate/task/175310359	Valid		system	Tile_018-010-000_0-000.jpg			2021-04-21 10:05:00		NO		IN FOCUS
175310337	https://volunteer.ala.org.au/validate/task/175310337	Valid		system	Tile_017-048-000_0-000.jpg		2021-04-21 08:22:00	2021-04-21 10:37:00		NO		IN FOCUS
175310337	https://volunteer.ala.org.au/validate/task/175310337	Valid		system	Tile_017-048-000_0-000.jpg			2021-04-21 10:37:00		NO		IN FOCUS
175310337	https://volunteer.ala.org.au/validate/task/175310337	Valid		system	Tile_017-048-000_0-000.jpg		2021-04-21 10:37:00	2021-04-21 10:37:00		NO		IN FOCUS
175310337	https://volunteer.ala.org.au/validate/task/175310337	Valid		system	Tile_017-048-000_0-000.jpg		2021-04-21 07:47:00	2021-04-21 10:37:00		NO		IN FOCUS
175310337	https://volunteer.ala.org.au/validate/task/175310337	Valid		system	Tile_017-048-000_0-000.jpg		2021-04-21 10:01:00	2021-04-21 10:37:00	1	YES	MIDDLE	IN FOCUS		Nothofagus pollen
175310350	https://volunteer.ala.org.au/validate/task/175310350	Valid		system	Tile_018-001-000_0-000.jpg		2021-04-21 10:43:00	2021-04-21 10:43:00		NO		IN FOCUS
175310350	https://volunteer.ala.org.au/validate/task/175310350	Valid		system	Tile_018-001-000_0-000.jpg			2021-04-21 10:43:00		NO		IN FOCUS
175310350	https://volunteer.ala.org.au/validate/task/175310350	Valid		system	Tile_018-001-000_0-000.jpg		2021-04-21 07:52:00	2021-04-21 10:43:00		NO		IN FOCUS
175310350	https://volunteer.ala.org.au/validate/task/175310350	Valid		system	Tile_018-001-000_0-000.jpg		2021-04-21 08:43:00	2021-04-21 10:43:00		NO		IN FOCUS
175310360	https://volunteer.ala.org.au/validate/task/175310360	Valid		system	Tile_018-011-000_0-000.jpg			2021-04-21 10:43:00		NO		IN FOCUS
175310360	https://volunteer.ala.org.au/validate/task/175310360	Valid		system	Tile_018-011-000_0-000.jpg		2021-04-21 10:05:00	2021-04-21 10:43:00		NO		IN FOCUS
175310360	https://volunteer.ala.org.au/validate/task/175310360	Valid		system	Tile_018-011-000_0-000.jpg		2021-04-21 10:43:00	2021-04-21 10:43:00		NO		IN FOCUS
175310360	https://volunteer.ala.org.au/validate/task/175310360	Valid		system	Tile_018-011-000_0-000.jpg		2021-04-21 07:55:00	2021-04-21 10:43:00		NO		IN FOCUS
175310361	https://volunteer.ala.org.au/validate/task/175310361	Valid		system	Tile_018-012-000_0-000.jpg		2021-04-21 10:05:00	2021-04-21 10:44:00		NO		IN FOCUS
175310361	https://volunteer.ala.org.au/validate/task/175310361	Valid		system	Tile_018-012-000_0-000.jpg		2021-04-21 10:44:00	2021-04-21 10:44:00		NO		IN FOCUS
175310361	https://volunteer.ala.org.au/validate/task/175310361	Valid		system	Tile_018-012-000_0-000.jpg			2021-04-21 10:44:00		NO		IN FOCUS
175310361	https://volunteer.ala.org.au/validate/task/175310361	Valid		system	Tile_018-012-000_0-000.jpg		2021-04-21 07:55:00	2021-04-21 10:44:00		NO		IN FOCUS
175310362	https://volunteer.ala.org.au/validate/task/175310362	Valid		system	Tile_018-013-000_0-000.jpg			2021-04-21 10:44:00		NO		IN FOCUS
175310362	https://volunteer.ala.org.au/validate/task/175310362	Valid		system	Tile_018-013-000_0-000.jpg		2021-04-21 07:55:00	2021-04-21 10:44:00		NO		IN FOCUS
175310362	https://volunteer.ala.org.au/validate/task/175310362	Valid		system	Tile_018-013-000_0-000.jpg		2021-04-21 10:05:00	2021-04-21 10:44:00		NO		IN FOCUS
175310362	https://volunteer.ala.org.au/validate/task/175310362	Valid		system	Tile_018-013-000_0-000.jpg		2021-04-21 10:44:00	2021-04-21 10:44:00		NO		IN FOCUS
175310364	https://volunteer.ala.org.au/validate/task/175310364	Valid		system	Tile_018-015-000_0-000.jpg		2021-04-21 07:56:00	2021-04-21 10:46:00		NO		IN FOCUS
175310364	https://volunteer.ala.org.au/validate/task/175310364	Valid		system	Tile_018-015-000_0-000.jpg		2021-04-21 10:06:00	2021-04-21 10:46:00		NO		IN FOCUS
175310364	https://volunteer.ala.org.au/validate/task/175310364	Valid		system	Tile_018-015-000_0-000.jpg			2021-04-21 10:46:00		NO		IN FOCUS
175310364	https://volunteer.ala.org.au/validate/task/175310364	Valid		system	Tile_018-015-000_0-000.jpg		2021-04-21 10:46:00	2021-04-21 10:46:00		NO		IN FOCUS
175310363	https://volunteer.ala.org.au/validate/task/175310363	Valid		system	Tile_018-014-000_0-000.jpg		2021-04-21 10:45:00	2021-04-21 10:51:00	1	YES	MIDDLE	IN FOCUS		Nothofagus pollen
175310363	https://volunteer.ala.org.au/validate/task/175310363	Valid		system	Tile_018-014-000_0-000.jpg		2021-04-21 10:05:00	2021-04-21 10:51:00		NO		IN FOCUS
175310363	https://volunteer.ala.org.au/validate/task/175310363	Valid		system	Tile_018-014-000_0-000.jpg		2021-04-21 07:55:00	2021-04-21 10:51:00		NO		IN FOCUS
175310363	https://volunteer.ala.org.au/validate/task/175310363	Valid		system	Tile_018-014-000_0-000.jpg			2021-04-21 10:51:00		NO		IN FOCUS
175310363	https://volunteer.ala.org.au/validate/task/175310363	Valid		system	Tile_018-014-000_0-000.jpg		2021-04-21 10:50:00	2021-04-21 10:51:00		NO		IN FOCUS
175310365	https://volunteer.ala.org.au/validate/task/175310365	Valid		system	Tile_018-016-000_0-000.jpg		2021-04-21 10:52:00	2021-04-21 10:52:00		NO		IN FOCUS
175310365	https://volunteer.ala.org.au/validate/task/175310365	Valid		system	Tile_018-016-000_0-000.jpg		2021-04-21 10:06:00	2021-04-21 10:52:00		NO		IN FOCUS
175310365	https://volunteer.ala.org.au/validate/task/175310365	Valid		system	Tile_018-016-000_0-000.jpg			2021-04-21 10:52:00		NO		IN FOCUS
175310365	https://volunteer.ala.org.au/validate/task/175310365	Valid		system	Tile_018-016-000_0-000.jpg		2021-04-21 10:54:00	2021-04-21 10:52:00		NO		IN FOCUS
175310365	https://volunteer.ala.org.au/validate/task/175310365	Valid		system	Tile_018-016-000_0-000.jpg		2021-04-21 07:56:00	2021-04-21 10:52:00		NO		IN FOCUS
175310366	https://volunteer.ala.org.au/validate/task/175310366	Valid		system	Tile_018-017-000_0-000.jpg		2021-04-21 10:06:00	2021-04-21 10:52:00		NO		IN FOCUS
175310366	https://volunteer.ala.org.au/validate/task/175310366	Valid		system	Tile_018-017-000_0-000.jpg			2021-04-21 10:52:00		NO		IN FOCUS
175310366	https://volunteer.ala.org.au/validate/task/175310366	Valid		system	Tile_018-017-000_0-000.jpg		2021-04-21 10:52:00	2021-04-21 10:52:00		NO		IN FOCUS
175310366	https://volunteer.ala.org.au/validate/task/175310366	Valid		system	Tile_018-017-000_0-000.jpg		2021-04-21 07:56:00	2021-04-21 10:52:00		NO		IN FOCUS
175310367	https://volunteer.ala.org.au/validate/task/175310367	Valid		system	Tile_018-018-000_0-000.jpg		2021-04-21 07:56:00	2021-04-21 10:52:00		NO		IN FOCUS
175310367	https://volunteer.ala.org.au/validate/task/175310367	Valid		system	Tile_018-018-000_0-000.jpg		2021-04-21 10:06:00	2021-04-21 10:52:00		NO		IN FOCUS
175310367	https://volunteer.ala.org.au/validate/task/175310367	Valid		system	Tile_018-018-000_0-000.jpg			2021-04-21 10:52:00		NO		IN FOCUS
175310367	https://volunteer.ala.org.au/validate/task/175310367	Valid		system	Tile_018-018-000_0-000.jpg		2021-04-21 10:52:00	2021-04-21 10:52:00		NO		IN FOCUS
175310368	https://volunteer.ala.org.au/validate/task/175310368	Valid		system	Tile_018-019-000_0-000.jpg		2021-04-21 10:06:00	2021-04-21 10:52:00		NO		IN FOCUS
175310368	https://volunteer.ala.org.au/validate/task/175310368	Valid		system	Tile_018-019-000_0-000.jpg			2021-04-21 10:52:00		NO		IN FOCUS
175310368	https://volunteer.ala.org.au/validate/task/175310368	Valid		system	Tile_018-019-000_0-000.jpg		2021-04-21 07:57:00	2021-04-21 10:52:00		NO		IN FOCUS
175310368	https://volunteer.ala.org.au/validate/task/175310368	Valid		system	Tile_018-019-000_0-000.jpg		2021-04-21 10:52:00	2021-04-21 10:52:00		NO		IN FOCUS
175310369	https://volunteer.ala.org.au/validate/task/175310369	Valid		system	Tile_018-020-000_0-000.jpg			2021-04-21 10:53:00		NO		IN FOCUS
175310369	https://volunteer.ala.org.au/validate/task/175310369	Valid		system	Tile_018-020-000_0-000.jpg		2021-04-21 10:53:00	2021-04-21 10:53:00		NO		IN FOCUS
175310369	https://volunteer.ala.org.au/validate/task/175310369	Valid		system	Tile_018-020-000_0-000.jpg		2021-04-21 07:57:00	2021-04-21 10:53:00		NO		IN FOCUS
175310369	https://volunteer.ala.org.au/validate/task/175310369	Valid		system	Tile_018-020-000_0-000.jpg		2021-04-21 10:06:00	2021-04-21 10:53:00		NO		IN FOCUS
175310370	https://volunteer.ala.org.au/validate/task/175310370	Valid		system	Tile_018-021-000_0-000.jpg		2021-04-21 10:53:00	2021-04-21 10:53:00		NO		IN FOCUS
175310370	https://volunteer.ala.org.au/validate/task/175310370	Valid		system	Tile_018-021-000_0-000.jpg		2021-04-21 10:07:00	2021-04-21 10:53:00		NO		IN FOCUS
175310370	https://volunteer.ala.org.au/validate/task/175310370	Valid		system	Tile_018-021-000_0-000.jpg			2021-04-21 10:53:00		NO		IN FOCUS
175310370	https://volunteer.ala.org.au/validate/task/175310370	Valid		system	Tile_018-021-000_0-000.jpg		2021-04-21 07:57:00	2021-04-21 10:53:00		NO		IN FOCUS
175310371	https://volunteer.ala.org.au/validate/task/175310371	Valid		system	Tile_018-022-000_0-000.jpg		2021-04-21 07:58:00	2021-04-21 10:54:00		NO		IN FOCUS
175310371	https://volunteer.ala.org.au/validate/task/175310371	Valid		system	Tile_018-022-000_0-000.jpg			2021-04-21 10:54:00		NO		IN FOCUS
175310371	https://volunteer.ala.org.au/validate/task/175310371	Valid		system	Tile_018-022-000_0-000.jpg		2021-04-21 10:07:00	2021-04-21 10:54:00		NO		IN FOCUS
175310371	https://volunteer.ala.org.au/validate/task/175310371	Valid		system	Tile_018-022-000_0-000.jpg		2021-04-21 10:54:00	2021-04-21 10:54:00		NO		IN FOCUS
175310372	https://volunteer.ala.org.au/validate/task/175310372	Valid		system	Tile_018-023-000_0-000.jpg		2021-04-21 10:07:00	2021-04-21 10:54:00		NO		IN FOCUS
175310372	https://volunteer.ala.org.au/validate/task/175310372	Valid		system	Tile_018-023-000_0-000.jpg		2021-04-21 10:54:00	2021-04-21 10:54:00		NO		IN FOCUS
175310372	https://volunteer.ala.org.au/validate/task/175310372	Valid		system	Tile_018-023-000_0-000.jpg		2021-04-21 07:58:00	2021-04-21 10:54:00		NO		IN FOCUS
175310372	https://volunteer.ala.org.au/validate/task/175310372	Valid		system	Tile_018-023-000_0-000.jpg			2021-04-21 10:54:00		NO		IN FOCUS
175310376	https://volunteer.ala.org.au/validate/task/175310376	Valid		system	Tile_018-027-000_0-000.jpg		2021-04-21 10:55:00	2021-04-21 10:55:00		NO		IN FOCUS
175310376	https://volunteer.ala.org.au/validate/task/175310376	Valid		system	Tile_018-027-000_0-000.jpg		2021-04-21 10:11:00	2021-04-21 10:55:00		NO		IN FOCUS
175310376	https://volunteer.ala.org.au/validate/task/175310376	Valid		system	Tile_018-027-000_0-000.jpg			2021-04-21 10:55:00		NO		IN FOCUS
175310376	https://volunteer.ala.org.au/validate/task/175310376	Valid		system	Tile_018-027-000_0-000.jpg		2021-04-21 07:59:00	2021-04-21 10:55:00		NO		IN FOCUS
175310377	https://volunteer.ala.org.au/validate/task/175310377	Valid		system	Tile_018-028-000_0-000.jpg		2021-04-21 08:00:00	2021-04-21 10:55:00		NO		IN FOCUS
175310377	https://volunteer.ala.org.au/validate/task/175310377	Valid		system	Tile_018-028-000_0-000.jpg			2021-04-21 10:55:00		NO		IN FOCUS
175310377	https://volunteer.ala.org.au/validate/task/175310377	Valid		system	Tile_018-028-000_0-000.jpg		2021-04-21 10:55:00	2021-04-21 10:55:00		NO		IN FOCUS
175310377	https://volunteer.ala.org.au/validate/task/175310377	Valid		system	Tile_018-028-000_0-000.jpg		2021-04-21 10:11:00	2021-04-21 10:55:00		NO		IN FOCUS
175310378	https://volunteer.ala.org.au/validate/task/175310378	Valid		system	Tile_018-029-000_0-000.jpg		2021-04-21 08:00:00	2021-04-21 10:55:00		NO		IN FOCUS
175310378	https://volunteer.ala.org.au/validate/task/175310378	Valid		system	Tile_018-029-000_0-000.jpg		2021-04-21 10:55:00	2021-04-21 10:55:00		NO		IN FOCUS
175310378	https://volunteer.ala.org.au/validate/task/175310378	Valid		system	Tile_018-029-000_0-000.jpg		2021-04-21 10:11:00	2021-04-21 10:55:00		NO		IN FOCUS
175310378	https://volunteer.ala.org.au/validate/task/175310378	Valid		system	Tile_018-029-000_0-000.jpg			2021-04-21 10:55:00		NO		IN FOCUS
175310374	https://volunteer.ala.org.au/validate/task/175310374	Valid		system	Tile_018-025-000_0-000.jpg		2021-04-21 10:55:00	2021-04-21 10:55:00		NO		IN FOCUS
175310374	https://volunteer.ala.org.au/validate/task/175310374	Valid		system	Tile_018-025-000_0-000.jpg		2021-04-21 10:07:00	2021-04-21 10:55:00		NO		IN FOCUS
175310374	https://volunteer.ala.org.au/validate/task/175310374	Valid		system	Tile_018-025-000_0-000.jpg			2021-04-21 10:55:00		NO		IN FOCUS
175310374	https://volunteer.ala.org.au/validate/task/175310374	Valid		system	Tile_018-025-000_0-000.jpg		2021-04-21 07:58:00	2021-04-21 10:55:00		NO		IN FOCUS
175310381	https://volunteer.ala.org.au/validate/task/175310381	Valid		system	Tile_018-032-000_0-000.jpg		2021-04-21 10:56:00	2021-04-21 10:56:00		NO		IN FOCUS
175310381	https://volunteer.ala.org.au/validate/task/175310381	Valid		system	Tile_018-032-000_0-000.jpg		2021-04-21 08:00:00	2021-04-21 10:56:00		NO		IN FOCUS
175310381	https://volunteer.ala.org.au/validate/task/175310381	Valid		system	Tile_018-032-000_0-000.jpg		2021-04-21 10:11:00	2021-04-21 10:56:00		NO		IN FOCUS
175310381	https://volunteer.ala.org.au/validate/task/175310381	Valid		system	Tile_018-032-000_0-000.jpg			2021-04-21 10:56:00		NO		IN FOCUS
175310383	https://volunteer.ala.org.au/validate/task/175310383	Valid		system	Tile_018-034-000_0-000.jpg		2021-04-21 10:56:00	2021-04-21 10:56:00		NO		IN FOCUS
175310383	https://volunteer.ala.org.au/validate/task/175310383	Valid		system	Tile_018-034-000_0-000.jpg		2021-04-21 08:01:00	2021-04-21 10:56:00		NO		IN FOCUS
175310383	https://volunteer.ala.org.au/validate/task/175310383	Valid		system	Tile_018-034-000_0-000.jpg			2021-04-21 10:56:00		NO		IN FOCUS
175310383	https://volunteer.ala.org.au/validate/task/175310383	Valid		system	Tile_018-034-000_0-000.jpg		2021-04-21 10:11:00	2021-04-21 10:56:00		NO		IN FOCUS
175310384	https://volunteer.ala.org.au/validate/task/175310384	Valid		system	Tile_018-035-000_0-000.jpg		2021-04-21 10:57:00	2021-04-21 10:57:00		NO		IN FOCUS
175310384	https://volunteer.ala.org.au/validate/task/175310384	Valid		system	Tile_018-035-000_0-000.jpg		2021-04-21 10:12:00	2021-04-21 10:57:00		NO		IN FOCUS
175310384	https://volunteer.ala.org.au/validate/task/175310384	Valid		system	Tile_018-035-000_0-000.jpg			2021-04-21 10:57:00		NO		IN FOCUS
175310384	https://volunteer.ala.org.au/validate/task/175310384	Valid		system	Tile_018-035-000_0-000.jpg		2021-04-21 08:01:00	2021-04-21 10:57:00		NO		IN FOCUS
175310386	https://volunteer.ala.org.au/validate/task/175310386	Valid		system	Tile_018-037-000_0-000.jpg		2021-04-21 10:57:00	2021-04-21 10:57:00		NO		IN FOCUS
175310386	https://volunteer.ala.org.au/validate/task/175310386	Valid		system	Tile_018-037-000_0-000.jpg		2021-04-21 10:12:00	2021-04-21 10:57:00		NO		IN FOCUS
175310386	https://volunteer.ala.org.au/validate/task/175310386	Valid		system	Tile_018-037-000_0-000.jpg		2021-04-21 08:07:00	2021-04-21 10:57:00		NO		IN FOCUS
175310386	https://volunteer.ala.org.au/validate/task/175310386	Valid		system	Tile_018-037-000_0-000.jpg			2021-04-21 10:57:00		NO		IN FOCUS
175310387	https://volunteer.ala.org.au/validate/task/175310387	Valid		system	Tile_018-038-000_0-000.jpg		2021-04-21 10:12:00	2021-04-21 10:57:00		NO		IN FOCUS
175310387	https://volunteer.ala.org.au/validate/task/175310387	Valid		system	Tile_018-038-000_0-000.jpg		2021-04-21 10:57:00	2021-04-21 10:57:00		NO		IN FOCUS
175310387	https://volunteer.ala.org.au/validate/task/175310387	Valid		system	Tile_018-038-000_0-000.jpg			2021-04-21 10:57:00		NO		IN FOCUS
175310387	https://volunteer.ala.org.au/validate/task/175310387	Valid		system	Tile_018-038-000_0-000.jpg		2021-04-21 08:07:00	2021-04-21 10:57:00		NO		IN FOCUS
175310388	https://volunteer.ala.org.au/validate/task/175310388	Valid		system	Tile_018-039-000_0-000.jpg			2021-04-21 10:57:00		NO		IN FOCUS
175310388	https://volunteer.ala.org.au/validate/task/175310388	Valid		system	Tile_018-039-000_0-000.jpg		2021-04-21 08:08:00	2021-04-21 10:57:00		NO		IN FOCUS
175310388	https://volunteer.ala.org.au/validate/task/175310388	Valid		system	Tile_018-039-000_0-000.jpg		2021-04-21 10:57:00	2021-04-21 10:57:00		NO		IN FOCUS
175310388	https://volunteer.ala.org.au/validate/task/175310388	Valid		system	Tile_018-039-000_0-000.jpg		2021-04-21 10:12:00	2021-04-21 10:57:00		NO		IN FOCUS
175310392	https://volunteer.ala.org.au/validate/task/175310392	Valid		system	Tile_018-043-000_0-000.jpg			2021-04-21 10:58:00		NO		IN FOCUS
175310392	https://volunteer.ala.org.au/validate/task/175310392	Valid		system	Tile_018-043-000_0-000.jpg		2021-04-21 10:58:00	2021-04-21 10:58:00		NO		IN FOCUS
175310392	https://volunteer.ala.org.au/validate/task/175310392	Valid		system	Tile_018-043-000_0-000.jpg		2021-04-21 10:14:00	2021-04-21 10:58:00		NO		IN FOCUS
175310392	https://volunteer.ala.org.au/validate/task/175310392	Valid		system	Tile_018-043-000_0-000.jpg		2021-04-21 08:08:00	2021-04-21 10:58:00		NO		IN FOCUS
175310393	https://volunteer.ala.org.au/validate/task/175310393	Valid		system	Tile_018-044-000_0-000.jpg		2021-04-21 08:09:00	2021-04-21 10:58:00		NO		IN FOCUS
175310393	https://volunteer.ala.org.au/validate/task/175310393	Valid		system	Tile_018-044-000_0-000.jpg		2021-04-21 10:58:00	2021-04-21 10:58:00		NO		IN FOCUS
175310393	https://volunteer.ala.org.au/validate/task/175310393	Valid		system	Tile_018-044-000_0-000.jpg			2021-04-21 10:58:00		NO		IN FOCUS
175310393	https://volunteer.ala.org.au/validate/task/175310393	Valid		system	Tile_018-044-000_0-000.jpg		2021-04-21 10:14:00	2021-04-21 10:58:00		NO		IN FOCUS
175310394	https://volunteer.ala.org.au/validate/task/175310394	Valid		system	Tile_018-045-000_0-000.jpg			2021-04-21 10:58:00		NO		IN FOCUS
175310394	https://volunteer.ala.org.au/validate/task/175310394	Valid		system	Tile_018-045-000_0-000.jpg		2021-04-21 10:58:00	2021-04-21 10:58:00		NO		IN FOCUS
175310394	https://volunteer.ala.org.au/validate/task/175310394	Valid		system	Tile_018-045-000_0-000.jpg		2021-04-21 08:09:00	2021-04-21 10:58:00		NO		IN FOCUS
175310394	https://volunteer.ala.org.au/validate/task/175310394	Valid		system	Tile_018-045-000_0-000.jpg		2021-04-21 10:14:00	2021-04-21 10:58:00		NO		IN FOCUS
175310390	https://volunteer.ala.org.au/validate/task/175310390	Valid		system	Tile_018-041-000_0-000.jpg		2021-04-21 08:08:00	2021-04-21 10:58:00		NO		IN FOCUS
175310390	https://volunteer.ala.org.au/validate/task/175310390	Valid		system	Tile_018-041-000_0-000.jpg			2021-04-21 10:58:00		NO		IN FOCUS
175310390	https://volunteer.ala.org.au/validate/task/175310390	Valid		system	Tile_018-041-000_0-000.jpg		2021-04-21 10:13:00	2021-04-21 10:58:00		NO		IN FOCUS
175310390	https://volunteer.ala.org.au/validate/task/175310390	Valid		system	Tile_018-041-000_0-000.jpg		2021-04-21 10:58:00	2021-04-21 10:58:00		NO		IN FOCUS
175310395	https://volunteer.ala.org.au/validate/task/175310395	Valid		system	Tile_018-046-000_0-000.jpg		2021-04-21 08:09:00	2021-04-21 10:59:00		NO		IN FOCUS
175310395	https://volunteer.ala.org.au/validate/task/175310395	Valid		system	Tile_018-046-000_0-000.jpg			2021-04-21 10:59:00		NO		IN FOCUS
175310395	https://volunteer.ala.org.au/validate/task/175310395	Valid		system	Tile_018-046-000_0-000.jpg		2021-04-21 10:59:00	2021-04-21 10:59:00		NO		IN FOCUS
175310395	https://volunteer.ala.org.au/validate/task/175310395	Valid		system	Tile_018-046-000_0-000.jpg		2021-04-21 10:14:00	2021-04-21 10:59:00		NO		IN FOCUS
175310396	https://volunteer.ala.org.au/validate/task/175310396	Valid		system	Tile_018-047-000_0-000.jpg			2021-04-21 10:59:00		NO		IN FOCUS
175310396	https://volunteer.ala.org.au/validate/task/175310396	Valid		system	Tile_018-047-000_0-000.jpg		2021-04-21 10:59:00	2021-04-21 10:59:00		NO		IN FOCUS
175310396	https://volunteer.ala.org.au/validate/task/175310396	Valid		system	Tile_018-047-000_0-000.jpg		2021-04-21 08:09:00	2021-04-21 10:59:00		NO		IN FOCUS
175310396	https://volunteer.ala.org.au/validate/task/175310396	Valid		system	Tile_018-047-000_0-000.jpg		2021-04-21 10:14:00	2021-04-21 10:59:00		NO		IN FOCUS
175310397	https://volunteer.ala.org.au/validate/task/175310397	Valid		system	Tile_018-048-000_0-000.jpg		2021-04-21 08:09:00	2021-04-21 10:59:00		NO		IN FOCUS
175310397	https://volunteer.ala.org.au/validate/task/175310397	Valid		system	Tile_018-048-000_0-000.jpg		2021-04-21 10:59:00	2021-04-21 10:59:00		NO		IN FOCUS
175310397	https://volunteer.ala.org.au/validate/task/175310397	Valid		system	Tile_018-048-000_0-000.jpg			2021-04-21 10:59:00		NO		IN FOCUS
175310397	https://volunteer.ala.org.au/validate/task/175310397	Valid		system	Tile_018-048-000_0-000.jpg		2021-04-21 10:15:00	2021-04-21 10:59:00		NO		IN FOCUS
175310398	https://volunteer.ala.org.au/validate/task/175310398	Valid		system	Tile_018-049-000_0-000.jpg		2021-04-21 10:15:00	2021-04-21 10:59:00		NO		IN FOCUS
175310398	https://volunteer.ala.org.au/validate/task/175310398	Valid		system	Tile_018-049-000_0-000.jpg		2021-04-21 08:10:00	2021-04-21 10:59:00		NO		IN FOCUS
175310398	https://volunteer.ala.org.au/validate/task/175310398	Valid		system	Tile_018-049-000_0-000.jpg		2021-04-21 10:59:00	2021-04-21 10:59:00		NO		IN FOCUS
175310398	https://volunteer.ala.org.au/validate/task/175310398	Valid		system	Tile_018-049-000_0-000.jpg			2021-04-21 10:59:00		NO		IN FOCUS
175310400	https://volunteer.ala.org.au/validate/task/175310400	Valid		system	Tile_018-051-000_0-000.jpg		2021-04-21 10:15:00	2021-04-21 11:00:00		NO		IN FOCUS
175310400	https://volunteer.ala.org.au/validate/task/175310400	Valid		system	Tile_018-051-000_0-000.jpg		2021-04-21 11:00:00	2021-04-21 11:00:00		NO		IN FOCUS
175310400	https://volunteer.ala.org.au/validate/task/175310400	Valid		system	Tile_018-051-000_0-000.jpg		2021-04-21 08:10:00	2021-04-21 11:00:00		NO		IN FOCUS
175310400	https://volunteer.ala.org.au/validate/task/175310400	Valid		system	Tile_018-051-000_0-000.jpg			2021-04-21 11:00:00		NO		IN FOCUS
175310401	https://volunteer.ala.org.au/validate/task/175310401	Valid		system	Tile_018-052-000_0-000.jpg		2021-04-21 10:15:00	2021-04-21 11:00:00		NO		IN FOCUS
175310401	https://volunteer.ala.org.au/validate/task/175310401	Valid		system	Tile_018-052-000_0-000.jpg		2021-04-21 11:00:00	2021-04-21 11:00:00		NO		IN FOCUS
175310401	https://volunteer.ala.org.au/validate/task/175310401	Valid		system	Tile_018-052-000_0-000.jpg		2021-04-21 08:10:00	2021-04-21 11:00:00		NO		IN FOCUS
175310401	https://volunteer.ala.org.au/validate/task/175310401	Valid		system	Tile_018-052-000_0-000.jpg			2021-04-21 11:00:00		NO		IN FOCUS
175310402	https://volunteer.ala.org.au/validate/task/175310402	Valid		system	Tile_018-053-000_0-000.jpg		2021-04-21 10:15:00	2021-04-21 11:00:00		NO		IN FOCUS
175310402	https://volunteer.ala.org.au/validate/task/175310402	Valid		system	Tile_018-053-000_0-000.jpg		2021-04-21 08:10:00	2021-04-21 11:00:00		NO		IN FOCUS
175310402	https://volunteer.ala.org.au/validate/task/175310402	Valid		system	Tile_018-053-000_0-000.jpg		2021-04-21 11:00:00	2021-04-21 11:00:00		NO		IN FOCUS
175310402	https://volunteer.ala.org.au/validate/task/175310402	Valid		system	Tile_018-053-000_0-000.jpg			2021-04-21 11:00:00		NO		IN FOCUS
175310403	https://volunteer.ala.org.au/validate/task/175310403	Valid		system	Tile_018-054-000_0-000.jpg		2021-04-21 10:16:00	2021-04-21 11:00:00		NO		IN FOCUS
175310403	https://volunteer.ala.org.au/validate/task/175310403	Valid		system	Tile_018-054-000_0-000.jpg		2021-04-21 11:00:00	2021-04-21 11:00:00		NO		IN FOCUS
175310403	https://volunteer.ala.org.au/validate/task/175310403	Valid		system	Tile_018-054-000_0-000.jpg			2021-04-21 11:00:00		NO		IN FOCUS
175310403	https://volunteer.ala.org.au/validate/task/175310403	Valid		system	Tile_018-054-000_0-000.jpg		2021-04-21 08:11:00	2021-04-21 11:00:00		NO		IN FOCUS
175310404	https://volunteer.ala.org.au/validate/task/175310404	Valid		system	Tile_018-055-000_0-000.jpg		2021-04-21 08:11:00	2021-04-21 11:00:00		NO		IN FOCUS
175310404	https://volunteer.ala.org.au/validate/task/175310404	Valid		system	Tile_018-055-000_0-000.jpg		2021-04-21 11:00:00	2021-04-21 11:00:00		NO		IN FOCUS
175310404	https://volunteer.ala.org.au/validate/task/175310404	Valid		system	Tile_018-055-000_0-000.jpg		2021-04-21 10:16:00	2021-04-21 11:00:00		NO		IN FOCUS
175310404	https://volunteer.ala.org.au/validate/task/175310404	Valid		system	Tile_018-055-000_0-000.jpg			2021-04-21 11:00:00		NO		IN FOCUS
175310405	https://volunteer.ala.org.au/validate/task/175310405	Valid		system	Tile_018-056-000_0-000.jpg		2021-04-21 11:00:00	2021-04-21 11:00:00		NO		IN FOCUS
175310405	https://volunteer.ala.org.au/validate/task/175310405	Valid		system	Tile_018-056-000_0-000.jpg		2021-04-21 10:16:00	2021-04-21 11:00:00		NO		IN FOCUS
175310405	https://volunteer.ala.org.au/validate/task/175310405	Valid		system	Tile_018-056-000_0-000.jpg		2021-04-21 08:11:00	2021-04-21 11:00:00		NO		IN FOCUS
175310405	https://volunteer.ala.org.au/validate/task/175310405	Valid		system	Tile_018-056-000_0-000.jpg			2021-04-21 11:00:00		NO		IN FOCUS
175310406	https://volunteer.ala.org.au/validate/task/175310406	Valid		system	Tile_018-057-000_0-000.jpg			2021-04-21 11:01:00		NO		IN FOCUS
175310406	https://volunteer.ala.org.au/validate/task/175310406	Valid		system	Tile_018-057-000_0-000.jpg		2021-04-21 10:16:00	2021-04-21 11:01:00		NO		IN FOCUS
175310406	https://volunteer.ala.org.au/validate/task/175310406	Valid		system	Tile_018-057-000_0-000.jpg		2021-04-21 11:01:00	2021-04-21 11:01:00		NO		IN FOCUS
175310406	https://volunteer.ala.org.au/validate/task/175310406	Valid		system	Tile_018-057-000_0-000.jpg		2021-04-21 08:11:00	2021-04-21 11:01:00		NO		IN FOCUS
175310407	https://volunteer.ala.org.au/validate/task/175310407	Valid		system	Tile_018-058-000_0-000.jpg			2021-04-21 11:01:00		NO		IN FOCUS
175310407	https://volunteer.ala.org.au/validate/task/175310407	Valid		system	Tile_018-058-000_0-000.jpg		2021-04-21 10:16:00	2021-04-21 11:01:00		NO		IN FOCUS
175310407	https://volunteer.ala.org.au/validate/task/175310407	Valid		system	Tile_018-058-000_0-000.jpg		2021-04-21 08:11:00	2021-04-21 11:01:00		NO		IN FOCUS
175310407	https://volunteer.ala.org.au/validate/task/175310407	Valid		system	Tile_018-058-000_0-000.jpg		2021-04-21 11:01:00	2021-04-21 11:01:00		NO		IN FOCUS
175310408	https://volunteer.ala.org.au/validate/task/175310408	Valid		system	Tile_018-059-000_0-000.jpg		2021-04-21 11:01:00	2021-04-21 11:01:00		NO		IN FOCUS
175310408	https://volunteer.ala.org.au/validate/task/175310408	Valid		system	Tile_018-059-000_0-000.jpg			2021-04-21 11:01:00		NO		IN FOCUS
175310408	https://volunteer.ala.org.au/validate/task/175310408	Valid		system	Tile_018-059-000_0-000.jpg		2021-04-21 08:12:00	2021-04-21 11:01:00		NO		IN FOCUS
175310408	https://volunteer.ala.org.au/validate/task/175310408	Valid		system	Tile_018-059-000_0-000.jpg		2021-04-21 10:16:00	2021-04-21 11:01:00		NO		IN FOCUS
175310409	https://volunteer.ala.org.au/validate/task/175310409	Valid		system	Tile_018-060-000_0-000.jpg			2021-04-21 11:01:00		NO		IN FOCUS
175310409	https://volunteer.ala.org.au/validate/task/175310409	Valid		system	Tile_018-060-000_0-000.jpg		2021-04-21 10:16:00	2021-04-21 11:01:00		NO		IN FOCUS
175310409	https://volunteer.ala.org.au/validate/task/175310409	Valid		system	Tile_018-060-000_0-000.jpg		2021-04-21 11:01:00	2021-04-21 11:01:00		NO		IN FOCUS
175310409	https://volunteer.ala.org.au/validate/task/175310409	Valid		system	Tile_018-060-000_0-000.jpg		2021-04-21 08:12:00	2021-04-21 11:01:00		NO		IN FOCUS
175310410	https://volunteer.ala.org.au/validate/task/175310410	Valid		system	Tile_019-001-000_0-000.jpg		2021-04-21 10:17:00	2021-04-21 11:01:00		NO		IN FOCUS
175310410	https://volunteer.ala.org.au/validate/task/175310410	Valid		system	Tile_019-001-000_0-000.jpg		2021-04-21 08:12:00	2021-04-21 11:01:00		NO		IN FOCUS
175310410	https://volunteer.ala.org.au/validate/task/175310410	Valid		system	Tile_019-001-000_0-000.jpg		2021-04-21 11:01:00	2021-04-21 11:01:00		NO		IN FOCUS
175310410	https://volunteer.ala.org.au/validate/task/175310410	Valid		system	Tile_019-001-000_0-000.jpg			2021-04-21 11:01:00		NO		IN FOCUS
175310412	https://volunteer.ala.org.au/validate/task/175310412	Valid		system	Tile_019-003-000_0-000.jpg		2021-04-21 11:02:00	2021-04-21 11:02:00		NO		IN FOCUS
175310412	https://volunteer.ala.org.au/validate/task/175310412	Valid		system	Tile_019-003-000_0-000.jpg			2021-04-21 11:02:00		NO		IN FOCUS
175310412	https://volunteer.ala.org.au/validate/task/175310412	Valid		system	Tile_019-003-000_0-000.jpg		2021-04-21 08:12:00	2021-04-21 11:02:00		NO		IN FOCUS
175310412	https://volunteer.ala.org.au/validate/task/175310412	Valid		system	Tile_019-003-000_0-000.jpg		2021-04-21 10:17:00	2021-04-21 11:02:00		NO		IN FOCUS
175310413	https://volunteer.ala.org.au/validate/task/175310413	Valid		system	Tile_019-004-000_0-000.jpg			2021-04-21 11:02:00		NO		IN FOCUS
175310413	https://volunteer.ala.org.au/validate/task/175310413	Valid		system	Tile_019-004-000_0-000.jpg		2021-04-21 11:02:00	2021-04-21 11:02:00		NO		IN FOCUS
175310413	https://volunteer.ala.org.au/validate/task/175310413	Valid		system	Tile_019-004-000_0-000.jpg		2021-04-21 08:13:00	2021-04-21 11:02:00		NO		IN FOCUS
175310413	https://volunteer.ala.org.au/validate/task/175310413	Valid		system	Tile_019-004-000_0-000.jpg		2021-04-21 10:17:00	2021-04-21 11:02:00		NO		IN FOCUS
175310382	https://volunteer.ala.org.au/validate/task/175310382	Valid		system	Tile_018-033-000_0-000.jpg		2021-04-21 08:01:00	2021-04-21 11:03:00		NO		IN FOCUS
175310382	https://volunteer.ala.org.au/validate/task/175310382	Valid		system	Tile_018-033-000_0-000.jpg			2021-04-21 11:03:00		NO		IN FOCUS
175310382	https://volunteer.ala.org.au/validate/task/175310382	Valid		system	Tile_018-033-000_0-000.jpg		2021-04-21 11:03:00	2021-04-21 11:03:00		NO		IN FOCUS
175310382	https://volunteer.ala.org.au/validate/task/175310382	Valid		system	Tile_018-033-000_0-000.jpg		2021-04-21 10:56:00	2021-04-21 11:03:00		NO		IN FOCUS
175310414	https://volunteer.ala.org.au/validate/task/175310414	Valid		system	Tile_019-005-000_0-000.jpg			2021-04-21 11:03:00		NO		IN FOCUS
175310414	https://volunteer.ala.org.au/validate/task/175310414	Valid		system	Tile_019-005-000_0-000.jpg		2021-04-21 11:03:00	2021-04-21 11:03:00		NO		IN FOCUS
175310414	https://volunteer.ala.org.au/validate/task/175310414	Valid		system	Tile_019-005-000_0-000.jpg		2021-04-21 08:13:00	2021-04-21 11:03:00		NO		IN FOCUS
175310414	https://volunteer.ala.org.au/validate/task/175310414	Valid		system	Tile_019-005-000_0-000.jpg		2021-04-21 10:17:00	2021-04-21 11:03:00		NO		IN FOCUS
175310415	https://volunteer.ala.org.au/validate/task/175310415	Valid		system	Tile_019-006-000_0-000.jpg		2021-04-21 08:13:00	2021-04-21 11:03:00		NO		IN FOCUS
175310415	https://volunteer.ala.org.au/validate/task/175310415	Valid		system	Tile_019-006-000_0-000.jpg		2021-04-21 10:18:00	2021-04-21 11:03:00		NO		IN FOCUS
175310415	https://volunteer.ala.org.au/validate/task/175310415	Valid		system	Tile_019-006-000_0-000.jpg			2021-04-21 11:03:00		NO		IN FOCUS
175310415	https://volunteer.ala.org.au/validate/task/175310415	Valid		system	Tile_019-006-000_0-000.jpg		2021-04-21 11:03:00	2021-04-21 11:03:00		NO		IN FOCUS
175310416	https://volunteer.ala.org.au/validate/task/175310416	Valid		system	Tile_019-007-000_0-000.jpg			2021-04-21 11:03:00		NO		IN FOCUS
175310416	https://volunteer.ala.org.au/validate/task/175310416	Valid		system	Tile_019-007-000_0-000.jpg		2021-04-21 08:13:00	2021-04-21 11:03:00		NO		IN FOCUS
175310416	https://volunteer.ala.org.au/validate/task/175310416	Valid		system	Tile_019-007-000_0-000.jpg		2021-04-21 10:18:00	2021-04-21 11:03:00		NO		IN FOCUS
175310416	https://volunteer.ala.org.au/validate/task/175310416	Valid		system	Tile_019-007-000_0-000.jpg		2021-04-21 11:03:00	2021-04-21 11:03:00		NO		IN FOCUS
175310417	https://volunteer.ala.org.au/validate/task/175310417	Valid		system	Tile_019-008-000_0-000.jpg		2021-04-21 08:13:00	2021-04-21 11:03:00		NO		IN FOCUS
175310417	https://volunteer.ala.org.au/validate/task/175310417	Valid		system	Tile_019-008-000_0-000.jpg		2021-04-21 11:03:00	2021-04-21 11:03:00		NO		IN FOCUS
175310417	https://volunteer.ala.org.au/validate/task/175310417	Valid		system	Tile_019-008-000_0-000.jpg		2021-04-21 10:18:00	2021-04-21 11:03:00		NO		IN FOCUS
175310417	https://volunteer.ala.org.au/validate/task/175310417	Valid		system	Tile_019-008-000_0-000.jpg			2021-04-21 11:03:00		NO		IN FOCUS
175310418	https://volunteer.ala.org.au/validate/task/175310418	Valid		system	Tile_019-009-000_0-000.jpg		2021-04-21 10:18:00	2021-04-21 11:03:00		NO		IN FOCUS
175310418	https://volunteer.ala.org.au/validate/task/175310418	Valid		system	Tile_019-009-000_0-000.jpg		2021-04-21 08:14:00	2021-04-21 11:03:00		NO		IN FOCUS
175310418	https://volunteer.ala.org.au/validate/task/175310418	Valid		system	Tile_019-009-000_0-000.jpg			2021-04-21 11:03:00		NO		IN FOCUS
175310418	https://volunteer.ala.org.au/validate/task/175310418	Valid		system	Tile_019-009-000_0-000.jpg		2021-04-21 11:03:00	2021-04-21 11:03:00		NO		IN FOCUS
175310411	https://volunteer.ala.org.au/validate/task/175310411	Valid		system	Tile_019-002-000_0-000.jpg		2021-04-21 11:02:00	2021-04-21 11:04:00		NO		IN FOCUS
175310411	https://volunteer.ala.org.au/validate/task/175310411	Valid		system	Tile_019-002-000_0-000.jpg		2021-04-21 08:12:00	2021-04-21 11:04:00		NO		IN FOCUS
175310411	https://volunteer.ala.org.au/validate/task/175310411	Valid		system	Tile_019-002-000_0-000.jpg			2021-04-21 11:04:00		NO		IN FOCUS
175310411	https://volunteer.ala.org.au/validate/task/175310411	Valid		system	Tile_019-002-000_0-000.jpg		2021-04-21 11:04:00	2021-04-21 11:04:00		NO		IN FOCUS
175310419	https://volunteer.ala.org.au/validate/task/175310419	Valid		system	Tile_019-010-000_0-000.jpg		2021-04-21 11:04:00	2021-04-21 11:04:00		NO		IN FOCUS
175310419	https://volunteer.ala.org.au/validate/task/175310419	Valid		system	Tile_019-010-000_0-000.jpg		2021-04-21 10:18:00	2021-04-21 11:04:00		NO		IN FOCUS
175310419	https://volunteer.ala.org.au/validate/task/175310419	Valid		system	Tile_019-010-000_0-000.jpg			2021-04-21 11:04:00		NO		IN FOCUS
175310419	https://volunteer.ala.org.au/validate/task/175310419	Valid		system	Tile_019-010-000_0-000.jpg		2021-04-21 08:14:00	2021-04-21 11:04:00		NO		IN FOCUS
175310420	https://volunteer.ala.org.au/validate/task/175310420	Valid		system	Tile_019-011-000_0-000.jpg			2021-04-21 11:04:00		NO		IN FOCUS
175310420	https://volunteer.ala.org.au/validate/task/175310420	Valid		system	Tile_019-011-000_0-000.jpg		2021-04-21 08:14:00	2021-04-21 11:04:00		NO		IN FOCUS
175310420	https://volunteer.ala.org.au/validate/task/175310420	Valid		system	Tile_019-011-000_0-000.jpg		2021-04-21 10:18:00	2021-04-21 11:04:00		NO		IN FOCUS
175310420	https://volunteer.ala.org.au/validate/task/175310420	Valid		system	Tile_019-011-000_0-000.jpg		2021-04-21 11:04:00	2021-04-21 11:04:00		NO		IN FOCUS
175310421	https://volunteer.ala.org.au/validate/task/175310421	Valid		system	Tile_019-012-000_0-000.jpg		2021-04-21 11:04:00	2021-04-21 11:04:00		NO		IN FOCUS
175310421	https://volunteer.ala.org.au/validate/task/175310421	Valid		system	Tile_019-012-000_0-000.jpg		2021-04-21 10:19:00	2021-04-21 11:04:00		NO		IN FOCUS
175310421	https://volunteer.ala.org.au/validate/task/175310421	Valid		system	Tile_019-012-000_0-000.jpg			2021-04-21 11:04:00		NO		IN FOCUS
175310421	https://volunteer.ala.org.au/validate/task/175310421	Valid		system	Tile_019-012-000_0-000.jpg		2021-04-21 08:14:00	2021-04-21 11:04:00		NO		IN FOCUS
175310422	https://volunteer.ala.org.au/validate/task/175310422	Valid		system	Tile_019-013-000_0-000.jpg		2021-04-21 08:14:00	2021-04-21 11:04:00		NO		IN FOCUS
175310422	https://volunteer.ala.org.au/validate/task/175310422	Valid		system	Tile_019-013-000_0-000.jpg		2021-04-21 10:19:00	2021-04-21 11:04:00		NO		IN FOCUS
175310422	https://volunteer.ala.org.au/validate/task/175310422	Valid		system	Tile_019-013-000_0-000.jpg		2021-04-21 11:04:00	2021-04-21 11:04:00		NO		IN FOCUS
175310422	https://volunteer.ala.org.au/validate/task/175310422	Valid		system	Tile_019-013-000_0-000.jpg			2021-04-21 11:04:00		NO		IN FOCUS
175310423	https://volunteer.ala.org.au/validate/task/175310423	Valid		system	Tile_019-014-000_0-000.jpg		2021-04-21 08:15:00	2021-04-21 11:05:00		NO		IN FOCUS
175310423	https://volunteer.ala.org.au/validate/task/175310423	Valid		system	Tile_019-014-000_0-000.jpg			2021-04-21 11:05:00		NO		IN FOCUS
175310423	https://volunteer.ala.org.au/validate/task/175310423	Valid		system	Tile_019-014-000_0-000.jpg		2021-04-21 10:19:00	2021-04-21 11:05:00		NO		IN FOCUS
175310423	https://volunteer.ala.org.au/validate/task/175310423	Valid		system	Tile_019-014-000_0-000.jpg		2021-04-21 11:05:00	2021-04-21 11:05:00		NO		IN FOCUS
175310424	https://volunteer.ala.org.au/validate/task/175310424	Valid		system	Tile_019-015-000_0-000.jpg		2021-04-21 11:05:00	2021-04-21 11:05:00		NO		IN FOCUS
175310424	https://volunteer.ala.org.au/validate/task/175310424	Valid		system	Tile_019-015-000_0-000.jpg			2021-04-21 11:05:00		NO		IN FOCUS
175310424	https://volunteer.ala.org.au/validate/task/175310424	Valid		system	Tile_019-015-000_0-000.jpg		2021-04-21 08:15:00	2021-04-21 11:05:00		NO		IN FOCUS
175310424	https://volunteer.ala.org.au/validate/task/175310424	Valid		system	Tile_019-015-000_0-000.jpg		2021-04-21 10:19:00	2021-04-21 11:05:00		NO		IN FOCUS
175310425	https://volunteer.ala.org.au/validate/task/175310425	Valid		system	Tile_019-016-000_0-000.jpg		2021-04-21 11:05:00	2021-04-21 11:05:00		NO		IN FOCUS
175310425	https://volunteer.ala.org.au/validate/task/175310425	Valid		system	Tile_019-016-000_0-000.jpg			2021-04-21 11:05:00		NO		IN FOCUS
175310425	https://volunteer.ala.org.au/validate/task/175310425	Valid		system	Tile_019-016-000_0-000.jpg		2021-04-21 08:15:00	2021-04-21 11:05:00		NO		IN FOCUS
175310425	https://volunteer.ala.org.au/validate/task/175310425	Valid		system	Tile_019-016-000_0-000.jpg		2021-04-21 10:19:00	2021-04-21 11:05:00		NO		IN FOCUS
175310426	https://volunteer.ala.org.au/validate/task/175310426	Valid		system	Tile_019-017-000_0-000.jpg		2021-04-21 11:05:00	2021-04-21 11:05:00		NO		IN FOCUS
175310426	https://volunteer.ala.org.au/validate/task/175310426	Valid		system	Tile_019-017-000_0-000.jpg		2021-04-21 08:17:00	2021-04-21 11:05:00		NO		IN FOCUS
175310426	https://volunteer.ala.org.au/validate/task/175310426	Valid		system	Tile_019-017-000_0-000.jpg		2021-04-21 10:20:00	2021-04-21 11:05:00		NO		IN FOCUS
175310426	https://volunteer.ala.org.au/validate/task/175310426	Valid		system	Tile_019-017-000_0-000.jpg			2021-04-21 11:05:00		NO		IN FOCUS
175310427	https://volunteer.ala.org.au/validate/task/175310427	Valid		system	Tile_019-018-000_0-000.jpg		2021-04-21 11:06:00	2021-04-21 11:06:00		NO		IN FOCUS
175310427	https://volunteer.ala.org.au/validate/task/175310427	Valid		system	Tile_019-018-000_0-000.jpg		2021-04-21 08:17:00	2021-04-21 11:06:00		NO		IN FOCUS
175310427	https://volunteer.ala.org.au/validate/task/175310427	Valid		system	Tile_019-018-000_0-000.jpg		2021-04-21 10:20:00	2021-04-21 11:06:00		NO		IN FOCUS
175310427	https://volunteer.ala.org.au/validate/task/175310427	Valid		system	Tile_019-018-000_0-000.jpg		2021-04-21 11:06:00	2021-04-21 11:06:00		NO		IN FOCUS
175310427	https://volunteer.ala.org.au/validate/task/175310427	Valid		system	Tile_019-018-000_0-000.jpg			2021-04-21 11:06:00		NO		IN FOCUS
175310428	https://volunteer.ala.org.au/validate/task/175310428	Valid		system	Tile_019-019-000_0-000.jpg			2021-04-21 11:06:00		NO		IN FOCUS
175310428	https://volunteer.ala.org.au/validate/task/175310428	Valid		system	Tile_019-019-000_0-000.jpg		2021-04-21 08:17:00	2021-04-21 11:06:00		NO		IN FOCUS
175310428	https://volunteer.ala.org.au/validate/task/175310428	Valid		system	Tile_019-019-000_0-000.jpg		2021-04-21 11:06:00	2021-04-21 11:06:00		NO		IN FOCUS
175310428	https://volunteer.ala.org.au/validate/task/175310428	Valid		system	Tile_019-019-000_0-000.jpg		2021-04-21 10:20:00	2021-04-21 11:06:00		NO		IN FOCUS
175310429	https://volunteer.ala.org.au/validate/task/175310429	Valid		system	Tile_019-020-000_0-000.jpg		2021-04-21 08:18:00	2021-04-21 11:06:00		NO		IN FOCUS
175310429	https://volunteer.ala.org.au/validate/task/175310429	Valid		system	Tile_019-020-000_0-000.jpg		2021-04-21 10:20:00	2021-04-21 11:06:00		NO		IN FOCUS
175310429	https://volunteer.ala.org.au/validate/task/175310429	Valid		system	Tile_019-020-000_0-000.jpg		2021-04-21 11:06:00	2021-04-21 11:06:00		NO		IN FOCUS
175310429	https://volunteer.ala.org.au/validate/task/175310429	Valid		system	Tile_019-020-000_0-000.jpg			2021-04-21 11:06:00		NO		IN FOCUS
175310429	https://volunteer.ala.org.au/validate/task/175310429	Valid		system	Tile_019-020-000_0-000.jpg		2021-04-21 11:06:00	2021-04-21 11:06:00		NO		IN FOCUS
175310430	https://volunteer.ala.org.au/validate/task/175310430	Valid		system	Tile_019-021-000_0-000.jpg		2021-04-21 11:06:00	2021-04-21 11:06:00		NO		IN FOCUS
175310430	https://volunteer.ala.org.au/validate/task/175310430	Valid		system	Tile_019-021-000_0-000.jpg			2021-04-21 11:06:00		NO		IN FOCUS
175310430	https://volunteer.ala.org.au/validate/task/175310430	Valid		system	Tile_019-021-000_0-000.jpg		2021-04-21 08:18:00	2021-04-21 11:06:00		NO		IN FOCUS
175310430	https://volunteer.ala.org.au/validate/task/175310430	Valid		system	Tile_019-021-000_0-000.jpg		2021-04-21 11:08:00	2021-04-21 11:06:00		NO		IN FOCUS
175310430	https://volunteer.ala.org.au/validate/task/175310430	Valid		system	Tile_019-021-000_0-000.jpg		2021-04-21 10:20:00	2021-04-21 11:06:00		NO		IN FOCUS
175310431	https://volunteer.ala.org.au/validate/task/175310431	Valid		system	Tile_019-022-000_0-000.jpg		2021-04-21 11:07:00	2021-04-21 11:07:00		NO		IN FOCUS
175310431	https://volunteer.ala.org.au/validate/task/175310431	Valid		system	Tile_019-022-000_0-000.jpg		2021-04-21 10:21:00	2021-04-21 11:07:00		NO		IN FOCUS
175310431	https://volunteer.ala.org.au/validate/task/175310431	Valid		system	Tile_019-022-000_0-000.jpg		2021-04-21 11:07:00	2021-04-21 11:07:00		NO		IN FOCUS
175310431	https://volunteer.ala.org.au/validate/task/175310431	Valid		system	Tile_019-022-000_0-000.jpg			2021-04-21 11:07:00		NO		IN FOCUS
175310431	https://volunteer.ala.org.au/validate/task/175310431	Valid		system	Tile_019-022-000_0-000.jpg		2021-04-21 08:18:00	2021-04-21 11:07:00		NO		IN FOCUS
175310432	https://volunteer.ala.org.au/validate/task/175310432	Valid		system	Tile_019-023-000_0-000.jpg		2021-04-21 08:18:00	2021-04-21 11:07:00		NO		IN FOCUS
175310432	https://volunteer.ala.org.au/validate/task/175310432	Valid		system	Tile_019-023-000_0-000.jpg		2021-04-21 11:07:00	2021-04-21 11:07:00		NO		IN FOCUS
175310432	https://volunteer.ala.org.au/validate/task/175310432	Valid		system	Tile_019-023-000_0-000.jpg			2021-04-21 11:07:00		NO		IN FOCUS
175310432	https://volunteer.ala.org.au/validate/task/175310432	Valid		system	Tile_019-023-000_0-000.jpg		2021-04-21 10:21:00	2021-04-21 11:07:00		NO		IN FOCUS
175310434	https://volunteer.ala.org.au/validate/task/175310434	Valid		system	Tile_019-025-000_0-000.jpg		2021-04-21 10:21:00	2021-04-21 11:08:00		NO		IN FOCUS
175310434	https://volunteer.ala.org.au/validate/task/175310434	Valid		system	Tile_019-025-000_0-000.jpg		2021-04-21 11:08:00	2021-04-21 11:08:00		NO		IN FOCUS
175310434	https://volunteer.ala.org.au/validate/task/175310434	Valid		system	Tile_019-025-000_0-000.jpg			2021-04-21 11:08:00		NO		IN FOCUS
175310434	https://volunteer.ala.org.au/validate/task/175310434	Valid		system	Tile_019-025-000_0-000.jpg		2021-04-21 08:19:00	2021-04-21 11:08:00		NO		IN FOCUS
175310435	https://volunteer.ala.org.au/validate/task/175310435	Valid		system	Tile_019-026-000_0-000.jpg		2021-04-21 08:19:00	2021-04-21 11:08:00		NO		IN FOCUS
175310435	https://volunteer.ala.org.au/validate/task/175310435	Valid		system	Tile_019-026-000_0-000.jpg		2021-04-21 10:21:00	2021-04-21 11:08:00		NO		IN FOCUS
175310435	https://volunteer.ala.org.au/validate/task/175310435	Valid		system	Tile_019-026-000_0-000.jpg		2021-04-21 11:08:00	2021-04-21 11:08:00		NO		IN FOCUS
175310435	https://volunteer.ala.org.au/validate/task/175310435	Valid		system	Tile_019-026-000_0-000.jpg			2021-04-21 11:08:00		NO		IN FOCUS
175310436	https://volunteer.ala.org.au/validate/task/175310436	Valid		system	Tile_019-027-000_0-000.jpg		2021-04-21 11:08:00	2021-04-21 11:08:00		NO		IN FOCUS
175310436	https://volunteer.ala.org.au/validate/task/175310436	Valid		system	Tile_019-027-000_0-000.jpg		2021-04-21 08:19:00	2021-04-21 11:08:00		NO		IN FOCUS
175310436	https://volunteer.ala.org.au/validate/task/175310436	Valid		system	Tile_019-027-000_0-000.jpg			2021-04-21 11:08:00		NO		IN FOCUS
175310436	https://volunteer.ala.org.au/validate/task/175310436	Valid		system	Tile_019-027-000_0-000.jpg		2021-04-21 11:09:00	2021-04-21 11:08:00		NO		IN FOCUS
175310436	https://volunteer.ala.org.au/validate/task/175310436	Valid		system	Tile_019-027-000_0-000.jpg		2021-04-21 10:21:00	2021-04-21 11:08:00		NO		IN FOCUS
175310438	https://volunteer.ala.org.au/validate/task/175310438	Valid		system	Tile_019-029-000_0-000.jpg		2021-04-21 08:19:00	2021-04-21 11:09:00		NO		IN FOCUS
175310438	https://volunteer.ala.org.au/validate/task/175310438	Valid		system	Tile_019-029-000_0-000.jpg		2021-04-21 11:09:00	2021-04-21 11:09:00		NO		IN FOCUS
175310438	https://volunteer.ala.org.au/validate/task/175310438	Valid		system	Tile_019-029-000_0-000.jpg			2021-04-21 11:09:00		NO		IN FOCUS
175310438	https://volunteer.ala.org.au/validate/task/175310438	Valid		system	Tile_019-029-000_0-000.jpg		2021-04-21 10:22:00	2021-04-21 11:09:00		NO		IN FOCUS
175310437	https://volunteer.ala.org.au/validate/task/175310437	Valid		system	Tile_019-028-000_0-000.jpg		2021-04-21 10:22:00	2021-04-21 11:10:00		NO		IN FOCUS
175310437	https://volunteer.ala.org.au/validate/task/175310437	Valid		system	Tile_019-028-000_0-000.jpg			2021-04-21 11:10:00		NO		IN FOCUS
175310437	https://volunteer.ala.org.au/validate/task/175310437	Valid		system	Tile_019-028-000_0-000.jpg		2021-04-21 11:11:00	2021-04-21 11:10:00		NO		IN FOCUS
175310437	https://volunteer.ala.org.au/validate/task/175310437	Valid		system	Tile_019-028-000_0-000.jpg		2021-04-21 11:10:00	2021-04-21 11:10:00		NO		IN FOCUS
175310437	https://volunteer.ala.org.au/validate/task/175310437	Valid		system	Tile_019-028-000_0-000.jpg		2021-04-21 08:19:00	2021-04-21 11:10:00		NO		IN FOCUS
175310440	https://volunteer.ala.org.au/validate/task/175310440	Valid		system	Tile_019-031-000_0-000.jpg		2021-04-21 08:21:00	2021-04-21 11:11:00		NO		IN FOCUS
175310440	https://volunteer.ala.org.au/validate/task/175310440	Valid		system	Tile_019-031-000_0-000.jpg		2021-04-21 10:22:00	2021-04-21 11:11:00		NO		IN FOCUS
175310440	https://volunteer.ala.org.au/validate/task/175310440	Valid		system	Tile_019-031-000_0-000.jpg		2021-04-21 11:11:00	2021-04-21 11:11:00		NO		IN FOCUS
175310440	https://volunteer.ala.org.au/validate/task/175310440	Valid		system	Tile_019-031-000_0-000.jpg			2021-04-21 11:11:00		NO		IN FOCUS
175310441	https://volunteer.ala.org.au/validate/task/175310441	Valid		system	Tile_019-032-000_0-000.jpg		2021-04-21 10:22:00	2021-04-21 11:12:00		NO		IN FOCUS
175310441	https://volunteer.ala.org.au/validate/task/175310441	Valid		system	Tile_019-032-000_0-000.jpg		2021-04-21 08:22:00	2021-04-21 11:12:00		NO		IN FOCUS
175310441	https://volunteer.ala.org.au/validate/task/175310441	Valid		system	Tile_019-032-000_0-000.jpg		2021-04-21 11:12:00	2021-04-21 11:12:00		NO		IN FOCUS
175310441	https://volunteer.ala.org.au/validate/task/175310441	Valid		system	Tile_019-032-000_0-000.jpg		2021-04-21 11:12:00	2021-04-21 11:12:00		NO		IN FOCUS
175310441	https://volunteer.ala.org.au/validate/task/175310441	Valid		system	Tile_019-032-000_0-000.jpg			2021-04-21 11:12:00		NO		IN FOCUS
175310380	https://volunteer.ala.org.au/validate/task/175310380	Valid		system	Tile_018-031-000_0-000.jpg		2021-04-21 08:00:00	2021-04-21 11:13:00		NO		IN FOCUS
175310380	https://volunteer.ala.org.au/validate/task/175310380	Valid		system	Tile_018-031-000_0-000.jpg			2021-04-21 11:13:00		NO		IN FOCUS
175310380	https://volunteer.ala.org.au/validate/task/175310380	Valid		system	Tile_018-031-000_0-000.jpg		2021-04-21 11:12:00	2021-04-21 11:13:00		NO		IN FOCUS
175310380	https://volunteer.ala.org.au/validate/task/175310380	Valid		system	Tile_018-031-000_0-000.jpg		2021-04-21 10:56:00	2021-04-21 11:13:00		NO		IN FOCUS
175310443	https://volunteer.ala.org.au/validate/task/175310443	Valid		system	Tile_019-034-000_0-000.jpg		2021-04-21 11:13:00	2021-04-21 11:13:00		NO		IN FOCUS
175310443	https://volunteer.ala.org.au/validate/task/175310443	Valid		system	Tile_019-034-000_0-000.jpg		2021-04-21 11:13:00	2021-04-21 11:13:00		NO		IN FOCUS
175310443	https://volunteer.ala.org.au/validate/task/175310443	Valid		system	Tile_019-034-000_0-000.jpg			2021-04-21 11:13:00		NO		IN FOCUS
175310443	https://volunteer.ala.org.au/validate/task/175310443	Valid		system	Tile_019-034-000_0-000.jpg		2021-04-21 08:22:00	2021-04-21 11:13:00		NO		IN FOCUS
175310443	https://volunteer.ala.org.au/validate/task/175310443	Valid		system	Tile_019-034-000_0-000.jpg		2021-04-21 10:23:00	2021-04-21 11:13:00		NO		IN FOCUS
175310442	https://volunteer.ala.org.au/validate/task/175310442	Valid		system	Tile_019-033-000_0-000.jpg		2021-04-21 10:22:00	2021-04-21 11:14:00		NO		IN FOCUS
175310442	https://volunteer.ala.org.au/validate/task/175310442	Valid		system	Tile_019-033-000_0-000.jpg		2021-04-21 11:14:00	2021-04-21 11:14:00		NO		IN FOCUS
175310442	https://volunteer.ala.org.au/validate/task/175310442	Valid		system	Tile_019-033-000_0-000.jpg		2021-04-21 08:22:00	2021-04-21 11:14:00		NO		IN FOCUS
175310442	https://volunteer.ala.org.au/validate/task/175310442	Valid		system	Tile_019-033-000_0-000.jpg		2021-04-21 11:13:00	2021-04-21 11:14:00	1	YES	MIDDLE	IN FOCUS		Unknown
175310442	https://volunteer.ala.org.au/validate/task/175310442	Valid		system	Tile_019-033-000_0-000.jpg			2021-04-21 11:14:00		NO		IN FOCUS
175310446	https://volunteer.ala.org.au/validate/task/175310446	Valid		system	Tile_019-037-000_0-000.jpg		2021-04-21 08:23:00	2021-04-21 11:15:00		NO		IN FOCUS
175310446	https://volunteer.ala.org.au/validate/task/175310446	Valid		system	Tile_019-037-000_0-000.jpg		2021-04-21 10:24:00	2021-04-21 11:15:00		NO		IN FOCUS
175310446	https://volunteer.ala.org.au/validate/task/175310446	Valid		system	Tile_019-037-000_0-000.jpg			2021-04-21 11:15:00		NO		IN FOCUS
175310446	https://volunteer.ala.org.au/validate/task/175310446	Valid		system	Tile_019-037-000_0-000.jpg		2021-04-21 11:15:00	2021-04-21 11:15:00		NO		IN FOCUS
175310447	https://volunteer.ala.org.au/validate/task/175310447	Valid		system	Tile_019-038-000_0-000.jpg		2021-04-21 10:24:00	2021-04-21 11:15:00		NO		IN FOCUS
175310447	https://volunteer.ala.org.au/validate/task/175310447	Valid		system	Tile_019-038-000_0-000.jpg		2021-04-21 08:23:00	2021-04-21 11:15:00		NO		IN FOCUS
175310447	https://volunteer.ala.org.au/validate/task/175310447	Valid		system	Tile_019-038-000_0-000.jpg		2021-04-21 11:15:00	2021-04-21 11:15:00		NO		IN FOCUS
175310447	https://volunteer.ala.org.au/validate/task/175310447	Valid		system	Tile_019-038-000_0-000.jpg			2021-04-21 11:15:00		NO		IN FOCUS
175310448	https://volunteer.ala.org.au/validate/task/175310448	Valid		system	Tile_019-039-000_0-000.jpg		2021-04-21 08:23:00	2021-04-21 11:16:00		NO		IN FOCUS
175310448	https://volunteer.ala.org.au/validate/task/175310448	Valid		system	Tile_019-039-000_0-000.jpg		2021-04-21 10:24:00	2021-04-21 11:16:00		NO		IN FOCUS
175310448	https://volunteer.ala.org.au/validate/task/175310448	Valid		system	Tile_019-039-000_0-000.jpg			2021-04-21 11:16:00		NO		IN FOCUS
175310448	https://volunteer.ala.org.au/validate/task/175310448	Valid		system	Tile_019-039-000_0-000.jpg		2021-04-21 11:16:00	2021-04-21 11:16:00		NO		IN FOCUS
175310449	https://volunteer.ala.org.au/validate/task/175310449	Valid		system	Tile_019-040-000_0-000.jpg		2021-04-21 11:16:00	2021-04-21 11:16:00		NO		IN FOCUS
175310449	https://volunteer.ala.org.au/validate/task/175310449	Valid		system	Tile_019-040-000_0-000.jpg		2021-04-21 08:23:00	2021-04-21 11:16:00		NO		IN FOCUS
175310449	https://volunteer.ala.org.au/validate/task/175310449	Valid		system	Tile_019-040-000_0-000.jpg			2021-04-21 11:16:00		NO		IN FOCUS
175310449	https://volunteer.ala.org.au/validate/task/175310449	Valid		system	Tile_019-040-000_0-000.jpg		2021-04-21 10:24:00	2021-04-21 11:16:00		NO		IN FOCUS
175310450	https://volunteer.ala.org.au/validate/task/175310450	Valid		system	Tile_019-041-000_0-000.jpg			2021-04-21 11:17:00		NO		IN FOCUS
175310450	https://volunteer.ala.org.au/validate/task/175310450	Valid		system	Tile_019-041-000_0-000.jpg		2021-04-21 11:17:00	2021-04-21 11:17:00		NO		IN FOCUS
175310450	https://volunteer.ala.org.au/validate/task/175310450	Valid		system	Tile_019-041-000_0-000.jpg		2021-04-21 10:24:00	2021-04-21 11:17:00		NO		IN FOCUS
175310450	https://volunteer.ala.org.au/validate/task/175310450	Valid		system	Tile_019-041-000_0-000.jpg		2021-04-21 08:23:00	2021-04-21 11:17:00		NO		IN FOCUS
175310451	https://volunteer.ala.org.au/validate/task/175310451	Valid		system	Tile_019-042-000_0-000.jpg		2021-04-21 11:19:00	2021-04-21 11:17:00		NO		IN FOCUS
175310451	https://volunteer.ala.org.au/validate/task/175310451	Valid		system	Tile_019-042-000_0-000.jpg			2021-04-21 11:17:00		NO		IN FOCUS
175310451	https://volunteer.ala.org.au/validate/task/175310451	Valid		system	Tile_019-042-000_0-000.jpg		2021-04-21 08:24:00	2021-04-21 11:17:00		NO		IN FOCUS
175310451	https://volunteer.ala.org.au/validate/task/175310451	Valid		system	Tile_019-042-000_0-000.jpg		2021-04-21 11:17:00	2021-04-21 11:17:00		NO		IN FOCUS
175310451	https://volunteer.ala.org.au/validate/task/175310451	Valid		system	Tile_019-042-000_0-000.jpg		2021-04-21 10:24:00	2021-04-21 11:17:00		NO		IN FOCUS
175310452	https://volunteer.ala.org.au/validate/task/175310452	Valid		system	Tile_019-043-000_0-000.jpg		2021-04-21 11:17:00	2021-04-21 11:17:00		NO		IN FOCUS
175310452	https://volunteer.ala.org.au/validate/task/175310452	Valid		system	Tile_019-043-000_0-000.jpg			2021-04-21 11:17:00		NO		IN FOCUS
175310452	https://volunteer.ala.org.au/validate/task/175310452	Valid		system	Tile_019-043-000_0-000.jpg		2021-04-21 08:24:00	2021-04-21 11:17:00		NO		IN FOCUS
175310452	https://volunteer.ala.org.au/validate/task/175310452	Valid		system	Tile_019-043-000_0-000.jpg		2021-04-21 11:18:00	2021-04-21 11:17:00		NO		IN FOCUS
175310452	https://volunteer.ala.org.au/validate/task/175310452	Valid		system	Tile_019-043-000_0-000.jpg		2021-04-21 10:25:00	2021-04-21 11:17:00		NO		IN FOCUS
175310454	https://volunteer.ala.org.au/validate/task/175310454	Valid		system	Tile_019-045-000_0-000.jpg		2021-04-21 11:18:00	2021-04-21 11:18:00		NO		IN FOCUS
175310454	https://volunteer.ala.org.au/validate/task/175310454	Valid		system	Tile_019-045-000_0-000.jpg		2021-04-21 08:25:00	2021-04-21 11:18:00		NO		IN FOCUS
175310454	https://volunteer.ala.org.au/validate/task/175310454	Valid		system	Tile_019-045-000_0-000.jpg		2021-04-21 10:25:00	2021-04-21 11:18:00		NO		IN FOCUS
175310454	https://volunteer.ala.org.au/validate/task/175310454	Valid		system	Tile_019-045-000_0-000.jpg			2021-04-21 11:18:00		NO		IN FOCUS
175310456	https://volunteer.ala.org.au/validate/task/175310456	Valid		system	Tile_019-047-000_0-000.jpg		2021-04-21 10:25:00	2021-04-21 11:20:00		NO		IN FOCUS
175310456	https://volunteer.ala.org.au/validate/task/175310456	Valid		system	Tile_019-047-000_0-000.jpg		2021-04-21 11:20:00	2021-04-21 11:20:00		NO		IN FOCUS
175310456	https://volunteer.ala.org.au/validate/task/175310456	Valid		system	Tile_019-047-000_0-000.jpg			2021-04-21 11:20:00		NO		IN FOCUS
175310456	https://volunteer.ala.org.au/validate/task/175310456	Valid		system	Tile_019-047-000_0-000.jpg		2021-04-21 08:25:00	2021-04-21 11:20:00		NO		IN FOCUS
175310458	https://volunteer.ala.org.au/validate/task/175310458	Valid		system	Tile_019-049-000_0-000.jpg		2021-04-21 10:25:00	2021-04-21 11:21:00		NO		IN FOCUS
175310458	https://volunteer.ala.org.au/validate/task/175310458	Valid		system	Tile_019-049-000_0-000.jpg		2021-04-21 08:51:00	2021-04-21 11:21:00		NO		IN FOCUS
175310458	https://volunteer.ala.org.au/validate/task/175310458	Valid		system	Tile_019-049-000_0-000.jpg		2021-04-21 11:21:00	2021-04-21 11:21:00		NO		IN FOCUS
175310458	https://volunteer.ala.org.au/validate/task/175310458	Valid		system	Tile_019-049-000_0-000.jpg			2021-04-21 11:21:00		NO		IN FOCUS
175310459	https://volunteer.ala.org.au/validate/task/175310459	Valid		system	Tile_019-050-000_0-000.jpg		2021-04-21 10:26:00	2021-04-21 11:21:00		NO		IN FOCUS
175310459	https://volunteer.ala.org.au/validate/task/175310459	Valid		system	Tile_019-050-000_0-000.jpg		2021-04-21 08:51:00	2021-04-21 11:21:00		NO		IN FOCUS
175310459	https://volunteer.ala.org.au/validate/task/175310459	Valid		system	Tile_019-050-000_0-000.jpg			2021-04-21 11:21:00		NO		IN FOCUS
175310459	https://volunteer.ala.org.au/validate/task/175310459	Valid		system	Tile_019-050-000_0-000.jpg		2021-04-21 11:21:00	2021-04-21 11:21:00		NO		IN FOCUS
175310462	https://volunteer.ala.org.au/validate/task/175310462	Valid		system	Tile_019-053-000_0-000.jpg			2021-04-21 11:23:00		NO		IN FOCUS
175310462	https://volunteer.ala.org.au/validate/task/175310462	Valid		system	Tile_019-053-000_0-000.jpg		2021-04-21 08:51:00	2021-04-21 11:23:00		NO		IN FOCUS
175310462	https://volunteer.ala.org.au/validate/task/175310462	Valid		system	Tile_019-053-000_0-000.jpg		2021-04-21 11:23:00	2021-04-21 11:23:00		NO		IN FOCUS
175310462	https://volunteer.ala.org.au/validate/task/175310462	Valid		system	Tile_019-053-000_0-000.jpg		2021-04-21 10:26:00	2021-04-21 11:23:00		NO		IN FOCUS
175310463	https://volunteer.ala.org.au/validate/task/175310463	Valid		system	Tile_019-054-000_0-000.jpg		2021-04-21 10:26:00	2021-04-21 11:23:00		NO		IN FOCUS
175310463	https://volunteer.ala.org.au/validate/task/175310463	Valid		system	Tile_019-054-000_0-000.jpg		2021-04-21 08:52:00	2021-04-21 11:23:00		NO		IN FOCUS
175310463	https://volunteer.ala.org.au/validate/task/175310463	Valid		system	Tile_019-054-000_0-000.jpg		2021-04-21 11:23:00	2021-04-21 11:23:00		NO		IN FOCUS
175310463	https://volunteer.ala.org.au/validate/task/175310463	Valid		system	Tile_019-054-000_0-000.jpg			2021-04-21 11:23:00		NO		IN FOCUS
175310463	https://volunteer.ala.org.au/validate/task/175310463	Valid		system	Tile_019-054-000_0-000.jpg		2021-04-21 11:23:00	2021-04-21 11:23:00		NO		IN FOCUS
175310464	https://volunteer.ala.org.au/validate/task/175310464	Valid		system	Tile_019-055-000_0-000.jpg			2021-04-21 11:23:00		NO		IN FOCUS
175310464	https://volunteer.ala.org.au/validate/task/175310464	Valid		system	Tile_019-055-000_0-000.jpg		2021-04-21 08:52:00	2021-04-21 11:23:00		NO		IN FOCUS
175310464	https://volunteer.ala.org.au/validate/task/175310464	Valid		system	Tile_019-055-000_0-000.jpg		2021-04-21 11:24:00	2021-04-21 11:23:00		NO		IN FOCUS
175310464	https://volunteer.ala.org.au/validate/task/175310464	Valid		system	Tile_019-055-000_0-000.jpg		2021-04-21 11:23:00	2021-04-21 11:23:00		NO		IN FOCUS
175310464	https://volunteer.ala.org.au/validate/task/175310464	Valid		system	Tile_019-055-000_0-000.jpg		2021-04-21 10:26:00	2021-04-21 11:23:00		NO		IN FOCUS
175310465	https://volunteer.ala.org.au/validate/task/175310465	Valid		system	Tile_019-056-000_0-000.jpg			2021-04-21 11:24:00		NO		IN FOCUS
175310465	https://volunteer.ala.org.au/validate/task/175310465	Valid		system	Tile_019-056-000_0-000.jpg		2021-04-21 08:52:00	2021-04-21 11:24:00		NO		IN FOCUS
175310465	https://volunteer.ala.org.au/validate/task/175310465	Valid		system	Tile_019-056-000_0-000.jpg		2021-04-21 10:27:00	2021-04-21 11:24:00		NO		IN FOCUS
175310465	https://volunteer.ala.org.au/validate/task/175310465	Valid		system	Tile_019-056-000_0-000.jpg		2021-04-21 11:24:00	2021-04-21 11:24:00		NO		IN FOCUS
175310466	https://volunteer.ala.org.au/validate/task/175310466	Valid		system	Tile_019-057-000_0-000.jpg		2021-04-21 11:24:00	2021-04-21 11:24:00		NO		IN FOCUS
175310466	https://volunteer.ala.org.au/validate/task/175310466	Valid		system	Tile_019-057-000_0-000.jpg		2021-04-21 11:24:00	2021-04-21 11:24:00		NO		IN FOCUS
175310466	https://volunteer.ala.org.au/validate/task/175310466	Valid		system	Tile_019-057-000_0-000.jpg			2021-04-21 11:24:00		NO		IN FOCUS
175310466	https://volunteer.ala.org.au/validate/task/175310466	Valid		system	Tile_019-057-000_0-000.jpg		2021-04-21 10:27:00	2021-04-21 11:24:00		NO		IN FOCUS
175310466	https://volunteer.ala.org.au/validate/task/175310466	Valid		system	Tile_019-057-000_0-000.jpg		2021-04-21 08:52:00	2021-04-21 11:24:00		NO		IN FOCUS
175310467	https://volunteer.ala.org.au/validate/task/175310467	Valid		system	Tile_019-058-000_0-000.jpg		2021-04-21 08:52:00	2021-04-21 11:24:00		NO		IN FOCUS
175310467	https://volunteer.ala.org.au/validate/task/175310467	Valid		system	Tile_019-058-000_0-000.jpg			2021-04-21 11:24:00		NO		IN FOCUS
175310467	https://volunteer.ala.org.au/validate/task/175310467	Valid		system	Tile_019-058-000_0-000.jpg		2021-04-21 11:24:00	2021-04-21 11:24:00		NO		IN FOCUS
175310467	https://volunteer.ala.org.au/validate/task/175310467	Valid		system	Tile_019-058-000_0-000.jpg		2021-04-21 11:24:00	2021-04-21 11:24:00		NO		IN FOCUS
175310467	https://volunteer.ala.org.au/validate/task/175310467	Valid		system	Tile_019-058-000_0-000.jpg		2021-04-21 10:27:00	2021-04-21 11:24:00		NO		IN FOCUS
175310468	https://volunteer.ala.org.au/validate/task/175310468	Valid		system	Tile_019-059-000_0-000.jpg			2021-04-21 11:24:00		NO		IN FOCUS
175310468	https://volunteer.ala.org.au/validate/task/175310468	Valid		system	Tile_019-059-000_0-000.jpg		2021-04-21 10:27:00	2021-04-21 11:24:00		NO		IN FOCUS
175310468	https://volunteer.ala.org.au/validate/task/175310468	Valid		system	Tile_019-059-000_0-000.jpg		2021-04-21 11:24:00	2021-04-21 11:24:00		NO		IN FOCUS
175310468	https://volunteer.ala.org.au/validate/task/175310468	Valid		system	Tile_019-059-000_0-000.jpg		2021-04-21 11:25:00	2021-04-21 11:24:00		NO		IN FOCUS
175310468	https://volunteer.ala.org.au/validate/task/175310468	Valid		system	Tile_019-059-000_0-000.jpg		2021-04-21 08:53:00	2021-04-21 11:24:00		NO		IN FOCUS
175310469	https://volunteer.ala.org.au/validate/task/175310469	Valid		system	Tile_019-060-000_0-000.jpg		2021-04-21 11:25:00	2021-04-21 11:25:00		NO		IN FOCUS
175310469	https://volunteer.ala.org.au/validate/task/175310469	Valid		system	Tile_019-060-000_0-000.jpg		2021-04-21 11:25:00	2021-04-21 11:25:00		NO		IN FOCUS
175310469	https://volunteer.ala.org.au/validate/task/175310469	Valid		system	Tile_019-060-000_0-000.jpg			2021-04-21 11:25:00		NO		IN FOCUS
175310469	https://volunteer.ala.org.au/validate/task/175310469	Valid		system	Tile_019-060-000_0-000.jpg		2021-04-21 10:27:00	2021-04-21 11:25:00		NO		IN FOCUS
175310469	https://volunteer.ala.org.au/validate/task/175310469	Valid		system	Tile_019-060-000_0-000.jpg		2021-04-21 08:53:00	2021-04-21 11:25:00		NO		IN FOCUS
175310472	https://volunteer.ala.org.au/validate/task/175310472	Valid		system	Tile_020-003-000_0-000.jpg		2021-04-21 08:53:00	2021-04-21 11:26:00		NO		IN FOCUS
175310472	https://volunteer.ala.org.au/validate/task/175310472	Valid		system	Tile_020-003-000_0-000.jpg		2021-04-21 11:26:00	2021-04-21 11:26:00		NO		IN FOCUS
175310472	https://volunteer.ala.org.au/validate/task/175310472	Valid		system	Tile_020-003-000_0-000.jpg		2021-04-21 10:28:00	2021-04-21 11:26:00		NO		IN FOCUS
175310472	https://volunteer.ala.org.au/validate/task/175310472	Valid		system	Tile_020-003-000_0-000.jpg			2021-04-21 11:26:00		NO		IN FOCUS
175310472	https://volunteer.ala.org.au/validate/task/175310472	Valid		system	Tile_020-003-000_0-000.jpg		2021-04-21 11:26:00	2021-04-21 11:26:00		NO		IN FOCUS
175310473	https://volunteer.ala.org.au/validate/task/175310473	Valid		system	Tile_020-004-000_0-000.jpg		2021-04-21 10:28:00	2021-04-21 11:26:00		NO		IN FOCUS
175310473	https://volunteer.ala.org.au/validate/task/175310473	Valid		system	Tile_020-004-000_0-000.jpg		2021-04-21 11:26:00	2021-04-21 11:26:00		NO		IN FOCUS
175310473	https://volunteer.ala.org.au/validate/task/175310473	Valid		system	Tile_020-004-000_0-000.jpg			2021-04-21 11:26:00		NO		IN FOCUS
175310473	https://volunteer.ala.org.au/validate/task/175310473	Valid		system	Tile_020-004-000_0-000.jpg		2021-04-21 11:26:00	2021-04-21 11:26:00		NO		IN FOCUS
175310473	https://volunteer.ala.org.au/validate/task/175310473	Valid		system	Tile_020-004-000_0-000.jpg		2021-04-21 08:54:00	2021-04-21 11:26:00		NO		IN FOCUS
175310474	https://volunteer.ala.org.au/validate/task/175310474	Valid		system	Tile_020-005-000_0-000.jpg		2021-04-21 10:28:00	2021-04-21 11:26:00		NO		IN FOCUS
175310474	https://volunteer.ala.org.au/validate/task/175310474	Valid		system	Tile_020-005-000_0-000.jpg			2021-04-21 11:26:00		NO		IN FOCUS
175310474	https://volunteer.ala.org.au/validate/task/175310474	Valid		system	Tile_020-005-000_0-000.jpg		2021-04-21 11:26:00	2021-04-21 11:26:00		NO		IN FOCUS
175310474	https://volunteer.ala.org.au/validate/task/175310474	Valid		system	Tile_020-005-000_0-000.jpg		2021-04-21 08:54:00	2021-04-21 11:26:00		NO		IN FOCUS
175310475	https://volunteer.ala.org.au/validate/task/175310475	Valid		system	Tile_020-006-000_0-000.jpg			2021-04-21 11:26:00		NO		IN FOCUS
175310475	https://volunteer.ala.org.au/validate/task/175310475	Valid		system	Tile_020-006-000_0-000.jpg		2021-04-21 11:27:00	2021-04-21 11:26:00		NO		IN FOCUS
175310475	https://volunteer.ala.org.au/validate/task/175310475	Valid		system	Tile_020-006-000_0-000.jpg		2021-04-21 11:26:00	2021-04-21 11:26:00		NO		IN FOCUS
175310475	https://volunteer.ala.org.au/validate/task/175310475	Valid		system	Tile_020-006-000_0-000.jpg		2021-04-21 10:28:00	2021-04-21 11:26:00		NO		IN FOCUS
175310475	https://volunteer.ala.org.au/validate/task/175310475	Valid		system	Tile_020-006-000_0-000.jpg		2021-04-21 08:54:00	2021-04-21 11:26:00		NO		IN FOCUS
175310476	https://volunteer.ala.org.au/validate/task/175310476	Valid		system	Tile_020-007-000_0-000.jpg		2021-04-21 10:28:00	2021-04-21 11:27:00		NO		IN FOCUS
175310476	https://volunteer.ala.org.au/validate/task/175310476	Valid		system	Tile_020-007-000_0-000.jpg		2021-04-21 11:29:00	2021-04-21 11:27:00		YES	MIDDLE	IN FOCUS		Unknown
175310476	https://volunteer.ala.org.au/validate/task/175310476	Valid		system	Tile_020-007-000_0-000.jpg			2021-04-21 11:27:00		NO		IN FOCUS
175310476	https://volunteer.ala.org.au/validate/task/175310476	Valid		system	Tile_020-007-000_0-000.jpg		2021-04-21 11:27:00	2021-04-21 11:27:00		NO		IN FOCUS
175310476	https://volunteer.ala.org.au/validate/task/175310476	Valid		system	Tile_020-007-000_0-000.jpg		2021-04-21 08:54:00	2021-04-21 11:27:00		NO		IN FOCUS
175310477	https://volunteer.ala.org.au/validate/task/175310477	Valid		system	Tile_020-008-000_0-000.jpg			2021-04-21 11:27:00		NO		IN FOCUS
175310477	https://volunteer.ala.org.au/validate/task/175310477	Valid		system	Tile_020-008-000_0-000.jpg		2021-04-21 08:54:00	2021-04-21 11:27:00		NO		IN FOCUS
175310477	https://volunteer.ala.org.au/validate/task/175310477	Valid		system	Tile_020-008-000_0-000.jpg		2021-04-21 11:27:00	2021-04-21 11:27:00		NO		IN FOCUS
175310477	https://volunteer.ala.org.au/validate/task/175310477	Valid		system	Tile_020-008-000_0-000.jpg		2021-04-21 10:29:00	2021-04-21 11:27:00		NO		IN FOCUS
175310477	https://volunteer.ala.org.au/validate/task/175310477	Valid		system	Tile_020-008-000_0-000.jpg		2021-04-21 11:27:00	2021-04-21 11:27:00		NO		IN FOCUS
175310478	https://volunteer.ala.org.au/validate/task/175310478	Valid		system	Tile_020-009-000_0-000.jpg		2021-04-21 08:55:00	2021-04-21 11:27:00		NO		IN FOCUS
175310478	https://volunteer.ala.org.au/validate/task/175310478	Valid		system	Tile_020-009-000_0-000.jpg		2021-04-21 11:27:00	2021-04-21 11:27:00		NO		IN FOCUS
175310478	https://volunteer.ala.org.au/validate/task/175310478	Valid		system	Tile_020-009-000_0-000.jpg			2021-04-21 11:27:00		NO		IN FOCUS
175310478	https://volunteer.ala.org.au/validate/task/175310478	Valid		system	Tile_020-009-000_0-000.jpg		2021-04-21 10:29:00	2021-04-21 11:27:00		NO		IN FOCUS
175310478	https://volunteer.ala.org.au/validate/task/175310478	Valid		system	Tile_020-009-000_0-000.jpg		2021-04-21 11:27:00	2021-04-21 11:27:00		NO		IN FOCUS
175310479	https://volunteer.ala.org.au/validate/task/175310479	Valid		system	Tile_020-010-000_0-000.jpg		2021-04-21 09:06:00	2021-04-21 11:27:00		NO		IN FOCUS
175310479	https://volunteer.ala.org.au/validate/task/175310479	Valid		system	Tile_020-010-000_0-000.jpg		2021-04-21 11:27:00	2021-04-21 11:27:00		NO		IN FOCUS
175310479	https://volunteer.ala.org.au/validate/task/175310479	Valid		system	Tile_020-010-000_0-000.jpg			2021-04-21 11:27:00		NO		IN FOCUS
175310479	https://volunteer.ala.org.au/validate/task/175310479	Valid		system	Tile_020-010-000_0-000.jpg		2021-04-21 11:27:00	2021-04-21 11:27:00		NO		IN FOCUS
175310479	https://volunteer.ala.org.au/validate/task/175310479	Valid		system	Tile_020-010-000_0-000.jpg		2021-04-21 10:29:00	2021-04-21 11:27:00		NO		IN FOCUS
175310480	https://volunteer.ala.org.au/validate/task/175310480	Valid		system	Tile_020-011-000_0-000.jpg		2021-04-21 10:29:00	2021-04-21 11:28:00		NO		IN FOCUS
175310480	https://volunteer.ala.org.au/validate/task/175310480	Valid		system	Tile_020-011-000_0-000.jpg		2021-04-21 09:06:00	2021-04-21 11:28:00		NO		IN FOCUS
175310480	https://volunteer.ala.org.au/validate/task/175310480	Valid		system	Tile_020-011-000_0-000.jpg			2021-04-21 11:28:00		NO		IN FOCUS
175310480	https://volunteer.ala.org.au/validate/task/175310480	Valid		system	Tile_020-011-000_0-000.jpg		2021-04-21 11:28:00	2021-04-21 11:28:00		NO		IN FOCUS
175310483	https://volunteer.ala.org.au/validate/task/175310483	Valid		system	Tile_020-014-000_0-000.jpg		2021-04-21 10:30:00	2021-04-21 11:29:00		NO		IN FOCUS
175310483	https://volunteer.ala.org.au/validate/task/175310483	Valid		system	Tile_020-014-000_0-000.jpg		2021-04-21 11:29:00	2021-04-21 11:29:00		NO		IN FOCUS
175310483	https://volunteer.ala.org.au/validate/task/175310483	Valid		system	Tile_020-014-000_0-000.jpg		2021-04-21 11:31:00	2021-04-21 11:29:00		YES	Both MIDDLE and EDGE	IN FOCUS		Unknown
175310483	https://volunteer.ala.org.au/validate/task/175310483	Valid		system	Tile_020-014-000_0-000.jpg			2021-04-21 11:29:00		NO		IN FOCUS
175310483	https://volunteer.ala.org.au/validate/task/175310483	Valid		system	Tile_020-014-000_0-000.jpg		2021-04-21 09:21:00	2021-04-21 11:29:00		NO		IN FOCUS
175310484	https://volunteer.ala.org.au/validate/task/175310484	Valid		system	Tile_020-015-000_0-000.jpg		2021-04-21 09:22:00	2021-04-21 11:29:00		NO		IN FOCUS
175310484	https://volunteer.ala.org.au/validate/task/175310484	Valid		system	Tile_020-015-000_0-000.jpg		2021-04-21 10:30:00	2021-04-21 11:29:00		NO		IN FOCUS
175310484	https://volunteer.ala.org.au/validate/task/175310484	Valid		system	Tile_020-015-000_0-000.jpg			2021-04-21 11:29:00		NO		IN FOCUS
175310484	https://volunteer.ala.org.au/validate/task/175310484	Valid		system	Tile_020-015-000_0-000.jpg		2021-04-21 11:29:00	2021-04-21 11:29:00		NO		IN FOCUS
175310485	https://volunteer.ala.org.au/validate/task/175310485	Valid		system	Tile_020-016-000_0-000.jpg			2021-04-21 11:29:00		NO		IN FOCUS
175310485	https://volunteer.ala.org.au/validate/task/175310485	Valid		system	Tile_020-016-000_0-000.jpg		2021-04-21 11:29:00	2021-04-21 11:29:00		NO		IN FOCUS
175310485	https://volunteer.ala.org.au/validate/task/175310485	Valid		system	Tile_020-016-000_0-000.jpg		2021-04-21 10:30:00	2021-04-21 11:29:00		NO		IN FOCUS
175310485	https://volunteer.ala.org.au/validate/task/175310485	Valid		system	Tile_020-016-000_0-000.jpg		2021-04-21 09:22:00	2021-04-21 11:29:00		NO		IN FOCUS
175310482	https://volunteer.ala.org.au/validate/task/175310482	Valid		system	Tile_020-013-000_0-000.jpg		2021-04-21 11:30:00	2021-04-21 11:30:00		NO		IN FOCUS
175310482	https://volunteer.ala.org.au/validate/task/175310482	Valid		system	Tile_020-013-000_0-000.jpg			2021-04-21 11:30:00		NO		IN FOCUS
175310482	https://volunteer.ala.org.au/validate/task/175310482	Valid		system	Tile_020-013-000_0-000.jpg		2021-04-21 09:07:00	2021-04-21 11:30:00		NO		IN FOCUS
175310482	https://volunteer.ala.org.au/validate/task/175310482	Valid		system	Tile_020-013-000_0-000.jpg		2021-04-21 11:29:00	2021-04-21 11:30:00		NO		IN FOCUS
175310486	https://volunteer.ala.org.au/validate/task/175310486	Valid		system	Tile_020-017-000_0-000.jpg		2021-04-21 10:30:00	2021-04-21 11:30:00		NO		IN FOCUS
175310486	https://volunteer.ala.org.au/validate/task/175310486	Valid		system	Tile_020-017-000_0-000.jpg		2021-04-21 11:30:00	2021-04-21 11:30:00		NO		IN FOCUS
175310486	https://volunteer.ala.org.au/validate/task/175310486	Valid		system	Tile_020-017-000_0-000.jpg			2021-04-21 11:30:00		NO		IN FOCUS
175310486	https://volunteer.ala.org.au/validate/task/175310486	Valid		system	Tile_020-017-000_0-000.jpg		2021-04-21 11:30:00	2021-04-21 11:30:00		NO		IN FOCUS
175310486	https://volunteer.ala.org.au/validate/task/175310486	Valid		system	Tile_020-017-000_0-000.jpg		2021-04-21 09:23:00	2021-04-21 11:30:00	1	YES	MIDDLE	IN FOCUS		Nothofagus pollen
175310487	https://volunteer.ala.org.au/validate/task/175310487	Valid		system	Tile_020-018-000_0-000.jpg		2021-04-21 09:23:00	2021-04-21 11:30:00		NO		IN FOCUS
175310487	https://volunteer.ala.org.au/validate/task/175310487	Valid		system	Tile_020-018-000_0-000.jpg			2021-04-21 11:30:00		NO		IN FOCUS
175310487	https://volunteer.ala.org.au/validate/task/175310487	Valid		system	Tile_020-018-000_0-000.jpg		2021-04-21 11:30:00	2021-04-21 11:30:00		NO		IN FOCUS
175310487	https://volunteer.ala.org.au/validate/task/175310487	Valid		system	Tile_020-018-000_0-000.jpg		2021-04-21 10:30:00	2021-04-21 11:30:00		NO		IN FOCUS
175310488	https://volunteer.ala.org.au/validate/task/175310488	Valid		system	Tile_020-019-000_0-000.jpg		2021-04-21 10:31:00	2021-04-21 11:30:00		NO		IN FOCUS
175310488	https://volunteer.ala.org.au/validate/task/175310488	Valid		system	Tile_020-019-000_0-000.jpg		2021-04-21 09:23:00	2021-04-21 11:30:00		NO		IN FOCUS
175310488	https://volunteer.ala.org.au/validate/task/175310488	Valid		system	Tile_020-019-000_0-000.jpg			2021-04-21 11:30:00		NO		IN FOCUS
175310488	https://volunteer.ala.org.au/validate/task/175310488	Valid		system	Tile_020-019-000_0-000.jpg		2021-04-21 11:30:00	2021-04-21 11:30:00		NO		IN FOCUS
175310488	https://volunteer.ala.org.au/validate/task/175310488	Valid		system	Tile_020-019-000_0-000.jpg		2021-04-21 11:30:00	2021-04-21 11:30:00		NO		IN FOCUS
175310489	https://volunteer.ala.org.au/validate/task/175310489	Valid		system	Tile_020-020-000_0-000.jpg		2021-04-21 11:30:00	2021-04-21 11:30:00		NO		IN FOCUS
175310489	https://volunteer.ala.org.au/validate/task/175310489	Valid		system	Tile_020-020-000_0-000.jpg			2021-04-21 11:30:00		NO		IN FOCUS
175310489	https://volunteer.ala.org.au/validate/task/175310489	Valid		system	Tile_020-020-000_0-000.jpg		2021-04-21 10:31:00	2021-04-21 11:30:00		NO		IN FOCUS
175310489	https://volunteer.ala.org.au/validate/task/175310489	Valid		system	Tile_020-020-000_0-000.jpg		2021-04-21 09:24:00	2021-04-21 11:30:00		NO		IN FOCUS
175310490	https://volunteer.ala.org.au/validate/task/175310490	Valid		system	Tile_020-021-000_0-000.jpg		2021-04-21 10:31:00	2021-04-21 11:30:00		NO		IN FOCUS
175310490	https://volunteer.ala.org.au/validate/task/175310490	Valid		system	Tile_020-021-000_0-000.jpg		2021-04-21 09:24:00	2021-04-21 11:30:00		NO		IN FOCUS
175310490	https://volunteer.ala.org.au/validate/task/175310490	Valid		system	Tile_020-021-000_0-000.jpg			2021-04-21 11:30:00		NO		IN FOCUS
175310490	https://volunteer.ala.org.au/validate/task/175310490	Valid		system	Tile_020-021-000_0-000.jpg		2021-04-21 11:30:00	2021-04-21 11:30:00		NO		IN FOCUS
175310455	https://volunteer.ala.org.au/validate/task/175310455	Valid		system	Tile_019-046-000_0-000.jpg		2021-04-21 10:25:00	2021-04-21 11:31:00		NO		IN FOCUS
175310455	https://volunteer.ala.org.au/validate/task/175310455	Valid		system	Tile_019-046-000_0-000.jpg			2021-04-21 11:31:00		NO		IN FOCUS
175310455	https://volunteer.ala.org.au/validate/task/175310455	Valid		system	Tile_019-046-000_0-000.jpg		2021-04-21 08:25:00	2021-04-21 11:31:00		NO		IN FOCUS
175310455	https://volunteer.ala.org.au/validate/task/175310455	Valid		system	Tile_019-046-000_0-000.jpg		2021-04-21 11:31:00	2021-04-21 11:31:00		NO		IN FOCUS
175310455	https://volunteer.ala.org.au/validate/task/175310455	Valid		system	Tile_019-046-000_0-000.jpg		2021-04-21 11:19:00	2021-04-21 11:31:00	1	YES	MIDDLE	IN FOCUS		Myrtaceae and cupanieidite pollen
175310491	https://volunteer.ala.org.au/validate/task/175310491	Valid		system	Tile_020-022-000_0-000.jpg			2021-04-21 11:31:00		NO		IN FOCUS
175310491	https://volunteer.ala.org.au/validate/task/175310491	Valid		system	Tile_020-022-000_0-000.jpg		2021-04-21 10:31:00	2021-04-21 11:31:00		NO		IN FOCUS
175310491	https://volunteer.ala.org.au/validate/task/175310491	Valid		system	Tile_020-022-000_0-000.jpg		2021-04-21 09:24:00	2021-04-21 11:31:00		NO		IN FOCUS
175310491	https://volunteer.ala.org.au/validate/task/175310491	Valid		system	Tile_020-022-000_0-000.jpg		2021-04-21 11:31:00	2021-04-21 11:31:00		NO		IN FOCUS
175310492	https://volunteer.ala.org.au/validate/task/175310492	Valid		system	Tile_020-023-000_0-000.jpg		2021-04-21 10:31:00	2021-04-21 11:31:00		NO		IN FOCUS
175310492	https://volunteer.ala.org.au/validate/task/175310492	Valid		system	Tile_020-023-000_0-000.jpg		2021-04-21 09:24:00	2021-04-21 11:31:00		NO		IN FOCUS
175310492	https://volunteer.ala.org.au/validate/task/175310492	Valid		system	Tile_020-023-000_0-000.jpg			2021-04-21 11:31:00		NO		IN FOCUS
175310492	https://volunteer.ala.org.au/validate/task/175310492	Valid		system	Tile_020-023-000_0-000.jpg		2021-04-21 11:31:00	2021-04-21 11:31:00		NO		IN FOCUS
175310493	https://volunteer.ala.org.au/validate/task/175310493	Valid		system	Tile_020-024-000_0-000.jpg		2021-04-21 11:32:00	2021-04-21 11:31:00		NO		IN FOCUS
175310493	https://volunteer.ala.org.au/validate/task/175310493	Valid		system	Tile_020-024-000_0-000.jpg			2021-04-21 11:31:00		NO		IN FOCUS
175310493	https://volunteer.ala.org.au/validate/task/175310493	Valid		system	Tile_020-024-000_0-000.jpg		2021-04-21 10:31:00	2021-04-21 11:31:00		NO		IN FOCUS
175310493	https://volunteer.ala.org.au/validate/task/175310493	Valid		system	Tile_020-024-000_0-000.jpg		2021-04-21 11:31:00	2021-04-21 11:31:00		NO		IN FOCUS
175310493	https://volunteer.ala.org.au/validate/task/175310493	Valid		system	Tile_020-024-000_0-000.jpg		2021-04-21 09:24:00	2021-04-21 11:31:00		NO		IN FOCUS
175310494	https://volunteer.ala.org.au/validate/task/175310494	Valid		system	Tile_020-025-000_0-000.jpg		2021-04-21 10:32:00	2021-04-21 11:31:00		NO		IN FOCUS
175310494	https://volunteer.ala.org.au/validate/task/175310494	Valid		system	Tile_020-025-000_0-000.jpg			2021-04-21 11:31:00		NO		IN FOCUS
175310494	https://volunteer.ala.org.au/validate/task/175310494	Valid		system	Tile_020-025-000_0-000.jpg		2021-04-21 09:25:00	2021-04-21 11:31:00		NO		IN FOCUS
175310494	https://volunteer.ala.org.au/validate/task/175310494	Valid		system	Tile_020-025-000_0-000.jpg		2021-04-21 11:31:00	2021-04-21 11:31:00		NO		IN FOCUS
175310495	https://volunteer.ala.org.au/validate/task/175310495	Valid		system	Tile_020-026-000_0-000.jpg		2021-04-21 11:31:00	2021-04-21 11:32:00		NO		IN FOCUS
175310495	https://volunteer.ala.org.au/validate/task/175310495	Valid		system	Tile_020-026-000_0-000.jpg			2021-04-21 11:32:00		NO		IN FOCUS
175310495	https://volunteer.ala.org.au/validate/task/175310495	Valid		system	Tile_020-026-000_0-000.jpg		2021-04-21 10:32:00	2021-04-21 11:32:00		NO		IN FOCUS
175310495	https://volunteer.ala.org.au/validate/task/175310495	Valid		system	Tile_020-026-000_0-000.jpg		2021-04-21 09:25:00	2021-04-21 11:32:00		NO		IN FOCUS
175310496	https://volunteer.ala.org.au/validate/task/175310496	Valid		system	Tile_020-027-000_0-000.jpg		2021-04-21 09:25:00	2021-04-21 11:32:00		NO		IN FOCUS
175310496	https://volunteer.ala.org.au/validate/task/175310496	Valid		system	Tile_020-027-000_0-000.jpg		2021-04-21 10:32:00	2021-04-21 11:32:00		NO		IN FOCUS
175310496	https://volunteer.ala.org.au/validate/task/175310496	Valid		system	Tile_020-027-000_0-000.jpg		2021-04-21 11:32:00	2021-04-21 11:32:00		NO		IN FOCUS
175310496	https://volunteer.ala.org.au/validate/task/175310496	Valid		system	Tile_020-027-000_0-000.jpg			2021-04-21 11:32:00		NO		IN FOCUS
175310497	https://volunteer.ala.org.au/validate/task/175310497	Valid		system	Tile_020-028-000_0-000.jpg		2021-04-21 11:32:00	2021-04-21 11:32:00		NO		IN FOCUS
175310497	https://volunteer.ala.org.au/validate/task/175310497	Valid		system	Tile_020-028-000_0-000.jpg		2021-04-21 09:25:00	2021-04-21 11:32:00		NO		IN FOCUS
175310497	https://volunteer.ala.org.au/validate/task/175310497	Valid		system	Tile_020-028-000_0-000.jpg		2021-04-21 11:32:00	2021-04-21 11:32:00		NO		IN FOCUS
175310497	https://volunteer.ala.org.au/validate/task/175310497	Valid		system	Tile_020-028-000_0-000.jpg		2021-04-21 10:32:00	2021-04-21 11:32:00		NO		IN FOCUS
175310497	https://volunteer.ala.org.au/validate/task/175310497	Valid		system	Tile_020-028-000_0-000.jpg			2021-04-21 11:32:00		NO		IN FOCUS
175310501	https://volunteer.ala.org.au/validate/task/175310501	Valid		system	Tile_020-032-000_0-000.jpg		2021-04-21 11:33:00	2021-04-21 11:33:00		NO		IN FOCUS
175310501	https://volunteer.ala.org.au/validate/task/175310501	Valid		system	Tile_020-032-000_0-000.jpg		2021-04-21 11:33:00	2021-04-21 11:33:00		NO		IN FOCUS
175310501	https://volunteer.ala.org.au/validate/task/175310501	Valid		system	Tile_020-032-000_0-000.jpg			2021-04-21 11:33:00		NO		IN FOCUS
175310501	https://volunteer.ala.org.au/validate/task/175310501	Valid		system	Tile_020-032-000_0-000.jpg		2021-04-21 09:26:00	2021-04-21 11:33:00		NO		IN FOCUS
175310502	https://volunteer.ala.org.au/validate/task/175310502	Valid		system	Tile_020-033-000_0-000.jpg			2021-04-21 11:33:00		NO		IN FOCUS
175310502	https://volunteer.ala.org.au/validate/task/175310502	Valid		system	Tile_020-033-000_0-000.jpg		2021-04-21 11:33:00	2021-04-21 11:33:00		NO		IN FOCUS
175310502	https://volunteer.ala.org.au/validate/task/175310502	Valid		system	Tile_020-033-000_0-000.jpg		2021-04-21 09:26:00	2021-04-21 11:33:00		NO		IN FOCUS
175310502	https://volunteer.ala.org.au/validate/task/175310502	Valid		system	Tile_020-033-000_0-000.jpg		2021-04-21 11:33:00	2021-04-21 11:33:00		NO		IN FOCUS
175310503	https://volunteer.ala.org.au/validate/task/175310503	Valid		system	Tile_020-034-000_0-000.jpg		2021-04-21 11:33:00	2021-04-21 11:33:00		NO		IN FOCUS
175310503	https://volunteer.ala.org.au/validate/task/175310503	Valid		system	Tile_020-034-000_0-000.jpg		2021-04-21 09:26:00	2021-04-21 11:33:00		NO		IN FOCUS
175310503	https://volunteer.ala.org.au/validate/task/175310503	Valid		system	Tile_020-034-000_0-000.jpg		2021-04-21 11:33:00	2021-04-21 11:33:00		NO		IN FOCUS
175310503	https://volunteer.ala.org.au/validate/task/175310503	Valid		system	Tile_020-034-000_0-000.jpg			2021-04-21 11:33:00		NO		IN FOCUS
175310504	https://volunteer.ala.org.au/validate/task/175310504	Valid		system	Tile_020-035-000_0-000.jpg		2021-04-21 09:27:00	2021-04-21 11:34:00		NO		IN FOCUS
175310504	https://volunteer.ala.org.au/validate/task/175310504	Valid		system	Tile_020-035-000_0-000.jpg			2021-04-21 11:34:00		NO		IN FOCUS
175310504	https://volunteer.ala.org.au/validate/task/175310504	Valid		system	Tile_020-035-000_0-000.jpg		2021-04-21 11:33:00	2021-04-21 11:34:00		NO		IN FOCUS
175310504	https://volunteer.ala.org.au/validate/task/175310504	Valid		system	Tile_020-035-000_0-000.jpg		2021-04-21 11:34:00	2021-04-21 11:34:00		NO		IN FOCUS
175310505	https://volunteer.ala.org.au/validate/task/175310505	Valid		system	Tile_020-036-000_0-000.jpg		2021-04-21 11:36:00	2021-04-21 11:36:00		NO		IN FOCUS
175310505	https://volunteer.ala.org.au/validate/task/175310505	Valid		system	Tile_020-036-000_0-000.jpg			2021-04-21 11:36:00		NO		IN FOCUS
175310505	https://volunteer.ala.org.au/validate/task/175310505	Valid		system	Tile_020-036-000_0-000.jpg		2021-04-21 09:27:00	2021-04-21 11:36:00		NO		IN FOCUS
175310505	https://volunteer.ala.org.au/validate/task/175310505	Valid		system	Tile_020-036-000_0-000.jpg		2021-04-21 11:37:00	2021-04-21 11:36:00		YES	EDGE	IN FOCUS		Fungal spores,Unknown
175310505	https://volunteer.ala.org.au/validate/task/175310505	Valid		system	Tile_020-036-000_0-000.jpg		2021-04-21 11:34:00	2021-04-21 11:36:00		NO		IN FOCUS
175310506	https://volunteer.ala.org.au/validate/task/175310506	Valid		system	Tile_020-037-000_0-000.jpg		2021-04-21 11:34:00	2021-04-21 11:36:00		NO		IN FOCUS
175310506	https://volunteer.ala.org.au/validate/task/175310506	Valid		system	Tile_020-037-000_0-000.jpg			2021-04-21 11:36:00		NO		IN FOCUS
175310506	https://volunteer.ala.org.au/validate/task/175310506	Valid		system	Tile_020-037-000_0-000.jpg		2021-04-21 09:27:00	2021-04-21 11:36:00		NO		IN FOCUS
175310506	https://volunteer.ala.org.au/validate/task/175310506	Valid		system	Tile_020-037-000_0-000.jpg		2021-04-21 11:36:00	2021-04-21 11:36:00		NO		IN FOCUS
175310508	https://volunteer.ala.org.au/validate/task/175310508	Valid		system	Tile_020-039-000_0-000.jpg		2021-04-21 11:36:00	2021-04-21 11:36:00		NO		IN FOCUS
175310508	https://volunteer.ala.org.au/validate/task/175310508	Valid		system	Tile_020-039-000_0-000.jpg			2021-04-21 11:36:00		NO		IN FOCUS
175310508	https://volunteer.ala.org.au/validate/task/175310508	Valid		system	Tile_020-039-000_0-000.jpg		2021-04-21 09:29:00	2021-04-21 11:36:00		NO		IN FOCUS
175310508	https://volunteer.ala.org.au/validate/task/175310508	Valid		system	Tile_020-039-000_0-000.jpg		2021-04-21 11:34:00	2021-04-21 11:36:00		NO		IN FOCUS
175310512	https://volunteer.ala.org.au/validate/task/175310512	Valid		system	Tile_020-043-000_0-000.jpg		2021-04-21 11:35:00	2021-04-21 11:47:00		NO		IN FOCUS
175310512	https://volunteer.ala.org.au/validate/task/175310512	Valid		system	Tile_020-043-000_0-000.jpg		2021-04-21 11:47:00	2021-04-21 11:47:00		NO		IN FOCUS
175310512	https://volunteer.ala.org.au/validate/task/175310512	Valid		system	Tile_020-043-000_0-000.jpg			2021-04-21 11:47:00		NO		IN FOCUS
175310512	https://volunteer.ala.org.au/validate/task/175310512	Valid		system	Tile_020-043-000_0-000.jpg		2021-04-21 09:30:00	2021-04-21 11:47:00		NO		IN FOCUS
175310513	https://volunteer.ala.org.au/validate/task/175310513	Valid		system	Tile_020-044-000_0-000.jpg		2021-04-21 09:30:00	2021-04-21 11:49:00		NO		IN FOCUS
175310513	https://volunteer.ala.org.au/validate/task/175310513	Valid		system	Tile_020-044-000_0-000.jpg			2021-04-21 11:49:00		NO		IN FOCUS
175310513	https://volunteer.ala.org.au/validate/task/175310513	Valid		system	Tile_020-044-000_0-000.jpg		2021-04-21 11:49:00	2021-04-21 11:49:00		NO		IN FOCUS
175310513	https://volunteer.ala.org.au/validate/task/175310513	Valid		system	Tile_020-044-000_0-000.jpg		2021-04-21 11:35:00	2021-04-21 11:49:00		NO		IN FOCUS
175310516	https://volunteer.ala.org.au/validate/task/175310516	Valid		system	Tile_020-047-000_0-000.jpg		2021-04-21 11:53:00	2021-04-21 11:53:00		NO		IN FOCUS
175310516	https://volunteer.ala.org.au/validate/task/175310516	Valid		system	Tile_020-047-000_0-000.jpg		2021-04-21 09:30:00	2021-04-21 11:53:00		NO		IN FOCUS
175310516	https://volunteer.ala.org.au/validate/task/175310516	Valid		system	Tile_020-047-000_0-000.jpg			2021-04-21 11:53:00		NO		IN FOCUS
175310516	https://volunteer.ala.org.au/validate/task/175310516	Valid		system	Tile_020-047-000_0-000.jpg		2021-04-21 11:36:00	2021-04-21 11:53:00		NO		IN FOCUS
175310517	https://volunteer.ala.org.au/validate/task/175310517	Valid		system	Tile_020-048-000_0-000.jpg		2021-04-21 11:36:00	2021-04-21 11:54:00		NO		IN FOCUS
175310517	https://volunteer.ala.org.au/validate/task/175310517	Valid		system	Tile_020-048-000_0-000.jpg		2021-04-21 11:54:00	2021-04-21 11:54:00		NO		IN FOCUS
175310517	https://volunteer.ala.org.au/validate/task/175310517	Valid		system	Tile_020-048-000_0-000.jpg		2021-04-21 09:31:00	2021-04-21 11:54:00		NO		IN FOCUS
175310517	https://volunteer.ala.org.au/validate/task/175310517	Valid		system	Tile_020-048-000_0-000.jpg			2021-04-21 11:54:00		NO		IN FOCUS
175310509	https://volunteer.ala.org.au/validate/task/175310509	Valid		system	Tile_020-040-000_0-000.jpg		2021-04-21 09:29:00	2021-04-21 11:56:00		NO		IN FOCUS
175310509	https://volunteer.ala.org.au/validate/task/175310509	Valid		system	Tile_020-040-000_0-000.jpg		2021-04-21 11:42:00	2021-04-21 11:56:00		YES	MIDDLE	IN FOCUS		Unknown
175310509	https://volunteer.ala.org.au/validate/task/175310509	Valid		system	Tile_020-040-000_0-000.jpg		2021-04-21 11:56:00	2021-04-21 11:56:00		NO		IN FOCUS
175310509	https://volunteer.ala.org.au/validate/task/175310509	Valid		system	Tile_020-040-000_0-000.jpg			2021-04-21 11:56:00		NO		IN FOCUS
175310509	https://volunteer.ala.org.au/validate/task/175310509	Valid		system	Tile_020-040-000_0-000.jpg		2021-04-21 11:35:00	2021-04-21 11:56:00		NO		IN FOCUS
175310519	https://volunteer.ala.org.au/validate/task/175310519	Valid		system	Tile_020-050-000_0-000.jpg		2021-04-21 09:31:00	2021-04-21 11:57:00		NO		IN FOCUS
175310519	https://volunteer.ala.org.au/validate/task/175310519	Valid		system	Tile_020-050-000_0-000.jpg		2021-04-21 11:36:00	2021-04-21 11:57:00		NO		IN FOCUS
175310519	https://volunteer.ala.org.au/validate/task/175310519	Valid		system	Tile_020-050-000_0-000.jpg			2021-04-21 11:57:00		NO		IN FOCUS
175310519	https://volunteer.ala.org.au/validate/task/175310519	Valid		system	Tile_020-050-000_0-000.jpg		2021-04-21 11:57:00	2021-04-21 11:57:00		NO		IN FOCUS
175310510	https://volunteer.ala.org.au/validate/task/175310510	Valid		system	Tile_020-041-000_0-000.jpg		2021-04-21 11:35:00	2021-04-21 11:59:00		NO		IN FOCUS
175310510	https://volunteer.ala.org.au/validate/task/175310510	Valid		system	Tile_020-041-000_0-000.jpg		2021-04-21 11:43:00	2021-04-21 11:59:00		YES	Both MIDDLE and EDGE	IN FOCUS		Unknown
175310510	https://volunteer.ala.org.au/validate/task/175310510	Valid		system	Tile_020-041-000_0-000.jpg			2021-04-21 11:59:00		NO		IN FOCUS
175310510	https://volunteer.ala.org.au/validate/task/175310510	Valid		system	Tile_020-041-000_0-000.jpg		2021-04-21 11:59:00	2021-04-21 11:59:00		NO		IN FOCUS
175310510	https://volunteer.ala.org.au/validate/task/175310510	Valid		system	Tile_020-041-000_0-000.jpg		2021-04-21 09:29:00	2021-04-21 11:59:00		NO		IN FOCUS
175310518	https://volunteer.ala.org.au/validate/task/175310518	Valid		system	Tile_020-049-000_0-000.jpg			2021-04-21 12:00:00		NO		IN FOCUS
175310518	https://volunteer.ala.org.au/validate/task/175310518	Valid		system	Tile_020-049-000_0-000.jpg		2021-04-21 12:00:00	2021-04-21 12:00:00		NO		IN FOCUS
175310518	https://volunteer.ala.org.au/validate/task/175310518	Valid		system	Tile_020-049-000_0-000.jpg		2021-04-21 11:36:00	2021-04-21 12:00:00		NO		IN FOCUS
175310518	https://volunteer.ala.org.au/validate/task/175310518	Valid		system	Tile_020-049-000_0-000.jpg		2021-04-21 09:31:00	2021-04-21 12:00:00		NO		IN FOCUS
175310518	https://volunteer.ala.org.au/validate/task/175310518	Valid		system	Tile_020-049-000_0-000.jpg		2021-04-21 11:56:00	2021-04-21 12:00:00		YES	MIDDLE	IN FOCUS		Unknown
175310500	https://volunteer.ala.org.au/validate/task/175310500	Valid		system	Tile_020-031-000_0-000.jpg		2021-04-21 12:00:00	2021-04-21 12:00:00		NO		IN FOCUS
175310500	https://volunteer.ala.org.au/validate/task/175310500	Valid		system	Tile_020-031-000_0-000.jpg			2021-04-21 12:00:00		NO		IN FOCUS
175310500	https://volunteer.ala.org.au/validate/task/175310500	Valid		system	Tile_020-031-000_0-000.jpg		2021-04-21 09:26:00	2021-04-21 12:00:00		NO		IN FOCUS
175310500	https://volunteer.ala.org.au/validate/task/175310500	Valid		system	Tile_020-031-000_0-000.jpg		2021-04-21 11:32:00	2021-04-21 12:00:00		NO		IN FOCUS
175310511	https://volunteer.ala.org.au/validate/task/175310511	Valid		system	Tile_020-042-000_0-000.jpg			2021-04-21 12:00:00		NO		IN FOCUS
175310511	https://volunteer.ala.org.au/validate/task/175310511	Valid		system	Tile_020-042-000_0-000.jpg		2021-04-21 12:00:00	2021-04-21 12:00:00		NO		IN FOCUS
175310511	https://volunteer.ala.org.au/validate/task/175310511	Valid		system	Tile_020-042-000_0-000.jpg		2021-04-21 09:29:00	2021-04-21 12:00:00		NO		IN FOCUS
175310511	https://volunteer.ala.org.au/validate/task/175310511	Valid		system	Tile_020-042-000_0-000.jpg		2021-04-21 11:35:00	2021-04-21 12:00:00		NO		IN FOCUS
175310511	https://volunteer.ala.org.au/validate/task/175310511	Valid		system	Tile_020-042-000_0-000.jpg		2021-04-21 11:45:00	2021-04-21 12:00:00		YES	MIDDLE	IN FOCUS		Fungal spores,Unknown
175310514	https://volunteer.ala.org.au/validate/task/175310514	Valid		system	Tile_020-045-000_0-000.jpg		2021-04-21 11:50:00	2021-04-21 12:00:00		YES	MIDDLE	IN FOCUS		Fungal spores,Unknown
175310514	https://volunteer.ala.org.au/validate/task/175310514	Valid		system	Tile_020-045-000_0-000.jpg			2021-04-21 12:00:00		NO		IN FOCUS
175310514	https://volunteer.ala.org.au/validate/task/175310514	Valid		system	Tile_020-045-000_0-000.jpg		2021-04-21 12:00:00	2021-04-21 12:00:00		NO		IN FOCUS
175310514	https://volunteer.ala.org.au/validate/task/175310514	Valid		system	Tile_020-045-000_0-000.jpg		2021-04-21 11:35:00	2021-04-21 12:00:00		NO		IN FOCUS
175310514	https://volunteer.ala.org.au/validate/task/175310514	Valid		system	Tile_020-045-000_0-000.jpg		2021-04-21 09:30:00	2021-04-21 12:00:00		NO		IN FOCUS
175310515	https://volunteer.ala.org.au/validate/task/175310515	Valid		system	Tile_020-046-000_0-000.jpg		2021-04-21 11:36:00	2021-04-21 12:00:00		NO		IN FOCUS
175310515	https://volunteer.ala.org.au/validate/task/175310515	Valid		system	Tile_020-046-000_0-000.jpg		2021-04-21 11:51:00	2021-04-21 12:00:00		YES	MIDDLE	IN FOCUS		Unknown
175310515	https://volunteer.ala.org.au/validate/task/175310515	Valid		system	Tile_020-046-000_0-000.jpg		2021-04-21 12:00:00	2021-04-21 12:00:00		NO		IN FOCUS
175310515	https://volunteer.ala.org.au/validate/task/175310515	Valid		system	Tile_020-046-000_0-000.jpg		2021-04-21 09:30:00	2021-04-21 12:00:00		NO		IN FOCUS
175310515	https://volunteer.ala.org.au/validate/task/175310515	Valid		system	Tile_020-046-000_0-000.jpg			2021-04-21 12:00:00		NO		IN FOCUS
175310520	https://volunteer.ala.org.au/validate/task/175310520	Valid		system	Tile_020-051-000_0-000.jpg		2021-04-21 11:36:00	2021-04-21 12:01:00		NO		IN FOCUS
175310520	https://volunteer.ala.org.au/validate/task/175310520	Valid		system	Tile_020-051-000_0-000.jpg		2021-04-21 09:31:00	2021-04-21 12:01:00		NO		IN FOCUS
175310520	https://volunteer.ala.org.au/validate/task/175310520	Valid		system	Tile_020-051-000_0-000.jpg		2021-04-21 11:58:00	2021-04-21 12:01:00		YES	Both MIDDLE and EDGE	IN FOCUS		Fungal spores,Unknown
175310520	https://volunteer.ala.org.au/validate/task/175310520	Valid		system	Tile_020-051-000_0-000.jpg			2021-04-21 12:01:00		NO		IN FOCUS
175310520	https://volunteer.ala.org.au/validate/task/175310520	Valid		system	Tile_020-051-000_0-000.jpg		2021-04-21 12:01:00	2021-04-21 12:01:00		NO		IN FOCUS
175310523	https://volunteer.ala.org.au/validate/task/175310523	Valid		system	Tile_020-054-000_0-000.jpg		2021-04-21 11:37:00	2021-04-21 12:02:00		NO		IN FOCUS
175310523	https://volunteer.ala.org.au/validate/task/175310523	Valid		system	Tile_020-054-000_0-000.jpg			2021-04-21 12:02:00		NO		IN FOCUS
175310523	https://volunteer.ala.org.au/validate/task/175310523	Valid		system	Tile_020-054-000_0-000.jpg		2021-04-21 09:39:00	2021-04-21 12:02:00		NO		IN FOCUS
175310523	https://volunteer.ala.org.au/validate/task/175310523	Valid		system	Tile_020-054-000_0-000.jpg		2021-04-21 12:02:00	2021-04-21 12:02:00		NO		IN FOCUS
175310524	https://volunteer.ala.org.au/validate/task/175310524	Valid		system	Tile_020-055-000_0-000.jpg		2021-04-21 12:02:00	2021-04-21 12:02:00		NO		IN FOCUS
175310524	https://volunteer.ala.org.au/validate/task/175310524	Valid		system	Tile_020-055-000_0-000.jpg			2021-04-21 12:02:00		NO		IN FOCUS
175310524	https://volunteer.ala.org.au/validate/task/175310524	Valid		system	Tile_020-055-000_0-000.jpg		2021-04-21 09:39:00	2021-04-21 12:02:00		NO		IN FOCUS
175310524	https://volunteer.ala.org.au/validate/task/175310524	Valid		system	Tile_020-055-000_0-000.jpg		2021-04-21 11:37:00	2021-04-21 12:02:00		NO		IN FOCUS
175310525	https://volunteer.ala.org.au/validate/task/175310525	Valid		system	Tile_020-056-000_0-000.jpg		2021-04-21 12:02:00	2021-04-21 12:02:00		NO		IN FOCUS
175310525	https://volunteer.ala.org.au/validate/task/175310525	Valid		system	Tile_020-056-000_0-000.jpg		2021-04-21 09:40:00	2021-04-21 12:02:00		NO		IN FOCUS
175310525	https://volunteer.ala.org.au/validate/task/175310525	Valid		system	Tile_020-056-000_0-000.jpg			2021-04-21 12:02:00		NO		IN FOCUS
175310525	https://volunteer.ala.org.au/validate/task/175310525	Valid		system	Tile_020-056-000_0-000.jpg		2021-04-21 11:37:00	2021-04-21 12:02:00		NO		IN FOCUS
175310526	https://volunteer.ala.org.au/validate/task/175310526	Valid		system	Tile_020-057-000_0-000.jpg		2021-04-21 12:03:00	2021-04-21 12:03:00		NO		IN FOCUS
175310526	https://volunteer.ala.org.au/validate/task/175310526	Valid		system	Tile_020-057-000_0-000.jpg			2021-04-21 12:03:00		NO		IN FOCUS
175310526	https://volunteer.ala.org.au/validate/task/175310526	Valid		system	Tile_020-057-000_0-000.jpg		2021-04-21 11:37:00	2021-04-21 12:03:00		NO		IN FOCUS
175310526	https://volunteer.ala.org.au/validate/task/175310526	Valid		system	Tile_020-057-000_0-000.jpg		2021-04-21 09:40:00	2021-04-21 12:03:00		NO		IN FOCUS
175310527	https://volunteer.ala.org.au/validate/task/175310527	Valid		system	Tile_020-058-000_0-000.jpg		2021-04-21 11:37:00	2021-04-21 12:04:00		NO		IN FOCUS
175310527	https://volunteer.ala.org.au/validate/task/175310527	Valid		system	Tile_020-058-000_0-000.jpg		2021-04-21 09:40:00	2021-04-21 12:04:00		NO		IN FOCUS
175310527	https://volunteer.ala.org.au/validate/task/175310527	Valid		system	Tile_020-058-000_0-000.jpg		2021-04-21 12:04:00	2021-04-21 12:04:00		NO		IN FOCUS
175310527	https://volunteer.ala.org.au/validate/task/175310527	Valid		system	Tile_020-058-000_0-000.jpg			2021-04-21 12:04:00		NO		IN FOCUS
175310528	https://volunteer.ala.org.au/validate/task/175310528	Valid		system	Tile_020-059-000_0-000.jpg			2021-04-21 12:04:00		NO		IN FOCUS
175310528	https://volunteer.ala.org.au/validate/task/175310528	Valid		system	Tile_020-059-000_0-000.jpg		2021-04-21 12:04:00	2021-04-21 12:04:00		NO		IN FOCUS
175310528	https://volunteer.ala.org.au/validate/task/175310528	Valid		system	Tile_020-059-000_0-000.jpg		2021-04-21 11:38:00	2021-04-21 12:04:00		NO		IN FOCUS
175310528	https://volunteer.ala.org.au/validate/task/175310528	Valid		system	Tile_020-059-000_0-000.jpg		2021-04-21 09:41:00	2021-04-21 12:04:00		NO		IN FOCUS
175310529	https://volunteer.ala.org.au/validate/task/175310529	Valid		system	Tile_020-060-000_0-000.jpg		2021-04-21 12:05:00	2021-04-21 12:04:00		NO		IN FOCUS
175310529	https://volunteer.ala.org.au/validate/task/175310529	Valid		system	Tile_020-060-000_0-000.jpg			2021-04-21 12:04:00		NO		IN FOCUS
175310529	https://volunteer.ala.org.au/validate/task/175310529	Valid		system	Tile_020-060-000_0-000.jpg		2021-04-21 09:41:00	2021-04-21 12:04:00		NO		IN FOCUS
175310529	https://volunteer.ala.org.au/validate/task/175310529	Valid		system	Tile_020-060-000_0-000.jpg		2021-04-21 11:38:00	2021-04-21 12:04:00		NO		IN FOCUS
175310529	https://volunteer.ala.org.au/validate/task/175310529	Valid		system	Tile_020-060-000_0-000.jpg		2021-04-21 12:04:00	2021-04-21 12:04:00		NO		IN FOCUS
175310522	https://volunteer.ala.org.au/validate/task/175310522	Valid		system	Tile_020-053-000_0-000.jpg		2021-04-21 12:02:00	2021-04-21 12:05:00		NO		IN FOCUS
175310522	https://volunteer.ala.org.au/validate/task/175310522	Valid		system	Tile_020-053-000_0-000.jpg			2021-04-21 12:05:00		NO		IN FOCUS
175310522	https://volunteer.ala.org.au/validate/task/175310522	Valid		system	Tile_020-053-000_0-000.jpg		2021-04-21 09:39:00	2021-04-21 12:05:00		NO		IN FOCUS
175310522	https://volunteer.ala.org.au/validate/task/175310522	Valid		system	Tile_020-053-000_0-000.jpg		2021-04-21 12:05:00	2021-04-21 12:05:00		NO		IN FOCUS
175310872	https://volunteer.ala.org.au/validate/task/175310872	Valid		system	Tile_021-003-000_0-000.jpg		2021-04-21 11:38:00	2021-04-21 12:05:00		NO		IN FOCUS
175310872	https://volunteer.ala.org.au/validate/task/175310872	Valid		system	Tile_021-003-000_0-000.jpg		2021-04-21 09:41:00	2021-04-21 12:05:00		NO		IN FOCUS
175310872	https://volunteer.ala.org.au/validate/task/175310872	Valid		system	Tile_021-003-000_0-000.jpg			2021-04-21 12:05:00		NO		IN FOCUS
175310872	https://volunteer.ala.org.au/validate/task/175310872	Valid		system	Tile_021-003-000_0-000.jpg		2021-04-21 12:05:00	2021-04-21 12:05:00		NO		IN FOCUS
175310871	https://volunteer.ala.org.au/validate/task/175310871	Valid		system	Tile_021-002-000_0-000.jpg		2021-04-21 11:38:00	2021-04-21 12:05:00		NO		IN FOCUS
175310871	https://volunteer.ala.org.au/validate/task/175310871	Valid		system	Tile_021-002-000_0-000.jpg		2021-04-21 12:05:00	2021-04-21 12:05:00		NO		IN FOCUS
175310871	https://volunteer.ala.org.au/validate/task/175310871	Valid		system	Tile_021-002-000_0-000.jpg			2021-04-21 12:05:00		NO		IN FOCUS
175310871	https://volunteer.ala.org.au/validate/task/175310871	Valid		system	Tile_021-002-000_0-000.jpg		2021-04-21 09:41:00	2021-04-21 12:05:00		NO		IN FOCUS
175310873	https://volunteer.ala.org.au/validate/task/175310873	Valid		system	Tile_021-004-000_0-000.jpg		2021-04-21 11:38:00	2021-04-21 12:06:00		NO		IN FOCUS
175310873	https://volunteer.ala.org.au/validate/task/175310873	Valid		system	Tile_021-004-000_0-000.jpg		2021-04-21 09:42:00	2021-04-21 12:06:00		NO		IN FOCUS
175310873	https://volunteer.ala.org.au/validate/task/175310873	Valid		system	Tile_021-004-000_0-000.jpg			2021-04-21 12:06:00		NO		IN FOCUS
175310873	https://volunteer.ala.org.au/validate/task/175310873	Valid		system	Tile_021-004-000_0-000.jpg		2021-04-21 12:06:00	2021-04-21 12:06:00		NO		IN FOCUS
175310874	https://volunteer.ala.org.au/validate/task/175310874	Valid		system	Tile_021-005-000_0-000.jpg		2021-04-21 12:06:00	2021-04-21 12:06:00		NO		IN FOCUS
175310874	https://volunteer.ala.org.au/validate/task/175310874	Valid		system	Tile_021-005-000_0-000.jpg			2021-04-21 12:06:00		NO		IN FOCUS
175310874	https://volunteer.ala.org.au/validate/task/175310874	Valid		system	Tile_021-005-000_0-000.jpg		2021-04-21 09:42:00	2021-04-21 12:06:00		NO		IN FOCUS
175310874	https://volunteer.ala.org.au/validate/task/175310874	Valid		system	Tile_021-005-000_0-000.jpg		2021-04-21 11:38:00	2021-04-21 12:06:00		NO		IN FOCUS
175310875	https://volunteer.ala.org.au/validate/task/175310875	Valid		system	Tile_021-006-000_0-000.jpg		2021-04-21 11:38:00	2021-04-21 12:06:00		NO		IN FOCUS
175310875	https://volunteer.ala.org.au/validate/task/175310875	Valid		system	Tile_021-006-000_0-000.jpg			2021-04-21 12:06:00		NO		IN FOCUS
175310875	https://volunteer.ala.org.au/validate/task/175310875	Valid		system	Tile_021-006-000_0-000.jpg		2021-04-21 09:42:00	2021-04-21 12:06:00		NO		IN FOCUS
175310875	https://volunteer.ala.org.au/validate/task/175310875	Valid		system	Tile_021-006-000_0-000.jpg		2021-04-21 12:06:00	2021-04-21 12:06:00		NO		IN FOCUS
175310876	https://volunteer.ala.org.au/validate/task/175310876	Valid		system	Tile_021-007-000_0-000.jpg		2021-04-21 12:06:00	2021-04-21 12:06:00		NO		IN FOCUS
175310876	https://volunteer.ala.org.au/validate/task/175310876	Valid		system	Tile_021-007-000_0-000.jpg		2021-04-21 09:42:00	2021-04-21 12:06:00		NO		IN FOCUS
175310876	https://volunteer.ala.org.au/validate/task/175310876	Valid		system	Tile_021-007-000_0-000.jpg		2021-04-21 11:39:00	2021-04-21 12:06:00		NO		IN FOCUS
175310876	https://volunteer.ala.org.au/validate/task/175310876	Valid		system	Tile_021-007-000_0-000.jpg			2021-04-21 12:06:00		NO		IN FOCUS
175310876	https://volunteer.ala.org.au/validate/task/175310876	Valid		system	Tile_021-007-000_0-000.jpg		2021-04-21 12:07:00	2021-04-21 12:06:00		NO		IN FOCUS
175310877	https://volunteer.ala.org.au/validate/task/175310877	Valid		system	Tile_021-008-000_0-000.jpg		2021-04-21 11:39:00	2021-04-21 12:07:00		NO		IN FOCUS
175310877	https://volunteer.ala.org.au/validate/task/175310877	Valid		system	Tile_021-008-000_0-000.jpg		2021-04-21 09:42:00	2021-04-21 12:07:00		NO		IN FOCUS
175310877	https://volunteer.ala.org.au/validate/task/175310877	Valid		system	Tile_021-008-000_0-000.jpg			2021-04-21 12:07:00		NO		IN FOCUS
175310877	https://volunteer.ala.org.au/validate/task/175310877	Valid		system	Tile_021-008-000_0-000.jpg		2021-04-21 12:07:00	2021-04-21 12:07:00		NO		IN FOCUS
175310878	https://volunteer.ala.org.au/validate/task/175310878	Valid		system	Tile_021-009-000_0-000.jpg		2021-04-21 12:08:00	2021-04-21 12:08:00		NO		IN FOCUS
175310878	https://volunteer.ala.org.au/validate/task/175310878	Valid		system	Tile_021-009-000_0-000.jpg			2021-04-21 12:08:00		NO		IN FOCUS
175310878	https://volunteer.ala.org.au/validate/task/175310878	Valid		system	Tile_021-009-000_0-000.jpg		2021-04-21 12:08:00	2021-04-21 12:08:00		NO		IN FOCUS
175310878	https://volunteer.ala.org.au/validate/task/175310878	Valid		system	Tile_021-009-000_0-000.jpg		2021-04-21 09:43:00	2021-04-21 12:08:00		NO		IN FOCUS
175310879	https://volunteer.ala.org.au/validate/task/175310879	Valid		system	Tile_021-010-000_0-000.jpg		2021-04-21 12:08:00	2021-04-21 12:08:00		NO		IN FOCUS
175310879	https://volunteer.ala.org.au/validate/task/175310879	Valid		system	Tile_021-010-000_0-000.jpg		2021-04-21 09:43:00	2021-04-21 12:08:00		NO		IN FOCUS
175310879	https://volunteer.ala.org.au/validate/task/175310879	Valid		system	Tile_021-010-000_0-000.jpg			2021-04-21 12:08:00		NO		IN FOCUS
175310879	https://volunteer.ala.org.au/validate/task/175310879	Valid		system	Tile_021-010-000_0-000.jpg		2021-04-21 12:08:00	2021-04-21 12:08:00	2	YES	Both MIDDLE and EDGE	IN FOCUS		Fungal spores,Unknown
175310879	https://volunteer.ala.org.au/validate/task/175310879	Valid		system	Tile_021-010-000_0-000.jpg		2021-04-21 11:39:00	2021-04-21 12:08:00		NO		IN FOCUS
175310880	https://volunteer.ala.org.au/validate/task/175310880	Valid		system	Tile_021-011-000_0-000.jpg		2021-04-21 11:39:00	2021-04-21 12:08:00		NO		IN FOCUS
175310880	https://volunteer.ala.org.au/validate/task/175310880	Valid		system	Tile_021-011-000_0-000.jpg			2021-04-21 12:08:00		NO		IN FOCUS
175310880	https://volunteer.ala.org.au/validate/task/175310880	Valid		system	Tile_021-011-000_0-000.jpg		2021-04-21 09:43:00	2021-04-21 12:08:00		NO		IN FOCUS
175310880	https://volunteer.ala.org.au/validate/task/175310880	Valid		system	Tile_021-011-000_0-000.jpg		2021-04-21 12:08:00	2021-04-21 12:08:00		NO		IN FOCUS
175310882	https://volunteer.ala.org.au/validate/task/175310882	Valid		system	Tile_021-013-000_0-000.jpg		2021-04-21 11:40:00	2021-04-21 12:09:00		NO		IN FOCUS
175310882	https://volunteer.ala.org.au/validate/task/175310882	Valid		system	Tile_021-013-000_0-000.jpg			2021-04-21 12:09:00		NO		IN FOCUS
175310882	https://volunteer.ala.org.au/validate/task/175310882	Valid		system	Tile_021-013-000_0-000.jpg		2021-04-21 12:09:00	2021-04-21 12:09:00		NO		IN FOCUS
175310882	https://volunteer.ala.org.au/validate/task/175310882	Valid		system	Tile_021-013-000_0-000.jpg		2021-04-21 09:43:00	2021-04-21 12:09:00		NO		IN FOCUS
175310883	https://volunteer.ala.org.au/validate/task/175310883	Valid		system	Tile_021-014-000_0-000.jpg		2021-04-21 12:10:00	2021-04-21 12:10:00		NO		IN FOCUS
175310883	https://volunteer.ala.org.au/validate/task/175310883	Valid		system	Tile_021-014-000_0-000.jpg		2021-04-21 11:40:00	2021-04-21 12:10:00		NO		IN FOCUS
175310883	https://volunteer.ala.org.au/validate/task/175310883	Valid		system	Tile_021-014-000_0-000.jpg			2021-04-21 12:10:00		NO		IN FOCUS
175310883	https://volunteer.ala.org.au/validate/task/175310883	Valid		system	Tile_021-014-000_0-000.jpg		2021-04-21 09:44:00	2021-04-21 12:10:00		NO		IN FOCUS
175310885	https://volunteer.ala.org.au/validate/task/175310885	Valid		system	Tile_021-016-000_0-000.jpg		2021-04-21 11:40:00	2021-04-21 12:12:00		NO		IN FOCUS
175310885	https://volunteer.ala.org.au/validate/task/175310885	Valid		system	Tile_021-016-000_0-000.jpg		2021-04-21 09:44:00	2021-04-21 12:12:00		NO		IN FOCUS
175310885	https://volunteer.ala.org.au/validate/task/175310885	Valid		system	Tile_021-016-000_0-000.jpg		2021-04-21 12:12:00	2021-04-21 12:12:00		NO		IN FOCUS
175310885	https://volunteer.ala.org.au/validate/task/175310885	Valid		system	Tile_021-016-000_0-000.jpg			2021-04-21 12:12:00		NO		IN FOCUS
175310885	https://volunteer.ala.org.au/validate/task/175310885	Valid		system	Tile_021-016-000_0-000.jpg		2021-04-21 12:12:00	2021-04-21 12:12:00		NO		IN FOCUS
175310886	https://volunteer.ala.org.au/validate/task/175310886	Valid		system	Tile_021-017-000_0-000.jpg		2021-04-21 09:44:00	2021-04-21 12:12:00		NO		IN FOCUS
175310886	https://volunteer.ala.org.au/validate/task/175310886	Valid		system	Tile_021-017-000_0-000.jpg		2021-04-21 12:13:00	2021-04-21 12:12:00		NO		IN FOCUS
175310886	https://volunteer.ala.org.au/validate/task/175310886	Valid		system	Tile_021-017-000_0-000.jpg			2021-04-21 12:12:00		NO		IN FOCUS
175310886	https://volunteer.ala.org.au/validate/task/175310886	Valid		system	Tile_021-017-000_0-000.jpg		2021-04-21 12:12:00	2021-04-21 12:12:00		NO		IN FOCUS
175310886	https://volunteer.ala.org.au/validate/task/175310886	Valid		system	Tile_021-017-000_0-000.jpg		2021-04-21 11:40:00	2021-04-21 12:12:00		NO		IN FOCUS
175310888	https://volunteer.ala.org.au/validate/task/175310888	Valid		system	Tile_021-019-000_0-000.jpg			2021-04-21 12:13:00		NO		IN FOCUS
175310888	https://volunteer.ala.org.au/validate/task/175310888	Valid		system	Tile_021-019-000_0-000.jpg		2021-04-21 12:13:00	2021-04-21 12:13:00		NO		IN FOCUS
175310888	https://volunteer.ala.org.au/validate/task/175310888	Valid		system	Tile_021-019-000_0-000.jpg		2021-04-21 11:41:00	2021-04-21 12:13:00		NO		IN FOCUS
175310888	https://volunteer.ala.org.au/validate/task/175310888	Valid		system	Tile_021-019-000_0-000.jpg		2021-04-21 09:45:00	2021-04-21 12:13:00		NO		IN FOCUS
175310889	https://volunteer.ala.org.au/validate/task/175310889	Valid		system	Tile_021-020-000_0-000.jpg		2021-04-21 12:13:00	2021-04-21 12:13:00		NO		IN FOCUS
175310889	https://volunteer.ala.org.au/validate/task/175310889	Valid		system	Tile_021-020-000_0-000.jpg		2021-04-21 09:45:00	2021-04-21 12:13:00		NO		IN FOCUS
175310889	https://volunteer.ala.org.au/validate/task/175310889	Valid		system	Tile_021-020-000_0-000.jpg		2021-04-21 11:41:00	2021-04-21 12:13:00		NO		IN FOCUS
175310889	https://volunteer.ala.org.au/validate/task/175310889	Valid		system	Tile_021-020-000_0-000.jpg			2021-04-21 12:13:00		NO		IN FOCUS
175310890	https://volunteer.ala.org.au/validate/task/175310890	Valid		system	Tile_021-021-000_0-000.jpg		2021-04-21 12:13:00	2021-04-21 12:13:00		NO		IN FOCUS
175310890	https://volunteer.ala.org.au/validate/task/175310890	Valid		system	Tile_021-021-000_0-000.jpg		2021-04-21 09:45:00	2021-04-21 12:13:00		NO		IN FOCUS
175310890	https://volunteer.ala.org.au/validate/task/175310890	Valid		system	Tile_021-021-000_0-000.jpg		2021-04-21 11:41:00	2021-04-21 12:13:00		NO		IN FOCUS
175310890	https://volunteer.ala.org.au/validate/task/175310890	Valid		system	Tile_021-021-000_0-000.jpg			2021-04-21 12:13:00		NO		IN FOCUS
175310891	https://volunteer.ala.org.au/validate/task/175310891	Valid		system	Tile_021-022-000_0-000.jpg		2021-04-21 09:45:00	2021-04-21 12:13:00		NO		IN FOCUS
175310891	https://volunteer.ala.org.au/validate/task/175310891	Valid		system	Tile_021-022-000_0-000.jpg			2021-04-21 12:13:00		NO		IN FOCUS
175310891	https://volunteer.ala.org.au/validate/task/175310891	Valid		system	Tile_021-022-000_0-000.jpg		2021-04-21 12:13:00	2021-04-21 12:13:00		NO		IN FOCUS
175310891	https://volunteer.ala.org.au/validate/task/175310891	Valid		system	Tile_021-022-000_0-000.jpg		2021-04-21 11:41:00	2021-04-21 12:13:00		NO		IN FOCUS
175310891	https://volunteer.ala.org.au/validate/task/175310891	Valid		system	Tile_021-022-000_0-000.jpg		2021-04-21 12:14:00	2021-04-21 12:13:00		NO		IN FOCUS
175310887	https://volunteer.ala.org.au/validate/task/175310887	Valid		system	Tile_021-018-000_0-000.jpg		2021-04-21 11:40:00	2021-04-21 12:13:00		NO		IN FOCUS
175310887	https://volunteer.ala.org.au/validate/task/175310887	Valid		system	Tile_021-018-000_0-000.jpg		2021-04-21 12:13:00	2021-04-21 12:13:00		NO		IN FOCUS
175310887	https://volunteer.ala.org.au/validate/task/175310887	Valid		system	Tile_021-018-000_0-000.jpg			2021-04-21 12:13:00		NO		IN FOCUS
175310887	https://volunteer.ala.org.au/validate/task/175310887	Valid		system	Tile_021-018-000_0-000.jpg		2021-04-21 12:13:00	2021-04-21 12:13:00		YES	Both MIDDLE and EDGE	IN FOCUS		Unknown
175310887	https://volunteer.ala.org.au/validate/task/175310887	Valid		system	Tile_021-018-000_0-000.jpg		2021-04-21 09:44:00	2021-04-21 12:13:00		NO		IN FOCUS
175310893	https://volunteer.ala.org.au/validate/task/175310893	Valid		system	Tile_021-024-000_0-000.jpg		2021-04-21 09:46:00	2021-04-21 12:14:00		NO		IN FOCUS
175310893	https://volunteer.ala.org.au/validate/task/175310893	Valid		system	Tile_021-024-000_0-000.jpg		2021-04-21 11:41:00	2021-04-21 12:14:00		NO		IN FOCUS
175310893	https://volunteer.ala.org.au/validate/task/175310893	Valid		system	Tile_021-024-000_0-000.jpg		2021-04-21 12:14:00	2021-04-21 12:14:00		NO		IN FOCUS
175310893	https://volunteer.ala.org.au/validate/task/175310893	Valid		system	Tile_021-024-000_0-000.jpg			2021-04-21 12:14:00		NO		IN FOCUS
175310894	https://volunteer.ala.org.au/validate/task/175310894	Valid		system	Tile_021-025-000_0-000.jpg			2021-04-21 12:14:00		NO		IN FOCUS
175310894	https://volunteer.ala.org.au/validate/task/175310894	Valid		system	Tile_021-025-000_0-000.jpg		2021-04-21 09:56:00	2021-04-21 12:14:00		NO		IN FOCUS
175310894	https://volunteer.ala.org.au/validate/task/175310894	Valid		system	Tile_021-025-000_0-000.jpg		2021-04-21 12:15:00	2021-04-21 12:14:00		NO		IN FOCUS
175310894	https://volunteer.ala.org.au/validate/task/175310894	Valid		system	Tile_021-025-000_0-000.jpg		2021-04-21 11:41:00	2021-04-21 12:14:00		NO		IN FOCUS
175310894	https://volunteer.ala.org.au/validate/task/175310894	Valid		system	Tile_021-025-000_0-000.jpg		2021-04-21 12:14:00	2021-04-21 12:14:00		NO		IN FOCUS
175310895	https://volunteer.ala.org.au/validate/task/175310895	Valid		system	Tile_021-026-000_0-000.jpg		2021-04-21 12:14:00	2021-04-21 12:14:00		NO		IN FOCUS
175310895	https://volunteer.ala.org.au/validate/task/175310895	Valid		system	Tile_021-026-000_0-000.jpg			2021-04-21 12:14:00		NO		IN FOCUS
175310895	https://volunteer.ala.org.au/validate/task/175310895	Valid		system	Tile_021-026-000_0-000.jpg		2021-04-21 12:15:00	2021-04-21 12:14:00		NO		IN FOCUS
175310895	https://volunteer.ala.org.au/validate/task/175310895	Valid		system	Tile_021-026-000_0-000.jpg		2021-04-21 11:42:00	2021-04-21 12:14:00		NO		IN FOCUS
175310895	https://volunteer.ala.org.au/validate/task/175310895	Valid		system	Tile_021-026-000_0-000.jpg		2021-04-21 09:57:00	2021-04-21 12:14:00		NO		IN FOCUS
175310896	https://volunteer.ala.org.au/validate/task/175310896	Valid		system	Tile_021-027-000_0-000.jpg			2021-04-21 12:15:00		NO		IN FOCUS
175310896	https://volunteer.ala.org.au/validate/task/175310896	Valid		system	Tile_021-027-000_0-000.jpg		2021-04-21 12:15:00	2021-04-21 12:15:00		NO		IN FOCUS
175310896	https://volunteer.ala.org.au/validate/task/175310896	Valid		system	Tile_021-027-000_0-000.jpg		2021-04-21 09:57:00	2021-04-21 12:15:00		NO		IN FOCUS
175310896	https://volunteer.ala.org.au/validate/task/175310896	Valid		system	Tile_021-027-000_0-000.jpg		2021-04-21 11:42:00	2021-04-21 12:15:00		NO		IN FOCUS
175310896	https://volunteer.ala.org.au/validate/task/175310896	Valid		system	Tile_021-027-000_0-000.jpg		2021-04-21 12:15:00	2021-04-21 12:15:00		NO		IN FOCUS
175310897	https://volunteer.ala.org.au/validate/task/175310897	Valid		system	Tile_021-028-000_0-000.jpg		2021-04-21 12:15:00	2021-04-21 12:15:00		NO		IN FOCUS
175310897	https://volunteer.ala.org.au/validate/task/175310897	Valid		system	Tile_021-028-000_0-000.jpg			2021-04-21 12:15:00		NO		IN FOCUS
175310897	https://volunteer.ala.org.au/validate/task/175310897	Valid		system	Tile_021-028-000_0-000.jpg		2021-04-21 11:42:00	2021-04-21 12:15:00		NO		IN FOCUS
175310897	https://volunteer.ala.org.au/validate/task/175310897	Valid		system	Tile_021-028-000_0-000.jpg		2021-04-21 09:57:00	2021-04-21 12:15:00		NO		IN FOCUS
175310898	https://volunteer.ala.org.au/validate/task/175310898	Valid		system	Tile_021-029-000_0-000.jpg		2021-04-21 11:42:00	2021-04-21 12:15:00		NO		IN FOCUS
175310898	https://volunteer.ala.org.au/validate/task/175310898	Valid		system	Tile_021-029-000_0-000.jpg			2021-04-21 12:15:00		NO		IN FOCUS
175310898	https://volunteer.ala.org.au/validate/task/175310898	Valid		system	Tile_021-029-000_0-000.jpg		2021-04-21 12:15:00	2021-04-21 12:15:00		NO		IN FOCUS
175310898	https://volunteer.ala.org.au/validate/task/175310898	Valid		system	Tile_021-029-000_0-000.jpg		2021-04-21 09:57:00	2021-04-21 12:15:00		NO		IN FOCUS
175310900	https://volunteer.ala.org.au/validate/task/175310900	Valid		system	Tile_021-031-000_0-000.jpg		2021-04-21 12:15:00	2021-04-21 12:16:00		NO		IN FOCUS
175310900	https://volunteer.ala.org.au/validate/task/175310900	Valid		system	Tile_021-031-000_0-000.jpg		2021-04-21 11:06:00	2021-04-21 12:16:00		NO		IN FOCUS
175310900	https://volunteer.ala.org.au/validate/task/175310900	Valid		system	Tile_021-031-000_0-000.jpg			2021-04-21 12:16:00		NO		IN FOCUS
175310900	https://volunteer.ala.org.au/validate/task/175310900	Valid		system	Tile_021-031-000_0-000.jpg		2021-04-21 12:16:00	2021-04-21 12:16:00		NO		IN FOCUS
175310902	https://volunteer.ala.org.au/validate/task/175310902	Valid		system	Tile_021-033-000_0-000.jpg			2021-04-21 12:16:00		NO		IN FOCUS
175310902	https://volunteer.ala.org.au/validate/task/175310902	Valid		system	Tile_021-033-000_0-000.jpg		2021-04-21 12:16:00	2021-04-21 12:16:00		NO		IN FOCUS
175310902	https://volunteer.ala.org.au/validate/task/175310902	Valid		system	Tile_021-033-000_0-000.jpg		2021-04-21 11:10:00	2021-04-21 12:16:00		NO		IN FOCUS
175310902	https://volunteer.ala.org.au/validate/task/175310902	Valid		system	Tile_021-033-000_0-000.jpg		2021-04-21 12:16:00	2021-04-21 12:16:00		NO		IN FOCUS
175310903	https://volunteer.ala.org.au/validate/task/175310903	Valid		system	Tile_021-034-000_0-000.jpg		2021-04-21 11:43:00	2021-04-21 12:16:00		NO		IN FOCUS
175310903	https://volunteer.ala.org.au/validate/task/175310903	Valid		system	Tile_021-034-000_0-000.jpg			2021-04-21 12:16:00		NO		IN FOCUS
175310903	https://volunteer.ala.org.au/validate/task/175310903	Valid		system	Tile_021-034-000_0-000.jpg		2021-04-21 11:10:00	2021-04-21 12:16:00		NO		IN FOCUS
175310903	https://volunteer.ala.org.au/validate/task/175310903	Valid		system	Tile_021-034-000_0-000.jpg		2021-04-21 12:16:00	2021-04-21 12:16:00		NO		IN FOCUS
175310905	https://volunteer.ala.org.au/validate/task/175310905	Valid		system	Tile_021-036-000_0-000.jpg		2021-04-21 11:43:00	2021-04-21 12:17:00		NO		IN FOCUS
175310905	https://volunteer.ala.org.au/validate/task/175310905	Valid		system	Tile_021-036-000_0-000.jpg		2021-04-21 12:17:00	2021-04-21 12:17:00		NO		IN FOCUS
175310905	https://volunteer.ala.org.au/validate/task/175310905	Valid		system	Tile_021-036-000_0-000.jpg			2021-04-21 12:17:00		NO		IN FOCUS
175310905	https://volunteer.ala.org.au/validate/task/175310905	Valid		system	Tile_021-036-000_0-000.jpg		2021-04-21 11:13:00	2021-04-21 12:17:00		NO		IN FOCUS
175310906	https://volunteer.ala.org.au/validate/task/175310906	Valid		system	Tile_021-037-000_0-000.jpg		2021-04-21 12:17:00	2021-04-21 12:18:00		NO		IN FOCUS
175310906	https://volunteer.ala.org.au/validate/task/175310906	Valid		system	Tile_021-037-000_0-000.jpg		2021-04-21 11:13:00	2021-04-21 12:18:00		NO		IN FOCUS
175310906	https://volunteer.ala.org.au/validate/task/175310906	Valid		system	Tile_021-037-000_0-000.jpg			2021-04-21 12:18:00		NO		IN FOCUS
175310906	https://volunteer.ala.org.au/validate/task/175310906	Valid		system	Tile_021-037-000_0-000.jpg		2021-04-21 12:18:00	2021-04-21 12:18:00		NO		IN FOCUS
175310907	https://volunteer.ala.org.au/validate/task/175310907	Valid		system	Tile_021-038-000_0-000.jpg		2021-04-21 11:24:00	2021-04-21 12:20:00		NO		IN FOCUS
175310907	https://volunteer.ala.org.au/validate/task/175310907	Valid		system	Tile_021-038-000_0-000.jpg		2021-04-21 12:17:00	2021-04-21 12:20:00		NO		IN FOCUS
175310907	https://volunteer.ala.org.au/validate/task/175310907	Valid		system	Tile_021-038-000_0-000.jpg		2021-04-21 12:20:00	2021-04-21 12:20:00		NO		IN FOCUS
175310907	https://volunteer.ala.org.au/validate/task/175310907	Valid		system	Tile_021-038-000_0-000.jpg			2021-04-21 12:20:00		NO		IN FOCUS
175310907	https://volunteer.ala.org.au/validate/task/175310907	Valid		system	Tile_021-038-000_0-000.jpg		2021-04-21 12:20:00	2021-04-21 12:20:00		NO		IN FOCUS
175310909	https://volunteer.ala.org.au/validate/task/175310909	Valid		system	Tile_021-040-000_0-000.jpg			2021-04-21 12:22:00		NO		IN FOCUS
175310909	https://volunteer.ala.org.au/validate/task/175310909	Valid		system	Tile_021-040-000_0-000.jpg		2021-04-21 12:22:00	2021-04-21 12:22:00		NO		IN FOCUS
175310909	https://volunteer.ala.org.au/validate/task/175310909	Valid		system	Tile_021-040-000_0-000.jpg		2021-04-21 12:22:00	2021-04-21 12:22:00		NO		IN FOCUS
175310909	https://volunteer.ala.org.au/validate/task/175310909	Valid		system	Tile_021-040-000_0-000.jpg		2021-04-21 12:17:00	2021-04-21 12:22:00		NO		IN FOCUS
175310908	https://volunteer.ala.org.au/validate/task/175310908	Valid		system	Tile_021-039-000_0-000.jpg		2021-04-21 12:27:00	2021-04-21 12:27:00		NO		IN FOCUS
175310908	https://volunteer.ala.org.au/validate/task/175310908	Valid		system	Tile_021-039-000_0-000.jpg			2021-04-21 12:27:00		NO		IN FOCUS
175310908	https://volunteer.ala.org.au/validate/task/175310908	Valid		system	Tile_021-039-000_0-000.jpg		2021-04-21 12:17:00	2021-04-21 12:27:00		NO		IN FOCUS
175310908	https://volunteer.ala.org.au/validate/task/175310908	Valid		system	Tile_021-039-000_0-000.jpg		2021-04-21 12:37:00	2021-04-21 12:27:00		NO		IN FOCUS
175310908	https://volunteer.ala.org.au/validate/task/175310908	Valid		system	Tile_021-039-000_0-000.jpg		2021-04-21 12:20:00	2021-04-21 12:27:00		NO		IN FOCUS
175310911	https://volunteer.ala.org.au/validate/task/175310911	Valid		system	Tile_021-042-000_0-000.jpg		2021-04-21 12:17:00	2021-04-21 12:27:00		NO		IN FOCUS
175310911	https://volunteer.ala.org.au/validate/task/175310911	Valid		system	Tile_021-042-000_0-000.jpg			2021-04-21 12:27:00		NO		IN FOCUS
175310911	https://volunteer.ala.org.au/validate/task/175310911	Valid		system	Tile_021-042-000_0-000.jpg		2021-04-21 12:27:00	2021-04-21 12:27:00		NO		IN FOCUS
175310911	https://volunteer.ala.org.au/validate/task/175310911	Valid		system	Tile_021-042-000_0-000.jpg		2021-04-21 12:26:00	2021-04-21 12:27:00		NO		IN FOCUS
175310914	https://volunteer.ala.org.au/validate/task/175310914	Valid		system	Tile_021-045-000_0-000.jpg			2021-04-21 12:35:00		NO		IN FOCUS
175310914	https://volunteer.ala.org.au/validate/task/175310914	Valid		system	Tile_021-045-000_0-000.jpg		2021-04-21 12:32:00	2021-04-21 12:35:00		NO		IN FOCUS
175310914	https://volunteer.ala.org.au/validate/task/175310914	Valid		system	Tile_021-045-000_0-000.jpg		2021-04-21 12:35:00	2021-04-21 12:35:00		NO		IN FOCUS
175310914	https://volunteer.ala.org.au/validate/task/175310914	Valid		system	Tile_021-045-000_0-000.jpg		2021-04-21 12:21:00	2021-04-21 12:35:00		NO		IN FOCUS
175310915	https://volunteer.ala.org.au/validate/task/175310915	Valid		system	Tile_021-046-000_0-000.jpg		2021-04-21 12:21:00	2021-04-21 12:35:00		NO		IN FOCUS
175310915	https://volunteer.ala.org.au/validate/task/175310915	Valid		system	Tile_021-046-000_0-000.jpg		2021-04-21 12:32:00	2021-04-21 12:35:00		NO		IN FOCUS
175310915	https://volunteer.ala.org.au/validate/task/175310915	Valid		system	Tile_021-046-000_0-000.jpg		2021-04-21 12:35:00	2021-04-21 12:35:00		NO		IN FOCUS
175310915	https://volunteer.ala.org.au/validate/task/175310915	Valid		system	Tile_021-046-000_0-000.jpg			2021-04-21 12:35:00		NO		IN FOCUS
175310915	https://volunteer.ala.org.au/validate/task/175310915	Valid		system	Tile_021-046-000_0-000.jpg		2021-04-21 12:35:00	2021-04-21 12:35:00		NO		IN FOCUS
175310916	https://volunteer.ala.org.au/validate/task/175310916	Valid		system	Tile_021-047-000_0-000.jpg		2021-04-21 12:35:00	2021-04-21 12:35:00		NO		IN FOCUS
175310916	https://volunteer.ala.org.au/validate/task/175310916	Valid		system	Tile_021-047-000_0-000.jpg			2021-04-21 12:35:00		NO		IN FOCUS
175310916	https://volunteer.ala.org.au/validate/task/175310916	Valid		system	Tile_021-047-000_0-000.jpg		2021-04-21 12:33:00	2021-04-21 12:35:00		NO		IN FOCUS
175310916	https://volunteer.ala.org.au/validate/task/175310916	Valid		system	Tile_021-047-000_0-000.jpg		2021-04-21 12:21:00	2021-04-21 12:35:00		NO		IN FOCUS
175310917	https://volunteer.ala.org.au/validate/task/175310917	Valid		system	Tile_021-048-000_0-000.jpg		2021-04-21 12:36:00	2021-04-21 12:37:00		YES	Both MIDDLE and EDGE	IN FOCUS		Unknown
175310917	https://volunteer.ala.org.au/validate/task/175310917	Valid		system	Tile_021-048-000_0-000.jpg		2021-04-21 12:21:00	2021-04-21 12:37:00		NO		IN FOCUS
175310917	https://volunteer.ala.org.au/validate/task/175310917	Valid		system	Tile_021-048-000_0-000.jpg		2021-04-21 12:33:00	2021-04-21 12:37:00		NO		IN FOCUS
175310917	https://volunteer.ala.org.au/validate/task/175310917	Valid		system	Tile_021-048-000_0-000.jpg		2021-04-21 12:37:00	2021-04-21 12:37:00		NO		IN FOCUS
175310917	https://volunteer.ala.org.au/validate/task/175310917	Valid		system	Tile_021-048-000_0-000.jpg			2021-04-21 12:37:00		NO		IN FOCUS
175310918	https://volunteer.ala.org.au/validate/task/175310918	Valid		system	Tile_021-049-000_0-000.jpg		2021-04-21 12:47:00	2021-04-21 12:37:00		YES	Both MIDDLE and EDGE	IN FOCUS		Fungal spores,Unknown
175310918	https://volunteer.ala.org.au/validate/task/175310918	Valid		system	Tile_021-049-000_0-000.jpg		2021-04-21 12:37:00	2021-04-21 12:37:00		NO		IN FOCUS
175310918	https://volunteer.ala.org.au/validate/task/175310918	Valid		system	Tile_021-049-000_0-000.jpg		2021-04-21 12:37:00	2021-04-21 12:37:00		NO		IN FOCUS
175310918	https://volunteer.ala.org.au/validate/task/175310918	Valid		system	Tile_021-049-000_0-000.jpg			2021-04-21 12:37:00		NO		IN FOCUS
175310918	https://volunteer.ala.org.au/validate/task/175310918	Valid		system	Tile_021-049-000_0-000.jpg		2021-04-21 12:21:00	2021-04-21 12:37:00		NO		IN FOCUS
175310922	https://volunteer.ala.org.au/validate/task/175310922	Valid		system	Tile_021-053-000_0-000.jpg		2021-04-21 12:43:00	2021-04-21 12:51:00		NO		IN FOCUS
175310922	https://volunteer.ala.org.au/validate/task/175310922	Valid		system	Tile_021-053-000_0-000.jpg			2021-04-21 12:51:00		NO		IN FOCUS
175310922	https://volunteer.ala.org.au/validate/task/175310922	Valid		system	Tile_021-053-000_0-000.jpg		2021-04-21 12:51:00	2021-04-21 12:51:00		NO		IN FOCUS
175310922	https://volunteer.ala.org.au/validate/task/175310922	Valid		system	Tile_021-053-000_0-000.jpg		2021-04-21 12:41:00	2021-04-21 12:51:00		NO		IN FOCUS
175310921	https://volunteer.ala.org.au/validate/task/175310921	Valid		system	Tile_021-052-000_0-000.jpg		2021-04-21 12:59:00	2021-04-21 12:59:00		NO		IN FOCUS
175310921	https://volunteer.ala.org.au/validate/task/175310921	Valid		system	Tile_021-052-000_0-000.jpg		2021-04-21 12:41:00	2021-04-21 12:59:00		NO		IN FOCUS
175310921	https://volunteer.ala.org.au/validate/task/175310921	Valid		system	Tile_021-052-000_0-000.jpg			2021-04-21 12:59:00		NO		IN FOCUS
175310921	https://volunteer.ala.org.au/validate/task/175310921	Valid		system	Tile_021-052-000_0-000.jpg		2021-04-21 12:50:00	2021-04-21 12:59:00		YES	MIDDLE	IN FOCUS		Fungal spores,Unknown
175310921	https://volunteer.ala.org.au/validate/task/175310921	Valid		system	Tile_021-052-000_0-000.jpg		2021-04-21 12:42:00	2021-04-21 12:59:00		NO		IN FOCUS
175310926	https://volunteer.ala.org.au/validate/task/175310926	Valid		system	Tile_021-057-000_0-000.jpg		2021-04-21 12:56:00	2021-04-21 13:12:00				OUT OF FOCUS
175310926	https://volunteer.ala.org.au/validate/task/175310926	Valid		system	Tile_021-057-000_0-000.jpg		2021-04-21 12:51:00	2021-04-21 13:12:00				OUT OF FOCUS
175310926	https://volunteer.ala.org.au/validate/task/175310926	Valid		system	Tile_021-057-000_0-000.jpg			2021-04-21 13:12:00				OUT OF FOCUS
175310926	https://volunteer.ala.org.au/validate/task/175310926	Valid		system	Tile_021-057-000_0-000.jpg		2021-04-21 13:12:00	2021-04-21 13:12:00				OUT OF FOCUS
175310931	https://volunteer.ala.org.au/validate/task/175310931	Valid		system	Tile_022-002-000_0-000.jpg		2021-04-21 13:16:00	2021-04-21 13:16:00		NO		IN FOCUS
175310931	https://volunteer.ala.org.au/validate/task/175310931	Valid		system	Tile_022-002-000_0-000.jpg			2021-04-21 13:16:00		NO		IN FOCUS
175310931	https://volunteer.ala.org.au/validate/task/175310931	Valid		system	Tile_022-002-000_0-000.jpg		2021-04-21 13:11:00	2021-04-21 13:16:00		NO		IN FOCUS
175310931	https://volunteer.ala.org.au/validate/task/175310931	Valid		system	Tile_022-002-000_0-000.jpg		2021-04-21 13:00:00	2021-04-21 13:16:00		NO		IN FOCUS
175310932	https://volunteer.ala.org.au/validate/task/175310932	Valid		system	Tile_022-003-000_0-000.jpg		2021-04-21 13:01:00	2021-04-21 13:16:00		NO		IN FOCUS
175310932	https://volunteer.ala.org.au/validate/task/175310932	Valid		system	Tile_022-003-000_0-000.jpg			2021-04-21 13:16:00		NO		IN FOCUS
175310932	https://volunteer.ala.org.au/validate/task/175310932	Valid		system	Tile_022-003-000_0-000.jpg		2021-04-21 13:16:00	2021-04-21 13:16:00		NO		IN FOCUS
175310932	https://volunteer.ala.org.au/validate/task/175310932	Valid		system	Tile_022-003-000_0-000.jpg		2021-04-21 13:13:00	2021-04-21 13:16:00		NO		IN FOCUS
175310934	https://volunteer.ala.org.au/validate/task/175310934	Valid		system	Tile_022-005-000_0-000.jpg		2021-04-21 13:20:00	2021-04-21 13:20:00		NO		IN FOCUS
175310934	https://volunteer.ala.org.au/validate/task/175310934	Valid		system	Tile_022-005-000_0-000.jpg			2021-04-21 13:20:00		NO		IN FOCUS
175310934	https://volunteer.ala.org.au/validate/task/175310934	Valid		system	Tile_022-005-000_0-000.jpg		2021-04-21 13:16:00	2021-04-21 13:20:00		NO		IN FOCUS
175310934	https://volunteer.ala.org.au/validate/task/175310934	Valid		system	Tile_022-005-000_0-000.jpg		2021-04-21 13:04:00	2021-04-21 13:20:00		NO		IN FOCUS
175310935	https://volunteer.ala.org.au/validate/task/175310935	Valid		system	Tile_022-006-000_0-000.jpg		2021-04-21 13:16:00	2021-04-21 13:20:00		NO		IN FOCUS
175310935	https://volunteer.ala.org.au/validate/task/175310935	Valid		system	Tile_022-006-000_0-000.jpg			2021-04-21 13:20:00		NO		IN FOCUS
175310935	https://volunteer.ala.org.au/validate/task/175310935	Valid		system	Tile_022-006-000_0-000.jpg		2021-04-21 13:07:00	2021-04-21 13:20:00		NO		IN FOCUS
175310935	https://volunteer.ala.org.au/validate/task/175310935	Valid		system	Tile_022-006-000_0-000.jpg		2021-04-21 13:20:00	2021-04-21 13:20:00		NO		IN FOCUS
175310929	https://volunteer.ala.org.au/validate/task/175310929	Valid		system	Tile_021-060-000_0-000.jpg		2021-04-21 13:15:00	2021-04-21 13:22:00		NO		IN FOCUS
175310929	https://volunteer.ala.org.au/validate/task/175310929	Valid		system	Tile_021-060-000_0-000.jpg		2021-04-21 12:55:00	2021-04-21 13:22:00		NO		IN FOCUS
175310929	https://volunteer.ala.org.au/validate/task/175310929	Valid		system	Tile_021-060-000_0-000.jpg			2021-04-21 13:22:00		NO		IN FOCUS
175310929	https://volunteer.ala.org.au/validate/task/175310929	Valid		system	Tile_021-060-000_0-000.jpg		2021-04-21 13:05:00	2021-04-21 13:22:00		YES	MIDDLE	IN FOCUS		Fungal spores,Unknown
175310929	https://volunteer.ala.org.au/validate/task/175310929	Valid		system	Tile_021-060-000_0-000.jpg		2021-04-21 13:22:00	2021-04-21 13:22:00		NO		IN FOCUS
175310936	https://volunteer.ala.org.au/validate/task/175310936	Valid		system	Tile_022-007-000_0-000.jpg		2021-04-21 13:21:00	2021-04-21 13:25:00		NO		IN FOCUS
175310936	https://volunteer.ala.org.au/validate/task/175310936	Valid		system	Tile_022-007-000_0-000.jpg		2021-04-21 13:17:00	2021-04-21 13:25:00		NO		IN FOCUS
175310936	https://volunteer.ala.org.au/validate/task/175310936	Valid		system	Tile_022-007-000_0-000.jpg		2021-04-21 13:25:00	2021-04-21 13:25:00		NO		IN FOCUS
175310936	https://volunteer.ala.org.au/validate/task/175310936	Valid		system	Tile_022-007-000_0-000.jpg			2021-04-21 13:25:00		NO		IN FOCUS
175310939	https://volunteer.ala.org.au/validate/task/175310939	Valid		system	Tile_022-010-000_0-000.jpg		2021-04-21 13:27:00	2021-04-21 13:27:00		NO		IN FOCUS
175310939	https://volunteer.ala.org.au/validate/task/175310939	Valid		system	Tile_022-010-000_0-000.jpg		2021-04-21 13:25:00	2021-04-21 13:27:00		NO		IN FOCUS
175310939	https://volunteer.ala.org.au/validate/task/175310939	Valid		system	Tile_022-010-000_0-000.jpg			2021-04-21 13:27:00		NO		IN FOCUS
175310939	https://volunteer.ala.org.au/validate/task/175310939	Valid		system	Tile_022-010-000_0-000.jpg		2021-04-21 13:18:00	2021-04-21 13:27:00		NO		IN FOCUS
175310945	https://volunteer.ala.org.au/validate/task/175310945	Valid		system	Tile_022-016-000_0-000.jpg		2021-04-21 13:23:00	2021-04-21 13:40:00		NO		IN FOCUS
175310945	https://volunteer.ala.org.au/validate/task/175310945	Valid		system	Tile_022-016-000_0-000.jpg			2021-04-21 13:40:00		NO		IN FOCUS
175310945	https://volunteer.ala.org.au/validate/task/175310945	Valid		system	Tile_022-016-000_0-000.jpg		2021-04-21 13:40:00	2021-04-21 13:40:00		NO		IN FOCUS
175310945	https://volunteer.ala.org.au/validate/task/175310945	Valid		system	Tile_022-016-000_0-000.jpg		2021-04-21 13:31:00	2021-04-21 13:40:00		NO		IN FOCUS
175310946	https://volunteer.ala.org.au/validate/task/175310946	Valid		system	Tile_022-017-000_0-000.jpg		2021-04-21 13:41:00	2021-04-21 13:41:00		NO		IN FOCUS
175310946	https://volunteer.ala.org.au/validate/task/175310946	Valid		system	Tile_022-017-000_0-000.jpg			2021-04-21 13:41:00		NO		IN FOCUS
175310946	https://volunteer.ala.org.au/validate/task/175310946	Valid		system	Tile_022-017-000_0-000.jpg		2021-04-21 13:23:00	2021-04-21 13:41:00		NO		IN FOCUS
175310946	https://volunteer.ala.org.au/validate/task/175310946	Valid		system	Tile_022-017-000_0-000.jpg		2021-04-21 13:32:00	2021-04-21 13:41:00		NO		IN FOCUS
175310947	https://volunteer.ala.org.au/validate/task/175310947	Valid		system	Tile_022-018-000_0-000.jpg			2021-04-21 13:41:00		NO		IN FOCUS
175310947	https://volunteer.ala.org.au/validate/task/175310947	Valid		system	Tile_022-018-000_0-000.jpg		2021-04-21 13:41:00	2021-04-21 13:41:00		NO		IN FOCUS
175310947	https://volunteer.ala.org.au/validate/task/175310947	Valid		system	Tile_022-018-000_0-000.jpg		2021-04-21 13:23:00	2021-04-21 13:41:00		NO		IN FOCUS
175310947	https://volunteer.ala.org.au/validate/task/175310947	Valid		system	Tile_022-018-000_0-000.jpg		2021-04-21 13:33:00	2021-04-21 13:41:00		NO		IN FOCUS
175310948	https://volunteer.ala.org.au/validate/task/175310948	Valid		system	Tile_022-019-000_0-000.jpg		2021-04-21 13:34:00	2021-04-21 13:42:00		NO		IN FOCUS
175310948	https://volunteer.ala.org.au/validate/task/175310948	Valid		system	Tile_022-019-000_0-000.jpg		2021-04-21 13:24:00	2021-04-21 13:42:00		NO		IN FOCUS
175310948	https://volunteer.ala.org.au/validate/task/175310948	Valid		system	Tile_022-019-000_0-000.jpg		2021-04-21 13:42:00	2021-04-21 13:42:00		NO		IN FOCUS
175310948	https://volunteer.ala.org.au/validate/task/175310948	Valid		system	Tile_022-019-000_0-000.jpg			2021-04-21 13:42:00		NO		IN FOCUS
175310949	https://volunteer.ala.org.au/validate/task/175310949	Valid		system	Tile_022-020-000_0-000.jpg		2021-04-21 13:42:00	2021-04-21 13:42:00		NO		IN FOCUS
175310949	https://volunteer.ala.org.au/validate/task/175310949	Valid		system	Tile_022-020-000_0-000.jpg			2021-04-21 13:42:00		NO		IN FOCUS
175310949	https://volunteer.ala.org.au/validate/task/175310949	Valid		system	Tile_022-020-000_0-000.jpg		2021-04-21 13:35:00	2021-04-21 13:42:00		NO		IN FOCUS
175310949	https://volunteer.ala.org.au/validate/task/175310949	Valid		system	Tile_022-020-000_0-000.jpg		2021-04-21 13:24:00	2021-04-21 13:42:00		NO		IN FOCUS
175310950	https://volunteer.ala.org.au/validate/task/175310950	Valid		system	Tile_022-021-000_0-000.jpg		2021-04-21 13:35:00	2021-04-21 13:43:00		NO		IN FOCUS
175310950	https://volunteer.ala.org.au/validate/task/175310950	Valid		system	Tile_022-021-000_0-000.jpg		2021-04-21 13:24:00	2021-04-21 13:43:00		NO		IN FOCUS
175310950	https://volunteer.ala.org.au/validate/task/175310950	Valid		system	Tile_022-021-000_0-000.jpg		2021-04-21 13:43:00	2021-04-21 13:43:00		NO		IN FOCUS
175310950	https://volunteer.ala.org.au/validate/task/175310950	Valid		system	Tile_022-021-000_0-000.jpg			2021-04-21 13:43:00		NO		IN FOCUS
175310930	https://volunteer.ala.org.au/validate/task/175310930	Valid		system	Tile_022-001-000_0-000.jpg		2021-04-21 12:58:00	2021-04-21 13:47:00		NO		IN FOCUS
175310930	https://volunteer.ala.org.au/validate/task/175310930	Valid		system	Tile_022-001-000_0-000.jpg		2021-04-21 13:06:00	2021-04-21 13:47:00	1	YES	EDGE	IN FOCUS		Fungal spores
175310930	https://volunteer.ala.org.au/validate/task/175310930	Valid		system	Tile_022-001-000_0-000.jpg			2021-04-21 13:47:00		NO		IN FOCUS
175310930	https://volunteer.ala.org.au/validate/task/175310930	Valid		system	Tile_022-001-000_0-000.jpg		2021-04-21 13:15:00	2021-04-21 13:47:00		NO		IN FOCUS
175310930	https://volunteer.ala.org.au/validate/task/175310930	Valid		system	Tile_022-001-000_0-000.jpg		2021-04-21 13:47:00	2021-04-21 13:47:00		NO		IN FOCUS
175310956	https://volunteer.ala.org.au/validate/task/175310956	Valid		system	Tile_022-027-000_0-000.jpg		2021-04-21 13:26:00	2021-04-21 13:49:00		NO		IN FOCUS
175310956	https://volunteer.ala.org.au/validate/task/175310956	Valid		system	Tile_022-027-000_0-000.jpg		2021-04-21 13:49:00	2021-04-21 13:49:00		NO		IN FOCUS
175310956	https://volunteer.ala.org.au/validate/task/175310956	Valid		system	Tile_022-027-000_0-000.jpg			2021-04-21 13:49:00		NO		IN FOCUS
175310956	https://volunteer.ala.org.au/validate/task/175310956	Valid		system	Tile_022-027-000_0-000.jpg		2021-04-21 13:43:00	2021-04-21 13:49:00		NO		IN FOCUS
175310962	https://volunteer.ala.org.au/validate/task/175310962	Valid		system	Tile_022-033-000_0-000.jpg		2021-04-21 13:51:00	2021-04-21 13:53:00		NO		IN FOCUS
175310962	https://volunteer.ala.org.au/validate/task/175310962	Valid		system	Tile_022-033-000_0-000.jpg		2021-04-21 13:27:00	2021-04-21 13:53:00		NO		IN FOCUS
175310962	https://volunteer.ala.org.au/validate/task/175310962	Valid		system	Tile_022-033-000_0-000.jpg			2021-04-21 13:53:00		NO		IN FOCUS
175310962	https://volunteer.ala.org.au/validate/task/175310962	Valid		system	Tile_022-033-000_0-000.jpg		2021-04-21 13:53:00	2021-04-21 13:53:00		NO		IN FOCUS
175310964	https://volunteer.ala.org.au/validate/task/175310964	Valid		system	Tile_022-035-000_0-000.jpg			2021-04-21 13:55:00		NO		IN FOCUS
175310964	https://volunteer.ala.org.au/validate/task/175310964	Valid		system	Tile_022-035-000_0-000.jpg		2021-04-21 13:55:00	2021-04-21 13:55:00		NO		IN FOCUS
175310964	https://volunteer.ala.org.au/validate/task/175310964	Valid		system	Tile_022-035-000_0-000.jpg		2021-04-21 13:54:00	2021-04-21 13:55:00		NO		IN FOCUS
175310964	https://volunteer.ala.org.au/validate/task/175310964	Valid		system	Tile_022-035-000_0-000.jpg		2021-04-21 13:28:00	2021-04-21 13:55:00		NO		IN FOCUS
175310933	https://volunteer.ala.org.au/validate/task/175310933	Valid		system	Tile_022-004-000_0-000.jpg		2021-04-21 13:02:00	2021-04-21 13:57:00		NO		IN FOCUS
175310933	https://volunteer.ala.org.au/validate/task/175310933	Valid		system	Tile_022-004-000_0-000.jpg		2021-04-21 13:57:00	2021-04-21 13:57:00		NO		IN FOCUS
175310933	https://volunteer.ala.org.au/validate/task/175310933	Valid		system	Tile_022-004-000_0-000.jpg		2021-04-21 13:16:00	2021-04-21 13:57:00		NO		IN FOCUS
175310933	https://volunteer.ala.org.au/validate/task/175310933	Valid		system	Tile_022-004-000_0-000.jpg		2021-04-21 13:14:00	2021-04-21 13:57:00		YES	MIDDLE	IN FOCUS		Fungal spores,Unknown
175310933	https://volunteer.ala.org.au/validate/task/175310933	Valid		system	Tile_022-004-000_0-000.jpg			2021-04-21 13:57:00		NO		IN FOCUS
175310937	https://volunteer.ala.org.au/validate/task/175310937	Valid		system	Tile_022-008-000_0-000.jpg			2021-04-21 14:05:00		NO		IN FOCUS
175310937	https://volunteer.ala.org.au/validate/task/175310937	Valid		system	Tile_022-008-000_0-000.jpg		2021-04-21 14:05:00	2021-04-21 14:05:00		NO		IN FOCUS
175310937	https://volunteer.ala.org.au/validate/task/175310937	Valid		system	Tile_022-008-000_0-000.jpg		2021-04-21 13:22:00	2021-04-21 14:05:00		YES	EDGE	IN FOCUS		Fungal spores,Unknown
175310937	https://volunteer.ala.org.au/validate/task/175310937	Valid		system	Tile_022-008-000_0-000.jpg		2021-04-21 13:25:00	2021-04-21 14:05:00		NO		IN FOCUS
175310937	https://volunteer.ala.org.au/validate/task/175310937	Valid		system	Tile_022-008-000_0-000.jpg		2021-04-21 13:17:00	2021-04-21 14:05:00		NO		IN FOCUS
175310938	https://volunteer.ala.org.au/validate/task/175310938	Valid		system	Tile_022-009-000_0-000.jpg		2021-04-21 13:24:00	2021-04-21 14:06:00		YES	Both MIDDLE and EDGE	IN FOCUS		Unknown
175310938	https://volunteer.ala.org.au/validate/task/175310938	Valid		system	Tile_022-009-000_0-000.jpg		2021-04-21 13:18:00	2021-04-21 14:06:00		NO		IN FOCUS
175310938	https://volunteer.ala.org.au/validate/task/175310938	Valid		system	Tile_022-009-000_0-000.jpg			2021-04-21 14:06:00		NO		IN FOCUS
175310938	https://volunteer.ala.org.au/validate/task/175310938	Valid		system	Tile_022-009-000_0-000.jpg		2021-04-21 13:27:00	2021-04-21 14:06:00		NO		IN FOCUS
175310938	https://volunteer.ala.org.au/validate/task/175310938	Valid		system	Tile_022-009-000_0-000.jpg		2021-04-21 14:06:00	2021-04-21 14:06:00		NO		IN FOCUS
175310941	https://volunteer.ala.org.au/validate/task/175310941	Valid		system	Tile_022-012-000_0-000.jpg		2021-04-21 13:31:00	2021-04-21 14:11:00		NO		IN FOCUS
175310941	https://volunteer.ala.org.au/validate/task/175310941	Valid		system	Tile_022-012-000_0-000.jpg		2021-04-21 13:27:00	2021-04-21 14:11:00		YES	Both MIDDLE and EDGE	IN FOCUS		Nothofagus pollen,Unknown
175310941	https://volunteer.ala.org.au/validate/task/175310941	Valid		system	Tile_022-012-000_0-000.jpg		2021-04-21 14:11:00	2021-04-21 14:11:00		NO		IN FOCUS
175310941	https://volunteer.ala.org.au/validate/task/175310941	Valid		system	Tile_022-012-000_0-000.jpg			2021-04-21 14:11:00		NO		IN FOCUS
175310941	https://volunteer.ala.org.au/validate/task/175310941	Valid		system	Tile_022-012-000_0-000.jpg		2021-04-21 13:20:00	2021-04-21 14:11:00		NO		IN FOCUS
175310942	https://volunteer.ala.org.au/validate/task/175310942	Valid		system	Tile_022-013-000_0-000.jpg		2021-04-21 13:31:00	2021-04-21 14:11:00		NO		IN FOCUS
175310942	https://volunteer.ala.org.au/validate/task/175310942	Valid		system	Tile_022-013-000_0-000.jpg			2021-04-21 14:11:00		NO		IN FOCUS
175310942	https://volunteer.ala.org.au/validate/task/175310942	Valid		system	Tile_022-013-000_0-000.jpg		2021-04-21 14:11:00	2021-04-21 14:11:00		NO		IN FOCUS
175310942	https://volunteer.ala.org.au/validate/task/175310942	Valid		system	Tile_022-013-000_0-000.jpg		2021-04-21 13:20:00	2021-04-21 14:11:00		NO		IN FOCUS
175310942	https://volunteer.ala.org.au/validate/task/175310942	Valid		system	Tile_022-013-000_0-000.jpg		2021-04-21 13:29:00	2021-04-21 14:11:00		YES	Both MIDDLE and EDGE	IN FOCUS		Unknown
175310943	https://volunteer.ala.org.au/validate/task/175310943	Valid		system	Tile_022-014-000_0-000.jpg		2021-04-21 13:32:00	2021-04-21 14:14:00		NO		IN FOCUS
175310943	https://volunteer.ala.org.au/validate/task/175310943	Valid		system	Tile_022-014-000_0-000.jpg		2021-04-21 13:29:00	2021-04-21 14:14:00		YES	MIDDLE	IN FOCUS		Fungal spores,Unknown
175310943	https://volunteer.ala.org.au/validate/task/175310943	Valid		system	Tile_022-014-000_0-000.jpg			2021-04-21 14:14:00		NO		IN FOCUS
175310943	https://volunteer.ala.org.au/validate/task/175310943	Valid		system	Tile_022-014-000_0-000.jpg		2021-04-21 14:14:00	2021-04-21 14:14:00		NO		IN FOCUS
175310943	https://volunteer.ala.org.au/validate/task/175310943	Valid		system	Tile_022-014-000_0-000.jpg		2021-04-21 13:21:00	2021-04-21 14:14:00		NO		IN FOCUS
175310951	https://volunteer.ala.org.au/validate/task/175310951	Valid		system	Tile_022-022-000_0-000.jpg			2021-04-21 14:24:00		NO		IN FOCUS
175310951	https://volunteer.ala.org.au/validate/task/175310951	Valid		system	Tile_022-022-000_0-000.jpg		2021-04-21 13:24:00	2021-04-21 14:24:00		NO		IN FOCUS
175310951	https://volunteer.ala.org.au/validate/task/175310951	Valid		system	Tile_022-022-000_0-000.jpg		2021-04-21 14:24:00	2021-04-21 14:24:00		NO		IN FOCUS
175310951	https://volunteer.ala.org.au/validate/task/175310951	Valid		system	Tile_022-022-000_0-000.jpg		2021-04-21 13:43:00	2021-04-21 14:24:00		NO		IN FOCUS
175310951	https://volunteer.ala.org.au/validate/task/175310951	Valid		system	Tile_022-022-000_0-000.jpg		2021-04-21 13:36:00	2021-04-21 14:24:00		YES	Both MIDDLE and EDGE	IN FOCUS		Unknown
175310952	https://volunteer.ala.org.au/validate/task/175310952	Valid		system	Tile_022-023-000_0-000.jpg		2021-04-21 13:38:00	2021-04-21 14:27:00		YES	EDGE	IN FOCUS		Unknown
175310952	https://volunteer.ala.org.au/validate/task/175310952	Valid		system	Tile_022-023-000_0-000.jpg		2021-04-21 13:43:00	2021-04-21 14:27:00		NO		IN FOCUS
175310952	https://volunteer.ala.org.au/validate/task/175310952	Valid		system	Tile_022-023-000_0-000.jpg		2021-04-21 13:25:00	2021-04-21 14:27:00		NO		IN FOCUS
175310952	https://volunteer.ala.org.au/validate/task/175310952	Valid		system	Tile_022-023-000_0-000.jpg		2021-04-21 14:27:00	2021-04-21 14:27:00		NO		IN FOCUS
175310952	https://volunteer.ala.org.au/validate/task/175310952	Valid		system	Tile_022-023-000_0-000.jpg			2021-04-21 14:27:00		NO		IN FOCUS
175310953	https://volunteer.ala.org.au/validate/task/175310953	Valid		system	Tile_022-024-000_0-000.jpg		2021-04-21 14:31:00	2021-04-21 14:31:00		NO		IN FOCUS
175310953	https://volunteer.ala.org.au/validate/task/175310953	Valid		system	Tile_022-024-000_0-000.jpg			2021-04-21 14:31:00		NO		IN FOCUS
175310953	https://volunteer.ala.org.au/validate/task/175310953	Valid		system	Tile_022-024-000_0-000.jpg		2021-04-21 13:25:00	2021-04-21 14:31:00		NO		IN FOCUS
175310953	https://volunteer.ala.org.au/validate/task/175310953	Valid		system	Tile_022-024-000_0-000.jpg		2021-04-21 13:46:00	2021-04-21 14:31:00		NO		IN FOCUS
175310953	https://volunteer.ala.org.au/validate/task/175310953	Valid		system	Tile_022-024-000_0-000.jpg		2021-04-21 13:39:00	2021-04-21 14:31:00		YES	MIDDLE	IN FOCUS		Unknown
175310955	https://volunteer.ala.org.au/validate/task/175310955	Valid		system	Tile_022-026-000_0-000.jpg			2021-04-21 14:31:00		NO		IN FOCUS
175310955	https://volunteer.ala.org.au/validate/task/175310955	Valid		system	Tile_022-026-000_0-000.jpg		2021-04-21 14:31:00	2021-04-21 14:31:00		NO		IN FOCUS
175310955	https://volunteer.ala.org.au/validate/task/175310955	Valid		system	Tile_022-026-000_0-000.jpg		2021-04-21 13:42:00	2021-04-21 14:31:00		YES	Both MIDDLE and EDGE	IN FOCUS		Unknown
175310955	https://volunteer.ala.org.au/validate/task/175310955	Valid		system	Tile_022-026-000_0-000.jpg		2021-04-21 13:48:00	2021-04-21 14:31:00		NO		IN FOCUS
175310955	https://volunteer.ala.org.au/validate/task/175310955	Valid		system	Tile_022-026-000_0-000.jpg		2021-04-21 13:26:00	2021-04-21 14:31:00		NO		IN FOCUS
175310958	https://volunteer.ala.org.au/validate/task/175310958	Valid		system	Tile_022-029-000_0-000.jpg		2021-04-21 13:27:00	2021-04-21 14:32:00		NO		IN FOCUS
175310958	https://volunteer.ala.org.au/validate/task/175310958	Valid		system	Tile_022-029-000_0-000.jpg		2021-04-21 13:47:00	2021-04-21 14:32:00		YES	MIDDLE	IN FOCUS		Fungal spores,Unknown
175310958	https://volunteer.ala.org.au/validate/task/175310958	Valid		system	Tile_022-029-000_0-000.jpg			2021-04-21 14:32:00		NO		IN FOCUS
175310958	https://volunteer.ala.org.au/validate/task/175310958	Valid		system	Tile_022-029-000_0-000.jpg		2021-04-21 13:50:00	2021-04-21 14:32:00		NO		IN FOCUS
175310958	https://volunteer.ala.org.au/validate/task/175310958	Valid		system	Tile_022-029-000_0-000.jpg		2021-04-21 14:32:00	2021-04-21 14:32:00		NO		IN FOCUS
175310959	https://volunteer.ala.org.au/validate/task/175310959	Valid		system	Tile_022-030-000_0-000.jpg			2021-04-21 14:32:00		NO		IN FOCUS
175310959	https://volunteer.ala.org.au/validate/task/175310959	Valid		system	Tile_022-030-000_0-000.jpg		2021-04-21 14:32:00	2021-04-21 14:32:00		NO		IN FOCUS
175310959	https://volunteer.ala.org.au/validate/task/175310959	Valid		system	Tile_022-030-000_0-000.jpg		2021-04-21 13:27:00	2021-04-21 14:32:00		NO		IN FOCUS
175310959	https://volunteer.ala.org.au/validate/task/175310959	Valid		system	Tile_022-030-000_0-000.jpg		2021-04-21 13:48:00	2021-04-21 14:32:00		YES	Both MIDDLE and EDGE	IN FOCUS		Fungal spores,Unknown
175310959	https://volunteer.ala.org.au/validate/task/175310959	Valid		system	Tile_022-030-000_0-000.jpg		2021-04-21 13:51:00	2021-04-21 14:32:00		NO		IN FOCUS
175310960	https://volunteer.ala.org.au/validate/task/175310960	Valid		system	Tile_022-031-000_0-000.jpg		2021-04-21 13:51:00	2021-04-21 14:32:00		NO		IN FOCUS
175310960	https://volunteer.ala.org.au/validate/task/175310960	Valid		system	Tile_022-031-000_0-000.jpg			2021-04-21 14:32:00		NO		IN FOCUS
175310960	https://volunteer.ala.org.au/validate/task/175310960	Valid		system	Tile_022-031-000_0-000.jpg		2021-04-21 13:27:00	2021-04-21 14:32:00		NO		IN FOCUS
175310960	https://volunteer.ala.org.au/validate/task/175310960	Valid		system	Tile_022-031-000_0-000.jpg		2021-04-21 14:32:00	2021-04-21 14:32:00		NO		IN FOCUS
175310960	https://volunteer.ala.org.au/validate/task/175310960	Valid		system	Tile_022-031-000_0-000.jpg		2021-04-21 13:50:00	2021-04-21 14:32:00		YES	Both MIDDLE and EDGE	IN FOCUS		Unknown
175310961	https://volunteer.ala.org.au/validate/task/175310961	Valid		system	Tile_022-032-000_0-000.jpg		2021-04-21 13:27:00	2021-04-21 14:33:00		NO		IN FOCUS
175310961	https://volunteer.ala.org.au/validate/task/175310961	Valid		system	Tile_022-032-000_0-000.jpg		2021-04-21 13:52:00	2021-04-21 14:33:00		NO		IN FOCUS
175310961	https://volunteer.ala.org.au/validate/task/175310961	Valid		system	Tile_022-032-000_0-000.jpg		2021-04-21 14:33:00	2021-04-21 14:33:00		NO		IN FOCUS
175310961	https://volunteer.ala.org.au/validate/task/175310961	Valid		system	Tile_022-032-000_0-000.jpg			2021-04-21 14:33:00		NO		IN FOCUS
175310961	https://volunteer.ala.org.au/validate/task/175310961	Valid		system	Tile_022-032-000_0-000.jpg		2021-04-21 13:51:00	2021-04-21 14:33:00		YES	MIDDLE	IN FOCUS		Fungal spores,Unknown
175310963	https://volunteer.ala.org.au/validate/task/175310963	Valid		system	Tile_022-034-000_0-000.jpg		2021-04-21 14:37:00	2021-04-21 14:37:00		NO		IN FOCUS
175310963	https://volunteer.ala.org.au/validate/task/175310963	Valid		system	Tile_022-034-000_0-000.jpg		2021-04-21 13:53:00	2021-04-21 14:37:00		NO		IN FOCUS
175310963	https://volunteer.ala.org.au/validate/task/175310963	Valid		system	Tile_022-034-000_0-000.jpg			2021-04-21 14:37:00		NO		IN FOCUS
175310963	https://volunteer.ala.org.au/validate/task/175310963	Valid		system	Tile_022-034-000_0-000.jpg		2021-04-21 13:28:00	2021-04-21 14:37:00		NO		IN FOCUS
175310963	https://volunteer.ala.org.au/validate/task/175310963	Valid		system	Tile_022-034-000_0-000.jpg		2021-04-21 13:53:00	2021-04-21 14:37:00		YES	MIDDLE	IN FOCUS		Fungal spores,Unknown
175310965	https://volunteer.ala.org.au/validate/task/175310965	Valid		system	Tile_022-036-000_0-000.jpg		2021-04-21 13:28:00	2021-04-21 14:41:00		NO		IN FOCUS
175310965	https://volunteer.ala.org.au/validate/task/175310965	Valid		system	Tile_022-036-000_0-000.jpg		2021-04-21 13:55:00	2021-04-21 14:41:00		YES	Both MIDDLE and EDGE	IN FOCUS		Fungal spores,Unknown
175310965	https://volunteer.ala.org.au/validate/task/175310965	Valid		system	Tile_022-036-000_0-000.jpg			2021-04-21 14:41:00		NO		IN FOCUS
175310965	https://volunteer.ala.org.au/validate/task/175310965	Valid		system	Tile_022-036-000_0-000.jpg		2021-04-21 13:56:00	2021-04-21 14:41:00		NO		IN FOCUS
175310965	https://volunteer.ala.org.au/validate/task/175310965	Valid		system	Tile_022-036-000_0-000.jpg		2021-04-21 14:41:00	2021-04-21 14:41:00		NO		IN FOCUS
175310966	https://volunteer.ala.org.au/validate/task/175310966	Valid		system	Tile_022-037-000_0-000.jpg		2021-04-21 13:29:00	2021-04-21 14:43:00	1	YES	EDGE	IN FOCUS		Unknown
175310966	https://volunteer.ala.org.au/validate/task/175310966	Valid		system	Tile_022-037-000_0-000.jpg		2021-04-21 13:58:00	2021-04-21 14:43:00	1	YES	EDGE	IN FOCUS		Unknown
175310966	https://volunteer.ala.org.au/validate/task/175310966	Valid		system	Tile_022-037-000_0-000.jpg		2021-04-21 14:43:00	2021-04-21 14:43:00	1	YES	EDGE	IN FOCUS		Unknown
175310966	https://volunteer.ala.org.au/validate/task/175310966	Valid		system	Tile_022-037-000_0-000.jpg		2021-04-21 14:00:00	2021-04-21 14:43:00	1	YES	EDGE	IN FOCUS		Other colpate angiosperm pollen
175310966	https://volunteer.ala.org.au/validate/task/175310966	Valid		system	Tile_022-037-000_0-000.jpg			2021-04-21 14:43:00	1	YES	EDGE	IN FOCUS		Unknown
175310969	https://volunteer.ala.org.au/validate/task/175310969	Valid		system	Tile_022-040-000_0-000.jpg		2021-04-21 14:48:00	2021-04-21 14:48:00		NO		IN FOCUS
175310969	https://volunteer.ala.org.au/validate/task/175310969	Valid		system	Tile_022-040-000_0-000.jpg			2021-04-21 14:48:00		NO		IN FOCUS
175310969	https://volunteer.ala.org.au/validate/task/175310969	Valid		system	Tile_022-040-000_0-000.jpg		2021-04-21 13:30:00	2021-04-21 14:48:00		NO		IN FOCUS
175310969	https://volunteer.ala.org.au/validate/task/175310969	Valid		system	Tile_022-040-000_0-000.jpg		2021-04-21 14:00:00	2021-04-21 14:48:00		NO		IN FOCUS
175310970	https://volunteer.ala.org.au/validate/task/175310970	Valid		system	Tile_022-041-000_0-000.jpg		2021-04-21 13:30:00	2021-04-21 14:49:00		NO		IN FOCUS
175310970	https://volunteer.ala.org.au/validate/task/175310970	Valid		system	Tile_022-041-000_0-000.jpg		2021-04-21 14:01:00	2021-04-21 14:49:00		NO		IN FOCUS
175310970	https://volunteer.ala.org.au/validate/task/175310970	Valid		system	Tile_022-041-000_0-000.jpg			2021-04-21 14:49:00		NO		IN FOCUS
175310970	https://volunteer.ala.org.au/validate/task/175310970	Valid		system	Tile_022-041-000_0-000.jpg		2021-04-21 14:49:00	2021-04-21 14:49:00		NO		IN FOCUS
175310971	https://volunteer.ala.org.au/validate/task/175310971	Valid		system	Tile_022-042-000_0-000.jpg		2021-04-21 13:31:00	2021-04-21 15:01:00		NO		IN FOCUS
175310971	https://volunteer.ala.org.au/validate/task/175310971	Valid		system	Tile_022-042-000_0-000.jpg		2021-04-21 14:03:00	2021-04-21 15:01:00		NO		IN FOCUS
175310971	https://volunteer.ala.org.au/validate/task/175310971	Valid		system	Tile_022-042-000_0-000.jpg			2021-04-21 15:01:00		NO		IN FOCUS
175310971	https://volunteer.ala.org.au/validate/task/175310971	Valid		system	Tile_022-042-000_0-000.jpg		2021-04-21 15:01:00	2021-04-21 15:01:00		NO		IN FOCUS
175310971	https://volunteer.ala.org.au/validate/task/175310971	Valid		system	Tile_022-042-000_0-000.jpg			2021-04-21 15:01:00		NO		IN FOCUS
175310973	https://volunteer.ala.org.au/validate/task/175310973	Valid		system	Tile_022-044-000_0-000.jpg		2021-04-21 13:31:00	2021-04-21 15:01:00		NO		IN FOCUS
175310973	https://volunteer.ala.org.au/validate/task/175310973	Valid		system	Tile_022-044-000_0-000.jpg			2021-04-21 15:01:00		NO		IN FOCUS
175310973	https://volunteer.ala.org.au/validate/task/175310973	Valid		system	Tile_022-044-000_0-000.jpg		2021-04-21 15:01:00	2021-04-21 15:01:00		NO		IN FOCUS
175310973	https://volunteer.ala.org.au/validate/task/175310973	Valid		system	Tile_022-044-000_0-000.jpg		2021-04-21 14:06:00	2021-04-21 15:01:00		NO		IN FOCUS
175310974	https://volunteer.ala.org.au/validate/task/175310974	Valid		system	Tile_022-045-000_0-000.jpg		2021-04-21 15:01:00	2021-04-21 15:01:00		NO		IN FOCUS
175310974	https://volunteer.ala.org.au/validate/task/175310974	Valid		system	Tile_022-045-000_0-000.jpg		2021-04-21 13:31:00	2021-04-21 15:01:00		NO		IN FOCUS
175310974	https://volunteer.ala.org.au/validate/task/175310974	Valid		system	Tile_022-045-000_0-000.jpg			2021-04-21 15:01:00		NO		IN FOCUS
175310974	https://volunteer.ala.org.au/validate/task/175310974	Valid		system	Tile_022-045-000_0-000.jpg		2021-04-21 14:07:00	2021-04-21 15:01:00		NO		IN FOCUS
175310976	https://volunteer.ala.org.au/validate/task/175310976	Valid		system	Tile_022-047-000_0-000.jpg		2021-04-21 13:32:00	2021-04-21 15:03:00		NO		IN FOCUS
175310976	https://volunteer.ala.org.au/validate/task/175310976	Valid		system	Tile_022-047-000_0-000.jpg		2021-04-21 14:12:00	2021-04-21 15:03:00		NO		IN FOCUS
175310976	https://volunteer.ala.org.au/validate/task/175310976	Valid		system	Tile_022-047-000_0-000.jpg			2021-04-21 15:03:00				IN FOCUS
175310976	https://volunteer.ala.org.au/validate/task/175310976	Valid		system	Tile_022-047-000_0-000.jpg			2021-04-21 15:03:00		NO		IN FOCUS
175310976	https://volunteer.ala.org.au/validate/task/175310976	Valid		system	Tile_022-047-000_0-000.jpg		2021-04-21 15:03:00	2021-04-21 15:03:00		NO		IN FOCUS
175310977	https://volunteer.ala.org.au/validate/task/175310977	Valid		system	Tile_022-048-000_0-000.jpg		2021-04-21 13:32:00	2021-04-21 15:03:00		NO		IN FOCUS
175310977	https://volunteer.ala.org.au/validate/task/175310977	Valid		system	Tile_022-048-000_0-000.jpg		2021-04-21 14:14:00	2021-04-21 15:03:00		NO		IN FOCUS
175310977	https://volunteer.ala.org.au/validate/task/175310977	Valid		system	Tile_022-048-000_0-000.jpg		2021-04-21 15:03:00	2021-04-21 15:03:00		NO		IN FOCUS
175310977	https://volunteer.ala.org.au/validate/task/175310977	Valid		system	Tile_022-048-000_0-000.jpg			2021-04-21 15:03:00		NO		IN FOCUS
175310982	https://volunteer.ala.org.au/validate/task/175310982	Valid		system	Tile_022-053-000_0-000.jpg		2021-04-21 15:04:00	2021-04-21 15:04:00		NO		IN FOCUS
175310982	https://volunteer.ala.org.au/validate/task/175310982	Valid		system	Tile_022-053-000_0-000.jpg		2021-04-21 14:20:00	2021-04-21 15:04:00		NO		IN FOCUS
175310982	https://volunteer.ala.org.au/validate/task/175310982	Valid		system	Tile_022-053-000_0-000.jpg		2021-04-21 13:46:00	2021-04-21 15:04:00		NO		IN FOCUS
175310982	https://volunteer.ala.org.au/validate/task/175310982	Valid		system	Tile_022-053-000_0-000.jpg			2021-04-21 15:04:00		NO		IN FOCUS
175310978	https://volunteer.ala.org.au/validate/task/175310978	Valid		system	Tile_022-049-000_0-000.jpg		2021-04-21 15:04:00	2021-04-21 15:04:00		NO		IN FOCUS
175310978	https://volunteer.ala.org.au/validate/task/175310978	Valid		system	Tile_022-049-000_0-000.jpg			2021-04-21 15:04:00		NO		IN FOCUS
175310978	https://volunteer.ala.org.au/validate/task/175310978	Valid		system	Tile_022-049-000_0-000.jpg		2021-04-21 14:15:00	2021-04-21 15:04:00		NO		IN FOCUS
175310978	https://volunteer.ala.org.au/validate/task/175310978	Valid		system	Tile_022-049-000_0-000.jpg		2021-04-21 13:33:00	2021-04-21 15:04:00		NO		IN FOCUS
175310979	https://volunteer.ala.org.au/validate/task/175310979	Valid		system	Tile_022-050-000_0-000.jpg		2021-04-21 13:33:00	2021-04-21 15:04:00		NO		IN FOCUS
175310979	https://volunteer.ala.org.au/validate/task/175310979	Valid		system	Tile_022-050-000_0-000.jpg			2021-04-21 15:04:00		NO		IN FOCUS
175310979	https://volunteer.ala.org.au/validate/task/175310979	Valid		system	Tile_022-050-000_0-000.jpg		2021-04-21 15:04:00	2021-04-21 15:04:00		NO		IN FOCUS
175310979	https://volunteer.ala.org.au/validate/task/175310979	Valid		system	Tile_022-050-000_0-000.jpg		2021-04-21 14:15:00	2021-04-21 15:04:00		NO		IN FOCUS
175310980	https://volunteer.ala.org.au/validate/task/175310980	Valid		system	Tile_022-051-000_0-000.jpg		2021-04-21 14:18:00	2021-04-21 15:04:00		NO		IN FOCUS
175310980	https://volunteer.ala.org.au/validate/task/175310980	Valid		system	Tile_022-051-000_0-000.jpg		2021-04-21 15:04:00	2021-04-21 15:04:00		NO		IN FOCUS
175310980	https://volunteer.ala.org.au/validate/task/175310980	Valid		system	Tile_022-051-000_0-000.jpg			2021-04-21 15:04:00		NO		IN FOCUS
175310980	https://volunteer.ala.org.au/validate/task/175310980	Valid		system	Tile_022-051-000_0-000.jpg		2021-04-21 13:33:00	2021-04-21 15:04:00		NO		IN FOCUS
175310983	https://volunteer.ala.org.au/validate/task/175310983	Valid		system	Tile_022-054-000_0-000.jpg		2021-04-21 14:21:00	2021-04-21 15:05:00		NO		IN FOCUS
175310983	https://volunteer.ala.org.au/validate/task/175310983	Valid		system	Tile_022-054-000_0-000.jpg			2021-04-21 15:05:00		NO		IN FOCUS
175310983	https://volunteer.ala.org.au/validate/task/175310983	Valid		system	Tile_022-054-000_0-000.jpg		2021-04-21 15:05:00	2021-04-21 15:05:00		NO		IN FOCUS
175310983	https://volunteer.ala.org.au/validate/task/175310983	Valid		system	Tile_022-054-000_0-000.jpg		2021-04-21 13:46:00	2021-04-21 15:05:00		NO		IN FOCUS
175310984	https://volunteer.ala.org.au/validate/task/175310984	Valid		system	Tile_022-055-000_0-000.jpg		2021-04-21 15:05:00	2021-04-21 15:05:00		NO		IN FOCUS
175310984	https://volunteer.ala.org.au/validate/task/175310984	Valid		system	Tile_022-055-000_0-000.jpg			2021-04-21 15:05:00		NO		IN FOCUS
175310984	https://volunteer.ala.org.au/validate/task/175310984	Valid		system	Tile_022-055-000_0-000.jpg		2021-04-21 14:22:00	2021-04-21 15:05:00		NO		IN FOCUS
175310984	https://volunteer.ala.org.au/validate/task/175310984	Valid		system	Tile_022-055-000_0-000.jpg		2021-04-21 13:47:00	2021-04-21 15:05:00		NO		IN FOCUS
175310986	https://volunteer.ala.org.au/validate/task/175310986	Valid		system	Tile_022-057-000_0-000.jpg		2021-04-21 14:23:00	2021-04-21 15:05:00		NO		IN FOCUS
175310986	https://volunteer.ala.org.au/validate/task/175310986	Valid		system	Tile_022-057-000_0-000.jpg		2021-04-21 13:47:00	2021-04-21 15:05:00		NO		IN FOCUS
175310986	https://volunteer.ala.org.au/validate/task/175310986	Valid		system	Tile_022-057-000_0-000.jpg		2021-04-21 15:05:00	2021-04-21 15:05:00		NO		IN FOCUS
175310986	https://volunteer.ala.org.au/validate/task/175310986	Valid		system	Tile_022-057-000_0-000.jpg			2021-04-21 15:05:00		NO		IN FOCUS
175310987	https://volunteer.ala.org.au/validate/task/175310987	Valid		system	Tile_022-058-000_0-000.jpg		2021-04-21 13:47:00	2021-04-21 15:05:00		NO		IN FOCUS
175310987	https://volunteer.ala.org.au/validate/task/175310987	Valid		system	Tile_022-058-000_0-000.jpg		2021-04-21 15:05:00	2021-04-21 15:05:00		NO		IN FOCUS
175310987	https://volunteer.ala.org.au/validate/task/175310987	Valid		system	Tile_022-058-000_0-000.jpg			2021-04-21 15:05:00		NO		IN FOCUS
175310987	https://volunteer.ala.org.au/validate/task/175310987	Valid		system	Tile_022-058-000_0-000.jpg		2021-04-21 14:24:00	2021-04-21 15:05:00		NO		IN FOCUS
175310988	https://volunteer.ala.org.au/validate/task/175310988	Valid		system	Tile_022-059-000_0-000.jpg			2021-04-21 15:06:00		NO		IN FOCUS
175310988	https://volunteer.ala.org.au/validate/task/175310988	Valid		system	Tile_022-059-000_0-000.jpg		2021-04-21 15:06:00	2021-04-21 15:06:00		NO		IN FOCUS
175310988	https://volunteer.ala.org.au/validate/task/175310988	Valid		system	Tile_022-059-000_0-000.jpg		2021-04-21 14:24:00	2021-04-21 15:06:00		NO		IN FOCUS
175310988	https://volunteer.ala.org.au/validate/task/175310988	Valid		system	Tile_022-059-000_0-000.jpg		2021-04-21 13:48:00	2021-04-21 15:06:00		NO		IN FOCUS
175310989	https://volunteer.ala.org.au/validate/task/175310989	Valid		system	Tile_022-060-000_0-000.jpg		2021-04-21 14:26:00	2021-04-21 15:06:00		NO		IN FOCUS
175310989	https://volunteer.ala.org.au/validate/task/175310989	Valid		system	Tile_022-060-000_0-000.jpg		2021-04-21 13:48:00	2021-04-21 15:06:00		NO		IN FOCUS
175310989	https://volunteer.ala.org.au/validate/task/175310989	Valid		system	Tile_022-060-000_0-000.jpg		2021-04-21 15:06:00	2021-04-21 15:06:00		NO		IN FOCUS
175310989	https://volunteer.ala.org.au/validate/task/175310989	Valid		system	Tile_022-060-000_0-000.jpg			2021-04-21 15:06:00		NO		IN FOCUS
175310990	https://volunteer.ala.org.au/validate/task/175310990	Valid		system	Tile_023-001-000_0-000.jpg		2021-04-21 14:27:00	2021-04-21 15:09:00		NO		IN FOCUS
175310990	https://volunteer.ala.org.au/validate/task/175310990	Valid		system	Tile_023-001-000_0-000.jpg			2021-04-21 15:09:00		NO		IN FOCUS
175310990	https://volunteer.ala.org.au/validate/task/175310990	Valid		system	Tile_023-001-000_0-000.jpg		2021-04-21 15:09:00	2021-04-21 15:09:00		NO		IN FOCUS
175310990	https://volunteer.ala.org.au/validate/task/175310990	Valid		system	Tile_023-001-000_0-000.jpg		2021-04-21 13:50:00	2021-04-21 15:09:00		NO		IN FOCUS
175310991	https://volunteer.ala.org.au/validate/task/175310991	Valid		system	Tile_023-002-000_0-000.jpg		2021-04-21 13:50:00	2021-04-21 15:11:00		NO		IN FOCUS
175310991	https://volunteer.ala.org.au/validate/task/175310991	Valid		system	Tile_023-002-000_0-000.jpg			2021-04-21 15:11:00		NO		IN FOCUS
175310991	https://volunteer.ala.org.au/validate/task/175310991	Valid		system	Tile_023-002-000_0-000.jpg		2021-04-21 15:11:00	2021-04-21 15:11:00		NO		IN FOCUS
175310991	https://volunteer.ala.org.au/validate/task/175310991	Valid		system	Tile_023-002-000_0-000.jpg		2021-04-21 14:28:00	2021-04-21 15:11:00		NO		IN FOCUS
175310992	https://volunteer.ala.org.au/validate/task/175310992	Valid		system	Tile_023-003-000_0-000.jpg		2021-04-21 13:50:00	2021-04-21 15:11:00		NO		IN FOCUS
175310992	https://volunteer.ala.org.au/validate/task/175310992	Valid		system	Tile_023-003-000_0-000.jpg			2021-04-21 15:11:00		NO		IN FOCUS
175310992	https://volunteer.ala.org.au/validate/task/175310992	Valid		system	Tile_023-003-000_0-000.jpg		2021-04-21 15:11:00	2021-04-21 15:11:00		NO		IN FOCUS
175310992	https://volunteer.ala.org.au/validate/task/175310992	Valid		system	Tile_023-003-000_0-000.jpg		2021-04-21 15:12:00	2021-04-21 15:11:00		NO		IN FOCUS
175310992	https://volunteer.ala.org.au/validate/task/175310992	Valid		system	Tile_023-003-000_0-000.jpg		2021-04-21 14:29:00	2021-04-21 15:11:00		NO		IN FOCUS
175310993	https://volunteer.ala.org.au/validate/task/175310993	Valid		system	Tile_023-004-000_0-000.jpg		2021-04-21 15:11:00	2021-04-21 15:11:00		NO		IN FOCUS
175310993	https://volunteer.ala.org.au/validate/task/175310993	Valid		system	Tile_023-004-000_0-000.jpg		2021-04-21 14:31:00	2021-04-21 15:11:00		NO		IN FOCUS
175310993	https://volunteer.ala.org.au/validate/task/175310993	Valid		system	Tile_023-004-000_0-000.jpg			2021-04-21 15:11:00		NO		IN FOCUS
175310993	https://volunteer.ala.org.au/validate/task/175310993	Valid		system	Tile_023-004-000_0-000.jpg		2021-04-21 13:51:00	2021-04-21 15:11:00		NO		IN FOCUS
175310994	https://volunteer.ala.org.au/validate/task/175310994	Valid		system	Tile_023-005-000_0-000.jpg		2021-04-21 14:32:00	2021-04-21 15:12:00		NO		IN FOCUS
175310994	https://volunteer.ala.org.au/validate/task/175310994	Valid		system	Tile_023-005-000_0-000.jpg		2021-04-21 15:12:00	2021-04-21 15:12:00		NO		IN FOCUS
175310994	https://volunteer.ala.org.au/validate/task/175310994	Valid		system	Tile_023-005-000_0-000.jpg		2021-04-21 13:51:00	2021-04-21 15:12:00		NO		IN FOCUS
175310994	https://volunteer.ala.org.au/validate/task/175310994	Valid		system	Tile_023-005-000_0-000.jpg			2021-04-21 15:12:00		NO		IN FOCUS
175310995	https://volunteer.ala.org.au/validate/task/175310995	Valid		system	Tile_023-006-000_0-000.jpg		2021-04-21 13:51:00	2021-04-21 15:12:00		NO		IN FOCUS
175310995	https://volunteer.ala.org.au/validate/task/175310995	Valid		system	Tile_023-006-000_0-000.jpg			2021-04-21 15:12:00		NO		IN FOCUS
175310995	https://volunteer.ala.org.au/validate/task/175310995	Valid		system	Tile_023-006-000_0-000.jpg		2021-04-21 15:12:00	2021-04-21 15:12:00		NO		IN FOCUS
175310995	https://volunteer.ala.org.au/validate/task/175310995	Valid		system	Tile_023-006-000_0-000.jpg		2021-04-21 14:32:00	2021-04-21 15:12:00		NO		IN FOCUS
175310997	https://volunteer.ala.org.au/validate/task/175310997	Valid		system	Tile_023-008-000_0-000.jpg		2021-04-21 14:34:00	2021-04-21 15:17:00		NO		IN FOCUS
175310997	https://volunteer.ala.org.au/validate/task/175310997	Valid		system	Tile_023-008-000_0-000.jpg			2021-04-21 15:17:00		NO		IN FOCUS
175310997	https://volunteer.ala.org.au/validate/task/175310997	Valid		system	Tile_023-008-000_0-000.jpg		2021-04-21 13:52:00	2021-04-21 15:17:00		NO		IN FOCUS
175310997	https://volunteer.ala.org.au/validate/task/175310997	Valid		system	Tile_023-008-000_0-000.jpg		2021-04-21 15:17:00	2021-04-21 15:17:00		NO		IN FOCUS
175310999	https://volunteer.ala.org.au/validate/task/175310999	Valid		system	Tile_023-010-000_0-000.jpg		2021-04-21 15:19:00	2021-04-21 15:19:00		NO		IN FOCUS
175310999	https://volunteer.ala.org.au/validate/task/175310999	Valid		system	Tile_023-010-000_0-000.jpg			2021-04-21 15:19:00		NO		IN FOCUS
175310999	https://volunteer.ala.org.au/validate/task/175310999	Valid		system	Tile_023-010-000_0-000.jpg		2021-04-21 13:53:00	2021-04-21 15:19:00		NO		IN FOCUS
175310999	https://volunteer.ala.org.au/validate/task/175310999	Valid		system	Tile_023-010-000_0-000.jpg		2021-04-21 14:36:00	2021-04-21 15:19:00		NO		IN FOCUS
175310996	https://volunteer.ala.org.au/validate/task/175310996	Valid		system	Tile_023-007-000_0-000.jpg		2021-04-21 14:33:00	2021-04-21 15:22:00		NO		IN FOCUS
175310996	https://volunteer.ala.org.au/validate/task/175310996	Valid		system	Tile_023-007-000_0-000.jpg		2021-04-21 13:51:00	2021-04-21 15:22:00		NO		IN FOCUS
175310996	https://volunteer.ala.org.au/validate/task/175310996	Valid		system	Tile_023-007-000_0-000.jpg		2021-04-21 15:22:00	2021-04-21 15:22:00		NO		IN FOCUS
175310996	https://volunteer.ala.org.au/validate/task/175310996	Valid		system	Tile_023-007-000_0-000.jpg			2021-04-21 15:22:00		NO		IN FOCUS
175310996	https://volunteer.ala.org.au/validate/task/175310996	Valid		system	Tile_023-007-000_0-000.jpg		2021-04-21 15:16:00	2021-04-21 15:22:00	2	YES	MIDDLE	IN FOCUS		Fungal spores
175310998	https://volunteer.ala.org.au/validate/task/175310998	Valid		system	Tile_023-009-000_0-000.jpg		2021-04-21 15:22:00	2021-04-21 15:22:00		NO		IN FOCUS
175310998	https://volunteer.ala.org.au/validate/task/175310998	Valid		system	Tile_023-009-000_0-000.jpg		2021-04-21 14:35:00	2021-04-21 15:22:00		NO		IN FOCUS
175310998	https://volunteer.ala.org.au/validate/task/175310998	Valid		system	Tile_023-009-000_0-000.jpg			2021-04-21 15:22:00		NO		IN FOCUS
175310998	https://volunteer.ala.org.au/validate/task/175310998	Valid		system	Tile_023-009-000_0-000.jpg		2021-04-21 13:52:00	2021-04-21 15:22:00		NO		IN FOCUS
175310998	https://volunteer.ala.org.au/validate/task/175310998	Valid		system	Tile_023-009-000_0-000.jpg		2021-04-21 15:18:00	2021-04-21 15:22:00	1	YES	MIDDLE	IN FOCUS		Fungal spores
175311000	https://volunteer.ala.org.au/validate/task/175311000	Valid		system	Tile_023-011-000_0-000.jpg		2021-04-21 15:23:00	2021-04-21 15:23:00		NO		IN FOCUS
175311000	https://volunteer.ala.org.au/validate/task/175311000	Valid		system	Tile_023-011-000_0-000.jpg			2021-04-21 15:23:00		NO		IN FOCUS
175311000	https://volunteer.ala.org.au/validate/task/175311000	Valid		system	Tile_023-011-000_0-000.jpg		2021-04-21 15:47:00	2021-04-21 15:23:00	1	YES	MIDDLE	IN FOCUS		Unknown
175311000	https://volunteer.ala.org.au/validate/task/175311000	Valid		system	Tile_023-011-000_0-000.jpg		2021-04-21 13:53:00	2021-04-21 15:23:00		NO		IN FOCUS
175311000	https://volunteer.ala.org.au/validate/task/175311000	Valid		system	Tile_023-011-000_0-000.jpg		2021-04-21 14:37:00	2021-04-21 15:23:00		NO		IN FOCUS
175311001	https://volunteer.ala.org.au/validate/task/175311001	Valid		system	Tile_023-012-000_0-000.jpg		2021-04-21 13:53:00	2021-04-21 15:23:00		NO		IN FOCUS
175311001	https://volunteer.ala.org.au/validate/task/175311001	Valid		system	Tile_023-012-000_0-000.jpg		2021-04-21 15:23:00	2021-04-21 15:23:00		NO		IN FOCUS
175311001	https://volunteer.ala.org.au/validate/task/175311001	Valid		system	Tile_023-012-000_0-000.jpg			2021-04-21 15:23:00		NO		IN FOCUS
175311001	https://volunteer.ala.org.au/validate/task/175311001	Valid		system	Tile_023-012-000_0-000.jpg		2021-04-21 14:39:00	2021-04-21 15:23:00		NO		IN FOCUS
175311002	https://volunteer.ala.org.au/validate/task/175311002	Valid		system	Tile_023-013-000_0-000.jpg		2021-04-21 14:40:00	2021-04-21 15:23:00		NO		IN FOCUS
175311002	https://volunteer.ala.org.au/validate/task/175311002	Valid		system	Tile_023-013-000_0-000.jpg			2021-04-21 15:23:00		NO		IN FOCUS
175311002	https://volunteer.ala.org.au/validate/task/175311002	Valid		system	Tile_023-013-000_0-000.jpg		2021-04-21 13:53:00	2021-04-21 15:23:00		NO		IN FOCUS
175311002	https://volunteer.ala.org.au/validate/task/175311002	Valid		system	Tile_023-013-000_0-000.jpg		2021-04-21 15:23:00	2021-04-21 15:23:00		NO		IN FOCUS
175311003	https://volunteer.ala.org.au/validate/task/175311003	Valid		system	Tile_023-014-000_0-000.jpg		2021-04-21 13:54:00	2021-04-21 15:23:00		NO		IN FOCUS
175311003	https://volunteer.ala.org.au/validate/task/175311003	Valid		system	Tile_023-014-000_0-000.jpg		2021-04-21 14:40:00	2021-04-21 15:23:00		NO		IN FOCUS
175311003	https://volunteer.ala.org.au/validate/task/175311003	Valid		system	Tile_023-014-000_0-000.jpg		2021-04-21 15:23:00	2021-04-21 15:23:00		NO		IN FOCUS
175311003	https://volunteer.ala.org.au/validate/task/175311003	Valid		system	Tile_023-014-000_0-000.jpg			2021-04-21 15:23:00		NO		IN FOCUS
175311004	https://volunteer.ala.org.au/validate/task/175311004	Valid		system	Tile_023-015-000_0-000.jpg		2021-04-21 13:54:00	2021-04-21 15:24:00		NO		IN FOCUS
175311004	https://volunteer.ala.org.au/validate/task/175311004	Valid		system	Tile_023-015-000_0-000.jpg			2021-04-21 15:24:00		NO		IN FOCUS
175311004	https://volunteer.ala.org.au/validate/task/175311004	Valid		system	Tile_023-015-000_0-000.jpg		2021-04-21 15:24:00	2021-04-21 15:24:00		NO		IN FOCUS
175311004	https://volunteer.ala.org.au/validate/task/175311004	Valid		system	Tile_023-015-000_0-000.jpg		2021-04-21 14:41:00	2021-04-21 15:24:00		NO		IN FOCUS
175311005	https://volunteer.ala.org.au/validate/task/175311005	Valid		system	Tile_023-016-000_0-000.jpg		2021-04-21 14:42:00	2021-04-21 15:24:00		NO		IN FOCUS
175311005	https://volunteer.ala.org.au/validate/task/175311005	Valid		system	Tile_023-016-000_0-000.jpg			2021-04-21 15:24:00		NO		IN FOCUS
175311005	https://volunteer.ala.org.au/validate/task/175311005	Valid		system	Tile_023-016-000_0-000.jpg		2021-04-21 13:54:00	2021-04-21 15:24:00		NO		IN FOCUS
175311005	https://volunteer.ala.org.au/validate/task/175311005	Valid		system	Tile_023-016-000_0-000.jpg		2021-04-21 15:24:00	2021-04-21 15:24:00		NO		IN FOCUS
175311006	https://volunteer.ala.org.au/validate/task/175311006	Valid		system	Tile_023-017-000_0-000.jpg			2021-04-21 15:24:00		NO		IN FOCUS
175311006	https://volunteer.ala.org.au/validate/task/175311006	Valid		system	Tile_023-017-000_0-000.jpg		2021-04-21 14:42:00	2021-04-21 15:24:00		NO		IN FOCUS
175311006	https://volunteer.ala.org.au/validate/task/175311006	Valid		system	Tile_023-017-000_0-000.jpg		2021-04-21 15:24:00	2021-04-21 15:24:00		NO		IN FOCUS
175311006	https://volunteer.ala.org.au/validate/task/175311006	Valid		system	Tile_023-017-000_0-000.jpg		2021-04-21 13:54:00	2021-04-21 15:24:00		NO		IN FOCUS
175311007	https://volunteer.ala.org.au/validate/task/175311007	Valid		system	Tile_023-018-000_0-000.jpg		2021-04-21 14:42:00	2021-04-21 15:24:00		NO		IN FOCUS
175311007	https://volunteer.ala.org.au/validate/task/175311007	Valid		system	Tile_023-018-000_0-000.jpg		2021-04-21 13:54:00	2021-04-21 15:24:00		NO		IN FOCUS
175311007	https://volunteer.ala.org.au/validate/task/175311007	Valid		system	Tile_023-018-000_0-000.jpg		2021-04-21 15:24:00	2021-04-21 15:24:00		NO		IN FOCUS
175311007	https://volunteer.ala.org.au/validate/task/175311007	Valid		system	Tile_023-018-000_0-000.jpg			2021-04-21 15:24:00		NO		IN FOCUS
175311009	https://volunteer.ala.org.au/validate/task/175311009	Valid		system	Tile_023-020-000_0-000.jpg		2021-04-21 15:25:00	2021-04-21 15:35:00		NO		IN FOCUS
175311009	https://volunteer.ala.org.au/validate/task/175311009	Valid		system	Tile_023-020-000_0-000.jpg			2021-04-21 15:35:00		NO		IN FOCUS
175311009	https://volunteer.ala.org.au/validate/task/175311009	Valid		system	Tile_023-020-000_0-000.jpg		2021-04-21 15:35:00	2021-04-21 15:35:00		NO		IN FOCUS
175311009	https://volunteer.ala.org.au/validate/task/175311009	Valid		system	Tile_023-020-000_0-000.jpg		2021-04-21 14:43:00	2021-04-21 15:35:00		NO		IN FOCUS
175311010	https://volunteer.ala.org.au/validate/task/175311010	Valid		system	Tile_023-021-000_0-000.jpg			2021-04-21 15:41:00		NO		IN FOCUS
175311010	https://volunteer.ala.org.au/validate/task/175311010	Valid		system	Tile_023-021-000_0-000.jpg		2021-04-21 15:41:00	2021-04-21 15:41:00		NO		IN FOCUS
175311010	https://volunteer.ala.org.au/validate/task/175311010	Valid		system	Tile_023-021-000_0-000.jpg		2021-04-21 15:25:00	2021-04-21 15:41:00		NO		IN FOCUS
175311010	https://volunteer.ala.org.au/validate/task/175311010	Valid		system	Tile_023-021-000_0-000.jpg		2021-04-21 14:43:00	2021-04-21 15:41:00		NO		IN FOCUS
175311011	https://volunteer.ala.org.au/validate/task/175311011	Valid		system	Tile_023-022-000_0-000.jpg			2021-04-21 15:49:00		NO		IN FOCUS
175311011	https://volunteer.ala.org.au/validate/task/175311011	Valid		system	Tile_023-022-000_0-000.jpg		2021-04-21 14:46:00	2021-04-21 15:49:00		NO		IN FOCUS
175311011	https://volunteer.ala.org.au/validate/task/175311011	Valid		system	Tile_023-022-000_0-000.jpg		2021-04-21 15:49:00	2021-04-21 15:49:00		NO		IN FOCUS
175311011	https://volunteer.ala.org.au/validate/task/175311011	Valid		system	Tile_023-022-000_0-000.jpg		2021-04-21 15:25:00	2021-04-21 15:49:00		NO		IN FOCUS
175311014	https://volunteer.ala.org.au/validate/task/175311014	Valid		system	Tile_023-025-000_0-000.jpg		2021-04-21 15:53:00	2021-04-21 15:53:00		NO		IN FOCUS
175311014	https://volunteer.ala.org.au/validate/task/175311014	Valid		system	Tile_023-025-000_0-000.jpg		2021-04-21 14:53:00	2021-04-21 15:53:00		NO		IN FOCUS
175311014	https://volunteer.ala.org.au/validate/task/175311014	Valid		system	Tile_023-025-000_0-000.jpg			2021-04-21 15:53:00		NO		IN FOCUS
175311014	https://volunteer.ala.org.au/validate/task/175311014	Valid		system	Tile_023-025-000_0-000.jpg		2021-04-21 13:57:00	2021-04-21 15:53:00		NO		IN FOCUS
175311015	https://volunteer.ala.org.au/validate/task/175311015	Valid		system	Tile_023-026-000_0-000.jpg			2021-04-21 15:55:00		NO		IN FOCUS
175311015	https://volunteer.ala.org.au/validate/task/175311015	Valid		system	Tile_023-026-000_0-000.jpg		2021-04-21 15:55:00	2021-04-21 15:55:00		NO		IN FOCUS
175311015	https://volunteer.ala.org.au/validate/task/175311015	Valid		system	Tile_023-026-000_0-000.jpg		2021-04-21 15:53:00	2021-04-21 15:55:00		NO		IN FOCUS
175311015	https://volunteer.ala.org.au/validate/task/175311015	Valid		system	Tile_023-026-000_0-000.jpg		2021-04-21 14:53:00	2021-04-21 15:55:00		NO		IN FOCUS
175311017	https://volunteer.ala.org.au/validate/task/175311017	Valid		system	Tile_023-028-000_0-000.jpg		2021-04-21 15:57:00	2021-04-21 16:06:00		NO		IN FOCUS
175311017	https://volunteer.ala.org.au/validate/task/175311017	Valid		system	Tile_023-028-000_0-000.jpg			2021-04-21 16:06:00		NO		IN FOCUS
175311017	https://volunteer.ala.org.au/validate/task/175311017	Valid		system	Tile_023-028-000_0-000.jpg		2021-04-21 16:06:00	2021-04-21 16:06:00		NO		IN FOCUS
175311017	https://volunteer.ala.org.au/validate/task/175311017	Valid		system	Tile_023-028-000_0-000.jpg		2021-04-21 14:54:00	2021-04-21 16:06:00		NO		IN FOCUS
175311019	https://volunteer.ala.org.au/validate/task/175311019	Valid		system	Tile_023-030-000_0-000.jpg		2021-04-21 14:54:00	2021-04-21 16:10:00		NO		IN FOCUS
175311019	https://volunteer.ala.org.au/validate/task/175311019	Valid		system	Tile_023-030-000_0-000.jpg			2021-04-21 16:10:00		NO		IN FOCUS
175311019	https://volunteer.ala.org.au/validate/task/175311019	Valid		system	Tile_023-030-000_0-000.jpg		2021-04-21 15:58:00	2021-04-21 16:10:00		NO		IN FOCUS
175311019	https://volunteer.ala.org.au/validate/task/175311019	Valid		system	Tile_023-030-000_0-000.jpg		2021-04-21 16:10:00	2021-04-21 16:10:00		NO		IN FOCUS
175311020	https://volunteer.ala.org.au/validate/task/175311020	Valid		system	Tile_023-031-000_0-000.jpg		2021-04-21 15:58:00	2021-04-21 16:10:00		NO		IN FOCUS
175311020	https://volunteer.ala.org.au/validate/task/175311020	Valid		system	Tile_023-031-000_0-000.jpg			2021-04-21 16:10:00		NO		IN FOCUS
175311020	https://volunteer.ala.org.au/validate/task/175311020	Valid		system	Tile_023-031-000_0-000.jpg		2021-04-21 14:54:00	2021-04-21 16:10:00		NO		IN FOCUS
175311020	https://volunteer.ala.org.au/validate/task/175311020	Valid		system	Tile_023-031-000_0-000.jpg		2021-04-21 16:10:00	2021-04-21 16:10:00		NO		IN FOCUS
175311021	https://volunteer.ala.org.au/validate/task/175311021	Valid		system	Tile_023-032-000_0-000.jpg			2021-04-21 16:11:00		NO		IN FOCUS
175311021	https://volunteer.ala.org.au/validate/task/175311021	Valid		system	Tile_023-032-000_0-000.jpg		2021-04-21 16:11:00	2021-04-21 16:11:00		NO		IN FOCUS
175311021	https://volunteer.ala.org.au/validate/task/175311021	Valid		system	Tile_023-032-000_0-000.jpg		2021-04-21 15:59:00	2021-04-21 16:11:00		NO		IN FOCUS
175311021	https://volunteer.ala.org.au/validate/task/175311021	Valid		system	Tile_023-032-000_0-000.jpg		2021-04-21 14:54:00	2021-04-21 16:11:00		NO		IN FOCUS
175311022	https://volunteer.ala.org.au/validate/task/175311022	Valid		system	Tile_023-033-000_0-000.jpg			2021-04-21 16:13:00		NO		IN FOCUS
175311022	https://volunteer.ala.org.au/validate/task/175311022	Valid		system	Tile_023-033-000_0-000.jpg		2021-04-21 14:56:00	2021-04-21 16:13:00		NO		IN FOCUS
175311022	https://volunteer.ala.org.au/validate/task/175311022	Valid		system	Tile_023-033-000_0-000.jpg		2021-04-21 16:13:00	2021-04-21 16:13:00		NO		IN FOCUS
175311022	https://volunteer.ala.org.au/validate/task/175311022	Valid		system	Tile_023-033-000_0-000.jpg		2021-04-21 15:59:00	2021-04-21 16:13:00		NO		IN FOCUS
175311023	https://volunteer.ala.org.au/validate/task/175311023	Valid		system	Tile_023-034-000_0-000.jpg		2021-04-21 16:14:00	2021-04-21 16:14:00		NO		IN FOCUS
175311023	https://volunteer.ala.org.au/validate/task/175311023	Valid		system	Tile_023-034-000_0-000.jpg			2021-04-21 16:14:00		NO		IN FOCUS
175311023	https://volunteer.ala.org.au/validate/task/175311023	Valid		system	Tile_023-034-000_0-000.jpg		2021-04-21 14:56:00	2021-04-21 16:14:00		NO		IN FOCUS
175311023	https://volunteer.ala.org.au/validate/task/175311023	Valid		system	Tile_023-034-000_0-000.jpg		2021-04-21 15:59:00	2021-04-21 16:14:00		NO		IN FOCUS
175311024	https://volunteer.ala.org.au/validate/task/175311024	Valid		system	Tile_023-035-000_0-000.jpg			2021-04-21 16:17:00		NO		IN FOCUS
175311024	https://volunteer.ala.org.au/validate/task/175311024	Valid		system	Tile_023-035-000_0-000.jpg		2021-04-21 16:00:00	2021-04-21 16:17:00		NO		IN FOCUS
175311024	https://volunteer.ala.org.au/validate/task/175311024	Valid		system	Tile_023-035-000_0-000.jpg		2021-04-21 16:29:00	2021-04-21 16:17:00		NO		IN FOCUS
175311024	https://volunteer.ala.org.au/validate/task/175311024	Valid		system	Tile_023-035-000_0-000.jpg		2021-04-21 14:57:00	2021-04-21 16:17:00		NO		IN FOCUS
175311024	https://volunteer.ala.org.au/validate/task/175311024	Valid		system	Tile_023-035-000_0-000.jpg		2021-04-21 16:17:00	2021-04-21 16:17:00		NO		IN FOCUS
175311013	https://volunteer.ala.org.au/validate/task/175311013	Valid		system	Tile_023-024-000_0-000.jpg		2021-04-21 14:53:00	2021-04-21 16:21:00		NO		IN FOCUS
175311013	https://volunteer.ala.org.au/validate/task/175311013	Valid		system	Tile_023-024-000_0-000.jpg		2021-04-21 15:54:00	2021-04-21 16:21:00		NO		IN FOCUS
175311013	https://volunteer.ala.org.au/validate/task/175311013	Valid		system	Tile_023-024-000_0-000.jpg		2021-04-21 16:21:00	2021-04-21 16:21:00		NO		IN FOCUS
175311013	https://volunteer.ala.org.au/validate/task/175311013	Valid		system	Tile_023-024-000_0-000.jpg			2021-04-21 16:21:00		NO		IN FOCUS
175311025	https://volunteer.ala.org.au/validate/task/175311025	Valid		system	Tile_023-036-000_0-000.jpg		2021-04-21 14:58:00	2021-04-21 16:22:00		NO		IN FOCUS
175311025	https://volunteer.ala.org.au/validate/task/175311025	Valid		system	Tile_023-036-000_0-000.jpg		2021-04-21 16:24:00	2021-04-21 16:22:00	3		Both MIDDLE and EDGE	IN FOCUS		Unknown
175311025	https://volunteer.ala.org.au/validate/task/175311025	Valid		system	Tile_023-036-000_0-000.jpg		2021-04-21 16:00:00	2021-04-21 16:22:00		NO		IN FOCUS
175311025	https://volunteer.ala.org.au/validate/task/175311025	Valid		system	Tile_023-036-000_0-000.jpg		2021-04-21 16:22:00	2021-04-21 16:22:00		NO		IN FOCUS
175311025	https://volunteer.ala.org.au/validate/task/175311025	Valid		system	Tile_023-036-000_0-000.jpg			2021-04-21 16:22:00		NO		IN FOCUS
175311026	https://volunteer.ala.org.au/validate/task/175311026	Valid		system	Tile_023-037-000_0-000.jpg		2021-04-21 14:58:00	2021-04-21 16:22:00		NO		IN FOCUS
175311026	https://volunteer.ala.org.au/validate/task/175311026	Valid		system	Tile_023-037-000_0-000.jpg		2021-04-21 16:01:00	2021-04-21 16:22:00		NO		IN FOCUS
175311026	https://volunteer.ala.org.au/validate/task/175311026	Valid		system	Tile_023-037-000_0-000.jpg			2021-04-21 16:22:00		NO		IN FOCUS
175311026	https://volunteer.ala.org.au/validate/task/175311026	Valid		system	Tile_023-037-000_0-000.jpg		2021-04-21 16:22:00	2021-04-21 16:22:00		NO		IN FOCUS
175311027	https://volunteer.ala.org.au/validate/task/175311027	Valid		system	Tile_023-038-000_0-000.jpg		2021-04-21 14:58:00	2021-04-21 16:22:00		NO		IN FOCUS
175311027	https://volunteer.ala.org.au/validate/task/175311027	Valid		system	Tile_023-038-000_0-000.jpg			2021-04-21 16:22:00		NO		IN FOCUS
175311027	https://volunteer.ala.org.au/validate/task/175311027	Valid		system	Tile_023-038-000_0-000.jpg		2021-04-21 16:22:00	2021-04-21 16:22:00		NO		IN FOCUS
175311027	https://volunteer.ala.org.au/validate/task/175311027	Valid		system	Tile_023-038-000_0-000.jpg		2021-04-21 16:01:00	2021-04-21 16:22:00		NO		IN FOCUS
175311028	https://volunteer.ala.org.au/validate/task/175311028	Valid		system	Tile_023-039-000_0-000.jpg		2021-04-21 16:02:00	2021-04-21 16:22:00		NO		IN FOCUS
175311028	https://volunteer.ala.org.au/validate/task/175311028	Valid		system	Tile_023-039-000_0-000.jpg		2021-04-21 16:22:00	2021-04-21 16:22:00		NO		IN FOCUS
175311028	https://volunteer.ala.org.au/validate/task/175311028	Valid		system	Tile_023-039-000_0-000.jpg		2021-04-21 14:59:00	2021-04-21 16:22:00		NO		IN FOCUS
175311028	https://volunteer.ala.org.au/validate/task/175311028	Valid		system	Tile_023-039-000_0-000.jpg			2021-04-21 16:22:00		NO		IN FOCUS
175311029	https://volunteer.ala.org.au/validate/task/175311029	Valid		system	Tile_023-040-000_0-000.jpg			2021-04-21 16:22:00		NO		IN FOCUS
175311029	https://volunteer.ala.org.au/validate/task/175311029	Valid		system	Tile_023-040-000_0-000.jpg		2021-04-21 16:22:00	2021-04-21 16:22:00		NO		IN FOCUS
175311029	https://volunteer.ala.org.au/validate/task/175311029	Valid		system	Tile_023-040-000_0-000.jpg		2021-04-21 15:00:00	2021-04-21 16:22:00		NO		IN FOCUS
175311029	https://volunteer.ala.org.au/validate/task/175311029	Valid		system	Tile_023-040-000_0-000.jpg		2021-04-21 16:02:00	2021-04-21 16:22:00		NO		IN FOCUS
175311030	https://volunteer.ala.org.au/validate/task/175311030	Valid		system	Tile_023-041-000_0-000.jpg			2021-04-21 16:23:00		NO		IN FOCUS
175311030	https://volunteer.ala.org.au/validate/task/175311030	Valid		system	Tile_023-041-000_0-000.jpg		2021-04-21 16:23:00	2021-04-21 16:23:00		NO		IN FOCUS
175311030	https://volunteer.ala.org.au/validate/task/175311030	Valid		system	Tile_023-041-000_0-000.jpg		2021-04-21 16:02:00	2021-04-21 16:23:00		NO		IN FOCUS
175311030	https://volunteer.ala.org.au/validate/task/175311030	Valid		system	Tile_023-041-000_0-000.jpg		2021-04-21 15:00:00	2021-04-21 16:23:00		NO		IN FOCUS
175311031	https://volunteer.ala.org.au/validate/task/175311031	Valid		system	Tile_023-042-000_0-000.jpg		2021-04-21 15:02:00	2021-04-21 16:23:00		NO		IN FOCUS
175311031	https://volunteer.ala.org.au/validate/task/175311031	Valid		system	Tile_023-042-000_0-000.jpg		2021-04-21 16:03:00	2021-04-21 16:23:00		NO		IN FOCUS
175311031	https://volunteer.ala.org.au/validate/task/175311031	Valid		system	Tile_023-042-000_0-000.jpg			2021-04-21 16:23:00		NO		IN FOCUS
175311031	https://volunteer.ala.org.au/validate/task/175311031	Valid		system	Tile_023-042-000_0-000.jpg		2021-04-21 16:23:00	2021-04-21 16:23:00		NO		IN FOCUS
175311032	https://volunteer.ala.org.au/validate/task/175311032	Valid		system	Tile_023-043-000_0-000.jpg		2021-04-21 16:03:00	2021-04-21 16:23:00		NO		IN FOCUS
175311032	https://volunteer.ala.org.au/validate/task/175311032	Valid		system	Tile_023-043-000_0-000.jpg		2021-04-21 16:23:00	2021-04-21 16:23:00		NO		IN FOCUS
175311032	https://volunteer.ala.org.au/validate/task/175311032	Valid		system	Tile_023-043-000_0-000.jpg		2021-04-21 15:04:00	2021-04-21 16:23:00		NO		IN FOCUS
175311032	https://volunteer.ala.org.au/validate/task/175311032	Valid		system	Tile_023-043-000_0-000.jpg			2021-04-21 16:23:00		NO		IN FOCUS
175311036	https://volunteer.ala.org.au/validate/task/175311036	Valid		system	Tile_023-047-000_0-000.jpg		2021-04-21 16:27:00	2021-04-21 16:27:00		NO		IN FOCUS
175311036	https://volunteer.ala.org.au/validate/task/175311036	Valid		system	Tile_023-047-000_0-000.jpg		2021-04-21 15:08:00	2021-04-21 16:27:00		NO		IN FOCUS
175311036	https://volunteer.ala.org.au/validate/task/175311036	Valid		system	Tile_023-047-000_0-000.jpg			2021-04-21 16:27:00		NO		IN FOCUS
175311036	https://volunteer.ala.org.au/validate/task/175311036	Valid		system	Tile_023-047-000_0-000.jpg		2021-04-21 16:07:00	2021-04-21 16:27:00		NO		IN FOCUS
175311038	https://volunteer.ala.org.au/validate/task/175311038	Valid		system	Tile_023-049-000_0-000.jpg		2021-04-21 16:09:00	2021-04-21 16:27:00		NO		IN FOCUS
175311038	https://volunteer.ala.org.au/validate/task/175311038	Valid		system	Tile_023-049-000_0-000.jpg		2021-04-21 16:27:00	2021-04-21 16:27:00		NO		IN FOCUS
175311038	https://volunteer.ala.org.au/validate/task/175311038	Valid		system	Tile_023-049-000_0-000.jpg			2021-04-21 16:27:00		NO		IN FOCUS
175311038	https://volunteer.ala.org.au/validate/task/175311038	Valid		system	Tile_023-049-000_0-000.jpg		2021-04-21 15:09:00	2021-04-21 16:27:00		NO		IN FOCUS
175311039	https://volunteer.ala.org.au/validate/task/175311039	Valid		system	Tile_023-050-000_0-000.jpg			2021-04-21 16:28:00		NO		IN FOCUS
175311039	https://volunteer.ala.org.au/validate/task/175311039	Valid		system	Tile_023-050-000_0-000.jpg		2021-04-21 15:10:00	2021-04-21 16:28:00		NO		IN FOCUS
175311039	https://volunteer.ala.org.au/validate/task/175311039	Valid		system	Tile_023-050-000_0-000.jpg		2021-04-21 16:28:00	2021-04-21 16:28:00		NO		IN FOCUS
175311039	https://volunteer.ala.org.au/validate/task/175311039	Valid		system	Tile_023-050-000_0-000.jpg		2021-04-21 16:09:00	2021-04-21 16:28:00		NO		IN FOCUS
175311040	https://volunteer.ala.org.au/validate/task/175311040	Valid		system	Tile_023-051-000_0-000.jpg		2021-04-21 16:10:00	2021-04-21 16:28:00		NO		IN FOCUS
175311040	https://volunteer.ala.org.au/validate/task/175311040	Valid		system	Tile_023-051-000_0-000.jpg		2021-04-21 15:10:00	2021-04-21 16:28:00		NO		IN FOCUS
175311040	https://volunteer.ala.org.au/validate/task/175311040	Valid		system	Tile_023-051-000_0-000.jpg		2021-04-21 16:28:00	2021-04-21 16:28:00		NO		IN FOCUS
175311040	https://volunteer.ala.org.au/validate/task/175311040	Valid		system	Tile_023-051-000_0-000.jpg			2021-04-21 16:28:00		NO		IN FOCUS
175311041	https://volunteer.ala.org.au/validate/task/175311041	Valid		system	Tile_023-052-000_0-000.jpg		2021-04-21 16:28:00	2021-04-21 16:28:00		NO		IN FOCUS
175311041	https://volunteer.ala.org.au/validate/task/175311041	Valid		system	Tile_023-052-000_0-000.jpg		2021-04-21 15:11:00	2021-04-21 16:28:00		NO		IN FOCUS
175311041	https://volunteer.ala.org.au/validate/task/175311041	Valid		system	Tile_023-052-000_0-000.jpg			2021-04-21 16:28:00		NO		IN FOCUS
175311041	https://volunteer.ala.org.au/validate/task/175311041	Valid		system	Tile_023-052-000_0-000.jpg		2021-04-21 16:10:00	2021-04-21 16:28:00		NO		IN FOCUS
175311042	https://volunteer.ala.org.au/validate/task/175311042	Valid		system	Tile_023-053-000_0-000.jpg		2021-04-21 16:28:00	2021-04-21 16:28:00		NO		IN FOCUS
175311042	https://volunteer.ala.org.au/validate/task/175311042	Valid		system	Tile_023-053-000_0-000.jpg			2021-04-21 16:28:00		NO		IN FOCUS
175311042	https://volunteer.ala.org.au/validate/task/175311042	Valid		system	Tile_023-053-000_0-000.jpg		2021-04-21 16:10:00	2021-04-21 16:28:00		NO		IN FOCUS
175311042	https://volunteer.ala.org.au/validate/task/175311042	Valid		system	Tile_023-053-000_0-000.jpg		2021-04-21 15:12:00	2021-04-21 16:28:00		NO		IN FOCUS
175311043	https://volunteer.ala.org.au/validate/task/175311043	Valid		system	Tile_023-054-000_0-000.jpg		2021-04-21 16:28:00	2021-04-21 16:28:00		NO		IN FOCUS
175311043	https://volunteer.ala.org.au/validate/task/175311043	Valid		system	Tile_023-054-000_0-000.jpg		2021-04-21 15:13:00	2021-04-21 16:28:00		NO		IN FOCUS
175311043	https://volunteer.ala.org.au/validate/task/175311043	Valid		system	Tile_023-054-000_0-000.jpg			2021-04-21 16:28:00		NO		IN FOCUS
175311043	https://volunteer.ala.org.au/validate/task/175311043	Valid		system	Tile_023-054-000_0-000.jpg		2021-04-21 16:11:00	2021-04-21 16:28:00		NO		IN FOCUS
175311045	https://volunteer.ala.org.au/validate/task/175311045	Valid		system	Tile_023-056-000_0-000.jpg		2021-04-21 16:12:00	2021-04-21 16:30:00		NO		IN FOCUS
175311045	https://volunteer.ala.org.au/validate/task/175311045	Valid		system	Tile_023-056-000_0-000.jpg		2021-04-21 15:15:00	2021-04-21 16:30:00		NO		IN FOCUS
175311045	https://volunteer.ala.org.au/validate/task/175311045	Valid		system	Tile_023-056-000_0-000.jpg		2021-04-21 16:30:00	2021-04-21 16:30:00		NO		IN FOCUS
175311045	https://volunteer.ala.org.au/validate/task/175311045	Valid		system	Tile_023-056-000_0-000.jpg			2021-04-21 16:30:00		NO		IN FOCUS
175311046	https://volunteer.ala.org.au/validate/task/175311046	Valid		system	Tile_023-057-000_0-000.jpg		2021-04-21 15:18:00	2021-04-21 16:30:00		NO		IN FOCUS
175311046	https://volunteer.ala.org.au/validate/task/175311046	Valid		system	Tile_023-057-000_0-000.jpg		2021-04-21 16:30:00	2021-04-21 16:30:00		NO		IN FOCUS
175311046	https://volunteer.ala.org.au/validate/task/175311046	Valid		system	Tile_023-057-000_0-000.jpg			2021-04-21 16:30:00		NO		IN FOCUS
175311046	https://volunteer.ala.org.au/validate/task/175311046	Valid		system	Tile_023-057-000_0-000.jpg		2021-04-21 16:12:00	2021-04-21 16:30:00		NO		IN FOCUS
175311044	https://volunteer.ala.org.au/validate/task/175311044	Valid		system	Tile_023-055-000_0-000.jpg			2021-04-21 16:30:00		NO		IN FOCUS
175311044	https://volunteer.ala.org.au/validate/task/175311044	Valid		system	Tile_023-055-000_0-000.jpg		2021-04-21 16:11:00	2021-04-21 16:30:00		NO		IN FOCUS
175311044	https://volunteer.ala.org.au/validate/task/175311044	Valid		system	Tile_023-055-000_0-000.jpg		2021-04-21 15:14:00	2021-04-21 16:30:00		NO		IN FOCUS
175311044	https://volunteer.ala.org.au/validate/task/175311044	Valid		system	Tile_023-055-000_0-000.jpg		2021-04-21 16:30:00	2021-04-21 16:30:00		NO		IN FOCUS
175311047	https://volunteer.ala.org.au/validate/task/175311047	Valid		system	Tile_023-058-000_0-000.jpg		2021-04-21 16:13:00	2021-04-21 16:31:00		NO		IN FOCUS
175311047	https://volunteer.ala.org.au/validate/task/175311047	Valid		system	Tile_023-058-000_0-000.jpg		2021-04-21 16:31:00	2021-04-21 16:31:00		NO		IN FOCUS
175311047	https://volunteer.ala.org.au/validate/task/175311047	Valid		system	Tile_023-058-000_0-000.jpg			2021-04-21 16:31:00		NO		IN FOCUS
175311047	https://volunteer.ala.org.au/validate/task/175311047	Valid		system	Tile_023-058-000_0-000.jpg		2021-04-21 15:19:00	2021-04-21 16:31:00		NO		IN FOCUS
175311051	https://volunteer.ala.org.au/validate/task/175311051	Valid		system	Tile_024-002-000_0-000.jpg		2021-04-21 15:27:00	2021-04-21 16:31:00		NO		IN FOCUS
175311051	https://volunteer.ala.org.au/validate/task/175311051	Valid		system	Tile_024-002-000_0-000.jpg		2021-04-21 16:17:00	2021-04-21 16:31:00		NO		IN FOCUS
175311051	https://volunteer.ala.org.au/validate/task/175311051	Valid		system	Tile_024-002-000_0-000.jpg		2021-04-21 16:31:00	2021-04-21 16:31:00		NO		IN FOCUS
175311051	https://volunteer.ala.org.au/validate/task/175311051	Valid		system	Tile_024-002-000_0-000.jpg			2021-04-21 16:31:00		NO		IN FOCUS
175311052	https://volunteer.ala.org.au/validate/task/175311052	Valid		system	Tile_024-003-000_0-000.jpg			2021-04-21 16:32:00		NO		IN FOCUS
175311052	https://volunteer.ala.org.au/validate/task/175311052	Valid		system	Tile_024-003-000_0-000.jpg		2021-04-21 16:32:00	2021-04-21 16:32:00		NO		IN FOCUS
175311052	https://volunteer.ala.org.au/validate/task/175311052	Valid		system	Tile_024-003-000_0-000.jpg		2021-04-21 15:27:00	2021-04-21 16:32:00		NO		IN FOCUS
175311052	https://volunteer.ala.org.au/validate/task/175311052	Valid		system	Tile_024-003-000_0-000.jpg		2021-04-21 16:18:00	2021-04-21 16:32:00		NO		IN FOCUS
175311054	https://volunteer.ala.org.au/validate/task/175311054	Valid		system	Tile_024-005-000_0-000.jpg			2021-04-21 16:32:00		NO		IN FOCUS
175311054	https://volunteer.ala.org.au/validate/task/175311054	Valid		system	Tile_024-005-000_0-000.jpg		2021-04-21 16:32:00	2021-04-21 16:32:00		NO		IN FOCUS
175311054	https://volunteer.ala.org.au/validate/task/175311054	Valid		system	Tile_024-005-000_0-000.jpg		2021-04-21 16:19:00	2021-04-21 16:32:00		NO		IN FOCUS
175311054	https://volunteer.ala.org.au/validate/task/175311054	Valid		system	Tile_024-005-000_0-000.jpg		2021-04-21 15:29:00	2021-04-21 16:32:00		NO		IN FOCUS
175311055	https://volunteer.ala.org.au/validate/task/175311055	Valid		system	Tile_024-006-000_0-000.jpg		2021-04-21 15:29:00	2021-04-21 16:32:00		NO		IN FOCUS
175311055	https://volunteer.ala.org.au/validate/task/175311055	Valid		system	Tile_024-006-000_0-000.jpg			2021-04-21 16:32:00		NO		IN FOCUS
175311055	https://volunteer.ala.org.au/validate/task/175311055	Valid		system	Tile_024-006-000_0-000.jpg		2021-04-21 16:19:00	2021-04-21 16:32:00		NO		IN FOCUS
175311055	https://volunteer.ala.org.au/validate/task/175311055	Valid		system	Tile_024-006-000_0-000.jpg		2021-04-21 16:32:00	2021-04-21 16:32:00		NO		IN FOCUS
175311057	https://volunteer.ala.org.au/validate/task/175311057	Valid		system	Tile_024-008-000_0-000.jpg		2021-04-21 15:30:00	2021-04-21 16:32:00		NO		IN FOCUS
175311057	https://volunteer.ala.org.au/validate/task/175311057	Valid		system	Tile_024-008-000_0-000.jpg		2021-04-21 16:20:00	2021-04-21 16:32:00		NO		IN FOCUS
175311057	https://volunteer.ala.org.au/validate/task/175311057	Valid		system	Tile_024-008-000_0-000.jpg		2021-04-21 16:32:00	2021-04-21 16:32:00		NO		IN FOCUS
175311057	https://volunteer.ala.org.au/validate/task/175311057	Valid		system	Tile_024-008-000_0-000.jpg			2021-04-21 16:32:00		NO		IN FOCUS
175311050	https://volunteer.ala.org.au/validate/task/175311050	Valid		system	Tile_024-001-000_0-000.jpg		2021-04-21 16:16:00	2021-04-21 16:47:00				IN FOCUS		Nothofagus pollen
175311050	https://volunteer.ala.org.au/validate/task/175311050	Valid		system	Tile_024-001-000_0-000.jpg		2021-04-21 16:47:00	2021-04-21 16:47:00		NO		IN FOCUS
175311050	https://volunteer.ala.org.au/validate/task/175311050	Valid		system	Tile_024-001-000_0-000.jpg			2021-04-21 16:47:00		NO		IN FOCUS
175311050	https://volunteer.ala.org.au/validate/task/175311050	Valid		system	Tile_024-001-000_0-000.jpg		2021-04-21 15:25:00	2021-04-21 16:47:00		NO		IN FOCUS
175311050	https://volunteer.ala.org.au/validate/task/175311050	Valid		system	Tile_024-001-000_0-000.jpg		2021-04-21 16:31:00	2021-04-21 16:47:00		NO		IN FOCUS
175311035	https://volunteer.ala.org.au/validate/task/175311035	Valid		system	Tile_023-046-000_0-000.jpg		2021-04-21 16:27:00	2021-04-21 16:47:00		NO		IN FOCUS
175311035	https://volunteer.ala.org.au/validate/task/175311035	Valid		system	Tile_023-046-000_0-000.jpg		2021-04-21 16:07:00	2021-04-21 16:47:00		NO		IN FOCUS
175311035	https://volunteer.ala.org.au/validate/task/175311035	Valid		system	Tile_023-046-000_0-000.jpg			2021-04-21 16:47:00		NO		IN FOCUS
175311035	https://volunteer.ala.org.au/validate/task/175311035	Valid		system	Tile_023-046-000_0-000.jpg		2021-04-21 16:47:00	2021-04-21 16:47:00		NO		IN FOCUS
175311048	https://volunteer.ala.org.au/validate/task/175311048	Valid		system	Tile_023-059-000_0-000.jpg		2021-04-21 15:21:00	2021-04-21 16:48:00		NO		IN FOCUS
175311048	https://volunteer.ala.org.au/validate/task/175311048	Valid		system	Tile_023-059-000_0-000.jpg			2021-04-21 16:48:00		NO		IN FOCUS
175311048	https://volunteer.ala.org.au/validate/task/175311048	Valid		system	Tile_023-059-000_0-000.jpg		2021-04-21 16:31:00	2021-04-21 16:48:00		NO		IN FOCUS
175311048	https://volunteer.ala.org.au/validate/task/175311048	Valid		system	Tile_023-059-000_0-000.jpg		2021-04-21 16:14:00	2021-04-21 16:48:00	1	YES	MIDDLE	IN FOCUS		Unknown
175311048	https://volunteer.ala.org.au/validate/task/175311048	Valid		system	Tile_023-059-000_0-000.jpg		2021-04-21 16:48:00	2021-04-21 16:48:00		NO		IN FOCUS
175311053	https://volunteer.ala.org.au/validate/task/175311053	Valid		system	Tile_024-004-000_0-000.jpg		2021-04-21 15:28:00	2021-04-21 16:48:00		NO		IN FOCUS
175311053	https://volunteer.ala.org.au/validate/task/175311053	Valid		system	Tile_024-004-000_0-000.jpg		2021-04-21 16:32:00	2021-04-21 16:48:00		NO		IN FOCUS
175311053	https://volunteer.ala.org.au/validate/task/175311053	Valid		system	Tile_024-004-000_0-000.jpg		2021-04-21 16:18:00	2021-04-21 16:48:00	1	YES	EDGE	IN FOCUS		Spores
175311053	https://volunteer.ala.org.au/validate/task/175311053	Valid		system	Tile_024-004-000_0-000.jpg		2021-04-21 16:48:00	2021-04-21 16:48:00		NO		IN FOCUS
175311053	https://volunteer.ala.org.au/validate/task/175311053	Valid		system	Tile_024-004-000_0-000.jpg			2021-04-21 16:48:00		NO		IN FOCUS
175311058	https://volunteer.ala.org.au/validate/task/175311058	Valid		system	Tile_024-009-000_0-000.jpg		2021-04-21 16:33:00	2021-04-21 16:49:00		NO		IN FOCUS
175311058	https://volunteer.ala.org.au/validate/task/175311058	Valid		system	Tile_024-009-000_0-000.jpg		2021-04-21 16:49:00	2021-04-21 16:49:00		NO		IN FOCUS
175311058	https://volunteer.ala.org.au/validate/task/175311058	Valid		system	Tile_024-009-000_0-000.jpg			2021-04-21 16:49:00		NO		IN FOCUS
175311058	https://volunteer.ala.org.au/validate/task/175311058	Valid		system	Tile_024-009-000_0-000.jpg		2021-04-21 16:51:00	2021-04-21 16:49:00	1	YES	EDGE	IN FOCUS		Other colpate angiosperm pollen
175311058	https://volunteer.ala.org.au/validate/task/175311058	Valid		system	Tile_024-009-000_0-000.jpg		2021-04-21 16:21:00	2021-04-21 16:49:00		NO		IN FOCUS
175311059	https://volunteer.ala.org.au/validate/task/175311059	Valid		system	Tile_024-010-000_0-000.jpg		2021-04-21 16:22:00	2021-04-21 16:49:00		NO		IN FOCUS
175311059	https://volunteer.ala.org.au/validate/task/175311059	Valid		system	Tile_024-010-000_0-000.jpg		2021-04-21 16:33:00	2021-04-21 16:49:00		NO		IN FOCUS
175311059	https://volunteer.ala.org.au/validate/task/175311059	Valid		system	Tile_024-010-000_0-000.jpg			2021-04-21 16:49:00		NO		IN FOCUS
175311059	https://volunteer.ala.org.au/validate/task/175311059	Valid		system	Tile_024-010-000_0-000.jpg		2021-04-21 16:49:00	2021-04-21 16:49:00		NO		IN FOCUS
175311060	https://volunteer.ala.org.au/validate/task/175311060	Valid		system	Tile_024-011-000_0-000.jpg			2021-04-21 16:49:00		NO		IN FOCUS
175311060	https://volunteer.ala.org.au/validate/task/175311060	Valid		system	Tile_024-011-000_0-000.jpg		2021-04-21 16:33:00	2021-04-21 16:49:00		NO		IN FOCUS
175311060	https://volunteer.ala.org.au/validate/task/175311060	Valid		system	Tile_024-011-000_0-000.jpg		2021-04-21 16:49:00	2021-04-21 16:49:00		NO		IN FOCUS
175311060	https://volunteer.ala.org.au/validate/task/175311060	Valid		system	Tile_024-011-000_0-000.jpg		2021-04-21 16:22:00	2021-04-21 16:49:00		NO		IN FOCUS
175311061	https://volunteer.ala.org.au/validate/task/175311061	Valid		system	Tile_024-012-000_0-000.jpg		2021-04-21 16:49:00	2021-04-21 16:49:00		NO		IN FOCUS
175311061	https://volunteer.ala.org.au/validate/task/175311061	Valid		system	Tile_024-012-000_0-000.jpg		2021-04-21 16:23:00	2021-04-21 16:49:00		NO		IN FOCUS
175311061	https://volunteer.ala.org.au/validate/task/175311061	Valid		system	Tile_024-012-000_0-000.jpg			2021-04-21 16:49:00		NO		IN FOCUS
175311061	https://volunteer.ala.org.au/validate/task/175311061	Valid		system	Tile_024-012-000_0-000.jpg		2021-04-21 16:33:00	2021-04-21 16:49:00		NO		IN FOCUS
175311063	https://volunteer.ala.org.au/validate/task/175311063	Valid		system	Tile_024-014-000_0-000.jpg			2021-04-21 16:49:00		NO		IN FOCUS
175311063	https://volunteer.ala.org.au/validate/task/175311063	Valid		system	Tile_024-014-000_0-000.jpg		2021-04-21 16:24:00	2021-04-21 16:49:00		NO		IN FOCUS
175311063	https://volunteer.ala.org.au/validate/task/175311063	Valid		system	Tile_024-014-000_0-000.jpg		2021-04-21 16:49:00	2021-04-21 16:49:00		NO		IN FOCUS
175311063	https://volunteer.ala.org.au/validate/task/175311063	Valid		system	Tile_024-014-000_0-000.jpg		2021-04-21 16:34:00	2021-04-21 16:49:00		NO		IN FOCUS
175311064	https://volunteer.ala.org.au/validate/task/175311064	Valid		system	Tile_024-015-000_0-000.jpg		2021-04-21 16:34:00	2021-04-21 16:50:00		NO		IN FOCUS
175311064	https://volunteer.ala.org.au/validate/task/175311064	Valid		system	Tile_024-015-000_0-000.jpg			2021-04-21 16:50:00		NO		IN FOCUS
175311064	https://volunteer.ala.org.au/validate/task/175311064	Valid		system	Tile_024-015-000_0-000.jpg		2021-04-21 16:50:00	2021-04-21 16:50:00		NO		IN FOCUS
175311064	https://volunteer.ala.org.au/validate/task/175311064	Valid		system	Tile_024-015-000_0-000.jpg		2021-04-21 16:24:00	2021-04-21 16:50:00		NO		IN FOCUS
175311067	https://volunteer.ala.org.au/validate/task/175311067	Valid		system	Tile_024-018-000_0-000.jpg		2021-04-21 16:26:00	2021-04-21 16:50:00		NO		IN FOCUS
175311067	https://volunteer.ala.org.au/validate/task/175311067	Valid		system	Tile_024-018-000_0-000.jpg			2021-04-21 16:50:00		NO		IN FOCUS
175311067	https://volunteer.ala.org.au/validate/task/175311067	Valid		system	Tile_024-018-000_0-000.jpg		2021-04-21 16:34:00	2021-04-21 16:50:00		NO		IN FOCUS
175311067	https://volunteer.ala.org.au/validate/task/175311067	Valid		system	Tile_024-018-000_0-000.jpg		2021-04-21 16:50:00	2021-04-21 16:50:00		NO		IN FOCUS
175311069	https://volunteer.ala.org.au/validate/task/175311069	Valid		system	Tile_024-020-000_0-000.jpg		2021-04-21 16:35:00	2021-04-21 16:51:00		NO		IN FOCUS
175311069	https://volunteer.ala.org.au/validate/task/175311069	Valid		system	Tile_024-020-000_0-000.jpg		2021-04-21 16:51:00	2021-04-21 16:51:00		NO		IN FOCUS
175311069	https://volunteer.ala.org.au/validate/task/175311069	Valid		system	Tile_024-020-000_0-000.jpg		2021-04-21 16:27:00	2021-04-21 16:51:00		NO		IN FOCUS
175311069	https://volunteer.ala.org.au/validate/task/175311069	Valid		system	Tile_024-020-000_0-000.jpg			2021-04-21 16:51:00		NO		IN FOCUS
175311334	https://volunteer.ala.org.au/validate/task/175311334	Valid		system	Tile_024-021-000_0-000.jpg		2021-04-21 16:28:00	2021-04-21 16:51:00		NO		IN FOCUS
175311334	https://volunteer.ala.org.au/validate/task/175311334	Valid		system	Tile_024-021-000_0-000.jpg		2021-04-21 16:51:00	2021-04-21 16:51:00		NO		IN FOCUS
175311334	https://volunteer.ala.org.au/validate/task/175311334	Valid		system	Tile_024-021-000_0-000.jpg			2021-04-21 16:51:00		NO		IN FOCUS
175311334	https://volunteer.ala.org.au/validate/task/175311334	Valid		system	Tile_024-021-000_0-000.jpg		2021-04-21 16:35:00	2021-04-21 16:51:00		NO		IN FOCUS
175311335	https://volunteer.ala.org.au/validate/task/175311335	Valid		system	Tile_024-022-000_0-000.jpg			2021-04-21 16:51:00		NO		IN FOCUS
175311335	https://volunteer.ala.org.au/validate/task/175311335	Valid		system	Tile_024-022-000_0-000.jpg		2021-04-21 16:51:00	2021-04-21 16:51:00		NO		IN FOCUS
175311335	https://volunteer.ala.org.au/validate/task/175311335	Valid		system	Tile_024-022-000_0-000.jpg		2021-04-21 16:35:00	2021-04-21 16:51:00		NO		IN FOCUS
175311335	https://volunteer.ala.org.au/validate/task/175311335	Valid		system	Tile_024-022-000_0-000.jpg		2021-04-21 16:28:00	2021-04-21 16:51:00		NO		IN FOCUS
175311065	https://volunteer.ala.org.au/validate/task/175311065	Valid		system	Tile_024-016-000_0-000.jpg			2021-04-21 16:52:00		NO		IN FOCUS
175311065	https://volunteer.ala.org.au/validate/task/175311065	Valid		system	Tile_024-016-000_0-000.jpg		2021-04-21 16:52:00	2021-04-21 16:52:00		NO		IN FOCUS
175311065	https://volunteer.ala.org.au/validate/task/175311065	Valid		system	Tile_024-016-000_0-000.jpg		2021-04-21 16:25:00	2021-04-21 16:52:00		NO		IN FOCUS		Spores
175311065	https://volunteer.ala.org.au/validate/task/175311065	Valid		system	Tile_024-016-000_0-000.jpg		2021-04-21 16:34:00	2021-04-21 16:52:00		NO		IN FOCUS
175311065	https://volunteer.ala.org.au/validate/task/175311065	Valid		system	Tile_024-016-000_0-000.jpg		2021-04-21 16:50:00	2021-04-21 16:52:00		NO		IN FOCUS
175311337	https://volunteer.ala.org.au/validate/task/175311337	Valid		system	Tile_024-024-000_0-000.jpg		2021-04-21 16:35:00	2021-04-21 16:52:00		NO		IN FOCUS
175311337	https://volunteer.ala.org.au/validate/task/175311337	Valid		system	Tile_024-024-000_0-000.jpg		2021-04-21 16:52:00	2021-04-21 16:52:00		NO		IN FOCUS
175311337	https://volunteer.ala.org.au/validate/task/175311337	Valid		system	Tile_024-024-000_0-000.jpg			2021-04-21 16:52:00		NO		IN FOCUS
175311337	https://volunteer.ala.org.au/validate/task/175311337	Valid		system	Tile_024-024-000_0-000.jpg		2021-04-21 16:28:00	2021-04-21 16:52:00		NO		IN FOCUS
175311340	https://volunteer.ala.org.au/validate/task/175311340	Valid		system	Tile_024-027-000_0-000.jpg		2021-04-21 16:52:00	2021-04-21 16:52:00		NO		IN FOCUS
175311340	https://volunteer.ala.org.au/validate/task/175311340	Valid		system	Tile_024-027-000_0-000.jpg			2021-04-21 16:52:00		NO		IN FOCUS
175311340	https://volunteer.ala.org.au/validate/task/175311340	Valid		system	Tile_024-027-000_0-000.jpg		2021-04-21 16:36:00	2021-04-21 16:52:00		NO		IN FOCUS
175311340	https://volunteer.ala.org.au/validate/task/175311340	Valid		system	Tile_024-027-000_0-000.jpg		2021-04-21 16:31:00	2021-04-21 16:52:00		NO		IN FOCUS
175311341	https://volunteer.ala.org.au/validate/task/175311341	Valid		system	Tile_024-028-000_0-000.jpg		2021-04-21 16:37:00	2021-04-21 16:52:00		NO		IN FOCUS
175311341	https://volunteer.ala.org.au/validate/task/175311341	Valid		system	Tile_024-028-000_0-000.jpg		2021-04-21 16:52:00	2021-04-21 16:52:00		NO		IN FOCUS
175311341	https://volunteer.ala.org.au/validate/task/175311341	Valid		system	Tile_024-028-000_0-000.jpg			2021-04-21 16:52:00		NO		IN FOCUS
175311341	https://volunteer.ala.org.au/validate/task/175311341	Valid		system	Tile_024-028-000_0-000.jpg		2021-04-21 16:32:00	2021-04-21 16:52:00		NO		IN FOCUS
175311342	https://volunteer.ala.org.au/validate/task/175311342	Valid		system	Tile_024-029-000_0-000.jpg		2021-04-21 16:53:00	2021-04-21 16:53:00		NO		IN FOCUS
175311342	https://volunteer.ala.org.au/validate/task/175311342	Valid		system	Tile_024-029-000_0-000.jpg		2021-04-21 16:37:00	2021-04-21 16:53:00		NO		IN FOCUS
175311342	https://volunteer.ala.org.au/validate/task/175311342	Valid		system	Tile_024-029-000_0-000.jpg			2021-04-21 16:53:00		NO		IN FOCUS
175311342	https://volunteer.ala.org.au/validate/task/175311342	Valid		system	Tile_024-029-000_0-000.jpg		2021-04-21 16:32:00	2021-04-21 16:53:00		NO		IN FOCUS
175311343	https://volunteer.ala.org.au/validate/task/175311343	Valid		system	Tile_024-030-000_0-000.jpg		2021-04-21 16:32:00	2021-04-21 16:53:00		NO		IN FOCUS
175311343	https://volunteer.ala.org.au/validate/task/175311343	Valid		system	Tile_024-030-000_0-000.jpg			2021-04-21 16:53:00		NO		IN FOCUS
175311343	https://volunteer.ala.org.au/validate/task/175311343	Valid		system	Tile_024-030-000_0-000.jpg		2021-04-21 16:53:00	2021-04-21 16:53:00		NO		IN FOCUS
175311343	https://volunteer.ala.org.au/validate/task/175311343	Valid		system	Tile_024-030-000_0-000.jpg		2021-04-21 16:37:00	2021-04-21 16:53:00		NO		IN FOCUS
175311344	https://volunteer.ala.org.au/validate/task/175311344	Valid		system	Tile_024-031-000_0-000.jpg		2021-04-21 16:32:00	2021-04-21 16:53:00		NO		IN FOCUS
175311344	https://volunteer.ala.org.au/validate/task/175311344	Valid		system	Tile_024-031-000_0-000.jpg		2021-04-21 16:53:00	2021-04-21 16:53:00		NO		IN FOCUS
175311344	https://volunteer.ala.org.au/validate/task/175311344	Valid		system	Tile_024-031-000_0-000.jpg			2021-04-21 16:53:00		NO		IN FOCUS
175311344	https://volunteer.ala.org.au/validate/task/175311344	Valid		system	Tile_024-031-000_0-000.jpg		2021-04-21 16:37:00	2021-04-21 16:53:00		NO		IN FOCUS
175311345	https://volunteer.ala.org.au/validate/task/175311345	Valid		system	Tile_024-032-000_0-000.jpg			2021-04-21 16:53:00		NO		IN FOCUS
175311345	https://volunteer.ala.org.au/validate/task/175311345	Valid		system	Tile_024-032-000_0-000.jpg		2021-04-21 16:33:00	2021-04-21 16:53:00		NO		IN FOCUS
175311345	https://volunteer.ala.org.au/validate/task/175311345	Valid		system	Tile_024-032-000_0-000.jpg		2021-04-21 16:37:00	2021-04-21 16:53:00		NO		IN FOCUS
175311345	https://volunteer.ala.org.au/validate/task/175311345	Valid		system	Tile_024-032-000_0-000.jpg		2021-04-21 16:53:00	2021-04-21 16:53:00		NO		IN FOCUS
175311346	https://volunteer.ala.org.au/validate/task/175311346	Valid		system	Tile_024-033-000_0-000.jpg		2021-04-21 16:53:00	2021-04-21 16:53:00		NO		IN FOCUS
175311346	https://volunteer.ala.org.au/validate/task/175311346	Valid		system	Tile_024-033-000_0-000.jpg			2021-04-21 16:53:00		NO		IN FOCUS
175311346	https://volunteer.ala.org.au/validate/task/175311346	Valid		system	Tile_024-033-000_0-000.jpg		2021-04-21 16:33:00	2021-04-21 16:53:00		NO		IN FOCUS
175311346	https://volunteer.ala.org.au/validate/task/175311346	Valid		system	Tile_024-033-000_0-000.jpg		2021-04-21 16:37:00	2021-04-21 16:53:00		NO		IN FOCUS
175311349	https://volunteer.ala.org.au/validate/task/175311349	Valid		system	Tile_024-036-000_0-000.jpg			2021-04-21 16:54:00		NO		IN FOCUS
175311349	https://volunteer.ala.org.au/validate/task/175311349	Valid		system	Tile_024-036-000_0-000.jpg		2021-04-21 16:54:00	2021-04-21 16:54:00		NO		IN FOCUS
175311349	https://volunteer.ala.org.au/validate/task/175311349	Valid		system	Tile_024-036-000_0-000.jpg		2021-04-21 16:38:00	2021-04-21 16:54:00		NO		IN FOCUS
175311349	https://volunteer.ala.org.au/validate/task/175311349	Valid		system	Tile_024-036-000_0-000.jpg		2021-04-21 16:37:00	2021-04-21 16:54:00		NO		IN FOCUS
175311350	https://volunteer.ala.org.au/validate/task/175311350	Valid		system	Tile_024-037-000_0-000.jpg		2021-04-21 16:38:00	2021-04-21 16:54:00		NO		IN FOCUS
175311350	https://volunteer.ala.org.au/validate/task/175311350	Valid		system	Tile_024-037-000_0-000.jpg			2021-04-21 16:54:00		NO		IN FOCUS
175311350	https://volunteer.ala.org.au/validate/task/175311350	Valid		system	Tile_024-037-000_0-000.jpg		2021-04-21 16:54:00	2021-04-21 16:54:00		NO		IN FOCUS
175311350	https://volunteer.ala.org.au/validate/task/175311350	Valid		system	Tile_024-037-000_0-000.jpg		2021-04-21 16:38:00	2021-04-21 16:54:00		NO		IN FOCUS
175311351	https://volunteer.ala.org.au/validate/task/175311351	Valid		system	Tile_024-038-000_0-000.jpg		2021-04-21 16:38:00	2021-04-21 16:54:00		NO		IN FOCUS
175311351	https://volunteer.ala.org.au/validate/task/175311351	Valid		system	Tile_024-038-000_0-000.jpg		2021-04-21 16:38:00	2021-04-21 16:54:00		NO		IN FOCUS
175311351	https://volunteer.ala.org.au/validate/task/175311351	Valid		system	Tile_024-038-000_0-000.jpg		2021-04-21 16:54:00	2021-04-21 16:54:00		NO		IN FOCUS
175311351	https://volunteer.ala.org.au/validate/task/175311351	Valid		system	Tile_024-038-000_0-000.jpg			2021-04-21 16:54:00		NO		IN FOCUS
175311066	https://volunteer.ala.org.au/validate/task/175311066	Valid		system	Tile_024-017-000_0-000.jpg		2021-04-21 16:50:00	2021-04-21 16:55:00		NO		IN FOCUS
175311066	https://volunteer.ala.org.au/validate/task/175311066	Valid		system	Tile_024-017-000_0-000.jpg		2021-04-21 16:34:00	2021-04-21 16:55:00		NO		IN FOCUS
175311066	https://volunteer.ala.org.au/validate/task/175311066	Valid		system	Tile_024-017-000_0-000.jpg			2021-04-21 16:55:00		NO		IN FOCUS
175311066	https://volunteer.ala.org.au/validate/task/175311066	Valid		system	Tile_024-017-000_0-000.jpg		2021-04-21 16:55:00	2021-04-21 16:55:00		NO		IN FOCUS
175311066	https://volunteer.ala.org.au/validate/task/175311066	Valid		system	Tile_024-017-000_0-000.jpg		2021-04-21 16:26:00	2021-04-21 16:55:00	1	YES	EDGE	IN FOCUS		Unknown
175311352	https://volunteer.ala.org.au/validate/task/175311352	Valid		system	Tile_024-039-000_0-000.jpg		2021-04-21 16:39:00	2021-04-21 16:55:00		NO		IN FOCUS
175311352	https://volunteer.ala.org.au/validate/task/175311352	Valid		system	Tile_024-039-000_0-000.jpg			2021-04-21 16:55:00		NO		IN FOCUS
175311352	https://volunteer.ala.org.au/validate/task/175311352	Valid		system	Tile_024-039-000_0-000.jpg		2021-04-21 16:55:00	2021-04-21 16:55:00		NO		IN FOCUS
175311352	https://volunteer.ala.org.au/validate/task/175311352	Valid		system	Tile_024-039-000_0-000.jpg		2021-04-21 16:39:00	2021-04-21 16:55:00		NO		IN FOCUS
175311068	https://volunteer.ala.org.au/validate/task/175311068	Valid		system	Tile_024-019-000_0-000.jpg		2021-04-21 16:50:00	2021-04-21 16:56:00		NO		IN FOCUS
175311068	https://volunteer.ala.org.au/validate/task/175311068	Valid		system	Tile_024-019-000_0-000.jpg		2021-04-21 16:27:00	2021-04-21 16:56:00	1	YES	EDGE	IN FOCUS		Spores
175311068	https://volunteer.ala.org.au/validate/task/175311068	Valid		system	Tile_024-019-000_0-000.jpg		2021-04-21 16:56:00	2021-04-21 16:56:00		NO		IN FOCUS
175311068	https://volunteer.ala.org.au/validate/task/175311068	Valid		system	Tile_024-019-000_0-000.jpg			2021-04-21 16:56:00		NO		IN FOCUS
175311068	https://volunteer.ala.org.au/validate/task/175311068	Valid		system	Tile_024-019-000_0-000.jpg		2021-04-21 16:35:00	2021-04-21 16:56:00		NO		IN FOCUS
175311348	https://volunteer.ala.org.au/validate/task/175311348	Valid		system	Tile_024-035-000_0-000.jpg		2021-04-21 16:38:00	2021-04-21 16:57:00		NO		IN FOCUS
175311348	https://volunteer.ala.org.au/validate/task/175311348	Valid		system	Tile_024-035-000_0-000.jpg		2021-04-21 16:37:00	2021-04-21 16:57:00	1	YES	MIDDLE	IN FOCUS		Fungal spores
175311348	https://volunteer.ala.org.au/validate/task/175311348	Valid		system	Tile_024-035-000_0-000.jpg		2021-04-21 16:57:00	2021-04-21 16:57:00		NO		IN FOCUS
175311348	https://volunteer.ala.org.au/validate/task/175311348	Valid		system	Tile_024-035-000_0-000.jpg			2021-04-21 16:57:00		NO		IN FOCUS
175311348	https://volunteer.ala.org.au/validate/task/175311348	Valid		system	Tile_024-035-000_0-000.jpg		2021-04-21 16:54:00	2021-04-21 16:57:00		NO		IN FOCUS
175311336	https://volunteer.ala.org.au/validate/task/175311336	Valid		system	Tile_024-023-000_0-000.jpg		2021-04-21 16:58:00	2021-04-21 16:58:00		NO		IN FOCUS
175311336	https://volunteer.ala.org.au/validate/task/175311336	Valid		system	Tile_024-023-000_0-000.jpg			2021-04-21 16:58:00		NO		IN FOCUS
175311336	https://volunteer.ala.org.au/validate/task/175311336	Valid		system	Tile_024-023-000_0-000.jpg		2021-04-21 16:52:00	2021-04-21 16:58:00		NO		IN FOCUS
175311336	https://volunteer.ala.org.au/validate/task/175311336	Valid		system	Tile_024-023-000_0-000.jpg		2021-04-21 16:35:00	2021-04-21 16:58:00		NO		IN FOCUS
175311355	https://volunteer.ala.org.au/validate/task/175311355	Valid		system	Tile_024-042-000_0-000.jpg		2021-04-21 16:41:00	2021-04-21 17:00:00		NO		IN FOCUS
175311355	https://volunteer.ala.org.au/validate/task/175311355	Valid		system	Tile_024-042-000_0-000.jpg		2021-04-21 16:39:00	2021-04-21 17:00:00		NO		IN FOCUS
175311355	https://volunteer.ala.org.au/validate/task/175311355	Valid		system	Tile_024-042-000_0-000.jpg		2021-04-21 17:00:00	2021-04-21 17:00:00		NO		IN FOCUS
175311355	https://volunteer.ala.org.au/validate/task/175311355	Valid		system	Tile_024-042-000_0-000.jpg			2021-04-21 17:00:00		NO		IN FOCUS
175311356	https://volunteer.ala.org.au/validate/task/175311356	Valid		system	Tile_024-043-000_0-000.jpg		2021-04-21 17:01:00	2021-04-21 17:01:00		NO		IN FOCUS
175311356	https://volunteer.ala.org.au/validate/task/175311356	Valid		system	Tile_024-043-000_0-000.jpg		2021-04-21 17:00:00	2021-04-21 17:01:00		NO		IN FOCUS
175311356	https://volunteer.ala.org.au/validate/task/175311356	Valid		system	Tile_024-043-000_0-000.jpg			2021-04-21 17:01:00		NO		IN FOCUS
175311356	https://volunteer.ala.org.au/validate/task/175311356	Valid		system	Tile_024-043-000_0-000.jpg		2021-04-21 16:39:00	2021-04-21 17:01:00		NO		IN FOCUS
175311360	https://volunteer.ala.org.au/validate/task/175311360	Valid		system	Tile_024-047-000_0-000.jpg		2021-04-21 16:43:00	2021-04-21 17:04:00		NO		IN FOCUS
175311360	https://volunteer.ala.org.au/validate/task/175311360	Valid		system	Tile_024-047-000_0-000.jpg			2021-04-21 17:04:00		NO		IN FOCUS
175311360	https://volunteer.ala.org.au/validate/task/175311360	Valid		system	Tile_024-047-000_0-000.jpg		2021-04-21 17:04:00	2021-04-21 17:04:00		NO		IN FOCUS
175311360	https://volunteer.ala.org.au/validate/task/175311360	Valid		system	Tile_024-047-000_0-000.jpg		2021-04-21 16:41:00	2021-04-21 17:04:00		NO		IN FOCUS
175311361	https://volunteer.ala.org.au/validate/task/175311361	Valid		system	Tile_024-048-000_0-000.jpg		2021-04-21 17:05:00	2021-04-21 17:05:00		NO		IN FOCUS
175311361	https://volunteer.ala.org.au/validate/task/175311361	Valid		system	Tile_024-048-000_0-000.jpg		2021-04-21 16:41:00	2021-04-21 17:05:00		NO		IN FOCUS
175311361	https://volunteer.ala.org.au/validate/task/175311361	Valid		system	Tile_024-048-000_0-000.jpg			2021-04-21 17:05:00		NO		IN FOCUS
175311361	https://volunteer.ala.org.au/validate/task/175311361	Valid		system	Tile_024-048-000_0-000.jpg		2021-04-21 16:44:00	2021-04-21 17:05:00		NO		IN FOCUS
175311363	https://volunteer.ala.org.au/validate/task/175311363	Valid		system	Tile_024-050-000_0-000.jpg		2021-04-21 16:44:00	2021-04-21 17:06:00		NO		IN FOCUS
175311363	https://volunteer.ala.org.au/validate/task/175311363	Valid		system	Tile_024-050-000_0-000.jpg		2021-04-21 17:06:00	2021-04-21 17:06:00		NO		IN FOCUS
175311363	https://volunteer.ala.org.au/validate/task/175311363	Valid		system	Tile_024-050-000_0-000.jpg		2021-04-21 16:42:00	2021-04-21 17:06:00		NO		IN FOCUS
175311363	https://volunteer.ala.org.au/validate/task/175311363	Valid		system	Tile_024-050-000_0-000.jpg			2021-04-21 17:06:00		NO		IN FOCUS
175311364	https://volunteer.ala.org.au/validate/task/175311364	Valid		system	Tile_024-051-000_0-000.jpg		2021-04-21 16:45:00	2021-04-21 17:08:00		NO		IN FOCUS
175311364	https://volunteer.ala.org.au/validate/task/175311364	Valid		system	Tile_024-051-000_0-000.jpg		2021-04-21 17:08:00	2021-04-21 17:08:00		NO		IN FOCUS
175311364	https://volunteer.ala.org.au/validate/task/175311364	Valid		system	Tile_024-051-000_0-000.jpg			2021-04-21 17:08:00		NO		IN FOCUS
175311364	https://volunteer.ala.org.au/validate/task/175311364	Valid		system	Tile_024-051-000_0-000.jpg		2021-04-21 16:42:00	2021-04-21 17:08:00		NO		IN FOCUS
175311365	https://volunteer.ala.org.au/validate/task/175311365	Valid		system	Tile_024-052-000_0-000.jpg		2021-04-21 16:42:00	2021-04-21 17:08:00		NO		IN FOCUS
175311365	https://volunteer.ala.org.au/validate/task/175311365	Valid		system	Tile_024-052-000_0-000.jpg		2021-04-21 16:45:00	2021-04-21 17:08:00		NO		IN FOCUS
175311365	https://volunteer.ala.org.au/validate/task/175311365	Valid		system	Tile_024-052-000_0-000.jpg		2021-04-21 17:08:00	2021-04-21 17:08:00		NO		IN FOCUS
175311365	https://volunteer.ala.org.au/validate/task/175311365	Valid		system	Tile_024-052-000_0-000.jpg			2021-04-21 17:08:00		NO		IN FOCUS
175311366	https://volunteer.ala.org.au/validate/task/175311366	Valid		system	Tile_024-053-000_0-000.jpg		2021-04-21 17:10:00	2021-04-21 17:10:00		NO		IN FOCUS
175311366	https://volunteer.ala.org.au/validate/task/175311366	Valid		system	Tile_024-053-000_0-000.jpg			2021-04-21 17:10:00		NO		IN FOCUS
175311366	https://volunteer.ala.org.au/validate/task/175311366	Valid		system	Tile_024-053-000_0-000.jpg		2021-04-21 16:42:00	2021-04-21 17:10:00		NO		IN FOCUS
175311366	https://volunteer.ala.org.au/validate/task/175311366	Valid		system	Tile_024-053-000_0-000.jpg		2021-04-21 16:45:00	2021-04-21 17:10:00		NO		IN FOCUS
175311367	https://volunteer.ala.org.au/validate/task/175311367	Valid		system	Tile_024-054-000_0-000.jpg		2021-04-21 16:46:00	2021-04-21 17:12:00		NO		IN FOCUS
175311367	https://volunteer.ala.org.au/validate/task/175311367	Valid		system	Tile_024-054-000_0-000.jpg			2021-04-21 17:12:00		NO		IN FOCUS
175311367	https://volunteer.ala.org.au/validate/task/175311367	Valid		system	Tile_024-054-000_0-000.jpg		2021-04-21 17:12:00	2021-04-21 17:12:00		NO		IN FOCUS
175311367	https://volunteer.ala.org.au/validate/task/175311367	Valid		system	Tile_024-054-000_0-000.jpg		2021-04-21 16:42:00	2021-04-21 17:12:00		NO		IN FOCUS
175311368	https://volunteer.ala.org.au/validate/task/175311368	Valid		system	Tile_024-055-000_0-000.jpg			2021-04-21 17:13:00		NO		IN FOCUS
175311368	https://volunteer.ala.org.au/validate/task/175311368	Valid		system	Tile_024-055-000_0-000.jpg		2021-04-21 16:46:00	2021-04-21 17:13:00		NO		IN FOCUS
175311368	https://volunteer.ala.org.au/validate/task/175311368	Valid		system	Tile_024-055-000_0-000.jpg		2021-04-21 17:13:00	2021-04-21 17:13:00		NO		IN FOCUS
175311368	https://volunteer.ala.org.au/validate/task/175311368	Valid		system	Tile_024-055-000_0-000.jpg		2021-04-21 16:42:00	2021-04-21 17:13:00		NO		IN FOCUS
175311371	https://volunteer.ala.org.au/validate/task/175311371	Valid		system	Tile_024-058-000_0-000.jpg			2021-04-21 17:17:00		NO		IN FOCUS
175311371	https://volunteer.ala.org.au/validate/task/175311371	Valid		system	Tile_024-058-000_0-000.jpg		2021-04-21 17:16:00	2021-04-21 17:17:00		NO		IN FOCUS
175311371	https://volunteer.ala.org.au/validate/task/175311371	Valid		system	Tile_024-058-000_0-000.jpg		2021-04-21 17:17:00	2021-04-21 17:17:00		NO		IN FOCUS
175311371	https://volunteer.ala.org.au/validate/task/175311371	Valid		system	Tile_024-058-000_0-000.jpg		2021-04-21 16:43:00	2021-04-21 17:17:00		NO		IN FOCUS
175311369	https://volunteer.ala.org.au/validate/task/175311369	Valid		system	Tile_024-056-000_0-000.jpg		2021-04-21 16:43:00	2021-04-21 17:17:00		NO		IN FOCUS
175311369	https://volunteer.ala.org.au/validate/task/175311369	Valid		system	Tile_024-056-000_0-000.jpg		2021-04-21 17:17:00	2021-04-21 17:17:00		NO		IN FOCUS
175311369	https://volunteer.ala.org.au/validate/task/175311369	Valid		system	Tile_024-056-000_0-000.jpg			2021-04-21 17:17:00		NO		IN FOCUS
175311369	https://volunteer.ala.org.au/validate/task/175311369	Valid		system	Tile_024-056-000_0-000.jpg		2021-04-21 17:14:00	2021-04-21 17:17:00		NO		IN FOCUS
175311372	https://volunteer.ala.org.au/validate/task/175311372	Valid		system	Tile_024-059-000_0-000.jpg			2021-04-21 17:18:00		NO		IN FOCUS
175311372	https://volunteer.ala.org.au/validate/task/175311372	Valid		system	Tile_024-059-000_0-000.jpg		2021-04-21 17:18:00	2021-04-21 17:18:00		NO		IN FOCUS
175311372	https://volunteer.ala.org.au/validate/task/175311372	Valid		system	Tile_024-059-000_0-000.jpg		2021-04-21 16:43:00	2021-04-21 17:18:00		NO		IN FOCUS
175311372	https://volunteer.ala.org.au/validate/task/175311372	Valid		system	Tile_024-059-000_0-000.jpg		2021-04-21 17:16:00	2021-04-21 17:18:00		NO		IN FOCUS
175311370	https://volunteer.ala.org.au/validate/task/175311370	Valid		system	Tile_024-057-000_0-000.jpg		2021-04-21 17:15:00	2021-04-21 17:18:00		NO		IN FOCUS
175311370	https://volunteer.ala.org.au/validate/task/175311370	Valid		system	Tile_024-057-000_0-000.jpg		2021-04-21 17:18:00	2021-04-21 17:18:00		NO		IN FOCUS
175311370	https://volunteer.ala.org.au/validate/task/175311370	Valid		system	Tile_024-057-000_0-000.jpg			2021-04-21 17:18:00		NO		IN FOCUS
175311370	https://volunteer.ala.org.au/validate/task/175311370	Valid		system	Tile_024-057-000_0-000.jpg		2021-04-21 16:43:00	2021-04-21 17:18:00		NO		IN FOCUS
175311373	https://volunteer.ala.org.au/validate/task/175311373	Valid		system	Tile_024-060-000_0-000.jpg		2021-04-21 17:17:00	2021-04-21 17:19:00		NO		IN FOCUS
175311373	https://volunteer.ala.org.au/validate/task/175311373	Valid		system	Tile_024-060-000_0-000.jpg			2021-04-21 17:19:00		NO		IN FOCUS
175311373	https://volunteer.ala.org.au/validate/task/175311373	Valid		system	Tile_024-060-000_0-000.jpg		2021-04-21 17:19:00	2021-04-21 17:19:00		NO		IN FOCUS
175311373	https://volunteer.ala.org.au/validate/task/175311373	Valid		system	Tile_024-060-000_0-000.jpg		2021-04-21 16:43:00	2021-04-21 17:19:00		NO		IN FOCUS
175311375	https://volunteer.ala.org.au/validate/task/175311375	Valid		system	Tile_025-002-000_0-000.jpg		2021-04-21 17:19:00	2021-04-21 17:19:00		NO		IN FOCUS
175311375	https://volunteer.ala.org.au/validate/task/175311375	Valid		system	Tile_025-002-000_0-000.jpg		2021-04-21 17:19:00	2021-04-21 17:19:00		NO		IN FOCUS
175311375	https://volunteer.ala.org.au/validate/task/175311375	Valid		system	Tile_025-002-000_0-000.jpg			2021-04-21 17:19:00		NO		IN FOCUS
175311375	https://volunteer.ala.org.au/validate/task/175311375	Valid		system	Tile_025-002-000_0-000.jpg		2021-04-21 16:44:00	2021-04-21 17:19:00		NO		IN FOCUS
175311376	https://volunteer.ala.org.au/validate/task/175311376	Valid		system	Tile_025-003-000_0-000.jpg		2021-04-21 16:44:00	2021-04-21 17:21:00		NO		IN FOCUS
175311376	https://volunteer.ala.org.au/validate/task/175311376	Valid		system	Tile_025-003-000_0-000.jpg			2021-04-21 17:21:00		NO		IN FOCUS
175311376	https://volunteer.ala.org.au/validate/task/175311376	Valid		system	Tile_025-003-000_0-000.jpg		2021-04-21 17:20:00	2021-04-21 17:21:00		NO		IN FOCUS
175311376	https://volunteer.ala.org.au/validate/task/175311376	Valid		system	Tile_025-003-000_0-000.jpg		2021-04-21 17:21:00	2021-04-21 17:21:00		NO		IN FOCUS
175311377	https://volunteer.ala.org.au/validate/task/175311377	Valid		system	Tile_025-004-000_0-000.jpg		2021-04-21 17:21:00	2021-04-21 17:21:00		NO		IN FOCUS
175311377	https://volunteer.ala.org.au/validate/task/175311377	Valid		system	Tile_025-004-000_0-000.jpg		2021-04-21 17:20:00	2021-04-21 17:21:00		NO		IN FOCUS
175311377	https://volunteer.ala.org.au/validate/task/175311377	Valid		system	Tile_025-004-000_0-000.jpg		2021-04-21 16:44:00	2021-04-21 17:21:00		NO		IN FOCUS
175311377	https://volunteer.ala.org.au/validate/task/175311377	Valid		system	Tile_025-004-000_0-000.jpg			2021-04-21 17:21:00		NO		IN FOCUS
175311382	https://volunteer.ala.org.au/validate/task/175311382	Valid		system	Tile_025-009-000_0-000.jpg		2021-04-21 17:22:00	2021-04-21 17:26:00		NO		IN FOCUS
175311382	https://volunteer.ala.org.au/validate/task/175311382	Valid		system	Tile_025-009-000_0-000.jpg		2021-04-21 16:46:00	2021-04-21 17:26:00		NO		IN FOCUS
175311382	https://volunteer.ala.org.au/validate/task/175311382	Valid		system	Tile_025-009-000_0-000.jpg		2021-04-21 17:26:00	2021-04-21 17:26:00		NO		IN FOCUS
175311382	https://volunteer.ala.org.au/validate/task/175311382	Valid		system	Tile_025-009-000_0-000.jpg			2021-04-21 17:26:00		NO		IN FOCUS
175311383	https://volunteer.ala.org.au/validate/task/175311383	Valid		system	Tile_025-010-000_0-000.jpg			2021-04-21 17:27:00		NO		IN FOCUS
175311383	https://volunteer.ala.org.au/validate/task/175311383	Valid		system	Tile_025-010-000_0-000.jpg		2021-04-21 17:27:00	2021-04-21 17:27:00		NO		IN FOCUS
175311383	https://volunteer.ala.org.au/validate/task/175311383	Valid		system	Tile_025-010-000_0-000.jpg		2021-04-21 16:46:00	2021-04-21 17:27:00		NO		IN FOCUS
175311383	https://volunteer.ala.org.au/validate/task/175311383	Valid		system	Tile_025-010-000_0-000.jpg		2021-04-21 17:24:00	2021-04-21 17:27:00		NO		IN FOCUS
175311384	https://volunteer.ala.org.au/validate/task/175311384	Valid		system	Tile_025-011-000_0-000.jpg		2021-04-21 17:24:00	2021-04-21 17:28:00		NO		IN FOCUS
175311384	https://volunteer.ala.org.au/validate/task/175311384	Valid		system	Tile_025-011-000_0-000.jpg		2021-04-21 16:47:00	2021-04-21 17:28:00		NO		IN FOCUS
175311384	https://volunteer.ala.org.au/validate/task/175311384	Valid		system	Tile_025-011-000_0-000.jpg			2021-04-21 17:28:00		NO		IN FOCUS
175311384	https://volunteer.ala.org.au/validate/task/175311384	Valid		system	Tile_025-011-000_0-000.jpg		2021-04-21 17:28:00	2021-04-21 17:28:00		NO		IN FOCUS
175311385	https://volunteer.ala.org.au/validate/task/175311385	Valid		system	Tile_025-012-000_0-000.jpg		2021-04-21 16:47:00	2021-04-21 17:29:00		NO		IN FOCUS
175311385	https://volunteer.ala.org.au/validate/task/175311385	Valid		system	Tile_025-012-000_0-000.jpg		2021-04-21 17:29:00	2021-04-21 17:29:00		NO		IN FOCUS
175311385	https://volunteer.ala.org.au/validate/task/175311385	Valid		system	Tile_025-012-000_0-000.jpg			2021-04-21 17:29:00		NO		IN FOCUS
175311385	https://volunteer.ala.org.au/validate/task/175311385	Valid		system	Tile_025-012-000_0-000.jpg		2021-04-21 17:24:00	2021-04-21 17:29:00		NO		IN FOCUS
175311386	https://volunteer.ala.org.au/validate/task/175311386	Valid		system	Tile_025-013-000_0-000.jpg			2021-04-21 17:29:00		NO		IN FOCUS
175311386	https://volunteer.ala.org.au/validate/task/175311386	Valid		system	Tile_025-013-000_0-000.jpg		2021-04-21 17:25:00	2021-04-21 17:29:00		NO		IN FOCUS
175311386	https://volunteer.ala.org.au/validate/task/175311386	Valid		system	Tile_025-013-000_0-000.jpg		2021-04-21 17:29:00	2021-04-21 17:29:00		NO		IN FOCUS
175311386	https://volunteer.ala.org.au/validate/task/175311386	Valid		system	Tile_025-013-000_0-000.jpg		2021-04-21 16:47:00	2021-04-21 17:29:00		NO		IN FOCUS
175311387	https://volunteer.ala.org.au/validate/task/175311387	Valid		system	Tile_025-014-000_0-000.jpg		2021-04-21 16:47:00	2021-04-21 17:30:00		NO		IN FOCUS
175311387	https://volunteer.ala.org.au/validate/task/175311387	Valid		system	Tile_025-014-000_0-000.jpg		2021-04-21 17:25:00	2021-04-21 17:30:00		NO		IN FOCUS
175311387	https://volunteer.ala.org.au/validate/task/175311387	Valid		system	Tile_025-014-000_0-000.jpg		2021-04-21 17:30:00	2021-04-21 17:30:00		NO		IN FOCUS
175311387	https://volunteer.ala.org.au/validate/task/175311387	Valid		system	Tile_025-014-000_0-000.jpg			2021-04-21 17:30:00		NO		IN FOCUS
175311387	https://volunteer.ala.org.au/validate/task/175311387	Valid		system	Tile_025-014-000_0-000.jpg		2021-04-21 17:30:00	2021-04-21 17:30:00		NO		IN FOCUS
175311388	https://volunteer.ala.org.au/validate/task/175311388	Valid		system	Tile_025-015-000_0-000.jpg		2021-04-21 17:31:00	2021-04-21 17:31:00		NO		IN FOCUS
175311388	https://volunteer.ala.org.au/validate/task/175311388	Valid		system	Tile_025-015-000_0-000.jpg		2021-04-21 17:31:00	2021-04-21 17:31:00		NO		IN FOCUS
175311388	https://volunteer.ala.org.au/validate/task/175311388	Valid		system	Tile_025-015-000_0-000.jpg			2021-04-21 17:31:00		NO		IN FOCUS
175311388	https://volunteer.ala.org.au/validate/task/175311388	Valid		system	Tile_025-015-000_0-000.jpg		2021-04-21 16:47:00	2021-04-21 17:31:00		NO		IN FOCUS
175311398	https://volunteer.ala.org.au/validate/task/175311398	Valid		system	Tile_025-025-000_0-000.jpg		2021-04-21 16:49:00	2021-04-21 17:32:00		NO		IN FOCUS
175311398	https://volunteer.ala.org.au/validate/task/175311398	Valid		system	Tile_025-025-000_0-000.jpg		2021-04-21 17:32:00	2021-04-21 17:32:00		NO		IN FOCUS
175311398	https://volunteer.ala.org.au/validate/task/175311398	Valid		system	Tile_025-025-000_0-000.jpg			2021-04-21 17:32:00		NO		IN FOCUS
175311398	https://volunteer.ala.org.au/validate/task/175311398	Valid		system	Tile_025-025-000_0-000.jpg		2021-04-21 17:27:00	2021-04-21 17:32:00		NO		IN FOCUS
175311400	https://volunteer.ala.org.au/validate/task/175311400	Valid		system	Tile_025-027-000_0-000.jpg		2021-04-21 17:27:00	2021-04-21 17:32:00		NO		IN FOCUS
175311400	https://volunteer.ala.org.au/validate/task/175311400	Valid		system	Tile_025-027-000_0-000.jpg		2021-04-21 17:32:00	2021-04-21 17:32:00		NO		IN FOCUS
175311400	https://volunteer.ala.org.au/validate/task/175311400	Valid		system	Tile_025-027-000_0-000.jpg			2021-04-21 17:32:00		NO		IN FOCUS
175311400	https://volunteer.ala.org.au/validate/task/175311400	Valid		system	Tile_025-027-000_0-000.jpg		2021-04-21 16:50:00	2021-04-21 17:32:00		NO		IN FOCUS
175311402	https://volunteer.ala.org.au/validate/task/175311402	Valid		system	Tile_025-029-000_0-000.jpg		2021-04-21 16:50:00	2021-04-21 17:33:00		NO		IN FOCUS
175311402	https://volunteer.ala.org.au/validate/task/175311402	Valid		system	Tile_025-029-000_0-000.jpg			2021-04-21 17:33:00		NO		IN FOCUS
175311402	https://volunteer.ala.org.au/validate/task/175311402	Valid		system	Tile_025-029-000_0-000.jpg		2021-04-21 17:33:00	2021-04-21 17:33:00		NO		IN FOCUS
175311402	https://volunteer.ala.org.au/validate/task/175311402	Valid		system	Tile_025-029-000_0-000.jpg		2021-04-21 17:28:00	2021-04-21 17:33:00		NO		IN FOCUS
175311392	https://volunteer.ala.org.au/validate/task/175311392	Valid		system	Tile_025-019-000_0-000.jpg		2021-04-21 17:34:00	2021-04-21 17:34:00		NO		IN FOCUS
175311392	https://volunteer.ala.org.au/validate/task/175311392	Valid		system	Tile_025-019-000_0-000.jpg		2021-04-21 17:25:00	2021-04-21 17:34:00		NO		IN FOCUS
175311392	https://volunteer.ala.org.au/validate/task/175311392	Valid		system	Tile_025-019-000_0-000.jpg			2021-04-21 17:34:00		NO		IN FOCUS
175311392	https://volunteer.ala.org.au/validate/task/175311392	Valid		system	Tile_025-019-000_0-000.jpg		2021-04-21 16:48:00	2021-04-21 17:34:00		NO		IN FOCUS
175311393	https://volunteer.ala.org.au/validate/task/175311393	Valid		system	Tile_025-020-000_0-000.jpg		2021-04-21 16:48:00	2021-04-21 17:34:00		NO		IN FOCUS
175311393	https://volunteer.ala.org.au/validate/task/175311393	Valid		system	Tile_025-020-000_0-000.jpg		2021-04-21 17:25:00	2021-04-21 17:34:00		NO		IN FOCUS
175311393	https://volunteer.ala.org.au/validate/task/175311393	Valid		system	Tile_025-020-000_0-000.jpg		2021-04-21 17:34:00	2021-04-21 17:34:00		NO		IN FOCUS
175311393	https://volunteer.ala.org.au/validate/task/175311393	Valid		system	Tile_025-020-000_0-000.jpg			2021-04-21 17:34:00		NO		IN FOCUS
175311407	https://volunteer.ala.org.au/validate/task/175311407	Valid		system	Tile_025-034-000_0-000.jpg		2021-04-21 17:34:00	2021-04-21 17:34:00		NO		IN FOCUS
175311407	https://volunteer.ala.org.au/validate/task/175311407	Valid		system	Tile_025-034-000_0-000.jpg			2021-04-21 17:34:00		NO		IN FOCUS
175311407	https://volunteer.ala.org.au/validate/task/175311407	Valid		system	Tile_025-034-000_0-000.jpg		2021-04-21 16:53:00	2021-04-21 17:34:00		NO		IN FOCUS
175311407	https://volunteer.ala.org.au/validate/task/175311407	Valid		system	Tile_025-034-000_0-000.jpg		2021-04-21 17:28:00	2021-04-21 17:34:00		NO		IN FOCUS
175311394	https://volunteer.ala.org.au/validate/task/175311394	Valid		system	Tile_025-021-000_0-000.jpg		2021-04-21 16:49:00	2021-04-21 17:35:00		NO		IN FOCUS
175311394	https://volunteer.ala.org.au/validate/task/175311394	Valid		system	Tile_025-021-000_0-000.jpg		2021-04-21 17:34:00	2021-04-21 17:35:00		NO		IN FOCUS
175311394	https://volunteer.ala.org.au/validate/task/175311394	Valid		system	Tile_025-021-000_0-000.jpg			2021-04-21 17:35:00		NO		IN FOCUS
175311394	https://volunteer.ala.org.au/validate/task/175311394	Valid		system	Tile_025-021-000_0-000.jpg		2021-04-21 17:26:00	2021-04-21 17:35:00		NO		IN FOCUS
175311395	https://volunteer.ala.org.au/validate/task/175311395	Valid		system	Tile_025-022-000_0-000.jpg		2021-04-21 17:26:00	2021-04-21 17:35:00		NO		IN FOCUS
175311395	https://volunteer.ala.org.au/validate/task/175311395	Valid		system	Tile_025-022-000_0-000.jpg			2021-04-21 17:35:00		NO		IN FOCUS
175311395	https://volunteer.ala.org.au/validate/task/175311395	Valid		system	Tile_025-022-000_0-000.jpg		2021-04-21 17:35:00	2021-04-21 17:35:00		NO		IN FOCUS
175311395	https://volunteer.ala.org.au/validate/task/175311395	Valid		system	Tile_025-022-000_0-000.jpg		2021-04-21 16:49:00	2021-04-21 17:35:00		NO		IN FOCUS
175311396	https://volunteer.ala.org.au/validate/task/175311396	Valid		system	Tile_025-023-000_0-000.jpg		2021-04-21 16:49:00	2021-04-21 17:35:00		NO		IN FOCUS
175311396	https://volunteer.ala.org.au/validate/task/175311396	Valid		system	Tile_025-023-000_0-000.jpg		2021-04-21 17:35:00	2021-04-21 17:35:00		NO		IN FOCUS
175311396	https://volunteer.ala.org.au/validate/task/175311396	Valid		system	Tile_025-023-000_0-000.jpg			2021-04-21 17:35:00		NO		IN FOCUS
175311396	https://volunteer.ala.org.au/validate/task/175311396	Valid		system	Tile_025-023-000_0-000.jpg		2021-04-21 17:26:00	2021-04-21 17:35:00		NO		IN FOCUS
175311397	https://volunteer.ala.org.au/validate/task/175311397	Valid		system	Tile_025-024-000_0-000.jpg		2021-04-21 17:26:00	2021-04-21 17:36:00		NO		IN FOCUS
175311397	https://volunteer.ala.org.au/validate/task/175311397	Valid		system	Tile_025-024-000_0-000.jpg		2021-04-21 16:49:00	2021-04-21 17:36:00		NO		IN FOCUS
175311397	https://volunteer.ala.org.au/validate/task/175311397	Valid		system	Tile_025-024-000_0-000.jpg		2021-04-21 17:36:00	2021-04-21 17:36:00		NO		IN FOCUS
175311397	https://volunteer.ala.org.au/validate/task/175311397	Valid		system	Tile_025-024-000_0-000.jpg			2021-04-21 17:36:00		NO		IN FOCUS
175311399	https://volunteer.ala.org.au/validate/task/175311399	Valid		system	Tile_025-026-000_0-000.jpg		2021-04-21 16:49:00	2021-04-21 17:36:00		NO		IN FOCUS
175311399	https://volunteer.ala.org.au/validate/task/175311399	Valid		system	Tile_025-026-000_0-000.jpg			2021-04-21 17:36:00		NO		IN FOCUS
175311399	https://volunteer.ala.org.au/validate/task/175311399	Valid		system	Tile_025-026-000_0-000.jpg		2021-04-21 17:36:00	2021-04-21 17:36:00		NO		IN FOCUS
175311399	https://volunteer.ala.org.au/validate/task/175311399	Valid		system	Tile_025-026-000_0-000.jpg		2021-04-21 17:27:00	2021-04-21 17:36:00		NO		IN FOCUS
175311404	https://volunteer.ala.org.au/validate/task/175311404	Valid		system	Tile_025-031-000_0-000.jpg			2021-04-21 17:40:00		NO		IN FOCUS
175311404	https://volunteer.ala.org.au/validate/task/175311404	Valid		system	Tile_025-031-000_0-000.jpg		2021-04-21 17:40:00	2021-04-21 17:40:00		NO		IN FOCUS
175311404	https://volunteer.ala.org.au/validate/task/175311404	Valid		system	Tile_025-031-000_0-000.jpg		2021-04-21 16:50:00	2021-04-21 17:40:00		NO		IN FOCUS
175311404	https://volunteer.ala.org.au/validate/task/175311404	Valid		system	Tile_025-031-000_0-000.jpg		2021-04-21 17:28:00	2021-04-21 17:40:00		NO		IN FOCUS
175311405	https://volunteer.ala.org.au/validate/task/175311405	Valid		system	Tile_025-032-000_0-000.jpg			2021-04-21 17:40:00		NO		IN FOCUS
175311405	https://volunteer.ala.org.au/validate/task/175311405	Valid		system	Tile_025-032-000_0-000.jpg		2021-04-21 17:40:00	2021-04-21 17:40:00		NO		IN FOCUS
175311405	https://volunteer.ala.org.au/validate/task/175311405	Valid		system	Tile_025-032-000_0-000.jpg		2021-04-21 16:51:00	2021-04-21 17:40:00		NO		IN FOCUS
175311405	https://volunteer.ala.org.au/validate/task/175311405	Valid		system	Tile_025-032-000_0-000.jpg		2021-04-21 17:34:00	2021-04-21 17:40:00		NO		IN FOCUS
175311409	https://volunteer.ala.org.au/validate/task/175311409	Valid		system	Tile_025-036-000_0-000.jpg		2021-04-21 17:30:00	2021-04-21 18:00:00		NO		IN FOCUS
175311409	https://volunteer.ala.org.au/validate/task/175311409	Valid		system	Tile_025-036-000_0-000.jpg			2021-04-21 18:00:00		NO		IN FOCUS
175311409	https://volunteer.ala.org.au/validate/task/175311409	Valid		system	Tile_025-036-000_0-000.jpg		2021-04-21 18:00:00	2021-04-21 18:00:00		NO		IN FOCUS
175311409	https://volunteer.ala.org.au/validate/task/175311409	Valid		system	Tile_025-036-000_0-000.jpg		2021-04-21 17:44:00	2021-04-21 18:00:00		NO		IN FOCUS
175311414	https://volunteer.ala.org.au/validate/task/175311414	Valid		system	Tile_025-041-000_0-000.jpg		2021-04-21 17:31:00	2021-04-21 18:23:00		NO		IN FOCUS
175311414	https://volunteer.ala.org.au/validate/task/175311414	Valid		system	Tile_025-041-000_0-000.jpg			2021-04-21 18:23:00		NO		IN FOCUS
175311414	https://volunteer.ala.org.au/validate/task/175311414	Valid		system	Tile_025-041-000_0-000.jpg		2021-04-21 18:23:00	2021-04-21 18:23:00		NO		IN FOCUS
175311414	https://volunteer.ala.org.au/validate/task/175311414	Valid		system	Tile_025-041-000_0-000.jpg		2021-04-21 18:21:00	2021-04-21 18:23:00		NO		IN FOCUS
175311416	https://volunteer.ala.org.au/validate/task/175311416	Valid		system	Tile_025-043-000_0-000.jpg			2021-04-21 18:26:00		NO		IN FOCUS
175311416	https://volunteer.ala.org.au/validate/task/175311416	Valid		system	Tile_025-043-000_0-000.jpg		2021-04-21 17:32:00	2021-04-21 18:26:00		NO		IN FOCUS
175311416	https://volunteer.ala.org.au/validate/task/175311416	Valid		system	Tile_025-043-000_0-000.jpg		2021-04-21 18:26:00	2021-04-21 18:26:00		NO		IN FOCUS
175311416	https://volunteer.ala.org.au/validate/task/175311416	Valid		system	Tile_025-043-000_0-000.jpg		2021-04-21 18:24:00	2021-04-21 18:26:00		NO		IN FOCUS
175311417	https://volunteer.ala.org.au/validate/task/175311417	Valid		system	Tile_025-044-000_0-000.jpg		2021-04-21 18:24:00	2021-04-21 18:26:00		NO		IN FOCUS
175311417	https://volunteer.ala.org.au/validate/task/175311417	Valid		system	Tile_025-044-000_0-000.jpg			2021-04-21 18:26:00		NO		IN FOCUS
175311417	https://volunteer.ala.org.au/validate/task/175311417	Valid		system	Tile_025-044-000_0-000.jpg		2021-04-21 17:32:00	2021-04-21 18:26:00		NO		IN FOCUS
175311417	https://volunteer.ala.org.au/validate/task/175311417	Valid		system	Tile_025-044-000_0-000.jpg		2021-04-21 18:26:00	2021-04-21 18:26:00		NO		IN FOCUS
175311419	https://volunteer.ala.org.au/validate/task/175311419	Valid		system	Tile_025-046-000_0-000.jpg		2021-04-21 17:32:00	2021-04-21 18:27:00		NO		IN FOCUS
175311419	https://volunteer.ala.org.au/validate/task/175311419	Valid		system	Tile_025-046-000_0-000.jpg			2021-04-21 18:27:00		NO		IN FOCUS
175311419	https://volunteer.ala.org.au/validate/task/175311419	Valid		system	Tile_025-046-000_0-000.jpg		2021-04-21 18:27:00	2021-04-21 18:27:00		NO		IN FOCUS
175311419	https://volunteer.ala.org.au/validate/task/175311419	Valid		system	Tile_025-046-000_0-000.jpg		2021-04-21 18:26:00	2021-04-21 18:27:00		NO		IN FOCUS
175311420	https://volunteer.ala.org.au/validate/task/175311420	Valid		system	Tile_025-047-000_0-000.jpg		2021-04-21 17:32:00	2021-04-21 18:27:00		NO		IN FOCUS
175311420	https://volunteer.ala.org.au/validate/task/175311420	Valid		system	Tile_025-047-000_0-000.jpg			2021-04-21 18:27:00		NO		IN FOCUS
175311420	https://volunteer.ala.org.au/validate/task/175311420	Valid		system	Tile_025-047-000_0-000.jpg		2021-04-21 18:27:00	2021-04-21 18:27:00		NO		IN FOCUS
175311420	https://volunteer.ala.org.au/validate/task/175311420	Valid		system	Tile_025-047-000_0-000.jpg		2021-04-21 18:27:00	2021-04-21 18:27:00		NO		IN FOCUS
175311418	https://volunteer.ala.org.au/validate/task/175311418	Valid		system	Tile_025-045-000_0-000.jpg			2021-04-21 18:28:00		NO		IN FOCUS
175311418	https://volunteer.ala.org.au/validate/task/175311418	Valid		system	Tile_025-045-000_0-000.jpg		2021-04-21 18:25:00	2021-04-21 18:28:00		NO		IN FOCUS
175311418	https://volunteer.ala.org.au/validate/task/175311418	Valid		system	Tile_025-045-000_0-000.jpg		2021-04-21 17:32:00	2021-04-21 18:28:00		NO		IN FOCUS
175311418	https://volunteer.ala.org.au/validate/task/175311418	Valid		system	Tile_025-045-000_0-000.jpg		2021-04-21 18:28:00	2021-04-21 18:28:00		NO		IN FOCUS
175311422	https://volunteer.ala.org.au/validate/task/175311422	Valid		system	Tile_025-049-000_0-000.jpg			2021-04-21 18:29:00		NO		IN FOCUS
175311422	https://volunteer.ala.org.au/validate/task/175311422	Valid		system	Tile_025-049-000_0-000.jpg		2021-04-21 18:28:00	2021-04-21 18:29:00		NO		IN FOCUS
175311422	https://volunteer.ala.org.au/validate/task/175311422	Valid		system	Tile_025-049-000_0-000.jpg		2021-04-21 17:32:00	2021-04-21 18:29:00		NO		IN FOCUS
175311422	https://volunteer.ala.org.au/validate/task/175311422	Valid		system	Tile_025-049-000_0-000.jpg		2021-04-21 18:29:00	2021-04-21 18:29:00		NO		IN FOCUS
175311423	https://volunteer.ala.org.au/validate/task/175311423	Valid		system	Tile_025-050-000_0-000.jpg		2021-04-21 17:40:00	2021-04-21 18:29:00		NO		IN FOCUS
175311423	https://volunteer.ala.org.au/validate/task/175311423	Valid		system	Tile_025-050-000_0-000.jpg			2021-04-21 18:29:00		NO		IN FOCUS
175311423	https://volunteer.ala.org.au/validate/task/175311423	Valid		system	Tile_025-050-000_0-000.jpg		2021-04-21 18:28:00	2021-04-21 18:29:00		NO		IN FOCUS
175311423	https://volunteer.ala.org.au/validate/task/175311423	Valid		system	Tile_025-050-000_0-000.jpg		2021-04-21 18:29:00	2021-04-21 18:29:00		NO		IN FOCUS
175311424	https://volunteer.ala.org.au/validate/task/175311424	Valid		system	Tile_025-051-000_0-000.jpg		2021-04-21 18:30:00	2021-04-21 18:30:00		NO		IN FOCUS
175311424	https://volunteer.ala.org.au/validate/task/175311424	Valid		system	Tile_025-051-000_0-000.jpg		2021-04-21 17:41:00	2021-04-21 18:30:00		NO		IN FOCUS
175311424	https://volunteer.ala.org.au/validate/task/175311424	Valid		system	Tile_025-051-000_0-000.jpg			2021-04-21 18:30:00		NO		IN FOCUS
175311424	https://volunteer.ala.org.au/validate/task/175311424	Valid		system	Tile_025-051-000_0-000.jpg		2021-04-21 18:29:00	2021-04-21 18:30:00		NO		IN FOCUS
175311426	https://volunteer.ala.org.au/validate/task/175311426	Valid		system	Tile_025-053-000_0-000.jpg			2021-04-21 18:30:00		NO		IN FOCUS
175311426	https://volunteer.ala.org.au/validate/task/175311426	Valid		system	Tile_025-053-000_0-000.jpg		2021-04-21 18:30:00	2021-04-21 18:30:00		NO		IN FOCUS
175311426	https://volunteer.ala.org.au/validate/task/175311426	Valid		system	Tile_025-053-000_0-000.jpg		2021-04-21 18:29:00	2021-04-21 18:30:00		NO		IN FOCUS
175311426	https://volunteer.ala.org.au/validate/task/175311426	Valid		system	Tile_025-053-000_0-000.jpg		2021-04-21 17:42:00	2021-04-21 18:30:00		NO		IN FOCUS
175311428	https://volunteer.ala.org.au/validate/task/175311428	Valid		system	Tile_025-055-000_0-000.jpg		2021-04-21 18:30:00	2021-04-21 18:31:00		NO		IN FOCUS
175311428	https://volunteer.ala.org.au/validate/task/175311428	Valid		system	Tile_025-055-000_0-000.jpg		2021-04-21 18:31:00	2021-04-21 18:31:00		NO		IN FOCUS
175311428	https://volunteer.ala.org.au/validate/task/175311428	Valid		system	Tile_025-055-000_0-000.jpg			2021-04-21 18:31:00		NO		IN FOCUS
175311428	https://volunteer.ala.org.au/validate/task/175311428	Valid		system	Tile_025-055-000_0-000.jpg		2021-04-21 17:43:00	2021-04-21 18:31:00		NO		IN FOCUS
175311434	https://volunteer.ala.org.au/validate/task/175311434	Valid		system	Tile_026-001-000_0-000.jpg		2021-04-21 18:35:00	2021-04-21 18:35:00		NO		IN FOCUS
175311434	https://volunteer.ala.org.au/validate/task/175311434	Valid		system	Tile_026-001-000_0-000.jpg		2021-04-21 17:46:00	2021-04-21 18:35:00		NO		IN FOCUS
175311434	https://volunteer.ala.org.au/validate/task/175311434	Valid		system	Tile_026-001-000_0-000.jpg		2021-04-21 18:34:00	2021-04-21 18:35:00		NO		IN FOCUS
175311434	https://volunteer.ala.org.au/validate/task/175311434	Valid		system	Tile_026-001-000_0-000.jpg			2021-04-21 18:35:00		NO		IN FOCUS
175311433	https://volunteer.ala.org.au/validate/task/175311433	Valid		system	Tile_025-060-000_0-000.jpg		2021-04-21 17:44:00	2021-04-21 18:35:00		NO		IN FOCUS
175311433	https://volunteer.ala.org.au/validate/task/175311433	Valid		system	Tile_025-060-000_0-000.jpg		2021-04-21 18:34:00	2021-04-21 18:35:00		NO		IN FOCUS
175311433	https://volunteer.ala.org.au/validate/task/175311433	Valid		system	Tile_025-060-000_0-000.jpg		2021-04-21 18:35:00	2021-04-21 18:35:00		NO		IN FOCUS
175311433	https://volunteer.ala.org.au/validate/task/175311433	Valid		system	Tile_025-060-000_0-000.jpg			2021-04-21 18:35:00		NO		IN FOCUS
175311437	https://volunteer.ala.org.au/validate/task/175311437	Valid		system	Tile_026-004-000_0-000.jpg		2021-04-21 18:37:00	2021-04-21 18:37:00		NO		IN FOCUS
175311437	https://volunteer.ala.org.au/validate/task/175311437	Valid		system	Tile_026-004-000_0-000.jpg		2021-04-21 17:47:00	2021-04-21 18:37:00		NO		IN FOCUS
175311437	https://volunteer.ala.org.au/validate/task/175311437	Valid		system	Tile_026-004-000_0-000.jpg			2021-04-21 18:37:00		NO		IN FOCUS
175311437	https://volunteer.ala.org.au/validate/task/175311437	Valid		system	Tile_026-004-000_0-000.jpg		2021-04-21 18:37:00	2021-04-21 18:37:00		NO		IN FOCUS
175311438	https://volunteer.ala.org.au/validate/task/175311438	Valid		system	Tile_026-005-000_0-000.jpg		2021-04-21 18:37:00	2021-04-21 18:38:00		NO		IN FOCUS
175311438	https://volunteer.ala.org.au/validate/task/175311438	Valid		system	Tile_026-005-000_0-000.jpg		2021-04-21 18:38:00	2021-04-21 18:38:00		NO		IN FOCUS
175311438	https://volunteer.ala.org.au/validate/task/175311438	Valid		system	Tile_026-005-000_0-000.jpg			2021-04-21 18:38:00		NO		IN FOCUS
175311438	https://volunteer.ala.org.au/validate/task/175311438	Valid		system	Tile_026-005-000_0-000.jpg		2021-04-21 17:48:00	2021-04-21 18:38:00		NO		IN FOCUS
175311441	https://volunteer.ala.org.au/validate/task/175311441	Valid		system	Tile_026-008-000_0-000.jpg			2021-04-21 18:40:00		NO		IN FOCUS
175311441	https://volunteer.ala.org.au/validate/task/175311441	Valid		system	Tile_026-008-000_0-000.jpg		2021-04-21 17:48:00	2021-04-21 18:40:00		NO		IN FOCUS
175311441	https://volunteer.ala.org.au/validate/task/175311441	Valid		system	Tile_026-008-000_0-000.jpg		2021-04-21 18:40:00	2021-04-21 18:40:00		NO		IN FOCUS
175311441	https://volunteer.ala.org.au/validate/task/175311441	Valid		system	Tile_026-008-000_0-000.jpg		2021-04-21 18:40:00	2021-04-21 18:40:00		NO		IN FOCUS
175311445	https://volunteer.ala.org.au/validate/task/175311445	Valid		system	Tile_026-012-000_0-000.jpg		2021-04-21 18:42:00	2021-04-21 18:42:00		NO		IN FOCUS
175311445	https://volunteer.ala.org.au/validate/task/175311445	Valid		system	Tile_026-012-000_0-000.jpg			2021-04-21 18:42:00		NO		IN FOCUS
175311445	https://volunteer.ala.org.au/validate/task/175311445	Valid		system	Tile_026-012-000_0-000.jpg		2021-04-21 18:42:00	2021-04-21 18:42:00		NO		IN FOCUS
175311445	https://volunteer.ala.org.au/validate/task/175311445	Valid		system	Tile_026-012-000_0-000.jpg		2021-04-21 17:48:00	2021-04-21 18:42:00		NO		IN FOCUS
175311447	https://volunteer.ala.org.au/validate/task/175311447	Valid		system	Tile_026-014-000_0-000.jpg		2021-04-21 18:43:00	2021-04-21 18:43:00		NO		IN FOCUS
175311447	https://volunteer.ala.org.au/validate/task/175311447	Valid		system	Tile_026-014-000_0-000.jpg		2021-04-21 18:43:00	2021-04-21 18:43:00		NO		IN FOCUS
175311447	https://volunteer.ala.org.au/validate/task/175311447	Valid		system	Tile_026-014-000_0-000.jpg		2021-04-21 18:43:00	2021-04-21 18:43:00		NO		IN FOCUS
175311447	https://volunteer.ala.org.au/validate/task/175311447	Valid		system	Tile_026-014-000_0-000.jpg			2021-04-21 18:43:00		NO		IN FOCUS
175311447	https://volunteer.ala.org.au/validate/task/175311447	Valid		system	Tile_026-014-000_0-000.jpg		2021-04-21 17:49:00	2021-04-21 18:43:00		NO		IN FOCUS
175311450	https://volunteer.ala.org.au/validate/task/175311450	Valid		system	Tile_026-017-000_0-000.jpg		2021-04-21 17:50:00	2021-04-21 18:45:00		NO		IN FOCUS
175311450	https://volunteer.ala.org.au/validate/task/175311450	Valid		system	Tile_026-017-000_0-000.jpg			2021-04-21 18:45:00		NO		IN FOCUS
175311450	https://volunteer.ala.org.au/validate/task/175311450	Valid		system	Tile_026-017-000_0-000.jpg		2021-04-21 18:45:00	2021-04-21 18:45:00		NO		IN FOCUS
175311450	https://volunteer.ala.org.au/validate/task/175311450	Valid		system	Tile_026-017-000_0-000.jpg		2021-04-21 18:45:00	2021-04-21 18:45:00		NO		IN FOCUS
175311453	https://volunteer.ala.org.au/validate/task/175311453	Valid		system	Tile_026-020-000_0-000.jpg		2021-04-21 17:50:00	2021-04-21 18:47:00		NO		IN FOCUS
175311453	https://volunteer.ala.org.au/validate/task/175311453	Valid		system	Tile_026-020-000_0-000.jpg		2021-04-21 18:47:00	2021-04-21 18:47:00		NO		IN FOCUS
175311453	https://volunteer.ala.org.au/validate/task/175311453	Valid		system	Tile_026-020-000_0-000.jpg		2021-04-21 18:45:00	2021-04-21 18:47:00		NO		IN FOCUS
175311453	https://volunteer.ala.org.au/validate/task/175311453	Valid		system	Tile_026-020-000_0-000.jpg			2021-04-21 18:47:00		NO		IN FOCUS
175311454	https://volunteer.ala.org.au/validate/task/175311454	Valid		system	Tile_026-021-000_0-000.jpg		2021-04-21 18:47:00	2021-04-21 18:47:00		NO		IN FOCUS
175311454	https://volunteer.ala.org.au/validate/task/175311454	Valid		system	Tile_026-021-000_0-000.jpg		2021-04-21 18:45:00	2021-04-21 18:47:00		NO		IN FOCUS
175311454	https://volunteer.ala.org.au/validate/task/175311454	Valid		system	Tile_026-021-000_0-000.jpg			2021-04-21 18:47:00		NO		IN FOCUS
175311454	https://volunteer.ala.org.au/validate/task/175311454	Valid		system	Tile_026-021-000_0-000.jpg		2021-04-21 17:51:00	2021-04-21 18:47:00		NO		IN FOCUS
175311455	https://volunteer.ala.org.au/validate/task/175311455	Valid		system	Tile_026-022-000_0-000.jpg			2021-04-21 18:47:00		NO		IN FOCUS
175311455	https://volunteer.ala.org.au/validate/task/175311455	Valid		system	Tile_026-022-000_0-000.jpg		2021-04-21 17:51:00	2021-04-21 18:47:00		NO		IN FOCUS
175311455	https://volunteer.ala.org.au/validate/task/175311455	Valid		system	Tile_026-022-000_0-000.jpg		2021-04-21 18:46:00	2021-04-21 18:47:00		NO		IN FOCUS
175311455	https://volunteer.ala.org.au/validate/task/175311455	Valid		system	Tile_026-022-000_0-000.jpg		2021-04-21 18:47:00	2021-04-21 18:47:00		NO		IN FOCUS
175311456	https://volunteer.ala.org.au/validate/task/175311456	Valid		system	Tile_026-023-000_0-000.jpg		2021-04-21 17:51:00	2021-04-21 18:47:00		NO		IN FOCUS
175311456	https://volunteer.ala.org.au/validate/task/175311456	Valid		system	Tile_026-023-000_0-000.jpg			2021-04-21 18:47:00		NO		IN FOCUS
175311456	https://volunteer.ala.org.au/validate/task/175311456	Valid		system	Tile_026-023-000_0-000.jpg		2021-04-21 18:46:00	2021-04-21 18:47:00		NO		IN FOCUS
175311456	https://volunteer.ala.org.au/validate/task/175311456	Valid		system	Tile_026-023-000_0-000.jpg		2021-04-21 18:47:00	2021-04-21 18:47:00		NO		IN FOCUS
175311458	https://volunteer.ala.org.au/validate/task/175311458	Valid		system	Tile_026-025-000_0-000.jpg		2021-04-21 17:53:00	2021-04-21 18:48:00		NO		IN FOCUS
175311458	https://volunteer.ala.org.au/validate/task/175311458	Valid		system	Tile_026-025-000_0-000.jpg			2021-04-21 18:48:00		NO		IN FOCUS
175311458	https://volunteer.ala.org.au/validate/task/175311458	Valid		system	Tile_026-025-000_0-000.jpg		2021-04-21 18:48:00	2021-04-21 18:48:00		NO		IN FOCUS
175311458	https://volunteer.ala.org.au/validate/task/175311458	Valid		system	Tile_026-025-000_0-000.jpg		2021-04-21 18:46:00	2021-04-21 18:48:00		NO		IN FOCUS
175311459	https://volunteer.ala.org.au/validate/task/175311459	Valid		system	Tile_026-026-000_0-000.jpg		2021-04-21 18:48:00	2021-04-21 18:48:00		NO		IN FOCUS
175311459	https://volunteer.ala.org.au/validate/task/175311459	Valid		system	Tile_026-026-000_0-000.jpg		2021-04-21 17:53:00	2021-04-21 18:48:00		NO		IN FOCUS
175311459	https://volunteer.ala.org.au/validate/task/175311459	Valid		system	Tile_026-026-000_0-000.jpg		2021-04-21 18:46:00	2021-04-21 18:48:00		NO		IN FOCUS
175311459	https://volunteer.ala.org.au/validate/task/175311459	Valid		system	Tile_026-026-000_0-000.jpg			2021-04-21 18:48:00		NO		IN FOCUS
175311460	https://volunteer.ala.org.au/validate/task/175311460	Valid		system	Tile_026-027-000_0-000.jpg		2021-04-21 18:48:00	2021-04-21 18:48:00		NO		IN FOCUS
175311460	https://volunteer.ala.org.au/validate/task/175311460	Valid		system	Tile_026-027-000_0-000.jpg		2021-04-21 18:46:00	2021-04-21 18:48:00		NO		IN FOCUS
175311460	https://volunteer.ala.org.au/validate/task/175311460	Valid		system	Tile_026-027-000_0-000.jpg			2021-04-21 18:48:00		NO		IN FOCUS
175311460	https://volunteer.ala.org.au/validate/task/175311460	Valid		system	Tile_026-027-000_0-000.jpg		2021-04-21 17:53:00	2021-04-21 18:48:00		NO		IN FOCUS
175311461	https://volunteer.ala.org.au/validate/task/175311461	Valid		system	Tile_026-028-000_0-000.jpg		2021-04-21 17:53:00	2021-04-21 18:48:00		NO		IN FOCUS
175311461	https://volunteer.ala.org.au/validate/task/175311461	Valid		system	Tile_026-028-000_0-000.jpg		2021-04-21 18:47:00	2021-04-21 18:48:00		NO		IN FOCUS
175311461	https://volunteer.ala.org.au/validate/task/175311461	Valid		system	Tile_026-028-000_0-000.jpg			2021-04-21 18:48:00		NO		IN FOCUS
175311461	https://volunteer.ala.org.au/validate/task/175311461	Valid		system	Tile_026-028-000_0-000.jpg		2021-04-21 18:48:00	2021-04-21 18:48:00		NO		IN FOCUS
175311463	https://volunteer.ala.org.au/validate/task/175311463	Valid		system	Tile_026-030-000_0-000.jpg		2021-04-21 18:47:00	2021-04-21 18:49:00		NO		IN FOCUS
175311463	https://volunteer.ala.org.au/validate/task/175311463	Valid		system	Tile_026-030-000_0-000.jpg		2021-04-21 17:53:00	2021-04-21 18:49:00		NO		IN FOCUS
175311463	https://volunteer.ala.org.au/validate/task/175311463	Valid		system	Tile_026-030-000_0-000.jpg			2021-04-21 18:49:00		NO		IN FOCUS
175311463	https://volunteer.ala.org.au/validate/task/175311463	Valid		system	Tile_026-030-000_0-000.jpg		2021-04-21 18:49:00	2021-04-21 18:49:00		NO		IN FOCUS
175311465	https://volunteer.ala.org.au/validate/task/175311465	Valid		system	Tile_026-032-000_0-000.jpg		2021-04-21 18:48:00	2021-04-21 18:49:00		NO		IN FOCUS
175311465	https://volunteer.ala.org.au/validate/task/175311465	Valid		system	Tile_026-032-000_0-000.jpg		2021-04-21 18:49:00	2021-04-21 18:49:00		NO		IN FOCUS
175311465	https://volunteer.ala.org.au/validate/task/175311465	Valid		system	Tile_026-032-000_0-000.jpg		2021-04-21 17:54:00	2021-04-21 18:49:00		NO		IN FOCUS
175311465	https://volunteer.ala.org.au/validate/task/175311465	Valid		system	Tile_026-032-000_0-000.jpg			2021-04-21 18:49:00		NO		IN FOCUS
175311469	https://volunteer.ala.org.au/validate/task/175311469	Valid		system	Tile_026-036-000_0-000.jpg		2021-04-21 18:49:00	2021-04-21 18:50:00		NO		IN FOCUS
175311469	https://volunteer.ala.org.au/validate/task/175311469	Valid		system	Tile_026-036-000_0-000.jpg		2021-04-21 18:50:00	2021-04-21 18:50:00		NO		IN FOCUS
175311469	https://volunteer.ala.org.au/validate/task/175311469	Valid		system	Tile_026-036-000_0-000.jpg			2021-04-21 18:50:00		NO		IN FOCUS
175311469	https://volunteer.ala.org.au/validate/task/175311469	Valid		system	Tile_026-036-000_0-000.jpg		2021-04-21 17:54:00	2021-04-21 18:50:00		NO		IN FOCUS
175311470	https://volunteer.ala.org.au/validate/task/175311470	Valid		system	Tile_026-037-000_0-000.jpg		2021-04-21 18:50:00	2021-04-21 18:51:00		NO		IN FOCUS
175311470	https://volunteer.ala.org.au/validate/task/175311470	Valid		system	Tile_026-037-000_0-000.jpg			2021-04-21 18:51:00		NO		IN FOCUS
175311470	https://volunteer.ala.org.au/validate/task/175311470	Valid		system	Tile_026-037-000_0-000.jpg		2021-04-21 17:54:00	2021-04-21 18:51:00		NO		IN FOCUS
175311470	https://volunteer.ala.org.au/validate/task/175311470	Valid		system	Tile_026-037-000_0-000.jpg		2021-04-21 18:51:00	2021-04-21 18:51:00		NO		IN FOCUS
175311472	https://volunteer.ala.org.au/validate/task/175311472	Valid		system	Tile_026-039-000_0-000.jpg		2021-04-21 17:56:00	2021-04-21 18:51:00		NO		IN FOCUS
175311472	https://volunteer.ala.org.au/validate/task/175311472	Valid		system	Tile_026-039-000_0-000.jpg		2021-04-21 18:51:00	2021-04-21 18:51:00		NO		IN FOCUS
175311472	https://volunteer.ala.org.au/validate/task/175311472	Valid		system	Tile_026-039-000_0-000.jpg			2021-04-21 18:51:00		NO		IN FOCUS
175311472	https://volunteer.ala.org.au/validate/task/175311472	Valid		system	Tile_026-039-000_0-000.jpg		2021-04-21 18:51:00	2021-04-21 18:51:00		NO		IN FOCUS
175311474	https://volunteer.ala.org.au/validate/task/175311474	Valid		system	Tile_026-041-000_0-000.jpg		2021-04-21 18:52:00	2021-04-21 18:52:00		NO		IN FOCUS
175311474	https://volunteer.ala.org.au/validate/task/175311474	Valid		system	Tile_026-041-000_0-000.jpg			2021-04-21 18:52:00		NO		IN FOCUS
175311474	https://volunteer.ala.org.au/validate/task/175311474	Valid		system	Tile_026-041-000_0-000.jpg		2021-04-21 18:51:00	2021-04-21 18:52:00		NO		IN FOCUS
175311474	https://volunteer.ala.org.au/validate/task/175311474	Valid		system	Tile_026-041-000_0-000.jpg		2021-04-21 17:56:00	2021-04-21 18:52:00		NO		IN FOCUS
175311478	https://volunteer.ala.org.au/validate/task/175311478	Valid		system	Tile_026-045-000_0-000.jpg		2021-04-21 17:58:00	2021-04-21 18:53:00		NO		IN FOCUS
175311478	https://volunteer.ala.org.au/validate/task/175311478	Valid		system	Tile_026-045-000_0-000.jpg		2021-04-21 18:53:00	2021-04-21 18:53:00		NO		IN FOCUS
175311478	https://volunteer.ala.org.au/validate/task/175311478	Valid		system	Tile_026-045-000_0-000.jpg		2021-04-21 18:53:00	2021-04-21 18:53:00		NO		IN FOCUS
175311478	https://volunteer.ala.org.au/validate/task/175311478	Valid		system	Tile_026-045-000_0-000.jpg			2021-04-21 18:53:00		NO		IN FOCUS
175311479	https://volunteer.ala.org.au/validate/task/175311479	Valid		system	Tile_026-046-000_0-000.jpg		2021-04-21 18:53:00	2021-04-21 18:53:00		NO		IN FOCUS
175311479	https://volunteer.ala.org.au/validate/task/175311479	Valid		system	Tile_026-046-000_0-000.jpg		2021-04-21 18:53:00	2021-04-21 18:53:00		NO		IN FOCUS
175311479	https://volunteer.ala.org.au/validate/task/175311479	Valid		system	Tile_026-046-000_0-000.jpg			2021-04-21 18:53:00		NO		IN FOCUS
175311479	https://volunteer.ala.org.au/validate/task/175311479	Valid		system	Tile_026-046-000_0-000.jpg		2021-04-21 17:59:00	2021-04-21 18:53:00		NO		IN FOCUS
175311482	https://volunteer.ala.org.au/validate/task/175311482	Valid		system	Tile_026-049-000_0-000.jpg		2021-04-21 18:54:00	2021-04-21 18:54:00		NO		IN FOCUS
175311482	https://volunteer.ala.org.au/validate/task/175311482	Valid		system	Tile_026-049-000_0-000.jpg			2021-04-21 18:54:00		NO		IN FOCUS
175311482	https://volunteer.ala.org.au/validate/task/175311482	Valid		system	Tile_026-049-000_0-000.jpg		2021-04-21 18:00:00	2021-04-21 18:54:00		NO		IN FOCUS
175311482	https://volunteer.ala.org.au/validate/task/175311482	Valid		system	Tile_026-049-000_0-000.jpg		2021-04-21 18:53:00	2021-04-21 18:54:00		NO		IN FOCUS
175311486	https://volunteer.ala.org.au/validate/task/175311486	Valid		system	Tile_026-053-000_0-000.jpg			2021-04-21 18:56:00		NO		IN FOCUS
175311486	https://volunteer.ala.org.au/validate/task/175311486	Valid		system	Tile_026-053-000_0-000.jpg		2021-04-21 18:05:00	2021-04-21 18:56:00		NO		IN FOCUS
175311486	https://volunteer.ala.org.au/validate/task/175311486	Valid		system	Tile_026-053-000_0-000.jpg		2021-04-21 18:56:00	2021-04-21 18:56:00		NO		IN FOCUS
175311486	https://volunteer.ala.org.au/validate/task/175311486	Valid		system	Tile_026-053-000_0-000.jpg		2021-04-21 18:54:00	2021-04-21 18:56:00		NO		IN FOCUS
175311490	https://volunteer.ala.org.au/validate/task/175311490	Valid		system	Tile_026-057-000_0-000.jpg			2021-04-21 18:57:00		NO		IN FOCUS
175311490	https://volunteer.ala.org.au/validate/task/175311490	Valid		system	Tile_026-057-000_0-000.jpg		2021-04-21 18:57:00	2021-04-21 18:57:00		NO		IN FOCUS
175311490	https://volunteer.ala.org.au/validate/task/175311490	Valid		system	Tile_026-057-000_0-000.jpg		2021-04-21 18:10:00	2021-04-21 18:57:00		NO		IN FOCUS
175311490	https://volunteer.ala.org.au/validate/task/175311490	Valid		system	Tile_026-057-000_0-000.jpg		2021-04-21 18:56:00	2021-04-21 18:57:00		NO		IN FOCUS
175311491	https://volunteer.ala.org.au/validate/task/175311491	Valid		system	Tile_026-058-000_0-000.jpg			2021-04-21 18:57:00		NO		IN FOCUS
175311491	https://volunteer.ala.org.au/validate/task/175311491	Valid		system	Tile_026-058-000_0-000.jpg		2021-04-21 18:10:00	2021-04-21 18:57:00		NO		IN FOCUS
175311491	https://volunteer.ala.org.au/validate/task/175311491	Valid		system	Tile_026-058-000_0-000.jpg		2021-04-21 18:56:00	2021-04-21 18:57:00		NO		IN FOCUS
175311491	https://volunteer.ala.org.au/validate/task/175311491	Valid		system	Tile_026-058-000_0-000.jpg		2021-04-21 18:57:00	2021-04-21 18:57:00		NO		IN FOCUS
175311493	https://volunteer.ala.org.au/validate/task/175311493	Valid		system	Tile_026-060-000_0-000.jpg			2021-04-21 18:58:00		NO		IN FOCUS
175311493	https://volunteer.ala.org.au/validate/task/175311493	Valid		system	Tile_026-060-000_0-000.jpg		2021-04-21 18:58:00	2021-04-21 18:58:00		NO		IN FOCUS
175311493	https://volunteer.ala.org.au/validate/task/175311493	Valid		system	Tile_026-060-000_0-000.jpg		2021-04-21 18:11:00	2021-04-21 18:58:00		NO		IN FOCUS
175311493	https://volunteer.ala.org.au/validate/task/175311493	Valid		system	Tile_026-060-000_0-000.jpg		2021-04-21 18:57:00	2021-04-21 18:58:00		NO		IN FOCUS
175311495	https://volunteer.ala.org.au/validate/task/175311495	Valid		system	Tile_027-002-000_0-000.jpg		2021-04-21 18:57:00	2021-04-21 18:58:00		NO		IN FOCUS
175311495	https://volunteer.ala.org.au/validate/task/175311495	Valid		system	Tile_027-002-000_0-000.jpg		2021-04-21 18:12:00	2021-04-21 18:58:00		NO		IN FOCUS
175311495	https://volunteer.ala.org.au/validate/task/175311495	Valid		system	Tile_027-002-000_0-000.jpg			2021-04-21 18:58:00		NO		IN FOCUS
175311495	https://volunteer.ala.org.au/validate/task/175311495	Valid		system	Tile_027-002-000_0-000.jpg		2021-04-21 18:58:00	2021-04-21 18:58:00		NO		IN FOCUS
175311497	https://volunteer.ala.org.au/validate/task/175311497	Valid		system	Tile_027-004-000_0-000.jpg		2021-04-21 19:00:00	2021-04-21 19:00:00		NO		IN FOCUS
175311497	https://volunteer.ala.org.au/validate/task/175311497	Valid		system	Tile_027-004-000_0-000.jpg		2021-04-21 18:12:00	2021-04-21 19:00:00		NO		IN FOCUS
175311497	https://volunteer.ala.org.au/validate/task/175311497	Valid		system	Tile_027-004-000_0-000.jpg			2021-04-21 19:00:00		NO		IN FOCUS
175311497	https://volunteer.ala.org.au/validate/task/175311497	Valid		system	Tile_027-004-000_0-000.jpg		2021-04-21 18:57:00	2021-04-21 19:00:00		NO		IN FOCUS
175311501	https://volunteer.ala.org.au/validate/task/175311501	Valid		system	Tile_027-008-000_0-000.jpg		2021-04-21 18:13:00	2021-04-21 19:04:00		NO		IN FOCUS
175311501	https://volunteer.ala.org.au/validate/task/175311501	Valid		system	Tile_027-008-000_0-000.jpg			2021-04-21 19:04:00		NO		IN FOCUS
175311501	https://volunteer.ala.org.au/validate/task/175311501	Valid		system	Tile_027-008-000_0-000.jpg		2021-04-21 19:04:00	2021-04-21 19:04:00		NO		IN FOCUS
175311501	https://volunteer.ala.org.au/validate/task/175311501	Valid		system	Tile_027-008-000_0-000.jpg		2021-04-21 18:59:00	2021-04-21 19:04:00		NO		IN FOCUS
175311505	https://volunteer.ala.org.au/validate/task/175311505	Valid		system	Tile_027-012-000_0-000.jpg		2021-04-21 19:00:00	2021-04-21 19:06:00		NO		IN FOCUS
175311505	https://volunteer.ala.org.au/validate/task/175311505	Valid		system	Tile_027-012-000_0-000.jpg		2021-04-21 18:15:00	2021-04-21 19:06:00		NO		IN FOCUS
175311505	https://volunteer.ala.org.au/validate/task/175311505	Valid		system	Tile_027-012-000_0-000.jpg			2021-04-21 19:06:00		NO		IN FOCUS
175311505	https://volunteer.ala.org.au/validate/task/175311505	Valid		system	Tile_027-012-000_0-000.jpg		2021-04-21 19:06:00	2021-04-21 19:06:00		NO		IN FOCUS
175311506	https://volunteer.ala.org.au/validate/task/175311506	Valid		system	Tile_027-013-000_0-000.jpg		2021-04-21 18:15:00	2021-04-21 19:07:00		NO		IN FOCUS
175311506	https://volunteer.ala.org.au/validate/task/175311506	Valid		system	Tile_027-013-000_0-000.jpg			2021-04-21 19:07:00		NO		IN FOCUS
175311506	https://volunteer.ala.org.au/validate/task/175311506	Valid		system	Tile_027-013-000_0-000.jpg		2021-04-21 19:07:00	2021-04-21 19:07:00		NO		IN FOCUS
175311506	https://volunteer.ala.org.au/validate/task/175311506	Valid		system	Tile_027-013-000_0-000.jpg		2021-04-21 19:01:00	2021-04-21 19:07:00		NO		IN FOCUS
175311508	https://volunteer.ala.org.au/validate/task/175311508	Valid		system	Tile_027-015-000_0-000.jpg		2021-04-21 18:15:00	2021-04-21 19:07:00		NO		IN FOCUS
175311508	https://volunteer.ala.org.au/validate/task/175311508	Valid		system	Tile_027-015-000_0-000.jpg		2021-04-21 19:07:00	2021-04-21 19:07:00		NO		IN FOCUS
175311508	https://volunteer.ala.org.au/validate/task/175311508	Valid		system	Tile_027-015-000_0-000.jpg		2021-04-21 19:02:00	2021-04-21 19:07:00		NO		IN FOCUS
175311508	https://volunteer.ala.org.au/validate/task/175311508	Valid		system	Tile_027-015-000_0-000.jpg			2021-04-21 19:07:00		NO		IN FOCUS
175311513	https://volunteer.ala.org.au/validate/task/175311513	Valid		system	Tile_027-020-000_0-000.jpg			2021-04-21 19:09:00		NO		IN FOCUS
175311513	https://volunteer.ala.org.au/validate/task/175311513	Valid		system	Tile_027-020-000_0-000.jpg		2021-04-21 19:03:00	2021-04-21 19:09:00		NO		IN FOCUS
175311513	https://volunteer.ala.org.au/validate/task/175311513	Valid		system	Tile_027-020-000_0-000.jpg		2021-04-21 19:09:00	2021-04-21 19:09:00		NO		IN FOCUS
175311513	https://volunteer.ala.org.au/validate/task/175311513	Valid		system	Tile_027-020-000_0-000.jpg		2021-04-21 18:16:00	2021-04-21 19:09:00		NO		IN FOCUS
175311514	https://volunteer.ala.org.au/validate/task/175311514	Valid		system	Tile_027-021-000_0-000.jpg		2021-04-21 19:10:00	2021-04-21 19:10:00		NO		IN FOCUS
175311514	https://volunteer.ala.org.au/validate/task/175311514	Valid		system	Tile_027-021-000_0-000.jpg		2021-04-21 18:16:00	2021-04-21 19:10:00		NO		IN FOCUS
175311514	https://volunteer.ala.org.au/validate/task/175311514	Valid		system	Tile_027-021-000_0-000.jpg		2021-04-21 19:04:00	2021-04-21 19:10:00		NO		IN FOCUS
175311514	https://volunteer.ala.org.au/validate/task/175311514	Valid		system	Tile_027-021-000_0-000.jpg			2021-04-21 19:10:00		NO		IN FOCUS
175311518	https://volunteer.ala.org.au/validate/task/175311518	Valid		system	Tile_027-025-000_0-000.jpg		2021-04-21 19:05:00	2021-04-21 19:10:00		NO		IN FOCUS
175311518	https://volunteer.ala.org.au/validate/task/175311518	Valid		system	Tile_027-025-000_0-000.jpg		2021-04-21 19:10:00	2021-04-21 19:10:00		NO		IN FOCUS
175311518	https://volunteer.ala.org.au/validate/task/175311518	Valid		system	Tile_027-025-000_0-000.jpg			2021-04-21 19:10:00		NO		IN FOCUS
175311518	https://volunteer.ala.org.au/validate/task/175311518	Valid		system	Tile_027-025-000_0-000.jpg		2021-04-21 18:17:00	2021-04-21 19:10:00		NO		IN FOCUS
175311517	https://volunteer.ala.org.au/validate/task/175311517	Valid		system	Tile_027-024-000_0-000.jpg		2021-04-21 19:11:00	2021-04-21 19:11:00		NO		IN FOCUS
175311517	https://volunteer.ala.org.au/validate/task/175311517	Valid		system	Tile_027-024-000_0-000.jpg		2021-04-21 18:17:00	2021-04-21 19:11:00		NO		IN FOCUS
175311517	https://volunteer.ala.org.au/validate/task/175311517	Valid		system	Tile_027-024-000_0-000.jpg			2021-04-21 19:11:00		NO		IN FOCUS
175311517	https://volunteer.ala.org.au/validate/task/175311517	Valid		system	Tile_027-024-000_0-000.jpg		2021-04-21 19:05:00	2021-04-21 19:11:00		NO		IN FOCUS
175311519	https://volunteer.ala.org.au/validate/task/175311519	Valid		system	Tile_027-026-000_0-000.jpg		2021-04-21 19:06:00	2021-04-21 19:11:00		NO		IN FOCUS
175311519	https://volunteer.ala.org.au/validate/task/175311519	Valid		system	Tile_027-026-000_0-000.jpg		2021-04-21 18:20:00	2021-04-21 19:11:00		NO		IN FOCUS
175311519	https://volunteer.ala.org.au/validate/task/175311519	Valid		system	Tile_027-026-000_0-000.jpg			2021-04-21 19:11:00		NO		IN FOCUS
175311519	https://volunteer.ala.org.au/validate/task/175311519	Valid		system	Tile_027-026-000_0-000.jpg		2021-04-21 19:11:00	2021-04-21 19:11:00		NO		IN FOCUS
175311520	https://volunteer.ala.org.au/validate/task/175311520	Valid		system	Tile_027-027-000_0-000.jpg			2021-04-21 19:11:00		NO		IN FOCUS
175311520	https://volunteer.ala.org.au/validate/task/175311520	Valid		system	Tile_027-027-000_0-000.jpg		2021-04-21 19:11:00	2021-04-21 19:11:00		NO		IN FOCUS
175311520	https://volunteer.ala.org.au/validate/task/175311520	Valid		system	Tile_027-027-000_0-000.jpg		2021-04-21 19:06:00	2021-04-21 19:11:00		NO		IN FOCUS
175311520	https://volunteer.ala.org.au/validate/task/175311520	Valid		system	Tile_027-027-000_0-000.jpg		2021-04-21 19:11:00	2021-04-21 19:11:00		NO		IN FOCUS
175311520	https://volunteer.ala.org.au/validate/task/175311520	Valid		system	Tile_027-027-000_0-000.jpg		2021-04-21 18:20:00	2021-04-21 19:11:00		NO		IN FOCUS
175311521	https://volunteer.ala.org.au/validate/task/175311521	Valid		system	Tile_027-028-000_0-000.jpg		2021-04-21 19:06:00	2021-04-21 19:12:00		NO		IN FOCUS
175311521	https://volunteer.ala.org.au/validate/task/175311521	Valid		system	Tile_027-028-000_0-000.jpg		2021-04-21 19:12:00	2021-04-21 19:12:00		NO		IN FOCUS
175311521	https://volunteer.ala.org.au/validate/task/175311521	Valid		system	Tile_027-028-000_0-000.jpg		2021-04-21 18:20:00	2021-04-21 19:12:00		NO		IN FOCUS
175311521	https://volunteer.ala.org.au/validate/task/175311521	Valid		system	Tile_027-028-000_0-000.jpg			2021-04-21 19:12:00		NO		IN FOCUS
175311522	https://volunteer.ala.org.au/validate/task/175311522	Valid		system	Tile_027-029-000_0-000.jpg		2021-04-21 19:07:00	2021-04-21 19:12:00		NO		IN FOCUS
175311522	https://volunteer.ala.org.au/validate/task/175311522	Valid		system	Tile_027-029-000_0-000.jpg			2021-04-21 19:12:00		NO		IN FOCUS
175311522	https://volunteer.ala.org.au/validate/task/175311522	Valid		system	Tile_027-029-000_0-000.jpg		2021-04-21 19:12:00	2021-04-21 19:12:00		NO		IN FOCUS
175311522	https://volunteer.ala.org.au/validate/task/175311522	Valid		system	Tile_027-029-000_0-000.jpg		2021-04-21 18:20:00	2021-04-21 19:12:00		NO		IN FOCUS
175311523	https://volunteer.ala.org.au/validate/task/175311523	Valid		system	Tile_027-030-000_0-000.jpg		2021-04-21 18:21:00	2021-04-21 19:12:00		NO		IN FOCUS
175311523	https://volunteer.ala.org.au/validate/task/175311523	Valid		system	Tile_027-030-000_0-000.jpg		2021-04-21 19:07:00	2021-04-21 19:12:00		NO		IN FOCUS
175311523	https://volunteer.ala.org.au/validate/task/175311523	Valid		system	Tile_027-030-000_0-000.jpg			2021-04-21 19:12:00		NO		IN FOCUS
175311523	https://volunteer.ala.org.au/validate/task/175311523	Valid		system	Tile_027-030-000_0-000.jpg		2021-04-21 19:12:00	2021-04-21 19:12:00		NO		IN FOCUS
175311528	https://volunteer.ala.org.au/validate/task/175311528	Valid		system	Tile_027-035-000_0-000.jpg		2021-04-21 19:14:00	2021-04-21 19:14:00		NO		IN FOCUS
175311528	https://volunteer.ala.org.au/validate/task/175311528	Valid		system	Tile_027-035-000_0-000.jpg			2021-04-21 19:14:00		NO		IN FOCUS
175311528	https://volunteer.ala.org.au/validate/task/175311528	Valid		system	Tile_027-035-000_0-000.jpg		2021-04-21 18:22:00	2021-04-21 19:14:00		NO		IN FOCUS
175311528	https://volunteer.ala.org.au/validate/task/175311528	Valid		system	Tile_027-035-000_0-000.jpg		2021-04-21 19:08:00	2021-04-21 19:14:00		NO		IN FOCUS
175311529	https://volunteer.ala.org.au/validate/task/175311529	Valid		system	Tile_027-036-000_0-000.jpg		2021-04-21 19:09:00	2021-04-21 19:14:00		NO		IN FOCUS
175311529	https://volunteer.ala.org.au/validate/task/175311529	Valid		system	Tile_027-036-000_0-000.jpg		2021-04-21 18:22:00	2021-04-21 19:14:00		NO		IN FOCUS
175311529	https://volunteer.ala.org.au/validate/task/175311529	Valid		system	Tile_027-036-000_0-000.jpg			2021-04-21 19:14:00		NO		IN FOCUS
175311529	https://volunteer.ala.org.au/validate/task/175311529	Valid		system	Tile_027-036-000_0-000.jpg		2021-04-21 19:14:00	2021-04-21 19:14:00		NO		IN FOCUS
175311530	https://volunteer.ala.org.au/validate/task/175311530	Valid		system	Tile_027-037-000_0-000.jpg		2021-04-21 19:09:00	2021-04-21 19:14:00		NO		IN FOCUS
175311530	https://volunteer.ala.org.au/validate/task/175311530	Valid		system	Tile_027-037-000_0-000.jpg		2021-04-21 19:14:00	2021-04-21 19:14:00		NO		IN FOCUS
175311530	https://volunteer.ala.org.au/validate/task/175311530	Valid		system	Tile_027-037-000_0-000.jpg			2021-04-21 19:14:00		NO		IN FOCUS
175311530	https://volunteer.ala.org.au/validate/task/175311530	Valid		system	Tile_027-037-000_0-000.jpg		2021-04-21 18:23:00	2021-04-21 19:14:00		NO		IN FOCUS
175311532	https://volunteer.ala.org.au/validate/task/175311532	Valid		system	Tile_027-039-000_0-000.jpg		2021-04-21 19:10:00	2021-04-21 19:15:00		NO		IN FOCUS
175311532	https://volunteer.ala.org.au/validate/task/175311532	Valid		system	Tile_027-039-000_0-000.jpg		2021-04-21 18:27:00	2021-04-21 19:15:00		NO		IN FOCUS
175311532	https://volunteer.ala.org.au/validate/task/175311532	Valid		system	Tile_027-039-000_0-000.jpg		2021-04-21 19:15:00	2021-04-21 19:15:00		NO		IN FOCUS
175311532	https://volunteer.ala.org.au/validate/task/175311532	Valid		system	Tile_027-039-000_0-000.jpg			2021-04-21 19:15:00		NO		IN FOCUS
175311840	https://volunteer.ala.org.au/validate/task/175311840	Valid		system	Tile_027-042-000_0-000.jpg		2021-04-21 19:10:00	2021-04-21 19:15:00		NO		IN FOCUS
175311840	https://volunteer.ala.org.au/validate/task/175311840	Valid		system	Tile_027-042-000_0-000.jpg		2021-04-21 19:15:00	2021-04-21 19:15:00		NO		IN FOCUS
175311840	https://volunteer.ala.org.au/validate/task/175311840	Valid		system	Tile_027-042-000_0-000.jpg		2021-04-21 18:32:00	2021-04-21 19:15:00		NO		IN FOCUS
175311840	https://volunteer.ala.org.au/validate/task/175311840	Valid		system	Tile_027-042-000_0-000.jpg			2021-04-21 19:15:00		NO		IN FOCUS
175311841	https://volunteer.ala.org.au/validate/task/175311841	Valid		system	Tile_027-043-000_0-000.jpg		2021-04-21 19:11:00	2021-04-21 19:16:00		NO		IN FOCUS
175311841	https://volunteer.ala.org.au/validate/task/175311841	Valid		system	Tile_027-043-000_0-000.jpg			2021-04-21 19:16:00		NO		IN FOCUS
175311841	https://volunteer.ala.org.au/validate/task/175311841	Valid		system	Tile_027-043-000_0-000.jpg		2021-04-21 19:16:00	2021-04-21 19:16:00		NO		IN FOCUS
175311841	https://volunteer.ala.org.au/validate/task/175311841	Valid		system	Tile_027-043-000_0-000.jpg		2021-04-21 18:34:00	2021-04-21 19:16:00		NO		IN FOCUS
175311842	https://volunteer.ala.org.au/validate/task/175311842	Valid		system	Tile_027-044-000_0-000.jpg		2021-04-21 18:34:00	2021-04-21 19:16:00		NO		IN FOCUS
175311842	https://volunteer.ala.org.au/validate/task/175311842	Valid		system	Tile_027-044-000_0-000.jpg		2021-04-21 19:11:00	2021-04-21 19:16:00		NO		IN FOCUS
175311842	https://volunteer.ala.org.au/validate/task/175311842	Valid		system	Tile_027-044-000_0-000.jpg			2021-04-21 19:16:00		NO		IN FOCUS
175311842	https://volunteer.ala.org.au/validate/task/175311842	Valid		system	Tile_027-044-000_0-000.jpg		2021-04-21 19:16:00	2021-04-21 19:16:00		NO		IN FOCUS
175311847	https://volunteer.ala.org.au/validate/task/175311847	Valid		system	Tile_027-049-000_0-000.jpg			2021-04-21 19:18:00		NO		IN FOCUS
175311847	https://volunteer.ala.org.au/validate/task/175311847	Valid		system	Tile_027-049-000_0-000.jpg		2021-04-21 19:14:00	2021-04-21 19:18:00		NO		IN FOCUS
175311847	https://volunteer.ala.org.au/validate/task/175311847	Valid		system	Tile_027-049-000_0-000.jpg		2021-04-21 19:18:00	2021-04-21 19:18:00		NO		IN FOCUS
175311847	https://volunteer.ala.org.au/validate/task/175311847	Valid		system	Tile_027-049-000_0-000.jpg		2021-04-21 18:39:00	2021-04-21 19:18:00		NO		IN FOCUS
175311849	https://volunteer.ala.org.au/validate/task/175311849	Valid		system	Tile_027-051-000_0-000.jpg		2021-04-21 19:20:00	2021-04-21 19:19:00		NO		IN FOCUS
175311849	https://volunteer.ala.org.au/validate/task/175311849	Valid		system	Tile_027-051-000_0-000.jpg			2021-04-21 19:19:00		NO		IN FOCUS
175311849	https://volunteer.ala.org.au/validate/task/175311849	Valid		system	Tile_027-051-000_0-000.jpg		2021-04-21 18:39:00	2021-04-21 19:19:00		NO		IN FOCUS
175311849	https://volunteer.ala.org.au/validate/task/175311849	Valid		system	Tile_027-051-000_0-000.jpg		2021-04-21 19:15:00	2021-04-21 19:19:00		NO		IN FOCUS
175311849	https://volunteer.ala.org.au/validate/task/175311849	Valid		system	Tile_027-051-000_0-000.jpg		2021-04-21 19:19:00	2021-04-21 19:19:00		NO		IN FOCUS
175311850	https://volunteer.ala.org.au/validate/task/175311850	Valid		system	Tile_027-052-000_0-000.jpg			2021-04-21 19:19:00		NO		IN FOCUS
175311850	https://volunteer.ala.org.au/validate/task/175311850	Valid		system	Tile_027-052-000_0-000.jpg		2021-04-21 19:19:00	2021-04-21 19:19:00		NO		IN FOCUS
175311850	https://volunteer.ala.org.au/validate/task/175311850	Valid		system	Tile_027-052-000_0-000.jpg		2021-04-21 19:16:00	2021-04-21 19:19:00		NO		IN FOCUS
175311850	https://volunteer.ala.org.au/validate/task/175311850	Valid		system	Tile_027-052-000_0-000.jpg		2021-04-21 18:39:00	2021-04-21 19:19:00		NO		IN FOCUS
175311851	https://volunteer.ala.org.au/validate/task/175311851	Valid		system	Tile_027-053-000_0-000.jpg		2021-04-21 18:41:00	2021-04-21 19:19:00		NO		IN FOCUS
175311851	https://volunteer.ala.org.au/validate/task/175311851	Valid		system	Tile_027-053-000_0-000.jpg		2021-04-21 19:17:00	2021-04-21 19:19:00		NO		IN FOCUS
175311851	https://volunteer.ala.org.au/validate/task/175311851	Valid		system	Tile_027-053-000_0-000.jpg		2021-04-21 19:19:00	2021-04-21 19:19:00		NO		IN FOCUS
175311851	https://volunteer.ala.org.au/validate/task/175311851	Valid		system	Tile_027-053-000_0-000.jpg			2021-04-21 19:19:00		NO		IN FOCUS
175311852	https://volunteer.ala.org.au/validate/task/175311852	Valid		system	Tile_027-054-000_0-000.jpg		2021-04-21 19:17:00	2021-04-21 19:19:00		NO		IN FOCUS
175311852	https://volunteer.ala.org.au/validate/task/175311852	Valid		system	Tile_027-054-000_0-000.jpg			2021-04-21 19:19:00		NO		IN FOCUS
175311852	https://volunteer.ala.org.au/validate/task/175311852	Valid		system	Tile_027-054-000_0-000.jpg		2021-04-21 18:41:00	2021-04-21 19:19:00		NO		IN FOCUS
175311852	https://volunteer.ala.org.au/validate/task/175311852	Valid		system	Tile_027-054-000_0-000.jpg		2021-04-21 19:19:00	2021-04-21 19:19:00		NO		IN FOCUS
175311853	https://volunteer.ala.org.au/validate/task/175311853	Valid		system	Tile_027-055-000_0-000.jpg		2021-04-21 19:19:00	2021-04-21 19:19:00		NO		IN FOCUS
175311853	https://volunteer.ala.org.au/validate/task/175311853	Valid		system	Tile_027-055-000_0-000.jpg			2021-04-21 19:19:00		NO		IN FOCUS
175311853	https://volunteer.ala.org.au/validate/task/175311853	Valid		system	Tile_027-055-000_0-000.jpg		2021-04-21 19:18:00	2021-04-21 19:19:00		NO		IN FOCUS
175311853	https://volunteer.ala.org.au/validate/task/175311853	Valid		system	Tile_027-055-000_0-000.jpg		2021-04-21 18:42:00	2021-04-21 19:19:00		NO		IN FOCUS
175311854	https://volunteer.ala.org.au/validate/task/175311854	Valid		system	Tile_027-056-000_0-000.jpg			2021-04-21 19:20:00		NO		IN FOCUS
175311854	https://volunteer.ala.org.au/validate/task/175311854	Valid		system	Tile_027-056-000_0-000.jpg		2021-04-21 19:20:00	2021-04-21 19:20:00		NO		IN FOCUS
175311854	https://volunteer.ala.org.au/validate/task/175311854	Valid		system	Tile_027-056-000_0-000.jpg		2021-04-21 18:42:00	2021-04-21 19:20:00		NO		IN FOCUS
175311854	https://volunteer.ala.org.au/validate/task/175311854	Valid		system	Tile_027-056-000_0-000.jpg		2021-04-21 19:18:00	2021-04-21 19:20:00		NO		IN FOCUS
175311856	https://volunteer.ala.org.au/validate/task/175311856	Valid		system	Tile_027-058-000_0-000.jpg		2021-04-21 19:19:00	2021-04-21 19:20:00		NO		IN FOCUS
175311856	https://volunteer.ala.org.au/validate/task/175311856	Valid		system	Tile_027-058-000_0-000.jpg		2021-04-21 19:20:00	2021-04-21 19:20:00		NO		IN FOCUS
175311856	https://volunteer.ala.org.au/validate/task/175311856	Valid		system	Tile_027-058-000_0-000.jpg			2021-04-21 19:20:00		NO		IN FOCUS
175311856	https://volunteer.ala.org.au/validate/task/175311856	Valid		system	Tile_027-058-000_0-000.jpg		2021-04-21 18:42:00	2021-04-21 19:20:00		NO		IN FOCUS
175311858	https://volunteer.ala.org.au/validate/task/175311858	Valid		system	Tile_027-060-000_0-000.jpg			2021-04-21 19:20:00		NO		IN FOCUS
175311858	https://volunteer.ala.org.au/validate/task/175311858	Valid		system	Tile_027-060-000_0-000.jpg		2021-04-21 19:20:00	2021-04-21 19:20:00		NO		IN FOCUS
175311858	https://volunteer.ala.org.au/validate/task/175311858	Valid		system	Tile_027-060-000_0-000.jpg		2021-04-21 19:20:00	2021-04-21 19:20:00		NO		IN FOCUS
175311858	https://volunteer.ala.org.au/validate/task/175311858	Valid		system	Tile_027-060-000_0-000.jpg		2021-04-21 18:42:00	2021-04-21 19:20:00		NO		IN FOCUS
175311857	https://volunteer.ala.org.au/validate/task/175311857	Valid		system	Tile_027-059-000_0-000.jpg			2021-04-21 19:21:00		NO		IN FOCUS
175311857	https://volunteer.ala.org.au/validate/task/175311857	Valid		system	Tile_027-059-000_0-000.jpg		2021-04-21 19:21:00	2021-04-21 19:21:00		NO		IN FOCUS
175311857	https://volunteer.ala.org.au/validate/task/175311857	Valid		system	Tile_027-059-000_0-000.jpg		2021-04-21 19:20:00	2021-04-21 19:21:00		NO		IN FOCUS
175311857	https://volunteer.ala.org.au/validate/task/175311857	Valid		system	Tile_027-059-000_0-000.jpg		2021-04-21 18:42:00	2021-04-21 19:21:00		NO		IN FOCUS
175311861	https://volunteer.ala.org.au/validate/task/175311861	Valid		system	Tile_028-003-000_0-000.jpg		2021-04-21 18:45:00	2021-04-21 19:22:00		NO		IN FOCUS
175311861	https://volunteer.ala.org.au/validate/task/175311861	Valid		system	Tile_028-003-000_0-000.jpg		2021-04-21 19:21:00	2021-04-21 19:22:00		NO		IN FOCUS
175311861	https://volunteer.ala.org.au/validate/task/175311861	Valid		system	Tile_028-003-000_0-000.jpg		2021-04-21 19:22:00	2021-04-21 19:22:00		NO		IN FOCUS
175311861	https://volunteer.ala.org.au/validate/task/175311861	Valid		system	Tile_028-003-000_0-000.jpg			2021-04-21 19:22:00		NO		IN FOCUS
175311862	https://volunteer.ala.org.au/validate/task/175311862	Valid		system	Tile_028-004-000_0-000.jpg		2021-04-21 17:42:00	2021-04-21 19:22:00		NO		IN FOCUS
175311862	https://volunteer.ala.org.au/validate/task/175311862	Valid		system	Tile_028-004-000_0-000.jpg		2021-04-21 19:22:00	2021-04-21 19:22:00		NO		IN FOCUS
175311862	https://volunteer.ala.org.au/validate/task/175311862	Valid		system	Tile_028-004-000_0-000.jpg		2021-04-21 19:22:00	2021-04-21 19:22:00		NO		IN FOCUS
175311862	https://volunteer.ala.org.au/validate/task/175311862	Valid		system	Tile_028-004-000_0-000.jpg		2021-04-21 18:45:00	2021-04-21 19:22:00		NO		IN FOCUS
175311862	https://volunteer.ala.org.au/validate/task/175311862	Valid		system	Tile_028-004-000_0-000.jpg			2021-04-21 19:22:00		NO		IN FOCUS
175311863	https://volunteer.ala.org.au/validate/task/175311863	Valid		system	Tile_028-005-000_0-000.jpg		2021-04-21 18:45:00	2021-04-21 19:22:00		NO		IN FOCUS
175311863	https://volunteer.ala.org.au/validate/task/175311863	Valid		system	Tile_028-005-000_0-000.jpg		2021-04-21 19:22:00	2021-04-21 19:22:00		NO		IN FOCUS
175311863	https://volunteer.ala.org.au/validate/task/175311863	Valid		system	Tile_028-005-000_0-000.jpg			2021-04-21 19:22:00		NO		IN FOCUS
175311863	https://volunteer.ala.org.au/validate/task/175311863	Valid		system	Tile_028-005-000_0-000.jpg		2021-04-21 19:23:00	2021-04-21 19:22:00		NO		IN FOCUS
175311863	https://volunteer.ala.org.au/validate/task/175311863	Valid		system	Tile_028-005-000_0-000.jpg		2021-04-21 17:42:00	2021-04-21 19:22:00		NO		IN FOCUS
175311864	https://volunteer.ala.org.au/validate/task/175311864	Valid		system	Tile_028-006-000_0-000.jpg		2021-04-21 19:23:00	2021-04-21 19:23:00		NO		IN FOCUS
175311864	https://volunteer.ala.org.au/validate/task/175311864	Valid		system	Tile_028-006-000_0-000.jpg		2021-04-21 17:43:00	2021-04-21 19:23:00		NO		IN FOCUS
175311864	https://volunteer.ala.org.au/validate/task/175311864	Valid		system	Tile_028-006-000_0-000.jpg		2021-04-21 19:23:00	2021-04-21 19:23:00		NO		IN FOCUS
175311864	https://volunteer.ala.org.au/validate/task/175311864	Valid		system	Tile_028-006-000_0-000.jpg			2021-04-21 19:23:00		NO		IN FOCUS
175311864	https://volunteer.ala.org.au/validate/task/175311864	Valid		system	Tile_028-006-000_0-000.jpg		2021-04-21 18:45:00	2021-04-21 19:23:00		NO		IN FOCUS
175311865	https://volunteer.ala.org.au/validate/task/175311865	Valid		system	Tile_028-007-000_0-000.jpg			2021-04-21 19:23:00		NO		IN FOCUS
175311865	https://volunteer.ala.org.au/validate/task/175311865	Valid		system	Tile_028-007-000_0-000.jpg		2021-04-21 19:23:00	2021-04-21 19:23:00		NO		IN FOCUS
175311865	https://volunteer.ala.org.au/validate/task/175311865	Valid		system	Tile_028-007-000_0-000.jpg		2021-04-21 19:23:00	2021-04-21 19:23:00		NO		IN FOCUS
175311865	https://volunteer.ala.org.au/validate/task/175311865	Valid		system	Tile_028-007-000_0-000.jpg		2021-04-21 18:48:00	2021-04-21 19:23:00		NO		IN FOCUS
175311865	https://volunteer.ala.org.au/validate/task/175311865	Valid		system	Tile_028-007-000_0-000.jpg		2021-04-21 17:43:00	2021-04-21 19:23:00		NO		IN FOCUS
175311866	https://volunteer.ala.org.au/validate/task/175311866	Valid		system	Tile_028-008-000_0-000.jpg		2021-04-21 17:43:00	2021-04-21 19:23:00		NO		IN FOCUS
175311866	https://volunteer.ala.org.au/validate/task/175311866	Valid		system	Tile_028-008-000_0-000.jpg			2021-04-21 19:23:00		NO		IN FOCUS
175311866	https://volunteer.ala.org.au/validate/task/175311866	Valid		system	Tile_028-008-000_0-000.jpg		2021-04-21 18:48:00	2021-04-21 19:23:00		NO		IN FOCUS
175311866	https://volunteer.ala.org.au/validate/task/175311866	Valid		system	Tile_028-008-000_0-000.jpg		2021-04-21 19:23:00	2021-04-21 19:23:00		NO		IN FOCUS
175311871	https://volunteer.ala.org.au/validate/task/175311871	Valid		system	Tile_028-013-000_0-000.jpg		2021-04-21 19:25:00	2021-04-21 19:24:00		NO		IN FOCUS
175311871	https://volunteer.ala.org.au/validate/task/175311871	Valid		system	Tile_028-013-000_0-000.jpg		2021-04-21 17:44:00	2021-04-21 19:24:00		NO		IN FOCUS
175311871	https://volunteer.ala.org.au/validate/task/175311871	Valid		system	Tile_028-013-000_0-000.jpg		2021-04-21 19:24:00	2021-04-21 19:24:00		NO		IN FOCUS
175311871	https://volunteer.ala.org.au/validate/task/175311871	Valid		system	Tile_028-013-000_0-000.jpg			2021-04-21 19:24:00		NO		IN FOCUS
175311871	https://volunteer.ala.org.au/validate/task/175311871	Valid		system	Tile_028-013-000_0-000.jpg		2021-04-21 18:50:00	2021-04-21 19:24:00		NO		IN FOCUS
175311869	https://volunteer.ala.org.au/validate/task/175311869	Valid		system	Tile_028-011-000_0-000.jpg		2021-04-21 19:25:00	2021-04-21 19:25:00		NO		IN FOCUS
175311869	https://volunteer.ala.org.au/validate/task/175311869	Valid		system	Tile_028-011-000_0-000.jpg		2021-04-21 18:48:00	2021-04-21 19:25:00		NO		IN FOCUS
175311869	https://volunteer.ala.org.au/validate/task/175311869	Valid		system	Tile_028-011-000_0-000.jpg			2021-04-21 19:25:00		NO		IN FOCUS
175311869	https://volunteer.ala.org.au/validate/task/175311869	Valid		system	Tile_028-011-000_0-000.jpg		2021-04-21 19:24:00	2021-04-21 19:25:00		NO		IN FOCUS
175311870	https://volunteer.ala.org.au/validate/task/175311870	Valid		system	Tile_028-012-000_0-000.jpg		2021-04-21 19:24:00	2021-04-21 19:25:00		NO		IN FOCUS
175311870	https://volunteer.ala.org.au/validate/task/175311870	Valid		system	Tile_028-012-000_0-000.jpg		2021-04-21 18:50:00	2021-04-21 19:25:00		NO		IN FOCUS
175311870	https://volunteer.ala.org.au/validate/task/175311870	Valid		system	Tile_028-012-000_0-000.jpg			2021-04-21 19:25:00		NO		IN FOCUS
175311870	https://volunteer.ala.org.au/validate/task/175311870	Valid		system	Tile_028-012-000_0-000.jpg		2021-04-21 19:25:00	2021-04-21 19:25:00		NO		IN FOCUS
175311872	https://volunteer.ala.org.au/validate/task/175311872	Valid		system	Tile_028-014-000_0-000.jpg		2021-04-21 17:44:00	2021-04-21 19:25:00		NO		IN FOCUS
175311872	https://volunteer.ala.org.au/validate/task/175311872	Valid		system	Tile_028-014-000_0-000.jpg		2021-04-21 19:25:00	2021-04-21 19:25:00		NO		IN FOCUS
175311872	https://volunteer.ala.org.au/validate/task/175311872	Valid		system	Tile_028-014-000_0-000.jpg			2021-04-21 19:25:00		NO		IN FOCUS
175311872	https://volunteer.ala.org.au/validate/task/175311872	Valid		system	Tile_028-014-000_0-000.jpg		2021-04-21 18:51:00	2021-04-21 19:25:00		NO		IN FOCUS
175311873	https://volunteer.ala.org.au/validate/task/175311873	Valid		system	Tile_028-015-000_0-000.jpg		2021-04-21 17:44:00	2021-04-21 19:25:00		NO		IN FOCUS
175311873	https://volunteer.ala.org.au/validate/task/175311873	Valid		system	Tile_028-015-000_0-000.jpg		2021-04-21 18:51:00	2021-04-21 19:25:00		NO		IN FOCUS
[truncated: 2,322 more rows]
