# Supplementary material for: Inferring the age and environmental characteristics of fossil sites using citizen science
Source: PLoS One. 2023 Apr 17;18(4):e0284388. doi: 10.1371/journal.pone.0284388 (PMC10109468; doi:10.1371/journal.pone.0284388)
Supplement: S1 Data — (ZIP) [file pone.0284388.s004.zip › S1_Data Expedition data-all-raw/Exp1-Raw Project-168996213-DwC.xlsx]

## Sheet: All transcribed
taskID	taskURL	validationStatus		validatorID	externalIdentifier	Manual Validation		dateTranscribed	dateValidated	individualCount	occurrenceID	occurrenceRemarks	occurrenceStatus		vernacularName
169011795	https://volunteer.ala.org.au/validate/task/169011795	Valid		system	Tile_001-005-000_0-000.jpg	valid		2021-03-15 14:04:00	2021-03-15 15:26:00		NO		IN FOCUS
169011795	https://volunteer.ala.org.au/validate/task/169011795	Valid		system	Tile_001-005-000_0-000.jpg			2021-03-15 15:26:00	2021-03-15 15:26:00		NO		IN FOCUS
169011795	https://volunteer.ala.org.au/validate/task/169011795	Valid		system	Tile_001-005-000_0-000.jpg			2021-03-15 15:19:00	2021-03-15 15:26:00		NO		IN FOCUS
169011795	https://volunteer.ala.org.au/validate/task/169011795	Valid		system	Tile_001-005-000_0-000.jpg				2021-03-15 15:26:00		NO		IN FOCUS
169011796	https://volunteer.ala.org.au/validate/task/169011796	Valid		system	Tile_001-006-000_0-000.jpg	valid		2021-03-15 15:21:00	2021-03-15 15:43:00		NO		IN FOCUS
169011796	https://volunteer.ala.org.au/validate/task/169011796	Valid		system	Tile_001-006-000_0-000.jpg				2021-03-15 15:43:00		NO		IN FOCUS
169011796	https://volunteer.ala.org.au/validate/task/169011796	Valid		system	Tile_001-006-000_0-000.jpg			2021-03-15 15:26:00	2021-03-15 15:43:00		NO		IN FOCUS
169011796	https://volunteer.ala.org.au/validate/task/169011796	Valid		system	Tile_001-006-000_0-000.jpg			2021-03-15 15:43:00	2021-03-15 15:43:00		NO		IN FOCUS
169011797	https://volunteer.ala.org.au/validate/task/169011797	Valid		system	Tile_001-007-000_0-000.jpg	valid		2021-03-15 15:22:00	2021-03-15 16:34:00		NO		IN FOCUS
169011797	https://volunteer.ala.org.au/validate/task/169011797	Valid		system	Tile_001-007-000_0-000.jpg			2021-03-15 15:27:00	2021-03-15 16:34:00		NO		IN FOCUS
169011797	https://volunteer.ala.org.au/validate/task/169011797	Valid		system	Tile_001-007-000_0-000.jpg			2021-03-15 16:34:00	2021-03-15 16:34:00		NO		IN FOCUS
169011797	https://volunteer.ala.org.au/validate/task/169011797	Valid		system	Tile_001-007-000_0-000.jpg				2021-03-15 16:34:00		NO		IN FOCUS
169011798	https://volunteer.ala.org.au/validate/task/169011798	Valid		system	Tile_001-008-000_0-000.jpg	valid			2021-03-15 16:34:00		NO		IN FOCUS
169011798	https://volunteer.ala.org.au/validate/task/169011798	Valid		system	Tile_001-008-000_0-000.jpg			2021-03-15 15:24:00	2021-03-15 16:34:00		NO		IN FOCUS
169011798	https://volunteer.ala.org.au/validate/task/169011798	Valid		system	Tile_001-008-000_0-000.jpg			2021-03-15 16:34:00	2021-03-15 16:34:00		NO		IN FOCUS
169011798	https://volunteer.ala.org.au/validate/task/169011798	Valid		system	Tile_001-008-000_0-000.jpg			2021-03-15 15:27:00	2021-03-15 16:34:00		NO		IN FOCUS
169011800	https://volunteer.ala.org.au/validate/task/169011800	Valid		system	Tile_001-010-000_0-000.jpg	valid			2021-03-15 16:36:00		NO		IN FOCUS
169011800	https://volunteer.ala.org.au/validate/task/169011800	Valid		system	Tile_001-010-000_0-000.jpg			2021-03-15 16:36:00	2021-03-15 16:36:00		NO		IN FOCUS
169011800	https://volunteer.ala.org.au/validate/task/169011800	Valid		system	Tile_001-010-000_0-000.jpg			2021-03-15 15:27:00	2021-03-15 16:36:00		NO		IN FOCUS
169011800	https://volunteer.ala.org.au/validate/task/169011800	Valid		system	Tile_001-010-000_0-000.jpg			2021-03-15 15:27:00	2021-03-15 16:36:00		NO		IN FOCUS
169011801	https://volunteer.ala.org.au/validate/task/169011801	Valid		system	Tile_001-011-000_0-000.jpg	valid		2021-03-15 15:28:00	2021-03-15 16:36:00		NO		IN FOCUS
169011801	https://volunteer.ala.org.au/validate/task/169011801	Valid		system	Tile_001-011-000_0-000.jpg			2021-03-15 15:30:00	2021-03-15 16:36:00		NO		IN FOCUS
169011801	https://volunteer.ala.org.au/validate/task/169011801	Valid		system	Tile_001-011-000_0-000.jpg				2021-03-15 16:36:00		NO		IN FOCUS
169011801	https://volunteer.ala.org.au/validate/task/169011801	Valid		system	Tile_001-011-000_0-000.jpg			2021-03-15 16:36:00	2021-03-15 16:36:00		NO		IN FOCUS
169011803	https://volunteer.ala.org.au/validate/task/169011803	Valid		system	Tile_001-013-000_0-000.jpg	valid			2021-03-15 16:37:00		NO		IN FOCUS
169011803	https://volunteer.ala.org.au/validate/task/169011803	Valid		system	Tile_001-013-000_0-000.jpg			2021-03-15 15:37:00	2021-03-15 16:37:00		NO		IN FOCUS
169011803	https://volunteer.ala.org.au/validate/task/169011803	Valid		system	Tile_001-013-000_0-000.jpg			2021-03-15 15:29:00	2021-03-15 16:37:00		NO		IN FOCUS
169011803	https://volunteer.ala.org.au/validate/task/169011803	Valid		system	Tile_001-013-000_0-000.jpg			2021-03-15 16:37:00	2021-03-15 16:37:00		NO		IN FOCUS
169011804	https://volunteer.ala.org.au/validate/task/169011804	Valid		system	Tile_001-014-000_0-000.jpg	valid		2021-03-15 15:38:00	2021-03-15 16:39:00		NO		IN FOCUS
169011804	https://volunteer.ala.org.au/validate/task/169011804	Valid		system	Tile_001-014-000_0-000.jpg			2021-03-15 15:29:00	2021-03-15 16:39:00		NO		IN FOCUS
169011804	https://volunteer.ala.org.au/validate/task/169011804	Valid		system	Tile_001-014-000_0-000.jpg			2021-03-15 16:39:00	2021-03-15 16:39:00		NO		IN FOCUS
169011804	https://volunteer.ala.org.au/validate/task/169011804	Valid		system	Tile_001-014-000_0-000.jpg				2021-03-15 16:39:00		NO		IN FOCUS
169011805	https://volunteer.ala.org.au/validate/task/169011805	Valid		system	Tile_001-015-000_0-000.jpg	valid			2021-03-15 16:40:00		NO		IN FOCUS
169011805	https://volunteer.ala.org.au/validate/task/169011805	Valid		system	Tile_001-015-000_0-000.jpg			2021-03-15 15:29:00	2021-03-15 16:40:00		NO		IN FOCUS
169011805	https://volunteer.ala.org.au/validate/task/169011805	Valid		system	Tile_001-015-000_0-000.jpg			2021-03-15 16:40:00	2021-03-15 16:40:00		NO		IN FOCUS
169011805	https://volunteer.ala.org.au/validate/task/169011805	Valid		system	Tile_001-015-000_0-000.jpg			2021-03-15 15:41:00	2021-03-15 16:40:00		NO		IN FOCUS
169011809	https://volunteer.ala.org.au/validate/task/169011809	Valid		system	Tile_001-019-000_0-000.jpg	valid		2021-03-15 16:43:00	2021-03-15 16:43:00		NO		IN FOCUS
169011809	https://volunteer.ala.org.au/validate/task/169011809	Valid		system	Tile_001-019-000_0-000.jpg				2021-03-15 16:43:00		NO		IN FOCUS
169011809	https://volunteer.ala.org.au/validate/task/169011809	Valid		system	Tile_001-019-000_0-000.jpg			2021-03-15 15:30:00	2021-03-15 16:43:00		NO		IN FOCUS
169011809	https://volunteer.ala.org.au/validate/task/169011809	Valid		system	Tile_001-019-000_0-000.jpg			2021-03-15 15:46:00	2021-03-15 16:43:00		NO		IN FOCUS
169011813	https://volunteer.ala.org.au/validate/task/169011813	Valid		system	Tile_001-023-000_0-000.jpg	valid		2021-03-15 16:45:00	2021-03-15 16:45:00		NO		IN FOCUS
169011813	https://volunteer.ala.org.au/validate/task/169011813	Valid		system	Tile_001-023-000_0-000.jpg				2021-03-15 16:45:00		NO		IN FOCUS
169011813	https://volunteer.ala.org.au/validate/task/169011813	Valid		system	Tile_001-023-000_0-000.jpg			2021-03-15 15:31:00	2021-03-15 16:45:00		NO		IN FOCUS
169011813	https://volunteer.ala.org.au/validate/task/169011813	Valid		system	Tile_001-023-000_0-000.jpg			2021-03-15 15:52:00	2021-03-15 16:45:00		NO		IN FOCUS
169011817	https://volunteer.ala.org.au/validate/task/169011817	Valid		system	Tile_001-027-000_0-000.jpg	valid		2021-03-15 16:55:00	2021-03-15 16:55:00		NO		IN FOCUS
169011817	https://volunteer.ala.org.au/validate/task/169011817	Valid		system	Tile_001-027-000_0-000.jpg				2021-03-15 16:55:00		NO		IN FOCUS
169011817	https://volunteer.ala.org.au/validate/task/169011817	Valid		system	Tile_001-027-000_0-000.jpg			2021-03-15 15:58:00	2021-03-15 16:55:00		NO		IN FOCUS
169011817	https://volunteer.ala.org.au/validate/task/169011817	Valid		system	Tile_001-027-000_0-000.jpg			2021-03-15 15:42:00	2021-03-15 16:55:00		NO		IN FOCUS
169011818	https://volunteer.ala.org.au/validate/task/169011818	Valid		system	Tile_001-028-000_0-000.jpg	valid		2021-03-15 16:06:00	2021-03-15 16:56:00		NO		IN FOCUS
169011818	https://volunteer.ala.org.au/validate/task/169011818	Valid		system	Tile_001-028-000_0-000.jpg				2021-03-15 16:56:00		NO		IN FOCUS
169011818	https://volunteer.ala.org.au/validate/task/169011818	Valid		system	Tile_001-028-000_0-000.jpg			2021-03-15 16:56:00	2021-03-15 16:56:00		NO		IN FOCUS
169011818	https://volunteer.ala.org.au/validate/task/169011818	Valid		system	Tile_001-028-000_0-000.jpg			2021-03-15 15:42:00	2021-03-15 16:56:00		NO		IN FOCUS
169011819	https://volunteer.ala.org.au/validate/task/169011819	Valid		system	Tile_001-029-000_0-000.jpg	valid			2021-03-15 16:57:00		NO		IN FOCUS
169011819	https://volunteer.ala.org.au/validate/task/169011819	Valid		system	Tile_001-029-000_0-000.jpg			2021-03-15 15:45:00	2021-03-15 16:57:00		NO		IN FOCUS
169011819	https://volunteer.ala.org.au/validate/task/169011819	Valid		system	Tile_001-029-000_0-000.jpg			2021-03-15 16:07:00	2021-03-15 16:57:00		NO		IN FOCUS
169011819	https://volunteer.ala.org.au/validate/task/169011819	Valid		system	Tile_001-029-000_0-000.jpg			2021-03-15 16:57:00	2021-03-15 16:57:00		NO		IN FOCUS
169011820	https://volunteer.ala.org.au/validate/task/169011820	Valid		system	Tile_001-030-000_0-000.jpg	valid		2021-03-15 16:07:00	2021-03-15 16:58:00				OUT OF FOCUS
169011820	https://volunteer.ala.org.au/validate/task/169011820	Valid		system	Tile_001-030-000_0-000.jpg			2021-03-15 15:46:00	2021-03-15 16:58:00				OUT OF FOCUS
169011820	https://volunteer.ala.org.au/validate/task/169011820	Valid		system	Tile_001-030-000_0-000.jpg			2021-03-15 16:58:00	2021-03-15 16:58:00				OUT OF FOCUS
169011820	https://volunteer.ala.org.au/validate/task/169011820	Valid		system	Tile_001-030-000_0-000.jpg				2021-03-15 16:58:00				OUT OF FOCUS
169011821	https://volunteer.ala.org.au/validate/task/169011821	Valid		system	Tile_001-031-000_0-000.jpg	valid			2021-03-15 17:00:00		NO		IN FOCUS
169011821	https://volunteer.ala.org.au/validate/task/169011821	Valid		system	Tile_001-031-000_0-000.jpg			2021-03-15 15:46:00	2021-03-15 17:00:00		NO		IN FOCUS
169011821	https://volunteer.ala.org.au/validate/task/169011821	Valid		system	Tile_001-031-000_0-000.jpg			2021-03-15 17:00:00	2021-03-15 17:00:00		NO		IN FOCUS
169011821	https://volunteer.ala.org.au/validate/task/169011821	Valid		system	Tile_001-031-000_0-000.jpg			2021-03-15 16:09:00	2021-03-15 17:00:00		NO		IN FOCUS
169011824	https://volunteer.ala.org.au/validate/task/169011824	Valid		system	Tile_001-034-000_0-000.jpg	valid		2021-03-15 16:12:00	2021-03-15 17:02:00		NO		IN FOCUS
169011824	https://volunteer.ala.org.au/validate/task/169011824	Valid		system	Tile_001-034-000_0-000.jpg			2021-03-15 17:02:00	2021-03-15 17:02:00		NO		IN FOCUS
169011824	https://volunteer.ala.org.au/validate/task/169011824	Valid		system	Tile_001-034-000_0-000.jpg				2021-03-15 17:02:00		NO		IN FOCUS
169011824	https://volunteer.ala.org.au/validate/task/169011824	Valid		system	Tile_001-034-000_0-000.jpg			2021-03-15 15:47:00	2021-03-15 17:02:00		NO		IN FOCUS
169011825	https://volunteer.ala.org.au/validate/task/169011825	Valid		system	Tile_001-035-000_0-000.jpg	valid		2021-03-15 15:48:00	2021-03-15 17:03:00		NO		IN FOCUS
169011825	https://volunteer.ala.org.au/validate/task/169011825	Valid		system	Tile_001-035-000_0-000.jpg				2021-03-15 17:03:00		NO		IN FOCUS
169011825	https://volunteer.ala.org.au/validate/task/169011825	Valid		system	Tile_001-035-000_0-000.jpg			2021-03-15 17:03:00	2021-03-15 17:03:00		NO		IN FOCUS
169011825	https://volunteer.ala.org.au/validate/task/169011825	Valid		system	Tile_001-035-000_0-000.jpg			2021-03-15 16:13:00	2021-03-15 17:03:00		NO		IN FOCUS
169011826	https://volunteer.ala.org.au/validate/task/169011826	Valid		system	Tile_001-036-000_0-000.jpg	valid		2021-03-15 16:14:00	2021-03-15 17:04:00		NO		IN FOCUS
169011826	https://volunteer.ala.org.au/validate/task/169011826	Valid		system	Tile_001-036-000_0-000.jpg			2021-03-15 17:04:00	2021-03-15 17:04:00		NO		IN FOCUS
169011826	https://volunteer.ala.org.au/validate/task/169011826	Valid		system	Tile_001-036-000_0-000.jpg				2021-03-15 17:04:00		NO		IN FOCUS
169011826	https://volunteer.ala.org.au/validate/task/169011826	Valid		system	Tile_001-036-000_0-000.jpg			2021-03-15 15:48:00	2021-03-15 17:04:00		NO		IN FOCUS
169011830	https://volunteer.ala.org.au/validate/task/169011830	Valid		system	Tile_001-040-000_0-000.jpg	valid		2021-03-15 17:09:00	2021-03-15 17:09:00		NO		IN FOCUS
169011830	https://volunteer.ala.org.au/validate/task/169011830	Valid		system	Tile_001-040-000_0-000.jpg			2021-03-15 16:36:00	2021-03-15 17:09:00		NO		IN FOCUS
169011830	https://volunteer.ala.org.au/validate/task/169011830	Valid		system	Tile_001-040-000_0-000.jpg				2021-03-15 17:09:00		NO		IN FOCUS
169011830	https://volunteer.ala.org.au/validate/task/169011830	Valid		system	Tile_001-040-000_0-000.jpg			2021-03-15 15:50:00	2021-03-15 17:09:00		NO		IN FOCUS
169011836	https://volunteer.ala.org.au/validate/task/169011836	Valid		system	Tile_001-046-000_0-000.jpg	connected to tile 047?		2021-03-15 15:54:00	2021-03-15 17:12:00		NO		IN FOCUS
169011836	https://volunteer.ala.org.au/validate/task/169011836	Valid		system	Tile_001-046-000_0-000.jpg	possible microfossil right edge		2021-03-15 17:12:00	2021-03-15 17:12:00		NO		IN FOCUS
169011836	https://volunteer.ala.org.au/validate/task/169011836	Valid		system	Tile_001-046-000_0-000.jpg	Micahel - unknown eukaryotic single-cell organism			2021-03-15 17:12:00		NO		IN FOCUS
169011836	https://volunteer.ala.org.au/validate/task/169011836	Valid		system	Tile_001-046-000_0-000.jpg			2021-03-15 16:54:00	2021-03-15 17:12:00		NO		IN FOCUS
169011799	https://volunteer.ala.org.au/validate/task/169011799	Valid		system	Tile_001-009-000_0-000.jpg	valid		2021-03-15 15:27:00	2021-03-15 18:00:00		NO		IN FOCUS
169011799	https://volunteer.ala.org.au/validate/task/169011799	Valid		system	Tile_001-009-000_0-000.jpg			2021-03-15 16:35:00	2021-03-15 18:00:00		NO		IN FOCUS
169011799	https://volunteer.ala.org.au/validate/task/169011799	Valid		system	Tile_001-009-000_0-000.jpg				2021-03-15 18:00:00		NO		IN FOCUS
169011799	https://volunteer.ala.org.au/validate/task/169011799	Valid		system	Tile_001-009-000_0-000.jpg			2021-03-15 18:00:00	2021-03-15 18:00:00		NO		IN FOCUS
169011802	https://volunteer.ala.org.au/validate/task/169011802	Valid		system	Tile_001-012-000_0-000.jpg	valid		2021-03-15 18:00:00	2021-03-15 18:00:00		NO		IN FOCUS
169011802	https://volunteer.ala.org.au/validate/task/169011802	Valid		system	Tile_001-012-000_0-000.jpg				2021-03-15 18:00:00		NO		IN FOCUS
169011802	https://volunteer.ala.org.au/validate/task/169011802	Valid		system	Tile_001-012-000_0-000.jpg			2021-03-15 16:37:00	2021-03-15 18:00:00		NO		IN FOCUS
169011802	https://volunteer.ala.org.au/validate/task/169011802	Valid		system	Tile_001-012-000_0-000.jpg			2021-03-15 15:28:00	2021-03-15 18:00:00		NO		IN FOCUS
169011806	https://volunteer.ala.org.au/validate/task/169011806	Valid		system	Tile_001-016-000_0-000.jpg	valid		2021-03-15 15:42:00	2021-03-15 18:01:00		NO		IN FOCUS
169011806	https://volunteer.ala.org.au/validate/task/169011806	Valid		system	Tile_001-016-000_0-000.jpg			2021-03-15 15:29:00	2021-03-15 18:01:00		NO		IN FOCUS
169011806	https://volunteer.ala.org.au/validate/task/169011806	Valid		system	Tile_001-016-000_0-000.jpg				2021-03-15 18:01:00		NO		IN FOCUS
169011806	https://volunteer.ala.org.au/validate/task/169011806	Valid		system	Tile_001-016-000_0-000.jpg			2021-03-15 18:01:00	2021-03-15 18:01:00		NO		IN FOCUS
169011808	https://volunteer.ala.org.au/validate/task/169011808	Valid		system	Tile_001-018-000_0-000.jpg	valid		2021-03-15 18:03:00	2021-03-15 18:03:00		NO		IN FOCUS
169011808	https://volunteer.ala.org.au/validate/task/169011808	Valid		system	Tile_001-018-000_0-000.jpg				2021-03-15 18:03:00		NO		IN FOCUS
169011808	https://volunteer.ala.org.au/validate/task/169011808	Valid		system	Tile_001-018-000_0-000.jpg			2021-03-15 15:30:00	2021-03-15 18:03:00		NO		IN FOCUS
169011808	https://volunteer.ala.org.au/validate/task/169011808	Valid		system	Tile_001-018-000_0-000.jpg			2021-03-15 15:45:00	2021-03-15 18:03:00		NO		IN FOCUS
169011810	https://volunteer.ala.org.au/validate/task/169011810	Valid		system	Tile_001-020-000_0-000.jpg	valid		2021-03-15 15:31:00	2021-03-15 18:05:00		NO		IN FOCUS
169011810	https://volunteer.ala.org.au/validate/task/169011810	Valid		system	Tile_001-020-000_0-000.jpg			2021-03-15 15:47:00	2021-03-15 18:05:00		NO		IN FOCUS
169011810	https://volunteer.ala.org.au/validate/task/169011810	Valid		system	Tile_001-020-000_0-000.jpg				2021-03-15 18:05:00		NO		IN FOCUS
169011810	https://volunteer.ala.org.au/validate/task/169011810	Valid		system	Tile_001-020-000_0-000.jpg			2021-03-15 18:05:00	2021-03-15 18:05:00		NO		IN FOCUS
169011811	https://volunteer.ala.org.au/validate/task/169011811	Valid		system	Tile_001-021-000_0-000.jpg	valid			2021-03-15 18:06:00		NO		IN FOCUS
169011811	https://volunteer.ala.org.au/validate/task/169011811	Valid		system	Tile_001-021-000_0-000.jpg			2021-03-15 18:06:00	2021-03-15 18:06:00		NO		IN FOCUS
169011811	https://volunteer.ala.org.au/validate/task/169011811	Valid		system	Tile_001-021-000_0-000.jpg			2021-03-15 15:31:00	2021-03-15 18:06:00		NO		IN FOCUS
169011811	https://volunteer.ala.org.au/validate/task/169011811	Valid		system	Tile_001-021-000_0-000.jpg			2021-03-15 15:49:00	2021-03-15 18:06:00		NO		IN FOCUS
169011812	https://volunteer.ala.org.au/validate/task/169011812	Valid		system	Tile_001-022-000_0-000.jpg			2021-03-15 15:31:00	2021-03-15 18:07:00		NO		IN FOCUS
169011812	https://volunteer.ala.org.au/validate/task/169011812	Valid		system	Tile_001-022-000_0-000.jpg	not likely a pollen/spore		2021-03-15 15:51:00	2021-03-15 18:07:00		NO		IN FOCUS
169011812	https://volunteer.ala.org.au/validate/task/169011812	Valid		system	Tile_001-022-000_0-000.jpg	Mfrese			2021-03-15 18:07:00		NO		IN FOCUS
169011812	https://volunteer.ala.org.au/validate/task/169011812	Valid		system	Tile_001-022-000_0-000.jpg			2021-03-15 18:07:00	2021-03-15 18:07:00		NO		IN FOCUS
169011815	https://volunteer.ala.org.au/validate/task/169011815	Valid		system	Tile_001-025-000_0-000.jpg			2021-03-15 18:08:00	2021-03-15 18:08:00		NO		IN FOCUS
169011815	https://volunteer.ala.org.au/validate/task/169011815	Valid		system	Tile_001-025-000_0-000.jpg	not likely a pollen/spore		2021-03-15 15:55:00	2021-03-15 18:08:00		NO		IN FOCUS
169011815	https://volunteer.ala.org.au/validate/task/169011815	Valid		system	Tile_001-025-000_0-000.jpg				2021-03-15 18:08:00		NO		IN FOCUS
169011815	https://volunteer.ala.org.au/validate/task/169011815	Valid		system	Tile_001-025-000_0-000.jpg			2021-03-15 15:32:00	2021-03-15 18:08:00		NO		IN FOCUS
169011815	https://volunteer.ala.org.au/validate/task/169011815	Valid		system	Tile_001-025-000_0-000.jpg				2021-03-15 18:08:00	1	YES	EDGE	IN FOCUS		Nothofagus pollen
169011822	https://volunteer.ala.org.au/validate/task/169011822	Valid		system	Tile_001-032-000_0-000.jpg	valid		2021-03-15 16:10:00	2021-03-15 18:11:00		NO		IN FOCUS
169011822	https://volunteer.ala.org.au/validate/task/169011822	Valid		system	Tile_001-032-000_0-000.jpg				2021-03-15 18:11:00		NO		IN FOCUS
169011822	https://volunteer.ala.org.au/validate/task/169011822	Valid		system	Tile_001-032-000_0-000.jpg			2021-03-15 18:11:00	2021-03-15 18:11:00		NO		IN FOCUS
169011822	https://volunteer.ala.org.au/validate/task/169011822	Valid		system	Tile_001-032-000_0-000.jpg			2021-03-15 15:46:00	2021-03-15 18:11:00		NO		IN FOCUS
169011828	https://volunteer.ala.org.au/validate/task/169011828	Valid		system	Tile_001-038-000_0-000.jpg	valid		2021-03-15 16:21:00	2021-03-15 18:26:00		NO		IN FOCUS
169011828	https://volunteer.ala.org.au/validate/task/169011828	Valid		system	Tile_001-038-000_0-000.jpg				2021-03-15 18:26:00		NO		IN FOCUS
169011828	https://volunteer.ala.org.au/validate/task/169011828	Valid		system	Tile_001-038-000_0-000.jpg			2021-03-15 15:49:00	2021-03-15 18:26:00		NO		IN FOCUS
169011828	https://volunteer.ala.org.au/validate/task/169011828	Valid		system	Tile_001-038-000_0-000.jpg			2021-03-15 18:26:00	2021-03-15 18:26:00		NO		IN FOCUS
169011834	https://volunteer.ala.org.au/validate/task/169011834	Valid		system	Tile_001-044-000_0-000.jpg	valid		2021-03-15 16:52:00	2021-03-15 18:38:00		NO		IN FOCUS
169011834	https://volunteer.ala.org.au/validate/task/169011834	Valid		system	Tile_001-044-000_0-000.jpg				2021-03-15 18:38:00		NO		IN FOCUS
169011834	https://volunteer.ala.org.au/validate/task/169011834	Valid		system	Tile_001-044-000_0-000.jpg			2021-03-15 18:38:00	2021-03-15 18:38:00		NO		IN FOCUS
169011834	https://volunteer.ala.org.au/validate/task/169011834	Valid		system	Tile_001-044-000_0-000.jpg			2021-03-15 15:53:00	2021-03-15 18:38:00		NO		IN FOCUS
169011835	https://volunteer.ala.org.au/validate/task/169011835	Valid		system	Tile_001-045-000_0-000.jpg	valid		2021-03-15 18:38:00	2021-03-15 18:38:00		NO		IN FOCUS
169011835	https://volunteer.ala.org.au/validate/task/169011835	Valid		system	Tile_001-045-000_0-000.jpg				2021-03-15 18:38:00		NO		IN FOCUS
169011835	https://volunteer.ala.org.au/validate/task/169011835	Valid		system	Tile_001-045-000_0-000.jpg			2021-03-15 16:53:00	2021-03-15 18:38:00		NO		IN FOCUS
169011835	https://volunteer.ala.org.au/validate/task/169011835	Valid		system	Tile_001-045-000_0-000.jpg			2021-03-15 15:53:00	2021-03-15 18:38:00		NO		IN FOCUS
169011838	https://volunteer.ala.org.au/validate/task/169011838	Valid		system	Tile_001-048-000_0-000.jpg	valid			2021-03-15 18:40:00		NO		IN FOCUS
169011838	https://volunteer.ala.org.au/validate/task/169011838	Valid		system	Tile_001-048-000_0-000.jpg			2021-03-15 18:40:00	2021-03-15 18:40:00		NO		IN FOCUS
169011838	https://volunteer.ala.org.au/validate/task/169011838	Valid		system	Tile_001-048-000_0-000.jpg			2021-03-15 15:55:00	2021-03-15 18:40:00		NO		IN FOCUS
169011838	https://volunteer.ala.org.au/validate/task/169011838	Valid		system	Tile_001-048-000_0-000.jpg			2021-03-15 16:59:00	2021-03-15 18:40:00		NO		IN FOCUS
169011839	https://volunteer.ala.org.au/validate/task/169011839	Valid		system	Tile_001-049-000_0-000.jpg	valid			2021-03-15 18:40:00		NO		IN FOCUS
169011839	https://volunteer.ala.org.au/validate/task/169011839	Valid		system	Tile_001-049-000_0-000.jpg			2021-03-15 17:00:00	2021-03-15 18:40:00		NO		IN FOCUS
169011839	https://volunteer.ala.org.au/validate/task/169011839	Valid		system	Tile_001-049-000_0-000.jpg			2021-03-15 16:00:00	2021-03-15 18:40:00		NO		IN FOCUS
169011839	https://volunteer.ala.org.au/validate/task/169011839	Valid		system	Tile_001-049-000_0-000.jpg			2021-03-15 18:40:00	2021-03-15 18:40:00		NO		IN FOCUS
169011840	https://volunteer.ala.org.au/validate/task/169011840	Valid		system	Tile_001-050-000_0-000.jpg	valid		2021-03-15 17:01:00	2021-03-15 18:41:00		NO		IN FOCUS
169011840	https://volunteer.ala.org.au/validate/task/169011840	Valid		system	Tile_001-050-000_0-000.jpg			2021-03-15 18:41:00	2021-03-15 18:41:00		NO		IN FOCUS
169011840	https://volunteer.ala.org.au/validate/task/169011840	Valid		system	Tile_001-050-000_0-000.jpg			2021-03-15 16:00:00	2021-03-15 18:41:00		NO		IN FOCUS
169011840	https://volunteer.ala.org.au/validate/task/169011840	Valid		system	Tile_001-050-000_0-000.jpg				2021-03-15 18:41:00		NO		IN FOCUS
169011841	https://volunteer.ala.org.au/validate/task/169011841	Valid		system	Tile_001-051-000_0-000.jpg	valid		2021-03-15 18:41:00	2021-03-15 18:41:00		NO		IN FOCUS
169011841	https://volunteer.ala.org.au/validate/task/169011841	Valid		system	Tile_001-051-000_0-000.jpg			2021-03-15 16:00:00	2021-03-15 18:41:00		NO		IN FOCUS
169011841	https://volunteer.ala.org.au/validate/task/169011841	Valid		system	Tile_001-051-000_0-000.jpg				2021-03-15 18:41:00		NO		IN FOCUS
169011841	https://volunteer.ala.org.au/validate/task/169011841	Valid		system	Tile_001-051-000_0-000.jpg			2021-03-15 17:07:00	2021-03-15 18:41:00		NO		IN FOCUS
169011842	https://volunteer.ala.org.au/validate/task/169011842	Valid		system	Tile_001-052-000_0-000.jpg	valid			2021-03-15 18:41:00		NO		IN FOCUS
169011842	https://volunteer.ala.org.au/validate/task/169011842	Valid		system	Tile_001-052-000_0-000.jpg			2021-03-15 16:01:00	2021-03-15 18:41:00		NO		IN FOCUS
169011842	https://volunteer.ala.org.au/validate/task/169011842	Valid		system	Tile_001-052-000_0-000.jpg			2021-03-15 18:41:00	2021-03-15 18:41:00		NO		IN FOCUS
169011842	https://volunteer.ala.org.au/validate/task/169011842	Valid		system	Tile_001-052-000_0-000.jpg			2021-03-15 17:09:00	2021-03-15 18:41:00		NO		IN FOCUS
169011844	https://volunteer.ala.org.au/validate/task/169011844	Valid		system	Tile_001-054-000_0-000.jpg	possible middle			2021-03-15 18:41:00		NO		IN FOCUS
169011844	https://volunteer.ala.org.au/validate/task/169011844	Valid		system	Tile_001-054-000_0-000.jpg	not likely a pollen/spore		2021-03-15 18:41:00	2021-03-15 18:41:00		NO		IN FOCUS
169011844	https://volunteer.ala.org.au/validate/task/169011844	Valid		system	Tile_001-054-000_0-000.jpg	Micahel -		2021-03-15 16:02:00	2021-03-15 18:41:00		NO		IN FOCUS
169011844	https://volunteer.ala.org.au/validate/task/169011844	Valid		system	Tile_001-054-000_0-000.jpg			2021-03-15 17:10:00	2021-03-15 18:41:00		NO		IN FOCUS
169011847	https://volunteer.ala.org.au/validate/task/169011847	Valid		system	Tile_001-057-000_0-000.jpg	valid			2021-03-15 18:42:00		NO		IN FOCUS
169011847	https://volunteer.ala.org.au/validate/task/169011847	Valid		system	Tile_001-057-000_0-000.jpg			2021-03-15 18:01:00	2021-03-15 18:42:00		NO		IN FOCUS
169011847	https://volunteer.ala.org.au/validate/task/169011847	Valid		system	Tile_001-057-000_0-000.jpg			2021-03-15 18:42:00	2021-03-15 18:42:00		NO		IN FOCUS
169011847	https://volunteer.ala.org.au/validate/task/169011847	Valid		system	Tile_001-057-000_0-000.jpg			2021-03-15 16:19:00	2021-03-15 18:42:00		NO		IN FOCUS
169011848	https://volunteer.ala.org.au/validate/task/169011848	Valid		system	Tile_001-058-000_0-000.jpg	valid		2021-03-15 18:02:00	2021-03-15 18:42:00		NO		IN FOCUS
169011848	https://volunteer.ala.org.au/validate/task/169011848	Valid		system	Tile_001-058-000_0-000.jpg			2021-03-15 18:42:00	2021-03-15 18:42:00		NO		IN FOCUS
169011848	https://volunteer.ala.org.au/validate/task/169011848	Valid		system	Tile_001-058-000_0-000.jpg				2021-03-15 18:42:00		NO		IN FOCUS
169011848	https://volunteer.ala.org.au/validate/task/169011848	Valid		system	Tile_001-058-000_0-000.jpg			2021-03-15 16:20:00	2021-03-15 18:42:00		NO		IN FOCUS
169011843	https://volunteer.ala.org.au/validate/task/169011843	Valid		system	Tile_001-053-000_0-000.jpg	valid		2021-03-15 16:01:00	2021-03-15 19:33:00		NO		IN FOCUS
169011843	https://volunteer.ala.org.au/validate/task/169011843	Valid		system	Tile_001-053-000_0-000.jpg			2021-03-15 18:41:00	2021-03-15 19:33:00		NO		IN FOCUS
169011843	https://volunteer.ala.org.au/validate/task/169011843	Valid		system	Tile_001-053-000_0-000.jpg				2021-03-15 19:33:00		NO		IN FOCUS
169011843	https://volunteer.ala.org.au/validate/task/169011843	Valid		system	Tile_001-053-000_0-000.jpg			2021-03-15 19:33:00	2021-03-15 19:33:00		NO		IN FOCUS
169011845	https://volunteer.ala.org.au/validate/task/169011845	Valid		system	Tile_001-055-000_0-000.jpg	valid		2021-03-15 18:42:00	2021-03-15 19:33:00		NO		IN FOCUS
169011845	https://volunteer.ala.org.au/validate/task/169011845	Valid		system	Tile_001-055-000_0-000.jpg			2021-03-15 17:59:00	2021-03-15 19:33:00		NO		IN FOCUS
169011845	https://volunteer.ala.org.au/validate/task/169011845	Valid		system	Tile_001-055-000_0-000.jpg			2021-03-15 19:33:00	2021-03-15 19:33:00		NO		IN FOCUS
169011845	https://volunteer.ala.org.au/validate/task/169011845	Valid		system	Tile_001-055-000_0-000.jpg				2021-03-15 19:33:00		NO		IN FOCUS
169011845	https://volunteer.ala.org.au/validate/task/169011845	Valid		system	Tile_001-055-000_0-000.jpg			2021-03-15 16:02:00	2021-03-15 19:33:00		NO
169011846	https://volunteer.ala.org.au/validate/task/169011846	Valid		system	Tile_001-056-000_0-000.jpg	valid			2021-03-15 19:33:00		NO		IN FOCUS
169011846	https://volunteer.ala.org.au/validate/task/169011846	Valid		system	Tile_001-056-000_0-000.jpg			2021-03-15 18:42:00	2021-03-15 19:33:00		NO		IN FOCUS
169011846	https://volunteer.ala.org.au/validate/task/169011846	Valid		system	Tile_001-056-000_0-000.jpg			2021-03-15 16:19:00	2021-03-15 19:33:00		NO		IN FOCUS
169011846	https://volunteer.ala.org.au/validate/task/169011846	Valid		system	Tile_001-056-000_0-000.jpg			2021-03-15 19:33:00	2021-03-15 19:33:00		NO		IN FOCUS
169011859	https://volunteer.ala.org.au/validate/task/169011859	Valid		system	Tile_002-009-000_0-000.jpg	valid			2021-03-15 19:40:00		NO		IN FOCUS
169011859	https://volunteer.ala.org.au/validate/task/169011859	Valid		system	Tile_002-009-000_0-000.jpg			2021-03-15 18:47:00	2021-03-15 19:40:00		NO		IN FOCUS
169011859	https://volunteer.ala.org.au/validate/task/169011859	Valid		system	Tile_002-009-000_0-000.jpg			2021-03-15 19:40:00	2021-03-15 19:40:00		NO		IN FOCUS
169011859	https://volunteer.ala.org.au/validate/task/169011859	Valid		system	Tile_002-009-000_0-000.jpg			2021-03-15 18:13:00	2021-03-15 19:40:00		NO		IN FOCUS
169011860	https://volunteer.ala.org.au/validate/task/169011860	Valid		system	Tile_002-010-000_0-000.jpg	valid		2021-03-15 18:13:00	2021-03-15 19:40:00		NO		IN FOCUS
169011860	https://volunteer.ala.org.au/validate/task/169011860	Valid		system	Tile_002-010-000_0-000.jpg			2021-03-15 19:40:00	2021-03-15 19:40:00		NO		IN FOCUS
169011860	https://volunteer.ala.org.au/validate/task/169011860	Valid		system	Tile_002-010-000_0-000.jpg				2021-03-15 19:40:00		NO		IN FOCUS
169011860	https://volunteer.ala.org.au/validate/task/169011860	Valid		system	Tile_002-010-000_0-000.jpg			2021-03-15 18:48:00	2021-03-15 19:40:00		NO		IN FOCUS
169011862	https://volunteer.ala.org.au/validate/task/169011862	Valid		system	Tile_002-012-000_0-000.jpg	valid		2021-03-15 18:16:00	2021-03-15 19:40:00		NO		IN FOCUS
169011862	https://volunteer.ala.org.au/validate/task/169011862	Valid		system	Tile_002-012-000_0-000.jpg			2021-03-15 18:48:00	2021-03-15 19:40:00		NO		IN FOCUS
169011862	https://volunteer.ala.org.au/validate/task/169011862	Valid		system	Tile_002-012-000_0-000.jpg				2021-03-15 19:40:00		NO		IN FOCUS
169011862	https://volunteer.ala.org.au/validate/task/169011862	Valid		system	Tile_002-012-000_0-000.jpg			2021-03-15 19:40:00	2021-03-15 19:40:00		NO		IN FOCUS
169011863	https://volunteer.ala.org.au/validate/task/169011863	Valid		system	Tile_002-013-000_0-000.jpg	valid		2021-03-15 19:41:00	2021-03-15 19:41:00		NO		IN FOCUS
169011863	https://volunteer.ala.org.au/validate/task/169011863	Valid		system	Tile_002-013-000_0-000.jpg				2021-03-15 19:41:00		NO		IN FOCUS
169011863	https://volunteer.ala.org.au/validate/task/169011863	Valid		system	Tile_002-013-000_0-000.jpg			2021-03-15 18:48:00	2021-03-15 19:41:00		NO		IN FOCUS
169011863	https://volunteer.ala.org.au/validate/task/169011863	Valid		system	Tile_002-013-000_0-000.jpg			2021-03-15 18:17:00	2021-03-15 19:41:00		NO		IN FOCUS
169011854	https://volunteer.ala.org.au/validate/task/169011854	Valid		system	Tile_002-004-000_0-000.jpg	valid		2021-03-15 19:37:00	2021-03-15 22:38:00		NO		IN FOCUS
169011854	https://volunteer.ala.org.au/validate/task/169011854	Valid		system	Tile_002-004-000_0-000.jpg			2021-03-15 18:47:00	2021-03-15 22:38:00		NO		IN FOCUS
169011854	https://volunteer.ala.org.au/validate/task/169011854	Valid		system	Tile_002-004-000_0-000.jpg				2021-03-15 22:38:00		NO		IN FOCUS
169011854	https://volunteer.ala.org.au/validate/task/169011854	Valid		system	Tile_002-004-000_0-000.jpg			2021-03-15 22:38:00	2021-03-15 22:38:00		NO		IN FOCUS
169011855	https://volunteer.ala.org.au/validate/task/169011855	Valid		system	Tile_002-005-000_0-000.jpg	valid			2021-03-15 22:39:00		NO		IN FOCUS
169011855	https://volunteer.ala.org.au/validate/task/169011855	Valid		system	Tile_002-005-000_0-000.jpg			2021-03-15 22:39:00	2021-03-15 22:39:00		NO		IN FOCUS
169011855	https://volunteer.ala.org.au/validate/task/169011855	Valid		system	Tile_002-005-000_0-000.jpg			2021-03-15 19:37:00	2021-03-15 22:39:00		NO		IN FOCUS
169011855	https://volunteer.ala.org.au/validate/task/169011855	Valid		system	Tile_002-005-000_0-000.jpg			2021-03-15 18:47:00	2021-03-15 22:39:00		NO		IN FOCUS
169011857	https://volunteer.ala.org.au/validate/task/169011857	Valid		system	Tile_002-007-000_0-000.jpg	valid		2021-03-15 22:39:00	2021-03-15 22:39:00		NO		IN FOCUS
169011857	https://volunteer.ala.org.au/validate/task/169011857	Valid		system	Tile_002-007-000_0-000.jpg				2021-03-15 22:39:00		NO		IN FOCUS
169011857	https://volunteer.ala.org.au/validate/task/169011857	Valid		system	Tile_002-007-000_0-000.jpg			2021-03-15 18:47:00	2021-03-15 22:39:00		NO		IN FOCUS
169011857	https://volunteer.ala.org.au/validate/task/169011857	Valid		system	Tile_002-007-000_0-000.jpg			2021-03-15 18:11:00	2021-03-15 22:39:00		NO		IN FOCUS
169011864	https://volunteer.ala.org.au/validate/task/169011864	Valid		system	Tile_002-014-000_0-000.jpg	valid		2021-03-15 22:40:00	2021-03-15 22:40:00		NO		IN FOCUS
169011864	https://volunteer.ala.org.au/validate/task/169011864	Valid		system	Tile_002-014-000_0-000.jpg			2021-03-15 19:41:00	2021-03-15 22:40:00		NO		IN FOCUS
169011864	https://volunteer.ala.org.au/validate/task/169011864	Valid		system	Tile_002-014-000_0-000.jpg				2021-03-15 22:40:00		NO		IN FOCUS
169011864	https://volunteer.ala.org.au/validate/task/169011864	Valid		system	Tile_002-014-000_0-000.jpg			2021-03-15 18:49:00	2021-03-15 22:40:00		NO		IN FOCUS
169011866	https://volunteer.ala.org.au/validate/task/169011866	Valid		system	Tile_002-016-000_0-000.jpg	valid		2021-03-15 19:41:00	2021-03-15 22:40:00		NO		IN FOCUS
169011866	https://volunteer.ala.org.au/validate/task/169011866	Valid		system	Tile_002-016-000_0-000.jpg			2021-03-15 18:49:00	2021-03-15 22:40:00		NO		IN FOCUS
169011866	https://volunteer.ala.org.au/validate/task/169011866	Valid		system	Tile_002-016-000_0-000.jpg			2021-03-15 22:40:00	2021-03-15 22:40:00		NO		IN FOCUS
169011866	https://volunteer.ala.org.au/validate/task/169011866	Valid		system	Tile_002-016-000_0-000.jpg				2021-03-15 22:40:00		NO		IN FOCUS
169011868	https://volunteer.ala.org.au/validate/task/169011868	Valid		system	Tile_002-018-000_0-000.jpg	valid		2021-03-15 22:41:00	2021-03-15 22:41:00		NO		IN FOCUS
169011868	https://volunteer.ala.org.au/validate/task/169011868	Valid		system	Tile_002-018-000_0-000.jpg				2021-03-15 22:41:00		NO		IN FOCUS
169011868	https://volunteer.ala.org.au/validate/task/169011868	Valid		system	Tile_002-018-000_0-000.jpg			2021-03-15 19:42:00	2021-03-15 22:41:00		NO		IN FOCUS
169011868	https://volunteer.ala.org.au/validate/task/169011868	Valid		system	Tile_002-018-000_0-000.jpg			2021-03-15 18:49:00	2021-03-15 22:41:00		NO		IN FOCUS
169011870	https://volunteer.ala.org.au/validate/task/169011870	Valid		system	Tile_002-020-000_0-000.jpg	valid		2021-03-15 22:41:00	2021-03-15 22:41:00		NO		IN FOCUS
169011870	https://volunteer.ala.org.au/validate/task/169011870	Valid		system	Tile_002-020-000_0-000.jpg				2021-03-15 22:41:00		NO		IN FOCUS
169011870	https://volunteer.ala.org.au/validate/task/169011870	Valid		system	Tile_002-020-000_0-000.jpg			2021-03-15 18:49:00	2021-03-15 22:41:00		NO		IN FOCUS
169011870	https://volunteer.ala.org.au/validate/task/169011870	Valid		system	Tile_002-020-000_0-000.jpg			2021-03-15 19:43:00	2021-03-15 22:41:00		NO		IN FOCUS
169011871	https://volunteer.ala.org.au/validate/task/169011871	Valid		system	Tile_002-021-000_0-000.jpg	possible nothofagus middle right		2021-03-15 19:43:00	2021-03-15 22:41:00		NO		IN FOCUS
169011871	https://volunteer.ala.org.au/validate/task/169011871	Valid		system	Tile_002-021-000_0-000.jpg	possibly connected to 002-022		2021-03-15 22:41:00	2021-03-15 22:41:00		NO		IN FOCUS
169011871	https://volunteer.ala.org.au/validate/task/169011871	Valid		system	Tile_002-021-000_0-000.jpg	none - Michael			2021-03-15 22:41:00		NO		IN FOCUS
169011871	https://volunteer.ala.org.au/validate/task/169011871	Valid		system	Tile_002-021-000_0-000.jpg			2021-03-15 18:50:00	2021-03-15 22:41:00		NO		IN FOCUS
169011873	https://volunteer.ala.org.au/validate/task/169011873	Valid		system	Tile_002-023-000_0-000.jpg	valid		2021-03-15 18:50:00	2021-03-15 22:42:00		NO		IN FOCUS
169011873	https://volunteer.ala.org.au/validate/task/169011873	Valid		system	Tile_002-023-000_0-000.jpg				2021-03-15 22:42:00		NO		IN FOCUS
169011873	https://volunteer.ala.org.au/validate/task/169011873	Valid		system	Tile_002-023-000_0-000.jpg			2021-03-15 19:43:00	2021-03-15 22:42:00		NO		IN FOCUS
169011873	https://volunteer.ala.org.au/validate/task/169011873	Valid		system	Tile_002-023-000_0-000.jpg			2021-03-15 22:42:00	2021-03-15 22:42:00		NO		IN FOCUS
169011874	https://volunteer.ala.org.au/validate/task/169011874	Valid		system	Tile_002-024-000_0-000.jpg	valid		2021-03-15 22:42:00	2021-03-15 22:42:00		NO		IN FOCUS
169011874	https://volunteer.ala.org.au/validate/task/169011874	Valid		system	Tile_002-024-000_0-000.jpg				2021-03-15 22:42:00		NO		IN FOCUS
169011874	https://volunteer.ala.org.au/validate/task/169011874	Valid		system	Tile_002-024-000_0-000.jpg			2021-03-15 19:44:00	2021-03-15 22:42:00		NO		IN FOCUS
169011874	https://volunteer.ala.org.au/validate/task/169011874	Valid		system	Tile_002-024-000_0-000.jpg			2021-03-15 18:50:00	2021-03-15 22:42:00		NO		IN FOCUS
169011875	https://volunteer.ala.org.au/validate/task/169011875	Valid		system	Tile_002-025-000_0-000.jpg	check with expert		2021-03-15 18:50:00	2021-03-15 22:46:00		NO		IN FOCUS
169011875	https://volunteer.ala.org.au/validate/task/169011875	Valid		system	Tile_002-025-000_0-000.jpg	possible nothofagus		2021-03-15 22:46:00	2021-03-15 22:46:00		NO		IN FOCUS
169011875	https://volunteer.ala.org.au/validate/task/169011875	Valid		system	Tile_002-025-000_0-000.jpg	none - Michael			2021-03-15 22:46:00		NO		IN FOCUS
169011875	https://volunteer.ala.org.au/validate/task/169011875	Valid		system	Tile_002-025-000_0-000.jpg			2021-03-15 19:44:00	2021-03-15 22:46:00		NO		IN FOCUS
169011878	https://volunteer.ala.org.au/validate/task/169011878	Valid		system	Tile_002-028-000_0-000.jpg	valid			2021-03-15 23:56:00		NO		IN FOCUS
169011878	https://volunteer.ala.org.au/validate/task/169011878	Valid		system	Tile_002-028-000_0-000.jpg			2021-03-15 23:56:00	2021-03-15 23:56:00		NO		IN FOCUS
169011878	https://volunteer.ala.org.au/validate/task/169011878	Valid		system	Tile_002-028-000_0-000.jpg			2021-03-15 19:45:00	2021-03-15 23:56:00		NO		IN FOCUS
169011878	https://volunteer.ala.org.au/validate/task/169011878	Valid		system	Tile_002-028-000_0-000.jpg			2021-03-15 18:51:00	2021-03-15 23:56:00		NO		IN FOCUS
169011865	https://volunteer.ala.org.au/validate/task/169011865	Valid		system	Tile_002-015-000_0-000.jpg	valid		2021-03-15 22:40:00	2021-03-16 06:25:00		NO		IN FOCUS
169011865	https://volunteer.ala.org.au/validate/task/169011865	Valid		system	Tile_002-015-000_0-000.jpg			2021-03-15 18:49:00	2021-03-16 06:25:00		NO		IN FOCUS
169011865	https://volunteer.ala.org.au/validate/task/169011865	Valid		system	Tile_002-015-000_0-000.jpg			2021-03-16 06:25:00	2021-03-16 06:25:00		NO		IN FOCUS
169011865	https://volunteer.ala.org.au/validate/task/169011865	Valid		system	Tile_002-015-000_0-000.jpg				2021-03-16 06:25:00		NO		IN FOCUS
169011867	https://volunteer.ala.org.au/validate/task/169011867	Valid		system	Tile_002-017-000_0-000.jpg	valid			2021-03-16 06:26:00		NO		IN FOCUS
169011867	https://volunteer.ala.org.au/validate/task/169011867	Valid		system	Tile_002-017-000_0-000.jpg			2021-03-16 06:26:00	2021-03-16 06:26:00		NO		IN FOCUS
169011867	https://volunteer.ala.org.au/validate/task/169011867	Valid		system	Tile_002-017-000_0-000.jpg			2021-03-15 22:41:00	2021-03-16 06:26:00		NO		IN FOCUS
169011867	https://volunteer.ala.org.au/validate/task/169011867	Valid		system	Tile_002-017-000_0-000.jpg			2021-03-15 19:42:00	2021-03-16 06:26:00		NO		IN FOCUS
169011879	https://volunteer.ala.org.au/validate/task/169011879	Valid		system	Tile_002-029-000_0-000.jpg	possible nothofagus? right middle		2021-03-15 19:45:00	2021-03-16 06:30:00		NO		IN FOCUS
169011879	https://volunteer.ala.org.au/validate/task/169011879	Valid		system	Tile_002-029-000_0-000.jpg	none - Michael		2021-03-15 18:51:00	2021-03-16 06:30:00		NO		IN FOCUS
169011879	https://volunteer.ala.org.au/validate/task/169011879	Valid		system	Tile_002-029-000_0-000.jpg				2021-03-16 06:30:00		NO		IN FOCUS
169011879	https://volunteer.ala.org.au/validate/task/169011879	Valid		system	Tile_002-029-000_0-000.jpg			2021-03-16 06:30:00	2021-03-16 06:30:00		NO		IN FOCUS
169011880	https://volunteer.ala.org.au/validate/task/169011880	Valid		system	Tile_002-030-000_0-000.jpg	valid			2021-03-16 06:30:00		NO		IN FOCUS
169011880	https://volunteer.ala.org.au/validate/task/169011880	Valid		system	Tile_002-030-000_0-000.jpg			2021-03-15 19:46:00	2021-03-16 06:30:00		NO		IN FOCUS
169011880	https://volunteer.ala.org.au/validate/task/169011880	Valid		system	Tile_002-030-000_0-000.jpg			2021-03-16 06:30:00	2021-03-16 06:30:00		NO		IN FOCUS
169011880	https://volunteer.ala.org.au/validate/task/169011880	Valid		system	Tile_002-030-000_0-000.jpg			2021-03-15 18:51:00	2021-03-16 06:30:00		NO		IN FOCUS
169011881	https://volunteer.ala.org.au/validate/task/169011881	Valid		system	Tile_002-031-000_0-000.jpg	valid		2021-03-15 19:46:00	2021-03-16 06:31:00				OUT OF FOCUS
169011881	https://volunteer.ala.org.au/validate/task/169011881	Valid		system	Tile_002-031-000_0-000.jpg			2021-03-16 06:31:00	2021-03-16 06:31:00				OUT OF FOCUS
169011881	https://volunteer.ala.org.au/validate/task/169011881	Valid		system	Tile_002-031-000_0-000.jpg			2021-03-15 18:52:00	2021-03-16 06:31:00				OUT OF FOCUS
169011881	https://volunteer.ala.org.au/validate/task/169011881	Valid		system	Tile_002-031-000_0-000.jpg				2021-03-16 06:31:00				OUT OF FOCUS
169011882	https://volunteer.ala.org.au/validate/task/169011882	Valid		system	Tile_002-032-000_0-000.jpg	valid		2021-03-15 18:52:00	2021-03-16 06:31:00		NO		IN FOCUS
169011882	https://volunteer.ala.org.au/validate/task/169011882	Valid		system	Tile_002-032-000_0-000.jpg			2021-03-15 19:46:00	2021-03-16 06:31:00		NO		IN FOCUS
169011882	https://volunteer.ala.org.au/validate/task/169011882	Valid		system	Tile_002-032-000_0-000.jpg			2021-03-16 06:31:00	2021-03-16 06:31:00		NO		IN FOCUS
169011882	https://volunteer.ala.org.au/validate/task/169011882	Valid		system	Tile_002-032-000_0-000.jpg				2021-03-16 06:31:00		NO		IN FOCUS
169011883	https://volunteer.ala.org.au/validate/task/169011883	Valid		system	Tile_002-033-000_0-000.jpg	valid		2021-03-16 06:32:00	2021-03-16 06:32:00		NO		IN FOCUS
169011883	https://volunteer.ala.org.au/validate/task/169011883	Valid		system	Tile_002-033-000_0-000.jpg				2021-03-16 06:32:00		NO		IN FOCUS
169011883	https://volunteer.ala.org.au/validate/task/169011883	Valid		system	Tile_002-033-000_0-000.jpg			2021-03-15 18:52:00	2021-03-16 06:32:00		NO		IN FOCUS
169011883	https://volunteer.ala.org.au/validate/task/169011883	Valid		system	Tile_002-033-000_0-000.jpg			2021-03-15 19:47:00	2021-03-16 06:32:00		NO		IN FOCUS
169011884	https://volunteer.ala.org.au/validate/task/169011884	Valid		system	Tile_002-034-000_0-000.jpg	valid		2021-03-15 19:47:00	2021-03-16 08:34:00		NO		IN FOCUS
169011884	https://volunteer.ala.org.au/validate/task/169011884	Valid		system	Tile_002-034-000_0-000.jpg			2021-03-15 18:52:00	2021-03-16 08:34:00		NO		IN FOCUS
169011884	https://volunteer.ala.org.au/validate/task/169011884	Valid		system	Tile_002-034-000_0-000.jpg				2021-03-16 08:34:00		NO		IN FOCUS
169011884	https://volunteer.ala.org.au/validate/task/169011884	Valid		system	Tile_002-034-000_0-000.jpg			2021-03-16 08:34:00	2021-03-16 08:34:00		NO		IN FOCUS
169011885	https://volunteer.ala.org.au/validate/task/169011885	Valid		system	Tile_002-035-000_0-000.jpg	valid		2021-03-16 08:34:00	2021-03-16 08:34:00		NO		IN FOCUS
169011885	https://volunteer.ala.org.au/validate/task/169011885	Valid		system	Tile_002-035-000_0-000.jpg			2021-03-15 19:48:00	2021-03-16 08:34:00		NO		IN FOCUS
169011885	https://volunteer.ala.org.au/validate/task/169011885	Valid		system	Tile_002-035-000_0-000.jpg				2021-03-16 08:34:00		NO		IN FOCUS
169011885	https://volunteer.ala.org.au/validate/task/169011885	Valid		system	Tile_002-035-000_0-000.jpg			2021-03-15 18:52:00	2021-03-16 08:34:00		NO		IN FOCUS
169011886	https://volunteer.ala.org.au/validate/task/169011886	Valid		system	Tile_002-036-000_0-000.jpg	valid		2021-03-15 18:53:00	2021-03-16 08:35:00		NO		IN FOCUS
169011886	https://volunteer.ala.org.au/validate/task/169011886	Valid		system	Tile_002-036-000_0-000.jpg			2021-03-16 08:35:00	2021-03-16 08:35:00		NO		IN FOCUS
169011886	https://volunteer.ala.org.au/validate/task/169011886	Valid		system	Tile_002-036-000_0-000.jpg			2021-03-15 19:48:00	2021-03-16 08:35:00		NO		IN FOCUS
169011886	https://volunteer.ala.org.au/validate/task/169011886	Valid		system	Tile_002-036-000_0-000.jpg				2021-03-16 08:35:00		NO		IN FOCUS
169011887	https://volunteer.ala.org.au/validate/task/169011887	Valid		system	Tile_002-037-000_0-000.jpg	valid		2021-03-16 08:35:00	2021-03-16 08:35:00		NO		IN FOCUS
169011887	https://volunteer.ala.org.au/validate/task/169011887	Valid		system	Tile_002-037-000_0-000.jpg			2021-03-15 19:49:00	2021-03-16 08:35:00		NO		IN FOCUS
169011887	https://volunteer.ala.org.au/validate/task/169011887	Valid		system	Tile_002-037-000_0-000.jpg				2021-03-16 08:35:00		NO		IN FOCUS
169011887	https://volunteer.ala.org.au/validate/task/169011887	Valid		system	Tile_002-037-000_0-000.jpg			2021-03-15 18:53:00	2021-03-16 08:35:00		NO		IN FOCUS
169011888	https://volunteer.ala.org.au/validate/task/169011888	Valid		system	Tile_002-038-000_0-000.jpg	valid		2021-03-16 08:36:00	2021-03-16 08:36:00		NO		IN FOCUS
169011888	https://volunteer.ala.org.au/validate/task/169011888	Valid		system	Tile_002-038-000_0-000.jpg				2021-03-16 08:36:00		NO		IN FOCUS
169011888	https://volunteer.ala.org.au/validate/task/169011888	Valid		system	Tile_002-038-000_0-000.jpg			2021-03-15 18:53:00	2021-03-16 08:36:00		NO		IN FOCUS
169011888	https://volunteer.ala.org.au/validate/task/169011888	Valid		system	Tile_002-038-000_0-000.jpg			2021-03-15 19:49:00	2021-03-16 08:36:00		NO		IN FOCUS
169011889	https://volunteer.ala.org.au/validate/task/169011889	Valid		system	Tile_002-039-000_0-000.jpg	valid		2021-03-15 18:53:00	2021-03-16 08:36:00		NO		IN FOCUS
169011889	https://volunteer.ala.org.au/validate/task/169011889	Valid		system	Tile_002-039-000_0-000.jpg				2021-03-16 08:36:00		NO		IN FOCUS
169011889	https://volunteer.ala.org.au/validate/task/169011889	Valid		system	Tile_002-039-000_0-000.jpg			2021-03-15 19:50:00	2021-03-16 08:36:00		NO		IN FOCUS
169011889	https://volunteer.ala.org.au/validate/task/169011889	Valid		system	Tile_002-039-000_0-000.jpg			2021-03-16 08:36:00	2021-03-16 08:36:00		NO		IN FOCUS
169011890	https://volunteer.ala.org.au/validate/task/169011890	Valid		system	Tile_002-040-000_0-000.jpg	valid			2021-03-16 08:37:00		NO		IN FOCUS
169011890	https://volunteer.ala.org.au/validate/task/169011890	Valid		system	Tile_002-040-000_0-000.jpg			2021-03-16 08:37:00	2021-03-16 08:37:00		NO		IN FOCUS
169011890	https://volunteer.ala.org.au/validate/task/169011890	Valid		system	Tile_002-040-000_0-000.jpg			2021-03-15 18:53:00	2021-03-16 08:37:00		NO		IN FOCUS
169011890	https://volunteer.ala.org.au/validate/task/169011890	Valid		system	Tile_002-040-000_0-000.jpg			2021-03-15 19:50:00	2021-03-16 08:37:00		NO		IN FOCUS
169011891	https://volunteer.ala.org.au/validate/task/169011891	Valid		system	Tile_002-041-000_0-000.jpg	valid			2021-03-16 08:37:00		NO		IN FOCUS
169011891	https://volunteer.ala.org.au/validate/task/169011891	Valid		system	Tile_002-041-000_0-000.jpg			2021-03-16 08:37:00	2021-03-16 08:37:00		NO		IN FOCUS
169011891	https://volunteer.ala.org.au/validate/task/169011891	Valid		system	Tile_002-041-000_0-000.jpg			2021-03-15 19:51:00	2021-03-16 08:37:00		NO		IN FOCUS
169011891	https://volunteer.ala.org.au/validate/task/169011891	Valid		system	Tile_002-041-000_0-000.jpg			2021-03-15 18:54:00	2021-03-16 08:37:00		NO		IN FOCUS
169011892	https://volunteer.ala.org.au/validate/task/169011892	Valid		system	Tile_002-042-000_0-000.jpg	valid		2021-03-15 18:54:00	2021-03-16 08:38:00		NO		IN FOCUS
169011892	https://volunteer.ala.org.au/validate/task/169011892	Valid		system	Tile_002-042-000_0-000.jpg				2021-03-16 08:38:00		NO		IN FOCUS
169011892	https://volunteer.ala.org.au/validate/task/169011892	Valid		system	Tile_002-042-000_0-000.jpg			2021-03-16 08:38:00	2021-03-16 08:38:00		NO		IN FOCUS
169011892	https://volunteer.ala.org.au/validate/task/169011892	Valid		system	Tile_002-042-000_0-000.jpg			2021-03-15 19:51:00	2021-03-16 08:38:00		NO		IN FOCUS
169011893	https://volunteer.ala.org.au/validate/task/169011893	Valid		system	Tile_002-043-000_0-000.jpg	valid		2021-03-16 08:38:00	2021-03-16 08:38:00		NO		IN FOCUS
169011893	https://volunteer.ala.org.au/validate/task/169011893	Valid		system	Tile_002-043-000_0-000.jpg				2021-03-16 08:38:00		NO		IN FOCUS
169011893	https://volunteer.ala.org.au/validate/task/169011893	Valid		system	Tile_002-043-000_0-000.jpg			2021-03-15 19:51:00	2021-03-16 08:38:00		NO		IN FOCUS
169011893	https://volunteer.ala.org.au/validate/task/169011893	Valid		system	Tile_002-043-000_0-000.jpg			2021-03-15 18:54:00	2021-03-16 08:38:00		NO		IN FOCUS
169011894	https://volunteer.ala.org.au/validate/task/169011894	Valid		system	Tile_002-044-000_0-000.jpg	valid		2021-03-15 19:52:00	2021-03-16 08:38:00		NO		IN FOCUS
169011894	https://volunteer.ala.org.au/validate/task/169011894	Valid		system	Tile_002-044-000_0-000.jpg			2021-03-16 08:38:00	2021-03-16 08:38:00		NO		IN FOCUS
169011894	https://volunteer.ala.org.au/validate/task/169011894	Valid		system	Tile_002-044-000_0-000.jpg			2021-03-15 18:54:00	2021-03-16 08:38:00		NO		IN FOCUS
169011894	https://volunteer.ala.org.au/validate/task/169011894	Valid		system	Tile_002-044-000_0-000.jpg				2021-03-16 08:38:00		NO		IN FOCUS
169011895	https://volunteer.ala.org.au/validate/task/169011895	Valid		system	Tile_002-045-000_0-000.jpg	valid		2021-03-15 18:54:00	2021-03-16 08:38:00		NO		IN FOCUS
169011895	https://volunteer.ala.org.au/validate/task/169011895	Valid		system	Tile_002-045-000_0-000.jpg			2021-03-16 08:38:00	2021-03-16 08:38:00		NO		IN FOCUS
169011895	https://volunteer.ala.org.au/validate/task/169011895	Valid		system	Tile_002-045-000_0-000.jpg				2021-03-16 08:38:00		NO		IN FOCUS
169011895	https://volunteer.ala.org.au/validate/task/169011895	Valid		system	Tile_002-045-000_0-000.jpg			2021-03-15 19:52:00	2021-03-16 08:38:00		NO		IN FOCUS
169011897	https://volunteer.ala.org.au/validate/task/169011897	Valid		system	Tile_002-047-000_0-000.jpg	valid		2021-03-15 18:55:00	2021-03-16 08:39:00		NO		IN FOCUS
169011897	https://volunteer.ala.org.au/validate/task/169011897	Valid		system	Tile_002-047-000_0-000.jpg			2021-03-15 19:53:00	2021-03-16 08:39:00		NO		IN FOCUS
169011897	https://volunteer.ala.org.au/validate/task/169011897	Valid		system	Tile_002-047-000_0-000.jpg				2021-03-16 08:39:00		NO		IN FOCUS
169011897	https://volunteer.ala.org.au/validate/task/169011897	Valid		system	Tile_002-047-000_0-000.jpg			2021-03-16 08:39:00	2021-03-16 08:39:00		NO		IN FOCUS
169011898	https://volunteer.ala.org.au/validate/task/169011898	Valid		system	Tile_002-048-000_0-000.jpg	valid			2021-03-16 08:40:00		NO		IN FOCUS
169011898	https://volunteer.ala.org.au/validate/task/169011898	Valid		system	Tile_002-048-000_0-000.jpg			2021-03-16 08:40:00	2021-03-16 08:40:00		NO		IN FOCUS
169011898	https://volunteer.ala.org.au/validate/task/169011898	Valid		system	Tile_002-048-000_0-000.jpg			2021-03-15 19:53:00	2021-03-16 08:40:00		NO		IN FOCUS
169011898	https://volunteer.ala.org.au/validate/task/169011898	Valid		system	Tile_002-048-000_0-000.jpg			2021-03-15 18:55:00	2021-03-16 08:40:00		NO		IN FOCUS
169011899	https://volunteer.ala.org.au/validate/task/169011899	Valid		system	Tile_002-049-000_0-000.jpg	valid		2021-03-15 19:53:00	2021-03-16 08:40:00		NO		IN FOCUS
169011899	https://volunteer.ala.org.au/validate/task/169011899	Valid		system	Tile_002-049-000_0-000.jpg			2021-03-16 08:40:00	2021-03-16 08:40:00		NO		IN FOCUS
169011899	https://volunteer.ala.org.au/validate/task/169011899	Valid		system	Tile_002-049-000_0-000.jpg				2021-03-16 08:40:00		NO		IN FOCUS
169011899	https://volunteer.ala.org.au/validate/task/169011899	Valid		system	Tile_002-049-000_0-000.jpg			2021-03-15 18:55:00	2021-03-16 08:40:00		NO		IN FOCUS
169011900	https://volunteer.ala.org.au/validate/task/169011900	Valid		system	Tile_002-050-000_0-000.jpg	valid		2021-03-15 18:55:00	2021-03-16 08:40:00		NO		IN FOCUS
169011900	https://volunteer.ala.org.au/validate/task/169011900	Valid		system	Tile_002-050-000_0-000.jpg			2021-03-15 19:54:00	2021-03-16 08:40:00		NO		IN FOCUS
169011900	https://volunteer.ala.org.au/validate/task/169011900	Valid		system	Tile_002-050-000_0-000.jpg			2021-03-16 08:40:00	2021-03-16 08:40:00		NO		IN FOCUS
169011900	https://volunteer.ala.org.au/validate/task/169011900	Valid		system	Tile_002-050-000_0-000.jpg				2021-03-16 08:40:00		NO		IN FOCUS
169011901	https://volunteer.ala.org.au/validate/task/169011901	Valid		system	Tile_002-051-000_0-000.jpg	valid		2021-03-15 18:55:00	2021-03-16 08:41:00		NO		IN FOCUS
169011901	https://volunteer.ala.org.au/validate/task/169011901	Valid		system	Tile_002-051-000_0-000.jpg			2021-03-15 19:54:00	2021-03-16 08:41:00		NO		IN FOCUS
169011901	https://volunteer.ala.org.au/validate/task/169011901	Valid		system	Tile_002-051-000_0-000.jpg				2021-03-16 08:41:00		NO		IN FOCUS
169011901	https://volunteer.ala.org.au/validate/task/169011901	Valid		system	Tile_002-051-000_0-000.jpg			2021-03-16 08:41:00	2021-03-16 08:41:00		NO		IN FOCUS
169011903	https://volunteer.ala.org.au/validate/task/169011903	Valid		system	Tile_002-053-000_0-000.jpg	valid			2021-03-16 08:42:00		NO		IN FOCUS
169011903	https://volunteer.ala.org.au/validate/task/169011903	Valid		system	Tile_002-053-000_0-000.jpg			2021-03-16 08:42:00	2021-03-16 08:42:00		NO		IN FOCUS
169011903	https://volunteer.ala.org.au/validate/task/169011903	Valid		system	Tile_002-053-000_0-000.jpg			2021-03-15 19:55:00	2021-03-16 08:42:00		NO		IN FOCUS
169011903	https://volunteer.ala.org.au/validate/task/169011903	Valid		system	Tile_002-053-000_0-000.jpg			2021-03-15 18:56:00	2021-03-16 08:42:00		NO		IN FOCUS
169011904	https://volunteer.ala.org.au/validate/task/169011904	Valid		system	Tile_002-054-000_0-000.jpg	valid		2021-03-15 18:56:00	2021-03-16 08:43:00		NO		IN FOCUS
169011904	https://volunteer.ala.org.au/validate/task/169011904	Valid		system	Tile_002-054-000_0-000.jpg			2021-03-15 19:55:00	2021-03-16 08:43:00		NO		IN FOCUS
169011904	https://volunteer.ala.org.au/validate/task/169011904	Valid		system	Tile_002-054-000_0-000.jpg				2021-03-16 08:43:00		NO		IN FOCUS
169011904	https://volunteer.ala.org.au/validate/task/169011904	Valid		system	Tile_002-054-000_0-000.jpg			2021-03-16 08:43:00	2021-03-16 08:43:00		NO		IN FOCUS
169011905	https://volunteer.ala.org.au/validate/task/169011905	Valid		system	Tile_002-055-000_0-000.jpg	valid		2021-03-15 18:56:00	2021-03-16 08:43:00		NO		IN FOCUS
169011905	https://volunteer.ala.org.au/validate/task/169011905	Valid		system	Tile_002-055-000_0-000.jpg			2021-03-15 19:55:00	2021-03-16 08:43:00		NO		IN FOCUS
169011905	https://volunteer.ala.org.au/validate/task/169011905	Valid		system	Tile_002-055-000_0-000.jpg			2021-03-16 08:43:00	2021-03-16 08:43:00		NO		IN FOCUS
169011905	https://volunteer.ala.org.au/validate/task/169011905	Valid		system	Tile_002-055-000_0-000.jpg				2021-03-16 08:43:00		NO		IN FOCUS
169011906	https://volunteer.ala.org.au/validate/task/169011906	Valid		system	Tile_002-056-000_0-000.jpg	valid		2021-03-16 08:43:00	2021-03-16 08:43:00		NO		IN FOCUS
169011906	https://volunteer.ala.org.au/validate/task/169011906	Valid		system	Tile_002-056-000_0-000.jpg				2021-03-16 08:43:00		NO		IN FOCUS
169011906	https://volunteer.ala.org.au/validate/task/169011906	Valid		system	Tile_002-056-000_0-000.jpg			2021-03-15 18:56:00	2021-03-16 08:43:00		NO		IN FOCUS
169011906	https://volunteer.ala.org.au/validate/task/169011906	Valid		system	Tile_002-056-000_0-000.jpg			2021-03-15 19:56:00	2021-03-16 08:43:00		NO		IN FOCUS
169011908	https://volunteer.ala.org.au/validate/task/169011908	Valid		system	Tile_002-058-000_0-000.jpg	valid		2021-03-15 18:57:00	2021-03-16 08:44:00		NO		IN FOCUS
169011908	https://volunteer.ala.org.au/validate/task/169011908	Valid		system	Tile_002-058-000_0-000.jpg			2021-03-15 19:56:00	2021-03-16 08:44:00		NO		IN FOCUS
169011908	https://volunteer.ala.org.au/validate/task/169011908	Valid		system	Tile_002-058-000_0-000.jpg				2021-03-16 08:44:00		NO		IN FOCUS
169011908	https://volunteer.ala.org.au/validate/task/169011908	Valid		system	Tile_002-058-000_0-000.jpg			2021-03-16 08:44:00	2021-03-16 08:44:00		NO		IN FOCUS
169011909	https://volunteer.ala.org.au/validate/task/169011909	Valid		system	Tile_002-059-000_0-000.jpg	valid		2021-03-16 08:44:00	2021-03-16 08:44:00		NO		IN FOCUS
169011909	https://volunteer.ala.org.au/validate/task/169011909	Valid		system	Tile_002-059-000_0-000.jpg				2021-03-16 08:44:00		NO		IN FOCUS
169011909	https://volunteer.ala.org.au/validate/task/169011909	Valid		system	Tile_002-059-000_0-000.jpg			2021-03-15 19:57:00	2021-03-16 08:44:00		NO		IN FOCUS
169011909	https://volunteer.ala.org.au/validate/task/169011909	Valid		system	Tile_002-059-000_0-000.jpg			2021-03-15 18:57:00	2021-03-16 08:44:00		NO		IN FOCUS
169011912	https://volunteer.ala.org.au/validate/task/169011912	Valid		system	Tile_003-002-000_0-000.jpg	valid		2021-03-16 08:45:00	2021-03-16 08:45:00		NO		IN FOCUS
169011912	https://volunteer.ala.org.au/validate/task/169011912	Valid		system	Tile_003-002-000_0-000.jpg				2021-03-16 08:45:00		NO		IN FOCUS
169011912	https://volunteer.ala.org.au/validate/task/169011912	Valid		system	Tile_003-002-000_0-000.jpg			2021-03-15 19:57:00	2021-03-16 08:45:00		NO		IN FOCUS
169011912	https://volunteer.ala.org.au/validate/task/169011912	Valid		system	Tile_003-002-000_0-000.jpg			2021-03-15 18:57:00	2021-03-16 08:45:00		NO		IN FOCUS
169011913	https://volunteer.ala.org.au/validate/task/169011913	Valid		system	Tile_003-003-000_0-000.jpg	valid		2021-03-15 19:57:00	2021-03-16 08:46:00		NO		IN FOCUS
169011913	https://volunteer.ala.org.au/validate/task/169011913	Valid		system	Tile_003-003-000_0-000.jpg			2021-03-15 18:58:00	2021-03-16 08:46:00		NO		IN FOCUS
169011913	https://volunteer.ala.org.au/validate/task/169011913	Valid		system	Tile_003-003-000_0-000.jpg				2021-03-16 08:46:00		NO		IN FOCUS
169011913	https://volunteer.ala.org.au/validate/task/169011913	Valid		system	Tile_003-003-000_0-000.jpg			2021-03-16 08:46:00	2021-03-16 08:46:00		NO		IN FOCUS
169011914	https://volunteer.ala.org.au/validate/task/169011914	Valid		system	Tile_003-004-000_0-000.jpg	valid			2021-03-16 08:46:00		NO		IN FOCUS
169011914	https://volunteer.ala.org.au/validate/task/169011914	Valid		system	Tile_003-004-000_0-000.jpg			2021-03-15 18:58:00	2021-03-16 08:46:00		NO		IN FOCUS
169011914	https://volunteer.ala.org.au/validate/task/169011914	Valid		system	Tile_003-004-000_0-000.jpg			2021-03-16 08:46:00	2021-03-16 08:46:00		NO		IN FOCUS
169011914	https://volunteer.ala.org.au/validate/task/169011914	Valid		system	Tile_003-004-000_0-000.jpg			2021-03-15 19:58:00	2021-03-16 08:46:00		NO		IN FOCUS
169011917	https://volunteer.ala.org.au/validate/task/169011917	Valid		system	Tile_003-007-000_0-000.jpg	valid		2021-03-15 19:58:00	2021-03-16 08:47:00		NO		IN FOCUS
169011917	https://volunteer.ala.org.au/validate/task/169011917	Valid		system	Tile_003-007-000_0-000.jpg				2021-03-16 08:47:00		NO		IN FOCUS
169011917	https://volunteer.ala.org.au/validate/task/169011917	Valid		system	Tile_003-007-000_0-000.jpg			2021-03-16 08:47:00	2021-03-16 08:47:00		NO		IN FOCUS
169011917	https://volunteer.ala.org.au/validate/task/169011917	Valid		system	Tile_003-007-000_0-000.jpg			2021-03-15 18:58:00	2021-03-16 08:47:00		NO		IN FOCUS
169011920	https://volunteer.ala.org.au/validate/task/169011920	Valid		system	Tile_003-010-000_0-000.jpg	valid			2021-03-16 08:48:00		NO		IN FOCUS
169011920	https://volunteer.ala.org.au/validate/task/169011920	Valid		system	Tile_003-010-000_0-000.jpg			2021-03-15 19:59:00	2021-03-16 08:48:00		NO		IN FOCUS
169011920	https://volunteer.ala.org.au/validate/task/169011920	Valid		system	Tile_003-010-000_0-000.jpg			2021-03-16 08:48:00	2021-03-16 08:48:00		NO		IN FOCUS
169011920	https://volunteer.ala.org.au/validate/task/169011920	Valid		system	Tile_003-010-000_0-000.jpg			2021-03-15 18:59:00	2021-03-16 08:48:00		NO		IN FOCUS
169011921	https://volunteer.ala.org.au/validate/task/169011921	Valid		system	Tile_003-011-000_0-000.jpg	valid		2021-03-16 08:48:00	2021-03-16 08:48:00		NO		IN FOCUS
169011921	https://volunteer.ala.org.au/validate/task/169011921	Valid		system	Tile_003-011-000_0-000.jpg				2021-03-16 08:48:00		NO		IN FOCUS
169011921	https://volunteer.ala.org.au/validate/task/169011921	Valid		system	Tile_003-011-000_0-000.jpg			2021-03-15 18:59:00	2021-03-16 08:48:00		NO		IN FOCUS
169011921	https://volunteer.ala.org.au/validate/task/169011921	Valid		system	Tile_003-011-000_0-000.jpg			2021-03-15 19:59:00	2021-03-16 08:48:00		NO		IN FOCUS
169011922	https://volunteer.ala.org.au/validate/task/169011922	Valid		system	Tile_003-012-000_0-000.jpg	valid		2021-03-16 08:49:00	2021-03-16 08:49:00		NO		IN FOCUS
169011922	https://volunteer.ala.org.au/validate/task/169011922	Valid		system	Tile_003-012-000_0-000.jpg				2021-03-16 08:49:00		NO		IN FOCUS
169011922	https://volunteer.ala.org.au/validate/task/169011922	Valid		system	Tile_003-012-000_0-000.jpg			2021-03-15 19:59:00	2021-03-16 08:49:00		NO		IN FOCUS
169011922	https://volunteer.ala.org.au/validate/task/169011922	Valid		system	Tile_003-012-000_0-000.jpg			2021-03-15 18:59:00	2021-03-16 08:49:00		NO		IN FOCUS
169011924	https://volunteer.ala.org.au/validate/task/169011924	Valid		system	Tile_003-014-000_0-000.jpg	valid		2021-03-15 20:00:00	2021-03-16 08:49:00		NO		IN FOCUS
169011924	https://volunteer.ala.org.au/validate/task/169011924	Valid		system	Tile_003-014-000_0-000.jpg				2021-03-16 08:49:00		NO		IN FOCUS
169011924	https://volunteer.ala.org.au/validate/task/169011924	Valid		system	Tile_003-014-000_0-000.jpg			2021-03-16 08:49:00	2021-03-16 08:49:00		NO		IN FOCUS
169011924	https://volunteer.ala.org.au/validate/task/169011924	Valid		system	Tile_003-014-000_0-000.jpg			2021-03-15 19:00:00	2021-03-16 08:49:00		NO		IN FOCUS
169011925	https://volunteer.ala.org.au/validate/task/169011925	Valid		system	Tile_003-015-000_0-000.jpg	valid		2021-03-15 19:00:00	2021-03-16 08:49:00		NO		IN FOCUS
169011925	https://volunteer.ala.org.au/validate/task/169011925	Valid		system	Tile_003-015-000_0-000.jpg			2021-03-15 20:00:00	2021-03-16 08:49:00		NO		IN FOCUS
169011925	https://volunteer.ala.org.au/validate/task/169011925	Valid		system	Tile_003-015-000_0-000.jpg				2021-03-16 08:49:00		NO		IN FOCUS
169011925	https://volunteer.ala.org.au/validate/task/169011925	Valid		system	Tile_003-015-000_0-000.jpg			2021-03-16 08:49:00	2021-03-16 08:49:00		NO		IN FOCUS
169011926	https://volunteer.ala.org.au/validate/task/169011926	Valid		system	Tile_003-016-000_0-000.jpg	no microfossil, valid		2021-03-15 20:00:00	2021-03-16 08:50:00		NO		IN FOCUS
169011926	https://volunteer.ala.org.au/validate/task/169011926	Valid		system	Tile_003-016-000_0-000.jpg	possible plant/insect material		2021-03-15 19:00:00	2021-03-16 08:50:00		NO		IN FOCUS
169011926	https://volunteer.ala.org.au/validate/task/169011926	Valid		system	Tile_003-016-000_0-000.jpg			2021-03-16 08:50:00	2021-03-16 08:50:00		NO		IN FOCUS
169011926	https://volunteer.ala.org.au/validate/task/169011926	Valid		system	Tile_003-016-000_0-000.jpg				2021-03-16 08:50:00		NO		IN FOCUS
169011927	https://volunteer.ala.org.au/validate/task/169011927	Valid		system	Tile_003-017-000_0-000.jpg	valid		2021-03-15 19:00:00	2021-03-16 08:50:00		NO		IN FOCUS
169011927	https://volunteer.ala.org.au/validate/task/169011927	Valid		system	Tile_003-017-000_0-000.jpg			2021-03-15 20:00:00	2021-03-16 08:50:00		NO		IN FOCUS
169011927	https://volunteer.ala.org.au/validate/task/169011927	Valid		system	Tile_003-017-000_0-000.jpg			2021-03-16 08:50:00	2021-03-16 08:50:00		NO		IN FOCUS
169011927	https://volunteer.ala.org.au/validate/task/169011927	Valid		system	Tile_003-017-000_0-000.jpg				2021-03-16 08:50:00		NO		IN FOCUS
169011928	https://volunteer.ala.org.au/validate/task/169011928	Valid		system	Tile_003-018-000_0-000.jpg	valid		2021-03-16 08:50:00	2021-03-16 08:50:00		NO		IN FOCUS
169011928	https://volunteer.ala.org.au/validate/task/169011928	Valid		system	Tile_003-018-000_0-000.jpg			2021-03-15 19:01:00	2021-03-16 08:50:00		NO		IN FOCUS
169011928	https://volunteer.ala.org.au/validate/task/169011928	Valid		system	Tile_003-018-000_0-000.jpg			2021-03-15 20:01:00	2021-03-16 08:50:00		NO		IN FOCUS
169011928	https://volunteer.ala.org.au/validate/task/169011928	Valid		system	Tile_003-018-000_0-000.jpg				2021-03-16 08:50:00		NO		IN FOCUS
169011929	https://volunteer.ala.org.au/validate/task/169011929	Valid		system	Tile_003-019-000_0-000.jpg	valid		2021-03-15 19:01:00	2021-03-16 08:51:00		NO		IN FOCUS
169011929	https://volunteer.ala.org.au/validate/task/169011929	Valid		system	Tile_003-019-000_0-000.jpg			2021-03-15 20:01:00	2021-03-16 08:51:00		NO		IN FOCUS
169011929	https://volunteer.ala.org.au/validate/task/169011929	Valid		system	Tile_003-019-000_0-000.jpg				2021-03-16 08:51:00		NO		IN FOCUS
169011929	https://volunteer.ala.org.au/validate/task/169011929	Valid		system	Tile_003-019-000_0-000.jpg			2021-03-16 08:51:00	2021-03-16 08:51:00		NO		IN FOCUS
169011930	https://volunteer.ala.org.au/validate/task/169011930	Valid		system	Tile_003-020-000_0-000.jpg	valid			2021-03-16 08:51:00		NO		IN FOCUS
169011930	https://volunteer.ala.org.au/validate/task/169011930	Valid		system	Tile_003-020-000_0-000.jpg			2021-03-15 20:01:00	2021-03-16 08:51:00		NO		IN FOCUS
169011930	https://volunteer.ala.org.au/validate/task/169011930	Valid		system	Tile_003-020-000_0-000.jpg			2021-03-16 08:51:00	2021-03-16 08:51:00		NO		IN FOCUS
169011930	https://volunteer.ala.org.au/validate/task/169011930	Valid		system	Tile_003-020-000_0-000.jpg			2021-03-15 19:01:00	2021-03-16 08:51:00		NO		IN FOCUS
169011932	https://volunteer.ala.org.au/validate/task/169011932	Valid		system	Tile_003-022-000_0-000.jpg	valid		2021-03-15 20:02:00	2021-03-16 08:53:00		NO		IN FOCUS
169011932	https://volunteer.ala.org.au/validate/task/169011932	Valid		system	Tile_003-022-000_0-000.jpg				2021-03-16 08:53:00		NO		IN FOCUS
169011932	https://volunteer.ala.org.au/validate/task/169011932	Valid		system	Tile_003-022-000_0-000.jpg			2021-03-16 08:53:00	2021-03-16 08:53:00		NO		IN FOCUS
169011932	https://volunteer.ala.org.au/validate/task/169011932	Valid		system	Tile_003-022-000_0-000.jpg			2021-03-15 19:01:00	2021-03-16 08:53:00		NO		IN FOCUS
169011933	https://volunteer.ala.org.au/validate/task/169011933	Valid		system	Tile_003-023-000_0-000.jpg	valid		2021-03-15 19:01:00	2021-03-16 08:53:00		NO		IN FOCUS
169011933	https://volunteer.ala.org.au/validate/task/169011933	Valid		system	Tile_003-023-000_0-000.jpg			2021-03-15 20:02:00	2021-03-16 08:53:00		NO		IN FOCUS
169011933	https://volunteer.ala.org.au/validate/task/169011933	Valid		system	Tile_003-023-000_0-000.jpg			2021-03-16 08:53:00	2021-03-16 08:53:00		NO		IN FOCUS
169011933	https://volunteer.ala.org.au/validate/task/169011933	Valid		system	Tile_003-023-000_0-000.jpg				2021-03-16 08:53:00		NO		IN FOCUS
169011934	https://volunteer.ala.org.au/validate/task/169011934	Valid		system	Tile_003-024-000_0-000.jpg	valid		2021-03-16 08:54:00	2021-03-16 08:54:00		NO		IN FOCUS
169011934	https://volunteer.ala.org.au/validate/task/169011934	Valid		system	Tile_003-024-000_0-000.jpg				2021-03-16 08:54:00		NO		IN FOCUS
169011934	https://volunteer.ala.org.au/validate/task/169011934	Valid		system	Tile_003-024-000_0-000.jpg			2021-03-15 19:01:00	2021-03-16 08:54:00		NO		IN FOCUS
169011934	https://volunteer.ala.org.au/validate/task/169011934	Valid		system	Tile_003-024-000_0-000.jpg			2021-03-15 20:02:00	2021-03-16 08:54:00		NO		IN FOCUS
169011936	https://volunteer.ala.org.au/validate/task/169011936	Valid		system	Tile_003-026-000_0-000.jpg	valid		2021-03-15 20:03:00	2021-03-16 08:57:00		NO		IN FOCUS
169011936	https://volunteer.ala.org.au/validate/task/169011936	Valid		system	Tile_003-026-000_0-000.jpg			2021-03-15 19:03:00	2021-03-16 08:57:00		NO		IN FOCUS
169011936	https://volunteer.ala.org.au/validate/task/169011936	Valid		system	Tile_003-026-000_0-000.jpg				2021-03-16 08:57:00		NO		IN FOCUS
169011936	https://volunteer.ala.org.au/validate/task/169011936	Valid		system	Tile_003-026-000_0-000.jpg			2021-03-16 08:57:00	2021-03-16 08:57:00		NO		IN FOCUS
169011937	https://volunteer.ala.org.au/validate/task/169011937	Valid		system	Tile_003-027-000_0-000.jpg	valid		2021-03-15 19:04:00	2021-03-16 08:59:00		NO		IN FOCUS
169011937	https://volunteer.ala.org.au/validate/task/169011937	Valid		system	Tile_003-027-000_0-000.jpg				2021-03-16 08:59:00		NO		IN FOCUS
169011937	https://volunteer.ala.org.au/validate/task/169011937	Valid		system	Tile_003-027-000_0-000.jpg			2021-03-15 20:03:00	2021-03-16 08:59:00		NO		IN FOCUS
169011937	https://volunteer.ala.org.au/validate/task/169011937	Valid		system	Tile_003-027-000_0-000.jpg			2021-03-16 08:59:00	2021-03-16 08:59:00		NO		IN FOCUS
169011938	https://volunteer.ala.org.au/validate/task/169011938	Valid		system	Tile_003-028-000_0-000.jpg	valid		2021-03-15 19:04:00	2021-03-16 08:59:00		NO		IN FOCUS
169011938	https://volunteer.ala.org.au/validate/task/169011938	Valid		system	Tile_003-028-000_0-000.jpg			2021-03-15 20:03:00	2021-03-16 08:59:00		NO		IN FOCUS
169011938	https://volunteer.ala.org.au/validate/task/169011938	Valid		system	Tile_003-028-000_0-000.jpg				2021-03-16 08:59:00		NO		IN FOCUS
169011938	https://volunteer.ala.org.au/validate/task/169011938	Valid		system	Tile_003-028-000_0-000.jpg			2021-03-16 08:59:00	2021-03-16 08:59:00		NO		IN FOCUS
169011939	https://volunteer.ala.org.au/validate/task/169011939	Valid		system	Tile_003-029-000_0-000.jpg	valid		2021-03-15 20:03:00	2021-03-16 09:00:00		NO		IN FOCUS
169011939	https://volunteer.ala.org.au/validate/task/169011939	Valid		system	Tile_003-029-000_0-000.jpg			2021-03-16 09:00:00	2021-03-16 09:00:00		NO		IN FOCUS
169011939	https://volunteer.ala.org.au/validate/task/169011939	Valid		system	Tile_003-029-000_0-000.jpg				2021-03-16 09:00:00		NO		IN FOCUS
169011939	https://volunteer.ala.org.au/validate/task/169011939	Valid		system	Tile_003-029-000_0-000.jpg			2021-03-15 19:04:00	2021-03-16 09:00:00		NO		IN FOCUS
169011940	https://volunteer.ala.org.au/validate/task/169011940	Valid		system	Tile_003-030-000_0-000.jpg	valid		2021-03-15 19:04:00	2021-03-16 09:00:00		NO		IN FOCUS
169011940	https://volunteer.ala.org.au/validate/task/169011940	Valid		system	Tile_003-030-000_0-000.jpg			2021-03-15 20:04:00	2021-03-16 09:00:00		NO		IN FOCUS
169011940	https://volunteer.ala.org.au/validate/task/169011940	Valid		system	Tile_003-030-000_0-000.jpg				2021-03-16 09:00:00		NO		IN FOCUS
169011940	https://volunteer.ala.org.au/validate/task/169011940	Valid		system	Tile_003-030-000_0-000.jpg			2021-03-16 09:00:00	2021-03-16 09:00:00		NO		IN FOCUS
169011941	https://volunteer.ala.org.au/validate/task/169011941	Valid		system	Tile_003-031-000_0-000.jpg	valid			2021-03-16 09:00:00		NO		IN FOCUS
169011941	https://volunteer.ala.org.au/validate/task/169011941	Valid		system	Tile_003-031-000_0-000.jpg			2021-03-15 20:04:00	2021-03-16 09:00:00		NO		IN FOCUS
169011941	https://volunteer.ala.org.au/validate/task/169011941	Valid		system	Tile_003-031-000_0-000.jpg			2021-03-16 09:00:00	2021-03-16 09:00:00		NO		IN FOCUS
169011941	https://volunteer.ala.org.au/validate/task/169011941	Valid		system	Tile_003-031-000_0-000.jpg			2021-03-15 19:04:00	2021-03-16 09:00:00		NO		IN FOCUS
169011942	https://volunteer.ala.org.au/validate/task/169011942	Valid		system	Tile_003-032-000_0-000.jpg	valid		2021-03-15 19:04:00	2021-03-16 09:00:00				OUT OF FOCUS
169011942	https://volunteer.ala.org.au/validate/task/169011942	Valid		system	Tile_003-032-000_0-000.jpg				2021-03-16 09:00:00				OUT OF FOCUS
169011942	https://volunteer.ala.org.au/validate/task/169011942	Valid		system	Tile_003-032-000_0-000.jpg			2021-03-16 09:00:00	2021-03-16 09:00:00				OUT OF FOCUS
169011942	https://volunteer.ala.org.au/validate/task/169011942	Valid		system	Tile_003-032-000_0-000.jpg			2021-03-15 20:04:00	2021-03-16 09:00:00				OUT OF FOCUS
169011943	https://volunteer.ala.org.au/validate/task/169011943	Valid		system	Tile_003-033-000_0-000.jpg	no microfossil, possible plant/insect bottom left			2021-03-16 09:23:00		NO		IN FOCUS
169011943	https://volunteer.ala.org.au/validate/task/169011943	Valid		system	Tile_003-033-000_0-000.jpg	valid		2021-03-15 20:04:00	2021-03-16 09:23:00		NO		IN FOCUS
169011943	https://volunteer.ala.org.au/validate/task/169011943	Valid		system	Tile_003-033-000_0-000.jpg			2021-03-16 09:23:00	2021-03-16 09:23:00		NO		IN FOCUS
169011943	https://volunteer.ala.org.au/validate/task/169011943	Valid		system	Tile_003-033-000_0-000.jpg			2021-03-15 19:05:00	2021-03-16 09:23:00		NO		IN FOCUS
169011944	https://volunteer.ala.org.au/validate/task/169011944	Valid		system	Tile_003-034-000_0-000.jpg	valid		2021-03-15 19:05:00	2021-03-16 09:23:00		NO		IN FOCUS
169011944	https://volunteer.ala.org.au/validate/task/169011944	Valid		system	Tile_003-034-000_0-000.jpg			2021-03-16 09:23:00	2021-03-16 09:23:00		NO		IN FOCUS
169011944	https://volunteer.ala.org.au/validate/task/169011944	Valid		system	Tile_003-034-000_0-000.jpg				2021-03-16 09:23:00		NO		IN FOCUS
169011944	https://volunteer.ala.org.au/validate/task/169011944	Valid		system	Tile_003-034-000_0-000.jpg			2021-03-15 20:05:00	2021-03-16 09:23:00		NO		IN FOCUS
169011945	https://volunteer.ala.org.au/validate/task/169011945	Valid		system	Tile_003-035-000_0-000.jpg	valid			2021-03-16 09:24:00		NO		IN FOCUS
169011945	https://volunteer.ala.org.au/validate/task/169011945	Valid		system	Tile_003-035-000_0-000.jpg			2021-03-15 20:05:00	2021-03-16 09:24:00		NO		IN FOCUS
169011945	https://volunteer.ala.org.au/validate/task/169011945	Valid		system	Tile_003-035-000_0-000.jpg			2021-03-16 09:24:00	2021-03-16 09:24:00		NO		IN FOCUS
169011945	https://volunteer.ala.org.au/validate/task/169011945	Valid		system	Tile_003-035-000_0-000.jpg			2021-03-15 19:05:00	2021-03-16 09:24:00		NO		IN FOCUS
169011902	https://volunteer.ala.org.au/validate/task/169011902	Valid		system	Tile_002-052-000_0-000.jpg	valid		2021-03-15 19:55:00	2021-03-16 09:26:00		NO		IN FOCUS
169011902	https://volunteer.ala.org.au/validate/task/169011902	Valid		system	Tile_002-052-000_0-000.jpg				2021-03-16 09:26:00		NO		IN FOCUS
169011902	https://volunteer.ala.org.au/validate/task/169011902	Valid		system	Tile_002-052-000_0-000.jpg			2021-03-16 09:26:00	2021-03-16 09:26:00		NO		IN FOCUS
169011902	https://volunteer.ala.org.au/validate/task/169011902	Valid		system	Tile_002-052-000_0-000.jpg			2021-03-16 08:42:00	2021-03-16 09:26:00		NO		IN FOCUS
169011907	https://volunteer.ala.org.au/validate/task/169011907	Valid		system	Tile_002-057-000_0-000.jpg	valid		2021-03-16 09:26:00	2021-03-16 09:26:00		NO		IN FOCUS
169011907	https://volunteer.ala.org.au/validate/task/169011907	Valid		system	Tile_002-057-000_0-000.jpg				2021-03-16 09:26:00		NO		IN FOCUS
169011907	https://volunteer.ala.org.au/validate/task/169011907	Valid		system	Tile_002-057-000_0-000.jpg			2021-03-16 08:44:00	2021-03-16 09:26:00		NO		IN FOCUS
169011907	https://volunteer.ala.org.au/validate/task/169011907	Valid		system	Tile_002-057-000_0-000.jpg			2021-03-15 18:57:00	2021-03-16 09:26:00		NO		IN FOCUS
169011910	https://volunteer.ala.org.au/validate/task/169011910	Valid		system	Tile_002-060-000_0-000.jpg	valid			2021-03-16 09:27:00		NO		IN FOCUS
169011910	https://volunteer.ala.org.au/validate/task/169011910	Valid		system	Tile_002-060-000_0-000.jpg			2021-03-16 08:44:00	2021-03-16 09:27:00		NO		IN FOCUS
169011910	https://volunteer.ala.org.au/validate/task/169011910	Valid		system	Tile_002-060-000_0-000.jpg			2021-03-15 18:57:00	2021-03-16 09:27:00		NO		IN FOCUS
169011910	https://volunteer.ala.org.au/validate/task/169011910	Valid		system	Tile_002-060-000_0-000.jpg			2021-03-16 09:27:00	2021-03-16 09:27:00		NO		IN FOCUS
169011915	https://volunteer.ala.org.au/validate/task/169011915	Valid		system	Tile_003-005-000_0-000.jpg	valid		2021-03-15 19:58:00	2021-03-16 09:27:00		NO		IN FOCUS
169011915	https://volunteer.ala.org.au/validate/task/169011915	Valid		system	Tile_003-005-000_0-000.jpg			2021-03-16 09:27:00	2021-03-16 09:27:00		NO		IN FOCUS
169011915	https://volunteer.ala.org.au/validate/task/169011915	Valid		system	Tile_003-005-000_0-000.jpg				2021-03-16 09:27:00		NO		IN FOCUS
169011915	https://volunteer.ala.org.au/validate/task/169011915	Valid		system	Tile_003-005-000_0-000.jpg			2021-03-16 08:46:00	2021-03-16 09:27:00		NO		IN FOCUS
169011946	https://volunteer.ala.org.au/validate/task/169011946	Valid		system	Tile_003-036-000_0-000.jpg	valid		2021-03-16 09:30:00	2021-03-16 09:30:00		NO		IN FOCUS
169011946	https://volunteer.ala.org.au/validate/task/169011946	Valid		system	Tile_003-036-000_0-000.jpg			2021-03-15 19:05:00	2021-03-16 09:30:00		NO		IN FOCUS
169011946	https://volunteer.ala.org.au/validate/task/169011946	Valid		system	Tile_003-036-000_0-000.jpg				2021-03-16 09:30:00		NO		IN FOCUS
169011946	https://volunteer.ala.org.au/validate/task/169011946	Valid		system	Tile_003-036-000_0-000.jpg			2021-03-15 20:05:00	2021-03-16 09:30:00		NO		IN FOCUS
169011947	https://volunteer.ala.org.au/validate/task/169011947	Valid		system	Tile_003-037-000_0-000.jpg	valid		2021-03-15 20:05:00	2021-03-16 09:30:00		NO		IN FOCUS
169011947	https://volunteer.ala.org.au/validate/task/169011947	Valid		system	Tile_003-037-000_0-000.jpg			2021-03-15 19:05:00	2021-03-16 09:30:00		NO		IN FOCUS
169011947	https://volunteer.ala.org.au/validate/task/169011947	Valid		system	Tile_003-037-000_0-000.jpg				2021-03-16 09:30:00		NO		IN FOCUS
169011947	https://volunteer.ala.org.au/validate/task/169011947	Valid		system	Tile_003-037-000_0-000.jpg			2021-03-16 09:30:00	2021-03-16 09:30:00		NO		IN FOCUS
169011950	https://volunteer.ala.org.au/validate/task/169011950	Valid		system	Tile_003-040-000_0-000.jpg	valid		2021-03-15 20:06:00	2021-03-16 09:31:00		NO		IN FOCUS
169011950	https://volunteer.ala.org.au/validate/task/169011950	Valid		system	Tile_003-040-000_0-000.jpg			2021-03-15 19:06:00	2021-03-16 09:31:00		NO		IN FOCUS
169011950	https://volunteer.ala.org.au/validate/task/169011950	Valid		system	Tile_003-040-000_0-000.jpg			2021-03-16 09:31:00	2021-03-16 09:31:00		NO		IN FOCUS
169011950	https://volunteer.ala.org.au/validate/task/169011950	Valid		system	Tile_003-040-000_0-000.jpg				2021-03-16 09:31:00		NO		IN FOCUS
169011952	https://volunteer.ala.org.au/validate/task/169011952	Valid		system	Tile_003-042-000_0-000.jpg	valid			2021-03-16 09:35:00		NO		IN FOCUS
169011952	https://volunteer.ala.org.au/validate/task/169011952	Valid		system	Tile_003-042-000_0-000.jpg			2021-03-15 19:06:00	2021-03-16 09:35:00		NO		IN FOCUS
169011952	https://volunteer.ala.org.au/validate/task/169011952	Valid		system	Tile_003-042-000_0-000.jpg			2021-03-16 09:35:00	2021-03-16 09:35:00		NO		IN FOCUS
169011952	https://volunteer.ala.org.au/validate/task/169011952	Valid		system	Tile_003-042-000_0-000.jpg			2021-03-15 20:07:00	2021-03-16 09:35:00		NO		IN FOCUS
169011953	https://volunteer.ala.org.au/validate/task/169011953	Valid		system	Tile_003-043-000_0-000.jpg	valid		2021-03-15 20:07:00	2021-03-16 09:35:00		NO		IN FOCUS
169011953	https://volunteer.ala.org.au/validate/task/169011953	Valid		system	Tile_003-043-000_0-000.jpg			2021-03-15 19:06:00	2021-03-16 09:35:00		NO		IN FOCUS
169011953	https://volunteer.ala.org.au/validate/task/169011953	Valid		system	Tile_003-043-000_0-000.jpg				2021-03-16 09:35:00		NO		IN FOCUS
169011953	https://volunteer.ala.org.au/validate/task/169011953	Valid		system	Tile_003-043-000_0-000.jpg			2021-03-16 09:35:00	2021-03-16 09:35:00		NO		IN FOCUS
169011954	https://volunteer.ala.org.au/validate/task/169011954	Valid		system	Tile_003-044-000_0-000.jpg	valid		2021-03-15 20:07:00	2021-03-16 09:48:00		NO		IN FOCUS
169011954	https://volunteer.ala.org.au/validate/task/169011954	Valid		system	Tile_003-044-000_0-000.jpg			2021-03-15 19:06:00	2021-03-16 09:48:00		NO		IN FOCUS
169011954	https://volunteer.ala.org.au/validate/task/169011954	Valid		system	Tile_003-044-000_0-000.jpg			2021-03-16 09:48:00	2021-03-16 09:48:00		NO		IN FOCUS
169011954	https://volunteer.ala.org.au/validate/task/169011954	Valid		system	Tile_003-044-000_0-000.jpg				2021-03-16 09:48:00		NO		IN FOCUS
169011957	https://volunteer.ala.org.au/validate/task/169011957	Valid		system	Tile_003-047-000_0-000.jpg	invalid, Fungal spore, top middle-left, validated		2021-03-15 20:09:00	2021-03-16 09:49:00		NO		IN FOCUS
169011957	https://volunteer.ala.org.au/validate/task/169011957	Valid		system	Tile_003-047-000_0-000.jpg	fungal spore (cf Dyadosporites)		2021-03-16 09:49:00	2021-03-16 09:49:00		NO		IN FOCUS
169011957	https://volunteer.ala.org.au/validate/task/169011957	Valid		system	Tile_003-047-000_0-000.jpg	Michael		2021-03-15 19:07:00	2021-03-16 09:49:00		NO		IN FOCUS
169011957	https://volunteer.ala.org.au/validate/task/169011957	Valid		system	Tile_003-047-000_0-000.jpg				2021-03-16 09:49:00		NO		IN FOCUS
169011960	https://volunteer.ala.org.au/validate/task/169011960	Valid		system	Tile_003-050-000_0-000.jpg	valid		2021-03-15 19:07:00	2021-03-16 09:50:00		NO		IN FOCUS
169011960	https://volunteer.ala.org.au/validate/task/169011960	Valid		system	Tile_003-050-000_0-000.jpg				2021-03-16 09:50:00		NO		IN FOCUS
169011960	https://volunteer.ala.org.au/validate/task/169011960	Valid		system	Tile_003-050-000_0-000.jpg			2021-03-15 20:09:00	2021-03-16 09:50:00		NO		IN FOCUS
169011960	https://volunteer.ala.org.au/validate/task/169011960	Valid		system	Tile_003-050-000_0-000.jpg			2021-03-16 09:50:00	2021-03-16 09:50:00		NO		IN FOCUS
169011964	https://volunteer.ala.org.au/validate/task/169011964	Valid		system	Tile_003-054-000_0-000.jpg	valid			2021-03-16 09:51:00		NO		IN FOCUS
169011964	https://volunteer.ala.org.au/validate/task/169011964	Valid		system	Tile_003-054-000_0-000.jpg			2021-03-16 09:51:00	2021-03-16 09:51:00		NO		IN FOCUS
169011964	https://volunteer.ala.org.au/validate/task/169011964	Valid		system	Tile_003-054-000_0-000.jpg			2021-03-15 19:08:00	2021-03-16 09:51:00		NO		IN FOCUS
169011964	https://volunteer.ala.org.au/validate/task/169011964	Valid		system	Tile_003-054-000_0-000.jpg			2021-03-15 20:10:00	2021-03-16 09:51:00		NO		IN FOCUS
169011965	https://volunteer.ala.org.au/validate/task/169011965	Valid		system	Tile_003-055-000_0-000.jpg	valid		2021-03-15 20:11:00	2021-03-16 09:51:00		NO		IN FOCUS
169011965	https://volunteer.ala.org.au/validate/task/169011965	Valid		system	Tile_003-055-000_0-000.jpg			2021-03-15 19:08:00	2021-03-16 09:51:00		NO		IN FOCUS
169011965	https://volunteer.ala.org.au/validate/task/169011965	Valid		system	Tile_003-055-000_0-000.jpg			2021-03-16 09:51:00	2021-03-16 09:51:00		NO		IN FOCUS
169011965	https://volunteer.ala.org.au/validate/task/169011965	Valid		system	Tile_003-055-000_0-000.jpg				2021-03-16 09:51:00		NO		IN FOCUS
169011966	https://volunteer.ala.org.au/validate/task/169011966	Valid		system	Tile_003-056-000_0-000.jpg	can see pores		2021-03-15 20:11:00	2021-03-16 09:52:00		NO		IN FOCUS
169011966	https://volunteer.ala.org.au/validate/task/169011966	Valid		system	Tile_003-056-000_0-000.jpg	invalid, Nothofagus, right (faint), validated		2021-03-16 09:52:00	2021-03-16 09:52:00		NO		IN FOCUS
169011966	https://volunteer.ala.org.au/validate/task/169011966	Valid		system	Tile_003-056-000_0-000.jpg	decomposed Nothofagiditispollen? - Michael		2021-03-15 19:08:00	2021-03-16 09:52:00		NO		IN FOCUS
169011966	https://volunteer.ala.org.au/validate/task/169011966	Valid		system	Tile_003-056-000_0-000.jpg				2021-03-16 09:52:00		NO		IN FOCUS
169011969	https://volunteer.ala.org.au/validate/task/169011969	Valid		system	Tile_003-059-000_0-000.jpg	valid		2021-03-16 09:53:00	2021-03-16 09:53:00		NO		IN FOCUS
169011969	https://volunteer.ala.org.au/validate/task/169011969	Valid		system	Tile_003-059-000_0-000.jpg				2021-03-16 09:53:00		NO		IN FOCUS
169011969	https://volunteer.ala.org.au/validate/task/169011969	Valid		system	Tile_003-059-000_0-000.jpg			2021-03-15 19:09:00	2021-03-16 09:53:00		NO		IN FOCUS
169011969	https://volunteer.ala.org.au/validate/task/169011969	Valid		system	Tile_003-059-000_0-000.jpg			2021-03-15 20:11:00	2021-03-16 09:53:00		NO		IN FOCUS
169011970	https://volunteer.ala.org.au/validate/task/169011970	Valid		system	Tile_003-060-000_0-000.jpg	valid		2021-03-16 09:53:00	2021-03-16 09:53:00		NO		IN FOCUS
169011970	https://volunteer.ala.org.au/validate/task/169011970	Valid		system	Tile_003-060-000_0-000.jpg				2021-03-16 09:53:00		NO		IN FOCUS
169011970	https://volunteer.ala.org.au/validate/task/169011970	Valid		system	Tile_003-060-000_0-000.jpg			2021-03-15 20:12:00	2021-03-16 09:53:00		NO		IN FOCUS
169011970	https://volunteer.ala.org.au/validate/task/169011970	Valid		system	Tile_003-060-000_0-000.jpg			2021-03-15 19:09:00	2021-03-16 09:53:00		NO		IN FOCUS
169011975	https://volunteer.ala.org.au/validate/task/169011975	Valid		system	Tile_004-005-000_0-000.jpg	insect/plant material			2021-03-16 09:55:00		NO		IN FOCUS
169011975	https://volunteer.ala.org.au/validate/task/169011975	Valid		system	Tile_004-005-000_0-000.jpg	no microfossil, validated		2021-03-15 19:37:00	2021-03-16 09:55:00		NO		IN FOCUS
169011975	https://volunteer.ala.org.au/validate/task/169011975	Valid		system	Tile_004-005-000_0-000.jpg			2021-03-15 20:13:00	2021-03-16 09:55:00		NO		IN FOCUS
169011975	https://volunteer.ala.org.au/validate/task/169011975	Valid		system	Tile_004-005-000_0-000.jpg			2021-03-16 09:55:00	2021-03-16 09:55:00		NO		IN FOCUS
169011976	https://volunteer.ala.org.au/validate/task/169011976	Valid		system	Tile_004-006-000_0-000.jpg	valid			2021-03-16 09:55:00		NO		IN FOCUS
169011976	https://volunteer.ala.org.au/validate/task/169011976	Valid		system	Tile_004-006-000_0-000.jpg			2021-03-15 20:13:00	2021-03-16 09:55:00		NO		IN FOCUS
169011976	https://volunteer.ala.org.au/validate/task/169011976	Valid		system	Tile_004-006-000_0-000.jpg			2021-03-15 19:37:00	2021-03-16 09:55:00		NO		IN FOCUS
169011976	https://volunteer.ala.org.au/validate/task/169011976	Valid		system	Tile_004-006-000_0-000.jpg			2021-03-16 09:55:00	2021-03-16 09:55:00		NO		IN FOCUS
169011977	https://volunteer.ala.org.au/validate/task/169011977	Valid		system	Tile_004-007-000_0-000.jpg	valid		2021-03-15 19:37:00	2021-03-16 09:55:00		NO		IN FOCUS
169011977	https://volunteer.ala.org.au/validate/task/169011977	Valid		system	Tile_004-007-000_0-000.jpg			2021-03-16 09:55:00	2021-03-16 09:55:00		NO		IN FOCUS
169011977	https://volunteer.ala.org.au/validate/task/169011977	Valid		system	Tile_004-007-000_0-000.jpg				2021-03-16 09:55:00		NO		IN FOCUS
169011977	https://volunteer.ala.org.au/validate/task/169011977	Valid		system	Tile_004-007-000_0-000.jpg			2021-03-15 20:14:00	2021-03-16 09:55:00		NO		IN FOCUS
169011978	https://volunteer.ala.org.au/validate/task/169011978	Valid		system	Tile_004-008-000_0-000.jpg	valid			2021-03-16 09:56:00		NO		IN FOCUS
169011978	https://volunteer.ala.org.au/validate/task/169011978	Valid		system	Tile_004-008-000_0-000.jpg			2021-03-15 20:14:00	2021-03-16 09:56:00		NO		IN FOCUS
169011978	https://volunteer.ala.org.au/validate/task/169011978	Valid		system	Tile_004-008-000_0-000.jpg			2021-03-15 19:37:00	2021-03-16 09:56:00		NO		IN FOCUS
169011978	https://volunteer.ala.org.au/validate/task/169011978	Valid		system	Tile_004-008-000_0-000.jpg			2021-03-16 09:56:00	2021-03-16 09:56:00		NO		IN FOCUS
169011979	https://volunteer.ala.org.au/validate/task/169011979	Valid		system	Tile_004-009-000_0-000.jpg	valid		2021-03-15 19:38:00	2021-03-16 09:56:00		NO		IN FOCUS
169011979	https://volunteer.ala.org.au/validate/task/169011979	Valid		system	Tile_004-009-000_0-000.jpg			2021-03-16 09:56:00	2021-03-16 09:56:00		NO		IN FOCUS
169011979	https://volunteer.ala.org.au/validate/task/169011979	Valid		system	Tile_004-009-000_0-000.jpg			2021-03-15 20:14:00	2021-03-16 09:56:00		NO		IN FOCUS
169011979	https://volunteer.ala.org.au/validate/task/169011979	Valid		system	Tile_004-009-000_0-000.jpg				2021-03-16 09:56:00		NO		IN FOCUS
169011980	https://volunteer.ala.org.au/validate/task/169011980	Valid		system	Tile_004-010-000_0-000.jpg	valid		2021-03-15 19:38:00	2021-03-16 09:56:00		NO		IN FOCUS
169011980	https://volunteer.ala.org.au/validate/task/169011980	Valid		system	Tile_004-010-000_0-000.jpg				2021-03-16 09:56:00		NO		IN FOCUS
169011980	https://volunteer.ala.org.au/validate/task/169011980	Valid		system	Tile_004-010-000_0-000.jpg			2021-03-16 09:56:00	2021-03-16 09:56:00		NO		IN FOCUS
169011980	https://volunteer.ala.org.au/validate/task/169011980	Valid		system	Tile_004-010-000_0-000.jpg			2021-03-15 20:14:00	2021-03-16 09:56:00		NO		IN FOCUS
169011981	https://volunteer.ala.org.au/validate/task/169011981	Valid		system	Tile_004-011-000_0-000.jpg	valid		2021-03-15 20:15:00	2021-03-16 09:56:00		NO		IN FOCUS
169011981	https://volunteer.ala.org.au/validate/task/169011981	Valid		system	Tile_004-011-000_0-000.jpg				2021-03-16 09:56:00		NO		IN FOCUS
169011981	https://volunteer.ala.org.au/validate/task/169011981	Valid		system	Tile_004-011-000_0-000.jpg			2021-03-16 09:56:00	2021-03-16 09:56:00		NO		IN FOCUS
169011981	https://volunteer.ala.org.au/validate/task/169011981	Valid		system	Tile_004-011-000_0-000.jpg			2021-03-15 19:38:00	2021-03-16 09:56:00		NO		IN FOCUS
169011982	https://volunteer.ala.org.au/validate/task/169011982	Valid		system	Tile_004-012-000_0-000.jpg	no microfossil, valid		2021-03-16 09:57:00	2021-03-16 09:57:00		NO		IN FOCUS
169011982	https://volunteer.ala.org.au/validate/task/169011982	Valid		system	Tile_004-012-000_0-000.jpg	worm-like objects left top and bottom (not pollen)			2021-03-16 09:57:00		NO		IN FOCUS
169011982	https://volunteer.ala.org.au/validate/task/169011982	Valid		system	Tile_004-012-000_0-000.jpg			2021-03-15 20:15:00	2021-03-16 09:57:00		NO		IN FOCUS
169011982	https://volunteer.ala.org.au/validate/task/169011982	Valid		system	Tile_004-012-000_0-000.jpg			2021-03-15 19:38:00	2021-03-16 09:57:00		NO		IN FOCUS
169011983	https://volunteer.ala.org.au/validate/task/169011983	Valid		system	Tile_004-013-000_0-000.jpg	valid		2021-03-15 20:15:00	2021-03-16 09:57:00		NO		IN FOCUS
169011983	https://volunteer.ala.org.au/validate/task/169011983	Valid		system	Tile_004-013-000_0-000.jpg				2021-03-16 09:57:00		NO		IN FOCUS
169011983	https://volunteer.ala.org.au/validate/task/169011983	Valid		system	Tile_004-013-000_0-000.jpg			2021-03-16 09:57:00	2021-03-16 09:57:00		NO		IN FOCUS
169011983	https://volunteer.ala.org.au/validate/task/169011983	Valid		system	Tile_004-013-000_0-000.jpg			2021-03-15 19:38:00	2021-03-16 09:57:00		NO		IN FOCUS
169011985	https://volunteer.ala.org.au/validate/task/169011985	Valid		system	Tile_004-015-000_0-000.jpg	valid		2021-03-15 20:16:00	2021-03-16 09:58:00		NO		IN FOCUS
169011985	https://volunteer.ala.org.au/validate/task/169011985	Valid		system	Tile_004-015-000_0-000.jpg			2021-03-15 19:39:00	2021-03-16 09:58:00		NO		IN FOCUS
169011985	https://volunteer.ala.org.au/validate/task/169011985	Valid		system	Tile_004-015-000_0-000.jpg				2021-03-16 09:58:00		NO		IN FOCUS
169011985	https://volunteer.ala.org.au/validate/task/169011985	Valid		system	Tile_004-015-000_0-000.jpg			2021-03-16 09:58:00	2021-03-16 09:58:00		NO		IN FOCUS
169011987	https://volunteer.ala.org.au/validate/task/169011987	Valid		system	Tile_004-017-000_0-000.jpg	valid			2021-03-16 09:58:00		NO		IN FOCUS
169011987	https://volunteer.ala.org.au/validate/task/169011987	Valid		system	Tile_004-017-000_0-000.jpg			2021-03-15 20:16:00	2021-03-16 09:58:00		NO		IN FOCUS
169011987	https://volunteer.ala.org.au/validate/task/169011987	Valid		system	Tile_004-017-000_0-000.jpg			2021-03-16 09:58:00	2021-03-16 09:58:00		NO		IN FOCUS
169011987	https://volunteer.ala.org.au/validate/task/169011987	Valid		system	Tile_004-017-000_0-000.jpg			2021-03-15 19:39:00	2021-03-16 09:58:00		NO		IN FOCUS
169011988	https://volunteer.ala.org.au/validate/task/169011988	Valid		system	Tile_004-018-000_0-000.jpg	valid		2021-03-15 20:16:00	2021-03-16 09:59:00		NO		IN FOCUS
169011988	https://volunteer.ala.org.au/validate/task/169011988	Valid		system	Tile_004-018-000_0-000.jpg				2021-03-16 09:59:00		NO		IN FOCUS
169011988	https://volunteer.ala.org.au/validate/task/169011988	Valid		system	Tile_004-018-000_0-000.jpg			2021-03-16 09:59:00	2021-03-16 09:59:00		NO		IN FOCUS
169011988	https://volunteer.ala.org.au/validate/task/169011988	Valid		system	Tile_004-018-000_0-000.jpg			2021-03-15 19:39:00	2021-03-16 09:59:00		NO		IN FOCUS
169011989	https://volunteer.ala.org.au/validate/task/169011989	Valid		system	Tile_004-019-000_0-000.jpg	valid		2021-03-15 20:16:00	2021-03-16 09:59:00		NO		IN FOCUS
169011989	https://volunteer.ala.org.au/validate/task/169011989	Valid		system	Tile_004-019-000_0-000.jpg			2021-03-15 19:40:00	2021-03-16 09:59:00		NO		IN FOCUS
169011989	https://volunteer.ala.org.au/validate/task/169011989	Valid		system	Tile_004-019-000_0-000.jpg				2021-03-16 09:59:00		NO		IN FOCUS
169011989	https://volunteer.ala.org.au/validate/task/169011989	Valid		system	Tile_004-019-000_0-000.jpg			2021-03-16 09:59:00	2021-03-16 09:59:00		NO		IN FOCUS
169011990	https://volunteer.ala.org.au/validate/task/169011990	Valid		system	Tile_004-020-000_0-000.jpg	valid			2021-03-16 09:59:00		NO		IN FOCUS
169011990	https://volunteer.ala.org.au/validate/task/169011990	Valid		system	Tile_004-020-000_0-000.jpg			2021-03-15 20:16:00	2021-03-16 09:59:00		NO		IN FOCUS
169011990	https://volunteer.ala.org.au/validate/task/169011990	Valid		system	Tile_004-020-000_0-000.jpg			2021-03-16 09:59:00	2021-03-16 09:59:00		NO		IN FOCUS
169011990	https://volunteer.ala.org.au/validate/task/169011990	Valid		system	Tile_004-020-000_0-000.jpg			2021-03-15 19:40:00	2021-03-16 09:59:00		NO		IN FOCUS
169012253	https://volunteer.ala.org.au/validate/task/169012253	Valid		system	Tile_004-021-000_0-000.jpg	valid		2021-03-15 19:40:00	2021-03-16 09:59:00		NO		IN FOCUS
169012253	https://volunteer.ala.org.au/validate/task/169012253	Valid		system	Tile_004-021-000_0-000.jpg				2021-03-16 09:59:00		NO		IN FOCUS
169012253	https://volunteer.ala.org.au/validate/task/169012253	Valid		system	Tile_004-021-000_0-000.jpg			2021-03-15 20:17:00	2021-03-16 09:59:00		NO		IN FOCUS
169012253	https://volunteer.ala.org.au/validate/task/169012253	Valid		system	Tile_004-021-000_0-000.jpg			2021-03-16 09:59:00	2021-03-16 09:59:00		NO		IN FOCUS
169012254	https://volunteer.ala.org.au/validate/task/169012254	Valid		system	Tile_004-022-000_0-000.jpg	invalid,nothofagus or fungal spore, bottom left?			2021-03-16 10:00:00		NO		IN FOCUS
169012254	https://volunteer.ala.org.au/validate/task/169012254	Valid		system	Tile_004-022-000_0-000.jpg	Michael - squashed Nothofagus?		2021-03-16 10:00:00	2021-03-16 10:00:00		NO		IN FOCUS
169012254	https://volunteer.ala.org.au/validate/task/169012254	Valid		system	Tile_004-022-000_0-000.jpg			2021-03-15 19:40:00	2021-03-16 10:00:00		NO		IN FOCUS
169012254	https://volunteer.ala.org.au/validate/task/169012254	Valid		system	Tile_004-022-000_0-000.jpg			2021-03-15 20:17:00	2021-03-16 10:00:00		NO		IN FOCUS
169012255	https://volunteer.ala.org.au/validate/task/169012255	Valid		system	Tile_004-023-000_0-000.jpg	valid			2021-03-16 10:00:00		NO		IN FOCUS
169012255	https://volunteer.ala.org.au/validate/task/169012255	Valid		system	Tile_004-023-000_0-000.jpg			2021-03-15 19:40:00	2021-03-16 10:00:00		NO		IN FOCUS
169012255	https://volunteer.ala.org.au/validate/task/169012255	Valid		system	Tile_004-023-000_0-000.jpg			2021-03-15 20:17:00	2021-03-16 10:00:00		NO		IN FOCUS
169012255	https://volunteer.ala.org.au/validate/task/169012255	Valid		system	Tile_004-023-000_0-000.jpg			2021-03-16 10:00:00	2021-03-16 10:00:00		NO		IN FOCUS
169012256	https://volunteer.ala.org.au/validate/task/169012256	Valid		system	Tile_004-024-000_0-000.jpg	valid		2021-03-16 10:00:00	2021-03-16 10:00:00		NO		IN FOCUS
169012256	https://volunteer.ala.org.au/validate/task/169012256	Valid		system	Tile_004-024-000_0-000.jpg			2021-03-15 20:18:00	2021-03-16 10:00:00		NO		IN FOCUS
169012256	https://volunteer.ala.org.au/validate/task/169012256	Valid		system	Tile_004-024-000_0-000.jpg			2021-03-15 19:40:00	2021-03-16 10:00:00		NO		IN FOCUS
169012256	https://volunteer.ala.org.au/validate/task/169012256	Valid		system	Tile_004-024-000_0-000.jpg				2021-03-16 10:00:00		NO		IN FOCUS
169011931	https://volunteer.ala.org.au/validate/task/169011931	Valid		system	Tile_003-021-000_0-000.jpg	valid		2021-03-16 10:13:00	2021-03-16 10:15:00		NO		IN FOCUS
169011931	https://volunteer.ala.org.au/validate/task/169011931	Valid		system	Tile_003-021-000_0-000.jpg				2021-03-16 10:15:00		NO		IN FOCUS
169011931	https://volunteer.ala.org.au/validate/task/169011931	Valid		system	Tile_003-021-000_0-000.jpg			2021-03-15 20:02:00	2021-03-16 10:15:00		NO		IN FOCUS
169011931	https://volunteer.ala.org.au/validate/task/169011931	Valid		system	Tile_003-021-000_0-000.jpg			2021-03-16 08:51:00	2021-03-16 10:15:00		NO		IN FOCUS
169011949	https://volunteer.ala.org.au/validate/task/169011949	Valid		system	Tile_003-039-000_0-000.jpg	valid		2021-03-16 10:15:00	2021-03-16 10:15:00		NO		IN FOCUS
169011949	https://volunteer.ala.org.au/validate/task/169011949	Valid		system	Tile_003-039-000_0-000.jpg			2021-03-16 09:31:00	2021-03-16 10:15:00		NO		IN FOCUS
169011949	https://volunteer.ala.org.au/validate/task/169011949	Valid		system	Tile_003-039-000_0-000.jpg				2021-03-16 10:15:00		NO		IN FOCUS
169011949	https://volunteer.ala.org.au/validate/task/169011949	Valid		system	Tile_003-039-000_0-000.jpg			2021-03-15 20:06:00	2021-03-16 10:15:00		NO		IN FOCUS
169011951	https://volunteer.ala.org.au/validate/task/169011951	Valid		system	Tile_003-041-000_0-000.jpg	valid			2021-03-16 10:16:00		NO		IN FOCUS
169011951	https://volunteer.ala.org.au/validate/task/169011951	Valid		system	Tile_003-041-000_0-000.jpg			2021-03-15 20:07:00	2021-03-16 10:16:00		NO		IN FOCUS
169011951	https://volunteer.ala.org.au/validate/task/169011951	Valid		system	Tile_003-041-000_0-000.jpg			2021-03-16 10:16:00	2021-03-16 10:16:00		NO		IN FOCUS
169011951	https://volunteer.ala.org.au/validate/task/169011951	Valid		system	Tile_003-041-000_0-000.jpg			2021-03-15 19:06:00	2021-03-16 10:16:00		NO		IN FOCUS
169011951	https://volunteer.ala.org.au/validate/task/169011951	Valid		system	Tile_003-041-000_0-000.jpg			2021-03-16 09:35:00	2021-03-16 10:16:00	1	YES	MIDDLE	IN FOCUS		Unknown
169011958	https://volunteer.ala.org.au/validate/task/169011958	Valid		system	Tile_003-048-000_0-000.jpg	valid		2021-03-16 09:49:00	2021-03-16 10:17:00		NO		IN FOCUS
169011958	https://volunteer.ala.org.au/validate/task/169011958	Valid		system	Tile_003-048-000_0-000.jpg				2021-03-16 10:17:00		NO		IN FOCUS
169011958	https://volunteer.ala.org.au/validate/task/169011958	Valid		system	Tile_003-048-000_0-000.jpg			2021-03-16 10:17:00	2021-03-16 10:17:00		NO		IN FOCUS
169011958	https://volunteer.ala.org.au/validate/task/169011958	Valid		system	Tile_003-048-000_0-000.jpg			2021-03-15 20:09:00	2021-03-16 10:17:00		NO		IN FOCUS
169011959	https://volunteer.ala.org.au/validate/task/169011959	Valid		system	Tile_003-049-000_0-000.jpg	valid		2021-03-15 20:09:00	2021-03-16 10:18:00		NO		IN FOCUS
169011959	https://volunteer.ala.org.au/validate/task/169011959	Valid		system	Tile_003-049-000_0-000.jpg			2021-03-16 10:18:00	2021-03-16 10:18:00		NO		IN FOCUS
169011959	https://volunteer.ala.org.au/validate/task/169011959	Valid		system	Tile_003-049-000_0-000.jpg				2021-03-16 10:18:00		NO		IN FOCUS
169011959	https://volunteer.ala.org.au/validate/task/169011959	Valid		system	Tile_003-049-000_0-000.jpg			2021-03-16 09:49:00	2021-03-16 10:18:00		NO		IN FOCUS
169011961	https://volunteer.ala.org.au/validate/task/169011961	Valid		system	Tile_003-051-000_0-000.jpg	Fungal spore? left		2021-03-16 10:18:00	2021-03-16 10:18:00		NO		IN FOCUS
169011961	https://volunteer.ala.org.au/validate/task/169011961	Valid		system	Tile_003-051-000_0-000.jpg	none - Micahel			2021-03-16 10:18:00		NO		IN FOCUS
169011961	https://volunteer.ala.org.au/validate/task/169011961	Valid		system	Tile_003-051-000_0-000.jpg			2021-03-16 09:50:00	2021-03-16 10:18:00		NO		IN FOCUS
169011961	https://volunteer.ala.org.au/validate/task/169011961	Valid		system	Tile_003-051-000_0-000.jpg			2021-03-15 20:10:00	2021-03-16 10:18:00		NO		IN FOCUS
169011962	https://volunteer.ala.org.au/validate/task/169011962	Valid		system	Tile_003-052-000_0-000.jpg	Colpate angiosperm pollen? middle		2021-03-16 09:51:00	2021-03-16 10:18:00		NO		IN FOCUS
169011962	https://volunteer.ala.org.au/validate/task/169011962	Valid		system	Tile_003-052-000_0-000.jpg	obscure middle		2021-03-16 10:18:00	2021-03-16 10:18:00		NO		IN FOCUS
169011962	https://volunteer.ala.org.au/validate/task/169011962	Valid		system	Tile_003-052-000_0-000.jpg	check.		2021-03-15 20:10:00	2021-03-16 10:18:00		NO		IN FOCUS
169011962	https://volunteer.ala.org.au/validate/task/169011962	Valid		system	Tile_003-052-000_0-000.jpg				2021-03-16 10:18:00		NO		IN FOCUS
169011963	https://volunteer.ala.org.au/validate/task/169011963	Valid		system	Tile_003-053-000_0-000.jpg	valid		2021-03-15 20:10:00	2021-03-16 10:19:00		NO		IN FOCUS
169011963	https://volunteer.ala.org.au/validate/task/169011963	Valid		system	Tile_003-053-000_0-000.jpg				2021-03-16 10:19:00		NO		IN FOCUS
169011963	https://volunteer.ala.org.au/validate/task/169011963	Valid		system	Tile_003-053-000_0-000.jpg			2021-03-16 10:19:00	2021-03-16 10:19:00		NO		IN FOCUS
169011963	https://volunteer.ala.org.au/validate/task/169011963	Valid		system	Tile_003-053-000_0-000.jpg			2021-03-16 09:51:00	2021-03-16 10:19:00		NO		IN FOCUS
169011967	https://volunteer.ala.org.au/validate/task/169011967	Valid		system	Tile_003-057-000_0-000.jpg	valid		2021-03-15 20:11:00	2021-03-16 10:19:00		NO		IN FOCUS
169011967	https://volunteer.ala.org.au/validate/task/169011967	Valid		system	Tile_003-057-000_0-000.jpg				2021-03-16 10:19:00		NO		IN FOCUS
169011967	https://volunteer.ala.org.au/validate/task/169011967	Valid		system	Tile_003-057-000_0-000.jpg			2021-03-16 10:19:00	2021-03-16 10:19:00		NO		IN FOCUS
169011967	https://volunteer.ala.org.au/validate/task/169011967	Valid		system	Tile_003-057-000_0-000.jpg			2021-03-16 09:52:00	2021-03-16 10:19:00		NO		IN FOCUS
169011968	https://volunteer.ala.org.au/validate/task/169011968	Valid		system	Tile_003-058-000_0-000.jpg	valid		2021-03-16 09:52:00	2021-03-16 10:19:00		NO		IN FOCUS
169011968	https://volunteer.ala.org.au/validate/task/169011968	Valid		system	Tile_003-058-000_0-000.jpg			2021-03-15 19:09:00	2021-03-16 10:19:00		NO		IN FOCUS
169011968	https://volunteer.ala.org.au/validate/task/169011968	Valid		system	Tile_003-058-000_0-000.jpg				2021-03-16 10:19:00		NO		IN FOCUS
169011968	https://volunteer.ala.org.au/validate/task/169011968	Valid		system	Tile_003-058-000_0-000.jpg			2021-03-16 10:19:00	2021-03-16 10:19:00		NO		IN FOCUS
169011972	https://volunteer.ala.org.au/validate/task/169011972	Valid		system	Tile_004-002-000_0-000.jpg	valid		2021-03-16 09:54:00	2021-03-16 10:19:00		NO		IN FOCUS
169011972	https://volunteer.ala.org.au/validate/task/169011972	Valid		system	Tile_004-002-000_0-000.jpg			2021-03-15 20:12:00	2021-03-16 10:19:00		NO		IN FOCUS
169011972	https://volunteer.ala.org.au/validate/task/169011972	Valid		system	Tile_004-002-000_0-000.jpg			2021-03-16 10:19:00	2021-03-16 10:19:00		NO		IN FOCUS
169011972	https://volunteer.ala.org.au/validate/task/169011972	Valid		system	Tile_004-002-000_0-000.jpg				2021-03-16 10:19:00		NO		IN FOCUS
169011973	https://volunteer.ala.org.au/validate/task/169011973	Valid		system	Tile_004-003-000_0-000.jpg	valid		2021-03-16 09:54:00	2021-03-16 10:21:00		NO		IN FOCUS
169011973	https://volunteer.ala.org.au/validate/task/169011973	Valid		system	Tile_004-003-000_0-000.jpg			2021-03-16 10:21:00	2021-03-16 10:21:00		NO		IN FOCUS
169011973	https://volunteer.ala.org.au/validate/task/169011973	Valid		system	Tile_004-003-000_0-000.jpg			2021-03-15 20:12:00	2021-03-16 10:21:00		NO		IN FOCUS
169011973	https://volunteer.ala.org.au/validate/task/169011973	Valid		system	Tile_004-003-000_0-000.jpg				2021-03-16 10:21:00		NO		IN FOCUS
169011986	https://volunteer.ala.org.au/validate/task/169011986	Valid		system	Tile_004-016-000_0-000.jpg	valid			2021-03-16 10:23:00		NO		IN FOCUS
169011986	https://volunteer.ala.org.au/validate/task/169011986	Valid		system	Tile_004-016-000_0-000.jpg			2021-03-16 09:58:00	2021-03-16 10:23:00		NO		IN FOCUS
169011986	https://volunteer.ala.org.au/validate/task/169011986	Valid		system	Tile_004-016-000_0-000.jpg			2021-03-16 10:23:00	2021-03-16 10:23:00		NO		IN FOCUS
169011986	https://volunteer.ala.org.au/validate/task/169011986	Valid		system	Tile_004-016-000_0-000.jpg			2021-03-15 19:39:00	2021-03-16 10:23:00		NO		IN FOCUS
169011984	https://volunteer.ala.org.au/validate/task/169011984	Valid		system	Tile_004-014-000_0-000.jpg	valid!		2021-03-15 19:39:00	2021-03-16 10:24:00	1	YES	MIDDLE	IN FOCUS		Nothofagus pollen
169011984	https://volunteer.ala.org.au/validate/task/169011984	Valid		system	Tile_004-014-000_0-000.jpg				2021-03-16 10:24:00	1	YES	MIDDLE	IN FOCUS		Nothofagus pollen
169011984	https://volunteer.ala.org.au/validate/task/169011984	Valid		system	Tile_004-014-000_0-000.jpg			2021-03-16 10:24:00	2021-03-16 10:24:00	1	YES	MIDDLE	IN FOCUS		Nothofagus pollen
169011984	https://volunteer.ala.org.au/validate/task/169011984	Valid		system	Tile_004-014-000_0-000.jpg			2021-03-16 09:58:00	2021-03-16 10:24:00	1	YES	MIDDLE	IN FOCUS		Nothofagus pollen
169012258	https://volunteer.ala.org.au/validate/task/169012258	Valid		system	Tile_004-026-000_0-000.jpg	valid		2021-03-15 20:18:00	2021-03-16 10:24:00		NO		IN FOCUS
169012258	https://volunteer.ala.org.au/validate/task/169012258	Valid		system	Tile_004-026-000_0-000.jpg			2021-03-16 10:24:00	2021-03-16 10:24:00		NO		IN FOCUS
169012258	https://volunteer.ala.org.au/validate/task/169012258	Valid		system	Tile_004-026-000_0-000.jpg				2021-03-16 10:24:00		NO		IN FOCUS
169012258	https://volunteer.ala.org.au/validate/task/169012258	Valid		system	Tile_004-026-000_0-000.jpg			2021-03-15 19:41:00	2021-03-16 10:24:00		NO		IN FOCUS
169012259	https://volunteer.ala.org.au/validate/task/169012259	Valid		system	Tile_004-027-000_0-000.jpg	valid		2021-03-15 20:18:00	2021-03-16 10:24:00		NO		IN FOCUS
169012259	https://volunteer.ala.org.au/validate/task/169012259	Valid		system	Tile_004-027-000_0-000.jpg				2021-03-16 10:24:00		NO		IN FOCUS
169012259	https://volunteer.ala.org.au/validate/task/169012259	Valid		system	Tile_004-027-000_0-000.jpg			2021-03-15 19:41:00	2021-03-16 10:24:00		NO		IN FOCUS
169012259	https://volunteer.ala.org.au/validate/task/169012259	Valid		system	Tile_004-027-000_0-000.jpg			2021-03-16 10:24:00	2021-03-16 10:24:00		NO		IN FOCUS
169012259	https://volunteer.ala.org.au/validate/task/169012259	Valid		system	Tile_004-027-000_0-000.jpg			2021-03-16 10:27:00	2021-03-16 10:24:00	4	YES	Both MIDDLE and EDGE	IN FOCUS		Unknown
169012260	https://volunteer.ala.org.au/validate/task/169012260	Valid		system	Tile_004-028-000_0-000.jpg	valid		2021-03-15 20:19:00	2021-03-16 10:25:00		NO		IN FOCUS
169012260	https://volunteer.ala.org.au/validate/task/169012260	Valid		system	Tile_004-028-000_0-000.jpg			2021-03-15 19:41:00	2021-03-16 10:25:00		NO		IN FOCUS
169012260	https://volunteer.ala.org.au/validate/task/169012260	Valid		system	Tile_004-028-000_0-000.jpg				2021-03-16 10:25:00		NO		IN FOCUS
169012260	https://volunteer.ala.org.au/validate/task/169012260	Valid		system	Tile_004-028-000_0-000.jpg			2021-03-16 10:25:00	2021-03-16 10:25:00		NO		IN FOCUS
169012261	https://volunteer.ala.org.au/validate/task/169012261	Valid		system	Tile_004-029-000_0-000.jpg	valid			2021-03-16 10:25:00		NO		IN FOCUS
169012261	https://volunteer.ala.org.au/validate/task/169012261	Valid		system	Tile_004-029-000_0-000.jpg			2021-03-16 10:25:00	2021-03-16 10:25:00		NO		IN FOCUS
169012261	https://volunteer.ala.org.au/validate/task/169012261	Valid		system	Tile_004-029-000_0-000.jpg			2021-03-15 19:42:00	2021-03-16 10:25:00		NO		IN FOCUS
169012261	https://volunteer.ala.org.au/validate/task/169012261	Valid		system	Tile_004-029-000_0-000.jpg			2021-03-15 20:19:00	2021-03-16 10:25:00		NO		IN FOCUS
169012262	https://volunteer.ala.org.au/validate/task/169012262	Valid		system	Tile_004-030-000_0-000.jpg	valid		2021-03-15 20:19:00	2021-03-16 10:26:00		NO		IN FOCUS
169012262	https://volunteer.ala.org.au/validate/task/169012262	Valid		system	Tile_004-030-000_0-000.jpg			2021-03-15 19:42:00	2021-03-16 10:26:00		NO		IN FOCUS
169012262	https://volunteer.ala.org.au/validate/task/169012262	Valid		system	Tile_004-030-000_0-000.jpg			2021-03-16 10:26:00	2021-03-16 10:26:00		NO		IN FOCUS
169012262	https://volunteer.ala.org.au/validate/task/169012262	Valid		system	Tile_004-030-000_0-000.jpg				2021-03-16 10:26:00		NO		IN FOCUS
169012263	https://volunteer.ala.org.au/validate/task/169012263	Valid		system	Tile_004-031-000_0-000.jpg	valid			2021-03-16 10:26:00		NO		IN FOCUS
169012263	https://volunteer.ala.org.au/validate/task/169012263	Valid		system	Tile_004-031-000_0-000.jpg			2021-03-16 10:26:00	2021-03-16 10:26:00		NO		IN FOCUS
169012263	https://volunteer.ala.org.au/validate/task/169012263	Valid		system	Tile_004-031-000_0-000.jpg			2021-03-15 20:19:00	2021-03-16 10:26:00		NO		IN FOCUS
169012263	https://volunteer.ala.org.au/validate/task/169012263	Valid		system	Tile_004-031-000_0-000.jpg			2021-03-15 19:42:00	2021-03-16 10:26:00		NO		IN FOCUS
169012264	https://volunteer.ala.org.au/validate/task/169012264	Valid		system	Tile_004-032-000_0-000.jpg	valid		2021-03-15 20:19:00	2021-03-16 10:26:00		NO		IN FOCUS
169012264	https://volunteer.ala.org.au/validate/task/169012264	Valid		system	Tile_004-032-000_0-000.jpg			2021-03-15 19:42:00	2021-03-16 10:26:00		NO		IN FOCUS
169012264	https://volunteer.ala.org.au/validate/task/169012264	Valid		system	Tile_004-032-000_0-000.jpg				2021-03-16 10:26:00		NO		IN FOCUS
169012264	https://volunteer.ala.org.au/validate/task/169012264	Valid		system	Tile_004-032-000_0-000.jpg			2021-03-16 10:26:00	2021-03-16 10:26:00		NO		IN FOCUS
169012265	https://volunteer.ala.org.au/validate/task/169012265	Valid		system	Tile_004-033-000_0-000.jpg	valid			2021-03-16 10:27:00				OUT OF FOCUS
169012265	https://volunteer.ala.org.au/validate/task/169012265	Valid		system	Tile_004-033-000_0-000.jpg			2021-03-16 10:27:00	2021-03-16 10:27:00				OUT OF FOCUS
169012265	https://volunteer.ala.org.au/validate/task/169012265	Valid		system	Tile_004-033-000_0-000.jpg			2021-03-15 19:42:00	2021-03-16 10:27:00				OUT OF FOCUS
169012265	https://volunteer.ala.org.au/validate/task/169012265	Valid		system	Tile_004-033-000_0-000.jpg			2021-03-15 20:20:00	2021-03-16 10:27:00				OUT OF FOCUS
169012267	https://volunteer.ala.org.au/validate/task/169012267	Valid		system	Tile_004-035-000_0-000.jpg	valid		2021-03-16 10:27:00	2021-03-16 10:27:00		NO		IN FOCUS
169012267	https://volunteer.ala.org.au/validate/task/169012267	Valid		system	Tile_004-035-000_0-000.jpg				2021-03-16 10:27:00		NO		IN FOCUS
169012267	https://volunteer.ala.org.au/validate/task/169012267	Valid		system	Tile_004-035-000_0-000.jpg			2021-03-15 19:43:00	2021-03-16 10:27:00		NO		IN FOCUS
169012267	https://volunteer.ala.org.au/validate/task/169012267	Valid		system	Tile_004-035-000_0-000.jpg			2021-03-15 20:20:00	2021-03-16 10:27:00		NO		IN FOCUS
169012268	https://volunteer.ala.org.au/validate/task/169012268	Valid		system	Tile_004-036-000_0-000.jpg	valid		2021-03-15 19:43:00	2021-03-16 10:28:00		NO		IN FOCUS
169012268	https://volunteer.ala.org.au/validate/task/169012268	Valid		system	Tile_004-036-000_0-000.jpg				2021-03-16 10:28:00		NO		IN FOCUS
169012268	https://volunteer.ala.org.au/validate/task/169012268	Valid		system	Tile_004-036-000_0-000.jpg			2021-03-15 20:20:00	2021-03-16 10:28:00		NO		IN FOCUS
169012268	https://volunteer.ala.org.au/validate/task/169012268	Valid		system	Tile_004-036-000_0-000.jpg			2021-03-16 10:28:00	2021-03-16 10:28:00		NO		IN FOCUS
169012269	https://volunteer.ala.org.au/validate/task/169012269	Valid		system	Tile_004-037-000_0-000.jpg	valid			2021-03-16 10:28:00		NO		IN FOCUS
169012269	https://volunteer.ala.org.au/validate/task/169012269	Valid		system	Tile_004-037-000_0-000.jpg			2021-03-16 10:28:00	2021-03-16 10:28:00		NO		IN FOCUS
169012269	https://volunteer.ala.org.au/validate/task/169012269	Valid		system	Tile_004-037-000_0-000.jpg			2021-03-15 19:43:00	2021-03-16 10:28:00		NO		IN FOCUS
169012269	https://volunteer.ala.org.au/validate/task/169012269	Valid		system	Tile_004-037-000_0-000.jpg			2021-03-15 20:21:00	2021-03-16 10:28:00		NO		IN FOCUS
169012271	https://volunteer.ala.org.au/validate/task/169012271	Valid		system	Tile_004-039-000_0-000.jpg	valid		2021-03-15 19:44:00	2021-03-16 10:29:00		NO		IN FOCUS
169012271	https://volunteer.ala.org.au/validate/task/169012271	Valid		system	Tile_004-039-000_0-000.jpg			2021-03-15 20:21:00	2021-03-16 10:29:00		NO		IN FOCUS
169012271	https://volunteer.ala.org.au/validate/task/169012271	Valid		system	Tile_004-039-000_0-000.jpg			2021-03-16 10:29:00	2021-03-16 10:29:00		NO		IN FOCUS
169012271	https://volunteer.ala.org.au/validate/task/169012271	Valid		system	Tile_004-039-000_0-000.jpg				2021-03-16 10:29:00		NO		IN FOCUS
169012273	https://volunteer.ala.org.au/validate/task/169012273	Valid		system	Tile_004-041-000_0-000.jpg	valid		2021-03-15 20:22:00	2021-03-16 10:33:00		NO		IN FOCUS
169012273	https://volunteer.ala.org.au/validate/task/169012273	Valid		system	Tile_004-041-000_0-000.jpg			2021-03-15 19:44:00	2021-03-16 10:33:00		NO		IN FOCUS
169012273	https://volunteer.ala.org.au/validate/task/169012273	Valid		system	Tile_004-041-000_0-000.jpg				2021-03-16 10:33:00		NO		IN FOCUS
169012273	https://volunteer.ala.org.au/validate/task/169012273	Valid		system	Tile_004-041-000_0-000.jpg			2021-03-16 10:33:00	2021-03-16 10:33:00		NO		IN FOCUS
169012275	https://volunteer.ala.org.au/validate/task/169012275	Valid		system	Tile_004-043-000_0-000.jpg	valid		2021-03-15 20:22:00	2021-03-16 10:34:00		NO		IN FOCUS
169012275	https://volunteer.ala.org.au/validate/task/169012275	Valid		system	Tile_004-043-000_0-000.jpg				2021-03-16 10:34:00		NO		IN FOCUS
169012275	https://volunteer.ala.org.au/validate/task/169012275	Valid		system	Tile_004-043-000_0-000.jpg			2021-03-16 10:34:00	2021-03-16 10:34:00		NO		IN FOCUS
169012275	https://volunteer.ala.org.au/validate/task/169012275	Valid		system	Tile_004-043-000_0-000.jpg			2021-03-15 19:44:00	2021-03-16 10:34:00		NO		IN FOCUS
169012276	https://volunteer.ala.org.au/validate/task/169012276	Valid		system	Tile_004-044-000_0-000.jpg	valid		2021-03-15 20:22:00	2021-03-16 10:34:00		NO		IN FOCUS
169012276	https://volunteer.ala.org.au/validate/task/169012276	Valid		system	Tile_004-044-000_0-000.jpg			2021-03-16 10:34:00	2021-03-16 10:34:00		NO		IN FOCUS
169012276	https://volunteer.ala.org.au/validate/task/169012276	Valid		system	Tile_004-044-000_0-000.jpg				2021-03-16 10:34:00		NO		IN FOCUS
169012276	https://volunteer.ala.org.au/validate/task/169012276	Valid		system	Tile_004-044-000_0-000.jpg			2021-03-15 19:44:00	2021-03-16 10:34:00		NO		IN FOCUS
169012281	https://volunteer.ala.org.au/validate/task/169012281	Valid		system	Tile_004-049-000_0-000.jpg	valid		2021-03-16 10:37:00	2021-03-16 10:37:00		NO		IN FOCUS
169012281	https://volunteer.ala.org.au/validate/task/169012281	Valid		system	Tile_004-049-000_0-000.jpg				2021-03-16 10:37:00		NO		IN FOCUS
169012281	https://volunteer.ala.org.au/validate/task/169012281	Valid		system	Tile_004-049-000_0-000.jpg			2021-03-15 19:47:00	2021-03-16 10:37:00		NO		IN FOCUS
169012281	https://volunteer.ala.org.au/validate/task/169012281	Valid		system	Tile_004-049-000_0-000.jpg			2021-03-15 20:23:00	2021-03-16 10:37:00		NO		IN FOCUS
169012282	https://volunteer.ala.org.au/validate/task/169012282	Valid		system	Tile_004-050-000_0-000.jpg	valid		2021-03-15 19:48:00	2021-03-16 10:37:00		NO		IN FOCUS
169012282	https://volunteer.ala.org.au/validate/task/169012282	Valid		system	Tile_004-050-000_0-000.jpg			2021-03-15 20:24:00	2021-03-16 10:37:00		NO		IN FOCUS
169012282	https://volunteer.ala.org.au/validate/task/169012282	Valid		system	Tile_004-050-000_0-000.jpg			2021-03-16 10:37:00	2021-03-16 10:37:00		NO		IN FOCUS
169012282	https://volunteer.ala.org.au/validate/task/169012282	Valid		system	Tile_004-050-000_0-000.jpg				2021-03-16 10:37:00		NO		IN FOCUS
169012283	https://volunteer.ala.org.au/validate/task/169012283	Valid		system	Tile_004-051-000_0-000.jpg	valid		2021-03-16 10:37:00	2021-03-16 10:37:00		NO		IN FOCUS
169012283	https://volunteer.ala.org.au/validate/task/169012283	Valid		system	Tile_004-051-000_0-000.jpg				2021-03-16 10:37:00		NO		IN FOCUS
169012283	https://volunteer.ala.org.au/validate/task/169012283	Valid		system	Tile_004-051-000_0-000.jpg			2021-03-15 19:48:00	2021-03-16 10:37:00		NO		IN FOCUS
169012283	https://volunteer.ala.org.au/validate/task/169012283	Valid		system	Tile_004-051-000_0-000.jpg			2021-03-15 20:24:00	2021-03-16 10:37:00		NO		IN FOCUS
169012284	https://volunteer.ala.org.au/validate/task/169012284	Valid		system	Tile_004-052-000_0-000.jpg	valid		2021-03-15 20:24:00	2021-03-16 10:38:00		NO		IN FOCUS
169012284	https://volunteer.ala.org.au/validate/task/169012284	Valid		system	Tile_004-052-000_0-000.jpg				2021-03-16 10:38:00		NO		IN FOCUS
169012284	https://volunteer.ala.org.au/validate/task/169012284	Valid		system	Tile_004-052-000_0-000.jpg			2021-03-15 19:48:00	2021-03-16 10:38:00		NO		IN FOCUS
169012284	https://volunteer.ala.org.au/validate/task/169012284	Valid		system	Tile_004-052-000_0-000.jpg			2021-03-16 10:38:00	2021-03-16 10:38:00		NO		IN FOCUS
169012285	https://volunteer.ala.org.au/validate/task/169012285	Valid		system	Tile_004-053-000_0-000.jpg	invalid, Colpate pollen? bottom right		2021-03-16 10:38:00	2021-03-16 10:38:00		NO		IN FOCUS
169012285	https://volunteer.ala.org.au/validate/task/169012285	Valid		system	Tile_004-053-000_0-000.jpg	Michael checked			2021-03-16 10:38:00		NO		IN FOCUS
169012285	https://volunteer.ala.org.au/validate/task/169012285	Valid		system	Tile_004-053-000_0-000.jpg			2021-03-15 20:24:00	2021-03-16 10:38:00		NO		IN FOCUS
169012285	https://volunteer.ala.org.au/validate/task/169012285	Valid		system	Tile_004-053-000_0-000.jpg			2021-03-15 19:48:00	2021-03-16 10:38:00		NO		IN FOCUS
169012287	https://volunteer.ala.org.au/validate/task/169012287	Valid		system	Tile_004-055-000_0-000.jpg	plant/insect material		2021-03-15 20:25:00	2021-03-16 10:39:00		NO		IN FOCUS
169012287	https://volunteer.ala.org.au/validate/task/169012287	Valid		system	Tile_004-055-000_0-000.jpg	valid		2021-03-15 19:57:00	2021-03-16 10:39:00		NO		IN FOCUS
169012287	https://volunteer.ala.org.au/validate/task/169012287	Valid		system	Tile_004-055-000_0-000.jpg				2021-03-16 10:39:00		NO		IN FOCUS
169012287	https://volunteer.ala.org.au/validate/task/169012287	Valid		system	Tile_004-055-000_0-000.jpg			2021-03-16 10:39:00	2021-03-16 10:39:00		NO		IN FOCUS
169012288	https://volunteer.ala.org.au/validate/task/169012288	Valid		system	Tile_004-056-000_0-000.jpg	valid			2021-03-16 10:39:00		NO		IN FOCUS
169012288	https://volunteer.ala.org.au/validate/task/169012288	Valid		system	Tile_004-056-000_0-000.jpg			2021-03-16 10:39:00	2021-03-16 10:39:00		NO		IN FOCUS
169012288	https://volunteer.ala.org.au/validate/task/169012288	Valid		system	Tile_004-056-000_0-000.jpg			2021-03-15 20:25:00	2021-03-16 10:39:00		NO		IN FOCUS
169012288	https://volunteer.ala.org.au/validate/task/169012288	Valid		system	Tile_004-056-000_0-000.jpg			2021-03-15 19:57:00	2021-03-16 10:39:00		NO		IN FOCUS
169012289	https://volunteer.ala.org.au/validate/task/169012289	Valid		system	Tile_004-057-000_0-000.jpg	valid		2021-03-15 20:25:00	2021-03-16 10:40:00		NO		IN FOCUS
169012289	https://volunteer.ala.org.au/validate/task/169012289	Valid		system	Tile_004-057-000_0-000.jpg				2021-03-16 10:40:00		NO		IN FOCUS
169012289	https://volunteer.ala.org.au/validate/task/169012289	Valid		system	Tile_004-057-000_0-000.jpg			2021-03-16 10:40:00	2021-03-16 10:40:00		NO		IN FOCUS
169012289	https://volunteer.ala.org.au/validate/task/169012289	Valid		system	Tile_004-057-000_0-000.jpg			2021-03-15 19:58:00	2021-03-16 10:40:00		NO		IN FOCUS
169012290	https://volunteer.ala.org.au/validate/task/169012290	Valid		system	Tile_004-058-000_0-000.jpg	valid		2021-03-15 19:58:00	2021-03-16 10:40:00		NO		IN FOCUS
169012290	https://volunteer.ala.org.au/validate/task/169012290	Valid		system	Tile_004-058-000_0-000.jpg			2021-03-15 20:26:00	2021-03-16 10:40:00		NO		IN FOCUS
169012290	https://volunteer.ala.org.au/validate/task/169012290	Valid		system	Tile_004-058-000_0-000.jpg				2021-03-16 10:40:00		NO		IN FOCUS
169012290	https://volunteer.ala.org.au/validate/task/169012290	Valid		system	Tile_004-058-000_0-000.jpg			2021-03-16 10:40:00	2021-03-16 10:40:00		NO		IN FOCUS
169012291	https://volunteer.ala.org.au/validate/task/169012291	Valid		system	Tile_004-059-000_0-000.jpg	valid		2021-03-16 10:40:00	2021-03-16 10:40:00		NO		IN FOCUS
169012291	https://volunteer.ala.org.au/validate/task/169012291	Valid		system	Tile_004-059-000_0-000.jpg				2021-03-16 10:40:00		NO		IN FOCUS
169012291	https://volunteer.ala.org.au/validate/task/169012291	Valid		system	Tile_004-059-000_0-000.jpg			2021-03-15 20:26:00	2021-03-16 10:40:00		NO		IN FOCUS
169012291	https://volunteer.ala.org.au/validate/task/169012291	Valid		system	Tile_004-059-000_0-000.jpg			2021-03-15 19:58:00	2021-03-16 10:40:00		NO		IN FOCUS
169012292	https://volunteer.ala.org.au/validate/task/169012292	Valid		system	Tile_004-060-000_0-000.jpg	valid			2021-03-16 10:40:00				OUT OF FOCUS
169012292	https://volunteer.ala.org.au/validate/task/169012292	Valid		system	Tile_004-060-000_0-000.jpg			2021-03-15 20:26:00	2021-03-16 10:40:00				OUT OF FOCUS
169012292	https://volunteer.ala.org.au/validate/task/169012292	Valid		system	Tile_004-060-000_0-000.jpg			2021-03-16 10:40:00	2021-03-16 10:40:00				OUT OF FOCUS
169012292	https://volunteer.ala.org.au/validate/task/169012292	Valid		system	Tile_004-060-000_0-000.jpg			2021-03-15 19:58:00	2021-03-16 10:40:00				OUT OF FOCUS
169012293	https://volunteer.ala.org.au/validate/task/169012293	Valid		system	Tile_005-001-000_0-000.jpg				2021-03-16 10:41:00		NO		IN FOCUS
169012293	https://volunteer.ala.org.au/validate/task/169012293	Valid		system	Tile_005-001-000_0-000.jpg	small spherical object		2021-03-16 10:41:00	2021-03-16 10:41:00		NO		IN FOCUS
169012293	https://volunteer.ala.org.au/validate/task/169012293	Valid		system	Tile_005-001-000_0-000.jpg			2021-03-15 20:26:00	2021-03-16 10:41:00		NO		IN FOCUS
169012293	https://volunteer.ala.org.au/validate/task/169012293	Valid		system	Tile_005-001-000_0-000.jpg			2021-03-15 19:58:00	2021-03-16 10:41:00		NO		IN FOCUS
169012294	https://volunteer.ala.org.au/validate/task/169012294	Valid		system	Tile_005-002-000_0-000.jpg	valid			2021-03-16 10:41:00		NO		IN FOCUS
169012294	https://volunteer.ala.org.au/validate/task/169012294	Valid		system	Tile_005-002-000_0-000.jpg			2021-03-15 19:58:00	2021-03-16 10:41:00		NO		IN FOCUS
169012294	https://volunteer.ala.org.au/validate/task/169012294	Valid		system	Tile_005-002-000_0-000.jpg			2021-03-15 20:27:00	2021-03-16 10:41:00		NO		IN FOCUS
169012294	https://volunteer.ala.org.au/validate/task/169012294	Valid		system	Tile_005-002-000_0-000.jpg			2021-03-16 10:41:00	2021-03-16 10:41:00		NO		IN FOCUS
169012297	https://volunteer.ala.org.au/validate/task/169012297	Valid		system	Tile_005-005-000_0-000.jpg	valid			2021-03-16 11:01:00		NO		IN FOCUS
169012297	https://volunteer.ala.org.au/validate/task/169012297	Valid		system	Tile_005-005-000_0-000.jpg			2021-03-16 11:01:00	2021-03-16 11:01:00		NO		IN FOCUS
169012297	https://volunteer.ala.org.au/validate/task/169012297	Valid		system	Tile_005-005-000_0-000.jpg			2021-03-15 20:28:00	2021-03-16 11:01:00		NO		IN FOCUS
169012297	https://volunteer.ala.org.au/validate/task/169012297	Valid		system	Tile_005-005-000_0-000.jpg			2021-03-16 10:42:00	2021-03-16 11:01:00		NO		IN FOCUS
169012298	https://volunteer.ala.org.au/validate/task/169012298	Valid		system	Tile_005-006-000_0-000.jpg	valid		2021-03-15 20:28:00	2021-03-16 11:02:00		NO		IN FOCUS
169012298	https://volunteer.ala.org.au/validate/task/169012298	Valid		system	Tile_005-006-000_0-000.jpg			2021-03-16 10:42:00	2021-03-16 11:02:00		NO		IN FOCUS
169012298	https://volunteer.ala.org.au/validate/task/169012298	Valid		system	Tile_005-006-000_0-000.jpg				2021-03-16 11:02:00		NO		IN FOCUS
169012298	https://volunteer.ala.org.au/validate/task/169012298	Valid		system	Tile_005-006-000_0-000.jpg			2021-03-16 11:02:00	2021-03-16 11:02:00		NO		IN FOCUS
169012299	https://volunteer.ala.org.au/validate/task/169012299	Valid		system	Tile_005-007-000_0-000.jpg	valid			2021-03-16 11:02:00		NO		IN FOCUS
169012299	https://volunteer.ala.org.au/validate/task/169012299	Valid		system	Tile_005-007-000_0-000.jpg			2021-03-16 11:02:00	2021-03-16 11:02:00		NO		IN FOCUS
169012299	https://volunteer.ala.org.au/validate/task/169012299	Valid		system	Tile_005-007-000_0-000.jpg			2021-03-15 20:28:00	2021-03-16 11:02:00		NO		IN FOCUS
169012299	https://volunteer.ala.org.au/validate/task/169012299	Valid		system	Tile_005-007-000_0-000.jpg			2021-03-16 10:43:00	2021-03-16 11:02:00		NO		IN FOCUS
169012300	https://volunteer.ala.org.au/validate/task/169012300	Valid		system	Tile_005-008-000_0-000.jpg	valid		2021-03-15 20:28:00	2021-03-16 11:02:00		NO		IN FOCUS
169012300	https://volunteer.ala.org.au/validate/task/169012300	Valid		system	Tile_005-008-000_0-000.jpg			2021-03-16 10:43:00	2021-03-16 11:02:00		NO		IN FOCUS
169012300	https://volunteer.ala.org.au/validate/task/169012300	Valid		system	Tile_005-008-000_0-000.jpg				2021-03-16 11:02:00		NO		IN FOCUS
169012300	https://volunteer.ala.org.au/validate/task/169012300	Valid		system	Tile_005-008-000_0-000.jpg			2021-03-16 11:02:00	2021-03-16 11:02:00		NO		IN FOCUS
169012303	https://volunteer.ala.org.au/validate/task/169012303	Valid		system	Tile_005-011-000_0-000.jpg	valid		2021-03-16 10:44:00	2021-03-16 11:13:00		NO		IN FOCUS
169012303	https://volunteer.ala.org.au/validate/task/169012303	Valid		system	Tile_005-011-000_0-000.jpg			2021-03-16 11:13:00	2021-03-16 11:13:00		NO		IN FOCUS
169012303	https://volunteer.ala.org.au/validate/task/169012303	Valid		system	Tile_005-011-000_0-000.jpg				2021-03-16 11:13:00		NO		IN FOCUS
169012303	https://volunteer.ala.org.au/validate/task/169012303	Valid		system	Tile_005-011-000_0-000.jpg			2021-03-15 20:29:00	2021-03-16 11:13:00		NO		IN FOCUS
169012304	https://volunteer.ala.org.au/validate/task/169012304	Valid		system	Tile_005-012-000_0-000.jpg	valid			2021-03-16 11:14:00		NO		IN FOCUS
169012304	https://volunteer.ala.org.au/validate/task/169012304	Valid		system	Tile_005-012-000_0-000.jpg			2021-03-16 11:14:00	2021-03-16 11:14:00		NO		IN FOCUS
169012304	https://volunteer.ala.org.au/validate/task/169012304	Valid		system	Tile_005-012-000_0-000.jpg			2021-03-16 10:45:00	2021-03-16 11:14:00		NO		IN FOCUS
169012304	https://volunteer.ala.org.au/validate/task/169012304	Valid		system	Tile_005-012-000_0-000.jpg			2021-03-15 20:29:00	2021-03-16 11:14:00		NO		IN FOCUS
169012305	https://volunteer.ala.org.au/validate/task/169012305	Valid		system	Tile_005-013-000_0-000.jpg	invalid, possible Myrtaceae pollen grain		2021-03-16 10:45:00	2021-03-16 11:15:00		NO		IN FOCUS
169012305	https://volunteer.ala.org.au/validate/task/169012305	Valid		system	Tile_005-013-000_0-000.jpg	myrtaceous or cupanieid pollen - Michael			2021-03-16 11:15:00		NO		IN FOCUS
169012305	https://volunteer.ala.org.au/validate/task/169012305	Valid		system	Tile_005-013-000_0-000.jpg	connects to Tile_006-013-000_0-000.jpg		2021-03-16 11:15:00	2021-03-16 11:15:00		NO		IN FOCUS
169012305	https://volunteer.ala.org.au/validate/task/169012305	Valid		system	Tile_005-013-000_0-000.jpg			2021-03-15 20:30:00	2021-03-16 11:15:00		NO		IN FOCUS
169012307	https://volunteer.ala.org.au/validate/task/169012307	Valid		system	Tile_005-015-000_0-000.jpg	valid			2021-03-16 11:17:00		NO		IN FOCUS
169012307	https://volunteer.ala.org.au/validate/task/169012307	Valid		system	Tile_005-015-000_0-000.jpg			2021-03-16 11:17:00	2021-03-16 11:17:00		NO		IN FOCUS
169012307	https://volunteer.ala.org.au/validate/task/169012307	Valid		system	Tile_005-015-000_0-000.jpg			2021-03-15 20:30:00	2021-03-16 11:17:00		NO		IN FOCUS
169012307	https://volunteer.ala.org.au/validate/task/169012307	Valid		system	Tile_005-015-000_0-000.jpg			2021-03-16 10:46:00	2021-03-16 11:17:00		NO		IN FOCUS
169012308	https://volunteer.ala.org.au/validate/task/169012308	Valid		system	Tile_005-016-000_0-000.jpg	valid		2021-03-16 10:48:00	2021-03-16 11:17:00		NO		IN FOCUS
169012308	https://volunteer.ala.org.au/validate/task/169012308	Valid		system	Tile_005-016-000_0-000.jpg				2021-03-16 11:17:00		NO		IN FOCUS
169012308	https://volunteer.ala.org.au/validate/task/169012308	Valid		system	Tile_005-016-000_0-000.jpg			2021-03-16 11:17:00	2021-03-16 11:17:00		NO		IN FOCUS
169012308	https://volunteer.ala.org.au/validate/task/169012308	Valid		system	Tile_005-016-000_0-000.jpg			2021-03-15 20:30:00	2021-03-16 11:17:00		NO		IN FOCUS
169012309	https://volunteer.ala.org.au/validate/task/169012309	Valid		system	Tile_005-017-000_0-000.jpg	valid		2021-03-15 20:30:00	2021-03-16 11:18:00		NO		IN FOCUS
169012309	https://volunteer.ala.org.au/validate/task/169012309	Valid		system	Tile_005-017-000_0-000.jpg				2021-03-16 11:18:00		NO		IN FOCUS
169012309	https://volunteer.ala.org.au/validate/task/169012309	Valid		system	Tile_005-017-000_0-000.jpg			2021-03-16 11:18:00	2021-03-16 11:18:00		NO		IN FOCUS
169012309	https://volunteer.ala.org.au/validate/task/169012309	Valid		system	Tile_005-017-000_0-000.jpg			2021-03-16 10:48:00	2021-03-16 11:18:00		NO		IN FOCUS
169012310	https://volunteer.ala.org.au/validate/task/169012310	Valid		system	Tile_005-018-000_0-000.jpg	valid		2021-03-16 10:48:00	2021-03-16 11:18:00		NO		IN FOCUS
169012310	https://volunteer.ala.org.au/validate/task/169012310	Valid		system	Tile_005-018-000_0-000.jpg			2021-03-16 11:18:00	2021-03-16 11:18:00		NO		IN FOCUS
169012310	https://volunteer.ala.org.au/validate/task/169012310	Valid		system	Tile_005-018-000_0-000.jpg				2021-03-16 11:18:00		NO		IN FOCUS
169012310	https://volunteer.ala.org.au/validate/task/169012310	Valid		system	Tile_005-018-000_0-000.jpg			2021-03-15 20:31:00	2021-03-16 11:18:00		NO		IN FOCUS
169012306	https://volunteer.ala.org.au/validate/task/169012306	Valid		system	Tile_005-014-000_0-000.jpg	valid		2021-03-16 10:45:00	2021-03-16 11:19:00		NO		IN FOCUS
169012306	https://volunteer.ala.org.au/validate/task/169012306	Valid		system	Tile_005-014-000_0-000.jpg			2021-03-16 11:19:00	2021-03-16 11:19:00		NO		IN FOCUS
169012306	https://volunteer.ala.org.au/validate/task/169012306	Valid		system	Tile_005-014-000_0-000.jpg				2021-03-16 11:19:00		NO		IN FOCUS
169012306	https://volunteer.ala.org.au/validate/task/169012306	Valid		system	Tile_005-014-000_0-000.jpg			2021-03-15 20:30:00	2021-03-16 11:19:00		NO		IN FOCUS
169012306	https://volunteer.ala.org.au/validate/task/169012306	Valid		system	Tile_005-014-000_0-000.jpg			2021-03-16 11:16:00	2021-03-16 11:19:00				IN FOCUS
169012311	https://volunteer.ala.org.au/validate/task/169012311	Valid		system	Tile_005-019-000_0-000.jpg	valid		2021-03-16 11:19:00	2021-03-16 11:19:00		NO		IN FOCUS
169012311	https://volunteer.ala.org.au/validate/task/169012311	Valid		system	Tile_005-019-000_0-000.jpg				2021-03-16 11:19:00		NO		IN FOCUS
169012311	https://volunteer.ala.org.au/validate/task/169012311	Valid		system	Tile_005-019-000_0-000.jpg			2021-03-16 10:49:00	2021-03-16 11:19:00		NO		IN FOCUS
169012311	https://volunteer.ala.org.au/validate/task/169012311	Valid		system	Tile_005-019-000_0-000.jpg			2021-03-15 20:31:00	2021-03-16 11:19:00		NO		IN FOCUS
169012312	https://volunteer.ala.org.au/validate/task/169012312	Valid		system	Tile_005-020-000_0-000.jpg	valid		2021-03-16 10:49:00	2021-03-16 11:19:00		NO		IN FOCUS
169012312	https://volunteer.ala.org.au/validate/task/169012312	Valid		system	Tile_005-020-000_0-000.jpg			2021-03-15 20:31:00	2021-03-16 11:19:00		NO		IN FOCUS
169012312	https://volunteer.ala.org.au/validate/task/169012312	Valid		system	Tile_005-020-000_0-000.jpg			2021-03-16 11:19:00	2021-03-16 11:19:00		NO		IN FOCUS
169012312	https://volunteer.ala.org.au/validate/task/169012312	Valid		system	Tile_005-020-000_0-000.jpg				2021-03-16 11:19:00		NO		IN FOCUS
169012313	https://volunteer.ala.org.au/validate/task/169012313	Valid		system	Tile_005-021-000_0-000.jpg	valid		2021-03-16 11:19:00	2021-03-16 11:19:00		NO		IN FOCUS
169012313	https://volunteer.ala.org.au/validate/task/169012313	Valid		system	Tile_005-021-000_0-000.jpg				2021-03-16 11:19:00		NO		IN FOCUS
169012313	https://volunteer.ala.org.au/validate/task/169012313	Valid		system	Tile_005-021-000_0-000.jpg			2021-03-16 10:49:00	2021-03-16 11:19:00		NO		IN FOCUS
169012313	https://volunteer.ala.org.au/validate/task/169012313	Valid		system	Tile_005-021-000_0-000.jpg			2021-03-15 20:31:00	2021-03-16 11:19:00		NO		IN FOCUS
169012314	https://volunteer.ala.org.au/validate/task/169012314	Valid		system	Tile_005-022-000_0-000.jpg	valid		2021-03-15 20:32:00	2021-03-16 11:22:00		NO		IN FOCUS
169012314	https://volunteer.ala.org.au/validate/task/169012314	Valid		system	Tile_005-022-000_0-000.jpg			2021-03-16 11:22:00	2021-03-16 11:22:00		NO		IN FOCUS
169012314	https://volunteer.ala.org.au/validate/task/169012314	Valid		system	Tile_005-022-000_0-000.jpg				2021-03-16 11:22:00		NO		IN FOCUS
169012314	https://volunteer.ala.org.au/validate/task/169012314	Valid		system	Tile_005-022-000_0-000.jpg			2021-03-16 11:22:00	2021-03-16 11:22:00		NO		IN FOCUS
169012314	https://volunteer.ala.org.au/validate/task/169012314	Valid		system	Tile_005-022-000_0-000.jpg			2021-03-16 10:50:00	2021-03-16 11:22:00		NO		IN FOCUS
169012316	https://volunteer.ala.org.au/validate/task/169012316	Valid		system	Tile_005-024-000_0-000.jpg	valid			2021-03-16 11:23:00		NO		IN FOCUS
169012316	https://volunteer.ala.org.au/validate/task/169012316	Valid		system	Tile_005-024-000_0-000.jpg			2021-03-15 20:32:00	2021-03-16 11:23:00		NO		IN FOCUS
169012316	https://volunteer.ala.org.au/validate/task/169012316	Valid		system	Tile_005-024-000_0-000.jpg			2021-03-16 11:23:00	2021-03-16 11:23:00		NO		IN FOCUS
169012316	https://volunteer.ala.org.au/validate/task/169012316	Valid		system	Tile_005-024-000_0-000.jpg			2021-03-16 10:50:00	2021-03-16 11:23:00		NO		IN FOCUS
169012318	https://volunteer.ala.org.au/validate/task/169012318	Valid		system	Tile_005-026-000_0-000.jpg	valid		2021-03-16 10:51:00	2021-03-16 11:23:00		NO		IN FOCUS
169012318	https://volunteer.ala.org.au/validate/task/169012318	Valid		system	Tile_005-026-000_0-000.jpg			2021-03-15 20:33:00	2021-03-16 11:23:00		NO		IN FOCUS
169012318	https://volunteer.ala.org.au/validate/task/169012318	Valid		system	Tile_005-026-000_0-000.jpg			2021-03-16 11:23:00	2021-03-16 11:23:00		NO		IN FOCUS
169012318	https://volunteer.ala.org.au/validate/task/169012318	Valid		system	Tile_005-026-000_0-000.jpg				2021-03-16 11:23:00		NO		IN FOCUS
169012319	https://volunteer.ala.org.au/validate/task/169012319	Valid		system	Tile_005-027-000_0-000.jpg	valid			2021-03-16 11:24:00		NO		IN FOCUS
169012319	https://volunteer.ala.org.au/validate/task/169012319	Valid		system	Tile_005-027-000_0-000.jpg			2021-03-16 11:24:00	2021-03-16 11:24:00		NO		IN FOCUS
169012319	https://volunteer.ala.org.au/validate/task/169012319	Valid		system	Tile_005-027-000_0-000.jpg			2021-03-15 20:33:00	2021-03-16 11:24:00		NO		IN FOCUS
169012319	https://volunteer.ala.org.au/validate/task/169012319	Valid		system	Tile_005-027-000_0-000.jpg			2021-03-16 10:51:00	2021-03-16 11:24:00		NO		IN FOCUS
169012317	https://volunteer.ala.org.au/validate/task/169012317	Valid		system	Tile_005-025-000_0-000.jpg	valid		2021-03-16 11:26:00	2021-03-16 11:26:00		NO		IN FOCUS
169012317	https://volunteer.ala.org.au/validate/task/169012317	Valid		system	Tile_005-025-000_0-000.jpg			2021-03-16 10:50:00	2021-03-16 11:26:00		NO		IN FOCUS
169012317	https://volunteer.ala.org.au/validate/task/169012317	Valid		system	Tile_005-025-000_0-000.jpg				2021-03-16 11:26:00		NO		IN FOCUS
169012317	https://volunteer.ala.org.au/validate/task/169012317	Valid		system	Tile_005-025-000_0-000.jpg			2021-03-16 11:23:00	2021-03-16 11:26:00		NO
169012317	https://volunteer.ala.org.au/validate/task/169012317	Valid		system	Tile_005-025-000_0-000.jpg			2021-03-15 20:32:00	2021-03-16 11:26:00		NO		IN FOCUS
169012320	https://volunteer.ala.org.au/validate/task/169012320	Valid		system	Tile_005-028-000_0-000.jpg	valid		2021-03-16 10:51:00	2021-03-16 11:28:00		NO		IN FOCUS
169012320	https://volunteer.ala.org.au/validate/task/169012320	Valid		system	Tile_005-028-000_0-000.jpg			2021-03-16 12:13:00	2021-03-16 11:28:00		NO		IN FOCUS
169012320	https://volunteer.ala.org.au/validate/task/169012320	Valid		system	Tile_005-028-000_0-000.jpg				2021-03-16 11:28:00		NO		IN FOCUS
169012320	https://volunteer.ala.org.au/validate/task/169012320	Valid		system	Tile_005-028-000_0-000.jpg			2021-03-15 20:33:00	2021-03-16 11:28:00		NO		IN FOCUS
169012320	https://volunteer.ala.org.au/validate/task/169012320	Valid		system	Tile_005-028-000_0-000.jpg			2021-03-16 11:28:00	2021-03-16 11:28:00		NO		IN FOCUS
169012321	https://volunteer.ala.org.au/validate/task/169012321	Valid		system	Tile_005-029-000_0-000.jpg	valid		2021-03-16 10:51:00	2021-03-16 11:29:00		NO		IN FOCUS
169012321	https://volunteer.ala.org.au/validate/task/169012321	Valid		system	Tile_005-029-000_0-000.jpg				2021-03-16 11:29:00		NO		IN FOCUS
169012321	https://volunteer.ala.org.au/validate/task/169012321	Valid		system	Tile_005-029-000_0-000.jpg			2021-03-16 11:29:00	2021-03-16 11:29:00		NO		IN FOCUS
169012321	https://volunteer.ala.org.au/validate/task/169012321	Valid		system	Tile_005-029-000_0-000.jpg			2021-03-15 20:33:00	2021-03-16 11:29:00		NO		IN FOCUS
169012322	https://volunteer.ala.org.au/validate/task/169012322	Valid		system	Tile_005-030-000_0-000.jpg	valid			2021-03-16 11:30:00		NO		IN FOCUS
169012322	https://volunteer.ala.org.au/validate/task/169012322	Valid		system	Tile_005-030-000_0-000.jpg			2021-03-16 11:30:00	2021-03-16 11:30:00		NO		IN FOCUS
169012322	https://volunteer.ala.org.au/validate/task/169012322	Valid		system	Tile_005-030-000_0-000.jpg			2021-03-15 20:35:00	2021-03-16 11:30:00		NO		IN FOCUS
169012322	https://volunteer.ala.org.au/validate/task/169012322	Valid		system	Tile_005-030-000_0-000.jpg			2021-03-16 10:52:00	2021-03-16 11:30:00		NO		IN FOCUS
169012323	https://volunteer.ala.org.au/validate/task/169012323	Valid		system	Tile_005-031-000_0-000.jpg	valid		2021-03-16 10:52:00	2021-03-16 11:32:00		NO		IN FOCUS
169012323	https://volunteer.ala.org.au/validate/task/169012323	Valid		system	Tile_005-031-000_0-000.jpg			2021-03-16 11:32:00	2021-03-16 11:32:00		NO		IN FOCUS
169012323	https://volunteer.ala.org.au/validate/task/169012323	Valid		system	Tile_005-031-000_0-000.jpg				2021-03-16 11:32:00		NO		IN FOCUS
169012323	https://volunteer.ala.org.au/validate/task/169012323	Valid		system	Tile_005-031-000_0-000.jpg			2021-03-15 20:35:00	2021-03-16 11:32:00		NO		IN FOCUS
169012324	https://volunteer.ala.org.au/validate/task/169012324	Valid		system	Tile_005-032-000_0-000.jpg	valid			2021-03-16 11:33:00		NO		IN FOCUS
169012324	https://volunteer.ala.org.au/validate/task/169012324	Valid		system	Tile_005-032-000_0-000.jpg			2021-03-16 11:33:00	2021-03-16 11:33:00		NO		IN FOCUS
169012324	https://volunteer.ala.org.au/validate/task/169012324	Valid		system	Tile_005-032-000_0-000.jpg			2021-03-15 20:35:00	2021-03-16 11:33:00		NO		IN FOCUS
169012324	https://volunteer.ala.org.au/validate/task/169012324	Valid		system	Tile_005-032-000_0-000.jpg			2021-03-16 10:52:00	2021-03-16 11:33:00		NO		IN FOCUS
169012325	https://volunteer.ala.org.au/validate/task/169012325	Valid		system	Tile_005-033-000_0-000.jpg	valid		2021-03-16 11:34:00	2021-03-16 11:34:00		NO		IN FOCUS
169012325	https://volunteer.ala.org.au/validate/task/169012325	Valid		system	Tile_005-033-000_0-000.jpg				2021-03-16 11:34:00		NO		IN FOCUS
169012325	https://volunteer.ala.org.au/validate/task/169012325	Valid		system	Tile_005-033-000_0-000.jpg			2021-03-16 10:53:00	2021-03-16 11:34:00		NO		IN FOCUS
169012325	https://volunteer.ala.org.au/validate/task/169012325	Valid		system	Tile_005-033-000_0-000.jpg			2021-03-15 20:36:00	2021-03-16 11:34:00		NO		IN FOCUS
169012326	https://volunteer.ala.org.au/validate/task/169012326	Valid		system	Tile_005-034-000_0-000.jpg	valid			2021-03-16 11:34:00				OUT OF FOCUS
169012326	https://volunteer.ala.org.au/validate/task/169012326	Valid		system	Tile_005-034-000_0-000.jpg			2021-03-15 20:36:00	2021-03-16 11:34:00				OUT OF FOCUS
169012326	https://volunteer.ala.org.au/validate/task/169012326	Valid		system	Tile_005-034-000_0-000.jpg			2021-03-16 11:34:00	2021-03-16 11:34:00				OUT OF FOCUS
169012326	https://volunteer.ala.org.au/validate/task/169012326	Valid		system	Tile_005-034-000_0-000.jpg			2021-03-16 10:53:00	2021-03-16 11:34:00				OUT OF FOCUS
169012327	https://volunteer.ala.org.au/validate/task/169012327	Valid		system	Tile_005-035-000_0-000.jpg	valid		2021-03-16 10:53:00	2021-03-16 11:35:00		NO		IN FOCUS
169012327	https://volunteer.ala.org.au/validate/task/169012327	Valid		system	Tile_005-035-000_0-000.jpg			2021-03-16 11:34:00	2021-03-16 11:35:00		NO		IN FOCUS
169012327	https://volunteer.ala.org.au/validate/task/169012327	Valid		system	Tile_005-035-000_0-000.jpg				2021-03-16 11:35:00		NO		IN FOCUS
169012327	https://volunteer.ala.org.au/validate/task/169012327	Valid		system	Tile_005-035-000_0-000.jpg			2021-03-15 20:37:00	2021-03-16 11:35:00		NO		IN FOCUS
169012328	https://volunteer.ala.org.au/validate/task/169012328	Valid		system	Tile_005-036-000_0-000.jpg	valid		2021-03-16 10:53:00	2021-03-16 11:37:00		NO		IN FOCUS
169012328	https://volunteer.ala.org.au/validate/task/169012328	Valid		system	Tile_005-036-000_0-000.jpg			2021-03-16 11:37:00	2021-03-16 11:37:00		NO		IN FOCUS
169012328	https://volunteer.ala.org.au/validate/task/169012328	Valid		system	Tile_005-036-000_0-000.jpg			2021-03-15 20:37:00	2021-03-16 11:37:00		NO		IN FOCUS
169012328	https://volunteer.ala.org.au/validate/task/169012328	Valid		system	Tile_005-036-000_0-000.jpg				2021-03-16 11:37:00		NO		IN FOCUS
169012329	https://volunteer.ala.org.au/validate/task/169012329	Valid		system	Tile_005-037-000_0-000.jpg	valid		2021-03-15 20:37:00	2021-03-16 11:38:00		NO		IN FOCUS
169012329	https://volunteer.ala.org.au/validate/task/169012329	Valid		system	Tile_005-037-000_0-000.jpg			2021-03-16 10:54:00	2021-03-16 11:38:00		NO		IN FOCUS
169012329	https://volunteer.ala.org.au/validate/task/169012329	Valid		system	Tile_005-037-000_0-000.jpg			2021-03-16 11:38:00	2021-03-16 11:38:00		NO		IN FOCUS
169012329	https://volunteer.ala.org.au/validate/task/169012329	Valid		system	Tile_005-037-000_0-000.jpg				2021-03-16 11:38:00		NO		IN FOCUS
169012330	https://volunteer.ala.org.au/validate/task/169012330	Valid		system	Tile_005-038-000_0-000.jpg	valid		2021-03-15 20:37:00	2021-03-16 11:38:00		NO		IN FOCUS
169012330	https://volunteer.ala.org.au/validate/task/169012330	Valid		system	Tile_005-038-000_0-000.jpg			2021-03-16 11:40:00	2021-03-16 11:38:00		NO		IN FOCUS
169012330	https://volunteer.ala.org.au/validate/task/169012330	Valid		system	Tile_005-038-000_0-000.jpg			2021-03-16 11:38:00	2021-03-16 11:38:00		NO		IN FOCUS
169012330	https://volunteer.ala.org.au/validate/task/169012330	Valid		system	Tile_005-038-000_0-000.jpg				2021-03-16 11:38:00		NO		IN FOCUS
169012330	https://volunteer.ala.org.au/validate/task/169012330	Valid		system	Tile_005-038-000_0-000.jpg			2021-03-16 10:54:00	2021-03-16 11:38:00		NO		IN FOCUS
169012331	https://volunteer.ala.org.au/validate/task/169012331	Valid		system	Tile_005-039-000_0-000.jpg	valid		2021-03-16 10:54:00	2021-03-16 11:39:00		NO		IN FOCUS
169012331	https://volunteer.ala.org.au/validate/task/169012331	Valid		system	Tile_005-039-000_0-000.jpg			2021-03-16 11:39:00	2021-03-16 11:39:00		NO		IN FOCUS
169012331	https://volunteer.ala.org.au/validate/task/169012331	Valid		system	Tile_005-039-000_0-000.jpg			2021-03-15 20:38:00	2021-03-16 11:39:00		NO		IN FOCUS
169012331	https://volunteer.ala.org.au/validate/task/169012331	Valid		system	Tile_005-039-000_0-000.jpg				2021-03-16 11:39:00		NO		IN FOCUS
169012332	https://volunteer.ala.org.au/validate/task/169012332	Valid		system	Tile_005-040-000_0-000.jpg	valid		2021-03-16 11:42:00	2021-03-16 11:40:00		NO		IN FOCUS
169012332	https://volunteer.ala.org.au/validate/task/169012332	Valid		system	Tile_005-040-000_0-000.jpg			2021-03-16 11:40:00	2021-03-16 11:40:00		NO		IN FOCUS
169012332	https://volunteer.ala.org.au/validate/task/169012332	Valid		system	Tile_005-040-000_0-000.jpg				2021-03-16 11:40:00		NO		IN FOCUS
169012332	https://volunteer.ala.org.au/validate/task/169012332	Valid		system	Tile_005-040-000_0-000.jpg			2021-03-16 10:58:00	2021-03-16 11:40:00		NO		IN FOCUS
169012332	https://volunteer.ala.org.au/validate/task/169012332	Valid		system	Tile_005-040-000_0-000.jpg			2021-03-15 20:38:00	2021-03-16 11:40:00		NO		IN FOCUS
169012333	https://volunteer.ala.org.au/validate/task/169012333	Valid		system	Tile_005-041-000_0-000.jpg	valid		2021-03-16 11:40:00	2021-03-16 11:40:00		NO		IN FOCUS
169012333	https://volunteer.ala.org.au/validate/task/169012333	Valid		system	Tile_005-041-000_0-000.jpg			2021-03-16 11:01:00	2021-03-16 11:40:00		NO		IN FOCUS
169012333	https://volunteer.ala.org.au/validate/task/169012333	Valid		system	Tile_005-041-000_0-000.jpg				2021-03-16 11:40:00		NO		IN FOCUS
169012333	https://volunteer.ala.org.au/validate/task/169012333	Valid		system	Tile_005-041-000_0-000.jpg			2021-03-15 20:38:00	2021-03-16 11:40:00		NO		IN FOCUS
169012334	https://volunteer.ala.org.au/validate/task/169012334	Valid		system	Tile_005-042-000_0-000.jpg	possible microbial fossils			2021-03-16 11:41:00		NO		IN FOCUS
169012334	https://volunteer.ala.org.au/validate/task/169012334	Valid		system	Tile_005-042-000_0-000.jpg	valid		2021-03-15 20:38:00	2021-03-16 11:41:00		NO		IN FOCUS
169012334	https://volunteer.ala.org.au/validate/task/169012334	Valid		system	Tile_005-042-000_0-000.jpg			2021-03-16 11:41:00	2021-03-16 11:41:00		NO		IN FOCUS
169012334	https://volunteer.ala.org.au/validate/task/169012334	Valid		system	Tile_005-042-000_0-000.jpg			2021-03-16 11:01:00	2021-03-16 11:41:00		NO		IN FOCUS
169012335	https://volunteer.ala.org.au/validate/task/169012335	Valid		system	Tile_005-043-000_0-000.jpg	valid		2021-03-16 11:01:00	2021-03-16 11:43:00		NO		IN FOCUS
169012335	https://volunteer.ala.org.au/validate/task/169012335	Valid		system	Tile_005-043-000_0-000.jpg				2021-03-16 11:43:00		NO		IN FOCUS
169012335	https://volunteer.ala.org.au/validate/task/169012335	Valid		system	Tile_005-043-000_0-000.jpg			2021-03-15 20:39:00	2021-03-16 11:43:00		NO		IN FOCUS
169012335	https://volunteer.ala.org.au/validate/task/169012335	Valid		system	Tile_005-043-000_0-000.jpg			2021-03-16 11:43:00	2021-03-16 11:43:00		NO		IN FOCUS
169012335	https://volunteer.ala.org.au/validate/task/169012335	Valid		system	Tile_005-043-000_0-000.jpg			2021-03-16 11:43:00	2021-03-16 11:43:00		NO		IN FOCUS
169012336	https://volunteer.ala.org.au/validate/task/169012336	Valid		system	Tile_005-044-000_0-000.jpg	valid		2021-03-16 11:43:00	2021-03-16 11:43:00		NO		IN FOCUS
169012336	https://volunteer.ala.org.au/validate/task/169012336	Valid		system	Tile_005-044-000_0-000.jpg				2021-03-16 11:43:00		NO		IN FOCUS
169012336	https://volunteer.ala.org.au/validate/task/169012336	Valid		system	Tile_005-044-000_0-000.jpg			2021-03-16 11:02:00	2021-03-16 11:43:00		NO		IN FOCUS
169012336	https://volunteer.ala.org.au/validate/task/169012336	Valid		system	Tile_005-044-000_0-000.jpg			2021-03-15 20:39:00	2021-03-16 11:43:00		NO		IN FOCUS
169012337	https://volunteer.ala.org.au/validate/task/169012337	Valid		system	Tile_005-045-000_0-000.jpg	but unknown mineral/fossil aggregate			2021-03-16 11:45:00		NO		IN FOCUS
169012337	https://volunteer.ala.org.au/validate/task/169012337	Valid		system	Tile_005-045-000_0-000.jpg	valid		2021-03-15 20:39:00	2021-03-16 11:45:00		NO		IN FOCUS
169012337	https://volunteer.ala.org.au/validate/task/169012337	Valid		system	Tile_005-045-000_0-000.jpg			2021-03-16 11:02:00	2021-03-16 11:45:00		NO		IN FOCUS
169012337	https://volunteer.ala.org.au/validate/task/169012337	Valid		system	Tile_005-045-000_0-000.jpg			2021-03-16 11:45:00	2021-03-16 11:45:00		NO		IN FOCUS
169012337	https://volunteer.ala.org.au/validate/task/169012337	Valid		system	Tile_005-045-000_0-000.jpg			2021-03-16 11:45:00	2021-03-16 11:45:00	1	YES	Both MIDDLE and EDGE	IN FOCUS		Unknown
169012338	https://volunteer.ala.org.au/validate/task/169012338	Valid		system	Tile_005-046-000_0-000.jpg	valid		2021-03-15 20:39:00	2021-03-16 11:46:00		NO		IN FOCUS
169012338	https://volunteer.ala.org.au/validate/task/169012338	Valid		system	Tile_005-046-000_0-000.jpg			2021-03-16 11:02:00	2021-03-16 11:46:00		NO		IN FOCUS
169012338	https://volunteer.ala.org.au/validate/task/169012338	Valid		system	Tile_005-046-000_0-000.jpg				2021-03-16 11:46:00		NO		IN FOCUS
169012338	https://volunteer.ala.org.au/validate/task/169012338	Valid		system	Tile_005-046-000_0-000.jpg			2021-03-16 11:46:00	2021-03-16 11:46:00		NO		IN FOCUS
169012340	https://volunteer.ala.org.au/validate/task/169012340	Valid		system	Tile_005-048-000_0-000.jpg	valid		2021-03-16 11:05:00	2021-03-16 11:52:00		NO		IN FOCUS
169012340	https://volunteer.ala.org.au/validate/task/169012340	Valid		system	Tile_005-048-000_0-000.jpg			2021-03-16 11:52:00	2021-03-16 11:52:00		NO		IN FOCUS
169012340	https://volunteer.ala.org.au/validate/task/169012340	Valid		system	Tile_005-048-000_0-000.jpg				2021-03-16 11:52:00		NO		IN FOCUS
169012340	https://volunteer.ala.org.au/validate/task/169012340	Valid		system	Tile_005-048-000_0-000.jpg			2021-03-15 20:40:00	2021-03-16 11:52:00		NO		IN FOCUS
169012342	https://volunteer.ala.org.au/validate/task/169012342	Valid		system	Tile_005-050-000_0-000.jpg	valid		2021-03-16 11:05:00	2021-03-16 11:54:00		NO		IN FOCUS
169012342	https://volunteer.ala.org.au/validate/task/169012342	Valid		system	Tile_005-050-000_0-000.jpg				2021-03-16 11:54:00		NO		IN FOCUS
169012342	https://volunteer.ala.org.au/validate/task/169012342	Valid		system	Tile_005-050-000_0-000.jpg			2021-03-16 11:54:00	2021-03-16 11:54:00		NO		IN FOCUS
169012342	https://volunteer.ala.org.au/validate/task/169012342	Valid		system	Tile_005-050-000_0-000.jpg			2021-03-15 20:40:00	2021-03-16 11:54:00		NO		IN FOCUS
169012343	https://volunteer.ala.org.au/validate/task/169012343	Valid		system	Tile_005-051-000_0-000.jpg	valid		2021-03-16 11:06:00	2021-03-16 11:54:00		NO		IN FOCUS
169012343	https://volunteer.ala.org.au/validate/task/169012343	Valid		system	Tile_005-051-000_0-000.jpg				2021-03-16 11:54:00		NO		IN FOCUS
169012343	https://volunteer.ala.org.au/validate/task/169012343	Valid		system	Tile_005-051-000_0-000.jpg			2021-03-15 20:40:00	2021-03-16 11:54:00		NO		IN FOCUS
169012343	https://volunteer.ala.org.au/validate/task/169012343	Valid		system	Tile_005-051-000_0-000.jpg			2021-03-16 11:54:00	2021-03-16 11:54:00		NO		IN FOCUS
169012346	https://volunteer.ala.org.au/validate/task/169012346	Valid		system	Tile_005-054-000_0-000.jpg	valid		2021-03-16 11:59:00	2021-03-16 11:59:00		NO		IN FOCUS
169012346	https://volunteer.ala.org.au/validate/task/169012346	Valid		system	Tile_005-054-000_0-000.jpg			2021-03-15 20:42:00	2021-03-16 11:59:00		NO		IN FOCUS
169012346	https://volunteer.ala.org.au/validate/task/169012346	Valid		system	Tile_005-054-000_0-000.jpg				2021-03-16 11:59:00		NO		IN FOCUS
169012346	https://volunteer.ala.org.au/validate/task/169012346	Valid		system	Tile_005-054-000_0-000.jpg			2021-03-16 11:07:00	2021-03-16 11:59:00		NO		IN FOCUS
169012347	https://volunteer.ala.org.au/validate/task/169012347	Valid		system	Tile_005-055-000_0-000.jpg	valid			2021-03-16 12:00:00		NO		IN FOCUS
169012347	https://volunteer.ala.org.au/validate/task/169012347	Valid		system	Tile_005-055-000_0-000.jpg			2021-03-16 12:00:00	2021-03-16 12:00:00		NO		IN FOCUS
169012347	https://volunteer.ala.org.au/validate/task/169012347	Valid		system	Tile_005-055-000_0-000.jpg			2021-03-16 11:07:00	2021-03-16 12:00:00		NO		IN FOCUS
169012347	https://volunteer.ala.org.au/validate/task/169012347	Valid		system	Tile_005-055-000_0-000.jpg			2021-03-15 20:42:00	2021-03-16 12:00:00		NO		IN FOCUS
169012345	https://volunteer.ala.org.au/validate/task/169012345	Valid		system	Tile_005-053-000_0-000.jpg	valid		2021-03-16 11:06:00	2021-03-16 12:34:00		NO		IN FOCUS
169012345	https://volunteer.ala.org.au/validate/task/169012345	Valid		system	Tile_005-053-000_0-000.jpg			2021-03-15 20:41:00	2021-03-16 12:34:00		NO		IN FOCUS
169012345	https://volunteer.ala.org.au/validate/task/169012345	Valid		system	Tile_005-053-000_0-000.jpg			2021-03-16 12:34:00	2021-03-16 12:34:00		NO		IN FOCUS
169012345	https://volunteer.ala.org.au/validate/task/169012345	Valid		system	Tile_005-053-000_0-000.jpg				2021-03-16 12:34:00		NO		IN FOCUS
169012348	https://volunteer.ala.org.au/validate/task/169012348	Valid		system	Tile_005-056-000_0-000.jpg	valid			2021-03-16 12:35:00		NO		IN FOCUS
169012348	https://volunteer.ala.org.au/validate/task/169012348	Valid		system	Tile_005-056-000_0-000.jpg			2021-03-16 12:35:00	2021-03-16 12:35:00		NO		IN FOCUS
169012348	https://volunteer.ala.org.au/validate/task/169012348	Valid		system	Tile_005-056-000_0-000.jpg			2021-03-16 11:26:00	2021-03-16 12:35:00		NO		IN FOCUS
169012348	https://volunteer.ala.org.au/validate/task/169012348	Valid		system	Tile_005-056-000_0-000.jpg			2021-03-15 20:42:00	2021-03-16 12:35:00		NO		IN FOCUS
169012349	https://volunteer.ala.org.au/validate/task/169012349	Valid		system	Tile_005-057-000_0-000.jpg	valid		2021-03-15 20:42:00	2021-03-16 12:45:00		NO		IN FOCUS
169012349	https://volunteer.ala.org.au/validate/task/169012349	Valid		system	Tile_005-057-000_0-000.jpg			2021-03-16 12:45:00	2021-03-16 12:45:00		NO		IN FOCUS
169012349	https://volunteer.ala.org.au/validate/task/169012349	Valid		system	Tile_005-057-000_0-000.jpg			2021-03-16 12:36:00	2021-03-16 12:45:00		NO		IN FOCUS
169012349	https://volunteer.ala.org.au/validate/task/169012349	Valid		system	Tile_005-057-000_0-000.jpg				2021-03-16 12:45:00		NO		IN FOCUS
169012350	https://volunteer.ala.org.au/validate/task/169012350	Valid		system	Tile_005-058-000_0-000.jpg	valid			2021-03-16 12:45:00				OUT OF FOCUS
169012350	https://volunteer.ala.org.au/validate/task/169012350	Valid		system	Tile_005-058-000_0-000.jpg			2021-03-16 12:39:00	2021-03-16 12:45:00				OUT OF FOCUS
169012350	https://volunteer.ala.org.au/validate/task/169012350	Valid		system	Tile_005-058-000_0-000.jpg			2021-03-15 20:43:00	2021-03-16 12:45:00				OUT OF FOCUS
169012350	https://volunteer.ala.org.au/validate/task/169012350	Valid		system	Tile_005-058-000_0-000.jpg			2021-03-16 12:45:00	2021-03-16 12:45:00				OUT OF FOCUS
169012352	https://volunteer.ala.org.au/validate/task/169012352	Valid		system	Tile_005-060-000_0-000.jpg	valid		2021-03-15 20:43:00	2021-03-16 12:46:00		NO		IN FOCUS
169012352	https://volunteer.ala.org.au/validate/task/169012352	Valid		system	Tile_005-060-000_0-000.jpg			2021-03-16 12:40:00	2021-03-16 12:46:00		NO		IN FOCUS
169012352	https://volunteer.ala.org.au/validate/task/169012352	Valid		system	Tile_005-060-000_0-000.jpg				2021-03-16 12:46:00		NO		IN FOCUS
169012352	https://volunteer.ala.org.au/validate/task/169012352	Valid		system	Tile_005-060-000_0-000.jpg			2021-03-16 12:46:00	2021-03-16 12:46:00		NO		IN FOCUS
169012354	https://volunteer.ala.org.au/validate/task/169012354	Valid		system	Tile_006-002-000_0-000.jpg	invalid, Nothofagus bottom left, fragment, faint, can see spine/pores, validated		2021-03-16 13:05:00	2021-03-16 13:05:00		NO		IN FOCUS
169012354	https://volunteer.ala.org.au/validate/task/169012354	Valid		system	Tile_006-002-000_0-000.jpg	decomposed Nothofagus			2021-03-16 13:05:00		NO		IN FOCUS
169012354	https://volunteer.ala.org.au/validate/task/169012354	Valid		system	Tile_006-002-000_0-000.jpg	Michael		2021-03-15 20:44:00	2021-03-16 13:05:00		NO		IN FOCUS
169012354	https://volunteer.ala.org.au/validate/task/169012354	Valid		system	Tile_006-002-000_0-000.jpg			2021-03-16 12:40:00	2021-03-16 13:05:00		NO		IN FOCUS
169012355	https://volunteer.ala.org.au/validate/task/169012355	Valid		system	Tile_006-003-000_0-000.jpg	valid		2021-03-16 12:41:00	2021-03-16 13:06:00		NO		IN FOCUS
169012355	https://volunteer.ala.org.au/validate/task/169012355	Valid		system	Tile_006-003-000_0-000.jpg			2021-03-15 20:44:00	2021-03-16 13:06:00		NO		IN FOCUS
169012355	https://volunteer.ala.org.au/validate/task/169012355	Valid		system	Tile_006-003-000_0-000.jpg				2021-03-16 13:06:00		NO		IN FOCUS
169012355	https://volunteer.ala.org.au/validate/task/169012355	Valid		system	Tile_006-003-000_0-000.jpg			2021-03-16 13:06:00	2021-03-16 13:06:00		NO		IN FOCUS
169012356	https://volunteer.ala.org.au/validate/task/169012356	Valid		system	Tile_006-004-000_0-000.jpg	valid		2021-03-15 20:44:00	2021-03-16 13:06:00		NO		IN FOCUS
169012356	https://volunteer.ala.org.au/validate/task/169012356	Valid		system	Tile_006-004-000_0-000.jpg				2021-03-16 13:06:00		NO		IN FOCUS
169012356	https://volunteer.ala.org.au/validate/task/169012356	Valid		system	Tile_006-004-000_0-000.jpg			2021-03-16 12:41:00	2021-03-16 13:06:00		NO		IN FOCUS
169012356	https://volunteer.ala.org.au/validate/task/169012356	Valid		system	Tile_006-004-000_0-000.jpg			2021-03-16 13:06:00	2021-03-16 13:06:00		NO		IN FOCUS
169012357	https://volunteer.ala.org.au/validate/task/169012357	Valid		system	Tile_006-005-000_0-000.jpg	valid		2021-03-16 12:41:00	2021-03-16 13:06:00		NO		IN FOCUS
169012357	https://volunteer.ala.org.au/validate/task/169012357	Valid		system	Tile_006-005-000_0-000.jpg			2021-03-15 20:45:00	2021-03-16 13:06:00		NO		IN FOCUS
169012357	https://volunteer.ala.org.au/validate/task/169012357	Valid		system	Tile_006-005-000_0-000.jpg			2021-03-16 13:06:00	2021-03-16 13:06:00		NO		IN FOCUS
169012357	https://volunteer.ala.org.au/validate/task/169012357	Valid		system	Tile_006-005-000_0-000.jpg				2021-03-16 13:06:00		NO		IN FOCUS
169012359	https://volunteer.ala.org.au/validate/task/169012359	Valid		system	Tile_006-007-000_0-000.jpg	valid		2021-03-16 12:42:00	2021-03-16 13:08:00		NO		IN FOCUS
169012359	https://volunteer.ala.org.au/validate/task/169012359	Valid		system	Tile_006-007-000_0-000.jpg				2021-03-16 13:08:00		NO		IN FOCUS
169012359	https://volunteer.ala.org.au/validate/task/169012359	Valid		system	Tile_006-007-000_0-000.jpg			2021-03-15 20:45:00	2021-03-16 13:08:00		NO		IN FOCUS
169012359	https://volunteer.ala.org.au/validate/task/169012359	Valid		system	Tile_006-007-000_0-000.jpg			2021-03-16 13:08:00	2021-03-16 13:08:00		NO		IN FOCUS
169012361	https://volunteer.ala.org.au/validate/task/169012361	Valid		system	Tile_006-009-000_0-000.jpg	valid		2021-03-16 13:09:00	2021-03-16 13:09:00		NO		IN FOCUS
169012361	https://volunteer.ala.org.au/validate/task/169012361	Valid		system	Tile_006-009-000_0-000.jpg				2021-03-16 13:09:00		NO		IN FOCUS
169012361	https://volunteer.ala.org.au/validate/task/169012361	Valid		system	Tile_006-009-000_0-000.jpg			2021-03-16 12:43:00	2021-03-16 13:09:00		NO		IN FOCUS
169012361	https://volunteer.ala.org.au/validate/task/169012361	Valid		system	Tile_006-009-000_0-000.jpg			2021-03-15 20:46:00	2021-03-16 13:09:00		NO		IN FOCUS
169012362	https://volunteer.ala.org.au/validate/task/169012362	Valid		system	Tile_006-010-000_0-000.jpg	valid		2021-03-16 12:43:00	2021-03-16 13:09:00		NO		IN FOCUS
169012362	https://volunteer.ala.org.au/validate/task/169012362	Valid		system	Tile_006-010-000_0-000.jpg				2021-03-16 13:09:00		NO		IN FOCUS
169012362	https://volunteer.ala.org.au/validate/task/169012362	Valid		system	Tile_006-010-000_0-000.jpg			2021-03-16 13:09:00	2021-03-16 13:09:00		NO		IN FOCUS
169012362	https://volunteer.ala.org.au/validate/task/169012362	Valid		system	Tile_006-010-000_0-000.jpg			2021-03-15 20:46:00	2021-03-16 13:09:00		NO		IN FOCUS
169012363	https://volunteer.ala.org.au/validate/task/169012363	Valid		system	Tile_006-011-000_0-000.jpg	valid		2021-03-16 13:10:00	2021-03-16 13:10:00		NO		IN FOCUS
169012363	https://volunteer.ala.org.au/validate/task/169012363	Valid		system	Tile_006-011-000_0-000.jpg				2021-03-16 13:10:00		NO		IN FOCUS
169012363	https://volunteer.ala.org.au/validate/task/169012363	Valid		system	Tile_006-011-000_0-000.jpg			2021-03-16 12:43:00	2021-03-16 13:10:00		NO		IN FOCUS
169012363	https://volunteer.ala.org.au/validate/task/169012363	Valid		system	Tile_006-011-000_0-000.jpg			2021-03-15 20:46:00	2021-03-16 13:10:00		NO		IN FOCUS
169012364	https://volunteer.ala.org.au/validate/task/169012364	Valid		system	Tile_006-012-000_0-000.jpg	valid		2021-03-16 13:10:00	2021-03-16 13:10:00		NO		IN FOCUS
169012364	https://volunteer.ala.org.au/validate/task/169012364	Valid		system	Tile_006-012-000_0-000.jpg			2021-03-15 20:46:00	2021-03-16 13:10:00		NO		IN FOCUS
169012364	https://volunteer.ala.org.au/validate/task/169012364	Valid		system	Tile_006-012-000_0-000.jpg			2021-03-16 12:44:00	2021-03-16 13:10:00		NO		IN FOCUS
169012364	https://volunteer.ala.org.au/validate/task/169012364	Valid		system	Tile_006-012-000_0-000.jpg				2021-03-16 13:10:00		NO		IN FOCUS
169012367	https://volunteer.ala.org.au/validate/task/169012367	Valid		system	Tile_006-015-000_0-000.jpg	valid			2021-03-16 13:11:00		NO		IN FOCUS
169012367	https://volunteer.ala.org.au/validate/task/169012367	Valid		system	Tile_006-015-000_0-000.jpg			2021-03-16 13:11:00	2021-03-16 13:11:00		NO		IN FOCUS
169012367	https://volunteer.ala.org.au/validate/task/169012367	Valid		system	Tile_006-015-000_0-000.jpg			2021-03-15 20:47:00	2021-03-16 13:11:00		NO		IN FOCUS
169012367	https://volunteer.ala.org.au/validate/task/169012367	Valid		system	Tile_006-015-000_0-000.jpg			2021-03-16 12:47:00	2021-03-16 13:11:00		NO		IN FOCUS
169012368	https://volunteer.ala.org.au/validate/task/169012368	Valid		system	Tile_006-016-000_0-000.jpg	valid			2021-03-16 13:11:00		NO		IN FOCUS
169012368	https://volunteer.ala.org.au/validate/task/169012368	Valid		system	Tile_006-016-000_0-000.jpg			2021-03-16 12:47:00	2021-03-16 13:11:00		NO		IN FOCUS
169012368	https://volunteer.ala.org.au/validate/task/169012368	Valid		system	Tile_006-016-000_0-000.jpg			2021-03-15 20:47:00	2021-03-16 13:11:00		NO		IN FOCUS
169012368	https://volunteer.ala.org.au/validate/task/169012368	Valid		system	Tile_006-016-000_0-000.jpg			2021-03-16 13:11:00	2021-03-16 13:11:00		NO		IN FOCUS
169012369	https://volunteer.ala.org.au/validate/task/169012369	Valid		system	Tile_006-017-000_0-000.jpg	valid		2021-03-16 13:12:00	2021-03-16 13:12:00		NO		IN FOCUS
169012369	https://volunteer.ala.org.au/validate/task/169012369	Valid		system	Tile_006-017-000_0-000.jpg			2021-03-15 20:47:00	2021-03-16 13:12:00		NO		IN FOCUS
169012369	https://volunteer.ala.org.au/validate/task/169012369	Valid		system	Tile_006-017-000_0-000.jpg				2021-03-16 13:12:00		NO		IN FOCUS
169012369	https://volunteer.ala.org.au/validate/task/169012369	Valid		system	Tile_006-017-000_0-000.jpg			2021-03-16 12:48:00	2021-03-16 13:12:00		NO		IN FOCUS
169012370	https://volunteer.ala.org.au/validate/task/169012370	Valid		system	Tile_006-018-000_0-000.jpg	valid		2021-03-16 13:12:00	2021-03-16 13:12:00		NO		IN FOCUS
169012370	https://volunteer.ala.org.au/validate/task/169012370	Valid		system	Tile_006-018-000_0-000.jpg			2021-03-16 12:48:00	2021-03-16 13:12:00		NO		IN FOCUS
169012370	https://volunteer.ala.org.au/validate/task/169012370	Valid		system	Tile_006-018-000_0-000.jpg				2021-03-16 13:12:00		NO		IN FOCUS
169012370	https://volunteer.ala.org.au/validate/task/169012370	Valid		system	Tile_006-018-000_0-000.jpg			2021-03-15 20:48:00	2021-03-16 13:12:00		NO		IN FOCUS
169012371	https://volunteer.ala.org.au/validate/task/169012371	Valid		system	Tile_006-019-000_0-000.jpg	valid		2021-03-16 13:12:00	2021-03-16 13:12:00		NO		IN FOCUS
169012371	https://volunteer.ala.org.au/validate/task/169012371	Valid		system	Tile_006-019-000_0-000.jpg			2021-03-15 20:48:00	2021-03-16 13:12:00		NO		IN FOCUS
169012371	https://volunteer.ala.org.au/validate/task/169012371	Valid		system	Tile_006-019-000_0-000.jpg			2021-03-16 12:48:00	2021-03-16 13:12:00		NO		IN FOCUS
169012371	https://volunteer.ala.org.au/validate/task/169012371	Valid		system	Tile_006-019-000_0-000.jpg				2021-03-16 13:12:00		NO		IN FOCUS
169012372	https://volunteer.ala.org.au/validate/task/169012372	Valid		system	Tile_006-020-000_0-000.jpg	possible pollen? Check		2021-03-16 13:13:00	2021-03-16 13:13:00		NO		IN FOCUS
169012372	https://volunteer.ala.org.au/validate/task/169012372	Valid		system	Tile_006-020-000_0-000.jpg	Michael seen			2021-03-16 13:13:00		NO		IN FOCUS
169012372	https://volunteer.ala.org.au/validate/task/169012372	Valid		system	Tile_006-020-000_0-000.jpg			2021-03-15 20:48:00	2021-03-16 13:13:00		NO		IN FOCUS
169012372	https://volunteer.ala.org.au/validate/task/169012372	Valid		system	Tile_006-020-000_0-000.jpg			2021-03-16 12:48:00	2021-03-16 13:13:00		NO		IN FOCUS
169012373	https://volunteer.ala.org.au/validate/task/169012373	Valid		system	Tile_006-021-000_0-000.jpg	valid		2021-03-16 13:14:00	2021-03-16 13:14:00		NO		IN FOCUS
169012373	https://volunteer.ala.org.au/validate/task/169012373	Valid		system	Tile_006-021-000_0-000.jpg				2021-03-16 13:14:00		NO		IN FOCUS
169012373	https://volunteer.ala.org.au/validate/task/169012373	Valid		system	Tile_006-021-000_0-000.jpg			2021-03-15 20:48:00	2021-03-16 13:14:00		NO		IN FOCUS
169012373	https://volunteer.ala.org.au/validate/task/169012373	Valid		system	Tile_006-021-000_0-000.jpg			2021-03-16 12:49:00	2021-03-16 13:14:00		NO		IN FOCUS
169012374	https://volunteer.ala.org.au/validate/task/169012374	Valid		system	Tile_006-022-000_0-000.jpg	valid		2021-03-16 12:49:00	2021-03-16 13:16:00		NO		IN FOCUS
169012374	https://volunteer.ala.org.au/validate/task/169012374	Valid		system	Tile_006-022-000_0-000.jpg			2021-03-16 13:16:00	2021-03-16 13:16:00		NO		IN FOCUS
169012374	https://volunteer.ala.org.au/validate/task/169012374	Valid		system	Tile_006-022-000_0-000.jpg				2021-03-16 13:16:00		NO		IN FOCUS
169012374	https://volunteer.ala.org.au/validate/task/169012374	Valid		system	Tile_006-022-000_0-000.jpg			2021-03-15 20:49:00	2021-03-16 13:16:00		NO		IN FOCUS
169012376	https://volunteer.ala.org.au/validate/task/169012376	Valid		system	Tile_006-024-000_0-000.jpg	valid		2021-03-16 12:50:00	2021-03-16 13:16:00		NO		IN FOCUS
169012376	https://volunteer.ala.org.au/validate/task/169012376	Valid		system	Tile_006-024-000_0-000.jpg			2021-03-16 13:16:00	2021-03-16 13:16:00		NO		IN FOCUS
169012376	https://volunteer.ala.org.au/validate/task/169012376	Valid		system	Tile_006-024-000_0-000.jpg				2021-03-16 13:16:00		NO		IN FOCUS
169012376	https://volunteer.ala.org.au/validate/task/169012376	Valid		system	Tile_006-024-000_0-000.jpg			2021-03-15 20:49:00	2021-03-16 13:16:00		NO		IN FOCUS
169012378	https://volunteer.ala.org.au/validate/task/169012378	Valid		system	Tile_006-026-000_0-000.jpg	valid		2021-03-16 12:50:00	2021-03-16 13:18:00		NO		IN FOCUS
169012378	https://volunteer.ala.org.au/validate/task/169012378	Valid		system	Tile_006-026-000_0-000.jpg			2021-03-15 20:50:00	2021-03-16 13:18:00		NO		IN FOCUS
169012378	https://volunteer.ala.org.au/validate/task/169012378	Valid		system	Tile_006-026-000_0-000.jpg				2021-03-16 13:18:00		NO		IN FOCUS
169012378	https://volunteer.ala.org.au/validate/task/169012378	Valid		system	Tile_006-026-000_0-000.jpg			2021-03-16 13:18:00	2021-03-16 13:18:00		NO		IN FOCUS
169012379	https://volunteer.ala.org.au/validate/task/169012379	Valid		system	Tile_006-027-000_0-000.jpg	valid		2021-03-15 20:50:00	2021-03-16 13:18:00		NO		IN FOCUS
169012379	https://volunteer.ala.org.au/validate/task/169012379	Valid		system	Tile_006-027-000_0-000.jpg				2021-03-16 13:18:00		NO		IN FOCUS
169012379	https://volunteer.ala.org.au/validate/task/169012379	Valid		system	Tile_006-027-000_0-000.jpg			2021-03-16 12:51:00	2021-03-16 13:18:00		NO		IN FOCUS
169012379	https://volunteer.ala.org.au/validate/task/169012379	Valid		system	Tile_006-027-000_0-000.jpg			2021-03-16 13:18:00	2021-03-16 13:18:00		NO		IN FOCUS
169012382	https://volunteer.ala.org.au/validate/task/169012382	Valid		system	Tile_006-030-000_0-000.jpg	valid		2021-03-16 13:19:00	2021-03-16 13:19:00		NO		IN FOCUS
169012382	https://volunteer.ala.org.au/validate/task/169012382	Valid		system	Tile_006-030-000_0-000.jpg			2021-03-16 12:51:00	2021-03-16 13:19:00		NO		IN FOCUS
169012382	https://volunteer.ala.org.au/validate/task/169012382	Valid		system	Tile_006-030-000_0-000.jpg				2021-03-16 13:19:00		NO		IN FOCUS
169012382	https://volunteer.ala.org.au/validate/task/169012382	Valid		system	Tile_006-030-000_0-000.jpg			2021-03-15 20:50:00	2021-03-16 13:19:00		NO		IN FOCUS
169012383	https://volunteer.ala.org.au/validate/task/169012383	Valid		system	Tile_006-031-000_0-000.jpg	valid		2021-03-16 12:52:00	2021-03-16 13:19:00		NO		IN FOCUS
169012383	https://volunteer.ala.org.au/validate/task/169012383	Valid		system	Tile_006-031-000_0-000.jpg			2021-03-15 20:51:00	2021-03-16 13:19:00		NO		IN FOCUS
169012383	https://volunteer.ala.org.au/validate/task/169012383	Valid		system	Tile_006-031-000_0-000.jpg			2021-03-16 13:19:00	2021-03-16 13:19:00		NO		IN FOCUS
169012383	https://volunteer.ala.org.au/validate/task/169012383	Valid		system	Tile_006-031-000_0-000.jpg				2021-03-16 13:19:00		NO		IN FOCUS
169012384	https://volunteer.ala.org.au/validate/task/169012384	Valid		system	Tile_006-032-000_0-000.jpg	valid		2021-03-15 20:51:00	2021-03-16 13:19:00		NO		IN FOCUS
169012384	https://volunteer.ala.org.au/validate/task/169012384	Valid		system	Tile_006-032-000_0-000.jpg			2021-03-16 12:52:00	2021-03-16 13:19:00		NO		IN FOCUS
169012384	https://volunteer.ala.org.au/validate/task/169012384	Valid		system	Tile_006-032-000_0-000.jpg			2021-03-16 13:19:00	2021-03-16 13:19:00		NO		IN FOCUS
169012384	https://volunteer.ala.org.au/validate/task/169012384	Valid		system	Tile_006-032-000_0-000.jpg				2021-03-16 13:19:00		NO		IN FOCUS
169012385	https://volunteer.ala.org.au/validate/task/169012385	Valid		system	Tile_006-033-000_0-000.jpg	valid		2021-03-16 13:19:00	2021-03-16 13:19:00		NO		IN FOCUS
169012385	https://volunteer.ala.org.au/validate/task/169012385	Valid		system	Tile_006-033-000_0-000.jpg			2021-03-15 20:51:00	2021-03-16 13:19:00		NO		IN FOCUS
169012385	https://volunteer.ala.org.au/validate/task/169012385	Valid		system	Tile_006-033-000_0-000.jpg			2021-03-16 12:52:00	2021-03-16 13:19:00		NO		IN FOCUS
169012385	https://volunteer.ala.org.au/validate/task/169012385	Valid		system	Tile_006-033-000_0-000.jpg				2021-03-16 13:19:00		NO		IN FOCUS
169012386	https://volunteer.ala.org.au/validate/task/169012386	Valid		system	Tile_006-034-000_0-000.jpg	valid		2021-03-15 20:51:00	2021-03-16 13:20:00		NO		IN FOCUS
169012386	https://volunteer.ala.org.au/validate/task/169012386	Valid		system	Tile_006-034-000_0-000.jpg				2021-03-16 13:20:00		NO		IN FOCUS
169012386	https://volunteer.ala.org.au/validate/task/169012386	Valid		system	Tile_006-034-000_0-000.jpg			2021-03-16 13:20:00	2021-03-16 13:20:00		NO		IN FOCUS
169012386	https://volunteer.ala.org.au/validate/task/169012386	Valid		system	Tile_006-034-000_0-000.jpg			2021-03-16 12:52:00	2021-03-16 13:20:00		NO		IN FOCUS
169012387	https://volunteer.ala.org.au/validate/task/169012387	Valid		system	Tile_006-035-000_0-000.jpg	valid			2021-03-16 13:20:00				OUT OF FOCUS
169012387	https://volunteer.ala.org.au/validate/task/169012387	Valid		system	Tile_006-035-000_0-000.jpg			2021-03-16 13:20:00	2021-03-16 13:20:00				OUT OF FOCUS
169012387	https://volunteer.ala.org.au/validate/task/169012387	Valid		system	Tile_006-035-000_0-000.jpg			2021-03-16 12:53:00	2021-03-16 13:20:00				OUT OF FOCUS
169012387	https://volunteer.ala.org.au/validate/task/169012387	Valid		system	Tile_006-035-000_0-000.jpg			2021-03-15 20:52:00	2021-03-16 13:20:00				OUT OF FOCUS
169012388	https://volunteer.ala.org.au/validate/task/169012388	Valid		system	Tile_006-036-000_0-000.jpg	valid		2021-03-15 20:52:00	2021-03-16 13:20:00		NO		IN FOCUS
169012388	https://volunteer.ala.org.au/validate/task/169012388	Valid		system	Tile_006-036-000_0-000.jpg			2021-03-16 13:20:00	2021-03-16 13:20:00		NO		IN FOCUS
169012388	https://volunteer.ala.org.au/validate/task/169012388	Valid		system	Tile_006-036-000_0-000.jpg			2021-03-16 12:53:00	2021-03-16 13:20:00		NO		IN FOCUS
169012388	https://volunteer.ala.org.au/validate/task/169012388	Valid		system	Tile_006-036-000_0-000.jpg				2021-03-16 13:20:00		NO		IN FOCUS
169012389	https://volunteer.ala.org.au/validate/task/169012389	Valid		system	Tile_006-037-000_0-000.jpg	valid		2021-03-16 13:21:00	2021-03-16 13:21:00		NO		IN FOCUS
169012389	https://volunteer.ala.org.au/validate/task/169012389	Valid		system	Tile_006-037-000_0-000.jpg				2021-03-16 13:21:00		NO		IN FOCUS
169012389	https://volunteer.ala.org.au/validate/task/169012389	Valid		system	Tile_006-037-000_0-000.jpg			2021-03-15 20:52:00	2021-03-16 13:21:00		NO		IN FOCUS
169012389	https://volunteer.ala.org.au/validate/task/169012389	Valid		system	Tile_006-037-000_0-000.jpg			2021-03-16 12:53:00	2021-03-16 13:21:00		NO		IN FOCUS
169012390	https://volunteer.ala.org.au/validate/task/169012390	Valid		system	Tile_006-038-000_0-000.jpg	valid		2021-03-16 12:53:00	2021-03-16 13:21:00		NO		IN FOCUS
169012390	https://volunteer.ala.org.au/validate/task/169012390	Valid		system	Tile_006-038-000_0-000.jpg			2021-03-15 20:52:00	2021-03-16 13:21:00		NO		IN FOCUS
169012390	https://volunteer.ala.org.au/validate/task/169012390	Valid		system	Tile_006-038-000_0-000.jpg			2021-03-16 13:21:00	2021-03-16 13:21:00		NO		IN FOCUS
169012390	https://volunteer.ala.org.au/validate/task/169012390	Valid		system	Tile_006-038-000_0-000.jpg				2021-03-16 13:21:00		NO		IN FOCUS
169012392	https://volunteer.ala.org.au/validate/task/169012392	Valid		system	Tile_006-040-000_0-000.jpg	valid			2021-03-16 13:29:00		NO		IN FOCUS
169012392	https://volunteer.ala.org.au/validate/task/169012392	Valid		system	Tile_006-040-000_0-000.jpg			2021-03-16 12:56:00	2021-03-16 13:29:00		NO		IN FOCUS
169012392	https://volunteer.ala.org.au/validate/task/169012392	Valid		system	Tile_006-040-000_0-000.jpg			2021-03-15 20:53:00	2021-03-16 13:29:00		NO		IN FOCUS
169012392	https://volunteer.ala.org.au/validate/task/169012392	Valid		system	Tile_006-040-000_0-000.jpg			2021-03-16 13:29:00	2021-03-16 13:29:00		NO		IN FOCUS
169012375	https://volunteer.ala.org.au/validate/task/169012375	Valid		system	Tile_006-023-000_0-000.jpg	valid		2021-03-16 13:16:00	2021-03-16 13:30:00		NO		IN FOCUS
169012375	https://volunteer.ala.org.au/validate/task/169012375	Valid		system	Tile_006-023-000_0-000.jpg				2021-03-16 13:30:00		NO		IN FOCUS
169012375	https://volunteer.ala.org.au/validate/task/169012375	Valid		system	Tile_006-023-000_0-000.jpg			2021-03-15 20:49:00	2021-03-16 13:30:00		NO		IN FOCUS
169012375	https://volunteer.ala.org.au/validate/task/169012375	Valid		system	Tile_006-023-000_0-000.jpg			2021-03-16 12:50:00	2021-03-16 13:30:00		NO
169012375	https://volunteer.ala.org.au/validate/task/169012375	Valid		system	Tile_006-023-000_0-000.jpg			2021-03-16 13:30:00	2021-03-16 13:30:00		NO		IN FOCUS
169012380	https://volunteer.ala.org.au/validate/task/169012380	Valid		system	Tile_006-028-000_0-000.jpg	valid		2021-03-16 13:18:00	2021-03-16 13:31:00		NO		IN FOCUS
169012380	https://volunteer.ala.org.au/validate/task/169012380	Valid		system	Tile_006-028-000_0-000.jpg			2021-03-16 13:31:00	2021-03-16 13:31:00		NO		IN FOCUS
169012380	https://volunteer.ala.org.au/validate/task/169012380	Valid		system	Tile_006-028-000_0-000.jpg				2021-03-16 13:31:00		NO		IN FOCUS
169012380	https://volunteer.ala.org.au/validate/task/169012380	Valid		system	Tile_006-028-000_0-000.jpg			2021-03-16 12:51:00	2021-03-16 13:31:00		NO
169012380	https://volunteer.ala.org.au/validate/task/169012380	Valid		system	Tile_006-028-000_0-000.jpg			2021-03-15 20:50:00	2021-03-16 13:31:00		NO		IN FOCUS
169012381	https://volunteer.ala.org.au/validate/task/169012381	Valid		system	Tile_006-029-000_0-000.jpg	valid		2021-03-15 20:50:00	2021-03-16 13:32:00		NO		IN FOCUS
169012381	https://volunteer.ala.org.au/validate/task/169012381	Valid		system	Tile_006-029-000_0-000.jpg			2021-03-16 13:18:00	2021-03-16 13:32:00		NO		IN FOCUS
169012381	https://volunteer.ala.org.au/validate/task/169012381	Valid		system	Tile_006-029-000_0-000.jpg				2021-03-16 13:32:00		NO		IN FOCUS
169012381	https://volunteer.ala.org.au/validate/task/169012381	Valid		system	Tile_006-029-000_0-000.jpg			2021-03-16 13:32:00	2021-03-16 13:32:00		NO		IN FOCUS
169012381	https://volunteer.ala.org.au/validate/task/169012381	Valid		system	Tile_006-029-000_0-000.jpg			2021-03-16 12:51:00	2021-03-16 13:32:00				IN FOCUS
169012393	https://volunteer.ala.org.au/validate/task/169012393	Valid		system	Tile_006-041-000_0-000.jpg	valid		2021-03-15 20:53:00	2021-03-16 13:33:00		NO		IN FOCUS
169012393	https://volunteer.ala.org.au/validate/task/169012393	Valid		system	Tile_006-041-000_0-000.jpg			2021-03-16 12:56:00	2021-03-16 13:33:00		NO		IN FOCUS
169012393	https://volunteer.ala.org.au/validate/task/169012393	Valid		system	Tile_006-041-000_0-000.jpg				2021-03-16 13:33:00		NO		IN FOCUS
169012393	https://volunteer.ala.org.au/validate/task/169012393	Valid		system	Tile_006-041-000_0-000.jpg			2021-03-16 13:33:00	2021-03-16 13:33:00		NO		IN FOCUS
169012398	https://volunteer.ala.org.au/validate/task/169012398	Valid		system	Tile_006-046-000_0-000.jpg	valid			2021-03-16 13:35:00		NO		IN FOCUS
169012398	https://volunteer.ala.org.au/validate/task/169012398	Valid		system	Tile_006-046-000_0-000.jpg			2021-03-16 13:35:00	2021-03-16 13:35:00		NO		IN FOCUS
169012398	https://volunteer.ala.org.au/validate/task/169012398	Valid		system	Tile_006-046-000_0-000.jpg			2021-03-15 20:54:00	2021-03-16 13:35:00		NO		IN FOCUS
169012398	https://volunteer.ala.org.au/validate/task/169012398	Valid		system	Tile_006-046-000_0-000.jpg			2021-03-16 12:58:00	2021-03-16 13:35:00		NO		IN FOCUS
169012399	https://volunteer.ala.org.au/validate/task/169012399	Valid		system	Tile_006-047-000_0-000.jpg	valid		2021-03-16 12:58:00	2021-03-16 13:35:00		NO		IN FOCUS
169012399	https://volunteer.ala.org.au/validate/task/169012399	Valid		system	Tile_006-047-000_0-000.jpg				2021-03-16 13:35:00		NO		IN FOCUS
169012399	https://volunteer.ala.org.au/validate/task/169012399	Valid		system	Tile_006-047-000_0-000.jpg			2021-03-15 20:55:00	2021-03-16 13:35:00		NO		IN FOCUS
169012399	https://volunteer.ala.org.au/validate/task/169012399	Valid		system	Tile_006-047-000_0-000.jpg			2021-03-16 13:35:00	2021-03-16 13:35:00		NO		IN FOCUS
169012405	https://volunteer.ala.org.au/validate/task/169012405	Valid		system	Tile_006-053-000_0-000.jpg	valid		2021-03-15 20:56:00	2021-03-16 13:38:00		NO		IN FOCUS
169012405	https://volunteer.ala.org.au/validate/task/169012405	Valid		system	Tile_006-053-000_0-000.jpg			2021-03-16 13:03:00	2021-03-16 13:38:00		NO		IN FOCUS
169012405	https://volunteer.ala.org.au/validate/task/169012405	Valid		system	Tile_006-053-000_0-000.jpg			2021-03-16 13:38:00	2021-03-16 13:38:00		NO		IN FOCUS
169012405	https://volunteer.ala.org.au/validate/task/169012405	Valid		system	Tile_006-053-000_0-000.jpg				2021-03-16 13:38:00		NO		IN FOCUS
169012408	https://volunteer.ala.org.au/validate/task/169012408	Valid		system	Tile_006-056-000_0-000.jpg	valid			2021-03-16 13:40:00				OUT OF FOCUS
169012408	https://volunteer.ala.org.au/validate/task/169012408	Valid		system	Tile_006-056-000_0-000.jpg			2021-03-16 13:40:00	2021-03-16 13:40:00				OUT OF FOCUS
169012408	https://volunteer.ala.org.au/validate/task/169012408	Valid		system	Tile_006-056-000_0-000.jpg			2021-03-15 20:57:00	2021-03-16 13:40:00				OUT OF FOCUS
169012408	https://volunteer.ala.org.au/validate/task/169012408	Valid		system	Tile_006-056-000_0-000.jpg			2021-03-16 13:06:00	2021-03-16 13:40:00				OUT OF FOCUS
169012415	https://volunteer.ala.org.au/validate/task/169012415	Valid		system	Tile_007-003-000_0-000.jpg	valid		2021-03-15 20:59:00	2021-03-16 13:41:00		NO		IN FOCUS
169012415	https://volunteer.ala.org.au/validate/task/169012415	Valid		system	Tile_007-003-000_0-000.jpg				2021-03-16 13:41:00		NO		IN FOCUS
169012415	https://volunteer.ala.org.au/validate/task/169012415	Valid		system	Tile_007-003-000_0-000.jpg			2021-03-16 13:08:00	2021-03-16 13:41:00		NO		IN FOCUS
169012415	https://volunteer.ala.org.au/validate/task/169012415	Valid		system	Tile_007-003-000_0-000.jpg			2021-03-16 13:41:00	2021-03-16 13:41:00		NO		IN FOCUS
169012416	https://volunteer.ala.org.au/validate/task/169012416	Valid		system	Tile_007-004-000_0-000.jpg	valid		2021-03-16 13:08:00	2021-03-16 13:42:00		NO		IN FOCUS
169012416	https://volunteer.ala.org.au/validate/task/169012416	Valid		system	Tile_007-004-000_0-000.jpg				2021-03-16 13:42:00		NO		IN FOCUS
169012416	https://volunteer.ala.org.au/validate/task/169012416	Valid		system	Tile_007-004-000_0-000.jpg			2021-03-16 13:42:00	2021-03-16 13:42:00		NO		IN FOCUS
169012416	https://volunteer.ala.org.au/validate/task/169012416	Valid		system	Tile_007-004-000_0-000.jpg			2021-03-15 20:59:00	2021-03-16 13:42:00		NO		IN FOCUS
169012427	https://volunteer.ala.org.au/validate/task/169012427	Valid		system	Tile_007-015-000_0-000.jpg	valid		2021-03-16 13:47:00	2021-03-16 13:47:00		NO		IN FOCUS
169012427	https://volunteer.ala.org.au/validate/task/169012427	Valid		system	Tile_007-015-000_0-000.jpg				2021-03-16 13:47:00		NO		IN FOCUS
169012427	https://volunteer.ala.org.au/validate/task/169012427	Valid		system	Tile_007-015-000_0-000.jpg			2021-03-15 21:01:00	2021-03-16 13:47:00		NO		IN FOCUS
169012427	https://volunteer.ala.org.au/validate/task/169012427	Valid		system	Tile_007-015-000_0-000.jpg			2021-03-16 13:12:00	2021-03-16 13:47:00		NO		IN FOCUS
169012708	https://volunteer.ala.org.au/validate/task/169012708	Valid		system	Tile_007-053-000_0-000.jpg	valid		2021-03-15 21:12:00	2021-03-16 14:09:00				OUT OF FOCUS
169012708	https://volunteer.ala.org.au/validate/task/169012708	Valid		system	Tile_007-053-000_0-000.jpg				2021-03-16 14:09:00				OUT OF FOCUS
169012708	https://volunteer.ala.org.au/validate/task/169012708	Valid		system	Tile_007-053-000_0-000.jpg			2021-03-16 14:09:00	2021-03-16 14:09:00				OUT OF FOCUS
169012708	https://volunteer.ala.org.au/validate/task/169012708	Valid		system	Tile_007-053-000_0-000.jpg			2021-03-16 13:32:00	2021-03-16 14:09:00				OUT OF FOCUS
169012714	https://volunteer.ala.org.au/validate/task/169012714	Valid		system	Tile_007-059-000_0-000.jpg	valid		2021-03-15 21:14:00	2021-03-16 14:11:00		NO		IN FOCUS
169012714	https://volunteer.ala.org.au/validate/task/169012714	Valid		system	Tile_007-059-000_0-000.jpg			2021-03-16 13:34:00	2021-03-16 14:11:00		NO		IN FOCUS
169012714	https://volunteer.ala.org.au/validate/task/169012714	Valid		system	Tile_007-059-000_0-000.jpg			2021-03-16 14:11:00	2021-03-16 14:11:00		NO		IN FOCUS
169012714	https://volunteer.ala.org.au/validate/task/169012714	Valid		system	Tile_007-059-000_0-000.jpg				2021-03-16 14:11:00		NO		IN FOCUS
169012730	https://volunteer.ala.org.au/validate/task/169012730	Valid		system	Tile_008-015-000_0-000.jpg	valid			2021-03-16 14:15:00		NO		IN FOCUS
169012730	https://volunteer.ala.org.au/validate/task/169012730	Valid		system	Tile_008-015-000_0-000.jpg			2021-03-15 21:21:00	2021-03-16 14:15:00		NO		IN FOCUS
169012730	https://volunteer.ala.org.au/validate/task/169012730	Valid		system	Tile_008-015-000_0-000.jpg			2021-03-16 13:41:00	2021-03-16 14:15:00		NO		IN FOCUS
169012730	https://volunteer.ala.org.au/validate/task/169012730	Valid		system	Tile_008-015-000_0-000.jpg			2021-03-16 14:15:00	2021-03-16 14:15:00		NO		IN FOCUS
169012744	https://volunteer.ala.org.au/validate/task/169012744	Valid		system	Tile_008-029-000_0-000.jpg	valid		2021-03-16 14:20:00	2021-03-16 14:20:00	1	YES	EDGE	IN FOCUS		Spores
169012744	https://volunteer.ala.org.au/validate/task/169012744	Valid		system	Tile_008-029-000_0-000.jpg				2021-03-16 14:20:00	1	YES	EDGE	IN FOCUS		Spores
169012744	https://volunteer.ala.org.au/validate/task/169012744	Valid		system	Tile_008-029-000_0-000.jpg			2021-03-15 21:25:00	2021-03-16 14:20:00	1	YES	EDGE	IN FOCUS		Spores
169012744	https://volunteer.ala.org.au/validate/task/169012744	Valid		system	Tile_008-029-000_0-000.jpg			2021-03-16 13:56:00	2021-03-16 14:20:00	1	YES	EDGE	IN FOCUS		Spores
169012749	https://volunteer.ala.org.au/validate/task/169012749	Valid		system	Tile_008-034-000_0-000.jpg	valid		2021-03-15 21:26:00	2021-03-16 14:21:00		NO		IN FOCUS
169012749	https://volunteer.ala.org.au/validate/task/169012749	Valid		system	Tile_008-034-000_0-000.jpg			2021-03-16 14:21:00	2021-03-16 14:21:00		NO		IN FOCUS
169012749	https://volunteer.ala.org.au/validate/task/169012749	Valid		system	Tile_008-034-000_0-000.jpg				2021-03-16 14:21:00		NO		IN FOCUS
169012749	https://volunteer.ala.org.au/validate/task/169012749	Valid		system	Tile_008-034-000_0-000.jpg			2021-03-16 13:58:00	2021-03-16 14:21:00		NO		IN FOCUS
169012753	https://volunteer.ala.org.au/validate/task/169012753	Valid		system	Tile_008-038-000_0-000.jpg	valid		2021-03-16 14:22:00	2021-03-16 14:22:00				OUT OF FOCUS
169012753	https://volunteer.ala.org.au/validate/task/169012753	Valid		system	Tile_008-038-000_0-000.jpg			2021-03-15 21:27:00	2021-03-16 14:22:00				OUT OF FOCUS
169012753	https://volunteer.ala.org.au/validate/task/169012753	Valid		system	Tile_008-038-000_0-000.jpg			2021-03-16 13:59:00	2021-03-16 14:22:00				OUT OF FOCUS
169012753	https://volunteer.ala.org.au/validate/task/169012753	Valid		system	Tile_008-038-000_0-000.jpg				2021-03-16 14:22:00				OUT OF FOCUS
169012395	https://volunteer.ala.org.au/validate/task/169012395	Valid		system	Tile_006-043-000_0-000.jpg	valid			2021-03-16 14:26:00		NO		IN FOCUS
169012395	https://volunteer.ala.org.au/validate/task/169012395	Valid		system	Tile_006-043-000_0-000.jpg			2021-03-15 20:54:00	2021-03-16 14:26:00		NO		IN FOCUS
169012395	https://volunteer.ala.org.au/validate/task/169012395	Valid		system	Tile_006-043-000_0-000.jpg			2021-03-16 14:26:00	2021-03-16 14:26:00		NO		IN FOCUS
169012395	https://volunteer.ala.org.au/validate/task/169012395	Valid		system	Tile_006-043-000_0-000.jpg			2021-03-16 12:56:00	2021-03-16 14:26:00		NO		IN FOCUS
169012397	https://volunteer.ala.org.au/validate/task/169012397	Valid		system	Tile_006-045-000_0-000.jpg	valid		2021-03-16 14:27:00	2021-03-16 14:27:00		NO		IN FOCUS
169012397	https://volunteer.ala.org.au/validate/task/169012397	Valid		system	Tile_006-045-000_0-000.jpg				2021-03-16 14:27:00		NO		IN FOCUS
169012397	https://volunteer.ala.org.au/validate/task/169012397	Valid		system	Tile_006-045-000_0-000.jpg			2021-03-15 20:54:00	2021-03-16 14:27:00		NO		IN FOCUS
169012397	https://volunteer.ala.org.au/validate/task/169012397	Valid		system	Tile_006-045-000_0-000.jpg			2021-03-16 12:58:00	2021-03-16 14:27:00		NO		IN FOCUS
169012400	https://volunteer.ala.org.au/validate/task/169012400	Valid		system	Tile_006-048-000_0-000.jpg	valid		2021-03-16 14:27:00	2021-03-16 14:27:00		NO		IN FOCUS
169012400	https://volunteer.ala.org.au/validate/task/169012400	Valid		system	Tile_006-048-000_0-000.jpg				2021-03-16 14:27:00		NO		IN FOCUS
169012400	https://volunteer.ala.org.au/validate/task/169012400	Valid		system	Tile_006-048-000_0-000.jpg			2021-03-15 20:55:00	2021-03-16 14:27:00		NO		IN FOCUS
169012400	https://volunteer.ala.org.au/validate/task/169012400	Valid		system	Tile_006-048-000_0-000.jpg			2021-03-16 12:59:00	2021-03-16 14:27:00		NO		IN FOCUS
169012401	https://volunteer.ala.org.au/validate/task/169012401	Valid		system	Tile_006-049-000_0-000.jpg	valid		2021-03-16 12:59:00	2021-03-16 14:27:00		NO		IN FOCUS
169012401	https://volunteer.ala.org.au/validate/task/169012401	Valid		system	Tile_006-049-000_0-000.jpg			2021-03-15 20:55:00	2021-03-16 14:27:00		NO		IN FOCUS
169012401	https://volunteer.ala.org.au/validate/task/169012401	Valid		system	Tile_006-049-000_0-000.jpg				2021-03-16 14:27:00		NO		IN FOCUS
169012401	https://volunteer.ala.org.au/validate/task/169012401	Valid		system	Tile_006-049-000_0-000.jpg			2021-03-16 14:27:00	2021-03-16 14:27:00		NO		IN FOCUS
169012403	https://volunteer.ala.org.au/validate/task/169012403	Valid		system	Tile_006-051-000_0-000.jpg	valid		2021-03-15 20:56:00	2021-03-16 14:28:00		NO		IN FOCUS
169012403	https://volunteer.ala.org.au/validate/task/169012403	Valid		system	Tile_006-051-000_0-000.jpg			2021-03-16 14:28:00	2021-03-16 14:28:00		NO		IN FOCUS
169012403	https://volunteer.ala.org.au/validate/task/169012403	Valid		system	Tile_006-051-000_0-000.jpg				2021-03-16 14:28:00		NO		IN FOCUS
169012403	https://volunteer.ala.org.au/validate/task/169012403	Valid		system	Tile_006-051-000_0-000.jpg			2021-03-16 13:37:00	2021-03-16 14:28:00		NO		IN FOCUS
169012403	https://volunteer.ala.org.au/validate/task/169012403	Valid		system	Tile_006-051-000_0-000.jpg			2021-03-16 13:02:00	2021-03-16 14:28:00	1	YES	MIDDLE	IN FOCUS		Unknown
169012404	https://volunteer.ala.org.au/validate/task/169012404	Valid		system	Tile_006-052-000_0-000.jpg	valid		2021-03-16 13:02:00	2021-03-16 14:28:00		NO		IN FOCUS
169012404	https://volunteer.ala.org.au/validate/task/169012404	Valid		system	Tile_006-052-000_0-000.jpg			2021-03-16 14:28:00	2021-03-16 14:28:00		NO		IN FOCUS
169012404	https://volunteer.ala.org.au/validate/task/169012404	Valid		system	Tile_006-052-000_0-000.jpg				2021-03-16 14:28:00		NO		IN FOCUS
169012404	https://volunteer.ala.org.au/validate/task/169012404	Valid		system	Tile_006-052-000_0-000.jpg			2021-03-15 20:56:00	2021-03-16 14:28:00		NO		IN FOCUS
169012406	https://volunteer.ala.org.au/validate/task/169012406	Valid		system	Tile_006-054-000_0-000.jpg	valid		2021-03-15 20:56:00	2021-03-16 14:29:00		NO		IN FOCUS
169012406	https://volunteer.ala.org.au/validate/task/169012406	Valid		system	Tile_006-054-000_0-000.jpg				2021-03-16 14:29:00		NO		IN FOCUS
169012406	https://volunteer.ala.org.au/validate/task/169012406	Valid		system	Tile_006-054-000_0-000.jpg			2021-03-16 13:03:00	2021-03-16 14:29:00		NO		IN FOCUS
169012406	https://volunteer.ala.org.au/validate/task/169012406	Valid		system	Tile_006-054-000_0-000.jpg			2021-03-16 14:29:00	2021-03-16 14:29:00		NO		IN FOCUS
169012409	https://volunteer.ala.org.au/validate/task/169012409	Valid		system	Tile_006-057-000_0-000.jpg	valid		2021-03-15 20:57:00	2021-03-16 14:32:00		NO		IN FOCUS
169012409	https://volunteer.ala.org.au/validate/task/169012409	Valid		system	Tile_006-057-000_0-000.jpg			2021-03-16 14:32:00	2021-03-16 14:32:00		NO		IN FOCUS
169012409	https://volunteer.ala.org.au/validate/task/169012409	Valid		system	Tile_006-057-000_0-000.jpg			2021-03-16 13:07:00	2021-03-16 14:32:00		NO		IN FOCUS
169012409	https://volunteer.ala.org.au/validate/task/169012409	Valid		system	Tile_006-057-000_0-000.jpg				2021-03-16 14:32:00		NO		IN FOCUS
169012410	https://volunteer.ala.org.au/validate/task/169012410	Valid		system	Tile_006-058-000_0-000.jpg	valid			2021-03-16 14:32:00		NO		IN FOCUS
169012410	https://volunteer.ala.org.au/validate/task/169012410	Valid		system	Tile_006-058-000_0-000.jpg			2021-03-16 14:32:00	2021-03-16 14:32:00		NO		IN FOCUS
169012410	https://volunteer.ala.org.au/validate/task/169012410	Valid		system	Tile_006-058-000_0-000.jpg			2021-03-15 20:58:00	2021-03-16 14:32:00		NO		IN FOCUS
169012410	https://volunteer.ala.org.au/validate/task/169012410	Valid		system	Tile_006-058-000_0-000.jpg			2021-03-16 13:07:00	2021-03-16 14:32:00		NO		IN FOCUS
169012411	https://volunteer.ala.org.au/validate/task/169012411	Valid		system	Tile_006-059-000_0-000.jpg	valid		2021-03-15 20:58:00	2021-03-16 14:33:00		NO		IN FOCUS
169012411	https://volunteer.ala.org.au/validate/task/169012411	Valid		system	Tile_006-059-000_0-000.jpg			2021-03-16 14:33:00	2021-03-16 14:33:00		NO		IN FOCUS
169012411	https://volunteer.ala.org.au/validate/task/169012411	Valid		system	Tile_006-059-000_0-000.jpg				2021-03-16 14:33:00		NO		IN FOCUS
169012411	https://volunteer.ala.org.au/validate/task/169012411	Valid		system	Tile_006-059-000_0-000.jpg			2021-03-16 13:07:00	2021-03-16 14:33:00		NO		IN FOCUS
169012412	https://volunteer.ala.org.au/validate/task/169012412	Valid		system	Tile_006-060-000_0-000.jpg	valid		2021-03-16 13:07:00	2021-03-16 14:33:00		NO		IN FOCUS
169012412	https://volunteer.ala.org.au/validate/task/169012412	Valid		system	Tile_006-060-000_0-000.jpg			2021-03-15 20:58:00	2021-03-16 14:33:00		NO		IN FOCUS
169012412	https://volunteer.ala.org.au/validate/task/169012412	Valid		system	Tile_006-060-000_0-000.jpg				2021-03-16 14:33:00		NO		IN FOCUS
169012412	https://volunteer.ala.org.au/validate/task/169012412	Valid		system	Tile_006-060-000_0-000.jpg			2021-03-16 14:33:00	2021-03-16 14:33:00		NO		IN FOCUS
169012413	https://volunteer.ala.org.au/validate/task/169012413	Valid		system	Tile_007-001-000_0-000.jpg	valid		2021-03-16 13:07:00	2021-03-16 14:33:00		NO		IN FOCUS
169012413	https://volunteer.ala.org.au/validate/task/169012413	Valid		system	Tile_007-001-000_0-000.jpg			2021-03-16 14:33:00	2021-03-16 14:33:00		NO		IN FOCUS
169012413	https://volunteer.ala.org.au/validate/task/169012413	Valid		system	Tile_007-001-000_0-000.jpg				2021-03-16 14:33:00		NO		IN FOCUS
169012413	https://volunteer.ala.org.au/validate/task/169012413	Valid		system	Tile_007-001-000_0-000.jpg			2021-03-15 20:58:00	2021-03-16 14:33:00		NO		IN FOCUS
169012414	https://volunteer.ala.org.au/validate/task/169012414	Valid		system	Tile_007-002-000_0-000.jpg	valid		2021-03-16 14:33:00	2021-03-16 14:33:00		NO		IN FOCUS
169012414	https://volunteer.ala.org.au/validate/task/169012414	Valid		system	Tile_007-002-000_0-000.jpg				2021-03-16 14:33:00		NO		IN FOCUS
169012414	https://volunteer.ala.org.au/validate/task/169012414	Valid		system	Tile_007-002-000_0-000.jpg			2021-03-16 13:08:00	2021-03-16 14:33:00		NO		IN FOCUS
169012414	https://volunteer.ala.org.au/validate/task/169012414	Valid		system	Tile_007-002-000_0-000.jpg			2021-03-15 20:58:00	2021-03-16 14:33:00		NO		IN FOCUS
169012417	https://volunteer.ala.org.au/validate/task/169012417	Valid		system	Tile_007-005-000_0-000.jpg	valid			2021-03-16 14:34:00		NO		IN FOCUS
169012417	https://volunteer.ala.org.au/validate/task/169012417	Valid		system	Tile_007-005-000_0-000.jpg			2021-03-16 14:34:00	2021-03-16 14:34:00		NO		IN FOCUS
169012417	https://volunteer.ala.org.au/validate/task/169012417	Valid		system	Tile_007-005-000_0-000.jpg			2021-03-15 20:59:00	2021-03-16 14:34:00		NO		IN FOCUS
169012417	https://volunteer.ala.org.au/validate/task/169012417	Valid		system	Tile_007-005-000_0-000.jpg			2021-03-16 13:08:00	2021-03-16 14:34:00		NO		IN FOCUS
169012418	https://volunteer.ala.org.au/validate/task/169012418	Valid		system	Tile_007-006-000_0-000.jpg	valid		2021-03-16 13:43:00	2021-03-16 14:34:00		NO		IN FOCUS
169012418	https://volunteer.ala.org.au/validate/task/169012418	Valid		system	Tile_007-006-000_0-000.jpg				2021-03-16 14:34:00		NO		IN FOCUS
169012418	https://volunteer.ala.org.au/validate/task/169012418	Valid		system	Tile_007-006-000_0-000.jpg			2021-03-16 14:34:00	2021-03-16 14:34:00		NO		IN FOCUS
169012418	https://volunteer.ala.org.au/validate/task/169012418	Valid		system	Tile_007-006-000_0-000.jpg			2021-03-15 20:59:00	2021-03-16 14:34:00		NO		IN FOCUS
169012418	https://volunteer.ala.org.au/validate/task/169012418	Valid		system	Tile_007-006-000_0-000.jpg			2021-03-16 13:08:00	2021-03-16 14:34:00				IN FOCUS
169012420	https://volunteer.ala.org.au/validate/task/169012420	Valid		system	Tile_007-008-000_0-000.jpg	valid		2021-03-16 14:34:00	2021-03-16 14:34:00		NO		IN FOCUS
169012420	https://volunteer.ala.org.au/validate/task/169012420	Valid		system	Tile_007-008-000_0-000.jpg				2021-03-16 14:34:00		NO		IN FOCUS
169012420	https://volunteer.ala.org.au/validate/task/169012420	Valid		system	Tile_007-008-000_0-000.jpg			2021-03-16 13:09:00	2021-03-16 14:34:00		NO		IN FOCUS
169012420	https://volunteer.ala.org.au/validate/task/169012420	Valid		system	Tile_007-008-000_0-000.jpg			2021-03-15 21:00:00	2021-03-16 14:34:00		NO		IN FOCUS
169012421	https://volunteer.ala.org.au/validate/task/169012421	Valid		system	Tile_007-009-000_0-000.jpg	valid			2021-03-16 14:35:00		NO		IN FOCUS
169012421	https://volunteer.ala.org.au/validate/task/169012421	Valid		system	Tile_007-009-000_0-000.jpg			2021-03-16 14:35:00	2021-03-16 14:35:00		NO		IN FOCUS
169012421	https://volunteer.ala.org.au/validate/task/169012421	Valid		system	Tile_007-009-000_0-000.jpg			2021-03-15 21:00:00	2021-03-16 14:35:00		NO		IN FOCUS
169012421	https://volunteer.ala.org.au/validate/task/169012421	Valid		system	Tile_007-009-000_0-000.jpg			2021-03-16 13:44:00	2021-03-16 14:35:00		NO		IN FOCUS
169012421	https://volunteer.ala.org.au/validate/task/169012421	Valid		system	Tile_007-009-000_0-000.jpg			2021-03-16 13:10:00	2021-03-16 14:35:00				IN FOCUS
169012423	https://volunteer.ala.org.au/validate/task/169012423	Valid		system	Tile_007-011-000_0-000.jpg	valid		2021-03-15 21:00:00	2021-03-16 14:35:00		NO		IN FOCUS
169012423	https://volunteer.ala.org.au/validate/task/169012423	Valid		system	Tile_007-011-000_0-000.jpg				2021-03-16 14:35:00		NO		IN FOCUS
169012423	https://volunteer.ala.org.au/validate/task/169012423	Valid		system	Tile_007-011-000_0-000.jpg			2021-03-16 14:35:00	2021-03-16 14:35:00		NO		IN FOCUS
169012423	https://volunteer.ala.org.au/validate/task/169012423	Valid		system	Tile_007-011-000_0-000.jpg			2021-03-16 13:11:00	2021-03-16 14:35:00		NO		IN FOCUS
169012425	https://volunteer.ala.org.au/validate/task/169012425	Valid		system	Tile_007-013-000_0-000.jpg	valid		2021-03-16 13:12:00	2021-03-16 14:36:00		NO		IN FOCUS
169012425	https://volunteer.ala.org.au/validate/task/169012425	Valid		system	Tile_007-013-000_0-000.jpg			2021-03-16 14:36:00	2021-03-16 14:36:00		NO		IN FOCUS
169012425	https://volunteer.ala.org.au/validate/task/169012425	Valid		system	Tile_007-013-000_0-000.jpg				2021-03-16 14:36:00		NO		IN FOCUS
169012425	https://volunteer.ala.org.au/validate/task/169012425	Valid		system	Tile_007-013-000_0-000.jpg			2021-03-15 21:01:00	2021-03-16 14:36:00		NO		IN FOCUS
169012428	https://volunteer.ala.org.au/validate/task/169012428	Valid		system	Tile_007-016-000_0-000.jpg	valid		2021-03-16 13:12:00	2021-03-16 14:36:00		NO		IN FOCUS
169012428	https://volunteer.ala.org.au/validate/task/169012428	Valid		system	Tile_007-016-000_0-000.jpg			2021-03-15 21:02:00	2021-03-16 14:36:00		NO		IN FOCUS
169012428	https://volunteer.ala.org.au/validate/task/169012428	Valid		system	Tile_007-016-000_0-000.jpg				2021-03-16 14:36:00		NO		IN FOCUS
169012428	https://volunteer.ala.org.au/validate/task/169012428	Valid		system	Tile_007-016-000_0-000.jpg			2021-03-16 14:36:00	2021-03-16 14:36:00		NO		IN FOCUS
169012430	https://volunteer.ala.org.au/validate/task/169012430	Valid		system	Tile_007-018-000_0-000.jpg	valid			2021-03-16 14:36:00		NO		IN FOCUS
169012430	https://volunteer.ala.org.au/validate/task/169012430	Valid		system	Tile_007-018-000_0-000.jpg			2021-03-16 14:36:00	2021-03-16 14:36:00		NO		IN FOCUS
169012430	https://volunteer.ala.org.au/validate/task/169012430	Valid		system	Tile_007-018-000_0-000.jpg			2021-03-15 21:02:00	2021-03-16 14:36:00		NO		IN FOCUS
169012430	https://volunteer.ala.org.au/validate/task/169012430	Valid		system	Tile_007-018-000_0-000.jpg			2021-03-16 13:15:00	2021-03-16 14:36:00		NO		IN FOCUS
169012431	https://volunteer.ala.org.au/validate/task/169012431	Valid		system	Tile_007-019-000_0-000.jpg	valid			2021-03-16 14:37:00		NO		IN FOCUS
169012431	https://volunteer.ala.org.au/validate/task/169012431	Valid		system	Tile_007-019-000_0-000.jpg			2021-03-15 21:02:00	2021-03-16 14:37:00		NO		IN FOCUS
169012431	https://volunteer.ala.org.au/validate/task/169012431	Valid		system	Tile_007-019-000_0-000.jpg			2021-03-16 14:37:00	2021-03-16 14:37:00		NO		IN FOCUS
169012431	https://volunteer.ala.org.au/validate/task/169012431	Valid		system	Tile_007-019-000_0-000.jpg			2021-03-16 13:15:00	2021-03-16 14:37:00		NO		IN FOCUS
169012432	https://volunteer.ala.org.au/validate/task/169012432	Valid		system	Tile_007-020-000_0-000.jpg	valid		2021-03-16 13:16:00	2021-03-16 14:37:00		NO		IN FOCUS
169012432	https://volunteer.ala.org.au/validate/task/169012432	Valid		system	Tile_007-020-000_0-000.jpg				2021-03-16 14:37:00		NO		IN FOCUS
169012432	https://volunteer.ala.org.au/validate/task/169012432	Valid		system	Tile_007-020-000_0-000.jpg			2021-03-15 21:02:00	2021-03-16 14:37:00		NO		IN FOCUS
169012432	https://volunteer.ala.org.au/validate/task/169012432	Valid		system	Tile_007-020-000_0-000.jpg			2021-03-16 14:37:00	2021-03-16 14:37:00		NO		IN FOCUS
169012434	https://volunteer.ala.org.au/validate/task/169012434	Valid		system	Tile_007-022-000_0-000.jpg	valid		2021-03-15 21:03:00	2021-03-16 14:40:00		NO		IN FOCUS
169012434	https://volunteer.ala.org.au/validate/task/169012434	Valid		system	Tile_007-022-000_0-000.jpg			2021-03-16 13:16:00	2021-03-16 14:40:00		NO		IN FOCUS
169012434	https://volunteer.ala.org.au/validate/task/169012434	Valid		system	Tile_007-022-000_0-000.jpg				2021-03-16 14:40:00		NO		IN FOCUS
169012434	https://volunteer.ala.org.au/validate/task/169012434	Valid		system	Tile_007-022-000_0-000.jpg			2021-03-16 14:40:00	2021-03-16 14:40:00		NO		IN FOCUS
169012435	https://volunteer.ala.org.au/validate/task/169012435	Valid		system	Tile_007-023-000_0-000.jpg	valid		2021-03-15 21:03:00	2021-03-16 14:40:00		NO		IN FOCUS
169012435	https://volunteer.ala.org.au/validate/task/169012435	Valid		system	Tile_007-023-000_0-000.jpg			2021-03-16 13:17:00	2021-03-16 14:40:00		NO		IN FOCUS
169012435	https://volunteer.ala.org.au/validate/task/169012435	Valid		system	Tile_007-023-000_0-000.jpg				2021-03-16 14:40:00		NO		IN FOCUS
169012435	https://volunteer.ala.org.au/validate/task/169012435	Valid		system	Tile_007-023-000_0-000.jpg			2021-03-16 14:40:00	2021-03-16 14:40:00		NO		IN FOCUS
169012436	https://volunteer.ala.org.au/validate/task/169012436	Valid		system	Tile_007-024-000_0-000.jpg	valid		2021-03-15 21:04:00	2021-03-16 14:40:00		NO		IN FOCUS
169012436	https://volunteer.ala.org.au/validate/task/169012436	Valid		system	Tile_007-024-000_0-000.jpg			2021-03-16 13:17:00	2021-03-16 14:40:00		NO		IN FOCUS
169012436	https://volunteer.ala.org.au/validate/task/169012436	Valid		system	Tile_007-024-000_0-000.jpg			2021-03-16 14:40:00	2021-03-16 14:40:00		NO		IN FOCUS
169012436	https://volunteer.ala.org.au/validate/task/169012436	Valid		system	Tile_007-024-000_0-000.jpg				2021-03-16 14:40:00		NO		IN FOCUS
169012438	https://volunteer.ala.org.au/validate/task/169012438	Valid		system	Tile_007-026-000_0-000.jpg	valid		2021-03-16 13:18:00	2021-03-16 14:41:00		NO		IN FOCUS
169012438	https://volunteer.ala.org.au/validate/task/169012438	Valid		system	Tile_007-026-000_0-000.jpg			2021-03-16 14:41:00	2021-03-16 14:41:00		NO		IN FOCUS
169012438	https://volunteer.ala.org.au/validate/task/169012438	Valid		system	Tile_007-026-000_0-000.jpg				2021-03-16 14:41:00		NO		IN FOCUS
169012438	https://volunteer.ala.org.au/validate/task/169012438	Valid		system	Tile_007-026-000_0-000.jpg			2021-03-15 21:04:00	2021-03-16 14:41:00		NO		IN FOCUS
169012441	https://volunteer.ala.org.au/validate/task/169012441	Valid		system	Tile_007-029-000_0-000.jpg	valid		2021-03-16 14:54:00	2021-03-16 14:54:00		NO		IN FOCUS
169012441	https://volunteer.ala.org.au/validate/task/169012441	Valid		system	Tile_007-029-000_0-000.jpg			2021-03-15 21:05:00	2021-03-16 14:54:00		NO		IN FOCUS
169012441	https://volunteer.ala.org.au/validate/task/169012441	Valid		system	Tile_007-029-000_0-000.jpg				2021-03-16 14:54:00		NO		IN FOCUS
169012441	https://volunteer.ala.org.au/validate/task/169012441	Valid		system	Tile_007-029-000_0-000.jpg			2021-03-16 13:19:00	2021-03-16 14:54:00		NO		IN FOCUS
169012442	https://volunteer.ala.org.au/validate/task/169012442	Valid		system	Tile_007-030-000_0-000.jpg	valid		2021-03-16 13:19:00	2021-03-16 14:55:00		NO		IN FOCUS
169012442	https://volunteer.ala.org.au/validate/task/169012442	Valid		system	Tile_007-030-000_0-000.jpg			2021-03-15 21:05:00	2021-03-16 14:55:00		NO		IN FOCUS
169012442	https://volunteer.ala.org.au/validate/task/169012442	Valid		system	Tile_007-030-000_0-000.jpg			2021-03-16 14:55:00	2021-03-16 14:55:00		NO		IN FOCUS
169012442	https://volunteer.ala.org.au/validate/task/169012442	Valid		system	Tile_007-030-000_0-000.jpg				2021-03-16 14:55:00		NO		IN FOCUS
169012446	https://volunteer.ala.org.au/validate/task/169012446	Valid		system	Tile_007-034-000_0-000.jpg	valid		2021-03-15 21:06:00	2021-03-16 14:57:00		NO		IN FOCUS
169012446	https://volunteer.ala.org.au/validate/task/169012446	Valid		system	Tile_007-034-000_0-000.jpg			2021-03-16 13:21:00	2021-03-16 14:57:00		NO		IN FOCUS
169012446	https://volunteer.ala.org.au/validate/task/169012446	Valid		system	Tile_007-034-000_0-000.jpg				2021-03-16 14:57:00		NO		IN FOCUS
169012446	https://volunteer.ala.org.au/validate/task/169012446	Valid		system	Tile_007-034-000_0-000.jpg			2021-03-16 14:57:00	2021-03-16 14:57:00		NO		IN FOCUS
169012447	https://volunteer.ala.org.au/validate/task/169012447	Valid		system	Tile_007-035-000_0-000.jpg	valid			2021-03-16 14:58:00		NO		IN FOCUS
169012447	https://volunteer.ala.org.au/validate/task/169012447	Valid		system	Tile_007-035-000_0-000.jpg			2021-03-16 14:58:00	2021-03-16 14:58:00		NO		IN FOCUS
169012447	https://volunteer.ala.org.au/validate/task/169012447	Valid		system	Tile_007-035-000_0-000.jpg			2021-03-15 21:06:00	2021-03-16 14:58:00		NO		IN FOCUS
169012447	https://volunteer.ala.org.au/validate/task/169012447	Valid		system	Tile_007-035-000_0-000.jpg			2021-03-16 13:21:00	2021-03-16 14:58:00		NO		IN FOCUS
169012448	https://volunteer.ala.org.au/validate/task/169012448	Valid		system	Tile_007-036-000_0-000.jpg	valid		2021-03-15 21:07:00	2021-03-16 14:58:00		NO		IN FOCUS
169012448	https://volunteer.ala.org.au/validate/task/169012448	Valid		system	Tile_007-036-000_0-000.jpg			2021-03-16 14:58:00	2021-03-16 14:58:00		NO		IN FOCUS
169012448	https://volunteer.ala.org.au/validate/task/169012448	Valid		system	Tile_007-036-000_0-000.jpg			2021-03-16 13:21:00	2021-03-16 14:58:00		NO		IN FOCUS
169012448	https://volunteer.ala.org.au/validate/task/169012448	Valid		system	Tile_007-036-000_0-000.jpg				2021-03-16 14:58:00		NO		IN FOCUS
169012449	https://volunteer.ala.org.au/validate/task/169012449	Valid		system	Tile_007-037-000_0-000.jpg	valid		2021-03-16 13:21:00	2021-03-16 14:58:00		NO		IN FOCUS
169012449	https://volunteer.ala.org.au/validate/task/169012449	Valid		system	Tile_007-037-000_0-000.jpg			2021-03-16 14:58:00	2021-03-16 14:58:00		NO		IN FOCUS
169012449	https://volunteer.ala.org.au/validate/task/169012449	Valid		system	Tile_007-037-000_0-000.jpg			2021-03-15 21:07:00	2021-03-16 14:58:00		NO		IN FOCUS
169012449	https://volunteer.ala.org.au/validate/task/169012449	Valid		system	Tile_007-037-000_0-000.jpg				2021-03-16 14:58:00		NO		IN FOCUS
169012450	https://volunteer.ala.org.au/validate/task/169012450	Valid		system	Tile_007-038-000_0-000.jpg	valid			2021-03-16 14:58:00		NO		IN FOCUS
169012450	https://volunteer.ala.org.au/validate/task/169012450	Valid		system	Tile_007-038-000_0-000.jpg			2021-03-16 14:58:00	2021-03-16 14:58:00		NO		IN FOCUS
169012450	https://volunteer.ala.org.au/validate/task/169012450	Valid		system	Tile_007-038-000_0-000.jpg			2021-03-15 21:07:00	2021-03-16 14:58:00		NO		IN FOCUS
169012450	https://volunteer.ala.org.au/validate/task/169012450	Valid		system	Tile_007-038-000_0-000.jpg			2021-03-16 13:22:00	2021-03-16 14:58:00		NO		IN FOCUS
169012451	https://volunteer.ala.org.au/validate/task/169012451	Valid		system	Tile_007-039-000_0-000.jpg	valid		2021-03-16 13:22:00	2021-03-16 14:59:00		NO		IN FOCUS
169012451	https://volunteer.ala.org.au/validate/task/169012451	Valid		system	Tile_007-039-000_0-000.jpg			2021-03-15 21:07:00	2021-03-16 14:59:00		NO		IN FOCUS
169012451	https://volunteer.ala.org.au/validate/task/169012451	Valid		system	Tile_007-039-000_0-000.jpg				2021-03-16 14:59:00		NO		IN FOCUS
169012451	https://volunteer.ala.org.au/validate/task/169012451	Valid		system	Tile_007-039-000_0-000.jpg			2021-03-16 14:59:00	2021-03-16 14:59:00		NO		IN FOCUS
169012697	https://volunteer.ala.org.au/validate/task/169012697	Valid		system	Tile_007-042-000_0-000.jpg	valid		2021-03-16 14:59:00	2021-03-16 14:59:00		NO		IN FOCUS
169012697	https://volunteer.ala.org.au/validate/task/169012697	Valid		system	Tile_007-042-000_0-000.jpg				2021-03-16 14:59:00		NO		IN FOCUS
169012697	https://volunteer.ala.org.au/validate/task/169012697	Valid		system	Tile_007-042-000_0-000.jpg			2021-03-16 13:23:00	2021-03-16 14:59:00		NO		IN FOCUS
169012697	https://volunteer.ala.org.au/validate/task/169012697	Valid		system	Tile_007-042-000_0-000.jpg			2021-03-15 21:08:00	2021-03-16 14:59:00		NO		IN FOCUS
169012699	https://volunteer.ala.org.au/validate/task/169012699	Valid		system	Tile_007-044-000_0-000.jpg	valid		2021-03-15 21:09:00	2021-03-16 15:00:00		NO		IN FOCUS
169012699	https://volunteer.ala.org.au/validate/task/169012699	Valid		system	Tile_007-044-000_0-000.jpg			2021-03-16 13:24:00	2021-03-16 15:00:00		NO		IN FOCUS
169012699	https://volunteer.ala.org.au/validate/task/169012699	Valid		system	Tile_007-044-000_0-000.jpg				2021-03-16 15:00:00		NO		IN FOCUS
169012699	https://volunteer.ala.org.au/validate/task/169012699	Valid		system	Tile_007-044-000_0-000.jpg			2021-03-16 15:00:00	2021-03-16 15:00:00		NO		IN FOCUS
169012700	https://volunteer.ala.org.au/validate/task/169012700	Valid		system	Tile_007-045-000_0-000.jpg	valid		2021-03-15 21:09:00	2021-03-16 15:00:00		NO		IN FOCUS
169012700	https://volunteer.ala.org.au/validate/task/169012700	Valid		system	Tile_007-045-000_0-000.jpg				2021-03-16 15:00:00		NO		IN FOCUS
169012700	https://volunteer.ala.org.au/validate/task/169012700	Valid		system	Tile_007-045-000_0-000.jpg			2021-03-16 15:00:00	2021-03-16 15:00:00		NO		IN FOCUS
169012700	https://volunteer.ala.org.au/validate/task/169012700	Valid		system	Tile_007-045-000_0-000.jpg			2021-03-16 13:25:00	2021-03-16 15:00:00		NO		IN FOCUS
169012702	https://volunteer.ala.org.au/validate/task/169012702	Valid		system	Tile_007-047-000_0-000.jpg	valid			2021-03-16 15:01:00		NO		IN FOCUS
169012702	https://volunteer.ala.org.au/validate/task/169012702	Valid		system	Tile_007-047-000_0-000.jpg			2021-03-16 15:01:00	2021-03-16 15:01:00		NO		IN FOCUS
169012702	https://volunteer.ala.org.au/validate/task/169012702	Valid		system	Tile_007-047-000_0-000.jpg			2021-03-16 13:29:00	2021-03-16 15:01:00		NO		IN FOCUS
169012702	https://volunteer.ala.org.au/validate/task/169012702	Valid		system	Tile_007-047-000_0-000.jpg			2021-03-15 21:10:00	2021-03-16 15:01:00		NO		IN FOCUS
169012709	https://volunteer.ala.org.au/validate/task/169012709	Valid		system	Tile_007-054-000_0-000.jpg	valid		2021-03-16 13:32:00	2021-03-16 15:05:00				OUT OF FOCUS
169012709	https://volunteer.ala.org.au/validate/task/169012709	Valid		system	Tile_007-054-000_0-000.jpg			2021-03-16 14:09:00	2021-03-16 15:05:00				OUT OF FOCUS
169012709	https://volunteer.ala.org.au/validate/task/169012709	Valid		system	Tile_007-054-000_0-000.jpg			2021-03-16 15:05:00	2021-03-16 15:05:00				OUT OF FOCUS
169012709	https://volunteer.ala.org.au/validate/task/169012709	Valid		system	Tile_007-054-000_0-000.jpg				2021-03-16 15:05:00				OUT OF FOCUS
169012711	https://volunteer.ala.org.au/validate/task/169012711	Valid		system	Tile_007-056-000_0-000.jpg	valid		2021-03-16 15:06:00	2021-03-16 15:06:00		NO		IN FOCUS
169012711	https://volunteer.ala.org.au/validate/task/169012711	Valid		system	Tile_007-056-000_0-000.jpg			2021-03-15 21:13:00	2021-03-16 15:06:00		NO		IN FOCUS
169012711	https://volunteer.ala.org.au/validate/task/169012711	Valid		system	Tile_007-056-000_0-000.jpg				2021-03-16 15:06:00		NO		IN FOCUS
169012711	https://volunteer.ala.org.au/validate/task/169012711	Valid		system	Tile_007-056-000_0-000.jpg			2021-03-16 13:32:00	2021-03-16 15:06:00		NO		IN FOCUS
169012712	https://volunteer.ala.org.au/validate/task/169012712	Valid		system	Tile_007-057-000_0-000.jpg	valid		2021-03-16 15:06:00	2021-03-16 15:06:00		NO		IN FOCUS
169012712	https://volunteer.ala.org.au/validate/task/169012712	Valid		system	Tile_007-057-000_0-000.jpg			2021-03-15 21:13:00	2021-03-16 15:06:00		NO		IN FOCUS
169012712	https://volunteer.ala.org.au/validate/task/169012712	Valid		system	Tile_007-057-000_0-000.jpg				2021-03-16 15:06:00		NO		IN FOCUS
169012712	https://volunteer.ala.org.au/validate/task/169012712	Valid		system	Tile_007-057-000_0-000.jpg			2021-03-16 13:33:00	2021-03-16 15:06:00		NO		IN FOCUS
169012715	https://volunteer.ala.org.au/validate/task/169012715	Valid		system	Tile_007-060-000_0-000.jpg	valid			2021-03-16 15:07:00		NO		IN FOCUS
169012715	https://volunteer.ala.org.au/validate/task/169012715	Valid		system	Tile_007-060-000_0-000.jpg			2021-03-16 15:07:00	2021-03-16 15:07:00		NO		IN FOCUS
169012715	https://volunteer.ala.org.au/validate/task/169012715	Valid		system	Tile_007-060-000_0-000.jpg			2021-03-16 13:34:00	2021-03-16 15:07:00		NO		IN FOCUS
169012715	https://volunteer.ala.org.au/validate/task/169012715	Valid		system	Tile_007-060-000_0-000.jpg			2021-03-15 21:15:00	2021-03-16 15:07:00		NO		IN FOCUS
169012717	https://volunteer.ala.org.au/validate/task/169012717	Valid		system	Tile_008-002-000_0-000.jpg	valid		2021-03-15 21:15:00	2021-03-16 15:07:00		NO		IN FOCUS
169012717	https://volunteer.ala.org.au/validate/task/169012717	Valid		system	Tile_008-002-000_0-000.jpg			2021-03-16 13:35:00	2021-03-16 15:07:00		NO		IN FOCUS
169012717	https://volunteer.ala.org.au/validate/task/169012717	Valid		system	Tile_008-002-000_0-000.jpg				2021-03-16 15:07:00		NO		IN FOCUS
169012717	https://volunteer.ala.org.au/validate/task/169012717	Valid		system	Tile_008-002-000_0-000.jpg			2021-03-16 15:07:00	2021-03-16 15:07:00		NO		IN FOCUS
169012718	https://volunteer.ala.org.au/validate/task/169012718	Valid		system	Tile_008-003-000_0-000.jpg	valid		2021-03-15 21:16:00	2021-03-16 15:08:00		NO		IN FOCUS
169012718	https://volunteer.ala.org.au/validate/task/169012718	Valid		system	Tile_008-003-000_0-000.jpg			2021-03-16 15:08:00	2021-03-16 15:08:00		NO		IN FOCUS
169012718	https://volunteer.ala.org.au/validate/task/169012718	Valid		system	Tile_008-003-000_0-000.jpg				2021-03-16 15:08:00		NO		IN FOCUS
169012718	https://volunteer.ala.org.au/validate/task/169012718	Valid		system	Tile_008-003-000_0-000.jpg			2021-03-16 13:35:00	2021-03-16 15:08:00		NO		IN FOCUS
169012719	https://volunteer.ala.org.au/validate/task/169012719	Valid		system	Tile_008-004-000_0-000.jpg	valid		2021-03-16 15:08:00	2021-03-16 15:08:00		NO		IN FOCUS
169012719	https://volunteer.ala.org.au/validate/task/169012719	Valid		system	Tile_008-004-000_0-000.jpg				2021-03-16 15:08:00		NO		IN FOCUS
169012719	https://volunteer.ala.org.au/validate/task/169012719	Valid		system	Tile_008-004-000_0-000.jpg			2021-03-16 13:36:00	2021-03-16 15:08:00		NO		IN FOCUS
169012719	https://volunteer.ala.org.au/validate/task/169012719	Valid		system	Tile_008-004-000_0-000.jpg			2021-03-15 21:16:00	2021-03-16 15:08:00		NO		IN FOCUS
169012722	https://volunteer.ala.org.au/validate/task/169012722	Valid		system	Tile_008-007-000_0-000.jpg	valid		2021-03-15 21:18:00	2021-03-16 15:14:00		NO		IN FOCUS
169012722	https://volunteer.ala.org.au/validate/task/169012722	Valid		system	Tile_008-007-000_0-000.jpg				2021-03-16 15:14:00		NO		IN FOCUS
169012722	https://volunteer.ala.org.au/validate/task/169012722	Valid		system	Tile_008-007-000_0-000.jpg			2021-03-16 15:14:00	2021-03-16 15:14:00		NO		IN FOCUS
169012722	https://volunteer.ala.org.au/validate/task/169012722	Valid		system	Tile_008-007-000_0-000.jpg			2021-03-16 13:37:00	2021-03-16 15:14:00		NO		IN FOCUS
169012728	https://volunteer.ala.org.au/validate/task/169012728	Valid		system	Tile_008-013-000_0-000.jpg	valid		2021-03-16 15:15:00	2021-03-16 15:15:00		NO		IN FOCUS
169012728	https://volunteer.ala.org.au/validate/task/169012728	Valid		system	Tile_008-013-000_0-000.jpg			2021-03-16 13:40:00	2021-03-16 15:15:00		NO		IN FOCUS
169012728	https://volunteer.ala.org.au/validate/task/169012728	Valid		system	Tile_008-013-000_0-000.jpg				2021-03-16 15:15:00		NO		IN FOCUS
169012728	https://volunteer.ala.org.au/validate/task/169012728	Valid		system	Tile_008-013-000_0-000.jpg			2021-03-15 21:20:00	2021-03-16 15:15:00		NO		IN FOCUS
169012733	https://volunteer.ala.org.au/validate/task/169012733	Valid		system	Tile_008-018-000_0-000.jpg	valid		2021-03-16 15:16:00	2021-03-16 15:16:00		NO		IN FOCUS
169012733	https://volunteer.ala.org.au/validate/task/169012733	Valid		system	Tile_008-018-000_0-000.jpg			2021-03-16 13:42:00	2021-03-16 15:16:00		NO		IN FOCUS
169012733	https://volunteer.ala.org.au/validate/task/169012733	Valid		system	Tile_008-018-000_0-000.jpg			2021-03-15 21:21:00	2021-03-16 15:16:00		NO		IN FOCUS
169012733	https://volunteer.ala.org.au/validate/task/169012733	Valid		system	Tile_008-018-000_0-000.jpg				2021-03-16 15:16:00		NO		IN FOCUS
169012736	https://volunteer.ala.org.au/validate/task/169012736	Valid		system	Tile_008-021-000_0-000.jpg	valid			2021-03-16 15:17:00		NO		IN FOCUS
169012736	https://volunteer.ala.org.au/validate/task/169012736	Valid		system	Tile_008-021-000_0-000.jpg			2021-03-16 13:44:00	2021-03-16 15:17:00		NO		IN FOCUS
169012736	https://volunteer.ala.org.au/validate/task/169012736	Valid		system	Tile_008-021-000_0-000.jpg			2021-03-16 15:17:00	2021-03-16 15:17:00		NO		IN FOCUS
169012736	https://volunteer.ala.org.au/validate/task/169012736	Valid		system	Tile_008-021-000_0-000.jpg			2021-03-15 21:22:00	2021-03-16 15:17:00		NO		IN FOCUS
169012737	https://volunteer.ala.org.au/validate/task/169012737	Valid		system	Tile_008-022-000_0-000.jpg	valid		2021-03-15 21:22:00	2021-03-16 15:18:00		NO		IN FOCUS
169012737	https://volunteer.ala.org.au/validate/task/169012737	Valid		system	Tile_008-022-000_0-000.jpg				2021-03-16 15:18:00		NO		IN FOCUS
169012737	https://volunteer.ala.org.au/validate/task/169012737	Valid		system	Tile_008-022-000_0-000.jpg			2021-03-16 13:44:00	2021-03-16 15:18:00		NO		IN FOCUS
169012737	https://volunteer.ala.org.au/validate/task/169012737	Valid		system	Tile_008-022-000_0-000.jpg			2021-03-16 15:18:00	2021-03-16 15:18:00		NO		IN FOCUS
169012738	https://volunteer.ala.org.au/validate/task/169012738	Valid		system	Tile_008-023-000_0-000.jpg	valid		2021-03-16 13:45:00	2021-03-16 15:18:00		NO		IN FOCUS
169012738	https://volunteer.ala.org.au/validate/task/169012738	Valid		system	Tile_008-023-000_0-000.jpg			2021-03-15 21:23:00	2021-03-16 15:18:00		NO		IN FOCUS
169012738	https://volunteer.ala.org.au/validate/task/169012738	Valid		system	Tile_008-023-000_0-000.jpg				2021-03-16 15:18:00		NO		IN FOCUS
169012738	https://volunteer.ala.org.au/validate/task/169012738	Valid		system	Tile_008-023-000_0-000.jpg			2021-03-16 15:18:00	2021-03-16 15:18:00		NO		IN FOCUS
169012741	https://volunteer.ala.org.au/validate/task/169012741	Valid		system	Tile_008-026-000_0-000.jpg	valid		2021-03-16 15:22:00	2021-03-16 15:22:00		NO		IN FOCUS
169012741	https://volunteer.ala.org.au/validate/task/169012741	Valid		system	Tile_008-026-000_0-000.jpg			2021-03-16 13:46:00	2021-03-16 15:22:00		NO		IN FOCUS
169012741	https://volunteer.ala.org.au/validate/task/169012741	Valid		system	Tile_008-026-000_0-000.jpg				2021-03-16 15:22:00		NO		IN FOCUS
169012741	https://volunteer.ala.org.au/validate/task/169012741	Valid		system	Tile_008-026-000_0-000.jpg			2021-03-15 21:24:00	2021-03-16 15:22:00		NO		IN FOCUS
169012747	https://volunteer.ala.org.au/validate/task/169012747	Valid		system	Tile_008-032-000_0-000.jpg	valid		2021-03-15 21:26:00	2021-03-16 15:28:00		NO		IN FOCUS
169012747	https://volunteer.ala.org.au/validate/task/169012747	Valid		system	Tile_008-032-000_0-000.jpg				2021-03-16 15:28:00		NO		IN FOCUS
169012747	https://volunteer.ala.org.au/validate/task/169012747	Valid		system	Tile_008-032-000_0-000.jpg			2021-03-16 15:28:00	2021-03-16 15:28:00		NO		IN FOCUS
169012747	https://volunteer.ala.org.au/validate/task/169012747	Valid		system	Tile_008-032-000_0-000.jpg			2021-03-16 13:58:00	2021-03-16 15:28:00		NO		IN FOCUS
169012748	https://volunteer.ala.org.au/validate/task/169012748	Valid		system	Tile_008-033-000_0-000.jpg	valid		2021-03-16 15:28:00	2021-03-16 15:28:00		NO		IN FOCUS
169012748	https://volunteer.ala.org.au/validate/task/169012748	Valid		system	Tile_008-033-000_0-000.jpg				2021-03-16 15:28:00		NO		IN FOCUS
169012748	https://volunteer.ala.org.au/validate/task/169012748	Valid		system	Tile_008-033-000_0-000.jpg			2021-03-16 13:58:00	2021-03-16 15:28:00		NO		IN FOCUS
169012748	https://volunteer.ala.org.au/validate/task/169012748	Valid		system	Tile_008-033-000_0-000.jpg			2021-03-15 21:26:00	2021-03-16 15:28:00		NO		IN FOCUS
169012750	https://volunteer.ala.org.au/validate/task/169012750	Valid		system	Tile_008-035-000_0-000.jpg	valid			2021-03-16 15:29:00		NO		IN FOCUS
169012750	https://volunteer.ala.org.au/validate/task/169012750	Valid		system	Tile_008-035-000_0-000.jpg			2021-03-16 15:29:00	2021-03-16 15:29:00		NO		IN FOCUS
169012750	https://volunteer.ala.org.au/validate/task/169012750	Valid		system	Tile_008-035-000_0-000.jpg			2021-03-15 21:26:00	2021-03-16 15:29:00		NO		IN FOCUS
169012750	https://volunteer.ala.org.au/validate/task/169012750	Valid		system	Tile_008-035-000_0-000.jpg			2021-03-16 13:58:00	2021-03-16 15:29:00		NO		IN FOCUS
169012751	https://volunteer.ala.org.au/validate/task/169012751	Valid		system	Tile_008-036-000_0-000.jpg	valid		2021-03-16 13:58:00	2021-03-16 15:29:00		NO		IN FOCUS
169012751	https://volunteer.ala.org.au/validate/task/169012751	Valid		system	Tile_008-036-000_0-000.jpg			2021-03-15 21:27:00	2021-03-16 15:29:00		NO		IN FOCUS
169012751	https://volunteer.ala.org.au/validate/task/169012751	Valid		system	Tile_008-036-000_0-000.jpg				2021-03-16 15:29:00		NO		IN FOCUS
169012751	https://volunteer.ala.org.au/validate/task/169012751	Valid		system	Tile_008-036-000_0-000.jpg			2021-03-16 15:29:00	2021-03-16 15:29:00		NO		IN FOCUS
169012752	https://volunteer.ala.org.au/validate/task/169012752	Valid		system	Tile_008-037-000_0-000.jpg	valid			2021-03-16 15:29:00		NO		IN FOCUS
169012752	https://volunteer.ala.org.au/validate/task/169012752	Valid		system	Tile_008-037-000_0-000.jpg			2021-03-16 15:29:00	2021-03-16 15:29:00		NO		IN FOCUS
169012752	https://volunteer.ala.org.au/validate/task/169012752	Valid		system	Tile_008-037-000_0-000.jpg			2021-03-15 21:27:00	2021-03-16 15:29:00		NO		IN FOCUS
169012752	https://volunteer.ala.org.au/validate/task/169012752	Valid		system	Tile_008-037-000_0-000.jpg			2021-03-16 13:59:00	2021-03-16 15:29:00		NO		IN FOCUS
169012754	https://volunteer.ala.org.au/validate/task/169012754	Valid		system	Tile_008-039-000_0-000.jpg	valid		2021-03-16 13:59:00	2021-03-16 15:30:00		NO		IN FOCUS
169012754	https://volunteer.ala.org.au/validate/task/169012754	Valid		system	Tile_008-039-000_0-000.jpg			2021-03-15 21:28:00	2021-03-16 15:30:00		NO		IN FOCUS
169012754	https://volunteer.ala.org.au/validate/task/169012754	Valid		system	Tile_008-039-000_0-000.jpg			2021-03-16 15:30:00	2021-03-16 15:30:00		NO		IN FOCUS
169012754	https://volunteer.ala.org.au/validate/task/169012754	Valid		system	Tile_008-039-000_0-000.jpg				2021-03-16 15:30:00		NO		IN FOCUS
169012755	https://volunteer.ala.org.au/validate/task/169012755	Valid		system	Tile_008-040-000_0-000.jpg	valid		2021-03-16 15:30:00	2021-03-16 15:30:00		NO		IN FOCUS
169012755	https://volunteer.ala.org.au/validate/task/169012755	Valid		system	Tile_008-040-000_0-000.jpg				2021-03-16 15:30:00		NO		IN FOCUS
169012755	https://volunteer.ala.org.au/validate/task/169012755	Valid		system	Tile_008-040-000_0-000.jpg			2021-03-16 13:59:00	2021-03-16 15:30:00		NO		IN FOCUS
169012755	https://volunteer.ala.org.au/validate/task/169012755	Valid		system	Tile_008-040-000_0-000.jpg			2021-03-15 21:28:00	2021-03-16 15:30:00		NO		IN FOCUS
169012757	https://volunteer.ala.org.au/validate/task/169012757	Valid		system	Tile_008-042-000_0-000.jpg	valid		2021-03-15 21:28:00	2021-03-16 15:30:00		NO		IN FOCUS
169012757	https://volunteer.ala.org.au/validate/task/169012757	Valid		system	Tile_008-042-000_0-000.jpg			2021-03-16 14:00:00	2021-03-16 15:30:00		NO		IN FOCUS
169012757	https://volunteer.ala.org.au/validate/task/169012757	Valid		system	Tile_008-042-000_0-000.jpg			2021-03-16 15:30:00	2021-03-16 15:30:00		NO		IN FOCUS
169012757	https://volunteer.ala.org.au/validate/task/169012757	Valid		system	Tile_008-042-000_0-000.jpg				2021-03-16 15:30:00		NO		IN FOCUS
169012759	https://volunteer.ala.org.au/validate/task/169012759	Valid		system	Tile_008-044-000_0-000.jpg	valid		2021-03-16 14:00:00	2021-03-16 15:31:00		NO		IN FOCUS
169012759	https://volunteer.ala.org.au/validate/task/169012759	Valid		system	Tile_008-044-000_0-000.jpg			2021-03-16 15:31:00	2021-03-16 15:31:00		NO		IN FOCUS
169012759	https://volunteer.ala.org.au/validate/task/169012759	Valid		system	Tile_008-044-000_0-000.jpg			2021-03-15 21:29:00	2021-03-16 15:31:00		NO		IN FOCUS
169012759	https://volunteer.ala.org.au/validate/task/169012759	Valid		system	Tile_008-044-000_0-000.jpg				2021-03-16 15:31:00		NO		IN FOCUS
169012766	https://volunteer.ala.org.au/validate/task/169012766	Valid		system	Tile_008-051-000_0-000.jpg	valid			2021-03-16 15:33:00				OUT OF FOCUS
169012766	https://volunteer.ala.org.au/validate/task/169012766	Valid		system	Tile_008-051-000_0-000.jpg			2021-03-16 15:33:00	2021-03-16 15:33:00				OUT OF FOCUS
169012766	https://volunteer.ala.org.au/validate/task/169012766	Valid		system	Tile_008-051-000_0-000.jpg			2021-03-16 14:23:00	2021-03-16 15:33:00				OUT OF FOCUS
169012766	https://volunteer.ala.org.au/validate/task/169012766	Valid		system	Tile_008-051-000_0-000.jpg			2021-03-16 14:31:00	2021-03-16 15:33:00				OUT OF FOCUS
169012796	https://volunteer.ala.org.au/validate/task/169012796	Valid		system	Tile_009-021-000_0-000.jpg	valid		2021-03-16 14:41:00	2021-03-16 15:54:00		NO		IN FOCUS
169012796	https://volunteer.ala.org.au/validate/task/169012796	Valid		system	Tile_009-021-000_0-000.jpg			2021-03-16 14:40:00	2021-03-16 15:54:00		NO		IN FOCUS
169012796	https://volunteer.ala.org.au/validate/task/169012796	Valid		system	Tile_009-021-000_0-000.jpg				2021-03-16 15:54:00		NO		IN FOCUS
169012796	https://volunteer.ala.org.au/validate/task/169012796	Valid		system	Tile_009-021-000_0-000.jpg			2021-03-16 15:53:00	2021-03-16 15:54:00		NO		IN FOCUS
169012807	https://volunteer.ala.org.au/validate/task/169012807	Valid		system	Tile_009-032-000_0-000.jpg	valid		2021-03-16 16:02:00	2021-03-16 16:02:00				OUT OF FOCUS
169012807	https://volunteer.ala.org.au/validate/task/169012807	Valid		system	Tile_009-032-000_0-000.jpg				2021-03-16 16:02:00				OUT OF FOCUS
169012807	https://volunteer.ala.org.au/validate/task/169012807	Valid		system	Tile_009-032-000_0-000.jpg			2021-03-16 14:44:00	2021-03-16 16:02:00				OUT OF FOCUS
169012807	https://volunteer.ala.org.au/validate/task/169012807	Valid		system	Tile_009-032-000_0-000.jpg			2021-03-16 14:41:00	2021-03-16 16:02:00				OUT OF FOCUS
169012815	https://volunteer.ala.org.au/validate/task/169012815	Valid		system	Tile_009-040-000_0-000.jpg	valid		2021-03-16 14:42:00	2021-03-16 16:05:00				OUT OF FOCUS
169012815	https://volunteer.ala.org.au/validate/task/169012815	Valid		system	Tile_009-040-000_0-000.jpg				2021-03-16 16:05:00				OUT OF FOCUS
169012815	https://volunteer.ala.org.au/validate/task/169012815	Valid		system	Tile_009-040-000_0-000.jpg			2021-03-16 16:05:00	2021-03-16 16:05:00				OUT OF FOCUS
169012815	https://volunteer.ala.org.au/validate/task/169012815	Valid		system	Tile_009-040-000_0-000.jpg			2021-03-16 14:47:00	2021-03-16 16:05:00				OUT OF FOCUS
169012823	https://volunteer.ala.org.au/validate/task/169012823	Valid		system	Tile_009-048-000_0-000.jpg	valid		2021-03-16 14:43:00	2021-03-16 16:09:00				OUT OF FOCUS
169012823	https://volunteer.ala.org.au/validate/task/169012823	Valid		system	Tile_009-048-000_0-000.jpg				2021-03-16 16:09:00				OUT OF FOCUS
169012823	https://volunteer.ala.org.au/validate/task/169012823	Valid		system	Tile_009-048-000_0-000.jpg			2021-03-16 16:09:00	2021-03-16 16:09:00				OUT OF FOCUS
169012823	https://volunteer.ala.org.au/validate/task/169012823	Valid		system	Tile_009-048-000_0-000.jpg			2021-03-16 14:50:00	2021-03-16 16:09:00				OUT OF FOCUS
169012301	https://volunteer.ala.org.au/validate/task/169012301	Valid		system	Tile_005-009-000_0-000.jpg	plant/insect parts		2021-03-16 10:44:00	2021-03-16 16:30:00		NO		IN FOCUS
169012301	https://volunteer.ala.org.au/validate/task/169012301	Valid		system	Tile_005-009-000_0-000.jpg	valid		2021-03-16 16:30:00	2021-03-16 16:30:00		NO		IN FOCUS
169012301	https://volunteer.ala.org.au/validate/task/169012301	Valid		system	Tile_005-009-000_0-000.jpg				2021-03-16 16:30:00		NO		IN FOCUS
169012301	https://volunteer.ala.org.au/validate/task/169012301	Valid		system	Tile_005-009-000_0-000.jpg			2021-03-15 20:29:00	2021-03-16 16:30:00		NO		IN FOCUS
169012763	https://volunteer.ala.org.au/validate/task/169012763	Valid		system	Tile_008-048-000_0-000.jpg	valid		2021-03-16 14:30:00	2021-03-16 16:31:00		NO		IN FOCUS
169012763	https://volunteer.ala.org.au/validate/task/169012763	Valid		system	Tile_008-048-000_0-000.jpg			2021-03-16 16:31:00	2021-03-16 16:31:00		NO		IN FOCUS
169012763	https://volunteer.ala.org.au/validate/task/169012763	Valid		system	Tile_008-048-000_0-000.jpg			2021-03-16 15:32:00	2021-03-16 16:31:00		NO		IN FOCUS
169012763	https://volunteer.ala.org.au/validate/task/169012763	Valid		system	Tile_008-048-000_0-000.jpg				2021-03-16 16:31:00		NO		IN FOCUS
169012764	https://volunteer.ala.org.au/validate/task/169012764	Valid		system	Tile_008-049-000_0-000.jpg	valid		2021-03-16 16:31:00	2021-03-16 16:31:00		NO		IN FOCUS
169012764	https://volunteer.ala.org.au/validate/task/169012764	Valid		system	Tile_008-049-000_0-000.jpg			2021-03-16 14:30:00	2021-03-16 16:31:00		NO		IN FOCUS
169012764	https://volunteer.ala.org.au/validate/task/169012764	Valid		system	Tile_008-049-000_0-000.jpg			2021-03-16 15:33:00	2021-03-16 16:31:00		NO		IN FOCUS
169012764	https://volunteer.ala.org.au/validate/task/169012764	Valid		system	Tile_008-049-000_0-000.jpg				2021-03-16 16:31:00		NO		IN FOCUS
169012769	https://volunteer.ala.org.au/validate/task/169012769	Valid		system	Tile_008-054-000_0-000.jpg	valid		2021-03-16 16:33:00	2021-03-16 16:33:00		NO		IN FOCUS
169012769	https://volunteer.ala.org.au/validate/task/169012769	Valid		system	Tile_008-054-000_0-000.jpg			2021-03-16 15:34:00	2021-03-16 16:33:00		NO		IN FOCUS
169012769	https://volunteer.ala.org.au/validate/task/169012769	Valid		system	Tile_008-054-000_0-000.jpg				2021-03-16 16:33:00		NO		IN FOCUS
169012769	https://volunteer.ala.org.au/validate/task/169012769	Valid		system	Tile_008-054-000_0-000.jpg			2021-03-16 14:31:00	2021-03-16 16:33:00		NO		IN FOCUS
169012770	https://volunteer.ala.org.au/validate/task/169012770	Valid		system	Tile_008-055-000_0-000.jpg	valid		2021-03-16 14:31:00	2021-03-16 16:33:00		NO		IN FOCUS
169012770	https://volunteer.ala.org.au/validate/task/169012770	Valid		system	Tile_008-055-000_0-000.jpg				2021-03-16 16:33:00		NO		IN FOCUS
169012770	https://volunteer.ala.org.au/validate/task/169012770	Valid		system	Tile_008-055-000_0-000.jpg			2021-03-16 16:33:00	2021-03-16 16:33:00		NO		IN FOCUS
169012770	https://volunteer.ala.org.au/validate/task/169012770	Valid		system	Tile_008-055-000_0-000.jpg			2021-03-16 15:34:00	2021-03-16 16:33:00		NO		IN FOCUS
169012771	https://volunteer.ala.org.au/validate/task/169012771	Valid		system	Tile_008-056-000_0-000.jpg	valid			2021-03-16 16:33:00		NO		IN FOCUS
169012771	https://volunteer.ala.org.au/validate/task/169012771	Valid		system	Tile_008-056-000_0-000.jpg			2021-03-16 15:34:00	2021-03-16 16:33:00		NO		IN FOCUS
169012771	https://volunteer.ala.org.au/validate/task/169012771	Valid		system	Tile_008-056-000_0-000.jpg			2021-03-16 16:33:00	2021-03-16 16:33:00		NO		IN FOCUS
169012771	https://volunteer.ala.org.au/validate/task/169012771	Valid		system	Tile_008-056-000_0-000.jpg			2021-03-16 14:31:00	2021-03-16 16:33:00		NO		IN FOCUS
169012772	https://volunteer.ala.org.au/validate/task/169012772	Valid		system	Tile_008-057-000_0-000.jpg	valid			2021-03-16 16:34:00		NO		IN FOCUS
169012772	https://volunteer.ala.org.au/validate/task/169012772	Valid		system	Tile_008-057-000_0-000.jpg			2021-03-16 16:34:00	2021-03-16 16:34:00		NO		IN FOCUS
169012772	https://volunteer.ala.org.au/validate/task/169012772	Valid		system	Tile_008-057-000_0-000.jpg			2021-03-16 15:35:00	2021-03-16 16:34:00		NO		IN FOCUS
169012772	https://volunteer.ala.org.au/validate/task/169012772	Valid		system	Tile_008-057-000_0-000.jpg			2021-03-16 14:32:00	2021-03-16 16:34:00		NO		IN FOCUS
169012773	https://volunteer.ala.org.au/validate/task/169012773	Valid		system	Tile_008-058-000_0-000.jpg	valid		2021-03-16 14:32:00	2021-03-16 16:34:00		NO		IN FOCUS
169012773	https://volunteer.ala.org.au/validate/task/169012773	Valid		system	Tile_008-058-000_0-000.jpg				2021-03-16 16:34:00		NO		IN FOCUS
169012773	https://volunteer.ala.org.au/validate/task/169012773	Valid		system	Tile_008-058-000_0-000.jpg			2021-03-16 16:34:00	2021-03-16 16:34:00		NO		IN FOCUS
169012773	https://volunteer.ala.org.au/validate/task/169012773	Valid		system	Tile_008-058-000_0-000.jpg			2021-03-16 15:35:00	2021-03-16 16:34:00		NO		IN FOCUS
169012774	https://volunteer.ala.org.au/validate/task/169012774	Valid		system	Tile_008-059-000_0-000.jpg	valid		2021-03-16 16:35:00	2021-03-16 16:35:00		NO		IN FOCUS
169012774	https://volunteer.ala.org.au/validate/task/169012774	Valid		system	Tile_008-059-000_0-000.jpg			2021-03-16 15:36:00	2021-03-16 16:35:00		NO		IN FOCUS
169012774	https://volunteer.ala.org.au/validate/task/169012774	Valid		system	Tile_008-059-000_0-000.jpg			2021-03-16 14:32:00	2021-03-16 16:35:00		NO		IN FOCUS
169012774	https://volunteer.ala.org.au/validate/task/169012774	Valid		system	Tile_008-059-000_0-000.jpg				2021-03-16 16:35:00		NO		IN FOCUS
169012777	https://volunteer.ala.org.au/validate/task/169012777	Valid		system	Tile_009-002-000_0-000.jpg	valid		2021-03-16 16:42:00	2021-03-16 16:42:00		NO		IN FOCUS
169012777	https://volunteer.ala.org.au/validate/task/169012777	Valid		system	Tile_009-002-000_0-000.jpg				2021-03-16 16:42:00		NO		IN FOCUS
169012777	https://volunteer.ala.org.au/validate/task/169012777	Valid		system	Tile_009-002-000_0-000.jpg			2021-03-16 15:39:00	2021-03-16 16:42:00		NO		IN FOCUS
169012777	https://volunteer.ala.org.au/validate/task/169012777	Valid		system	Tile_009-002-000_0-000.jpg			2021-03-16 14:33:00	2021-03-16 16:42:00		NO		IN FOCUS
169012778	https://volunteer.ala.org.au/validate/task/169012778	Valid		system	Tile_009-003-000_0-000.jpg	valid		2021-03-16 14:33:00	2021-03-16 16:42:00		NO		IN FOCUS
169012778	https://volunteer.ala.org.au/validate/task/169012778	Valid		system	Tile_009-003-000_0-000.jpg				2021-03-16 16:42:00		NO		IN FOCUS
169012778	https://volunteer.ala.org.au/validate/task/169012778	Valid		system	Tile_009-003-000_0-000.jpg			2021-03-16 16:42:00	2021-03-16 16:42:00		NO		IN FOCUS
169012778	https://volunteer.ala.org.au/validate/task/169012778	Valid		system	Tile_009-003-000_0-000.jpg			2021-03-16 15:39:00	2021-03-16 16:42:00		NO		IN FOCUS
169012779	https://volunteer.ala.org.au/validate/task/169012779	Valid		system	Tile_009-004-000_0-000.jpg	valid		2021-03-16 15:39:00	2021-03-16 16:42:00		NO		IN FOCUS
169012779	https://volunteer.ala.org.au/validate/task/169012779	Valid		system	Tile_009-004-000_0-000.jpg				2021-03-16 16:42:00		NO		IN FOCUS
169012779	https://volunteer.ala.org.au/validate/task/169012779	Valid		system	Tile_009-004-000_0-000.jpg			2021-03-16 14:33:00	2021-03-16 16:42:00		NO		IN FOCUS
169012779	https://volunteer.ala.org.au/validate/task/169012779	Valid		system	Tile_009-004-000_0-000.jpg			2021-03-16 16:42:00	2021-03-16 16:42:00		NO		IN FOCUS
169012780	https://volunteer.ala.org.au/validate/task/169012780	Valid		system	Tile_009-005-000_0-000.jpg	valid		2021-03-16 16:42:00	2021-03-16 16:42:00		NO		IN FOCUS
169012780	https://volunteer.ala.org.au/validate/task/169012780	Valid		system	Tile_009-005-000_0-000.jpg			2021-03-16 14:33:00	2021-03-16 16:42:00		NO		IN FOCUS
169012780	https://volunteer.ala.org.au/validate/task/169012780	Valid		system	Tile_009-005-000_0-000.jpg				2021-03-16 16:42:00		NO		IN FOCUS
169012780	https://volunteer.ala.org.au/validate/task/169012780	Valid		system	Tile_009-005-000_0-000.jpg			2021-03-16 15:40:00	2021-03-16 16:42:00		NO		IN FOCUS
169012784	https://volunteer.ala.org.au/validate/task/169012784	Valid		system	Tile_009-009-000_0-000.jpg	valid		2021-03-16 16:43:00	2021-03-16 16:43:00		NO		IN FOCUS
169012784	https://volunteer.ala.org.au/validate/task/169012784	Valid		system	Tile_009-009-000_0-000.jpg				2021-03-16 16:43:00		NO		IN FOCUS
169012784	https://volunteer.ala.org.au/validate/task/169012784	Valid		system	Tile_009-009-000_0-000.jpg			2021-03-16 15:42:00	2021-03-16 16:43:00		NO		IN FOCUS
169012784	https://volunteer.ala.org.au/validate/task/169012784	Valid		system	Tile_009-009-000_0-000.jpg			2021-03-16 14:37:00	2021-03-16 16:43:00		NO		IN FOCUS
169012786	https://volunteer.ala.org.au/validate/task/169012786	Valid		system	Tile_009-011-000_0-000.jpg	valid			2021-03-16 16:45:00		NO		IN FOCUS
169012786	https://volunteer.ala.org.au/validate/task/169012786	Valid		system	Tile_009-011-000_0-000.jpg			2021-03-16 16:45:00	2021-03-16 16:45:00		NO		IN FOCUS
169012786	https://volunteer.ala.org.au/validate/task/169012786	Valid		system	Tile_009-011-000_0-000.jpg			2021-03-16 15:44:00	2021-03-16 16:45:00		NO		IN FOCUS
169012786	https://volunteer.ala.org.au/validate/task/169012786	Valid		system	Tile_009-011-000_0-000.jpg			2021-03-16 14:38:00	2021-03-16 16:45:00		NO		IN FOCUS
169012790	https://volunteer.ala.org.au/validate/task/169012790	Valid		system	Tile_009-015-000_0-000.jpg	valid		2021-03-16 16:45:00	2021-03-16 16:45:00		NO		IN FOCUS
169012790	https://volunteer.ala.org.au/validate/task/169012790	Valid		system	Tile_009-015-000_0-000.jpg			2021-03-16 14:39:00	2021-03-16 16:45:00		NO		IN FOCUS
169012790	https://volunteer.ala.org.au/validate/task/169012790	Valid		system	Tile_009-015-000_0-000.jpg				2021-03-16 16:45:00		NO		IN FOCUS
169012790	https://volunteer.ala.org.au/validate/task/169012790	Valid		system	Tile_009-015-000_0-000.jpg			2021-03-16 15:49:00	2021-03-16 16:45:00		NO		IN FOCUS
169012791	https://volunteer.ala.org.au/validate/task/169012791	Valid		system	Tile_009-016-000_0-000.jpg	valid		2021-03-16 14:40:00	2021-03-16 16:46:00		NO		IN FOCUS
169012791	https://volunteer.ala.org.au/validate/task/169012791	Valid		system	Tile_009-016-000_0-000.jpg			2021-03-16 15:51:00	2021-03-16 16:46:00		NO		IN FOCUS
169012791	https://volunteer.ala.org.au/validate/task/169012791	Valid		system	Tile_009-016-000_0-000.jpg				2021-03-16 16:46:00		NO		IN FOCUS
169012791	https://volunteer.ala.org.au/validate/task/169012791	Valid		system	Tile_009-016-000_0-000.jpg			2021-03-16 16:46:00	2021-03-16 16:46:00		NO		IN FOCUS
169012792	https://volunteer.ala.org.au/validate/task/169012792	Valid		system	Tile_009-017-000_0-000.jpg	valid		2021-03-16 15:51:00	2021-03-16 16:46:00		NO		IN FOCUS
169012792	https://volunteer.ala.org.au/validate/task/169012792	Valid		system	Tile_009-017-000_0-000.jpg			2021-03-16 16:46:00	2021-03-16 16:46:00		NO		IN FOCUS
169012792	https://volunteer.ala.org.au/validate/task/169012792	Valid		system	Tile_009-017-000_0-000.jpg				2021-03-16 16:46:00		NO		IN FOCUS
169012792	https://volunteer.ala.org.au/validate/task/169012792	Valid		system	Tile_009-017-000_0-000.jpg			2021-03-16 14:40:00	2021-03-16 16:46:00		NO		IN FOCUS
169012793	https://volunteer.ala.org.au/validate/task/169012793	Valid		system	Tile_009-018-000_0-000.jpg	valid		2021-03-16 14:40:00	2021-03-16 16:46:00		NO		IN FOCUS
169012793	https://volunteer.ala.org.au/validate/task/169012793	Valid		system	Tile_009-018-000_0-000.jpg			2021-03-16 16:46:00	2021-03-16 16:46:00		NO		IN FOCUS
169012793	https://volunteer.ala.org.au/validate/task/169012793	Valid		system	Tile_009-018-000_0-000.jpg				2021-03-16 16:46:00		NO		IN FOCUS
169012793	https://volunteer.ala.org.au/validate/task/169012793	Valid		system	Tile_009-018-000_0-000.jpg			2021-03-16 15:52:00	2021-03-16 16:46:00		NO		IN FOCUS
169012795	https://volunteer.ala.org.au/validate/task/169012795	Valid		system	Tile_009-020-000_0-000.jpg	valid		2021-03-16 15:52:00	2021-03-16 16:46:00		NO		IN FOCUS
169012795	https://volunteer.ala.org.au/validate/task/169012795	Valid		system	Tile_009-020-000_0-000.jpg				2021-03-16 16:46:00		NO		IN FOCUS
169012795	https://volunteer.ala.org.au/validate/task/169012795	Valid		system	Tile_009-020-000_0-000.jpg			2021-03-16 14:41:00	2021-03-16 16:46:00		NO		IN FOCUS
169012795	https://volunteer.ala.org.au/validate/task/169012795	Valid		system	Tile_009-020-000_0-000.jpg			2021-03-16 16:46:00	2021-03-16 16:46:00		NO		IN FOCUS
169012798	https://volunteer.ala.org.au/validate/task/169012798	Valid		system	Tile_009-023-000_0-000.jpg	valid		2021-03-16 15:54:00	2021-03-16 16:46:00		NO		IN FOCUS
169012798	https://volunteer.ala.org.au/validate/task/169012798	Valid		system	Tile_009-023-000_0-000.jpg			2021-03-16 14:42:00	2021-03-16 16:46:00		NO		IN FOCUS
169012798	https://volunteer.ala.org.au/validate/task/169012798	Valid		system	Tile_009-023-000_0-000.jpg			2021-03-16 16:46:00	2021-03-16 16:46:00		NO		IN FOCUS
169012798	https://volunteer.ala.org.au/validate/task/169012798	Valid		system	Tile_009-023-000_0-000.jpg				2021-03-16 16:46:00		NO		IN FOCUS
169012802	https://volunteer.ala.org.au/validate/task/169012802	Valid		system	Tile_009-027-000_0-000.jpg	valid			2021-03-16 16:47:00		NO		IN FOCUS
169012802	https://volunteer.ala.org.au/validate/task/169012802	Valid		system	Tile_009-027-000_0-000.jpg			2021-03-16 16:47:00	2021-03-16 16:47:00		NO		IN FOCUS
169012802	https://volunteer.ala.org.au/validate/task/169012802	Valid		system	Tile_009-027-000_0-000.jpg			2021-03-16 14:43:00	2021-03-16 16:47:00		NO		IN FOCUS
169012802	https://volunteer.ala.org.au/validate/task/169012802	Valid		system	Tile_009-027-000_0-000.jpg			2021-03-16 15:55:00	2021-03-16 16:47:00		NO		IN FOCUS
169012804	https://volunteer.ala.org.au/validate/task/169012804	Valid		system	Tile_009-029-000_0-000.jpg	valid		2021-03-16 16:02:00	2021-03-16 16:47:00		NO		IN FOCUS
169012804	https://volunteer.ala.org.au/validate/task/169012804	Valid		system	Tile_009-029-000_0-000.jpg			2021-03-16 14:43:00	2021-03-16 16:47:00		NO		IN FOCUS
169012804	https://volunteer.ala.org.au/validate/task/169012804	Valid		system	Tile_009-029-000_0-000.jpg			2021-03-16 16:47:00	2021-03-16 16:47:00		NO		IN FOCUS
169012804	https://volunteer.ala.org.au/validate/task/169012804	Valid		system	Tile_009-029-000_0-000.jpg				2021-03-16 16:47:00		NO		IN FOCUS
169012809	https://volunteer.ala.org.au/validate/task/169012809	Valid		system	Tile_009-034-000_0-000.jpg	valid		2021-03-16 14:45:00	2021-03-16 16:47:00		NO		IN FOCUS
169012809	https://volunteer.ala.org.au/validate/task/169012809	Valid		system	Tile_009-034-000_0-000.jpg			2021-03-16 16:47:00	2021-03-16 16:47:00		NO		IN FOCUS
169012809	https://volunteer.ala.org.au/validate/task/169012809	Valid		system	Tile_009-034-000_0-000.jpg				2021-03-16 16:47:00		NO		IN FOCUS
169012809	https://volunteer.ala.org.au/validate/task/169012809	Valid		system	Tile_009-034-000_0-000.jpg			2021-03-16 16:03:00	2021-03-16 16:47:00		NO		IN FOCUS
169012810	https://volunteer.ala.org.au/validate/task/169012810	Valid		system	Tile_009-035-000_0-000.jpg	valid		2021-03-16 16:03:00	2021-03-16 16:47:00		NO		IN FOCUS
169012810	https://volunteer.ala.org.au/validate/task/169012810	Valid		system	Tile_009-035-000_0-000.jpg			2021-03-16 16:47:00	2021-03-16 16:47:00		NO		IN FOCUS
169012810	https://volunteer.ala.org.au/validate/task/169012810	Valid		system	Tile_009-035-000_0-000.jpg				2021-03-16 16:47:00		NO		IN FOCUS
169012810	https://volunteer.ala.org.au/validate/task/169012810	Valid		system	Tile_009-035-000_0-000.jpg			2021-03-16 14:45:00	2021-03-16 16:47:00		NO		IN FOCUS
169012811	https://volunteer.ala.org.au/validate/task/169012811	Valid		system	Tile_009-036-000_0-000.jpg	valid		2021-03-16 16:04:00	2021-03-16 16:48:00		NO		IN FOCUS
169012811	https://volunteer.ala.org.au/validate/task/169012811	Valid		system	Tile_009-036-000_0-000.jpg				2021-03-16 16:48:00		NO		IN FOCUS
169012811	https://volunteer.ala.org.au/validate/task/169012811	Valid		system	Tile_009-036-000_0-000.jpg			2021-03-16 14:45:00	2021-03-16 16:48:00		NO		IN FOCUS
169012811	https://volunteer.ala.org.au/validate/task/169012811	Valid		system	Tile_009-036-000_0-000.jpg			2021-03-16 16:48:00	2021-03-16 16:48:00		NO		IN FOCUS
169012812	https://volunteer.ala.org.au/validate/task/169012812	Valid		system	Tile_009-037-000_0-000.jpg	valid		2021-03-16 14:46:00	2021-03-16 16:48:00		NO		IN FOCUS
169012812	https://volunteer.ala.org.au/validate/task/169012812	Valid		system	Tile_009-037-000_0-000.jpg			2021-03-16 16:04:00	2021-03-16 16:48:00		NO		IN FOCUS
169012812	https://volunteer.ala.org.au/validate/task/169012812	Valid		system	Tile_009-037-000_0-000.jpg			2021-03-16 16:48:00	2021-03-16 16:48:00		NO		IN FOCUS
169012812	https://volunteer.ala.org.au/validate/task/169012812	Valid		system	Tile_009-037-000_0-000.jpg				2021-03-16 16:48:00		NO		IN FOCUS
169012813	https://volunteer.ala.org.au/validate/task/169012813	Valid		system	Tile_009-038-000_0-000.jpg	valid		2021-03-16 16:05:00	2021-03-16 16:48:00		NO		IN FOCUS
169012813	https://volunteer.ala.org.au/validate/task/169012813	Valid		system	Tile_009-038-000_0-000.jpg			2021-03-16 14:46:00	2021-03-16 16:48:00		NO		IN FOCUS
169012813	https://volunteer.ala.org.au/validate/task/169012813	Valid		system	Tile_009-038-000_0-000.jpg			2021-03-16 16:48:00	2021-03-16 16:48:00		NO		IN FOCUS
169012813	https://volunteer.ala.org.au/validate/task/169012813	Valid		system	Tile_009-038-000_0-000.jpg				2021-03-16 16:48:00		NO		IN FOCUS
169012819	https://volunteer.ala.org.au/validate/task/169012819	Valid		system	Tile_009-044-000_0-000.jpg	valid		2021-03-16 16:08:00	2021-03-16 16:50:00		NO		IN FOCUS
169012819	https://volunteer.ala.org.au/validate/task/169012819	Valid		system	Tile_009-044-000_0-000.jpg				2021-03-16 16:50:00		NO		IN FOCUS
169012819	https://volunteer.ala.org.au/validate/task/169012819	Valid		system	Tile_009-044-000_0-000.jpg			2021-03-16 16:50:00	2021-03-16 16:50:00		NO		IN FOCUS
169012819	https://volunteer.ala.org.au/validate/task/169012819	Valid		system	Tile_009-044-000_0-000.jpg			2021-03-16 14:49:00	2021-03-16 16:50:00		NO		IN FOCUS
169012824	https://volunteer.ala.org.au/validate/task/169012824	Valid		system	Tile_009-049-000_0-000.jpg	valid		2021-03-16 16:51:00	2021-03-16 16:51:00		NO		IN FOCUS
169012824	https://volunteer.ala.org.au/validate/task/169012824	Valid		system	Tile_009-049-000_0-000.jpg			2021-03-16 14:50:00	2021-03-16 16:51:00		NO		IN FOCUS
169012824	https://volunteer.ala.org.au/validate/task/169012824	Valid		system	Tile_009-049-000_0-000.jpg				2021-03-16 16:51:00		NO		IN FOCUS
169012824	https://volunteer.ala.org.au/validate/task/169012824	Valid		system	Tile_009-049-000_0-000.jpg			2021-03-16 16:09:00	2021-03-16 16:51:00		NO		IN FOCUS
169012825	https://volunteer.ala.org.au/validate/task/169012825	Valid		system	Tile_009-050-000_0-000.jpg	valid		2021-03-16 14:50:00	2021-03-16 16:51:00		NO		OUT OF FOCUS
169012825	https://volunteer.ala.org.au/validate/task/169012825	Valid		system	Tile_009-050-000_0-000.jpg			2021-03-16 16:10:00	2021-03-16 16:51:00				OUT OF FOCUS
169012825	https://volunteer.ala.org.au/validate/task/169012825	Valid		system	Tile_009-050-000_0-000.jpg			2021-03-16 14:43:00	2021-03-16 16:51:00				OUT OF FOCUS
169012825	https://volunteer.ala.org.au/validate/task/169012825	Valid		system	Tile_009-050-000_0-000.jpg			2021-03-16 16:51:00	2021-03-16 16:51:00				OUT OF FOCUS
169012825	https://volunteer.ala.org.au/validate/task/169012825	Valid		system	Tile_009-050-000_0-000.jpg				2021-03-16 16:51:00				OUT OF FOCUS
169012827	https://volunteer.ala.org.au/validate/task/169012827	Valid		system	Tile_009-052-000_0-000.jpg	valid			2021-03-16 16:52:00		NO		IN FOCUS
169012827	https://volunteer.ala.org.au/validate/task/169012827	Valid		system	Tile_009-052-000_0-000.jpg			2021-03-16 16:52:00	2021-03-16 16:52:00		NO		IN FOCUS
169012827	https://volunteer.ala.org.au/validate/task/169012827	Valid		system	Tile_009-052-000_0-000.jpg			2021-03-16 16:11:00	2021-03-16 16:52:00		NO		IN FOCUS
169012827	https://volunteer.ala.org.au/validate/task/169012827	Valid		system	Tile_009-052-000_0-000.jpg			2021-03-16 14:51:00	2021-03-16 16:52:00		NO		IN FOCUS
169012828	https://volunteer.ala.org.au/validate/task/169012828	Valid		system	Tile_009-053-000_0-000.jpg	valid			2021-03-16 16:52:00		NO		IN FOCUS
169012828	https://volunteer.ala.org.au/validate/task/169012828	Valid		system	Tile_009-053-000_0-000.jpg			2021-03-16 16:11:00	2021-03-16 16:52:00		NO		IN FOCUS
169012828	https://volunteer.ala.org.au/validate/task/169012828	Valid		system	Tile_009-053-000_0-000.jpg			2021-03-16 14:51:00	2021-03-16 16:52:00		NO		IN FOCUS
169012828	https://volunteer.ala.org.au/validate/task/169012828	Valid		system	Tile_009-053-000_0-000.jpg			2021-03-16 16:52:00	2021-03-16 16:52:00		NO		IN FOCUS
169012830	https://volunteer.ala.org.au/validate/task/169012830	Valid		system	Tile_009-055-000_0-000.jpg	valid		2021-03-16 16:52:00	2021-03-16 16:52:00		NO		IN FOCUS
169012830	https://volunteer.ala.org.au/validate/task/169012830	Valid		system	Tile_009-055-000_0-000.jpg				2021-03-16 16:52:00		NO		IN FOCUS
169012830	https://volunteer.ala.org.au/validate/task/169012830	Valid		system	Tile_009-055-000_0-000.jpg			2021-03-16 16:11:00	2021-03-16 16:52:00		NO		IN FOCUS
169012830	https://volunteer.ala.org.au/validate/task/169012830	Valid		system	Tile_009-055-000_0-000.jpg			2021-03-16 14:51:00	2021-03-16 16:52:00		NO		IN FOCUS
169012831	https://volunteer.ala.org.au/validate/task/169012831	Valid		system	Tile_009-056-000_0-000.jpg	valid		2021-03-16 14:51:00	2021-03-16 16:52:00		NO		IN FOCUS
169012831	https://volunteer.ala.org.au/validate/task/169012831	Valid		system	Tile_009-056-000_0-000.jpg			2021-03-16 16:12:00	2021-03-16 16:52:00		NO		IN FOCUS
169012831	https://volunteer.ala.org.au/validate/task/169012831	Valid		system	Tile_009-056-000_0-000.jpg				2021-03-16 16:52:00		NO		IN FOCUS
169012831	https://volunteer.ala.org.au/validate/task/169012831	Valid		system	Tile_009-056-000_0-000.jpg			2021-03-16 16:52:00	2021-03-16 16:52:00		NO		IN FOCUS
169012832	https://volunteer.ala.org.au/validate/task/169012832	Valid		system	Tile_009-057-000_0-000.jpg	valid			2021-03-16 16:53:00		NO		IN FOCUS
169012832	https://volunteer.ala.org.au/validate/task/169012832	Valid		system	Tile_009-057-000_0-000.jpg			2021-03-16 16:53:00	2021-03-16 16:53:00		NO		IN FOCUS
169012832	https://volunteer.ala.org.au/validate/task/169012832	Valid		system	Tile_009-057-000_0-000.jpg			2021-03-16 14:52:00	2021-03-16 16:53:00		NO		IN FOCUS
169012832	https://volunteer.ala.org.au/validate/task/169012832	Valid		system	Tile_009-057-000_0-000.jpg			2021-03-16 16:12:00	2021-03-16 16:53:00		NO		IN FOCUS
169012833	https://volunteer.ala.org.au/validate/task/169012833	Valid		system	Tile_009-058-000_0-000.jpg	valid			2021-03-16 16:53:00		NO		IN FOCUS
169012833	https://volunteer.ala.org.au/validate/task/169012833	Valid		system	Tile_009-058-000_0-000.jpg			2021-03-16 16:53:00	2021-03-16 16:53:00		NO		IN FOCUS
169012833	https://volunteer.ala.org.au/validate/task/169012833	Valid		system	Tile_009-058-000_0-000.jpg			2021-03-16 16:12:00	2021-03-16 16:53:00		NO		IN FOCUS
169012833	https://volunteer.ala.org.au/validate/task/169012833	Valid		system	Tile_009-058-000_0-000.jpg			2021-03-16 14:52:00	2021-03-16 16:53:00		NO		IN FOCUS
169012834	https://volunteer.ala.org.au/validate/task/169012834	Valid		system	Tile_009-059-000_0-000.jpg	valid		2021-03-16 14:52:00	2021-03-16 16:53:00		NO		IN FOCUS
169012834	https://volunteer.ala.org.au/validate/task/169012834	Valid		system	Tile_009-059-000_0-000.jpg			2021-03-16 16:13:00	2021-03-16 16:53:00		NO		IN FOCUS
169012834	https://volunteer.ala.org.au/validate/task/169012834	Valid		system	Tile_009-059-000_0-000.jpg			2021-03-16 16:53:00	2021-03-16 16:53:00		NO		IN FOCUS
169012834	https://volunteer.ala.org.au/validate/task/169012834	Valid		system	Tile_009-059-000_0-000.jpg				2021-03-16 16:53:00		NO		IN FOCUS
169012838	https://volunteer.ala.org.au/validate/task/169012838	Valid		system	Tile_010-003-000_0-000.jpg	valid		2021-03-16 16:55:00	2021-03-16 16:55:00		NO		IN FOCUS
169012838	https://volunteer.ala.org.au/validate/task/169012838	Valid		system	Tile_010-003-000_0-000.jpg			2021-03-16 16:16:00	2021-03-16 16:55:00		NO		IN FOCUS
169012838	https://volunteer.ala.org.au/validate/task/169012838	Valid		system	Tile_010-003-000_0-000.jpg			2021-03-16 14:54:00	2021-03-16 16:55:00		NO		IN FOCUS
169012838	https://volunteer.ala.org.au/validate/task/169012838	Valid		system	Tile_010-003-000_0-000.jpg				2021-03-16 16:55:00		NO		IN FOCUS
169012848	https://volunteer.ala.org.au/validate/task/169012848	Valid		system	Tile_010-013-000_0-000.jpg	valid		2021-03-16 16:18:00	2021-03-16 16:58:00		NO		IN FOCUS
169012848	https://volunteer.ala.org.au/validate/task/169012848	Valid		system	Tile_010-013-000_0-000.jpg			2021-03-16 16:57:00	2021-03-16 16:58:00		NO		IN FOCUS
169012848	https://volunteer.ala.org.au/validate/task/169012848	Valid		system	Tile_010-013-000_0-000.jpg			2021-03-16 16:58:00	2021-03-16 16:58:00		NO		IN FOCUS
169012848	https://volunteer.ala.org.au/validate/task/169012848	Valid		system	Tile_010-013-000_0-000.jpg				2021-03-16 16:58:00		NO		IN FOCUS
169012875	https://volunteer.ala.org.au/validate/task/169012875	Valid		system	Tile_010-040-000_0-000.jpg	valid			2021-03-16 17:05:00		NO		IN FOCUS
169012875	https://volunteer.ala.org.au/validate/task/169012875	Valid		system	Tile_010-040-000_0-000.jpg			2021-03-16 14:48:00	2021-03-16 17:05:00		NO		IN FOCUS
169012875	https://volunteer.ala.org.au/validate/task/169012875	Valid		system	Tile_010-040-000_0-000.jpg			2021-03-16 16:29:00	2021-03-16 17:05:00		NO		IN FOCUS
169012875	https://volunteer.ala.org.au/validate/task/169012875	Valid		system	Tile_010-040-000_0-000.jpg			2021-03-16 17:05:00	2021-03-16 17:05:00		NO		IN FOCUS
169012878	https://volunteer.ala.org.au/validate/task/169012878	Valid		system	Tile_010-043-000_0-000.jpg	valid		2021-03-16 17:05:00	2021-03-16 17:05:00				OUT OF FOCUS
169012878	https://volunteer.ala.org.au/validate/task/169012878	Valid		system	Tile_010-043-000_0-000.jpg				2021-03-16 17:05:00				OUT OF FOCUS
169012878	https://volunteer.ala.org.au/validate/task/169012878	Valid		system	Tile_010-043-000_0-000.jpg			2021-03-16 14:49:00	2021-03-16 17:05:00				OUT OF FOCUS
169012878	https://volunteer.ala.org.au/validate/task/169012878	Valid		system	Tile_010-043-000_0-000.jpg			2021-03-16 16:30:00	2021-03-16 17:05:00				OUT OF FOCUS
169012880	https://volunteer.ala.org.au/validate/task/169012880	Valid		system	Tile_010-045-000_0-000.jpg	valid		2021-03-16 17:06:00	2021-03-16 17:06:00				OUT OF FOCUS
169012880	https://volunteer.ala.org.au/validate/task/169012880	Valid		system	Tile_010-045-000_0-000.jpg			2021-03-16 16:32:00	2021-03-16 17:06:00				OUT OF FOCUS
169012880	https://volunteer.ala.org.au/validate/task/169012880	Valid		system	Tile_010-045-000_0-000.jpg			2021-03-16 14:49:00	2021-03-16 17:06:00				OUT OF FOCUS
169012880	https://volunteer.ala.org.au/validate/task/169012880	Valid		system	Tile_010-045-000_0-000.jpg				2021-03-16 17:06:00				OUT OF FOCUS
169012852	https://volunteer.ala.org.au/validate/task/169012852	Valid		system	Tile_010-017-000_0-000.jpg	valid			2021-03-16 17:29:00		NO		IN FOCUS
169012852	https://volunteer.ala.org.au/validate/task/169012852	Valid		system	Tile_010-017-000_0-000.jpg			2021-03-16 17:29:00	2021-03-16 17:29:00		NO		IN FOCUS
169012852	https://volunteer.ala.org.au/validate/task/169012852	Valid		system	Tile_010-017-000_0-000.jpg			2021-03-16 16:21:00	2021-03-16 17:29:00		NO		IN FOCUS
169012852	https://volunteer.ala.org.au/validate/task/169012852	Valid		system	Tile_010-017-000_0-000.jpg			2021-03-16 16:58:00	2021-03-16 17:29:00		NO		IN FOCUS
169012853	https://volunteer.ala.org.au/validate/task/169012853	Valid		system	Tile_010-018-000_0-000.jpg	valid		2021-03-16 17:30:00	2021-03-16 17:30:00		NO		IN FOCUS
169012853	https://volunteer.ala.org.au/validate/task/169012853	Valid		system	Tile_010-018-000_0-000.jpg			2021-03-16 16:58:00	2021-03-16 17:30:00		NO		IN FOCUS
169012853	https://volunteer.ala.org.au/validate/task/169012853	Valid		system	Tile_010-018-000_0-000.jpg			2021-03-16 16:22:00	2021-03-16 17:30:00		NO		IN FOCUS
169012853	https://volunteer.ala.org.au/validate/task/169012853	Valid		system	Tile_010-018-000_0-000.jpg				2021-03-16 17:30:00		NO		IN FOCUS
169012861	https://volunteer.ala.org.au/validate/task/169012861	Valid		system	Tile_010-026-000_0-000.jpg	valid		2021-03-16 17:32:00	2021-03-16 17:32:00		NO		IN FOCUS
169012861	https://volunteer.ala.org.au/validate/task/169012861	Valid		system	Tile_010-026-000_0-000.jpg			2021-03-16 16:24:00	2021-03-16 17:32:00		NO		IN FOCUS
169012861	https://volunteer.ala.org.au/validate/task/169012861	Valid		system	Tile_010-026-000_0-000.jpg				2021-03-16 17:32:00		NO		IN FOCUS
169012861	https://volunteer.ala.org.au/validate/task/169012861	Valid		system	Tile_010-026-000_0-000.jpg			2021-03-16 17:01:00	2021-03-16 17:32:00		NO		IN FOCUS
169012863	https://volunteer.ala.org.au/validate/task/169012863	Valid		system	Tile_010-028-000_0-000.jpg	valid		2021-03-16 17:32:00	2021-03-16 17:32:00		NO		IN FOCUS
169012863	https://volunteer.ala.org.au/validate/task/169012863	Valid		system	Tile_010-028-000_0-000.jpg				2021-03-16 17:32:00		NO		IN FOCUS
169012863	https://volunteer.ala.org.au/validate/task/169012863	Valid		system	Tile_010-028-000_0-000.jpg			2021-03-16 17:01:00	2021-03-16 17:32:00		NO		IN FOCUS
169012863	https://volunteer.ala.org.au/validate/task/169012863	Valid		system	Tile_010-028-000_0-000.jpg			2021-03-16 16:24:00	2021-03-16 17:32:00		NO		IN FOCUS
169012864	https://volunteer.ala.org.au/validate/task/169012864	Valid		system	Tile_010-029-000_0-000.jpg	valid		2021-03-16 17:32:00	2021-03-16 17:32:00		NO		IN FOCUS
169012864	https://volunteer.ala.org.au/validate/task/169012864	Valid		system	Tile_010-029-000_0-000.jpg			2021-03-16 16:24:00	2021-03-16 17:32:00		NO		IN FOCUS
169012864	https://volunteer.ala.org.au/validate/task/169012864	Valid		system	Tile_010-029-000_0-000.jpg				2021-03-16 17:32:00		NO		IN FOCUS
169012864	https://volunteer.ala.org.au/validate/task/169012864	Valid		system	Tile_010-029-000_0-000.jpg			2021-03-16 17:02:00	2021-03-16 17:32:00		NO		IN FOCUS
169012866	https://volunteer.ala.org.au/validate/task/169012866	Valid		system	Tile_010-031-000_0-000.jpg	valid		2021-03-16 16:25:00	2021-03-16 17:32:00		NO		IN FOCUS
169012866	https://volunteer.ala.org.au/validate/task/169012866	Valid		system	Tile_010-031-000_0-000.jpg				2021-03-16 17:32:00		NO		IN FOCUS
169012866	https://volunteer.ala.org.au/validate/task/169012866	Valid		system	Tile_010-031-000_0-000.jpg			2021-03-16 17:32:00	2021-03-16 17:32:00		NO		IN FOCUS
169012866	https://volunteer.ala.org.au/validate/task/169012866	Valid		system	Tile_010-031-000_0-000.jpg			2021-03-16 17:02:00	2021-03-16 17:32:00		NO		IN FOCUS
169012867	https://volunteer.ala.org.au/validate/task/169012867	Valid		system	Tile_010-032-000_0-000.jpg	valid		2021-03-16 16:26:00	2021-03-16 17:33:00		NO		IN FOCUS
169012867	https://volunteer.ala.org.au/validate/task/169012867	Valid		system	Tile_010-032-000_0-000.jpg			2021-03-16 17:33:00	2021-03-16 17:33:00		NO		IN FOCUS
169012867	https://volunteer.ala.org.au/validate/task/169012867	Valid		system	Tile_010-032-000_0-000.jpg			2021-03-16 17:03:00	2021-03-16 17:33:00		NO		IN FOCUS
169012867	https://volunteer.ala.org.au/validate/task/169012867	Valid		system	Tile_010-032-000_0-000.jpg				2021-03-16 17:33:00		NO		IN FOCUS
169012868	https://volunteer.ala.org.au/validate/task/169012868	Valid		system	Tile_010-033-000_0-000.jpg	valid		2021-03-16 17:03:00	2021-03-16 17:33:00		NO		IN FOCUS
169012868	https://volunteer.ala.org.au/validate/task/169012868	Valid		system	Tile_010-033-000_0-000.jpg			2021-03-16 17:33:00	2021-03-16 17:33:00		NO		IN FOCUS
169012868	https://volunteer.ala.org.au/validate/task/169012868	Valid		system	Tile_010-033-000_0-000.jpg				2021-03-16 17:33:00		NO		IN FOCUS
169012868	https://volunteer.ala.org.au/validate/task/169012868	Valid		system	Tile_010-033-000_0-000.jpg			2021-03-16 16:26:00	2021-03-16 17:33:00		NO		IN FOCUS
169012869	https://volunteer.ala.org.au/validate/task/169012869	Valid		system	Tile_010-034-000_0-000.jpg	valid		2021-03-16 16:26:00	2021-03-16 17:33:00		NO		IN FOCUS
169012869	https://volunteer.ala.org.au/validate/task/169012869	Valid		system	Tile_010-034-000_0-000.jpg			2021-03-16 17:03:00	2021-03-16 17:33:00		NO		IN FOCUS
169012869	https://volunteer.ala.org.au/validate/task/169012869	Valid		system	Tile_010-034-000_0-000.jpg			2021-03-16 17:33:00	2021-03-16 17:33:00		NO		IN FOCUS
169012869	https://volunteer.ala.org.au/validate/task/169012869	Valid		system	Tile_010-034-000_0-000.jpg				2021-03-16 17:33:00		NO		IN FOCUS
169012873	https://volunteer.ala.org.au/validate/task/169012873	Valid		system	Tile_010-038-000_0-000.jpg	valid		2021-03-16 17:34:00	2021-03-16 17:34:00		NO		IN FOCUS
169012873	https://volunteer.ala.org.au/validate/task/169012873	Valid		system	Tile_010-038-000_0-000.jpg			2021-03-16 16:27:00	2021-03-16 17:34:00		NO		IN FOCUS
169012873	https://volunteer.ala.org.au/validate/task/169012873	Valid		system	Tile_010-038-000_0-000.jpg			2021-03-16 17:04:00	2021-03-16 17:34:00		NO		IN FOCUS
169012873	https://volunteer.ala.org.au/validate/task/169012873	Valid		system	Tile_010-038-000_0-000.jpg				2021-03-16 17:34:00		NO		IN FOCUS
169012874	https://volunteer.ala.org.au/validate/task/169012874	Valid		system	Tile_010-039-000_0-000.jpg	valid		2021-03-16 16:29:00	2021-03-16 17:34:00		NO		IN FOCUS
169012874	https://volunteer.ala.org.au/validate/task/169012874	Valid		system	Tile_010-039-000_0-000.jpg			2021-03-16 17:05:00	2021-03-16 17:34:00		NO		IN FOCUS
169012874	https://volunteer.ala.org.au/validate/task/169012874	Valid		system	Tile_010-039-000_0-000.jpg				2021-03-16 17:34:00		NO		IN FOCUS
169012874	https://volunteer.ala.org.au/validate/task/169012874	Valid		system	Tile_010-039-000_0-000.jpg			2021-03-16 17:34:00	2021-03-16 17:34:00		NO		IN FOCUS
169012876	https://volunteer.ala.org.au/validate/task/169012876	Valid		system	Tile_010-041-000_0-000.jpg	valid		2021-03-16 17:05:00	2021-03-16 17:34:00		NO		IN FOCUS
169012876	https://volunteer.ala.org.au/validate/task/169012876	Valid		system	Tile_010-041-000_0-000.jpg			2021-03-16 17:34:00	2021-03-16 17:34:00		NO		IN FOCUS
169012876	https://volunteer.ala.org.au/validate/task/169012876	Valid		system	Tile_010-041-000_0-000.jpg				2021-03-16 17:34:00		NO		IN FOCUS
169012876	https://volunteer.ala.org.au/validate/task/169012876	Valid		system	Tile_010-041-000_0-000.jpg			2021-03-16 16:29:00	2021-03-16 17:34:00		NO		IN FOCUS
169012887	https://volunteer.ala.org.au/validate/task/169012887	Valid		system	Tile_010-052-000_0-000.jpg	valid		2021-03-16 14:50:00	2021-03-16 17:36:00		NO		IN FOCUS
169012887	https://volunteer.ala.org.au/validate/task/169012887	Valid		system	Tile_010-052-000_0-000.jpg			2021-03-16 17:36:00	2021-03-16 17:36:00		NO		IN FOCUS
169012887	https://volunteer.ala.org.au/validate/task/169012887	Valid		system	Tile_010-052-000_0-000.jpg				2021-03-16 17:36:00		NO		IN FOCUS
169012887	https://volunteer.ala.org.au/validate/task/169012887	Valid		system	Tile_010-052-000_0-000.jpg			2021-03-16 17:08:00	2021-03-16 17:36:00		NO		IN FOCUS
169012888	https://volunteer.ala.org.au/validate/task/169012888	Valid		system	Tile_010-053-000_0-000.jpg	valid		2021-03-16 14:50:00	2021-03-16 17:36:00		NO		IN FOCUS
169012888	https://volunteer.ala.org.au/validate/task/169012888	Valid		system	Tile_010-053-000_0-000.jpg			2021-03-16 17:08:00	2021-03-16 17:36:00		NO		IN FOCUS
169012888	https://volunteer.ala.org.au/validate/task/169012888	Valid		system	Tile_010-053-000_0-000.jpg				2021-03-16 17:36:00		NO		IN FOCUS
169012888	https://volunteer.ala.org.au/validate/task/169012888	Valid		system	Tile_010-053-000_0-000.jpg			2021-03-16 17:36:00	2021-03-16 17:36:00		NO		IN FOCUS
169012892	https://volunteer.ala.org.au/validate/task/169012892	Valid		system	Tile_010-057-000_0-000.jpg	valid			2021-03-16 17:37:00		NO		IN FOCUS
169012892	https://volunteer.ala.org.au/validate/task/169012892	Valid		system	Tile_010-057-000_0-000.jpg			2021-03-16 17:37:00	2021-03-16 17:37:00		NO		IN FOCUS
169012892	https://volunteer.ala.org.au/validate/task/169012892	Valid		system	Tile_010-057-000_0-000.jpg			2021-03-16 17:11:00	2021-03-16 17:37:00		NO		IN FOCUS
169012892	https://volunteer.ala.org.au/validate/task/169012892	Valid		system	Tile_010-057-000_0-000.jpg			2021-03-16 14:51:00	2021-03-16 17:37:00		NO		IN FOCUS
169012894	https://volunteer.ala.org.au/validate/task/169012894	Valid		system	Tile_010-059-000_0-000.jpg	valid			2021-03-16 17:37:00		NO		IN FOCUS
169012894	https://volunteer.ala.org.au/validate/task/169012894	Valid		system	Tile_010-059-000_0-000.jpg			2021-03-16 17:37:00	2021-03-16 17:37:00		NO		IN FOCUS
169012894	https://volunteer.ala.org.au/validate/task/169012894	Valid		system	Tile_010-059-000_0-000.jpg			2021-03-16 14:52:00	2021-03-16 17:37:00		NO		IN FOCUS
169012894	https://volunteer.ala.org.au/validate/task/169012894	Valid		system	Tile_010-059-000_0-000.jpg			2021-03-16 17:11:00	2021-03-16 17:37:00		NO		IN FOCUS
169012881	https://volunteer.ala.org.au/validate/task/169012881	Valid		system	Tile_010-046-000_0-000.jpg	valid			2021-03-16 17:46:00		NO		IN FOCUS
169012881	https://volunteer.ala.org.au/validate/task/169012881	Valid		system	Tile_010-046-000_0-000.jpg			2021-03-16 17:06:00	2021-03-16 17:46:00		NO		IN FOCUS
169012881	https://volunteer.ala.org.au/validate/task/169012881	Valid		system	Tile_010-046-000_0-000.jpg			2021-03-16 17:35:00	2021-03-16 17:46:00		NO		IN FOCUS
169012881	https://volunteer.ala.org.au/validate/task/169012881	Valid		system	Tile_010-046-000_0-000.jpg			2021-03-16 17:46:00	2021-03-16 17:46:00		NO		IN FOCUS
169012882	https://volunteer.ala.org.au/validate/task/169012882	Valid		system	Tile_010-047-000_0-000.jpg	valid		2021-03-16 17:07:00	2021-03-16 17:46:00		NO		IN FOCUS
169012882	https://volunteer.ala.org.au/validate/task/169012882	Valid		system	Tile_010-047-000_0-000.jpg			2021-03-16 17:35:00	2021-03-16 17:46:00		NO		IN FOCUS
169012882	https://volunteer.ala.org.au/validate/task/169012882	Valid		system	Tile_010-047-000_0-000.jpg			2021-03-16 17:46:00	2021-03-16 17:46:00		NO		IN FOCUS
169012882	https://volunteer.ala.org.au/validate/task/169012882	Valid		system	Tile_010-047-000_0-000.jpg				2021-03-16 17:46:00		NO		IN FOCUS
169012883	https://volunteer.ala.org.au/validate/task/169012883	Valid		system	Tile_010-048-000_0-000.jpg	valid		2021-03-16 17:47:00	2021-03-16 17:47:00		NO		IN FOCUS
169012883	https://volunteer.ala.org.au/validate/task/169012883	Valid		system	Tile_010-048-000_0-000.jpg				2021-03-16 17:47:00		NO		IN FOCUS
169012883	https://volunteer.ala.org.au/validate/task/169012883	Valid		system	Tile_010-048-000_0-000.jpg			2021-03-16 17:35:00	2021-03-16 17:47:00		NO		IN FOCUS
169012883	https://volunteer.ala.org.au/validate/task/169012883	Valid		system	Tile_010-048-000_0-000.jpg			2021-03-16 17:07:00	2021-03-16 17:47:00		NO		IN FOCUS
169012884	https://volunteer.ala.org.au/validate/task/169012884	Valid		system	Tile_010-049-000_0-000.jpg	valid		2021-03-16 17:50:00	2021-03-16 17:50:00		NO		IN FOCUS
169012884	https://volunteer.ala.org.au/validate/task/169012884	Valid		system	Tile_010-049-000_0-000.jpg			2021-03-16 17:36:00	2021-03-16 17:50:00		NO		IN FOCUS
169012884	https://volunteer.ala.org.au/validate/task/169012884	Valid		system	Tile_010-049-000_0-000.jpg			2021-03-16 17:07:00	2021-03-16 17:50:00		NO		IN FOCUS
169012884	https://volunteer.ala.org.au/validate/task/169012884	Valid		system	Tile_010-049-000_0-000.jpg				2021-03-16 17:50:00		NO		IN FOCUS
169012885	https://volunteer.ala.org.au/validate/task/169012885	Valid		system	Tile_010-050-000_0-000.jpg	valid		2021-03-16 17:50:00	2021-03-16 17:50:00		NO		IN FOCUS
169012885	https://volunteer.ala.org.au/validate/task/169012885	Valid		system	Tile_010-050-000_0-000.jpg			2021-03-16 17:07:00	2021-03-16 17:50:00		NO		IN FOCUS
169012885	https://volunteer.ala.org.au/validate/task/169012885	Valid		system	Tile_010-050-000_0-000.jpg				2021-03-16 17:50:00		NO		IN FOCUS
169012885	https://volunteer.ala.org.au/validate/task/169012885	Valid		system	Tile_010-050-000_0-000.jpg			2021-03-16 17:36:00	2021-03-16 17:50:00		NO		IN FOCUS
169012886	https://volunteer.ala.org.au/validate/task/169012886	Valid		system	Tile_010-051-000_0-000.jpg	valid		2021-03-16 17:36:00	2021-03-16 17:51:00		NO		IN FOCUS
169012886	https://volunteer.ala.org.au/validate/task/169012886	Valid		system	Tile_010-051-000_0-000.jpg				2021-03-16 17:51:00		NO		IN FOCUS
169012886	https://volunteer.ala.org.au/validate/task/169012886	Valid		system	Tile_010-051-000_0-000.jpg			2021-03-16 17:08:00	2021-03-16 17:51:00		NO		IN FOCUS
169012886	https://volunteer.ala.org.au/validate/task/169012886	Valid		system	Tile_010-051-000_0-000.jpg			2021-03-16 17:51:00	2021-03-16 17:51:00		NO		IN FOCUS
169012889	https://volunteer.ala.org.au/validate/task/169012889	Valid		system	Tile_010-054-000_0-000.jpg	valid			2021-03-16 17:53:00		NO		IN FOCUS
169012889	https://volunteer.ala.org.au/validate/task/169012889	Valid		system	Tile_010-054-000_0-000.jpg			2021-03-16 17:36:00	2021-03-16 17:53:00		NO		IN FOCUS
169012889	https://volunteer.ala.org.au/validate/task/169012889	Valid		system	Tile_010-054-000_0-000.jpg			2021-03-16 17:53:00	2021-03-16 17:53:00		NO		IN FOCUS
169012889	https://volunteer.ala.org.au/validate/task/169012889	Valid		system	Tile_010-054-000_0-000.jpg			2021-03-16 17:08:00	2021-03-16 17:53:00		NO		IN FOCUS
169012893	https://volunteer.ala.org.au/validate/task/169012893	Valid		system	Tile_010-058-000_0-000.jpg	valid			2021-03-16 17:55:00		NO		IN FOCUS
169012893	https://volunteer.ala.org.au/validate/task/169012893	Valid		system	Tile_010-058-000_0-000.jpg			2021-03-16 17:55:00	2021-03-16 17:55:00		NO		IN FOCUS
169012893	https://volunteer.ala.org.au/validate/task/169012893	Valid		system	Tile_010-058-000_0-000.jpg			2021-03-16 17:37:00	2021-03-16 17:55:00		NO		IN FOCUS
169012893	https://volunteer.ala.org.au/validate/task/169012893	Valid		system	Tile_010-058-000_0-000.jpg			2021-03-16 17:11:00	2021-03-16 17:55:00		NO		IN FOCUS
169012895	https://volunteer.ala.org.au/validate/task/169012895	Valid		system	Tile_010-060-000_0-000.jpg	valid			2021-03-16 17:59:00		NO		IN FOCUS
169012895	https://volunteer.ala.org.au/validate/task/169012895	Valid		system	Tile_010-060-000_0-000.jpg			2021-03-16 17:59:00	2021-03-16 17:59:00		NO		IN FOCUS
169012895	https://volunteer.ala.org.au/validate/task/169012895	Valid		system	Tile_010-060-000_0-000.jpg			2021-03-16 17:12:00	2021-03-16 17:59:00		NO		IN FOCUS
169012895	https://volunteer.ala.org.au/validate/task/169012895	Valid		system	Tile_010-060-000_0-000.jpg			2021-03-16 17:37:00	2021-03-16 17:59:00		NO		IN FOCUS
169013176	https://volunteer.ala.org.au/validate/task/169013176	Valid		system	Tile_011-004-000_0-000.jpg	valid		2021-03-16 17:13:00	2021-03-16 18:01:00		NO		IN FOCUS
169013176	https://volunteer.ala.org.au/validate/task/169013176	Valid		system	Tile_011-004-000_0-000.jpg				2021-03-16 18:01:00		NO		IN FOCUS
169013176	https://volunteer.ala.org.au/validate/task/169013176	Valid		system	Tile_011-004-000_0-000.jpg			2021-03-16 18:01:00	2021-03-16 18:01:00		NO		IN FOCUS
169013176	https://volunteer.ala.org.au/validate/task/169013176	Valid		system	Tile_011-004-000_0-000.jpg			2021-03-16 17:39:00	2021-03-16 18:01:00		NO		IN FOCUS
169013178	https://volunteer.ala.org.au/validate/task/169013178	Valid		system	Tile_011-006-000_0-000.jpg	valid			2021-03-16 18:01:00		NO		IN FOCUS
169013178	https://volunteer.ala.org.au/validate/task/169013178	Valid		system	Tile_011-006-000_0-000.jpg			2021-03-16 18:01:00	2021-03-16 18:01:00		NO		IN FOCUS
169013178	https://volunteer.ala.org.au/validate/task/169013178	Valid		system	Tile_011-006-000_0-000.jpg			2021-03-16 17:13:00	2021-03-16 18:01:00		NO		IN FOCUS
169013178	https://volunteer.ala.org.au/validate/task/169013178	Valid		system	Tile_011-006-000_0-000.jpg			2021-03-16 17:39:00	2021-03-16 18:01:00		NO		IN FOCUS
169013179	https://volunteer.ala.org.au/validate/task/169013179	Valid		system	Tile_011-007-000_0-000.jpg	valid		2021-03-16 17:39:00	2021-03-16 18:02:00		NO		IN FOCUS
169013179	https://volunteer.ala.org.au/validate/task/169013179	Valid		system	Tile_011-007-000_0-000.jpg				2021-03-16 18:02:00		NO		IN FOCUS
169013179	https://volunteer.ala.org.au/validate/task/169013179	Valid		system	Tile_011-007-000_0-000.jpg			2021-03-16 18:02:00	2021-03-16 18:02:00		NO		IN FOCUS
169013179	https://volunteer.ala.org.au/validate/task/169013179	Valid		system	Tile_011-007-000_0-000.jpg			2021-03-16 17:14:00	2021-03-16 18:02:00		NO		IN FOCUS
169013181	https://volunteer.ala.org.au/validate/task/169013181	Valid		system	Tile_011-009-000_0-000.jpg	valid		2021-03-16 18:04:00	2021-03-16 18:04:00		NO		IN FOCUS
169013181	https://volunteer.ala.org.au/validate/task/169013181	Valid		system	Tile_011-009-000_0-000.jpg			2021-03-16 17:40:00	2021-03-16 18:04:00		NO		IN FOCUS
169013181	https://volunteer.ala.org.au/validate/task/169013181	Valid		system	Tile_011-009-000_0-000.jpg				2021-03-16 18:04:00		NO		IN FOCUS
169013181	https://volunteer.ala.org.au/validate/task/169013181	Valid		system	Tile_011-009-000_0-000.jpg			2021-03-16 17:14:00	2021-03-16 18:04:00		NO		IN FOCUS
169013186	https://volunteer.ala.org.au/validate/task/169013186	Valid		system	Tile_011-014-000_0-000.jpg	valid		2021-03-16 17:41:00	2021-03-16 18:07:00		NO		IN FOCUS
169013186	https://volunteer.ala.org.au/validate/task/169013186	Valid		system	Tile_011-014-000_0-000.jpg			2021-03-16 17:16:00	2021-03-16 18:07:00		NO		IN FOCUS
169013186	https://volunteer.ala.org.au/validate/task/169013186	Valid		system	Tile_011-014-000_0-000.jpg				2021-03-16 18:07:00		NO		IN FOCUS
169013186	https://volunteer.ala.org.au/validate/task/169013186	Valid		system	Tile_011-014-000_0-000.jpg			2021-03-16 18:07:00	2021-03-16 18:07:00		NO		IN FOCUS
169013187	https://volunteer.ala.org.au/validate/task/169013187	Valid		system	Tile_011-015-000_0-000.jpg	valid		2021-03-16 17:41:00	2021-03-16 18:07:00		NO		IN FOCUS
169013187	https://volunteer.ala.org.au/validate/task/169013187	Valid		system	Tile_011-015-000_0-000.jpg			2021-03-16 18:07:00	2021-03-16 18:07:00		NO		IN FOCUS
169013187	https://volunteer.ala.org.au/validate/task/169013187	Valid		system	Tile_011-015-000_0-000.jpg			2021-03-16 17:16:00	2021-03-16 18:07:00		NO		IN FOCUS
169013187	https://volunteer.ala.org.au/validate/task/169013187	Valid		system	Tile_011-015-000_0-000.jpg				2021-03-16 18:07:00		NO		IN FOCUS
169013189	https://volunteer.ala.org.au/validate/task/169013189	Valid		system	Tile_011-017-000_0-000.jpg	?		2021-03-16 17:41:00	2021-03-16 18:08:00		NO		IN FOCUS
169013189	https://volunteer.ala.org.au/validate/task/169013189	Valid		system	Tile_011-017-000_0-000.jpg			2021-03-16 18:08:00	2021-03-16 18:08:00		NO		IN FOCUS
169013189	https://volunteer.ala.org.au/validate/task/169013189	Valid		system	Tile_011-017-000_0-000.jpg				2021-03-16 18:08:00		NO		IN FOCUS
169013189	https://volunteer.ala.org.au/validate/task/169013189	Valid		system	Tile_011-017-000_0-000.jpg			2021-03-16 17:16:00	2021-03-16 18:08:00		NO		IN FOCUS
169013190	https://volunteer.ala.org.au/validate/task/169013190	Valid		system	Tile_011-018-000_0-000.jpg	valid		2021-03-16 17:17:00	2021-03-16 18:08:00		NO		IN FOCUS
169013190	https://volunteer.ala.org.au/validate/task/169013190	Valid		system	Tile_011-018-000_0-000.jpg			2021-03-16 18:08:00	2021-03-16 18:08:00		NO		IN FOCUS
169013190	https://volunteer.ala.org.au/validate/task/169013190	Valid		system	Tile_011-018-000_0-000.jpg			2021-03-16 17:41:00	2021-03-16 18:08:00		NO		IN FOCUS
169013190	https://volunteer.ala.org.au/validate/task/169013190	Valid		system	Tile_011-018-000_0-000.jpg				2021-03-16 18:08:00		NO		IN FOCUS
169013191	https://volunteer.ala.org.au/validate/task/169013191	Valid		system	Tile_011-019-000_0-000.jpg	valid			2021-03-16 18:08:00		NO		IN FOCUS
169013191	https://volunteer.ala.org.au/validate/task/169013191	Valid		system	Tile_011-019-000_0-000.jpg			2021-03-16 17:42:00	2021-03-16 18:08:00		NO		IN FOCUS
169013191	https://volunteer.ala.org.au/validate/task/169013191	Valid		system	Tile_011-019-000_0-000.jpg			2021-03-16 18:08:00	2021-03-16 18:08:00		NO		IN FOCUS
169013191	https://volunteer.ala.org.au/validate/task/169013191	Valid		system	Tile_011-019-000_0-000.jpg			2021-03-16 17:17:00	2021-03-16 18:08:00		NO		IN FOCUS
169013192	https://volunteer.ala.org.au/validate/task/169013192	Valid		system	Tile_011-020-000_0-000.jpg	valid			2021-03-16 18:09:00		NO		IN FOCUS
169013192	https://volunteer.ala.org.au/validate/task/169013192	Valid		system	Tile_011-020-000_0-000.jpg			2021-03-16 18:09:00	2021-03-16 18:09:00		NO		IN FOCUS
169013192	https://volunteer.ala.org.au/validate/task/169013192	Valid		system	Tile_011-020-000_0-000.jpg			2021-03-16 17:17:00	2021-03-16 18:09:00		NO		IN FOCUS
169013192	https://volunteer.ala.org.au/validate/task/169013192	Valid		system	Tile_011-020-000_0-000.jpg			2021-03-16 17:42:00	2021-03-16 18:09:00		NO		IN FOCUS
169013193	https://volunteer.ala.org.au/validate/task/169013193	Valid		system	Tile_011-021-000_0-000.jpg	valid		2021-03-16 17:17:00	2021-03-16 18:09:00		NO		IN FOCUS
169013193	https://volunteer.ala.org.au/validate/task/169013193	Valid		system	Tile_011-021-000_0-000.jpg				2021-03-16 18:09:00		NO		IN FOCUS
169013193	https://volunteer.ala.org.au/validate/task/169013193	Valid		system	Tile_011-021-000_0-000.jpg			2021-03-16 17:42:00	2021-03-16 18:09:00		NO		IN FOCUS
169013193	https://volunteer.ala.org.au/validate/task/169013193	Valid		system	Tile_011-021-000_0-000.jpg			2021-03-16 18:09:00	2021-03-16 18:09:00		NO		IN FOCUS
169013196	https://volunteer.ala.org.au/validate/task/169013196	Valid		system	Tile_011-024-000_0-000.jpg	valid		2021-03-16 17:18:00	2021-03-16 18:10:00		NO		IN FOCUS
169013196	https://volunteer.ala.org.au/validate/task/169013196	Valid		system	Tile_011-024-000_0-000.jpg				2021-03-16 18:10:00		NO		IN FOCUS
169013196	https://volunteer.ala.org.au/validate/task/169013196	Valid		system	Tile_011-024-000_0-000.jpg			2021-03-16 17:42:00	2021-03-16 18:10:00		NO		IN FOCUS
169013196	https://volunteer.ala.org.au/validate/task/169013196	Valid		system	Tile_011-024-000_0-000.jpg			2021-03-16 18:10:00	2021-03-16 18:10:00		NO		IN FOCUS
169013200	https://volunteer.ala.org.au/validate/task/169013200	Valid		system	Tile_011-028-000_0-000.jpg	valid			2021-03-16 18:12:00		NO		IN FOCUS
169013200	https://volunteer.ala.org.au/validate/task/169013200	Valid		system	Tile_011-028-000_0-000.jpg			2021-03-16 17:43:00	2021-03-16 18:12:00		NO		IN FOCUS
169013200	https://volunteer.ala.org.au/validate/task/169013200	Valid		system	Tile_011-028-000_0-000.jpg			2021-03-16 17:19:00	2021-03-16 18:12:00		NO		IN FOCUS
169013200	https://volunteer.ala.org.au/validate/task/169013200	Valid		system	Tile_011-028-000_0-000.jpg			2021-03-16 18:12:00	2021-03-16 18:12:00		NO		IN FOCUS
169013205	https://volunteer.ala.org.au/validate/task/169013205	Valid		system	Tile_011-033-000_0-000.jpg	valid		2021-03-16 18:14:00	2021-03-16 18:14:00		NO		IN FOCUS
169013205	https://volunteer.ala.org.au/validate/task/169013205	Valid		system	Tile_011-033-000_0-000.jpg				2021-03-16 18:14:00		NO		IN FOCUS
169013205	https://volunteer.ala.org.au/validate/task/169013205	Valid		system	Tile_011-033-000_0-000.jpg			2021-03-16 17:21:00	2021-03-16 18:14:00		NO		IN FOCUS
169013205	https://volunteer.ala.org.au/validate/task/169013205	Valid		system	Tile_011-033-000_0-000.jpg			2021-03-16 17:44:00	2021-03-16 18:14:00		NO		IN FOCUS
169013206	https://volunteer.ala.org.au/validate/task/169013206	Valid		system	Tile_011-034-000_0-000.jpg	valid		2021-03-16 18:15:00	2021-03-16 18:15:00		NO		IN FOCUS
169013206	https://volunteer.ala.org.au/validate/task/169013206	Valid		system	Tile_011-034-000_0-000.jpg				2021-03-16 18:15:00		NO		IN FOCUS
169013206	https://volunteer.ala.org.au/validate/task/169013206	Valid		system	Tile_011-034-000_0-000.jpg			2021-03-16 17:21:00	2021-03-16 18:15:00		NO		IN FOCUS
169013206	https://volunteer.ala.org.au/validate/task/169013206	Valid		system	Tile_011-034-000_0-000.jpg			2021-03-16 17:44:00	2021-03-16 18:15:00		NO		IN FOCUS
169013211	https://volunteer.ala.org.au/validate/task/169013211	Valid		system	Tile_011-039-000_0-000.jpg	valid		2021-03-16 17:44:00	2021-03-16 18:18:00		NO		IN FOCUS
169013211	https://volunteer.ala.org.au/validate/task/169013211	Valid		system	Tile_011-039-000_0-000.jpg			2021-03-16 17:22:00	2021-03-16 18:18:00		NO		IN FOCUS
169013211	https://volunteer.ala.org.au/validate/task/169013211	Valid		system	Tile_011-039-000_0-000.jpg			2021-03-16 18:18:00	2021-03-16 18:18:00		NO		IN FOCUS
169013211	https://volunteer.ala.org.au/validate/task/169013211	Valid		system	Tile_011-039-000_0-000.jpg				2021-03-16 18:18:00		NO		IN FOCUS
169013212	https://volunteer.ala.org.au/validate/task/169013212	Valid		system	Tile_011-040-000_0-000.jpg	valid			2021-03-16 18:18:00				OUT OF FOCUS
169013212	https://volunteer.ala.org.au/validate/task/169013212	Valid		system	Tile_011-040-000_0-000.jpg			2021-03-16 17:23:00	2021-03-16 18:18:00				OUT OF FOCUS
169013212	https://volunteer.ala.org.au/validate/task/169013212	Valid		system	Tile_011-040-000_0-000.jpg			2021-03-16 14:56:00	2021-03-16 18:18:00				OUT OF FOCUS
169013212	https://volunteer.ala.org.au/validate/task/169013212	Valid		system	Tile_011-040-000_0-000.jpg			2021-03-16 18:18:00	2021-03-16 18:18:00				OUT OF FOCUS
169013213	https://volunteer.ala.org.au/validate/task/169013213	Valid		system	Tile_011-041-000_0-000.jpg	valid		2021-03-16 18:19:00	2021-03-16 18:19:00		NO		IN FOCUS
169013213	https://volunteer.ala.org.au/validate/task/169013213	Valid		system	Tile_011-041-000_0-000.jpg				2021-03-16 18:19:00		NO		IN FOCUS
169013213	https://volunteer.ala.org.au/validate/task/169013213	Valid		system	Tile_011-041-000_0-000.jpg			2021-03-16 17:23:00	2021-03-16 18:19:00		NO		IN FOCUS
169013213	https://volunteer.ala.org.au/validate/task/169013213	Valid		system	Tile_011-041-000_0-000.jpg			2021-03-16 17:45:00	2021-03-16 18:19:00		NO		IN FOCUS
169013214	https://volunteer.ala.org.au/validate/task/169013214	Valid		system	Tile_011-042-000_0-000.jpg	valid		2021-03-16 18:19:00	2021-03-16 18:19:00		NO		IN FOCUS
169013214	https://volunteer.ala.org.au/validate/task/169013214	Valid		system	Tile_011-042-000_0-000.jpg				2021-03-16 18:19:00		NO		IN FOCUS
169013214	https://volunteer.ala.org.au/validate/task/169013214	Valid		system	Tile_011-042-000_0-000.jpg			2021-03-16 17:23:00	2021-03-16 18:19:00		NO		IN FOCUS
169013214	https://volunteer.ala.org.au/validate/task/169013214	Valid		system	Tile_011-042-000_0-000.jpg			2021-03-16 17:45:00	2021-03-16 18:19:00		NO		IN FOCUS
169013216	https://volunteer.ala.org.au/validate/task/169013216	Valid		system	Tile_011-044-000_0-000.jpg	valid			2021-03-16 18:19:00		NO		IN FOCUS
169013216	https://volunteer.ala.org.au/validate/task/169013216	Valid		system	Tile_011-044-000_0-000.jpg			2021-03-16 17:45:00	2021-03-16 18:19:00		NO		IN FOCUS
169013216	https://volunteer.ala.org.au/validate/task/169013216	Valid		system	Tile_011-044-000_0-000.jpg			2021-03-16 17:24:00	2021-03-16 18:19:00		NO		IN FOCUS
169013216	https://volunteer.ala.org.au/validate/task/169013216	Valid		system	Tile_011-044-000_0-000.jpg			2021-03-16 18:19:00	2021-03-16 18:19:00		NO		IN FOCUS
169013218	https://volunteer.ala.org.au/validate/task/169013218	Valid		system	Tile_011-046-000_0-000.jpg	valid		2021-03-16 17:25:00	2021-03-16 18:20:00		NO		IN FOCUS
169013218	https://volunteer.ala.org.au/validate/task/169013218	Valid		system	Tile_011-046-000_0-000.jpg			2021-03-16 18:20:00	2021-03-16 18:20:00		NO		IN FOCUS
169013218	https://volunteer.ala.org.au/validate/task/169013218	Valid		system	Tile_011-046-000_0-000.jpg				2021-03-16 18:20:00		NO		IN FOCUS
169013218	https://volunteer.ala.org.au/validate/task/169013218	Valid		system	Tile_011-046-000_0-000.jpg			2021-03-16 17:46:00	2021-03-16 18:20:00		NO		IN FOCUS
169013220	https://volunteer.ala.org.au/validate/task/169013220	Valid		system	Tile_011-048-000_0-000.jpg	valid		2021-03-16 17:46:00	2021-03-16 18:21:00		NO		IN FOCUS
169013220	https://volunteer.ala.org.au/validate/task/169013220	Valid		system	Tile_011-048-000_0-000.jpg			2021-03-16 18:21:00	2021-03-16 18:21:00		NO		IN FOCUS
169013220	https://volunteer.ala.org.au/validate/task/169013220	Valid		system	Tile_011-048-000_0-000.jpg				2021-03-16 18:21:00		NO		IN FOCUS
169013220	https://volunteer.ala.org.au/validate/task/169013220	Valid		system	Tile_011-048-000_0-000.jpg			2021-03-16 17:25:00	2021-03-16 18:21:00		NO		IN FOCUS
169013222	https://volunteer.ala.org.au/validate/task/169013222	Valid		system	Tile_011-050-000_0-000.jpg	valid		2021-03-16 17:46:00	2021-03-16 18:21:00		NO		IN FOCUS
169013222	https://volunteer.ala.org.au/validate/task/169013222	Valid		system	Tile_011-050-000_0-000.jpg			2021-03-16 17:26:00	2021-03-16 18:21:00		NO		IN FOCUS
169013222	https://volunteer.ala.org.au/validate/task/169013222	Valid		system	Tile_011-050-000_0-000.jpg			2021-03-16 18:21:00	2021-03-16 18:21:00		NO		IN FOCUS
169013222	https://volunteer.ala.org.au/validate/task/169013222	Valid		system	Tile_011-050-000_0-000.jpg				2021-03-16 18:21:00		NO		IN FOCUS
169013224	https://volunteer.ala.org.au/validate/task/169013224	Valid		system	Tile_011-052-000_0-000.jpg	valid		2021-03-16 17:26:00	2021-03-16 18:22:00		NO		IN FOCUS
169013224	https://volunteer.ala.org.au/validate/task/169013224	Valid		system	Tile_011-052-000_0-000.jpg				2021-03-16 18:22:00		NO		IN FOCUS
169013224	https://volunteer.ala.org.au/validate/task/169013224	Valid		system	Tile_011-052-000_0-000.jpg			2021-03-16 17:47:00	2021-03-16 18:22:00		NO		IN FOCUS
169013224	https://volunteer.ala.org.au/validate/task/169013224	Valid		system	Tile_011-052-000_0-000.jpg			2021-03-16 18:22:00	2021-03-16 18:22:00		NO		IN FOCUS
169013226	https://volunteer.ala.org.au/validate/task/169013226	Valid		system	Tile_011-054-000_0-000.jpg	valid			2021-03-16 18:22:00		NO		IN FOCUS
169013226	https://volunteer.ala.org.au/validate/task/169013226	Valid		system	Tile_011-054-000_0-000.jpg			2021-03-16 18:22:00	2021-03-16 18:22:00		NO		IN FOCUS
169013226	https://volunteer.ala.org.au/validate/task/169013226	Valid		system	Tile_011-054-000_0-000.jpg			2021-03-16 18:17:00	2021-03-16 18:22:00		NO		IN FOCUS
169013226	https://volunteer.ala.org.au/validate/task/169013226	Valid		system	Tile_011-054-000_0-000.jpg			2021-03-16 17:27:00	2021-03-16 18:22:00		NO		IN FOCUS
169013228	https://volunteer.ala.org.au/validate/task/169013228	Valid		system	Tile_011-056-000_0-000.jpg	valid			2021-03-16 18:23:00		NO		IN FOCUS
169013228	https://volunteer.ala.org.au/validate/task/169013228	Valid		system	Tile_011-056-000_0-000.jpg			2021-03-16 17:27:00	2021-03-16 18:23:00		NO		IN FOCUS
169013228	https://volunteer.ala.org.au/validate/task/169013228	Valid		system	Tile_011-056-000_0-000.jpg			2021-03-16 18:23:00	2021-03-16 18:23:00		NO		IN FOCUS
169013228	https://volunteer.ala.org.au/validate/task/169013228	Valid		system	Tile_011-056-000_0-000.jpg			2021-03-16 18:17:00	2021-03-16 18:23:00		NO		IN FOCUS
169013229	https://volunteer.ala.org.au/validate/task/169013229	Valid		system	Tile_011-057-000_0-000.jpg	valid		2021-03-16 17:27:00	2021-03-16 18:23:00		NO		IN FOCUS
169013229	https://volunteer.ala.org.au/validate/task/169013229	Valid		system	Tile_011-057-000_0-000.jpg			2021-03-16 18:23:00	2021-03-16 18:23:00		NO		IN FOCUS
169013229	https://volunteer.ala.org.au/validate/task/169013229	Valid		system	Tile_011-057-000_0-000.jpg			2021-03-16 18:17:00	2021-03-16 18:23:00		NO		IN FOCUS
169013229	https://volunteer.ala.org.au/validate/task/169013229	Valid		system	Tile_011-057-000_0-000.jpg				2021-03-16 18:23:00		NO		IN FOCUS
169013230	https://volunteer.ala.org.au/validate/task/169013230	Valid		system	Tile_011-058-000_0-000.jpg	valid		2021-03-16 18:17:00	2021-03-16 18:23:00		NO		IN FOCUS
169013230	https://volunteer.ala.org.au/validate/task/169013230	Valid		system	Tile_011-058-000_0-000.jpg			2021-03-16 17:27:00	2021-03-16 18:23:00		NO		IN FOCUS
169013230	https://volunteer.ala.org.au/validate/task/169013230	Valid		system	Tile_011-058-000_0-000.jpg				2021-03-16 18:23:00		NO		IN FOCUS
169013230	https://volunteer.ala.org.au/validate/task/169013230	Valid		system	Tile_011-058-000_0-000.jpg			2021-03-16 18:23:00	2021-03-16 18:23:00		NO		IN FOCUS
169013231	https://volunteer.ala.org.au/validate/task/169013231	Valid		system	Tile_011-059-000_0-000.jpg	valid			2021-03-16 18:24:00		NO		IN FOCUS
169013231	https://volunteer.ala.org.au/validate/task/169013231	Valid		system	Tile_011-059-000_0-000.jpg			2021-03-16 17:28:00	2021-03-16 18:24:00		NO		IN FOCUS
169013231	https://volunteer.ala.org.au/validate/task/169013231	Valid		system	Tile_011-059-000_0-000.jpg			2021-03-16 18:17:00	2021-03-16 18:24:00		NO		IN FOCUS
169013231	https://volunteer.ala.org.au/validate/task/169013231	Valid		system	Tile_011-059-000_0-000.jpg			2021-03-16 18:24:00	2021-03-16 18:24:00		NO		IN FOCUS
169013287	https://volunteer.ala.org.au/validate/task/169013287	Valid		system	Tile_012-055-000_0-000.jpg	valid			2021-03-16 18:27:00		NO		IN FOCUS
169013287	https://volunteer.ala.org.au/validate/task/169013287	Valid		system	Tile_012-055-000_0-000.jpg			2021-03-16 15:02:00	2021-03-16 18:27:00		NO		IN FOCUS
169013287	https://volunteer.ala.org.au/validate/task/169013287	Valid		system	Tile_012-055-000_0-000.jpg			2021-03-16 18:27:00	2021-03-16 18:27:00		NO		IN FOCUS
169013287	https://volunteer.ala.org.au/validate/task/169013287	Valid		system	Tile_012-055-000_0-000.jpg			2021-03-16 17:42:00	2021-03-16 18:27:00		NO		IN FOCUS
169013237	https://volunteer.ala.org.au/validate/task/169013237	Valid		system	Tile_012-005-000_0-000.jpg	other plant/insect material		2021-03-16 18:19:00	2021-03-16 18:28:00		NO		IN FOCUS
169013237	https://volunteer.ala.org.au/validate/task/169013237	Valid		system	Tile_012-005-000_0-000.jpg	valid			2021-03-16 18:28:00		NO		IN FOCUS
169013237	https://volunteer.ala.org.au/validate/task/169013237	Valid		system	Tile_012-005-000_0-000.jpg			2021-03-16 17:29:00	2021-03-16 18:28:00		NO		IN FOCUS
169013237	https://volunteer.ala.org.au/validate/task/169013237	Valid		system	Tile_012-005-000_0-000.jpg			2021-03-16 18:28:00	2021-03-16 18:28:00		NO		IN FOCUS
169013240	https://volunteer.ala.org.au/validate/task/169013240	Valid		system	Tile_012-008-000_0-000.jpg	valid		2021-03-16 18:19:00	2021-03-16 18:30:00		NO		IN FOCUS
169013240	https://volunteer.ala.org.au/validate/task/169013240	Valid		system	Tile_012-008-000_0-000.jpg				2021-03-16 18:30:00		NO		IN FOCUS
169013240	https://volunteer.ala.org.au/validate/task/169013240	Valid		system	Tile_012-008-000_0-000.jpg			2021-03-16 18:30:00	2021-03-16 18:30:00		NO		IN FOCUS
169013240	https://volunteer.ala.org.au/validate/task/169013240	Valid		system	Tile_012-008-000_0-000.jpg			2021-03-16 17:30:00	2021-03-16 18:30:00		NO		IN FOCUS
169013244	https://volunteer.ala.org.au/validate/task/169013244	Valid		system	Tile_012-012-000_0-000.jpg	valid		2021-03-16 18:20:00	2021-03-16 18:30:00		NO		IN FOCUS
169013244	https://volunteer.ala.org.au/validate/task/169013244	Valid		system	Tile_012-012-000_0-000.jpg			2021-03-16 17:31:00	2021-03-16 18:30:00		NO		IN FOCUS
169013244	https://volunteer.ala.org.au/validate/task/169013244	Valid		system	Tile_012-012-000_0-000.jpg			2021-03-16 18:30:00	2021-03-16 18:30:00		NO		IN FOCUS
169013244	https://volunteer.ala.org.au/validate/task/169013244	Valid		system	Tile_012-012-000_0-000.jpg				2021-03-16 18:30:00		NO		IN FOCUS
169013245	https://volunteer.ala.org.au/validate/task/169013245	Valid		system	Tile_012-013-000_0-000.jpg	valid		2021-03-16 17:31:00	2021-03-16 18:31:00		NO		IN FOCUS
169013245	https://volunteer.ala.org.au/validate/task/169013245	Valid		system	Tile_012-013-000_0-000.jpg			2021-03-16 18:20:00	2021-03-16 18:31:00		NO		IN FOCUS
169013245	https://volunteer.ala.org.au/validate/task/169013245	Valid		system	Tile_012-013-000_0-000.jpg				2021-03-16 18:31:00		NO		IN FOCUS
169013245	https://volunteer.ala.org.au/validate/task/169013245	Valid		system	Tile_012-013-000_0-000.jpg			2021-03-16 18:31:00	2021-03-16 18:31:00		NO		IN FOCUS
169013248	https://volunteer.ala.org.au/validate/task/169013248	Valid		system	Tile_012-016-000_0-000.jpg	valid		2021-03-16 17:32:00	2021-03-16 18:31:00		NO		IN FOCUS
169013248	https://volunteer.ala.org.au/validate/task/169013248	Valid		system	Tile_012-016-000_0-000.jpg				2021-03-16 18:31:00		NO		IN FOCUS
169013248	https://volunteer.ala.org.au/validate/task/169013248	Valid		system	Tile_012-016-000_0-000.jpg			2021-03-16 18:20:00	2021-03-16 18:31:00		NO		IN FOCUS
169013248	https://volunteer.ala.org.au/validate/task/169013248	Valid		system	Tile_012-016-000_0-000.jpg			2021-03-16 18:31:00	2021-03-16 18:31:00		NO		IN FOCUS
169013249	https://volunteer.ala.org.au/validate/task/169013249	Valid		system	Tile_012-017-000_0-000.jpg	valid		2021-03-16 18:32:00	2021-03-16 18:32:00		NO		IN FOCUS
169013249	https://volunteer.ala.org.au/validate/task/169013249	Valid		system	Tile_012-017-000_0-000.jpg				2021-03-16 18:32:00		NO		IN FOCUS
169013249	https://volunteer.ala.org.au/validate/task/169013249	Valid		system	Tile_012-017-000_0-000.jpg			2021-03-16 18:20:00	2021-03-16 18:32:00		NO		IN FOCUS
169013249	https://volunteer.ala.org.au/validate/task/169013249	Valid		system	Tile_012-017-000_0-000.jpg			2021-03-16 17:32:00	2021-03-16 18:32:00		NO		IN FOCUS
169013250	https://volunteer.ala.org.au/validate/task/169013250	Valid		system	Tile_012-018-000_0-000.jpg	valid		2021-03-16 17:33:00	2021-03-16 18:32:00		NO		IN FOCUS
169013250	https://volunteer.ala.org.au/validate/task/169013250	Valid		system	Tile_012-018-000_0-000.jpg			2021-03-16 18:20:00	2021-03-16 18:32:00		NO		IN FOCUS
169013250	https://volunteer.ala.org.au/validate/task/169013250	Valid		system	Tile_012-018-000_0-000.jpg				2021-03-16 18:32:00		NO		IN FOCUS
169013250	https://volunteer.ala.org.au/validate/task/169013250	Valid		system	Tile_012-018-000_0-000.jpg			2021-03-16 18:32:00	2021-03-16 18:32:00		NO		IN FOCUS
169013251	https://volunteer.ala.org.au/validate/task/169013251	Valid		system	Tile_012-019-000_0-000.jpg	valid		2021-03-16 17:33:00	2021-03-16 18:32:00		NO		IN FOCUS
169013251	https://volunteer.ala.org.au/validate/task/169013251	Valid		system	Tile_012-019-000_0-000.jpg			2021-03-16 18:32:00	2021-03-16 18:32:00		NO		IN FOCUS
169013251	https://volunteer.ala.org.au/validate/task/169013251	Valid		system	Tile_012-019-000_0-000.jpg			2021-03-16 18:21:00	2021-03-16 18:32:00		NO		IN FOCUS
169013251	https://volunteer.ala.org.au/validate/task/169013251	Valid		system	Tile_012-019-000_0-000.jpg				2021-03-16 18:32:00		NO		IN FOCUS
169013252	https://volunteer.ala.org.au/validate/task/169013252	Valid		system	Tile_012-020-000_0-000.jpg	valid		2021-03-16 17:33:00	2021-03-16 18:32:00		NO		IN FOCUS
169013252	https://volunteer.ala.org.au/validate/task/169013252	Valid		system	Tile_012-020-000_0-000.jpg			2021-03-16 18:21:00	2021-03-16 18:32:00		NO		IN FOCUS
169013252	https://volunteer.ala.org.au/validate/task/169013252	Valid		system	Tile_012-020-000_0-000.jpg				2021-03-16 18:32:00		NO		IN FOCUS
169013252	https://volunteer.ala.org.au/validate/task/169013252	Valid		system	Tile_012-020-000_0-000.jpg			2021-03-16 18:32:00	2021-03-16 18:32:00		NO		IN FOCUS
169013253	https://volunteer.ala.org.au/validate/task/169013253	Valid		system	Tile_012-021-000_0-000.jpg	valid		2021-03-16 18:21:00	2021-03-16 18:33:00		NO		IN FOCUS
169013253	https://volunteer.ala.org.au/validate/task/169013253	Valid		system	Tile_012-021-000_0-000.jpg			2021-03-16 17:33:00	2021-03-16 18:33:00		NO		IN FOCUS
169013253	https://volunteer.ala.org.au/validate/task/169013253	Valid		system	Tile_012-021-000_0-000.jpg			2021-03-16 18:33:00	2021-03-16 18:33:00		NO		IN FOCUS
169013253	https://volunteer.ala.org.au/validate/task/169013253	Valid		system	Tile_012-021-000_0-000.jpg				2021-03-16 18:33:00		NO		IN FOCUS
169013254	https://volunteer.ala.org.au/validate/task/169013254	Valid		system	Tile_012-022-000_0-000.jpg	valid			2021-03-16 18:33:00		NO		IN FOCUS
169013254	https://volunteer.ala.org.au/validate/task/169013254	Valid		system	Tile_012-022-000_0-000.jpg			2021-03-16 18:33:00	2021-03-16 18:33:00		NO		IN FOCUS
169013254	https://volunteer.ala.org.au/validate/task/169013254	Valid		system	Tile_012-022-000_0-000.jpg			2021-03-16 18:21:00	2021-03-16 18:33:00		NO		IN FOCUS
169013254	https://volunteer.ala.org.au/validate/task/169013254	Valid		system	Tile_012-022-000_0-000.jpg			2021-03-16 17:34:00	2021-03-16 18:33:00		NO		IN FOCUS
169013255	https://volunteer.ala.org.au/validate/task/169013255	Valid		system	Tile_012-023-000_0-000.jpg	valid			2021-03-16 18:33:00		NO		IN FOCUS
169013255	https://volunteer.ala.org.au/validate/task/169013255	Valid		system	Tile_012-023-000_0-000.jpg			2021-03-16 18:33:00	2021-03-16 18:33:00		NO		IN FOCUS
169013255	https://volunteer.ala.org.au/validate/task/169013255	Valid		system	Tile_012-023-000_0-000.jpg			2021-03-16 17:34:00	2021-03-16 18:33:00		NO		IN FOCUS
169013255	https://volunteer.ala.org.au/validate/task/169013255	Valid		system	Tile_012-023-000_0-000.jpg			2021-03-16 18:21:00	2021-03-16 18:33:00		NO		IN FOCUS
169013256	https://volunteer.ala.org.au/validate/task/169013256	Valid		system	Tile_012-024-000_0-000.jpg	valid		2021-03-16 18:21:00	2021-03-16 18:33:00		NO		IN FOCUS
169013256	https://volunteer.ala.org.au/validate/task/169013256	Valid		system	Tile_012-024-000_0-000.jpg			2021-03-16 17:34:00	2021-03-16 18:33:00		NO		IN FOCUS
169013256	https://volunteer.ala.org.au/validate/task/169013256	Valid		system	Tile_012-024-000_0-000.jpg			2021-03-16 18:33:00	2021-03-16 18:33:00		NO		IN FOCUS
169013256	https://volunteer.ala.org.au/validate/task/169013256	Valid		system	Tile_012-024-000_0-000.jpg				2021-03-16 18:33:00		NO		IN FOCUS
169013257	https://volunteer.ala.org.au/validate/task/169013257	Valid		system	Tile_012-025-000_0-000.jpg	valid			2021-03-16 18:34:00		NO		IN FOCUS
169013257	https://volunteer.ala.org.au/validate/task/169013257	Valid		system	Tile_012-025-000_0-000.jpg			2021-03-16 18:34:00	2021-03-16 18:34:00		NO		IN FOCUS
169013257	https://volunteer.ala.org.au/validate/task/169013257	Valid		system	Tile_012-025-000_0-000.jpg			2021-03-16 18:22:00	2021-03-16 18:34:00		NO		IN FOCUS
169013257	https://volunteer.ala.org.au/validate/task/169013257	Valid		system	Tile_012-025-000_0-000.jpg			2021-03-16 17:34:00	2021-03-16 18:34:00		NO		IN FOCUS
169013259	https://volunteer.ala.org.au/validate/task/169013259	Valid		system	Tile_012-027-000_0-000.jpg	valid		2021-03-16 18:35:00	2021-03-16 18:35:00		NO		IN FOCUS
169013259	https://volunteer.ala.org.au/validate/task/169013259	Valid		system	Tile_012-027-000_0-000.jpg				2021-03-16 18:35:00		NO		IN FOCUS
169013259	https://volunteer.ala.org.au/validate/task/169013259	Valid		system	Tile_012-027-000_0-000.jpg			2021-03-16 17:35:00	2021-03-16 18:35:00		NO		IN FOCUS
169013259	https://volunteer.ala.org.au/validate/task/169013259	Valid		system	Tile_012-027-000_0-000.jpg			2021-03-16 18:22:00	2021-03-16 18:35:00		NO		IN FOCUS
169013261	https://volunteer.ala.org.au/validate/task/169013261	Valid		system	Tile_012-029-000_0-000.jpg	valid		2021-03-16 18:22:00	2021-03-16 18:35:00		NO		IN FOCUS
169013261	https://volunteer.ala.org.au/validate/task/169013261	Valid		system	Tile_012-029-000_0-000.jpg			2021-03-16 18:35:00	2021-03-16 18:35:00		NO		IN FOCUS
169013261	https://volunteer.ala.org.au/validate/task/169013261	Valid		system	Tile_012-029-000_0-000.jpg			2021-03-16 17:36:00	2021-03-16 18:35:00		NO		IN FOCUS
169013261	https://volunteer.ala.org.au/validate/task/169013261	Valid		system	Tile_012-029-000_0-000.jpg				2021-03-16 18:35:00		NO		IN FOCUS
169013262	https://volunteer.ala.org.au/validate/task/169013262	Valid		system	Tile_012-030-000_0-000.jpg	valid		2021-03-16 17:36:00	2021-03-16 18:36:00		NO		IN FOCUS
169013262	https://volunteer.ala.org.au/validate/task/169013262	Valid		system	Tile_012-030-000_0-000.jpg			2021-03-16 18:36:00	2021-03-16 18:36:00		NO		IN FOCUS
169013262	https://volunteer.ala.org.au/validate/task/169013262	Valid		system	Tile_012-030-000_0-000.jpg			2021-03-16 18:22:00	2021-03-16 18:36:00		NO		IN FOCUS
169013262	https://volunteer.ala.org.au/validate/task/169013262	Valid		system	Tile_012-030-000_0-000.jpg				2021-03-16 18:36:00		NO		IN FOCUS
169013263	https://volunteer.ala.org.au/validate/task/169013263	Valid		system	Tile_012-031-000_0-000.jpg	valid			2021-03-16 18:36:00		NO		IN FOCUS
169013263	https://volunteer.ala.org.au/validate/task/169013263	Valid		system	Tile_012-031-000_0-000.jpg			2021-03-16 17:36:00	2021-03-16 18:36:00		NO		IN FOCUS
169013263	https://volunteer.ala.org.au/validate/task/169013263	Valid		system	Tile_012-031-000_0-000.jpg			2021-03-16 18:36:00	2021-03-16 18:36:00		NO		IN FOCUS
169013263	https://volunteer.ala.org.au/validate/task/169013263	Valid		system	Tile_012-031-000_0-000.jpg			2021-03-16 18:22:00	2021-03-16 18:36:00		NO		IN FOCUS
169013264	https://volunteer.ala.org.au/validate/task/169013264	Valid		system	Tile_012-032-000_0-000.jpg	valid		2021-03-16 17:37:00	2021-03-16 18:36:00		NO		IN FOCUS
169013264	https://volunteer.ala.org.au/validate/task/169013264	Valid		system	Tile_012-032-000_0-000.jpg			2021-03-16 18:36:00	2021-03-16 18:36:00		NO		IN FOCUS
169013264	https://volunteer.ala.org.au/validate/task/169013264	Valid		system	Tile_012-032-000_0-000.jpg			2021-03-16 18:23:00	2021-03-16 18:36:00		NO		IN FOCUS
169013264	https://volunteer.ala.org.au/validate/task/169013264	Valid		system	Tile_012-032-000_0-000.jpg				2021-03-16 18:36:00		NO		IN FOCUS
169013265	https://volunteer.ala.org.au/validate/task/169013265	Valid		system	Tile_012-033-000_0-000.jpg	valid			2021-03-16 18:37:00		NO		IN FOCUS
169013265	https://volunteer.ala.org.au/validate/task/169013265	Valid		system	Tile_012-033-000_0-000.jpg			2021-03-16 17:37:00	2021-03-16 18:37:00		NO		IN FOCUS
169013265	https://volunteer.ala.org.au/validate/task/169013265	Valid		system	Tile_012-033-000_0-000.jpg			2021-03-16 18:37:00	2021-03-16 18:37:00		NO		IN FOCUS
169013265	https://volunteer.ala.org.au/validate/task/169013265	Valid		system	Tile_012-033-000_0-000.jpg			2021-03-16 18:23:00	2021-03-16 18:37:00		NO		IN FOCUS
169013266	https://volunteer.ala.org.au/validate/task/169013266	Valid		system	Tile_012-034-000_0-000.jpg	valid		2021-03-16 17:37:00	2021-03-16 18:37:00		NO		IN FOCUS
169013266	https://volunteer.ala.org.au/validate/task/169013266	Valid		system	Tile_012-034-000_0-000.jpg				2021-03-16 18:37:00		NO		IN FOCUS
169013266	https://volunteer.ala.org.au/validate/task/169013266	Valid		system	Tile_012-034-000_0-000.jpg			2021-03-16 18:37:00	2021-03-16 18:37:00		NO		IN FOCUS
169013266	https://volunteer.ala.org.au/validate/task/169013266	Valid		system	Tile_012-034-000_0-000.jpg			2021-03-16 18:23:00	2021-03-16 18:37:00		NO		IN FOCUS
169013270	https://volunteer.ala.org.au/validate/task/169013270	Valid		system	Tile_012-038-000_0-000.jpg	valid		2021-03-16 18:38:00	2021-03-16 18:38:00		NO		IN FOCUS
169013270	https://volunteer.ala.org.au/validate/task/169013270	Valid		system	Tile_012-038-000_0-000.jpg			2021-03-16 17:38:00	2021-03-16 18:38:00		NO		IN FOCUS
169013270	https://volunteer.ala.org.au/validate/task/169013270	Valid		system	Tile_012-038-000_0-000.jpg				2021-03-16 18:38:00		NO		IN FOCUS
169013270	https://volunteer.ala.org.au/validate/task/169013270	Valid		system	Tile_012-038-000_0-000.jpg			2021-03-16 18:23:00	2021-03-16 18:38:00		NO		IN FOCUS
169013271	https://volunteer.ala.org.au/validate/task/169013271	Valid		system	Tile_012-039-000_0-000.jpg	valid		2021-03-16 18:38:00	2021-03-16 18:38:00		NO		IN FOCUS
169013271	https://volunteer.ala.org.au/validate/task/169013271	Valid		system	Tile_012-039-000_0-000.jpg				2021-03-16 18:38:00		NO		IN FOCUS
169013271	https://volunteer.ala.org.au/validate/task/169013271	Valid		system	Tile_012-039-000_0-000.jpg			2021-03-16 18:24:00	2021-03-16 18:38:00		NO		IN FOCUS
169013271	https://volunteer.ala.org.au/validate/task/169013271	Valid		system	Tile_012-039-000_0-000.jpg			2021-03-16 17:38:00	2021-03-16 18:38:00		NO		IN FOCUS
169013272	https://volunteer.ala.org.au/validate/task/169013272	Valid		system	Tile_012-040-000_0-000.jpg	valid		2021-03-16 17:38:00	2021-03-16 18:39:00		NO		IN FOCUS
169013272	https://volunteer.ala.org.au/validate/task/169013272	Valid		system	Tile_012-040-000_0-000.jpg			2021-03-16 18:24:00	2021-03-16 18:39:00		NO		IN FOCUS
169013272	https://volunteer.ala.org.au/validate/task/169013272	Valid		system	Tile_012-040-000_0-000.jpg			2021-03-16 18:39:00	2021-03-16 18:39:00		NO		IN FOCUS
169013272	https://volunteer.ala.org.au/validate/task/169013272	Valid		system	Tile_012-040-000_0-000.jpg				2021-03-16 18:39:00		NO		IN FOCUS
169013273	https://volunteer.ala.org.au/validate/task/169013273	Valid		system	Tile_012-041-000_0-000.jpg	valid		2021-03-16 18:24:00	2021-03-16 18:39:00		NO		IN FOCUS
169013273	https://volunteer.ala.org.au/validate/task/169013273	Valid		system	Tile_012-041-000_0-000.jpg				2021-03-16 18:39:00		NO		IN FOCUS
169013273	https://volunteer.ala.org.au/validate/task/169013273	Valid		system	Tile_012-041-000_0-000.jpg			2021-03-16 18:39:00	2021-03-16 18:39:00		NO		IN FOCUS
169013273	https://volunteer.ala.org.au/validate/task/169013273	Valid		system	Tile_012-041-000_0-000.jpg			2021-03-16 17:39:00	2021-03-16 18:39:00		NO		IN FOCUS
169013275	https://volunteer.ala.org.au/validate/task/169013275	Valid		system	Tile_012-043-000_0-000.jpg	valid		2021-03-16 18:39:00	2021-03-16 18:39:00		NO		IN FOCUS
169013275	https://volunteer.ala.org.au/validate/task/169013275	Valid		system	Tile_012-043-000_0-000.jpg			2021-03-16 17:39:00	2021-03-16 18:39:00		NO		IN FOCUS
169013275	https://volunteer.ala.org.au/validate/task/169013275	Valid		system	Tile_012-043-000_0-000.jpg				2021-03-16 18:39:00		NO		IN FOCUS
169013275	https://volunteer.ala.org.au/validate/task/169013275	Valid		system	Tile_012-043-000_0-000.jpg			2021-03-16 18:24:00	2021-03-16 18:39:00		NO		IN FOCUS
169013276	https://volunteer.ala.org.au/validate/task/169013276	Valid		system	Tile_012-044-000_0-000.jpg	valid		2021-03-16 17:39:00	2021-03-16 18:39:00		NO		IN FOCUS
169013276	https://volunteer.ala.org.au/validate/task/169013276	Valid		system	Tile_012-044-000_0-000.jpg			2021-03-16 18:24:00	2021-03-16 18:39:00		NO		IN FOCUS
169013276	https://volunteer.ala.org.au/validate/task/169013276	Valid		system	Tile_012-044-000_0-000.jpg			2021-03-16 18:39:00	2021-03-16 18:39:00		NO		IN FOCUS
169013276	https://volunteer.ala.org.au/validate/task/169013276	Valid		system	Tile_012-044-000_0-000.jpg				2021-03-16 18:39:00		NO		IN FOCUS
169013277	https://volunteer.ala.org.au/validate/task/169013277	Valid		system	Tile_012-045-000_0-000.jpg	valid		2021-03-16 18:40:00	2021-03-16 18:40:00		NO		IN FOCUS
169013277	https://volunteer.ala.org.au/validate/task/169013277	Valid		system	Tile_012-045-000_0-000.jpg				2021-03-16 18:40:00		NO		IN FOCUS
169013277	https://volunteer.ala.org.au/validate/task/169013277	Valid		system	Tile_012-045-000_0-000.jpg			2021-03-16 17:40:00	2021-03-16 18:40:00		NO		IN FOCUS
169013277	https://volunteer.ala.org.au/validate/task/169013277	Valid		system	Tile_012-045-000_0-000.jpg			2021-03-16 18:24:00	2021-03-16 18:40:00		NO		IN FOCUS
169013279	https://volunteer.ala.org.au/validate/task/169013279	Valid		system	Tile_012-047-000_0-000.jpg	valid		2021-03-16 18:25:00	2021-03-16 18:40:00		NO		IN FOCUS
169013279	https://volunteer.ala.org.au/validate/task/169013279	Valid		system	Tile_012-047-000_0-000.jpg				2021-03-16 18:40:00		NO		IN FOCUS
169013279	https://volunteer.ala.org.au/validate/task/169013279	Valid		system	Tile_012-047-000_0-000.jpg			2021-03-16 18:40:00	2021-03-16 18:40:00		NO		IN FOCUS
169013279	https://volunteer.ala.org.au/validate/task/169013279	Valid		system	Tile_012-047-000_0-000.jpg			2021-03-16 17:40:00	2021-03-16 18:40:00		NO		IN FOCUS
169013280	https://volunteer.ala.org.au/validate/task/169013280	Valid		system	Tile_012-048-000_0-000.jpg	valid			2021-03-16 18:40:00		NO		IN FOCUS
169013280	https://volunteer.ala.org.au/validate/task/169013280	Valid		system	Tile_012-048-000_0-000.jpg			2021-03-16 18:40:00	2021-03-16 18:40:00		NO		IN FOCUS
169013280	https://volunteer.ala.org.au/validate/task/169013280	Valid		system	Tile_012-048-000_0-000.jpg			2021-03-16 18:25:00	2021-03-16 18:40:00		NO		IN FOCUS
169013280	https://volunteer.ala.org.au/validate/task/169013280	Valid		system	Tile_012-048-000_0-000.jpg			2021-03-16 17:40:00	2021-03-16 18:40:00		NO		IN FOCUS
169013282	https://volunteer.ala.org.au/validate/task/169013282	Valid		system	Tile_012-050-000_0-000.jpg	valid		2021-03-16 18:25:00	2021-03-16 18:41:00		NO		IN FOCUS
169013282	https://volunteer.ala.org.au/validate/task/169013282	Valid		system	Tile_012-050-000_0-000.jpg			2021-03-16 18:41:00	2021-03-16 18:41:00		NO		IN FOCUS
169013282	https://volunteer.ala.org.au/validate/task/169013282	Valid		system	Tile_012-050-000_0-000.jpg				2021-03-16 18:41:00		NO		IN FOCUS
169013282	https://volunteer.ala.org.au/validate/task/169013282	Valid		system	Tile_012-050-000_0-000.jpg			2021-03-16 17:41:00	2021-03-16 18:41:00		NO		IN FOCUS
169013283	https://volunteer.ala.org.au/validate/task/169013283	Valid		system	Tile_012-051-000_0-000.jpg	valid		2021-03-16 17:41:00	2021-03-16 18:41:00		NO		IN FOCUS
169013283	https://volunteer.ala.org.au/validate/task/169013283	Valid		system	Tile_012-051-000_0-000.jpg			2021-03-16 18:26:00	2021-03-16 18:41:00		NO		IN FOCUS
169013283	https://volunteer.ala.org.au/validate/task/169013283	Valid		system	Tile_012-051-000_0-000.jpg				2021-03-16 18:41:00		NO		IN FOCUS
169013283	https://volunteer.ala.org.au/validate/task/169013283	Valid		system	Tile_012-051-000_0-000.jpg			2021-03-16 18:41:00	2021-03-16 18:41:00		NO		IN FOCUS
169013284	https://volunteer.ala.org.au/validate/task/169013284	Valid		system	Tile_012-052-000_0-000.jpg	valid		2021-03-16 18:26:00	2021-03-16 18:42:00		NO		IN FOCUS
169013284	https://volunteer.ala.org.au/validate/task/169013284	Valid		system	Tile_012-052-000_0-000.jpg			2021-03-16 18:42:00	2021-03-16 18:42:00		NO		IN FOCUS
169013284	https://volunteer.ala.org.au/validate/task/169013284	Valid		system	Tile_012-052-000_0-000.jpg				2021-03-16 18:42:00		NO		IN FOCUS
169013284	https://volunteer.ala.org.au/validate/task/169013284	Valid		system	Tile_012-052-000_0-000.jpg			2021-03-16 17:41:00	2021-03-16 18:42:00		NO		IN FOCUS
169013285	https://volunteer.ala.org.au/validate/task/169013285	Valid		system	Tile_012-053-000_0-000.jpg	valid		2021-03-16 17:42:00	2021-03-16 18:42:00		NO		IN FOCUS
169013285	https://volunteer.ala.org.au/validate/task/169013285	Valid		system	Tile_012-053-000_0-000.jpg			2021-03-16 18:26:00	2021-03-16 18:42:00		NO		IN FOCUS
169013285	https://volunteer.ala.org.au/validate/task/169013285	Valid		system	Tile_012-053-000_0-000.jpg			2021-03-16 18:42:00	2021-03-16 18:42:00		NO		IN FOCUS
169013285	https://volunteer.ala.org.au/validate/task/169013285	Valid		system	Tile_012-053-000_0-000.jpg				2021-03-16 18:42:00		NO		IN FOCUS
169013286	https://volunteer.ala.org.au/validate/task/169013286	Valid		system	Tile_012-054-000_0-000.jpg	valid		2021-03-16 18:42:00	2021-03-16 18:42:00		NO		IN FOCUS
169013286	https://volunteer.ala.org.au/validate/task/169013286	Valid		system	Tile_012-054-000_0-000.jpg				2021-03-16 18:42:00		NO		IN FOCUS
169013286	https://volunteer.ala.org.au/validate/task/169013286	Valid		system	Tile_012-054-000_0-000.jpg			2021-03-16 17:42:00	2021-03-16 18:42:00		NO		IN FOCUS
169013286	https://volunteer.ala.org.au/validate/task/169013286	Valid		system	Tile_012-054-000_0-000.jpg			2021-03-16 18:26:00	2021-03-16 18:42:00		NO		IN FOCUS
169013288	https://volunteer.ala.org.au/validate/task/169013288	Valid		system	Tile_012-056-000_0-000.jpg	valid		2021-03-16 18:42:00	2021-03-16 18:42:00		NO		IN FOCUS
169013288	https://volunteer.ala.org.au/validate/task/169013288	Valid		system	Tile_012-056-000_0-000.jpg				2021-03-16 18:42:00		NO		IN FOCUS
169013288	https://volunteer.ala.org.au/validate/task/169013288	Valid		system	Tile_012-056-000_0-000.jpg			2021-03-16 17:42:00	2021-03-16 18:42:00		NO		IN FOCUS
169013288	https://volunteer.ala.org.au/validate/task/169013288	Valid		system	Tile_012-056-000_0-000.jpg			2021-03-16 18:27:00	2021-03-16 18:42:00		NO		IN FOCUS
169013289	https://volunteer.ala.org.au/validate/task/169013289	Valid		system	Tile_012-057-000_0-000.jpg	valid		2021-03-16 18:27:00	2021-03-16 18:43:00		NO		IN FOCUS
169013289	https://volunteer.ala.org.au/validate/task/169013289	Valid		system	Tile_012-057-000_0-000.jpg				2021-03-16 18:43:00		NO		IN FOCUS
169013289	https://volunteer.ala.org.au/validate/task/169013289	Valid		system	Tile_012-057-000_0-000.jpg			2021-03-16 17:43:00	2021-03-16 18:43:00		NO		IN FOCUS
169013289	https://volunteer.ala.org.au/validate/task/169013289	Valid		system	Tile_012-057-000_0-000.jpg			2021-03-16 18:43:00	2021-03-16 18:43:00		NO		IN FOCUS
169013290	https://volunteer.ala.org.au/validate/task/169013290	Valid		system	Tile_012-058-000_0-000.jpg	valid		2021-03-16 18:43:00	2021-03-16 18:43:00		NO		IN FOCUS
169013290	https://volunteer.ala.org.au/validate/task/169013290	Valid		system	Tile_012-058-000_0-000.jpg				2021-03-16 18:43:00		NO		IN FOCUS
169013290	https://volunteer.ala.org.au/validate/task/169013290	Valid		system	Tile_012-058-000_0-000.jpg			2021-03-16 17:43:00	2021-03-16 18:43:00		NO		IN FOCUS
169013290	https://volunteer.ala.org.au/validate/task/169013290	Valid		system	Tile_012-058-000_0-000.jpg			2021-03-16 18:27:00	2021-03-16 18:43:00		NO		IN FOCUS
169013292	https://volunteer.ala.org.au/validate/task/169013292	Valid		system	Tile_012-060-000_0-000.jpg	valid		2021-03-16 17:43:00	2021-03-16 18:44:00		NO		IN FOCUS
169013292	https://volunteer.ala.org.au/validate/task/169013292	Valid		system	Tile_012-060-000_0-000.jpg			2021-03-16 18:27:00	2021-03-16 18:44:00		NO		IN FOCUS
169013292	https://volunteer.ala.org.au/validate/task/169013292	Valid		system	Tile_012-060-000_0-000.jpg			2021-03-16 18:44:00	2021-03-16 18:44:00		NO		IN FOCUS
169013292	https://volunteer.ala.org.au/validate/task/169013292	Valid		system	Tile_012-060-000_0-000.jpg				2021-03-16 18:44:00		NO		IN FOCUS
169013293	https://volunteer.ala.org.au/validate/task/169013293	Valid		system	Tile_013-001-000_0-000.jpg	valid		2021-03-16 18:45:00	2021-03-16 18:45:00		NO		IN FOCUS
169013293	https://volunteer.ala.org.au/validate/task/169013293	Valid		system	Tile_013-001-000_0-000.jpg			2021-03-16 18:28:00	2021-03-16 18:45:00		NO		IN FOCUS
169013293	https://volunteer.ala.org.au/validate/task/169013293	Valid		system	Tile_013-001-000_0-000.jpg				2021-03-16 18:45:00		NO		IN FOCUS
169013293	https://volunteer.ala.org.au/validate/task/169013293	Valid		system	Tile_013-001-000_0-000.jpg			2021-03-16 17:43:00	2021-03-16 18:45:00		NO		IN FOCUS
[truncated: 2,203 more rows]

## Sheet: missed entirely
taskID	taskURL	validationStatus		validatorID	externalIdentifier	Manual Validation		dateTranscribed	dateValidated	individualCount	occurrenceID	occurrenceRemarks	occurrenceStatus		vernacularName
169011795	https://volunteer.ala.org.au/validate/task/169011795	Valid		system	Tile_001-005-000_0-000.jpg	valid		2021-03-15 14:04:00	2021-03-15 15:26:00		NO		IN FOCUS
169011795	https://volunteer.ala.org.au/validate/task/169011795	Valid		system	Tile_001-005-000_0-000.jpg			2021-03-15 15:26:00	2021-03-15 15:26:00		NO		IN FOCUS
169011795	https://volunteer.ala.org.au/validate/task/169011795	Valid		system	Tile_001-005-000_0-000.jpg			2021-03-15 15:19:00	2021-03-15 15:26:00		NO		IN FOCUS
169011795	https://volunteer.ala.org.au/validate/task/169011795	Valid		system	Tile_001-005-000_0-000.jpg				2021-03-15 15:26:00		NO		IN FOCUS
169011796	https://volunteer.ala.org.au/validate/task/169011796	Valid		system	Tile_001-006-000_0-000.jpg	valid		2021-03-15 15:21:00	2021-03-15 15:43:00		NO		IN FOCUS
169011796	https://volunteer.ala.org.au/validate/task/169011796	Valid		system	Tile_001-006-000_0-000.jpg				2021-03-15 15:43:00		NO		IN FOCUS
169011796	https://volunteer.ala.org.au/validate/task/169011796	Valid		system	Tile_001-006-000_0-000.jpg			2021-03-15 15:26:00	2021-03-15 15:43:00		NO		IN FOCUS
169011796	https://volunteer.ala.org.au/validate/task/169011796	Valid		system	Tile_001-006-000_0-000.jpg			2021-03-15 15:43:00	2021-03-15 15:43:00		NO		IN FOCUS
169011797	https://volunteer.ala.org.au/validate/task/169011797	Valid		system	Tile_001-007-000_0-000.jpg	valid		2021-03-15 15:22:00	2021-03-15 16:34:00		NO		IN FOCUS
169011797	https://volunteer.ala.org.au/validate/task/169011797	Valid		system	Tile_001-007-000_0-000.jpg			2021-03-15 15:27:00	2021-03-15 16:34:00		NO		IN FOCUS
169011797	https://volunteer.ala.org.au/validate/task/169011797	Valid		system	Tile_001-007-000_0-000.jpg			2021-03-15 16:34:00	2021-03-15 16:34:00		NO		IN FOCUS
169011797	https://volunteer.ala.org.au/validate/task/169011797	Valid		system	Tile_001-007-000_0-000.jpg				2021-03-15 16:34:00		NO		IN FOCUS
169011798	https://volunteer.ala.org.au/validate/task/169011798	Valid		system	Tile_001-008-000_0-000.jpg	valid			2021-03-15 16:34:00		NO		IN FOCUS
169011798	https://volunteer.ala.org.au/validate/task/169011798	Valid		system	Tile_001-008-000_0-000.jpg			2021-03-15 15:24:00	2021-03-15 16:34:00		NO		IN FOCUS
169011798	https://volunteer.ala.org.au/validate/task/169011798	Valid		system	Tile_001-008-000_0-000.jpg			2021-03-15 16:34:00	2021-03-15 16:34:00		NO		IN FOCUS
169011798	https://volunteer.ala.org.au/validate/task/169011798	Valid		system	Tile_001-008-000_0-000.jpg			2021-03-15 15:27:00	2021-03-15 16:34:00		NO		IN FOCUS
169011800	https://volunteer.ala.org.au/validate/task/169011800	Valid		system	Tile_001-010-000_0-000.jpg	valid			2021-03-15 16:36:00		NO		IN FOCUS
169011800	https://volunteer.ala.org.au/validate/task/169011800	Valid		system	Tile_001-010-000_0-000.jpg			2021-03-15 16:36:00	2021-03-15 16:36:00		NO		IN FOCUS
169011800	https://volunteer.ala.org.au/validate/task/169011800	Valid		system	Tile_001-010-000_0-000.jpg			2021-03-15 15:27:00	2021-03-15 16:36:00		NO		IN FOCUS
169011800	https://volunteer.ala.org.au/validate/task/169011800	Valid		system	Tile_001-010-000_0-000.jpg			2021-03-15 15:27:00	2021-03-15 16:36:00		NO		IN FOCUS
169011801	https://volunteer.ala.org.au/validate/task/169011801	Valid		system	Tile_001-011-000_0-000.jpg	valid		2021-03-15 15:28:00	2021-03-15 16:36:00		NO		IN FOCUS
169011801	https://volunteer.ala.org.au/validate/task/169011801	Valid		system	Tile_001-011-000_0-000.jpg			2021-03-15 15:30:00	2021-03-15 16:36:00		NO		IN FOCUS
169011801	https://volunteer.ala.org.au/validate/task/169011801	Valid		system	Tile_001-011-000_0-000.jpg				2021-03-15 16:36:00		NO		IN FOCUS
169011801	https://volunteer.ala.org.au/validate/task/169011801	Valid		system	Tile_001-011-000_0-000.jpg			2021-03-15 16:36:00	2021-03-15 16:36:00		NO		IN FOCUS
169011803	https://volunteer.ala.org.au/validate/task/169011803	Valid		system	Tile_001-013-000_0-000.jpg	valid			2021-03-15 16:37:00		NO		IN FOCUS
169011803	https://volunteer.ala.org.au/validate/task/169011803	Valid		system	Tile_001-013-000_0-000.jpg			2021-03-15 15:37:00	2021-03-15 16:37:00		NO		IN FOCUS
169011803	https://volunteer.ala.org.au/validate/task/169011803	Valid		system	Tile_001-013-000_0-000.jpg			2021-03-15 15:29:00	2021-03-15 16:37:00		NO		IN FOCUS
169011803	https://volunteer.ala.org.au/validate/task/169011803	Valid		system	Tile_001-013-000_0-000.jpg			2021-03-15 16:37:00	2021-03-15 16:37:00		NO		IN FOCUS
169011804	https://volunteer.ala.org.au/validate/task/169011804	Valid		system	Tile_001-014-000_0-000.jpg	valid		2021-03-15 15:38:00	2021-03-15 16:39:00		NO		IN FOCUS
169011804	https://volunteer.ala.org.au/validate/task/169011804	Valid		system	Tile_001-014-000_0-000.jpg			2021-03-15 15:29:00	2021-03-15 16:39:00		NO		IN FOCUS
169011804	https://volunteer.ala.org.au/validate/task/169011804	Valid		system	Tile_001-014-000_0-000.jpg			2021-03-15 16:39:00	2021-03-15 16:39:00		NO		IN FOCUS
169011804	https://volunteer.ala.org.au/validate/task/169011804	Valid		system	Tile_001-014-000_0-000.jpg				2021-03-15 16:39:00		NO		IN FOCUS
169011805	https://volunteer.ala.org.au/validate/task/169011805	Valid		system	Tile_001-015-000_0-000.jpg	valid			2021-03-15 16:40:00		NO		IN FOCUS
169011805	https://volunteer.ala.org.au/validate/task/169011805	Valid		system	Tile_001-015-000_0-000.jpg			2021-03-15 15:29:00	2021-03-15 16:40:00		NO		IN FOCUS
169011805	https://volunteer.ala.org.au/validate/task/169011805	Valid		system	Tile_001-015-000_0-000.jpg			2021-03-15 16:40:00	2021-03-15 16:40:00		NO		IN FOCUS
169011805	https://volunteer.ala.org.au/validate/task/169011805	Valid		system	Tile_001-015-000_0-000.jpg			2021-03-15 15:41:00	2021-03-15 16:40:00		NO		IN FOCUS
169011809	https://volunteer.ala.org.au/validate/task/169011809	Valid		system	Tile_001-019-000_0-000.jpg	valid		2021-03-15 16:43:00	2021-03-15 16:43:00		NO		IN FOCUS
169011809	https://volunteer.ala.org.au/validate/task/169011809	Valid		system	Tile_001-019-000_0-000.jpg				2021-03-15 16:43:00		NO		IN FOCUS
169011809	https://volunteer.ala.org.au/validate/task/169011809	Valid		system	Tile_001-019-000_0-000.jpg			2021-03-15 15:30:00	2021-03-15 16:43:00		NO		IN FOCUS
169011809	https://volunteer.ala.org.au/validate/task/169011809	Valid		system	Tile_001-019-000_0-000.jpg			2021-03-15 15:46:00	2021-03-15 16:43:00		NO		IN FOCUS
169011813	https://volunteer.ala.org.au/validate/task/169011813	Valid		system	Tile_001-023-000_0-000.jpg	valid		2021-03-15 16:45:00	2021-03-15 16:45:00		NO		IN FOCUS
169011813	https://volunteer.ala.org.au/validate/task/169011813	Valid		system	Tile_001-023-000_0-000.jpg				2021-03-15 16:45:00		NO		IN FOCUS
169011813	https://volunteer.ala.org.au/validate/task/169011813	Valid		system	Tile_001-023-000_0-000.jpg			2021-03-15 15:31:00	2021-03-15 16:45:00		NO		IN FOCUS
169011813	https://volunteer.ala.org.au/validate/task/169011813	Valid		system	Tile_001-023-000_0-000.jpg			2021-03-15 15:52:00	2021-03-15 16:45:00		NO		IN FOCUS
169011817	https://volunteer.ala.org.au/validate/task/169011817	Valid		system	Tile_001-027-000_0-000.jpg	valid		2021-03-15 16:55:00	2021-03-15 16:55:00		NO		IN FOCUS
169011817	https://volunteer.ala.org.au/validate/task/169011817	Valid		system	Tile_001-027-000_0-000.jpg				2021-03-15 16:55:00		NO		IN FOCUS
169011817	https://volunteer.ala.org.au/validate/task/169011817	Valid		system	Tile_001-027-000_0-000.jpg			2021-03-15 15:58:00	2021-03-15 16:55:00		NO		IN FOCUS
169011817	https://volunteer.ala.org.au/validate/task/169011817	Valid		system	Tile_001-027-000_0-000.jpg			2021-03-15 15:42:00	2021-03-15 16:55:00		NO		IN FOCUS
169011818	https://volunteer.ala.org.au/validate/task/169011818	Valid		system	Tile_001-028-000_0-000.jpg	valid		2021-03-15 16:06:00	2021-03-15 16:56:00		NO		IN FOCUS
169011818	https://volunteer.ala.org.au/validate/task/169011818	Valid		system	Tile_001-028-000_0-000.jpg				2021-03-15 16:56:00		NO		IN FOCUS
169011818	https://volunteer.ala.org.au/validate/task/169011818	Valid		system	Tile_001-028-000_0-000.jpg			2021-03-15 16:56:00	2021-03-15 16:56:00		NO		IN FOCUS
169011818	https://volunteer.ala.org.au/validate/task/169011818	Valid		system	Tile_001-028-000_0-000.jpg			2021-03-15 15:42:00	2021-03-15 16:56:00		NO		IN FOCUS
169011819	https://volunteer.ala.org.au/validate/task/169011819	Valid		system	Tile_001-029-000_0-000.jpg	valid			2021-03-15 16:57:00		NO		IN FOCUS
169011819	https://volunteer.ala.org.au/validate/task/169011819	Valid		system	Tile_001-029-000_0-000.jpg			2021-03-15 15:45:00	2021-03-15 16:57:00		NO		IN FOCUS
169011819	https://volunteer.ala.org.au/validate/task/169011819	Valid		system	Tile_001-029-000_0-000.jpg			2021-03-15 16:07:00	2021-03-15 16:57:00		NO		IN FOCUS
169011819	https://volunteer.ala.org.au/validate/task/169011819	Valid		system	Tile_001-029-000_0-000.jpg			2021-03-15 16:57:00	2021-03-15 16:57:00		NO		IN FOCUS
169011820	https://volunteer.ala.org.au/validate/task/169011820	Valid		system	Tile_001-030-000_0-000.jpg	valid		2021-03-15 16:07:00	2021-03-15 16:58:00				OUT OF FOCUS
169011820	https://volunteer.ala.org.au/validate/task/169011820	Valid		system	Tile_001-030-000_0-000.jpg			2021-03-15 15:46:00	2021-03-15 16:58:00				OUT OF FOCUS
169011820	https://volunteer.ala.org.au/validate/task/169011820	Valid		system	Tile_001-030-000_0-000.jpg			2021-03-15 16:58:00	2021-03-15 16:58:00				OUT OF FOCUS
169011820	https://volunteer.ala.org.au/validate/task/169011820	Valid		system	Tile_001-030-000_0-000.jpg				2021-03-15 16:58:00				OUT OF FOCUS
169011821	https://volunteer.ala.org.au/validate/task/169011821	Valid		system	Tile_001-031-000_0-000.jpg	valid			2021-03-15 17:00:00		NO		IN FOCUS
169011821	https://volunteer.ala.org.au/validate/task/169011821	Valid		system	Tile_001-031-000_0-000.jpg			2021-03-15 15:46:00	2021-03-15 17:00:00		NO		IN FOCUS
169011821	https://volunteer.ala.org.au/validate/task/169011821	Valid		system	Tile_001-031-000_0-000.jpg			2021-03-15 17:00:00	2021-03-15 17:00:00		NO		IN FOCUS
169011821	https://volunteer.ala.org.au/validate/task/169011821	Valid		system	Tile_001-031-000_0-000.jpg			2021-03-15 16:09:00	2021-03-15 17:00:00		NO		IN FOCUS
169011824	https://volunteer.ala.org.au/validate/task/169011824	Valid		system	Tile_001-034-000_0-000.jpg	valid		2021-03-15 16:12:00	2021-03-15 17:02:00		NO		IN FOCUS
169011824	https://volunteer.ala.org.au/validate/task/169011824	Valid		system	Tile_001-034-000_0-000.jpg			2021-03-15 17:02:00	2021-03-15 17:02:00		NO		IN FOCUS
169011824	https://volunteer.ala.org.au/validate/task/169011824	Valid		system	Tile_001-034-000_0-000.jpg				2021-03-15 17:02:00		NO		IN FOCUS
169011824	https://volunteer.ala.org.au/validate/task/169011824	Valid		system	Tile_001-034-000_0-000.jpg			2021-03-15 15:47:00	2021-03-15 17:02:00		NO		IN FOCUS
169011825	https://volunteer.ala.org.au/validate/task/169011825	Valid		system	Tile_001-035-000_0-000.jpg	valid		2021-03-15 15:48:00	2021-03-15 17:03:00		NO		IN FOCUS
169011825	https://volunteer.ala.org.au/validate/task/169011825	Valid		system	Tile_001-035-000_0-000.jpg				2021-03-15 17:03:00		NO		IN FOCUS
169011825	https://volunteer.ala.org.au/validate/task/169011825	Valid		system	Tile_001-035-000_0-000.jpg			2021-03-15 17:03:00	2021-03-15 17:03:00		NO		IN FOCUS
169011825	https://volunteer.ala.org.au/validate/task/169011825	Valid		system	Tile_001-035-000_0-000.jpg			2021-03-15 16:13:00	2021-03-15 17:03:00		NO		IN FOCUS
169011826	https://volunteer.ala.org.au/validate/task/169011826	Valid		system	Tile_001-036-000_0-000.jpg	valid		2021-03-15 16:14:00	2021-03-15 17:04:00		NO		IN FOCUS
169011826	https://volunteer.ala.org.au/validate/task/169011826	Valid		system	Tile_001-036-000_0-000.jpg			2021-03-15 17:04:00	2021-03-15 17:04:00		NO		IN FOCUS
169011826	https://volunteer.ala.org.au/validate/task/169011826	Valid		system	Tile_001-036-000_0-000.jpg				2021-03-15 17:04:00		NO		IN FOCUS
169011826	https://volunteer.ala.org.au/validate/task/169011826	Valid		system	Tile_001-036-000_0-000.jpg			2021-03-15 15:48:00	2021-03-15 17:04:00		NO		IN FOCUS
169011830	https://volunteer.ala.org.au/validate/task/169011830	Valid		system	Tile_001-040-000_0-000.jpg	valid		2021-03-15 17:09:00	2021-03-15 17:09:00		NO		IN FOCUS
169011830	https://volunteer.ala.org.au/validate/task/169011830	Valid		system	Tile_001-040-000_0-000.jpg			2021-03-15 16:36:00	2021-03-15 17:09:00		NO		IN FOCUS
169011830	https://volunteer.ala.org.au/validate/task/169011830	Valid		system	Tile_001-040-000_0-000.jpg				2021-03-15 17:09:00		NO		IN FOCUS
169011830	https://volunteer.ala.org.au/validate/task/169011830	Valid		system	Tile_001-040-000_0-000.jpg			2021-03-15 15:50:00	2021-03-15 17:09:00		NO		IN FOCUS
169011836	https://volunteer.ala.org.au/validate/task/169011836	Valid		system	Tile_001-046-000_0-000.jpg	connected to tile 047?		2021-03-15 15:54:00	2021-03-15 17:12:00		NO		IN FOCUS
169011836	https://volunteer.ala.org.au/validate/task/169011836	Valid		system	Tile_001-046-000_0-000.jpg	possible microfossil right edge		2021-03-15 17:12:00	2021-03-15 17:12:00		NO		IN FOCUS
169011836	https://volunteer.ala.org.au/validate/task/169011836	Valid		system	Tile_001-046-000_0-000.jpg	Micahel - unknown eukaryotic single-cell organism			2021-03-15 17:12:00		NO		IN FOCUS
169011836	https://volunteer.ala.org.au/validate/task/169011836	Valid		system	Tile_001-046-000_0-000.jpg			2021-03-15 16:54:00	2021-03-15 17:12:00		NO		IN FOCUS
169011799	https://volunteer.ala.org.au/validate/task/169011799	Valid		system	Tile_001-009-000_0-000.jpg	valid		2021-03-15 15:27:00	2021-03-15 18:00:00		NO		IN FOCUS
169011799	https://volunteer.ala.org.au/validate/task/169011799	Valid		system	Tile_001-009-000_0-000.jpg			2021-03-15 16:35:00	2021-03-15 18:00:00		NO		IN FOCUS
169011799	https://volunteer.ala.org.au/validate/task/169011799	Valid		system	Tile_001-009-000_0-000.jpg				2021-03-15 18:00:00		NO		IN FOCUS
169011799	https://volunteer.ala.org.au/validate/task/169011799	Valid		system	Tile_001-009-000_0-000.jpg			2021-03-15 18:00:00	2021-03-15 18:00:00		NO		IN FOCUS
169011802	https://volunteer.ala.org.au/validate/task/169011802	Valid		system	Tile_001-012-000_0-000.jpg	valid		2021-03-15 18:00:00	2021-03-15 18:00:00		NO		IN FOCUS
169011802	https://volunteer.ala.org.au/validate/task/169011802	Valid		system	Tile_001-012-000_0-000.jpg				2021-03-15 18:00:00		NO		IN FOCUS
169011802	https://volunteer.ala.org.au/validate/task/169011802	Valid		system	Tile_001-012-000_0-000.jpg			2021-03-15 16:37:00	2021-03-15 18:00:00		NO		IN FOCUS
169011802	https://volunteer.ala.org.au/validate/task/169011802	Valid		system	Tile_001-012-000_0-000.jpg			2021-03-15 15:28:00	2021-03-15 18:00:00		NO		IN FOCUS
169011806	https://volunteer.ala.org.au/validate/task/169011806	Valid		system	Tile_001-016-000_0-000.jpg	valid		2021-03-15 15:42:00	2021-03-15 18:01:00		NO		IN FOCUS
169011806	https://volunteer.ala.org.au/validate/task/169011806	Valid		system	Tile_001-016-000_0-000.jpg			2021-03-15 15:29:00	2021-03-15 18:01:00		NO		IN FOCUS
169011806	https://volunteer.ala.org.au/validate/task/169011806	Valid		system	Tile_001-016-000_0-000.jpg				2021-03-15 18:01:00		NO		IN FOCUS
169011806	https://volunteer.ala.org.au/validate/task/169011806	Valid		system	Tile_001-016-000_0-000.jpg			2021-03-15 18:01:00	2021-03-15 18:01:00		NO		IN FOCUS
169011808	https://volunteer.ala.org.au/validate/task/169011808	Valid		system	Tile_001-018-000_0-000.jpg	valid		2021-03-15 18:03:00	2021-03-15 18:03:00		NO		IN FOCUS
169011808	https://volunteer.ala.org.au/validate/task/169011808	Valid		system	Tile_001-018-000_0-000.jpg				2021-03-15 18:03:00		NO		IN FOCUS
169011808	https://volunteer.ala.org.au/validate/task/169011808	Valid		system	Tile_001-018-000_0-000.jpg			2021-03-15 15:30:00	2021-03-15 18:03:00		NO		IN FOCUS
169011808	https://volunteer.ala.org.au/validate/task/169011808	Valid		system	Tile_001-018-000_0-000.jpg			2021-03-15 15:45:00	2021-03-15 18:03:00		NO		IN FOCUS
169011810	https://volunteer.ala.org.au/validate/task/169011810	Valid		system	Tile_001-020-000_0-000.jpg	valid		2021-03-15 15:31:00	2021-03-15 18:05:00		NO		IN FOCUS
169011810	https://volunteer.ala.org.au/validate/task/169011810	Valid		system	Tile_001-020-000_0-000.jpg			2021-03-15 15:47:00	2021-03-15 18:05:00		NO		IN FOCUS
169011810	https://volunteer.ala.org.au/validate/task/169011810	Valid		system	Tile_001-020-000_0-000.jpg				2021-03-15 18:05:00		NO		IN FOCUS
169011810	https://volunteer.ala.org.au/validate/task/169011810	Valid		system	Tile_001-020-000_0-000.jpg			2021-03-15 18:05:00	2021-03-15 18:05:00		NO		IN FOCUS
169011811	https://volunteer.ala.org.au/validate/task/169011811	Valid		system	Tile_001-021-000_0-000.jpg	valid			2021-03-15 18:06:00		NO		IN FOCUS
169011811	https://volunteer.ala.org.au/validate/task/169011811	Valid		system	Tile_001-021-000_0-000.jpg			2021-03-15 18:06:00	2021-03-15 18:06:00		NO		IN FOCUS
169011811	https://volunteer.ala.org.au/validate/task/169011811	Valid		system	Tile_001-021-000_0-000.jpg			2021-03-15 15:31:00	2021-03-15 18:06:00		NO		IN FOCUS
169011811	https://volunteer.ala.org.au/validate/task/169011811	Valid		system	Tile_001-021-000_0-000.jpg			2021-03-15 15:49:00	2021-03-15 18:06:00		NO		IN FOCUS
169011812	https://volunteer.ala.org.au/validate/task/169011812	Valid		system	Tile_001-022-000_0-000.jpg			2021-03-15 15:31:00	2021-03-15 18:07:00		NO		IN FOCUS
169011812	https://volunteer.ala.org.au/validate/task/169011812	Valid		system	Tile_001-022-000_0-000.jpg	not likely a pollen/spore		2021-03-15 15:51:00	2021-03-15 18:07:00		NO		IN FOCUS
169011812	https://volunteer.ala.org.au/validate/task/169011812	Valid		system	Tile_001-022-000_0-000.jpg	Mfrese			2021-03-15 18:07:00		NO		IN FOCUS
169011812	https://volunteer.ala.org.au/validate/task/169011812	Valid		system	Tile_001-022-000_0-000.jpg			2021-03-15 18:07:00	2021-03-15 18:07:00		NO		IN FOCUS
169011815	https://volunteer.ala.org.au/validate/task/169011815	Valid		system	Tile_001-025-000_0-000.jpg			2021-03-15 18:08:00	2021-03-15 18:08:00		NO		IN FOCUS
169011815	https://volunteer.ala.org.au/validate/task/169011815	Valid		system	Tile_001-025-000_0-000.jpg	not likely a pollen/spore		2021-03-15 15:55:00	2021-03-15 18:08:00		NO		IN FOCUS
169011815	https://volunteer.ala.org.au/validate/task/169011815	Valid		system	Tile_001-025-000_0-000.jpg				2021-03-15 18:08:00		NO		IN FOCUS
169011815	https://volunteer.ala.org.au/validate/task/169011815	Valid		system	Tile_001-025-000_0-000.jpg			2021-03-15 15:32:00	2021-03-15 18:08:00		NO		IN FOCUS
169011815	https://volunteer.ala.org.au/validate/task/169011815	Valid		system	Tile_001-025-000_0-000.jpg				2021-03-15 18:08:00	1	YES	EDGE	IN FOCUS		Nothofagus pollen
169011822	https://volunteer.ala.org.au/validate/task/169011822	Valid		system	Tile_001-032-000_0-000.jpg	valid		2021-03-15 16:10:00	2021-03-15 18:11:00		NO		IN FOCUS
169011822	https://volunteer.ala.org.au/validate/task/169011822	Valid		system	Tile_001-032-000_0-000.jpg				2021-03-15 18:11:00		NO		IN FOCUS
169011822	https://volunteer.ala.org.au/validate/task/169011822	Valid		system	Tile_001-032-000_0-000.jpg			2021-03-15 18:11:00	2021-03-15 18:11:00		NO		IN FOCUS
169011822	https://volunteer.ala.org.au/validate/task/169011822	Valid		system	Tile_001-032-000_0-000.jpg			2021-03-15 15:46:00	2021-03-15 18:11:00		NO		IN FOCUS
169011828	https://volunteer.ala.org.au/validate/task/169011828	Valid		system	Tile_001-038-000_0-000.jpg	valid		2021-03-15 16:21:00	2021-03-15 18:26:00		NO		IN FOCUS
169011828	https://volunteer.ala.org.au/validate/task/169011828	Valid		system	Tile_001-038-000_0-000.jpg				2021-03-15 18:26:00		NO		IN FOCUS
169011828	https://volunteer.ala.org.au/validate/task/169011828	Valid		system	Tile_001-038-000_0-000.jpg			2021-03-15 15:49:00	2021-03-15 18:26:00		NO		IN FOCUS
169011828	https://volunteer.ala.org.au/validate/task/169011828	Valid		system	Tile_001-038-000_0-000.jpg			2021-03-15 18:26:00	2021-03-15 18:26:00		NO		IN FOCUS
169011834	https://volunteer.ala.org.au/validate/task/169011834	Valid		system	Tile_001-044-000_0-000.jpg	valid		2021-03-15 16:52:00	2021-03-15 18:38:00		NO		IN FOCUS
169011834	https://volunteer.ala.org.au/validate/task/169011834	Valid		system	Tile_001-044-000_0-000.jpg				2021-03-15 18:38:00		NO		IN FOCUS
169011834	https://volunteer.ala.org.au/validate/task/169011834	Valid		system	Tile_001-044-000_0-000.jpg			2021-03-15 18:38:00	2021-03-15 18:38:00		NO		IN FOCUS
169011834	https://volunteer.ala.org.au/validate/task/169011834	Valid		system	Tile_001-044-000_0-000.jpg			2021-03-15 15:53:00	2021-03-15 18:38:00		NO		IN FOCUS
169011835	https://volunteer.ala.org.au/validate/task/169011835	Valid		system	Tile_001-045-000_0-000.jpg	valid		2021-03-15 18:38:00	2021-03-15 18:38:00		NO		IN FOCUS
169011835	https://volunteer.ala.org.au/validate/task/169011835	Valid		system	Tile_001-045-000_0-000.jpg				2021-03-15 18:38:00		NO		IN FOCUS
169011835	https://volunteer.ala.org.au/validate/task/169011835	Valid		system	Tile_001-045-000_0-000.jpg			2021-03-15 16:53:00	2021-03-15 18:38:00		NO		IN FOCUS
169011835	https://volunteer.ala.org.au/validate/task/169011835	Valid		system	Tile_001-045-000_0-000.jpg			2021-03-15 15:53:00	2021-03-15 18:38:00		NO		IN FOCUS
169011838	https://volunteer.ala.org.au/validate/task/169011838	Valid		system	Tile_001-048-000_0-000.jpg	valid			2021-03-15 18:40:00		NO		IN FOCUS
169011838	https://volunteer.ala.org.au/validate/task/169011838	Valid		system	Tile_001-048-000_0-000.jpg			2021-03-15 18:40:00	2021-03-15 18:40:00		NO		IN FOCUS
169011838	https://volunteer.ala.org.au/validate/task/169011838	Valid		system	Tile_001-048-000_0-000.jpg			2021-03-15 15:55:00	2021-03-15 18:40:00		NO		IN FOCUS
169011838	https://volunteer.ala.org.au/validate/task/169011838	Valid		system	Tile_001-048-000_0-000.jpg			2021-03-15 16:59:00	2021-03-15 18:40:00		NO		IN FOCUS
169011839	https://volunteer.ala.org.au/validate/task/169011839	Valid		system	Tile_001-049-000_0-000.jpg	valid			2021-03-15 18:40:00		NO		IN FOCUS
169011839	https://volunteer.ala.org.au/validate/task/169011839	Valid		system	Tile_001-049-000_0-000.jpg			2021-03-15 17:00:00	2021-03-15 18:40:00		NO		IN FOCUS
169011839	https://volunteer.ala.org.au/validate/task/169011839	Valid		system	Tile_001-049-000_0-000.jpg			2021-03-15 16:00:00	2021-03-15 18:40:00		NO		IN FOCUS
169011839	https://volunteer.ala.org.au/validate/task/169011839	Valid		system	Tile_001-049-000_0-000.jpg			2021-03-15 18:40:00	2021-03-15 18:40:00		NO		IN FOCUS
169011840	https://volunteer.ala.org.au/validate/task/169011840	Valid		system	Tile_001-050-000_0-000.jpg	valid		2021-03-15 17:01:00	2021-03-15 18:41:00		NO		IN FOCUS
169011840	https://volunteer.ala.org.au/validate/task/169011840	Valid		system	Tile_001-050-000_0-000.jpg			2021-03-15 18:41:00	2021-03-15 18:41:00		NO		IN FOCUS
169011840	https://volunteer.ala.org.au/validate/task/169011840	Valid		system	Tile_001-050-000_0-000.jpg			2021-03-15 16:00:00	2021-03-15 18:41:00		NO		IN FOCUS
169011840	https://volunteer.ala.org.au/validate/task/169011840	Valid		system	Tile_001-050-000_0-000.jpg				2021-03-15 18:41:00		NO		IN FOCUS
169011841	https://volunteer.ala.org.au/validate/task/169011841	Valid		system	Tile_001-051-000_0-000.jpg	valid		2021-03-15 18:41:00	2021-03-15 18:41:00		NO		IN FOCUS
169011841	https://volunteer.ala.org.au/validate/task/169011841	Valid		system	Tile_001-051-000_0-000.jpg			2021-03-15 16:00:00	2021-03-15 18:41:00		NO		IN FOCUS
169011841	https://volunteer.ala.org.au/validate/task/169011841	Valid		system	Tile_001-051-000_0-000.jpg				2021-03-15 18:41:00		NO		IN FOCUS
169011841	https://volunteer.ala.org.au/validate/task/169011841	Valid		system	Tile_001-051-000_0-000.jpg			2021-03-15 17:07:00	2021-03-15 18:41:00		NO		IN FOCUS
169011842	https://volunteer.ala.org.au/validate/task/169011842	Valid		system	Tile_001-052-000_0-000.jpg	valid			2021-03-15 18:41:00		NO		IN FOCUS
169011842	https://volunteer.ala.org.au/validate/task/169011842	Valid		system	Tile_001-052-000_0-000.jpg			2021-03-15 16:01:00	2021-03-15 18:41:00		NO		IN FOCUS
169011842	https://volunteer.ala.org.au/validate/task/169011842	Valid		system	Tile_001-052-000_0-000.jpg			2021-03-15 18:41:00	2021-03-15 18:41:00		NO		IN FOCUS
169011842	https://volunteer.ala.org.au/validate/task/169011842	Valid		system	Tile_001-052-000_0-000.jpg			2021-03-15 17:09:00	2021-03-15 18:41:00		NO		IN FOCUS
169011844	https://volunteer.ala.org.au/validate/task/169011844	Valid		system	Tile_001-054-000_0-000.jpg	possible middle			2021-03-15 18:41:00		NO		IN FOCUS
169011844	https://volunteer.ala.org.au/validate/task/169011844	Valid		system	Tile_001-054-000_0-000.jpg	not likely a pollen/spore		2021-03-15 18:41:00	2021-03-15 18:41:00		NO		IN FOCUS
169011844	https://volunteer.ala.org.au/validate/task/169011844	Valid		system	Tile_001-054-000_0-000.jpg	Micahel -		2021-03-15 16:02:00	2021-03-15 18:41:00		NO		IN FOCUS
169011844	https://volunteer.ala.org.au/validate/task/169011844	Valid		system	Tile_001-054-000_0-000.jpg			2021-03-15 17:10:00	2021-03-15 18:41:00		NO		IN FOCUS
169011847	https://volunteer.ala.org.au/validate/task/169011847	Valid		system	Tile_001-057-000_0-000.jpg	valid			2021-03-15 18:42:00		NO		IN FOCUS
169011847	https://volunteer.ala.org.au/validate/task/169011847	Valid		system	Tile_001-057-000_0-000.jpg			2021-03-15 18:01:00	2021-03-15 18:42:00		NO		IN FOCUS
169011847	https://volunteer.ala.org.au/validate/task/169011847	Valid		system	Tile_001-057-000_0-000.jpg			2021-03-15 18:42:00	2021-03-15 18:42:00		NO		IN FOCUS
169011847	https://volunteer.ala.org.au/validate/task/169011847	Valid		system	Tile_001-057-000_0-000.jpg			2021-03-15 16:19:00	2021-03-15 18:42:00		NO		IN FOCUS
169011848	https://volunteer.ala.org.au/validate/task/169011848	Valid		system	Tile_001-058-000_0-000.jpg	valid		2021-03-15 18:02:00	2021-03-15 18:42:00		NO		IN FOCUS
169011848	https://volunteer.ala.org.au/validate/task/169011848	Valid		system	Tile_001-058-000_0-000.jpg			2021-03-15 18:42:00	2021-03-15 18:42:00		NO		IN FOCUS
169011848	https://volunteer.ala.org.au/validate/task/169011848	Valid		system	Tile_001-058-000_0-000.jpg				2021-03-15 18:42:00		NO		IN FOCUS
169011848	https://volunteer.ala.org.au/validate/task/169011848	Valid		system	Tile_001-058-000_0-000.jpg			2021-03-15 16:20:00	2021-03-15 18:42:00		NO		IN FOCUS
169011843	https://volunteer.ala.org.au/validate/task/169011843	Valid		system	Tile_001-053-000_0-000.jpg	valid		2021-03-15 16:01:00	2021-03-15 19:33:00		NO		IN FOCUS
169011843	https://volunteer.ala.org.au/validate/task/169011843	Valid		system	Tile_001-053-000_0-000.jpg			2021-03-15 18:41:00	2021-03-15 19:33:00		NO		IN FOCUS
169011843	https://volunteer.ala.org.au/validate/task/169011843	Valid		system	Tile_001-053-000_0-000.jpg				2021-03-15 19:33:00		NO		IN FOCUS
169011843	https://volunteer.ala.org.au/validate/task/169011843	Valid		system	Tile_001-053-000_0-000.jpg			2021-03-15 19:33:00	2021-03-15 19:33:00		NO		IN FOCUS
169011845	https://volunteer.ala.org.au/validate/task/169011845	Valid		system	Tile_001-055-000_0-000.jpg	valid		2021-03-15 18:42:00	2021-03-15 19:33:00		NO		IN FOCUS
169011845	https://volunteer.ala.org.au/validate/task/169011845	Valid		system	Tile_001-055-000_0-000.jpg			2021-03-15 17:59:00	2021-03-15 19:33:00		NO		IN FOCUS
169011845	https://volunteer.ala.org.au/validate/task/169011845	Valid		system	Tile_001-055-000_0-000.jpg			2021-03-15 19:33:00	2021-03-15 19:33:00		NO		IN FOCUS
169011845	https://volunteer.ala.org.au/validate/task/169011845	Valid		system	Tile_001-055-000_0-000.jpg				2021-03-15 19:33:00		NO		IN FOCUS
169011845	https://volunteer.ala.org.au/validate/task/169011845	Valid		system	Tile_001-055-000_0-000.jpg			2021-03-15 16:02:00	2021-03-15 19:33:00		NO
169011846	https://volunteer.ala.org.au/validate/task/169011846	Valid		system	Tile_001-056-000_0-000.jpg	valid			2021-03-15 19:33:00		NO		IN FOCUS
169011846	https://volunteer.ala.org.au/validate/task/169011846	Valid		system	Tile_001-056-000_0-000.jpg			2021-03-15 18:42:00	2021-03-15 19:33:00		NO		IN FOCUS
169011846	https://volunteer.ala.org.au/validate/task/169011846	Valid		system	Tile_001-056-000_0-000.jpg			2021-03-15 16:19:00	2021-03-15 19:33:00		NO		IN FOCUS
169011846	https://volunteer.ala.org.au/validate/task/169011846	Valid		system	Tile_001-056-000_0-000.jpg			2021-03-15 19:33:00	2021-03-15 19:33:00		NO		IN FOCUS
169011859	https://volunteer.ala.org.au/validate/task/169011859	Valid		system	Tile_002-009-000_0-000.jpg	valid			2021-03-15 19:40:00		NO		IN FOCUS
169011859	https://volunteer.ala.org.au/validate/task/169011859	Valid		system	Tile_002-009-000_0-000.jpg			2021-03-15 18:47:00	2021-03-15 19:40:00		NO		IN FOCUS
169011859	https://volunteer.ala.org.au/validate/task/169011859	Valid		system	Tile_002-009-000_0-000.jpg			2021-03-15 19:40:00	2021-03-15 19:40:00		NO		IN FOCUS
169011859	https://volunteer.ala.org.au/validate/task/169011859	Valid		system	Tile_002-009-000_0-000.jpg			2021-03-15 18:13:00	2021-03-15 19:40:00		NO		IN FOCUS
169011860	https://volunteer.ala.org.au/validate/task/169011860	Valid		system	Tile_002-010-000_0-000.jpg	valid		2021-03-15 18:13:00	2021-03-15 19:40:00		NO		IN FOCUS
169011860	https://volunteer.ala.org.au/validate/task/169011860	Valid		system	Tile_002-010-000_0-000.jpg			2021-03-15 19:40:00	2021-03-15 19:40:00		NO		IN FOCUS
169011860	https://volunteer.ala.org.au/validate/task/169011860	Valid		system	Tile_002-010-000_0-000.jpg				2021-03-15 19:40:00		NO		IN FOCUS
169011860	https://volunteer.ala.org.au/validate/task/169011860	Valid		system	Tile_002-010-000_0-000.jpg			2021-03-15 18:48:00	2021-03-15 19:40:00		NO		IN FOCUS
169011862	https://volunteer.ala.org.au/validate/task/169011862	Valid		system	Tile_002-012-000_0-000.jpg	valid		2021-03-15 18:16:00	2021-03-15 19:40:00		NO		IN FOCUS
169011862	https://volunteer.ala.org.au/validate/task/169011862	Valid		system	Tile_002-012-000_0-000.jpg			2021-03-15 18:48:00	2021-03-15 19:40:00		NO		IN FOCUS
169011862	https://volunteer.ala.org.au/validate/task/169011862	Valid		system	Tile_002-012-000_0-000.jpg				2021-03-15 19:40:00		NO		IN FOCUS
169011862	https://volunteer.ala.org.au/validate/task/169011862	Valid		system	Tile_002-012-000_0-000.jpg			2021-03-15 19:40:00	2021-03-15 19:40:00		NO		IN FOCUS
169011863	https://volunteer.ala.org.au/validate/task/169011863	Valid		system	Tile_002-013-000_0-000.jpg	valid		2021-03-15 19:41:00	2021-03-15 19:41:00		NO		IN FOCUS
169011863	https://volunteer.ala.org.au/validate/task/169011863	Valid		system	Tile_002-013-000_0-000.jpg				2021-03-15 19:41:00		NO		IN FOCUS
169011863	https://volunteer.ala.org.au/validate/task/169011863	Valid		system	Tile_002-013-000_0-000.jpg			2021-03-15 18:48:00	2021-03-15 19:41:00		NO		IN FOCUS
169011863	https://volunteer.ala.org.au/validate/task/169011863	Valid		system	Tile_002-013-000_0-000.jpg			2021-03-15 18:17:00	2021-03-15 19:41:00		NO		IN FOCUS
169011854	https://volunteer.ala.org.au/validate/task/169011854	Valid		system	Tile_002-004-000_0-000.jpg	valid		2021-03-15 19:37:00	2021-03-15 22:38:00		NO		IN FOCUS
169011854	https://volunteer.ala.org.au/validate/task/169011854	Valid		system	Tile_002-004-000_0-000.jpg			2021-03-15 18:47:00	2021-03-15 22:38:00		NO		IN FOCUS
169011854	https://volunteer.ala.org.au/validate/task/169011854	Valid		system	Tile_002-004-000_0-000.jpg				2021-03-15 22:38:00		NO		IN FOCUS
169011854	https://volunteer.ala.org.au/validate/task/169011854	Valid		system	Tile_002-004-000_0-000.jpg			2021-03-15 22:38:00	2021-03-15 22:38:00		NO		IN FOCUS
169011855	https://volunteer.ala.org.au/validate/task/169011855	Valid		system	Tile_002-005-000_0-000.jpg	valid			2021-03-15 22:39:00		NO		IN FOCUS
169011855	https://volunteer.ala.org.au/validate/task/169011855	Valid		system	Tile_002-005-000_0-000.jpg			2021-03-15 22:39:00	2021-03-15 22:39:00		NO		IN FOCUS
169011855	https://volunteer.ala.org.au/validate/task/169011855	Valid		system	Tile_002-005-000_0-000.jpg			2021-03-15 19:37:00	2021-03-15 22:39:00		NO		IN FOCUS
169011855	https://volunteer.ala.org.au/validate/task/169011855	Valid		system	Tile_002-005-000_0-000.jpg			2021-03-15 18:47:00	2021-03-15 22:39:00		NO		IN FOCUS
169011857	https://volunteer.ala.org.au/validate/task/169011857	Valid		system	Tile_002-007-000_0-000.jpg	valid		2021-03-15 22:39:00	2021-03-15 22:39:00		NO		IN FOCUS
169011857	https://volunteer.ala.org.au/validate/task/169011857	Valid		system	Tile_002-007-000_0-000.jpg				2021-03-15 22:39:00		NO		IN FOCUS
169011857	https://volunteer.ala.org.au/validate/task/169011857	Valid		system	Tile_002-007-000_0-000.jpg			2021-03-15 18:47:00	2021-03-15 22:39:00		NO		IN FOCUS
169011857	https://volunteer.ala.org.au/validate/task/169011857	Valid		system	Tile_002-007-000_0-000.jpg			2021-03-15 18:11:00	2021-03-15 22:39:00		NO		IN FOCUS
169011864	https://volunteer.ala.org.au/validate/task/169011864	Valid		system	Tile_002-014-000_0-000.jpg	valid		2021-03-15 22:40:00	2021-03-15 22:40:00		NO		IN FOCUS
169011864	https://volunteer.ala.org.au/validate/task/169011864	Valid		system	Tile_002-014-000_0-000.jpg			2021-03-15 19:41:00	2021-03-15 22:40:00		NO		IN FOCUS
169011864	https://volunteer.ala.org.au/validate/task/169011864	Valid		system	Tile_002-014-000_0-000.jpg				2021-03-15 22:40:00		NO		IN FOCUS
169011864	https://volunteer.ala.org.au/validate/task/169011864	Valid		system	Tile_002-014-000_0-000.jpg			2021-03-15 18:49:00	2021-03-15 22:40:00		NO		IN FOCUS
169011866	https://volunteer.ala.org.au/validate/task/169011866	Valid		system	Tile_002-016-000_0-000.jpg	valid		2021-03-15 19:41:00	2021-03-15 22:40:00		NO		IN FOCUS
169011866	https://volunteer.ala.org.au/validate/task/169011866	Valid		system	Tile_002-016-000_0-000.jpg			2021-03-15 18:49:00	2021-03-15 22:40:00		NO		IN FOCUS
169011866	https://volunteer.ala.org.au/validate/task/169011866	Valid		system	Tile_002-016-000_0-000.jpg			2021-03-15 22:40:00	2021-03-15 22:40:00		NO		IN FOCUS
169011866	https://volunteer.ala.org.au/validate/task/169011866	Valid		system	Tile_002-016-000_0-000.jpg				2021-03-15 22:40:00		NO		IN FOCUS
169011868	https://volunteer.ala.org.au/validate/task/169011868	Valid		system	Tile_002-018-000_0-000.jpg	valid		2021-03-15 22:41:00	2021-03-15 22:41:00		NO		IN FOCUS
169011868	https://volunteer.ala.org.au/validate/task/169011868	Valid		system	Tile_002-018-000_0-000.jpg				2021-03-15 22:41:00		NO		IN FOCUS
169011868	https://volunteer.ala.org.au/validate/task/169011868	Valid		system	Tile_002-018-000_0-000.jpg			2021-03-15 19:42:00	2021-03-15 22:41:00		NO		IN FOCUS
169011868	https://volunteer.ala.org.au/validate/task/169011868	Valid		system	Tile_002-018-000_0-000.jpg			2021-03-15 18:49:00	2021-03-15 22:41:00		NO		IN FOCUS
169011870	https://volunteer.ala.org.au/validate/task/169011870	Valid		system	Tile_002-020-000_0-000.jpg	valid		2021-03-15 22:41:00	2021-03-15 22:41:00		NO		IN FOCUS
169011870	https://volunteer.ala.org.au/validate/task/169011870	Valid		system	Tile_002-020-000_0-000.jpg				2021-03-15 22:41:00		NO		IN FOCUS
169011870	https://volunteer.ala.org.au/validate/task/169011870	Valid		system	Tile_002-020-000_0-000.jpg			2021-03-15 18:49:00	2021-03-15 22:41:00		NO		IN FOCUS
169011870	https://volunteer.ala.org.au/validate/task/169011870	Valid		system	Tile_002-020-000_0-000.jpg			2021-03-15 19:43:00	2021-03-15 22:41:00		NO		IN FOCUS
169011871	https://volunteer.ala.org.au/validate/task/169011871	Valid		system	Tile_002-021-000_0-000.jpg	possible nothofagus middle right		2021-03-15 19:43:00	2021-03-15 22:41:00		NO		IN FOCUS
169011871	https://volunteer.ala.org.au/validate/task/169011871	Valid		system	Tile_002-021-000_0-000.jpg	possibly connected to 002-022		2021-03-15 22:41:00	2021-03-15 22:41:00		NO		IN FOCUS
169011871	https://volunteer.ala.org.au/validate/task/169011871	Valid		system	Tile_002-021-000_0-000.jpg	none - Michael			2021-03-15 22:41:00		NO		IN FOCUS
169011871	https://volunteer.ala.org.au/validate/task/169011871	Valid		system	Tile_002-021-000_0-000.jpg			2021-03-15 18:50:00	2021-03-15 22:41:00		NO		IN FOCUS
169011873	https://volunteer.ala.org.au/validate/task/169011873	Valid		system	Tile_002-023-000_0-000.jpg	valid		2021-03-15 18:50:00	2021-03-15 22:42:00		NO		IN FOCUS
169011873	https://volunteer.ala.org.au/validate/task/169011873	Valid		system	Tile_002-023-000_0-000.jpg				2021-03-15 22:42:00		NO		IN FOCUS
169011873	https://volunteer.ala.org.au/validate/task/169011873	Valid		system	Tile_002-023-000_0-000.jpg			2021-03-15 19:43:00	2021-03-15 22:42:00		NO		IN FOCUS
169011873	https://volunteer.ala.org.au/validate/task/169011873	Valid		system	Tile_002-023-000_0-000.jpg			2021-03-15 22:42:00	2021-03-15 22:42:00		NO		IN FOCUS
169011874	https://volunteer.ala.org.au/validate/task/169011874	Valid		system	Tile_002-024-000_0-000.jpg	valid		2021-03-15 22:42:00	2021-03-15 22:42:00		NO		IN FOCUS
169011874	https://volunteer.ala.org.au/validate/task/169011874	Valid		system	Tile_002-024-000_0-000.jpg				2021-03-15 22:42:00		NO		IN FOCUS
169011874	https://volunteer.ala.org.au/validate/task/169011874	Valid		system	Tile_002-024-000_0-000.jpg			2021-03-15 19:44:00	2021-03-15 22:42:00		NO		IN FOCUS
169011874	https://volunteer.ala.org.au/validate/task/169011874	Valid		system	Tile_002-024-000_0-000.jpg			2021-03-15 18:50:00	2021-03-15 22:42:00		NO		IN FOCUS
169011875	https://volunteer.ala.org.au/validate/task/169011875	Valid		system	Tile_002-025-000_0-000.jpg	check with expert		2021-03-15 18:50:00	2021-03-15 22:46:00		NO		IN FOCUS
169011875	https://volunteer.ala.org.au/validate/task/169011875	Valid		system	Tile_002-025-000_0-000.jpg	possible nothofagus		2021-03-15 22:46:00	2021-03-15 22:46:00		NO		IN FOCUS
169011875	https://volunteer.ala.org.au/validate/task/169011875	Valid		system	Tile_002-025-000_0-000.jpg	none - Michael			2021-03-15 22:46:00		NO		IN FOCUS
169011875	https://volunteer.ala.org.au/validate/task/169011875	Valid		system	Tile_002-025-000_0-000.jpg			2021-03-15 19:44:00	2021-03-15 22:46:00		NO		IN FOCUS
169011878	https://volunteer.ala.org.au/validate/task/169011878	Valid		system	Tile_002-028-000_0-000.jpg	valid			2021-03-15 23:56:00		NO		IN FOCUS
169011878	https://volunteer.ala.org.au/validate/task/169011878	Valid		system	Tile_002-028-000_0-000.jpg			2021-03-15 23:56:00	2021-03-15 23:56:00		NO		IN FOCUS
169011878	https://volunteer.ala.org.au/validate/task/169011878	Valid		system	Tile_002-028-000_0-000.jpg			2021-03-15 19:45:00	2021-03-15 23:56:00		NO		IN FOCUS
169011878	https://volunteer.ala.org.au/validate/task/169011878	Valid		system	Tile_002-028-000_0-000.jpg			2021-03-15 18:51:00	2021-03-15 23:56:00		NO		IN FOCUS
169011865	https://volunteer.ala.org.au/validate/task/169011865	Valid		system	Tile_002-015-000_0-000.jpg	valid		2021-03-15 22:40:00	2021-03-16 06:25:00		NO		IN FOCUS
169011865	https://volunteer.ala.org.au/validate/task/169011865	Valid		system	Tile_002-015-000_0-000.jpg			2021-03-15 18:49:00	2021-03-16 06:25:00		NO		IN FOCUS
169011865	https://volunteer.ala.org.au/validate/task/169011865	Valid		system	Tile_002-015-000_0-000.jpg			2021-03-16 06:25:00	2021-03-16 06:25:00		NO		IN FOCUS
169011865	https://volunteer.ala.org.au/validate/task/169011865	Valid		system	Tile_002-015-000_0-000.jpg				2021-03-16 06:25:00		NO		IN FOCUS
169011867	https://volunteer.ala.org.au/validate/task/169011867	Valid		system	Tile_002-017-000_0-000.jpg	valid			2021-03-16 06:26:00		NO		IN FOCUS
169011867	https://volunteer.ala.org.au/validate/task/169011867	Valid		system	Tile_002-017-000_0-000.jpg			2021-03-16 06:26:00	2021-03-16 06:26:00		NO		IN FOCUS
169011867	https://volunteer.ala.org.au/validate/task/169011867	Valid		system	Tile_002-017-000_0-000.jpg			2021-03-15 22:41:00	2021-03-16 06:26:00		NO		IN FOCUS
169011867	https://volunteer.ala.org.au/validate/task/169011867	Valid		system	Tile_002-017-000_0-000.jpg			2021-03-15 19:42:00	2021-03-16 06:26:00		NO		IN FOCUS
169011879	https://volunteer.ala.org.au/validate/task/169011879	Valid		system	Tile_002-029-000_0-000.jpg	possible nothofagus? right middle		2021-03-15 19:45:00	2021-03-16 06:30:00		NO		IN FOCUS
169011879	https://volunteer.ala.org.au/validate/task/169011879	Valid		system	Tile_002-029-000_0-000.jpg	none - Michael		2021-03-15 18:51:00	2021-03-16 06:30:00		NO		IN FOCUS
169011879	https://volunteer.ala.org.au/validate/task/169011879	Valid		system	Tile_002-029-000_0-000.jpg				2021-03-16 06:30:00		NO		IN FOCUS
169011879	https://volunteer.ala.org.au/validate/task/169011879	Valid		system	Tile_002-029-000_0-000.jpg			2021-03-16 06:30:00	2021-03-16 06:30:00		NO		IN FOCUS
169011880	https://volunteer.ala.org.au/validate/task/169011880	Valid		system	Tile_002-030-000_0-000.jpg	valid			2021-03-16 06:30:00		NO		IN FOCUS
169011880	https://volunteer.ala.org.au/validate/task/169011880	Valid		system	Tile_002-030-000_0-000.jpg			2021-03-15 19:46:00	2021-03-16 06:30:00		NO		IN FOCUS
169011880	https://volunteer.ala.org.au/validate/task/169011880	Valid		system	Tile_002-030-000_0-000.jpg			2021-03-16 06:30:00	2021-03-16 06:30:00		NO		IN FOCUS
169011880	https://volunteer.ala.org.au/validate/task/169011880	Valid		system	Tile_002-030-000_0-000.jpg			2021-03-15 18:51:00	2021-03-16 06:30:00		NO		IN FOCUS
169011881	https://volunteer.ala.org.au/validate/task/169011881	Valid		system	Tile_002-031-000_0-000.jpg	valid		2021-03-15 19:46:00	2021-03-16 06:31:00				OUT OF FOCUS
169011881	https://volunteer.ala.org.au/validate/task/169011881	Valid		system	Tile_002-031-000_0-000.jpg			2021-03-16 06:31:00	2021-03-16 06:31:00				OUT OF FOCUS
169011881	https://volunteer.ala.org.au/validate/task/169011881	Valid		system	Tile_002-031-000_0-000.jpg			2021-03-15 18:52:00	2021-03-16 06:31:00				OUT OF FOCUS
169011881	https://volunteer.ala.org.au/validate/task/169011881	Valid		system	Tile_002-031-000_0-000.jpg				2021-03-16 06:31:00				OUT OF FOCUS
169011882	https://volunteer.ala.org.au/validate/task/169011882	Valid		system	Tile_002-032-000_0-000.jpg	valid		2021-03-15 18:52:00	2021-03-16 06:31:00		NO		IN FOCUS
169011882	https://volunteer.ala.org.au/validate/task/169011882	Valid		system	Tile_002-032-000_0-000.jpg			2021-03-15 19:46:00	2021-03-16 06:31:00		NO		IN FOCUS
169011882	https://volunteer.ala.org.au/validate/task/169011882	Valid		system	Tile_002-032-000_0-000.jpg			2021-03-16 06:31:00	2021-03-16 06:31:00		NO		IN FOCUS
169011882	https://volunteer.ala.org.au/validate/task/169011882	Valid		system	Tile_002-032-000_0-000.jpg				2021-03-16 06:31:00		NO		IN FOCUS
169011883	https://volunteer.ala.org.au/validate/task/169011883	Valid		system	Tile_002-033-000_0-000.jpg	valid		2021-03-16 06:32:00	2021-03-16 06:32:00		NO		IN FOCUS
169011883	https://volunteer.ala.org.au/validate/task/169011883	Valid		system	Tile_002-033-000_0-000.jpg				2021-03-16 06:32:00		NO		IN FOCUS
169011883	https://volunteer.ala.org.au/validate/task/169011883	Valid		system	Tile_002-033-000_0-000.jpg			2021-03-15 18:52:00	2021-03-16 06:32:00		NO		IN FOCUS
169011883	https://volunteer.ala.org.au/validate/task/169011883	Valid		system	Tile_002-033-000_0-000.jpg			2021-03-15 19:47:00	2021-03-16 06:32:00		NO		IN FOCUS
169011884	https://volunteer.ala.org.au/validate/task/169011884	Valid		system	Tile_002-034-000_0-000.jpg	valid		2021-03-15 19:47:00	2021-03-16 08:34:00		NO		IN FOCUS
169011884	https://volunteer.ala.org.au/validate/task/169011884	Valid		system	Tile_002-034-000_0-000.jpg			2021-03-15 18:52:00	2021-03-16 08:34:00		NO		IN FOCUS
169011884	https://volunteer.ala.org.au/validate/task/169011884	Valid		system	Tile_002-034-000_0-000.jpg				2021-03-16 08:34:00		NO		IN FOCUS
169011884	https://volunteer.ala.org.au/validate/task/169011884	Valid		system	Tile_002-034-000_0-000.jpg			2021-03-16 08:34:00	2021-03-16 08:34:00		NO		IN FOCUS
169011885	https://volunteer.ala.org.au/validate/task/169011885	Valid		system	Tile_002-035-000_0-000.jpg	valid		2021-03-16 08:34:00	2021-03-16 08:34:00		NO		IN FOCUS
169011885	https://volunteer.ala.org.au/validate/task/169011885	Valid		system	Tile_002-035-000_0-000.jpg			2021-03-15 19:48:00	2021-03-16 08:34:00		NO		IN FOCUS
169011885	https://volunteer.ala.org.au/validate/task/169011885	Valid		system	Tile_002-035-000_0-000.jpg				2021-03-16 08:34:00		NO		IN FOCUS
169011885	https://volunteer.ala.org.au/validate/task/169011885	Valid		system	Tile_002-035-000_0-000.jpg			2021-03-15 18:52:00	2021-03-16 08:34:00		NO		IN FOCUS
169011886	https://volunteer.ala.org.au/validate/task/169011886	Valid		system	Tile_002-036-000_0-000.jpg	valid		2021-03-15 18:53:00	2021-03-16 08:35:00		NO		IN FOCUS
169011886	https://volunteer.ala.org.au/validate/task/169011886	Valid		system	Tile_002-036-000_0-000.jpg			2021-03-16 08:35:00	2021-03-16 08:35:00		NO		IN FOCUS
169011886	https://volunteer.ala.org.au/validate/task/169011886	Valid		system	Tile_002-036-000_0-000.jpg			2021-03-15 19:48:00	2021-03-16 08:35:00		NO		IN FOCUS
169011886	https://volunteer.ala.org.au/validate/task/169011886	Valid		system	Tile_002-036-000_0-000.jpg				2021-03-16 08:35:00		NO		IN FOCUS
169011887	https://volunteer.ala.org.au/validate/task/169011887	Valid		system	Tile_002-037-000_0-000.jpg	valid		2021-03-16 08:35:00	2021-03-16 08:35:00		NO		IN FOCUS
169011887	https://volunteer.ala.org.au/validate/task/169011887	Valid		system	Tile_002-037-000_0-000.jpg			2021-03-15 19:49:00	2021-03-16 08:35:00		NO		IN FOCUS
169011887	https://volunteer.ala.org.au/validate/task/169011887	Valid		system	Tile_002-037-000_0-000.jpg				2021-03-16 08:35:00		NO		IN FOCUS
169011887	https://volunteer.ala.org.au/validate/task/169011887	Valid		system	Tile_002-037-000_0-000.jpg			2021-03-15 18:53:00	2021-03-16 08:35:00		NO		IN FOCUS
169011888	https://volunteer.ala.org.au/validate/task/169011888	Valid		system	Tile_002-038-000_0-000.jpg	valid		2021-03-16 08:36:00	2021-03-16 08:36:00		NO		IN FOCUS
169011888	https://volunteer.ala.org.au/validate/task/169011888	Valid		system	Tile_002-038-000_0-000.jpg				2021-03-16 08:36:00		NO		IN FOCUS
169011888	https://volunteer.ala.org.au/validate/task/169011888	Valid		system	Tile_002-038-000_0-000.jpg			2021-03-15 18:53:00	2021-03-16 08:36:00		NO		IN FOCUS
169011888	https://volunteer.ala.org.au/validate/task/169011888	Valid		system	Tile_002-038-000_0-000.jpg			2021-03-15 19:49:00	2021-03-16 08:36:00		NO		IN FOCUS
169011889	https://volunteer.ala.org.au/validate/task/169011889	Valid		system	Tile_002-039-000_0-000.jpg	valid		2021-03-15 18:53:00	2021-03-16 08:36:00		NO		IN FOCUS
169011889	https://volunteer.ala.org.au/validate/task/169011889	Valid		system	Tile_002-039-000_0-000.jpg				2021-03-16 08:36:00		NO		IN FOCUS
169011889	https://volunteer.ala.org.au/validate/task/169011889	Valid		system	Tile_002-039-000_0-000.jpg			2021-03-15 19:50:00	2021-03-16 08:36:00		NO		IN FOCUS
169011889	https://volunteer.ala.org.au/validate/task/169011889	Valid		system	Tile_002-039-000_0-000.jpg			2021-03-16 08:36:00	2021-03-16 08:36:00		NO		IN FOCUS
169011890	https://volunteer.ala.org.au/validate/task/169011890	Valid		system	Tile_002-040-000_0-000.jpg	valid			2021-03-16 08:37:00		NO		IN FOCUS
169011890	https://volunteer.ala.org.au/validate/task/169011890	Valid		system	Tile_002-040-000_0-000.jpg			2021-03-16 08:37:00	2021-03-16 08:37:00		NO		IN FOCUS
169011890	https://volunteer.ala.org.au/validate/task/169011890	Valid		system	Tile_002-040-000_0-000.jpg			2021-03-15 18:53:00	2021-03-16 08:37:00		NO		IN FOCUS
169011890	https://volunteer.ala.org.au/validate/task/169011890	Valid		system	Tile_002-040-000_0-000.jpg			2021-03-15 19:50:00	2021-03-16 08:37:00		NO		IN FOCUS
169011891	https://volunteer.ala.org.au/validate/task/169011891	Valid		system	Tile_002-041-000_0-000.jpg	valid			2021-03-16 08:37:00		NO		IN FOCUS
169011891	https://volunteer.ala.org.au/validate/task/169011891	Valid		system	Tile_002-041-000_0-000.jpg			2021-03-16 08:37:00	2021-03-16 08:37:00		NO		IN FOCUS
169011891	https://volunteer.ala.org.au/validate/task/169011891	Valid		system	Tile_002-041-000_0-000.jpg			2021-03-15 19:51:00	2021-03-16 08:37:00		NO		IN FOCUS
169011891	https://volunteer.ala.org.au/validate/task/169011891	Valid		system	Tile_002-041-000_0-000.jpg			2021-03-15 18:54:00	2021-03-16 08:37:00		NO		IN FOCUS
169011892	https://volunteer.ala.org.au/validate/task/169011892	Valid		system	Tile_002-042-000_0-000.jpg	valid		2021-03-15 18:54:00	2021-03-16 08:38:00		NO		IN FOCUS
169011892	https://volunteer.ala.org.au/validate/task/169011892	Valid		system	Tile_002-042-000_0-000.jpg				2021-03-16 08:38:00		NO		IN FOCUS
169011892	https://volunteer.ala.org.au/validate/task/169011892	Valid		system	Tile_002-042-000_0-000.jpg			2021-03-16 08:38:00	2021-03-16 08:38:00		NO		IN FOCUS
169011892	https://volunteer.ala.org.au/validate/task/169011892	Valid		system	Tile_002-042-000_0-000.jpg			2021-03-15 19:51:00	2021-03-16 08:38:00		NO		IN FOCUS
169011893	https://volunteer.ala.org.au/validate/task/169011893	Valid		system	Tile_002-043-000_0-000.jpg	valid		2021-03-16 08:38:00	2021-03-16 08:38:00		NO		IN FOCUS
169011893	https://volunteer.ala.org.au/validate/task/169011893	Valid		system	Tile_002-043-000_0-000.jpg				2021-03-16 08:38:00		NO		IN FOCUS
169011893	https://volunteer.ala.org.au/validate/task/169011893	Valid		system	Tile_002-043-000_0-000.jpg			2021-03-15 19:51:00	2021-03-16 08:38:00		NO		IN FOCUS
169011893	https://volunteer.ala.org.au/validate/task/169011893	Valid		system	Tile_002-043-000_0-000.jpg			2021-03-15 18:54:00	2021-03-16 08:38:00		NO		IN FOCUS
169011894	https://volunteer.ala.org.au/validate/task/169011894	Valid		system	Tile_002-044-000_0-000.jpg	valid		2021-03-15 19:52:00	2021-03-16 08:38:00		NO		IN FOCUS
169011894	https://volunteer.ala.org.au/validate/task/169011894	Valid		system	Tile_002-044-000_0-000.jpg			2021-03-16 08:38:00	2021-03-16 08:38:00		NO		IN FOCUS
169011894	https://volunteer.ala.org.au/validate/task/169011894	Valid		system	Tile_002-044-000_0-000.jpg			2021-03-15 18:54:00	2021-03-16 08:38:00		NO		IN FOCUS
169011894	https://volunteer.ala.org.au/validate/task/169011894	Valid		system	Tile_002-044-000_0-000.jpg				2021-03-16 08:38:00		NO		IN FOCUS
169011895	https://volunteer.ala.org.au/validate/task/169011895	Valid		system	Tile_002-045-000_0-000.jpg	valid		2021-03-15 18:54:00	2021-03-16 08:38:00		NO		IN FOCUS
169011895	https://volunteer.ala.org.au/validate/task/169011895	Valid		system	Tile_002-045-000_0-000.jpg			2021-03-16 08:38:00	2021-03-16 08:38:00		NO		IN FOCUS
169011895	https://volunteer.ala.org.au/validate/task/169011895	Valid		system	Tile_002-045-000_0-000.jpg				2021-03-16 08:38:00		NO		IN FOCUS
169011895	https://volunteer.ala.org.au/validate/task/169011895	Valid		system	Tile_002-045-000_0-000.jpg			2021-03-15 19:52:00	2021-03-16 08:38:00		NO		IN FOCUS
169011897	https://volunteer.ala.org.au/validate/task/169011897	Valid		system	Tile_002-047-000_0-000.jpg	valid		2021-03-15 18:55:00	2021-03-16 08:39:00		NO		IN FOCUS
169011897	https://volunteer.ala.org.au/validate/task/169011897	Valid		system	Tile_002-047-000_0-000.jpg			2021-03-15 19:53:00	2021-03-16 08:39:00		NO		IN FOCUS
169011897	https://volunteer.ala.org.au/validate/task/169011897	Valid		system	Tile_002-047-000_0-000.jpg				2021-03-16 08:39:00		NO		IN FOCUS
169011897	https://volunteer.ala.org.au/validate/task/169011897	Valid		system	Tile_002-047-000_0-000.jpg			2021-03-16 08:39:00	2021-03-16 08:39:00		NO		IN FOCUS
169011898	https://volunteer.ala.org.au/validate/task/169011898	Valid		system	Tile_002-048-000_0-000.jpg	valid			2021-03-16 08:40:00		NO		IN FOCUS
169011898	https://volunteer.ala.org.au/validate/task/169011898	Valid		system	Tile_002-048-000_0-000.jpg			2021-03-16 08:40:00	2021-03-16 08:40:00		NO		IN FOCUS
169011898	https://volunteer.ala.org.au/validate/task/169011898	Valid		system	Tile_002-048-000_0-000.jpg			2021-03-15 19:53:00	2021-03-16 08:40:00		NO		IN FOCUS
169011898	https://volunteer.ala.org.au/validate/task/169011898	Valid		system	Tile_002-048-000_0-000.jpg			2021-03-15 18:55:00	2021-03-16 08:40:00		NO		IN FOCUS
169011899	https://volunteer.ala.org.au/validate/task/169011899	Valid		system	Tile_002-049-000_0-000.jpg	valid		2021-03-15 19:53:00	2021-03-16 08:40:00		NO		IN FOCUS
169011899	https://volunteer.ala.org.au/validate/task/169011899	Valid		system	Tile_002-049-000_0-000.jpg			2021-03-16 08:40:00	2021-03-16 08:40:00		NO		IN FOCUS
169011899	https://volunteer.ala.org.au/validate/task/169011899	Valid		system	Tile_002-049-000_0-000.jpg				2021-03-16 08:40:00		NO		IN FOCUS
169011899	https://volunteer.ala.org.au/validate/task/169011899	Valid		system	Tile_002-049-000_0-000.jpg			2021-03-15 18:55:00	2021-03-16 08:40:00		NO		IN FOCUS
169011900	https://volunteer.ala.org.au/validate/task/169011900	Valid		system	Tile_002-050-000_0-000.jpg	valid		2021-03-15 18:55:00	2021-03-16 08:40:00		NO		IN FOCUS
169011900	https://volunteer.ala.org.au/validate/task/169011900	Valid		system	Tile_002-050-000_0-000.jpg			2021-03-15 19:54:00	2021-03-16 08:40:00		NO		IN FOCUS
169011900	https://volunteer.ala.org.au/validate/task/169011900	Valid		system	Tile_002-050-000_0-000.jpg			2021-03-16 08:40:00	2021-03-16 08:40:00		NO		IN FOCUS
169011900	https://volunteer.ala.org.au/validate/task/169011900	Valid		system	Tile_002-050-000_0-000.jpg				2021-03-16 08:40:00		NO		IN FOCUS
169011901	https://volunteer.ala.org.au/validate/task/169011901	Valid		system	Tile_002-051-000_0-000.jpg	valid		2021-03-15 18:55:00	2021-03-16 08:41:00		NO		IN FOCUS
169011901	https://volunteer.ala.org.au/validate/task/169011901	Valid		system	Tile_002-051-000_0-000.jpg			2021-03-15 19:54:00	2021-03-16 08:41:00		NO		IN FOCUS
169011901	https://volunteer.ala.org.au/validate/task/169011901	Valid		system	Tile_002-051-000_0-000.jpg				2021-03-16 08:41:00		NO		IN FOCUS
169011901	https://volunteer.ala.org.au/validate/task/169011901	Valid		system	Tile_002-051-000_0-000.jpg			2021-03-16 08:41:00	2021-03-16 08:41:00		NO		IN FOCUS
169011903	https://volunteer.ala.org.au/validate/task/169011903	Valid		system	Tile_002-053-000_0-000.jpg	valid			2021-03-16 08:42:00		NO		IN FOCUS
169011903	https://volunteer.ala.org.au/validate/task/169011903	Valid		system	Tile_002-053-000_0-000.jpg			2021-03-16 08:42:00	2021-03-16 08:42:00		NO		IN FOCUS
169011903	https://volunteer.ala.org.au/validate/task/169011903	Valid		system	Tile_002-053-000_0-000.jpg			2021-03-15 19:55:00	2021-03-16 08:42:00		NO		IN FOCUS
169011903	https://volunteer.ala.org.au/validate/task/169011903	Valid		system	Tile_002-053-000_0-000.jpg			2021-03-15 18:56:00	2021-03-16 08:42:00		NO		IN FOCUS
169011904	https://volunteer.ala.org.au/validate/task/169011904	Valid		system	Tile_002-054-000_0-000.jpg	valid		2021-03-15 18:56:00	2021-03-16 08:43:00		NO		IN FOCUS
169011904	https://volunteer.ala.org.au/validate/task/169011904	Valid		system	Tile_002-054-000_0-000.jpg			2021-03-15 19:55:00	2021-03-16 08:43:00		NO		IN FOCUS
169011904	https://volunteer.ala.org.au/validate/task/169011904	Valid		system	Tile_002-054-000_0-000.jpg				2021-03-16 08:43:00		NO		IN FOCUS
169011904	https://volunteer.ala.org.au/validate/task/169011904	Valid		system	Tile_002-054-000_0-000.jpg			2021-03-16 08:43:00	2021-03-16 08:43:00		NO		IN FOCUS
169011905	https://volunteer.ala.org.au/validate/task/169011905	Valid		system	Tile_002-055-000_0-000.jpg	valid		2021-03-15 18:56:00	2021-03-16 08:43:00		NO		IN FOCUS
169011905	https://volunteer.ala.org.au/validate/task/169011905	Valid		system	Tile_002-055-000_0-000.jpg			2021-03-15 19:55:00	2021-03-16 08:43:00		NO		IN FOCUS
169011905	https://volunteer.ala.org.au/validate/task/169011905	Valid		system	Tile_002-055-000_0-000.jpg			2021-03-16 08:43:00	2021-03-16 08:43:00		NO		IN FOCUS
169011905	https://volunteer.ala.org.au/validate/task/169011905	Valid		system	Tile_002-055-000_0-000.jpg				2021-03-16 08:43:00		NO		IN FOCUS
169011906	https://volunteer.ala.org.au/validate/task/169011906	Valid		system	Tile_002-056-000_0-000.jpg	valid		2021-03-16 08:43:00	2021-03-16 08:43:00		NO		IN FOCUS
169011906	https://volunteer.ala.org.au/validate/task/169011906	Valid		system	Tile_002-056-000_0-000.jpg				2021-03-16 08:43:00		NO		IN FOCUS
169011906	https://volunteer.ala.org.au/validate/task/169011906	Valid		system	Tile_002-056-000_0-000.jpg			2021-03-15 18:56:00	2021-03-16 08:43:00		NO		IN FOCUS
169011906	https://volunteer.ala.org.au/validate/task/169011906	Valid		system	Tile_002-056-000_0-000.jpg			2021-03-15 19:56:00	2021-03-16 08:43:00		NO		IN FOCUS
169011908	https://volunteer.ala.org.au/validate/task/169011908	Valid		system	Tile_002-058-000_0-000.jpg	valid		2021-03-15 18:57:00	2021-03-16 08:44:00		NO		IN FOCUS
169011908	https://volunteer.ala.org.au/validate/task/169011908	Valid		system	Tile_002-058-000_0-000.jpg			2021-03-15 19:56:00	2021-03-16 08:44:00		NO		IN FOCUS
169011908	https://volunteer.ala.org.au/validate/task/169011908	Valid		system	Tile_002-058-000_0-000.jpg				2021-03-16 08:44:00		NO		IN FOCUS
169011908	https://volunteer.ala.org.au/validate/task/169011908	Valid		system	Tile_002-058-000_0-000.jpg			2021-03-16 08:44:00	2021-03-16 08:44:00		NO		IN FOCUS
169011909	https://volunteer.ala.org.au/validate/task/169011909	Valid		system	Tile_002-059-000_0-000.jpg	valid		2021-03-16 08:44:00	2021-03-16 08:44:00		NO		IN FOCUS
169011909	https://volunteer.ala.org.au/validate/task/169011909	Valid		system	Tile_002-059-000_0-000.jpg				2021-03-16 08:44:00		NO		IN FOCUS
169011909	https://volunteer.ala.org.au/validate/task/169011909	Valid		system	Tile_002-059-000_0-000.jpg			2021-03-15 19:57:00	2021-03-16 08:44:00		NO		IN FOCUS
169011909	https://volunteer.ala.org.au/validate/task/169011909	Valid		system	Tile_002-059-000_0-000.jpg			2021-03-15 18:57:00	2021-03-16 08:44:00		NO		IN FOCUS
169011912	https://volunteer.ala.org.au/validate/task/169011912	Valid		system	Tile_003-002-000_0-000.jpg	valid		2021-03-16 08:45:00	2021-03-16 08:45:00		NO		IN FOCUS
169011912	https://volunteer.ala.org.au/validate/task/169011912	Valid		system	Tile_003-002-000_0-000.jpg				2021-03-16 08:45:00		NO		IN FOCUS
169011912	https://volunteer.ala.org.au/validate/task/169011912	Valid		system	Tile_003-002-000_0-000.jpg			2021-03-15 19:57:00	2021-03-16 08:45:00		NO		IN FOCUS
169011912	https://volunteer.ala.org.au/validate/task/169011912	Valid		system	Tile_003-002-000_0-000.jpg			2021-03-15 18:57:00	2021-03-16 08:45:00		NO		IN FOCUS
169011913	https://volunteer.ala.org.au/validate/task/169011913	Valid		system	Tile_003-003-000_0-000.jpg	valid		2021-03-15 19:57:00	2021-03-16 08:46:00		NO		IN FOCUS
169011913	https://volunteer.ala.org.au/validate/task/169011913	Valid		system	Tile_003-003-000_0-000.jpg			2021-03-15 18:58:00	2021-03-16 08:46:00		NO		IN FOCUS
169011913	https://volunteer.ala.org.au/validate/task/169011913	Valid		system	Tile_003-003-000_0-000.jpg				2021-03-16 08:46:00		NO		IN FOCUS
169011913	https://volunteer.ala.org.au/validate/task/169011913	Valid		system	Tile_003-003-000_0-000.jpg			2021-03-16 08:46:00	2021-03-16 08:46:00		NO		IN FOCUS
169011914	https://volunteer.ala.org.au/validate/task/169011914	Valid		system	Tile_003-004-000_0-000.jpg	valid			2021-03-16 08:46:00		NO		IN FOCUS
169011914	https://volunteer.ala.org.au/validate/task/169011914	Valid		system	Tile_003-004-000_0-000.jpg			2021-03-15 18:58:00	2021-03-16 08:46:00		NO		IN FOCUS
169011914	https://volunteer.ala.org.au/validate/task/169011914	Valid		system	Tile_003-004-000_0-000.jpg			2021-03-16 08:46:00	2021-03-16 08:46:00		NO		IN FOCUS
169011914	https://volunteer.ala.org.au/validate/task/169011914	Valid		system	Tile_003-004-000_0-000.jpg			2021-03-15 19:58:00	2021-03-16 08:46:00		NO		IN FOCUS
169011917	https://volunteer.ala.org.au/validate/task/169011917	Valid		system	Tile_003-007-000_0-000.jpg	valid		2021-03-15 19:58:00	2021-03-16 08:47:00		NO		IN FOCUS
169011917	https://volunteer.ala.org.au/validate/task/169011917	Valid		system	Tile_003-007-000_0-000.jpg				2021-03-16 08:47:00		NO		IN FOCUS
169011917	https://volunteer.ala.org.au/validate/task/169011917	Valid		system	Tile_003-007-000_0-000.jpg			2021-03-16 08:47:00	2021-03-16 08:47:00		NO		IN FOCUS
169011917	https://volunteer.ala.org.au/validate/task/169011917	Valid		system	Tile_003-007-000_0-000.jpg			2021-03-15 18:58:00	2021-03-16 08:47:00		NO		IN FOCUS
169011920	https://volunteer.ala.org.au/validate/task/169011920	Valid		system	Tile_003-010-000_0-000.jpg	valid			2021-03-16 08:48:00		NO		IN FOCUS
169011920	https://volunteer.ala.org.au/validate/task/169011920	Valid		system	Tile_003-010-000_0-000.jpg			2021-03-15 19:59:00	2021-03-16 08:48:00		NO		IN FOCUS
169011920	https://volunteer.ala.org.au/validate/task/169011920	Valid		system	Tile_003-010-000_0-000.jpg			2021-03-16 08:48:00	2021-03-16 08:48:00		NO		IN FOCUS
169011920	https://volunteer.ala.org.au/validate/task/169011920	Valid		system	Tile_003-010-000_0-000.jpg			2021-03-15 18:59:00	2021-03-16 08:48:00		NO		IN FOCUS
169011921	https://volunteer.ala.org.au/validate/task/169011921	Valid		system	Tile_003-011-000_0-000.jpg	valid		2021-03-16 08:48:00	2021-03-16 08:48:00		NO		IN FOCUS
169011921	https://volunteer.ala.org.au/validate/task/169011921	Valid		system	Tile_003-011-000_0-000.jpg				2021-03-16 08:48:00		NO		IN FOCUS
169011921	https://volunteer.ala.org.au/validate/task/169011921	Valid		system	Tile_003-011-000_0-000.jpg			2021-03-15 18:59:00	2021-03-16 08:48:00		NO		IN FOCUS
169011921	https://volunteer.ala.org.au/validate/task/169011921	Valid		system	Tile_003-011-000_0-000.jpg			2021-03-15 19:59:00	2021-03-16 08:48:00		NO		IN FOCUS
169011922	https://volunteer.ala.org.au/validate/task/169011922	Valid		system	Tile_003-012-000_0-000.jpg	valid		2021-03-16 08:49:00	2021-03-16 08:49:00		NO		IN FOCUS
169011922	https://volunteer.ala.org.au/validate/task/169011922	Valid		system	Tile_003-012-000_0-000.jpg				2021-03-16 08:49:00		NO		IN FOCUS
169011922	https://volunteer.ala.org.au/validate/task/169011922	Valid		system	Tile_003-012-000_0-000.jpg			2021-03-15 19:59:00	2021-03-16 08:49:00		NO		IN FOCUS
169011922	https://volunteer.ala.org.au/validate/task/169011922	Valid		system	Tile_003-012-000_0-000.jpg			2021-03-15 18:59:00	2021-03-16 08:49:00		NO		IN FOCUS
169011924	https://volunteer.ala.org.au/validate/task/169011924	Valid		system	Tile_003-014-000_0-000.jpg	valid		2021-03-15 20:00:00	2021-03-16 08:49:00		NO		IN FOCUS
169011924	https://volunteer.ala.org.au/validate/task/169011924	Valid		system	Tile_003-014-000_0-000.jpg				2021-03-16 08:49:00		NO		IN FOCUS
169011924	https://volunteer.ala.org.au/validate/task/169011924	Valid		system	Tile_003-014-000_0-000.jpg			2021-03-16 08:49:00	2021-03-16 08:49:00		NO		IN FOCUS
169011924	https://volunteer.ala.org.au/validate/task/169011924	Valid		system	Tile_003-014-000_0-000.jpg			2021-03-15 19:00:00	2021-03-16 08:49:00		NO		IN FOCUS
169011925	https://volunteer.ala.org.au/validate/task/169011925	Valid		system	Tile_003-015-000_0-000.jpg	valid		2021-03-15 19:00:00	2021-03-16 08:49:00		NO		IN FOCUS
169011925	https://volunteer.ala.org.au/validate/task/169011925	Valid		system	Tile_003-015-000_0-000.jpg			2021-03-15 20:00:00	2021-03-16 08:49:00		NO		IN FOCUS
169011925	https://volunteer.ala.org.au/validate/task/169011925	Valid		system	Tile_003-015-000_0-000.jpg				2021-03-16 08:49:00		NO		IN FOCUS
169011925	https://volunteer.ala.org.au/validate/task/169011925	Valid		system	Tile_003-015-000_0-000.jpg			2021-03-16 08:49:00	2021-03-16 08:49:00		NO		IN FOCUS
169011926	https://volunteer.ala.org.au/validate/task/169011926	Valid		system	Tile_003-016-000_0-000.jpg	no microfossil, valid		2021-03-15 20:00:00	2021-03-16 08:50:00		NO		IN FOCUS
169011926	https://volunteer.ala.org.au/validate/task/169011926	Valid		system	Tile_003-016-000_0-000.jpg	possible plant/insect material		2021-03-15 19:00:00	2021-03-16 08:50:00		NO		IN FOCUS
169011926	https://volunteer.ala.org.au/validate/task/169011926	Valid		system	Tile_003-016-000_0-000.jpg			2021-03-16 08:50:00	2021-03-16 08:50:00		NO		IN FOCUS
169011926	https://volunteer.ala.org.au/validate/task/169011926	Valid		system	Tile_003-016-000_0-000.jpg				2021-03-16 08:50:00		NO		IN FOCUS
169011927	https://volunteer.ala.org.au/validate/task/169011927	Valid		system	Tile_003-017-000_0-000.jpg	valid		2021-03-15 19:00:00	2021-03-16 08:50:00		NO		IN FOCUS
169011927	https://volunteer.ala.org.au/validate/task/169011927	Valid		system	Tile_003-017-000_0-000.jpg			2021-03-15 20:00:00	2021-03-16 08:50:00		NO		IN FOCUS
169011927	https://volunteer.ala.org.au/validate/task/169011927	Valid		system	Tile_003-017-000_0-000.jpg			2021-03-16 08:50:00	2021-03-16 08:50:00		NO		IN FOCUS
169011927	https://volunteer.ala.org.au/validate/task/169011927	Valid		system	Tile_003-017-000_0-000.jpg				2021-03-16 08:50:00		NO		IN FOCUS
169011928	https://volunteer.ala.org.au/validate/task/169011928	Valid		system	Tile_003-018-000_0-000.jpg	valid		2021-03-16 08:50:00	2021-03-16 08:50:00		NO		IN FOCUS
169011928	https://volunteer.ala.org.au/validate/task/169011928	Valid		system	Tile_003-018-000_0-000.jpg			2021-03-15 19:01:00	2021-03-16 08:50:00		NO		IN FOCUS
169011928	https://volunteer.ala.org.au/validate/task/169011928	Valid		system	Tile_003-018-000_0-000.jpg			2021-03-15 20:01:00	2021-03-16 08:50:00		NO		IN FOCUS
169011928	https://volunteer.ala.org.au/validate/task/169011928	Valid		system	Tile_003-018-000_0-000.jpg				2021-03-16 08:50:00		NO		IN FOCUS
169011929	https://volunteer.ala.org.au/validate/task/169011929	Valid		system	Tile_003-019-000_0-000.jpg	valid		2021-03-15 19:01:00	2021-03-16 08:51:00		NO		IN FOCUS
169011929	https://volunteer.ala.org.au/validate/task/169011929	Valid		system	Tile_003-019-000_0-000.jpg			2021-03-15 20:01:00	2021-03-16 08:51:00		NO		IN FOCUS
169011929	https://volunteer.ala.org.au/validate/task/169011929	Valid		system	Tile_003-019-000_0-000.jpg				2021-03-16 08:51:00		NO		IN FOCUS
169011929	https://volunteer.ala.org.au/validate/task/169011929	Valid		system	Tile_003-019-000_0-000.jpg			2021-03-16 08:51:00	2021-03-16 08:51:00		NO		IN FOCUS
169011930	https://volunteer.ala.org.au/validate/task/169011930	Valid		system	Tile_003-020-000_0-000.jpg	valid			2021-03-16 08:51:00		NO		IN FOCUS
169011930	https://volunteer.ala.org.au/validate/task/169011930	Valid		system	Tile_003-020-000_0-000.jpg			2021-03-15 20:01:00	2021-03-16 08:51:00		NO		IN FOCUS
169011930	https://volunteer.ala.org.au/validate/task/169011930	Valid		system	Tile_003-020-000_0-000.jpg			2021-03-16 08:51:00	2021-03-16 08:51:00		NO		IN FOCUS
169011930	https://volunteer.ala.org.au/validate/task/169011930	Valid		system	Tile_003-020-000_0-000.jpg			2021-03-15 19:01:00	2021-03-16 08:51:00		NO		IN FOCUS
169011932	https://volunteer.ala.org.au/validate/task/169011932	Valid		system	Tile_003-022-000_0-000.jpg	valid		2021-03-15 20:02:00	2021-03-16 08:53:00		NO		IN FOCUS
169011932	https://volunteer.ala.org.au/validate/task/169011932	Valid		system	Tile_003-022-000_0-000.jpg				2021-03-16 08:53:00		NO		IN FOCUS
169011932	https://volunteer.ala.org.au/validate/task/169011932	Valid		system	Tile_003-022-000_0-000.jpg			2021-03-16 08:53:00	2021-03-16 08:53:00		NO		IN FOCUS
169011932	https://volunteer.ala.org.au/validate/task/169011932	Valid		system	Tile_003-022-000_0-000.jpg			2021-03-15 19:01:00	2021-03-16 08:53:00		NO		IN FOCUS
169011933	https://volunteer.ala.org.au/validate/task/169011933	Valid		system	Tile_003-023-000_0-000.jpg	valid		2021-03-15 19:01:00	2021-03-16 08:53:00		NO		IN FOCUS
169011933	https://volunteer.ala.org.au/validate/task/169011933	Valid		system	Tile_003-023-000_0-000.jpg			2021-03-15 20:02:00	2021-03-16 08:53:00		NO		IN FOCUS
169011933	https://volunteer.ala.org.au/validate/task/169011933	Valid		system	Tile_003-023-000_0-000.jpg			2021-03-16 08:53:00	2021-03-16 08:53:00		NO		IN FOCUS
169011933	https://volunteer.ala.org.au/validate/task/169011933	Valid		system	Tile_003-023-000_0-000.jpg				2021-03-16 08:53:00		NO		IN FOCUS
169011934	https://volunteer.ala.org.au/validate/task/169011934	Valid		system	Tile_003-024-000_0-000.jpg	valid		2021-03-16 08:54:00	2021-03-16 08:54:00		NO		IN FOCUS
169011934	https://volunteer.ala.org.au/validate/task/169011934	Valid		system	Tile_003-024-000_0-000.jpg				2021-03-16 08:54:00		NO		IN FOCUS
169011934	https://volunteer.ala.org.au/validate/task/169011934	Valid		system	Tile_003-024-000_0-000.jpg			2021-03-15 19:01:00	2021-03-16 08:54:00		NO		IN FOCUS
169011934	https://volunteer.ala.org.au/validate/task/169011934	Valid		system	Tile_003-024-000_0-000.jpg			2021-03-15 20:02:00	2021-03-16 08:54:00		NO		IN FOCUS
169011936	https://volunteer.ala.org.au/validate/task/169011936	Valid		system	Tile_003-026-000_0-000.jpg	valid		2021-03-15 20:03:00	2021-03-16 08:57:00		NO		IN FOCUS
169011936	https://volunteer.ala.org.au/validate/task/169011936	Valid		system	Tile_003-026-000_0-000.jpg			2021-03-15 19:03:00	2021-03-16 08:57:00		NO		IN FOCUS
169011936	https://volunteer.ala.org.au/validate/task/169011936	Valid		system	Tile_003-026-000_0-000.jpg				2021-03-16 08:57:00		NO		IN FOCUS
169011936	https://volunteer.ala.org.au/validate/task/169011936	Valid		system	Tile_003-026-000_0-000.jpg			2021-03-16 08:57:00	2021-03-16 08:57:00		NO		IN FOCUS
169011937	https://volunteer.ala.org.au/validate/task/169011937	Valid		system	Tile_003-027-000_0-000.jpg	valid		2021-03-15 19:04:00	2021-03-16 08:59:00		NO		IN FOCUS
169011937	https://volunteer.ala.org.au/validate/task/169011937	Valid		system	Tile_003-027-000_0-000.jpg				2021-03-16 08:59:00		NO		IN FOCUS
169011937	https://volunteer.ala.org.au/validate/task/169011937	Valid		system	Tile_003-027-000_0-000.jpg			2021-03-15 20:03:00	2021-03-16 08:59:00		NO		IN FOCUS
169011937	https://volunteer.ala.org.au/validate/task/169011937	Valid		system	Tile_003-027-000_0-000.jpg			2021-03-16 08:59:00	2021-03-16 08:59:00		NO		IN FOCUS
169011938	https://volunteer.ala.org.au/validate/task/169011938	Valid		system	Tile_003-028-000_0-000.jpg	valid		2021-03-15 19:04:00	2021-03-16 08:59:00		NO		IN FOCUS
169011938	https://volunteer.ala.org.au/validate/task/169011938	Valid		system	Tile_003-028-000_0-000.jpg			2021-03-15 20:03:00	2021-03-16 08:59:00		NO		IN FOCUS
169011938	https://volunteer.ala.org.au/validate/task/169011938	Valid		system	Tile_003-028-000_0-000.jpg				2021-03-16 08:59:00		NO		IN FOCUS
169011938	https://volunteer.ala.org.au/validate/task/169011938	Valid		system	Tile_003-028-000_0-000.jpg			2021-03-16 08:59:00	2021-03-16 08:59:00		NO		IN FOCUS
169011939	https://volunteer.ala.org.au/validate/task/169011939	Valid		system	Tile_003-029-000_0-000.jpg	valid		2021-03-15 20:03:00	2021-03-16 09:00:00		NO		IN FOCUS
169011939	https://volunteer.ala.org.au/validate/task/169011939	Valid		system	Tile_003-029-000_0-000.jpg			2021-03-16 09:00:00	2021-03-16 09:00:00		NO		IN FOCUS
169011939	https://volunteer.ala.org.au/validate/task/169011939	Valid		system	Tile_003-029-000_0-000.jpg				2021-03-16 09:00:00		NO		IN FOCUS
169011939	https://volunteer.ala.org.au/validate/task/169011939	Valid		system	Tile_003-029-000_0-000.jpg			2021-03-15 19:04:00	2021-03-16 09:00:00		NO		IN FOCUS
169011940	https://volunteer.ala.org.au/validate/task/169011940	Valid		system	Tile_003-030-000_0-000.jpg	valid		2021-03-15 19:04:00	2021-03-16 09:00:00		NO		IN FOCUS
169011940	https://volunteer.ala.org.au/validate/task/169011940	Valid		system	Tile_003-030-000_0-000.jpg			2021-03-15 20:04:00	2021-03-16 09:00:00		NO		IN FOCUS
169011940	https://volunteer.ala.org.au/validate/task/169011940	Valid		system	Tile_003-030-000_0-000.jpg				2021-03-16 09:00:00		NO		IN FOCUS
169011940	https://volunteer.ala.org.au/validate/task/169011940	Valid		system	Tile_003-030-000_0-000.jpg			2021-03-16 09:00:00	2021-03-16 09:00:00		NO		IN FOCUS
169011941	https://volunteer.ala.org.au/validate/task/169011941	Valid		system	Tile_003-031-000_0-000.jpg	valid			2021-03-16 09:00:00		NO		IN FOCUS
169011941	https://volunteer.ala.org.au/validate/task/169011941	Valid		system	Tile_003-031-000_0-000.jpg			2021-03-15 20:04:00	2021-03-16 09:00:00		NO		IN FOCUS
169011941	https://volunteer.ala.org.au/validate/task/169011941	Valid		system	Tile_003-031-000_0-000.jpg			2021-03-16 09:00:00	2021-03-16 09:00:00		NO		IN FOCUS
169011941	https://volunteer.ala.org.au/validate/task/169011941	Valid		system	Tile_003-031-000_0-000.jpg			2021-03-15 19:04:00	2021-03-16 09:00:00		NO		IN FOCUS
169011942	https://volunteer.ala.org.au/validate/task/169011942	Valid		system	Tile_003-032-000_0-000.jpg	valid		2021-03-15 19:04:00	2021-03-16 09:00:00				OUT OF FOCUS
169011942	https://volunteer.ala.org.au/validate/task/169011942	Valid		system	Tile_003-032-000_0-000.jpg				2021-03-16 09:00:00				OUT OF FOCUS
169011942	https://volunteer.ala.org.au/validate/task/169011942	Valid		system	Tile_003-032-000_0-000.jpg			2021-03-16 09:00:00	2021-03-16 09:00:00				OUT OF FOCUS
169011942	https://volunteer.ala.org.au/validate/task/169011942	Valid		system	Tile_003-032-000_0-000.jpg			2021-03-15 20:04:00	2021-03-16 09:00:00				OUT OF FOCUS
169011943	https://volunteer.ala.org.au/validate/task/169011943	Valid		system	Tile_003-033-000_0-000.jpg	no microfossil, possible plant/insect bottom left			2021-03-16 09:23:00		NO		IN FOCUS
169011943	https://volunteer.ala.org.au/validate/task/169011943	Valid		system	Tile_003-033-000_0-000.jpg	valid		2021-03-15 20:04:00	2021-03-16 09:23:00		NO		IN FOCUS
169011943	https://volunteer.ala.org.au/validate/task/169011943	Valid		system	Tile_003-033-000_0-000.jpg			2021-03-16 09:23:00	2021-03-16 09:23:00		NO		IN FOCUS
169011943	https://volunteer.ala.org.au/validate/task/169011943	Valid		system	Tile_003-033-000_0-000.jpg			2021-03-15 19:05:00	2021-03-16 09:23:00		NO		IN FOCUS
169011944	https://volunteer.ala.org.au/validate/task/169011944	Valid		system	Tile_003-034-000_0-000.jpg	valid		2021-03-15 19:05:00	2021-03-16 09:23:00		NO		IN FOCUS
169011944	https://volunteer.ala.org.au/validate/task/169011944	Valid		system	Tile_003-034-000_0-000.jpg			2021-03-16 09:23:00	2021-03-16 09:23:00		NO		IN FOCUS
169011944	https://volunteer.ala.org.au/validate/task/169011944	Valid		system	Tile_003-034-000_0-000.jpg				2021-03-16 09:23:00		NO		IN FOCUS
169011944	https://volunteer.ala.org.au/validate/task/169011944	Valid		system	Tile_003-034-000_0-000.jpg			2021-03-15 20:05:00	2021-03-16 09:23:00		NO		IN FOCUS
169011945	https://volunteer.ala.org.au/validate/task/169011945	Valid		system	Tile_003-035-000_0-000.jpg	valid			2021-03-16 09:24:00		NO		IN FOCUS
169011945	https://volunteer.ala.org.au/validate/task/169011945	Valid		system	Tile_003-035-000_0-000.jpg			2021-03-15 20:05:00	2021-03-16 09:24:00		NO		IN FOCUS
169011945	https://volunteer.ala.org.au/validate/task/169011945	Valid		system	Tile_003-035-000_0-000.jpg			2021-03-16 09:24:00	2021-03-16 09:24:00		NO		IN FOCUS
169011945	https://volunteer.ala.org.au/validate/task/169011945	Valid		system	Tile_003-035-000_0-000.jpg			2021-03-15 19:05:00	2021-03-16 09:24:00		NO		IN FOCUS
169011902	https://volunteer.ala.org.au/validate/task/169011902	Valid		system	Tile_002-052-000_0-000.jpg	valid		2021-03-15 19:55:00	2021-03-16 09:26:00		NO		IN FOCUS
169011902	https://volunteer.ala.org.au/validate/task/169011902	Valid		system	Tile_002-052-000_0-000.jpg				2021-03-16 09:26:00		NO		IN FOCUS
169011902	https://volunteer.ala.org.au/validate/task/169011902	Valid		system	Tile_002-052-000_0-000.jpg			2021-03-16 09:26:00	2021-03-16 09:26:00		NO		IN FOCUS
169011902	https://volunteer.ala.org.au/validate/task/169011902	Valid		system	Tile_002-052-000_0-000.jpg			2021-03-16 08:42:00	2021-03-16 09:26:00		NO		IN FOCUS
169011907	https://volunteer.ala.org.au/validate/task/169011907	Valid		system	Tile_002-057-000_0-000.jpg	valid		2021-03-16 09:26:00	2021-03-16 09:26:00		NO		IN FOCUS
169011907	https://volunteer.ala.org.au/validate/task/169011907	Valid		system	Tile_002-057-000_0-000.jpg				2021-03-16 09:26:00		NO		IN FOCUS
169011907	https://volunteer.ala.org.au/validate/task/169011907	Valid		system	Tile_002-057-000_0-000.jpg			2021-03-16 08:44:00	2021-03-16 09:26:00		NO		IN FOCUS
169011907	https://volunteer.ala.org.au/validate/task/169011907	Valid		system	Tile_002-057-000_0-000.jpg			2021-03-15 18:57:00	2021-03-16 09:26:00		NO		IN FOCUS
169011910	https://volunteer.ala.org.au/validate/task/169011910	Valid		system	Tile_002-060-000_0-000.jpg	valid			2021-03-16 09:27:00		NO		IN FOCUS
169011910	https://volunteer.ala.org.au/validate/task/169011910	Valid		system	Tile_002-060-000_0-000.jpg			2021-03-16 08:44:00	2021-03-16 09:27:00		NO		IN FOCUS
169011910	https://volunteer.ala.org.au/validate/task/169011910	Valid		system	Tile_002-060-000_0-000.jpg			2021-03-15 18:57:00	2021-03-16 09:27:00		NO		IN FOCUS
169011910	https://volunteer.ala.org.au/validate/task/169011910	Valid		system	Tile_002-060-000_0-000.jpg			2021-03-16 09:27:00	2021-03-16 09:27:00		NO		IN FOCUS
169011915	https://volunteer.ala.org.au/validate/task/169011915	Valid		system	Tile_003-005-000_0-000.jpg	valid		2021-03-15 19:58:00	2021-03-16 09:27:00		NO		IN FOCUS
169011915	https://volunteer.ala.org.au/validate/task/169011915	Valid		system	Tile_003-005-000_0-000.jpg			2021-03-16 09:27:00	2021-03-16 09:27:00		NO		IN FOCUS
169011915	https://volunteer.ala.org.au/validate/task/169011915	Valid		system	Tile_003-005-000_0-000.jpg				2021-03-16 09:27:00		NO		IN FOCUS
169011915	https://volunteer.ala.org.au/validate/task/169011915	Valid		system	Tile_003-005-000_0-000.jpg			2021-03-16 08:46:00	2021-03-16 09:27:00		NO		IN FOCUS
169011946	https://volunteer.ala.org.au/validate/task/169011946	Valid		system	Tile_003-036-000_0-000.jpg	valid		2021-03-16 09:30:00	2021-03-16 09:30:00		NO		IN FOCUS
169011946	https://volunteer.ala.org.au/validate/task/169011946	Valid		system	Tile_003-036-000_0-000.jpg			2021-03-15 19:05:00	2021-03-16 09:30:00		NO		IN FOCUS
169011946	https://volunteer.ala.org.au/validate/task/169011946	Valid		system	Tile_003-036-000_0-000.jpg				2021-03-16 09:30:00		NO		IN FOCUS
169011946	https://volunteer.ala.org.au/validate/task/169011946	Valid		system	Tile_003-036-000_0-000.jpg			2021-03-15 20:05:00	2021-03-16 09:30:00		NO		IN FOCUS
169011947	https://volunteer.ala.org.au/validate/task/169011947	Valid		system	Tile_003-037-000_0-000.jpg	valid		2021-03-15 20:05:00	2021-03-16 09:30:00		NO		IN FOCUS
169011947	https://volunteer.ala.org.au/validate/task/169011947	Valid		system	Tile_003-037-000_0-000.jpg			2021-03-15 19:05:00	2021-03-16 09:30:00		NO		IN FOCUS
169011947	https://volunteer.ala.org.au/validate/task/169011947	Valid		system	Tile_003-037-000_0-000.jpg				2021-03-16 09:30:00		NO		IN FOCUS
169011947	https://volunteer.ala.org.au/validate/task/169011947	Valid		system	Tile_003-037-000_0-000.jpg			2021-03-16 09:30:00	2021-03-16 09:30:00		NO		IN FOCUS
169011950	https://volunteer.ala.org.au/validate/task/169011950	Valid		system	Tile_003-040-000_0-000.jpg	valid		2021-03-15 20:06:00	2021-03-16 09:31:00		NO		IN FOCUS
169011950	https://volunteer.ala.org.au/validate/task/169011950	Valid		system	Tile_003-040-000_0-000.jpg			2021-03-15 19:06:00	2021-03-16 09:31:00		NO		IN FOCUS
169011950	https://volunteer.ala.org.au/validate/task/169011950	Valid		system	Tile_003-040-000_0-000.jpg			2021-03-16 09:31:00	2021-03-16 09:31:00		NO		IN FOCUS
169011950	https://volunteer.ala.org.au/validate/task/169011950	Valid		system	Tile_003-040-000_0-000.jpg				2021-03-16 09:31:00		NO		IN FOCUS
169011952	https://volunteer.ala.org.au/validate/task/169011952	Valid		system	Tile_003-042-000_0-000.jpg	valid			2021-03-16 09:35:00		NO		IN FOCUS
169011952	https://volunteer.ala.org.au/validate/task/169011952	Valid		system	Tile_003-042-000_0-000.jpg			2021-03-15 19:06:00	2021-03-16 09:35:00		NO		IN FOCUS
169011952	https://volunteer.ala.org.au/validate/task/169011952	Valid		system	Tile_003-042-000_0-000.jpg			2021-03-16 09:35:00	2021-03-16 09:35:00		NO		IN FOCUS
169011952	https://volunteer.ala.org.au/validate/task/169011952	Valid		system	Tile_003-042-000_0-000.jpg			2021-03-15 20:07:00	2021-03-16 09:35:00		NO		IN FOCUS
169011953	https://volunteer.ala.org.au/validate/task/169011953	Valid		system	Tile_003-043-000_0-000.jpg	valid		2021-03-15 20:07:00	2021-03-16 09:35:00		NO		IN FOCUS
169011953	https://volunteer.ala.org.au/validate/task/169011953	Valid		system	Tile_003-043-000_0-000.jpg			2021-03-15 19:06:00	2021-03-16 09:35:00		NO		IN FOCUS
169011953	https://volunteer.ala.org.au/validate/task/169011953	Valid		system	Tile_003-043-000_0-000.jpg				2021-03-16 09:35:00		NO		IN FOCUS
169011953	https://volunteer.ala.org.au/validate/task/169011953	Valid		system	Tile_003-043-000_0-000.jpg			2021-03-16 09:35:00	2021-03-16 09:35:00		NO		IN FOCUS
169011954	https://volunteer.ala.org.au/validate/task/169011954	Valid		system	Tile_003-044-000_0-000.jpg	valid		2021-03-15 20:07:00	2021-03-16 09:48:00		NO		IN FOCUS
169011954	https://volunteer.ala.org.au/validate/task/169011954	Valid		system	Tile_003-044-000_0-000.jpg			2021-03-15 19:06:00	2021-03-16 09:48:00		NO		IN FOCUS
169011954	https://volunteer.ala.org.au/validate/task/169011954	Valid		system	Tile_003-044-000_0-000.jpg			2021-03-16 09:48:00	2021-03-16 09:48:00		NO		IN FOCUS
169011954	https://volunteer.ala.org.au/validate/task/169011954	Valid		system	Tile_003-044-000_0-000.jpg				2021-03-16 09:48:00		NO		IN FOCUS
169011957	https://volunteer.ala.org.au/validate/task/169011957	Valid		system	Tile_003-047-000_0-000.jpg	invalid, Fungal spore, top middle-left, validated		2021-03-15 20:09:00	2021-03-16 09:49:00		NO		IN FOCUS
169011957	https://volunteer.ala.org.au/validate/task/169011957	Valid		system	Tile_003-047-000_0-000.jpg	fungal spore (cf Dyadosporites)		2021-03-16 09:49:00	2021-03-16 09:49:00		NO		IN FOCUS
169011957	https://volunteer.ala.org.au/validate/task/169011957	Valid		system	Tile_003-047-000_0-000.jpg	Michael		2021-03-15 19:07:00	2021-03-16 09:49:00		NO		IN FOCUS
[truncated: 3,295 more rows]

## Sheet: Manually Invalid
taskID	taskURL	validationStatus		validatorID	externalIdentifier	Manual Validation		dateTranscribed	dateValidated	individualCount	occurrenceID	occurrenceRemarks	occurrenceStatus		vernacularName
[truncated: 73 more rows]
