# Supplementary material for: Inferring the age and environmental characteristics of fossil sites using citizen science
Source: PLoS One. 2023 Apr 17;18(4):e0284388. doi: 10.1371/journal.pone.0284388 (PMC10109468; doi:10.1371/journal.pone.0284388)
Supplement: S1 Data — (ZIP) [file pone.0284388.s004.zip › S1_Data Expedition data-all-raw/Exp5-Raw Project-169388960-DwC.xlsx]

## Sheet: All transcribed
taskID	taskURL	validationStatus		validatorID	externalIdentifier		dateTranscribed	dateValidated	individualCount	occurrenceID	occurrenceRemarks	occurrenceStatus	transcriberNotes	vernacularName
169553761	https://volunteer.ala.org.au/validate/task/169553761	Valid		system	Tile_001-001-000_0-000.jpg		2021-03-22 12:42:02	2021-03-22 12:42:02		NO		IN FOCUS
169553761	https://volunteer.ala.org.au/validate/task/169553761	Valid		system	Tile_001-001-000_0-000.jpg		2021-03-22 11:55:10	2021-03-22 12:42:02		NO		IN FOCUS
169553761	https://volunteer.ala.org.au/validate/task/169553761	Valid		system	Tile_001-001-000_0-000.jpg			2021-03-22 12:42:02		NO		IN FOCUS
169553761	https://volunteer.ala.org.au/validate/task/169553761	Valid		system	Tile_001-001-000_0-000.jpg		2021-03-22 12:27:38	2021-03-22 12:42:02		NO		IN FOCUS
169553763	https://volunteer.ala.org.au/validate/task/169553763	Valid		system	Tile_001-003-000_0-000.jpg			2021-03-22 12:47:06		NO		IN FOCUS
169553763	https://volunteer.ala.org.au/validate/task/169553763	Valid		system	Tile_001-003-000_0-000.jpg		2021-03-22 12:47:05	2021-03-22 12:47:06		NO		IN FOCUS
169553763	https://volunteer.ala.org.au/validate/task/169553763	Valid		system	Tile_001-003-000_0-000.jpg		2021-03-22 12:43:16	2021-03-22 12:47:06		NO		IN FOCUS
169553763	https://volunteer.ala.org.au/validate/task/169553763	Valid		system	Tile_001-003-000_0-000.jpg		2021-03-22 11:55:31	2021-03-22 12:47:06		NO		IN FOCUS
169553764	https://volunteer.ala.org.au/validate/task/169553764	Valid		system	Tile_001-004-000_0-000.jpg		2021-03-22 11:55:41	2021-03-22 12:48:28		NO		IN FOCUS
169553764	https://volunteer.ala.org.au/validate/task/169553764	Valid		system	Tile_001-004-000_0-000.jpg		2021-03-22 12:48:28	2021-03-22 12:48:28		NO		IN FOCUS
169553764	https://volunteer.ala.org.au/validate/task/169553764	Valid		system	Tile_001-004-000_0-000.jpg			2021-03-22 12:48:28		NO		IN FOCUS
169553764	https://volunteer.ala.org.au/validate/task/169553764	Valid		system	Tile_001-004-000_0-000.jpg		2021-03-22 12:43:33	2021-03-22 12:48:28		NO		IN FOCUS
169553765	https://volunteer.ala.org.au/validate/task/169553765	Valid		system	Tile_001-005-000_0-000.jpg			2021-03-22 12:49:22		NO		IN FOCUS
169553765	https://volunteer.ala.org.au/validate/task/169553765	Valid		system	Tile_001-005-000_0-000.jpg		2021-03-22 12:44:00	2021-03-22 12:49:22		NO		IN FOCUS
169553765	https://volunteer.ala.org.au/validate/task/169553765	Valid		system	Tile_001-005-000_0-000.jpg		2021-03-22 12:49:22	2021-03-22 12:49:22		NO		IN FOCUS
169553765	https://volunteer.ala.org.au/validate/task/169553765	Valid		system	Tile_001-005-000_0-000.jpg		2021-03-22 11:55:52	2021-03-22 12:49:22		NO		IN FOCUS
169553767	https://volunteer.ala.org.au/validate/task/169553767	Valid		system	Tile_001-007-000_0-000.jpg			2021-03-22 12:49:46		NO		IN FOCUS
169553767	https://volunteer.ala.org.au/validate/task/169553767	Valid		system	Tile_001-007-000_0-000.jpg		2021-03-22 12:49:45	2021-03-22 12:49:46		NO		IN FOCUS
169553767	https://volunteer.ala.org.au/validate/task/169553767	Valid		system	Tile_001-007-000_0-000.jpg		2021-03-22 11:56:12	2021-03-22 12:49:46		NO		IN FOCUS
169553767	https://volunteer.ala.org.au/validate/task/169553767	Valid		system	Tile_001-007-000_0-000.jpg		2021-03-22 12:45:37	2021-03-22 12:49:46		NO		IN FOCUS
169553767	https://volunteer.ala.org.au/validate/task/169553767	Valid		system	Tile_001-007-000_0-000.jpg		2021-03-22 12:49:59	2021-03-22 12:49:46		NO		IN FOCUS
169553770	https://volunteer.ala.org.au/validate/task/169553770	Valid		system	Tile_001-010-000_0-000.jpg		2021-03-22 11:59:26	2021-03-22 12:50:12		NO		IN FOCUS
169553770	https://volunteer.ala.org.au/validate/task/169553770	Valid		system	Tile_001-010-000_0-000.jpg		2021-03-22 12:37:04	2021-03-22 12:50:12		NO		IN FOCUS
169553770	https://volunteer.ala.org.au/validate/task/169553770	Valid		system	Tile_001-010-000_0-000.jpg			2021-03-22 12:50:12		NO		IN FOCUS
169553770	https://volunteer.ala.org.au/validate/task/169553770	Valid		system	Tile_001-010-000_0-000.jpg		2021-03-22 12:50:12	2021-03-22 12:50:12		NO		IN FOCUS
169553771	https://volunteer.ala.org.au/validate/task/169553771	Valid		system	Tile_001-011-000_0-000.jpg		2021-03-22 12:37:25	2021-03-22 12:50:20		NO		IN FOCUS
169553771	https://volunteer.ala.org.au/validate/task/169553771	Valid		system	Tile_001-011-000_0-000.jpg			2021-03-22 12:50:20		NO		IN FOCUS
169553771	https://volunteer.ala.org.au/validate/task/169553771	Valid		system	Tile_001-011-000_0-000.jpg		2021-03-22 12:50:20	2021-03-22 12:50:20		NO		IN FOCUS
169553771	https://volunteer.ala.org.au/validate/task/169553771	Valid		system	Tile_001-011-000_0-000.jpg		2021-03-22 11:59:35	2021-03-22 12:50:20		NO		IN FOCUS
169553769	https://volunteer.ala.org.au/validate/task/169553769	Valid		system	Tile_001-009-000_0-000.jpg		2021-03-22 12:50:04	2021-03-22 12:51:22		NO		IN FOCUS
169553769	https://volunteer.ala.org.au/validate/task/169553769	Valid		system	Tile_001-009-000_0-000.jpg		2021-03-22 11:59:15	2021-03-22 12:51:22		NO		IN FOCUS
169553769	https://volunteer.ala.org.au/validate/task/169553769	Valid		system	Tile_001-009-000_0-000.jpg		2021-03-22 12:51:22	2021-03-22 12:51:22		NO		IN FOCUS
169553769	https://volunteer.ala.org.au/validate/task/169553769	Valid		system	Tile_001-009-000_0-000.jpg			2021-03-22 12:51:22		NO		IN FOCUS
169553774	https://volunteer.ala.org.au/validate/task/169553774	Valid		system	Tile_001-014-000_0-000.jpg		2021-03-22 12:52:13	2021-03-22 12:52:15		NO		IN FOCUS
169553774	https://volunteer.ala.org.au/validate/task/169553774	Valid		system	Tile_001-014-000_0-000.jpg			2021-03-22 12:52:15		NO		IN FOCUS
169553774	https://volunteer.ala.org.au/validate/task/169553774	Valid		system	Tile_001-014-000_0-000.jpg		2021-03-22 12:00:09	2021-03-22 12:52:15		NO		IN FOCUS
169553774	https://volunteer.ala.org.au/validate/task/169553774	Valid		system	Tile_001-014-000_0-000.jpg		2021-03-22 12:52:15	2021-03-22 12:52:15		NO		IN FOCUS
169553776	https://volunteer.ala.org.au/validate/task/169553776	Valid		system	Tile_001-016-000_0-000.jpg		2021-03-22 12:00:31	2021-03-22 12:52:54		NO		IN FOCUS
169553776	https://volunteer.ala.org.au/validate/task/169553776	Valid		system	Tile_001-016-000_0-000.jpg		2021-03-22 12:52:25	2021-03-22 12:52:54		NO		IN FOCUS
169553776	https://volunteer.ala.org.au/validate/task/169553776	Valid		system	Tile_001-016-000_0-000.jpg		2021-03-22 12:52:54	2021-03-22 12:52:54		NO		IN FOCUS
169553776	https://volunteer.ala.org.au/validate/task/169553776	Valid		system	Tile_001-016-000_0-000.jpg			2021-03-22 12:52:54		NO		IN FOCUS
169553778	https://volunteer.ala.org.au/validate/task/169553778	Valid		system	Tile_001-018-000_0-000.jpg			2021-03-22 12:53:15		NO		IN FOCUS
169553778	https://volunteer.ala.org.au/validate/task/169553778	Valid		system	Tile_001-018-000_0-000.jpg		2021-03-22 12:38:28	2021-03-22 12:53:15		NO		IN FOCUS
169553778	https://volunteer.ala.org.au/validate/task/169553778	Valid		system	Tile_001-018-000_0-000.jpg		2021-03-22 12:53:15	2021-03-22 12:53:15		NO		IN FOCUS
169553778	https://volunteer.ala.org.au/validate/task/169553778	Valid		system	Tile_001-018-000_0-000.jpg		2021-03-22 12:00:53	2021-03-22 12:53:15		NO		IN FOCUS
169553779	https://volunteer.ala.org.au/validate/task/169553779	Valid		system	Tile_001-019-000_0-000.jpg		2021-03-22 12:53:51	2021-03-22 12:54:17		NO		IN FOCUS
169553779	https://volunteer.ala.org.au/validate/task/169553779	Valid		system	Tile_001-019-000_0-000.jpg		2021-03-22 12:01:03	2021-03-22 12:54:17		NO		IN FOCUS
169553779	https://volunteer.ala.org.au/validate/task/169553779	Valid		system	Tile_001-019-000_0-000.jpg		2021-03-22 12:54:17	2021-03-22 12:54:17		NO		IN FOCUS
169553779	https://volunteer.ala.org.au/validate/task/169553779	Valid		system	Tile_001-019-000_0-000.jpg			2021-03-22 12:54:17		NO		IN FOCUS
169553781	https://volunteer.ala.org.au/validate/task/169553781	Valid		system	Tile_001-021-000_0-000.jpg		2021-03-22 12:54:36	2021-03-22 12:54:36		NO		IN FOCUS
169553781	https://volunteer.ala.org.au/validate/task/169553781	Valid		system	Tile_001-021-000_0-000.jpg		2021-03-22 12:01:21	2021-03-22 12:54:36		NO		IN FOCUS
169553781	https://volunteer.ala.org.au/validate/task/169553781	Valid		system	Tile_001-021-000_0-000.jpg			2021-03-22 12:54:36		NO		IN FOCUS
169553781	https://volunteer.ala.org.au/validate/task/169553781	Valid		system	Tile_001-021-000_0-000.jpg		2021-03-22 12:39:09	2021-03-22 12:54:36		NO		IN FOCUS
169553780	https://volunteer.ala.org.au/validate/task/169553780	Valid		system	Tile_001-020-000_0-000.jpg		2021-03-22 12:38:52	2021-03-22 12:54:47		NO		IN FOCUS
169553780	https://volunteer.ala.org.au/validate/task/169553780	Valid		system	Tile_001-020-000_0-000.jpg		2021-03-22 12:58:42	2021-03-22 12:54:47		NO		IN FOCUS
169553780	https://volunteer.ala.org.au/validate/task/169553780	Valid		system	Tile_001-020-000_0-000.jpg			2021-03-22 12:54:47		NO		IN FOCUS
169553780	https://volunteer.ala.org.au/validate/task/169553780	Valid		system	Tile_001-020-000_0-000.jpg		2021-03-22 12:54:47	2021-03-22 12:54:47		NO		IN FOCUS
169553780	https://volunteer.ala.org.au/validate/task/169553780	Valid		system	Tile_001-020-000_0-000.jpg		2021-03-22 12:01:12	2021-03-22 12:54:47		NO		IN FOCUS
169553784	https://volunteer.ala.org.au/validate/task/169553784	Valid		system	Tile_001-024-000_0-000.jpg		2021-03-22 12:56:01	2021-03-22 12:56:32		NO		IN FOCUS
169553784	https://volunteer.ala.org.au/validate/task/169553784	Valid		system	Tile_001-024-000_0-000.jpg		2021-03-22 12:56:32	2021-03-22 12:56:32		NO		IN FOCUS	Not pollen, but looks like some type of much larger biological fossil
169553784	https://volunteer.ala.org.au/validate/task/169553784	Valid		system	Tile_001-024-000_0-000.jpg			2021-03-22 12:56:32		NO		IN FOCUS	Not pollen, but looks like some type of much larger biological fossil
169553784	https://volunteer.ala.org.au/validate/task/169553784	Valid		system	Tile_001-024-000_0-000.jpg		2021-03-22 12:01:49	2021-03-22 12:56:32		NO		IN FOCUS
169553786	https://volunteer.ala.org.au/validate/task/169553786	Valid		system	Tile_001-026-000_0-000.jpg		2021-03-22 12:56:44	2021-03-22 12:56:45		NO		IN FOCUS
169553786	https://volunteer.ala.org.au/validate/task/169553786	Valid		system	Tile_001-026-000_0-000.jpg			2021-03-22 12:56:45		NO		IN FOCUS
169553786	https://volunteer.ala.org.au/validate/task/169553786	Valid		system	Tile_001-026-000_0-000.jpg		2021-03-22 12:02:07	2021-03-22 12:56:45		NO		IN FOCUS
169553786	https://volunteer.ala.org.au/validate/task/169553786	Valid		system	Tile_001-026-000_0-000.jpg		2021-03-22 12:39:43	2021-03-22 12:56:45		NO		IN FOCUS
169553775	https://volunteer.ala.org.au/validate/task/169553775	Valid		system	Tile_001-015-000_0-000.jpg		2021-03-22 12:52:42	2021-03-22 12:56:54		NO		IN FOCUS
169553775	https://volunteer.ala.org.au/validate/task/169553775	Valid		system	Tile_001-015-000_0-000.jpg		2021-03-22 12:00:21	2021-03-22 12:56:54		NO		IN FOCUS
169553775	https://volunteer.ala.org.au/validate/task/169553775	Valid		system	Tile_001-015-000_0-000.jpg		2021-03-22 12:56:53	2021-03-22 12:56:54		NO		IN FOCUS
169553775	https://volunteer.ala.org.au/validate/task/169553775	Valid		system	Tile_001-015-000_0-000.jpg			2021-03-22 12:56:54		NO		IN FOCUS
169553787	https://volunteer.ala.org.au/validate/task/169553787	Valid		system	Tile_001-027-000_0-000.jpg		2021-03-22 12:39:59	2021-03-22 12:56:57		NO		IN FOCUS
169553787	https://volunteer.ala.org.au/validate/task/169553787	Valid		system	Tile_001-027-000_0-000.jpg		2021-03-22 12:02:17	2021-03-22 12:56:57		NO		IN FOCUS
169553787	https://volunteer.ala.org.au/validate/task/169553787	Valid		system	Tile_001-027-000_0-000.jpg			2021-03-22 12:56:57		NO		IN FOCUS
169553787	https://volunteer.ala.org.au/validate/task/169553787	Valid		system	Tile_001-027-000_0-000.jpg		2021-03-22 12:56:57	2021-03-22 12:56:57		NO		IN FOCUS
169553787	https://volunteer.ala.org.au/validate/task/169553787	Valid		system	Tile_001-027-000_0-000.jpg		2021-03-22 12:57:04	2021-03-22 12:56:57		NO		IN FOCUS
169553788	https://volunteer.ala.org.au/validate/task/169553788	Valid		system	Tile_001-028-000_0-000.jpg			2021-03-22 12:57:14		NO		IN FOCUS
169553788	https://volunteer.ala.org.au/validate/task/169553788	Valid		system	Tile_001-028-000_0-000.jpg		2021-03-22 12:57:08	2021-03-22 12:57:14		NO		IN FOCUS
169553788	https://volunteer.ala.org.au/validate/task/169553788	Valid		system	Tile_001-028-000_0-000.jpg		2021-03-22 12:02:27	2021-03-22 12:57:14		NO		IN FOCUS
169553788	https://volunteer.ala.org.au/validate/task/169553788	Valid		system	Tile_001-028-000_0-000.jpg		2021-03-22 12:57:14	2021-03-22 12:57:14		NO		IN FOCUS
169553790	https://volunteer.ala.org.au/validate/task/169553790	Valid		system	Tile_001-030-000_0-000.jpg			2021-03-22 12:58:02		NO		IN FOCUS
169553790	https://volunteer.ala.org.au/validate/task/169553790	Valid		system	Tile_001-030-000_0-000.jpg		2021-03-22 12:58:02	2021-03-22 12:58:02		NO		IN FOCUS
169553790	https://volunteer.ala.org.au/validate/task/169553790	Valid		system	Tile_001-030-000_0-000.jpg		2021-03-22 12:40:34	2021-03-22 12:58:02		NO		IN FOCUS
169553790	https://volunteer.ala.org.au/validate/task/169553790	Valid		system	Tile_001-030-000_0-000.jpg		2021-03-22 12:02:45	2021-03-22 12:58:02		NO		IN FOCUS
169553789	https://volunteer.ala.org.au/validate/task/169553789	Valid		system	Tile_001-029-000_0-000.jpg		2021-03-22 12:57:24	2021-03-22 12:58:16		NO		IN FOCUS
169553789	https://volunteer.ala.org.au/validate/task/169553789	Valid		system	Tile_001-029-000_0-000.jpg		2021-03-22 12:58:15	2021-03-22 12:58:16		NO		IN FOCUS
169553789	https://volunteer.ala.org.au/validate/task/169553789	Valid		system	Tile_001-029-000_0-000.jpg		2021-03-22 12:02:36	2021-03-22 12:58:16		NO		IN FOCUS
169553789	https://volunteer.ala.org.au/validate/task/169553789	Valid		system	Tile_001-029-000_0-000.jpg			2021-03-22 12:58:16		NO		IN FOCUS
169553785	https://volunteer.ala.org.au/validate/task/169553785	Valid		system	Tile_001-025-000_0-000.jpg		2021-03-22 12:01:58	2021-03-22 12:58:26		NO		IN FOCUS
169553785	https://volunteer.ala.org.au/validate/task/169553785	Valid		system	Tile_001-025-000_0-000.jpg			2021-03-22 12:58:26		NO		IN FOCUS
169553785	https://volunteer.ala.org.au/validate/task/169553785	Valid		system	Tile_001-025-000_0-000.jpg		2021-03-22 12:56:51	2021-03-22 12:58:26		NO		IN FOCUS
169553785	https://volunteer.ala.org.au/validate/task/169553785	Valid		system	Tile_001-025-000_0-000.jpg		2021-03-22 12:58:26	2021-03-22 12:58:26		NO		IN FOCUS
169553791	https://volunteer.ala.org.au/validate/task/169553791	Valid		system	Tile_001-031-000_0-000.jpg		2021-03-22 12:02:55	2021-03-22 12:58:26		NO		IN FOCUS
169553791	https://volunteer.ala.org.au/validate/task/169553791	Valid		system	Tile_001-031-000_0-000.jpg		2021-03-22 12:58:26	2021-03-22 12:58:26		NO		IN FOCUS
169553791	https://volunteer.ala.org.au/validate/task/169553791	Valid		system	Tile_001-031-000_0-000.jpg		2021-03-22 12:58:25	2021-03-22 12:58:26		NO		IN FOCUS
169553791	https://volunteer.ala.org.au/validate/task/169553791	Valid		system	Tile_001-031-000_0-000.jpg		2021-03-22 12:41:29	2021-03-22 12:58:26		NO		IN FOCUS
169553791	https://volunteer.ala.org.au/validate/task/169553791	Valid		system	Tile_001-031-000_0-000.jpg			2021-03-22 12:58:26		NO		IN FOCUS
169553793	https://volunteer.ala.org.au/validate/task/169553793	Valid		system	Tile_001-033-000_0-000.jpg			2021-03-22 12:59:02		NO		IN FOCUS
169553793	https://volunteer.ala.org.au/validate/task/169553793	Valid		system	Tile_001-033-000_0-000.jpg		2021-03-22 12:59:02	2021-03-22 12:59:02		NO		IN FOCUS
169553793	https://volunteer.ala.org.au/validate/task/169553793	Valid		system	Tile_001-033-000_0-000.jpg		2021-03-22 12:03:14	2021-03-22 12:59:02		NO		IN FOCUS
169553793	https://volunteer.ala.org.au/validate/task/169553793	Valid		system	Tile_001-033-000_0-000.jpg		2021-03-22 12:58:56	2021-03-22 12:59:02		NO		IN FOCUS
169553792	https://volunteer.ala.org.au/validate/task/169553792	Valid		system	Tile_001-032-000_0-000.jpg		2021-03-22 12:03:04	2021-03-22 12:59:44		NO		IN FOCUS
169553792	https://volunteer.ala.org.au/validate/task/169553792	Valid		system	Tile_001-032-000_0-000.jpg			2021-03-22 12:59:44		NO		IN FOCUS
169553792	https://volunteer.ala.org.au/validate/task/169553792	Valid		system	Tile_001-032-000_0-000.jpg		2021-03-22 12:59:23	2021-03-22 12:59:44		NO		IN FOCUS
169553792	https://volunteer.ala.org.au/validate/task/169553792	Valid		system	Tile_001-032-000_0-000.jpg		2021-03-22 12:59:44	2021-03-22 12:59:44		NO		IN FOCUS
169553795	https://volunteer.ala.org.au/validate/task/169553795	Valid		system	Tile_001-035-000_0-000.jpg		2021-03-22 12:59:47	2021-03-22 12:59:54		NO		IN FOCUS
169553795	https://volunteer.ala.org.au/validate/task/169553795	Valid		system	Tile_001-035-000_0-000.jpg		2021-03-22 12:59:54	2021-03-22 12:59:54		NO		IN FOCUS
169553795	https://volunteer.ala.org.au/validate/task/169553795	Valid		system	Tile_001-035-000_0-000.jpg			2021-03-22 12:59:54		NO		IN FOCUS
169553795	https://volunteer.ala.org.au/validate/task/169553795	Valid		system	Tile_001-035-000_0-000.jpg		2021-03-22 12:03:33	2021-03-22 12:59:54		NO		IN FOCUS
169553799	https://volunteer.ala.org.au/validate/task/169553799	Valid		system	Tile_001-039-000_0-000.jpg			2021-03-22 13:00:27		NO		IN FOCUS
169553799	https://volunteer.ala.org.au/validate/task/169553799	Valid		system	Tile_001-039-000_0-000.jpg		2021-03-22 13:00:27	2021-03-22 13:00:27		NO		IN FOCUS
169553799	https://volunteer.ala.org.au/validate/task/169553799	Valid		system	Tile_001-039-000_0-000.jpg		2021-03-22 12:04:09	2021-03-22 13:00:27		NO		IN FOCUS
169553799	https://volunteer.ala.org.au/validate/task/169553799	Valid		system	Tile_001-039-000_0-000.jpg		2021-03-22 12:42:33	2021-03-22 13:00:27		NO		IN FOCUS
169553801	https://volunteer.ala.org.au/validate/task/169553801	Valid		system	Tile_001-041-000_0-000.jpg		2021-03-22 13:01:00	2021-03-22 13:01:00		NO		IN FOCUS
169553801	https://volunteer.ala.org.au/validate/task/169553801	Valid		system	Tile_001-041-000_0-000.jpg		2021-03-22 12:04:29	2021-03-22 13:01:00		NO		IN FOCUS
169553801	https://volunteer.ala.org.au/validate/task/169553801	Valid		system	Tile_001-041-000_0-000.jpg			2021-03-22 13:01:00		NO		IN FOCUS
169553801	https://volunteer.ala.org.au/validate/task/169553801	Valid		system	Tile_001-041-000_0-000.jpg		2021-03-22 13:00:53	2021-03-22 13:01:00		NO		IN FOCUS
169553802	https://volunteer.ala.org.au/validate/task/169553802	Valid		system	Tile_001-042-000_0-000.jpg			2021-03-22 13:01:10		NO		IN FOCUS
169553802	https://volunteer.ala.org.au/validate/task/169553802	Valid		system	Tile_001-042-000_0-000.jpg		2021-03-22 13:01:10	2021-03-22 13:01:10		NO		IN FOCUS
169553802	https://volunteer.ala.org.au/validate/task/169553802	Valid		system	Tile_001-042-000_0-000.jpg		2021-03-22 12:04:38	2021-03-22 13:01:10		NO		IN FOCUS
169553802	https://volunteer.ala.org.au/validate/task/169553802	Valid		system	Tile_001-042-000_0-000.jpg		2021-03-22 13:01:00	2021-03-22 13:01:10		NO		IN FOCUS
169553803	https://volunteer.ala.org.au/validate/task/169553803	Valid		system	Tile_001-043-000_0-000.jpg			2021-03-22 13:02:37		NO		IN FOCUS
169553803	https://volunteer.ala.org.au/validate/task/169553803	Valid		system	Tile_001-043-000_0-000.jpg		2021-03-22 13:01:35	2021-03-22 13:02:37		NO		IN FOCUS
169553803	https://volunteer.ala.org.au/validate/task/169553803	Valid		system	Tile_001-043-000_0-000.jpg		2021-03-22 13:02:37	2021-03-22 13:02:37		NO		IN FOCUS
169553803	https://volunteer.ala.org.au/validate/task/169553803	Valid		system	Tile_001-043-000_0-000.jpg		2021-03-22 12:04:47	2021-03-22 13:02:37		NO		IN FOCUS
169553804	https://volunteer.ala.org.au/validate/task/169553804	Valid		system	Tile_001-044-000_0-000.jpg		2021-03-22 12:04:56	2021-03-22 13:02:42		NO		IN FOCUS
169553804	https://volunteer.ala.org.au/validate/task/169553804	Valid		system	Tile_001-044-000_0-000.jpg			2021-03-22 13:02:42		NO		IN FOCUS
169553804	https://volunteer.ala.org.au/validate/task/169553804	Valid		system	Tile_001-044-000_0-000.jpg		2021-03-22 13:02:42	2021-03-22 13:02:42		NO		IN FOCUS
169553804	https://volunteer.ala.org.au/validate/task/169553804	Valid		system	Tile_001-044-000_0-000.jpg		2021-03-22 13:02:19	2021-03-22 13:02:42		NO		IN FOCUS
169553806	https://volunteer.ala.org.au/validate/task/169553806	Valid		system	Tile_001-046-000_0-000.jpg		2021-03-22 12:05:16	2021-03-22 13:03:07		NO		IN FOCUS
169553806	https://volunteer.ala.org.au/validate/task/169553806	Valid		system	Tile_001-046-000_0-000.jpg			2021-03-22 13:03:07		NO		IN FOCUS
169553806	https://volunteer.ala.org.au/validate/task/169553806	Valid		system	Tile_001-046-000_0-000.jpg		2021-03-22 13:02:56	2021-03-22 13:03:07		NO		IN FOCUS
169553806	https://volunteer.ala.org.au/validate/task/169553806	Valid		system	Tile_001-046-000_0-000.jpg		2021-03-22 13:03:07	2021-03-22 13:03:07		NO		IN FOCUS
169553777	https://volunteer.ala.org.au/validate/task/169553777	Valid		system	Tile_001-017-000_0-000.jpg		2021-03-22 12:53:37	2021-03-22 13:03:11		NO		IN FOCUS
169553777	https://volunteer.ala.org.au/validate/task/169553777	Valid		system	Tile_001-017-000_0-000.jpg		2021-03-22 12:00:42	2021-03-22 13:03:11		NO		IN FOCUS
169553777	https://volunteer.ala.org.au/validate/task/169553777	Valid		system	Tile_001-017-000_0-000.jpg		2021-03-22 13:03:11	2021-03-22 13:03:11		NO		IN FOCUS
169553777	https://volunteer.ala.org.au/validate/task/169553777	Valid		system	Tile_001-017-000_0-000.jpg			2021-03-22 13:03:11		NO		IN FOCUS
169553807	https://volunteer.ala.org.au/validate/task/169553807	Valid		system	Tile_001-047-000_0-000.jpg		2021-03-22 12:05:29	2021-03-22 13:03:20		NO		IN FOCUS
169553807	https://volunteer.ala.org.au/validate/task/169553807	Valid		system	Tile_001-047-000_0-000.jpg		2021-03-22 13:03:06	2021-03-22 13:03:20		NO		IN FOCUS
169553807	https://volunteer.ala.org.au/validate/task/169553807	Valid		system	Tile_001-047-000_0-000.jpg			2021-03-22 13:03:20		NO		IN FOCUS
169553807	https://volunteer.ala.org.au/validate/task/169553807	Valid		system	Tile_001-047-000_0-000.jpg		2021-03-22 13:03:19	2021-03-22 13:03:20		NO		IN FOCUS
169553805	https://volunteer.ala.org.au/validate/task/169553805	Valid		system	Tile_001-045-000_0-000.jpg			2021-03-22 13:03:37		NO		IN FOCUS
169553805	https://volunteer.ala.org.au/validate/task/169553805	Valid		system	Tile_001-045-000_0-000.jpg		2021-03-22 13:02:45	2021-03-22 13:03:37		NO		IN FOCUS
169553805	https://volunteer.ala.org.au/validate/task/169553805	Valid		system	Tile_001-045-000_0-000.jpg		2021-03-22 13:03:37	2021-03-22 13:03:37		NO		IN FOCUS
169553805	https://volunteer.ala.org.au/validate/task/169553805	Valid		system	Tile_001-045-000_0-000.jpg		2021-03-22 12:05:06	2021-03-22 13:03:37		NO		IN FOCUS
169553808	https://volunteer.ala.org.au/validate/task/169553808	Valid		system	Tile_001-048-000_0-000.jpg			2021-03-22 13:03:41		NO		IN FOCUS
169553808	https://volunteer.ala.org.au/validate/task/169553808	Valid		system	Tile_001-048-000_0-000.jpg		2021-03-22 13:03:40	2021-03-22 13:03:41		NO		IN FOCUS
169553808	https://volunteer.ala.org.au/validate/task/169553808	Valid		system	Tile_001-048-000_0-000.jpg		2021-03-22 13:04:04	2021-03-22 13:03:41		NO		IN FOCUS
169553808	https://volunteer.ala.org.au/validate/task/169553808	Valid		system	Tile_001-048-000_0-000.jpg		2021-03-22 12:05:39	2021-03-22 13:03:41		NO		IN FOCUS
169553808	https://volunteer.ala.org.au/validate/task/169553808	Valid		system	Tile_001-048-000_0-000.jpg		2021-03-22 12:43:34	2021-03-22 13:03:41		NO		IN FOCUS
169553809	https://volunteer.ala.org.au/validate/task/169553809	Valid		system	Tile_001-049-000_0-000.jpg		2021-03-22 13:04:04	2021-03-22 13:04:30		NO		IN FOCUS
169553809	https://volunteer.ala.org.au/validate/task/169553809	Valid		system	Tile_001-049-000_0-000.jpg			2021-03-22 13:04:30		NO		IN FOCUS
169553809	https://volunteer.ala.org.au/validate/task/169553809	Valid		system	Tile_001-049-000_0-000.jpg		2021-03-22 13:08:13	2021-03-22 13:04:30		NO		IN FOCUS
169553809	https://volunteer.ala.org.au/validate/task/169553809	Valid		system	Tile_001-049-000_0-000.jpg		2021-03-22 13:04:30	2021-03-22 13:04:30		NO		IN FOCUS	Could almost be a leaf with a stalk
169553809	https://volunteer.ala.org.au/validate/task/169553809	Valid		system	Tile_001-049-000_0-000.jpg		2021-03-22 12:05:49	2021-03-22 13:04:30		NO		IN FOCUS
169553810	https://volunteer.ala.org.au/validate/task/169553810	Valid		system	Tile_001-050-000_0-000.jpg		2021-03-22 12:06:10	2021-03-22 13:04:46		NO		IN FOCUS
169553810	https://volunteer.ala.org.au/validate/task/169553810	Valid		system	Tile_001-050-000_0-000.jpg		2021-03-22 12:43:56	2021-03-22 13:04:46		NO		IN FOCUS
169553810	https://volunteer.ala.org.au/validate/task/169553810	Valid		system	Tile_001-050-000_0-000.jpg		2021-03-22 13:04:52	2021-03-22 13:04:46		NO		IN FOCUS
169553810	https://volunteer.ala.org.au/validate/task/169553810	Valid		system	Tile_001-050-000_0-000.jpg			2021-03-22 13:04:46		NO		IN FOCUS
169553810	https://volunteer.ala.org.au/validate/task/169553810	Valid		system	Tile_001-050-000_0-000.jpg		2021-03-22 13:04:46	2021-03-22 13:04:46		NO		IN FOCUS
169553811	https://volunteer.ala.org.au/validate/task/169553811	Valid		system	Tile_001-051-000_0-000.jpg		2021-03-22 13:05:52	2021-03-22 13:05:31		NO		IN FOCUS
169553811	https://volunteer.ala.org.au/validate/task/169553811	Valid		system	Tile_001-051-000_0-000.jpg		2021-03-22 12:44:25	2021-03-22 13:05:31		NO		IN FOCUS
169553811	https://volunteer.ala.org.au/validate/task/169553811	Valid		system	Tile_001-051-000_0-000.jpg		2021-03-22 13:05:30	2021-03-22 13:05:31		NO		IN FOCUS
169553811	https://volunteer.ala.org.au/validate/task/169553811	Valid		system	Tile_001-051-000_0-000.jpg			2021-03-22 13:05:31		NO		IN FOCUS
169553811	https://volunteer.ala.org.au/validate/task/169553811	Valid		system	Tile_001-051-000_0-000.jpg		2021-03-22 12:06:20	2021-03-22 13:05:31		NO		IN FOCUS
169553815	https://volunteer.ala.org.au/validate/task/169553815	Valid		system	Tile_001-055-000_0-000.jpg		2021-03-22 12:06:53	2021-03-22 13:06:44		NO		IN FOCUS
169553815	https://volunteer.ala.org.au/validate/task/169553815	Valid		system	Tile_001-055-000_0-000.jpg		2021-03-22 13:06:36	2021-03-22 13:06:44		NO		IN FOCUS
169553815	https://volunteer.ala.org.au/validate/task/169553815	Valid		system	Tile_001-055-000_0-000.jpg		2021-03-22 13:06:44	2021-03-22 13:06:44		NO		IN FOCUS
169553815	https://volunteer.ala.org.au/validate/task/169553815	Valid		system	Tile_001-055-000_0-000.jpg		2021-03-22 13:06:49	2021-03-22 13:06:44		NO		IN FOCUS
169553815	https://volunteer.ala.org.au/validate/task/169553815	Valid		system	Tile_001-055-000_0-000.jpg			2021-03-22 13:06:44		NO		IN FOCUS
169553816	https://volunteer.ala.org.au/validate/task/169553816	Valid		system	Tile_001-056-000_0-000.jpg		2021-03-22 13:07:01	2021-03-22 13:07:01		NO		IN FOCUS
169553816	https://volunteer.ala.org.au/validate/task/169553816	Valid		system	Tile_001-056-000_0-000.jpg		2021-03-22 12:07:06	2021-03-22 13:07:01		NO		IN FOCUS
169553816	https://volunteer.ala.org.au/validate/task/169553816	Valid		system	Tile_001-056-000_0-000.jpg		2021-03-22 13:06:48	2021-03-22 13:07:01		NO		IN FOCUS
169553816	https://volunteer.ala.org.au/validate/task/169553816	Valid		system	Tile_001-056-000_0-000.jpg			2021-03-22 13:07:01		NO		IN FOCUS
169553798	https://volunteer.ala.org.au/validate/task/169553798	Valid		system	Tile_001-038-000_0-000.jpg			2021-03-22 13:07:15		NO		IN FOCUS
169553798	https://volunteer.ala.org.au/validate/task/169553798	Valid		system	Tile_001-038-000_0-000.jpg		2021-03-22 13:00:26	2021-03-22 13:07:15		NO		IN FOCUS
169553798	https://volunteer.ala.org.au/validate/task/169553798	Valid		system	Tile_001-038-000_0-000.jpg		2021-03-22 12:03:57	2021-03-22 13:07:15		NO		IN FOCUS
169553798	https://volunteer.ala.org.au/validate/task/169553798	Valid		system	Tile_001-038-000_0-000.jpg		2021-03-22 13:07:15	2021-03-22 13:07:15		NO		IN FOCUS
169553820	https://volunteer.ala.org.au/validate/task/169553820	Valid		system	Tile_001-060-000_0-000.jpg			2021-03-22 13:07:35		NO		IN FOCUS
169553820	https://volunteer.ala.org.au/validate/task/169553820	Valid		system	Tile_001-060-000_0-000.jpg		2021-03-22 12:07:36	2021-03-22 13:07:35		NO		IN FOCUS
169553820	https://volunteer.ala.org.au/validate/task/169553820	Valid		system	Tile_001-060-000_0-000.jpg		2021-03-22 13:07:35	2021-03-22 13:07:35		NO		IN FOCUS
169553820	https://volunteer.ala.org.au/validate/task/169553820	Valid		system	Tile_001-060-000_0-000.jpg		2021-03-22 13:07:32	2021-03-22 13:07:35		NO		IN FOCUS
169553826	https://volunteer.ala.org.au/validate/task/169553826	Valid		system	Tile_002-006-000_0-000.jpg		2021-03-22 13:08:44	2021-03-22 13:08:44		NO		IN FOCUS
169553826	https://volunteer.ala.org.au/validate/task/169553826	Valid		system	Tile_002-006-000_0-000.jpg		2021-03-22 12:57:22	2021-03-22 13:08:44		NO		IN FOCUS
169553826	https://volunteer.ala.org.au/validate/task/169553826	Valid		system	Tile_002-006-000_0-000.jpg			2021-03-22 13:08:44		NO		IN FOCUS
169553826	https://volunteer.ala.org.au/validate/task/169553826	Valid		system	Tile_002-006-000_0-000.jpg		2021-03-22 12:09:29	2021-03-22 13:08:44		NO		IN FOCUS
169553828	https://volunteer.ala.org.au/validate/task/169553828	Valid		system	Tile_002-008-000_0-000.jpg			2021-03-22 13:09:08		NO		IN FOCUS
169553828	https://volunteer.ala.org.au/validate/task/169553828	Valid		system	Tile_002-008-000_0-000.jpg		2021-03-22 13:09:08	2021-03-22 13:09:08		NO		IN FOCUS
169553828	https://volunteer.ala.org.au/validate/task/169553828	Valid		system	Tile_002-008-000_0-000.jpg		2021-03-22 13:00:29	2021-03-22 13:09:08		NO		IN FOCUS
169553828	https://volunteer.ala.org.au/validate/task/169553828	Valid		system	Tile_002-008-000_0-000.jpg		2021-03-22 12:09:48	2021-03-22 13:09:08		NO		IN FOCUS
169553829	https://volunteer.ala.org.au/validate/task/169553829	Valid		system	Tile_002-009-000_0-000.jpg		2021-03-22 12:09:57	2021-03-22 13:09:27		NO		IN FOCUS
169553829	https://volunteer.ala.org.au/validate/task/169553829	Valid		system	Tile_002-009-000_0-000.jpg			2021-03-22 13:09:27		NO		IN FOCUS
169553829	https://volunteer.ala.org.au/validate/task/169553829	Valid		system	Tile_002-009-000_0-000.jpg		2021-03-22 13:09:27	2021-03-22 13:09:27		NO		IN FOCUS
169553829	https://volunteer.ala.org.au/validate/task/169553829	Valid		system	Tile_002-009-000_0-000.jpg		2021-03-22 13:00:52	2021-03-22 13:09:27		NO		IN FOCUS
169553830	https://volunteer.ala.org.au/validate/task/169553830	Valid		system	Tile_002-010-000_0-000.jpg		2021-03-22 13:09:46	2021-03-22 13:09:55		NO		IN FOCUS
169553830	https://volunteer.ala.org.au/validate/task/169553830	Valid		system	Tile_002-010-000_0-000.jpg		2021-03-22 13:11:12	2021-03-22 13:09:55		NO		IN FOCUS
169553830	https://volunteer.ala.org.au/validate/task/169553830	Valid		system	Tile_002-010-000_0-000.jpg		2021-03-22 13:09:54	2021-03-22 13:09:55		NO		IN FOCUS
169553830	https://volunteer.ala.org.au/validate/task/169553830	Valid		system	Tile_002-010-000_0-000.jpg			2021-03-22 13:09:55		NO		IN FOCUS
169553830	https://volunteer.ala.org.au/validate/task/169553830	Valid		system	Tile_002-010-000_0-000.jpg		2021-03-22 12:10:06	2021-03-22 13:09:55		NO		IN FOCUS
169553833	https://volunteer.ala.org.au/validate/task/169553833	Valid		system	Tile_002-013-000_0-000.jpg		2021-03-22 12:10:28	2021-03-22 13:11:32		NO		IN FOCUS
169553833	https://volunteer.ala.org.au/validate/task/169553833	Valid		system	Tile_002-013-000_0-000.jpg			2021-03-22 13:11:32		NO		IN FOCUS
169553833	https://volunteer.ala.org.au/validate/task/169553833	Valid		system	Tile_002-013-000_0-000.jpg		2021-03-22 13:11:31	2021-03-22 13:11:32		NO		IN FOCUS
169553833	https://volunteer.ala.org.au/validate/task/169553833	Valid		system	Tile_002-013-000_0-000.jpg		2021-03-22 13:11:46	2021-03-22 13:11:32		NO		IN FOCUS
169553833	https://volunteer.ala.org.au/validate/task/169553833	Valid		system	Tile_002-013-000_0-000.jpg		2021-03-22 13:01:39	2021-03-22 13:11:32		NO		IN FOCUS
169553836	https://volunteer.ala.org.au/validate/task/169553836	Valid		system	Tile_002-016-000_0-000.jpg			2021-03-22 13:11:52		NO		IN FOCUS
169553836	https://volunteer.ala.org.au/validate/task/169553836	Valid		system	Tile_002-016-000_0-000.jpg		2021-03-22 13:11:47	2021-03-22 13:11:52		NO		IN FOCUS
169553836	https://volunteer.ala.org.au/validate/task/169553836	Valid		system	Tile_002-016-000_0-000.jpg		2021-03-22 13:11:51	2021-03-22 13:11:52		NO		IN FOCUS
169553836	https://volunteer.ala.org.au/validate/task/169553836	Valid		system	Tile_002-016-000_0-000.jpg		2021-03-22 12:10:53	2021-03-22 13:11:52		NO		IN FOCUS
169553834	https://volunteer.ala.org.au/validate/task/169553834	Valid		system	Tile_002-014-000_0-000.jpg			2021-03-22 13:12:09		NO		IN FOCUS
169553834	https://volunteer.ala.org.au/validate/task/169553834	Valid		system	Tile_002-014-000_0-000.jpg		2021-03-22 13:11:27	2021-03-22 13:12:09		NO		IN FOCUS
169553834	https://volunteer.ala.org.au/validate/task/169553834	Valid		system	Tile_002-014-000_0-000.jpg		2021-03-22 13:12:09	2021-03-22 13:12:09		NO		IN FOCUS
169553834	https://volunteer.ala.org.au/validate/task/169553834	Valid		system	Tile_002-014-000_0-000.jpg		2021-03-22 12:10:39	2021-03-22 13:12:09		NO		IN FOCUS
169553839	https://volunteer.ala.org.au/validate/task/169553839	Valid		system	Tile_002-019-000_0-000.jpg		2021-03-22 12:11:56	2021-03-22 13:12:42		NO		IN FOCUS
169553839	https://volunteer.ala.org.au/validate/task/169553839	Valid		system	Tile_002-019-000_0-000.jpg			2021-03-22 13:12:42		NO		IN FOCUS
169553839	https://volunteer.ala.org.au/validate/task/169553839	Valid		system	Tile_002-019-000_0-000.jpg		2021-03-22 13:12:41	2021-03-22 13:12:42		NO		IN FOCUS
169553839	https://volunteer.ala.org.au/validate/task/169553839	Valid		system	Tile_002-019-000_0-000.jpg		2021-03-22 13:12:18	2021-03-22 13:12:42		NO		IN FOCUS
169553840	https://volunteer.ala.org.au/validate/task/169553840	Valid		system	Tile_002-020-000_0-000.jpg		2021-03-22 12:12:06	2021-03-22 13:12:51		NO		IN FOCUS
169553840	https://volunteer.ala.org.au/validate/task/169553840	Valid		system	Tile_002-020-000_0-000.jpg			2021-03-22 13:12:51		NO		IN FOCUS
169553840	https://volunteer.ala.org.au/validate/task/169553840	Valid		system	Tile_002-020-000_0-000.jpg		2021-03-22 13:12:45	2021-03-22 13:12:51		NO		IN FOCUS
169553840	https://volunteer.ala.org.au/validate/task/169553840	Valid		system	Tile_002-020-000_0-000.jpg		2021-03-22 13:12:50	2021-03-22 13:12:51		NO		IN FOCUS
169553844	https://volunteer.ala.org.au/validate/task/169553844	Valid		system	Tile_002-024-000_0-000.jpg		2021-03-22 13:17:36	2021-03-22 13:13:12		NO		IN FOCUS
169553844	https://volunteer.ala.org.au/validate/task/169553844	Valid		system	Tile_002-024-000_0-000.jpg		2021-03-22 12:22:29	2021-03-22 13:13:12		NO		IN FOCUS
169553844	https://volunteer.ala.org.au/validate/task/169553844	Valid		system	Tile_002-024-000_0-000.jpg			2021-03-22 13:13:12		NO		IN FOCUS
169553844	https://volunteer.ala.org.au/validate/task/169553844	Valid		system	Tile_002-024-000_0-000.jpg		2021-03-22 13:13:12	2021-03-22 13:13:12		NO		IN FOCUS
169553844	https://volunteer.ala.org.au/validate/task/169553844	Valid		system	Tile_002-024-000_0-000.jpg		2021-03-22 13:03:30	2021-03-22 13:13:12		NO		IN FOCUS
169553846	https://volunteer.ala.org.au/validate/task/169553846	Valid		system	Tile_002-026-000_0-000.jpg		2021-03-22 13:14:10	2021-03-22 13:14:10		NO		IN FOCUS
169553846	https://volunteer.ala.org.au/validate/task/169553846	Valid		system	Tile_002-026-000_0-000.jpg			2021-03-22 13:14:10		NO		IN FOCUS
169553846	https://volunteer.ala.org.au/validate/task/169553846	Valid		system	Tile_002-026-000_0-000.jpg		2021-03-22 12:22:45	2021-03-22 13:14:10		NO		IN FOCUS
169553846	https://volunteer.ala.org.au/validate/task/169553846	Valid		system	Tile_002-026-000_0-000.jpg		2021-03-22 13:13:19	2021-03-22 13:14:10		NO		IN FOCUS
169553848	https://volunteer.ala.org.au/validate/task/169553848	Valid		system	Tile_002-028-000_0-000.jpg		2021-03-22 12:23:04	2021-03-22 13:14:47		NO		IN FOCUS
169553848	https://volunteer.ala.org.au/validate/task/169553848	Valid		system	Tile_002-028-000_0-000.jpg		2021-03-22 13:14:09	2021-03-22 13:14:47		NO		IN FOCUS
169553848	https://volunteer.ala.org.au/validate/task/169553848	Valid		system	Tile_002-028-000_0-000.jpg		2021-03-22 13:14:47	2021-03-22 13:14:47		NO		IN FOCUS
169553848	https://volunteer.ala.org.au/validate/task/169553848	Valid		system	Tile_002-028-000_0-000.jpg			2021-03-22 13:14:47		NO		IN FOCUS
169553847	https://volunteer.ala.org.au/validate/task/169553847	Valid		system	Tile_002-027-000_0-000.jpg		2021-03-22 13:15:18	2021-03-22 13:15:18		NO		IN FOCUS
169553847	https://volunteer.ala.org.au/validate/task/169553847	Valid		system	Tile_002-027-000_0-000.jpg			2021-03-22 13:15:18		NO		IN FOCUS
169553847	https://volunteer.ala.org.au/validate/task/169553847	Valid		system	Tile_002-027-000_0-000.jpg		2021-03-22 13:14:24	2021-03-22 13:15:18	1	YES	MIDDLE	IN FOCUS		Nothofagus pollen
169553847	https://volunteer.ala.org.au/validate/task/169553847	Valid		system	Tile_002-027-000_0-000.jpg		2021-03-22 12:22:55	2021-03-22 13:15:18		NO		IN FOCUS
169553847	https://volunteer.ala.org.au/validate/task/169553847	Valid		system	Tile_002-027-000_0-000.jpg		2021-03-22 13:04:02	2021-03-22 13:15:18		NO		IN FOCUS
169553852	https://volunteer.ala.org.au/validate/task/169553852	Valid		system	Tile_002-032-000_0-000.jpg			2021-03-22 13:15:39		NO		IN FOCUS
169553852	https://volunteer.ala.org.au/validate/task/169553852	Valid		system	Tile_002-032-000_0-000.jpg		2021-03-22 12:23:56	2021-03-22 13:15:39		NO		IN FOCUS
169553852	https://volunteer.ala.org.au/validate/task/169553852	Valid		system	Tile_002-032-000_0-000.jpg		2021-03-22 13:15:39	2021-03-22 13:15:39		NO		IN FOCUS
169553852	https://volunteer.ala.org.au/validate/task/169553852	Valid		system	Tile_002-032-000_0-000.jpg		2021-03-22 13:15:14	2021-03-22 13:15:39		NO		IN FOCUS
169553853	https://volunteer.ala.org.au/validate/task/169553853	Valid		system	Tile_002-033-000_0-000.jpg		2021-03-22 13:15:25	2021-03-22 13:15:54		NO		IN FOCUS
169553853	https://volunteer.ala.org.au/validate/task/169553853	Valid		system	Tile_002-033-000_0-000.jpg		2021-03-22 13:15:54	2021-03-22 13:15:54		NO		IN FOCUS
169553853	https://volunteer.ala.org.au/validate/task/169553853	Valid		system	Tile_002-033-000_0-000.jpg			2021-03-22 13:15:54		NO		IN FOCUS
169553853	https://volunteer.ala.org.au/validate/task/169553853	Valid		system	Tile_002-033-000_0-000.jpg		2021-03-22 12:24:06	2021-03-22 13:15:54		NO		IN FOCUS
169553849	https://volunteer.ala.org.au/validate/task/169553849	Valid		system	Tile_002-029-000_0-000.jpg			2021-03-22 13:16:08		NO		IN FOCUS
169553849	https://volunteer.ala.org.au/validate/task/169553849	Valid		system	Tile_002-029-000_0-000.jpg		2021-03-22 13:14:21	2021-03-22 13:16:08		NO		IN FOCUS
169553849	https://volunteer.ala.org.au/validate/task/169553849	Valid		system	Tile_002-029-000_0-000.jpg		2021-03-22 13:16:08	2021-03-22 13:16:08		NO		IN FOCUS
169553849	https://volunteer.ala.org.au/validate/task/169553849	Valid		system	Tile_002-029-000_0-000.jpg		2021-03-22 12:23:18	2021-03-22 13:16:08		NO		IN FOCUS
169553854	https://volunteer.ala.org.au/validate/task/169553854	Valid		system	Tile_002-034-000_0-000.jpg		2021-03-22 13:05:12	2021-03-22 13:16:17		NO		IN FOCUS
169553854	https://volunteer.ala.org.au/validate/task/169553854	Valid		system	Tile_002-034-000_0-000.jpg		2021-03-22 13:16:16	2021-03-22 13:16:17		NO		IN FOCUS
169553854	https://volunteer.ala.org.au/validate/task/169553854	Valid		system	Tile_002-034-000_0-000.jpg			2021-03-22 13:16:17		NO		IN FOCUS
169553854	https://volunteer.ala.org.au/validate/task/169553854	Valid		system	Tile_002-034-000_0-000.jpg		2021-03-22 13:16:52	2021-03-22 13:16:17		NO		IN FOCUS
169553854	https://volunteer.ala.org.au/validate/task/169553854	Valid		system	Tile_002-034-000_0-000.jpg		2021-03-22 12:24:17	2021-03-22 13:16:17		NO		IN FOCUS
169553855	https://volunteer.ala.org.au/validate/task/169553855	Valid		system	Tile_002-035-000_0-000.jpg			2021-03-22 13:16:47		NO		IN FOCUS
169553855	https://volunteer.ala.org.au/validate/task/169553855	Valid		system	Tile_002-035-000_0-000.jpg		2021-03-22 12:24:27	2021-03-22 13:16:47		NO		IN FOCUS
169553855	https://volunteer.ala.org.au/validate/task/169553855	Valid		system	Tile_002-035-000_0-000.jpg		2021-03-22 13:16:47	2021-03-22 13:16:47		NO		IN FOCUS
169553855	https://volunteer.ala.org.au/validate/task/169553855	Valid		system	Tile_002-035-000_0-000.jpg		2021-03-22 13:16:26	2021-03-22 13:16:47		NO		IN FOCUS
169553857	https://volunteer.ala.org.au/validate/task/169553857	Valid		system	Tile_002-037-000_0-000.jpg		2021-03-22 12:24:49	2021-03-22 13:17:05		NO		IN FOCUS
169553857	https://volunteer.ala.org.au/validate/task/169553857	Valid		system	Tile_002-037-000_0-000.jpg		2021-03-22 13:05:36	2021-03-22 13:17:05		NO		IN FOCUS
169553857	https://volunteer.ala.org.au/validate/task/169553857	Valid		system	Tile_002-037-000_0-000.jpg			2021-03-22 13:17:05		NO		IN FOCUS
169553857	https://volunteer.ala.org.au/validate/task/169553857	Valid		system	Tile_002-037-000_0-000.jpg		2021-03-22 13:18:38	2021-03-22 13:17:05		NO		IN FOCUS
169553857	https://volunteer.ala.org.au/validate/task/169553857	Valid		system	Tile_002-037-000_0-000.jpg		2021-03-22 13:17:05	2021-03-22 13:17:05		NO		IN FOCUS
169553862	https://volunteer.ala.org.au/validate/task/169553862	Valid		system	Tile_002-042-000_0-000.jpg		2021-03-22 13:17:46	2021-03-22 13:17:46		NO		IN FOCUS
169553862	https://volunteer.ala.org.au/validate/task/169553862	Valid		system	Tile_002-042-000_0-000.jpg		2021-03-22 12:25:42	2021-03-22 13:17:46		NO		IN FOCUS
169553862	https://volunteer.ala.org.au/validate/task/169553862	Valid		system	Tile_002-042-000_0-000.jpg			2021-03-22 13:17:46		NO		IN FOCUS
169553862	https://volunteer.ala.org.au/validate/task/169553862	Valid		system	Tile_002-042-000_0-000.jpg		2021-03-22 13:06:09	2021-03-22 13:17:46		NO		IN FOCUS
169553863	https://volunteer.ala.org.au/validate/task/169553863	Valid		system	Tile_002-043-000_0-000.jpg		2021-03-22 12:25:51	2021-03-22 13:17:54		NO		IN FOCUS
169553863	https://volunteer.ala.org.au/validate/task/169553863	Valid		system	Tile_002-043-000_0-000.jpg		2021-03-22 13:06:23	2021-03-22 13:17:54		NO		IN FOCUS
169553863	https://volunteer.ala.org.au/validate/task/169553863	Valid		system	Tile_002-043-000_0-000.jpg		2021-03-22 13:17:53	2021-03-22 13:17:54		NO		IN FOCUS
169553863	https://volunteer.ala.org.au/validate/task/169553863	Valid		system	Tile_002-043-000_0-000.jpg			2021-03-22 13:17:54		NO		IN FOCUS
169553864	https://volunteer.ala.org.au/validate/task/169553864	Valid		system	Tile_002-044-000_0-000.jpg		2021-03-22 13:06:35	2021-03-22 13:18:01		NO		IN FOCUS
169553864	https://volunteer.ala.org.au/validate/task/169553864	Valid		system	Tile_002-044-000_0-000.jpg			2021-03-22 13:18:01		NO		IN FOCUS
169553864	https://volunteer.ala.org.au/validate/task/169553864	Valid		system	Tile_002-044-000_0-000.jpg		2021-03-22 13:18:00	2021-03-22 13:18:01		NO		IN FOCUS
169553864	https://volunteer.ala.org.au/validate/task/169553864	Valid		system	Tile_002-044-000_0-000.jpg		2021-03-22 12:26:00	2021-03-22 13:18:01		NO		IN FOCUS
169553865	https://volunteer.ala.org.au/validate/task/169553865	Valid		system	Tile_002-045-000_0-000.jpg		2021-03-22 13:18:09	2021-03-22 13:18:10		NO		IN FOCUS
169553865	https://volunteer.ala.org.au/validate/task/169553865	Valid		system	Tile_002-045-000_0-000.jpg			2021-03-22 13:18:10		NO		IN FOCUS
169553865	https://volunteer.ala.org.au/validate/task/169553865	Valid		system	Tile_002-045-000_0-000.jpg		2021-03-22 12:26:10	2021-03-22 13:18:10		NO		IN FOCUS
169553865	https://volunteer.ala.org.au/validate/task/169553865	Valid		system	Tile_002-045-000_0-000.jpg		2021-03-22 13:06:56	2021-03-22 13:18:10		NO		IN FOCUS
169553865	https://volunteer.ala.org.au/validate/task/169553865	Valid		system	Tile_002-045-000_0-000.jpg		2021-03-22 13:18:10	2021-03-22 13:18:10		NO		IN FOCUS
169553845	https://volunteer.ala.org.au/validate/task/169553845	Valid		system	Tile_002-025-000_0-000.jpg		2021-03-22 13:18:28	2021-03-22 13:18:28		NO		IN FOCUS
169553845	https://volunteer.ala.org.au/validate/task/169553845	Valid		system	Tile_002-025-000_0-000.jpg			2021-03-22 13:18:28		NO		IN FOCUS
169553845	https://volunteer.ala.org.au/validate/task/169553845	Valid		system	Tile_002-025-000_0-000.jpg		2021-03-22 13:13:11	2021-03-22 13:18:28		NO		IN FOCUS
169553845	https://volunteer.ala.org.au/validate/task/169553845	Valid		system	Tile_002-025-000_0-000.jpg		2021-03-22 13:13:13	2021-03-22 13:18:28		NO		IN FOCUS
169553858	https://volunteer.ala.org.au/validate/task/169553858	Valid		system	Tile_002-038-000_0-000.jpg			2021-03-22 13:19:06		NO		IN FOCUS
169553858	https://volunteer.ala.org.au/validate/task/169553858	Valid		system	Tile_002-038-000_0-000.jpg		2021-03-22 13:17:20	2021-03-22 13:19:06		NO		IN FOCUS
169553858	https://volunteer.ala.org.au/validate/task/169553858	Valid		system	Tile_002-038-000_0-000.jpg		2021-03-22 13:19:06	2021-03-22 13:19:06		NO		IN FOCUS
169553858	https://volunteer.ala.org.au/validate/task/169553858	Valid		system	Tile_002-038-000_0-000.jpg		2021-03-22 12:24:59	2021-03-22 13:19:06		NO		IN FOCUS
169553859	https://volunteer.ala.org.au/validate/task/169553859	Valid		system	Tile_002-039-000_0-000.jpg		2021-03-22 12:25:09	2021-03-22 13:19:26		NO		IN FOCUS
169553859	https://volunteer.ala.org.au/validate/task/169553859	Valid		system	Tile_002-039-000_0-000.jpg		2021-03-22 13:19:25	2021-03-22 13:19:26		NO		IN FOCUS
169553859	https://volunteer.ala.org.au/validate/task/169553859	Valid		system	Tile_002-039-000_0-000.jpg		2021-03-22 13:17:30	2021-03-22 13:19:26		NO		IN FOCUS
169553859	https://volunteer.ala.org.au/validate/task/169553859	Valid		system	Tile_002-039-000_0-000.jpg			2021-03-22 13:19:26		NO		IN FOCUS
169553871	https://volunteer.ala.org.au/validate/task/169553871	Valid		system	Tile_002-051-000_0-000.jpg		2021-03-22 12:27:03	2021-03-22 13:19:34		NO		IN FOCUS
169553871	https://volunteer.ala.org.au/validate/task/169553871	Valid		system	Tile_002-051-000_0-000.jpg		2021-03-22 13:07:32	2021-03-22 13:19:34		NO		IN FOCUS
169553871	https://volunteer.ala.org.au/validate/task/169553871	Valid		system	Tile_002-051-000_0-000.jpg		2021-03-22 13:20:30	2021-03-22 13:19:34		NO		IN FOCUS
169553871	https://volunteer.ala.org.au/validate/task/169553871	Valid		system	Tile_002-051-000_0-000.jpg			2021-03-22 13:19:34		NO		IN FOCUS
169553871	https://volunteer.ala.org.au/validate/task/169553871	Valid		system	Tile_002-051-000_0-000.jpg		2021-03-22 13:19:34	2021-03-22 13:19:34		NO		IN FOCUS
169553860	https://volunteer.ala.org.au/validate/task/169553860	Valid		system	Tile_002-040-000_0-000.jpg			2021-03-22 13:19:35		NO		IN FOCUS
169553860	https://volunteer.ala.org.au/validate/task/169553860	Valid		system	Tile_002-040-000_0-000.jpg		2021-03-22 13:19:35	2021-03-22 13:19:35		NO		IN FOCUS
169553860	https://volunteer.ala.org.au/validate/task/169553860	Valid		system	Tile_002-040-000_0-000.jpg		2021-03-22 13:17:37	2021-03-22 13:19:35		NO		IN FOCUS
169553860	https://volunteer.ala.org.au/validate/task/169553860	Valid		system	Tile_002-040-000_0-000.jpg		2021-03-22 12:25:20	2021-03-22 13:19:35		NO		IN FOCUS
169553861	https://volunteer.ala.org.au/validate/task/169553861	Valid		system	Tile_002-041-000_0-000.jpg			2021-03-22 13:19:50		NO		IN FOCUS
169553861	https://volunteer.ala.org.au/validate/task/169553861	Valid		system	Tile_002-041-000_0-000.jpg		2021-03-22 13:19:50	2021-03-22 13:19:50		NO		IN FOCUS
169553861	https://volunteer.ala.org.au/validate/task/169553861	Valid		system	Tile_002-041-000_0-000.jpg		2021-03-22 13:18:03	2021-03-22 13:19:50		NO		IN FOCUS
169553861	https://volunteer.ala.org.au/validate/task/169553861	Valid		system	Tile_002-041-000_0-000.jpg		2021-03-22 12:25:31	2021-03-22 13:19:50		NO		IN FOCUS
169553868	https://volunteer.ala.org.au/validate/task/169553868	Valid		system	Tile_002-048-000_0-000.jpg		2021-03-22 13:20:00	2021-03-22 13:20:01		NO		IN FOCUS
169553868	https://volunteer.ala.org.au/validate/task/169553868	Valid		system	Tile_002-048-000_0-000.jpg		2021-03-22 13:19:26	2021-03-22 13:20:01		NO		IN FOCUS
169553868	https://volunteer.ala.org.au/validate/task/169553868	Valid		system	Tile_002-048-000_0-000.jpg			2021-03-22 13:20:01		NO		IN FOCUS
169553868	https://volunteer.ala.org.au/validate/task/169553868	Valid		system	Tile_002-048-000_0-000.jpg		2021-03-22 12:26:38	2021-03-22 13:20:01		NO		IN FOCUS
169553870	https://volunteer.ala.org.au/validate/task/169553870	Valid		system	Tile_002-050-000_0-000.jpg		2021-03-22 13:20:21	2021-03-22 13:20:21		NO		IN FOCUS
169553870	https://volunteer.ala.org.au/validate/task/169553870	Valid		system	Tile_002-050-000_0-000.jpg		2021-03-22 13:19:27	2021-03-22 13:20:21		NO		IN FOCUS
169553870	https://volunteer.ala.org.au/validate/task/169553870	Valid		system	Tile_002-050-000_0-000.jpg			2021-03-22 13:20:21		NO		IN FOCUS
169553870	https://volunteer.ala.org.au/validate/task/169553870	Valid		system	Tile_002-050-000_0-000.jpg		2021-03-22 12:26:53	2021-03-22 13:20:21		NO		IN FOCUS
169553879	https://volunteer.ala.org.au/validate/task/169553879	Valid		system	Tile_002-059-000_0-000.jpg		2021-03-22 13:20:45	2021-03-22 13:20:47		NO		IN FOCUS
169553879	https://volunteer.ala.org.au/validate/task/169553879	Valid		system	Tile_002-059-000_0-000.jpg		2021-03-22 13:20:47	2021-03-22 13:20:47		NO		IN FOCUS
169553879	https://volunteer.ala.org.au/validate/task/169553879	Valid		system	Tile_002-059-000_0-000.jpg			2021-03-22 13:20:47		NO		IN FOCUS
169553879	https://volunteer.ala.org.au/validate/task/169553879	Valid		system	Tile_002-059-000_0-000.jpg		2021-03-22 12:28:14	2021-03-22 13:20:47		NO		IN FOCUS
169553875	https://volunteer.ala.org.au/validate/task/169553875	Valid		system	Tile_002-055-000_0-000.jpg		2021-03-22 12:27:37	2021-03-22 13:21:05		NO		IN FOCUS
169553875	https://volunteer.ala.org.au/validate/task/169553875	Valid		system	Tile_002-055-000_0-000.jpg		2021-03-22 13:08:10	2021-03-22 13:21:05		NO		IN FOCUS
169553875	https://volunteer.ala.org.au/validate/task/169553875	Valid		system	Tile_002-055-000_0-000.jpg		2021-03-22 13:21:05	2021-03-22 13:21:05		NO		IN FOCUS
169553875	https://volunteer.ala.org.au/validate/task/169553875	Valid		system	Tile_002-055-000_0-000.jpg			2021-03-22 13:21:05		NO		IN FOCUS
169553875	https://volunteer.ala.org.au/validate/task/169553875	Valid		system	Tile_002-055-000_0-000.jpg		2021-03-22 13:21:23	2021-03-22 13:21:05	1	YES	MIDDLE	IN FOCUS		Saccate gymnospermous pollen
169553885	https://volunteer.ala.org.au/validate/task/169553885	Valid		system	Tile_003-005-000_0-000.jpg		2021-03-22 13:22:04	2021-03-22 13:21:42		NO		IN FOCUS
169553885	https://volunteer.ala.org.au/validate/task/169553885	Valid		system	Tile_003-005-000_0-000.jpg		2021-03-22 13:09:14	2021-03-22 13:21:42		NO		IN FOCUS
169553885	https://volunteer.ala.org.au/validate/task/169553885	Valid		system	Tile_003-005-000_0-000.jpg			2021-03-22 13:21:42		NO		IN FOCUS
169553885	https://volunteer.ala.org.au/validate/task/169553885	Valid		system	Tile_003-005-000_0-000.jpg		2021-03-22 13:21:42	2021-03-22 13:21:42		NO		IN FOCUS
169553885	https://volunteer.ala.org.au/validate/task/169553885	Valid		system	Tile_003-005-000_0-000.jpg		2021-03-22 12:29:16	2021-03-22 13:21:42		NO		IN FOCUS
169553880	https://volunteer.ala.org.au/validate/task/169553880	Valid		system	Tile_002-060-000_0-000.jpg		2021-03-22 12:28:24	2021-03-22 13:21:44		NO		IN FOCUS
169553880	https://volunteer.ala.org.au/validate/task/169553880	Valid		system	Tile_002-060-000_0-000.jpg		2021-03-22 13:22:11	2021-03-22 13:21:44		NO		IN FOCUS
169553880	https://volunteer.ala.org.au/validate/task/169553880	Valid		system	Tile_002-060-000_0-000.jpg		2021-03-22 13:08:46	2021-03-22 13:21:44		NO		IN FOCUS
169553880	https://volunteer.ala.org.au/validate/task/169553880	Valid		system	Tile_002-060-000_0-000.jpg			2021-03-22 13:21:44		NO		IN FOCUS
169553880	https://volunteer.ala.org.au/validate/task/169553880	Valid		system	Tile_002-060-000_0-000.jpg		2021-03-22 13:21:44	2021-03-22 13:21:44		NO		IN FOCUS
169553877	https://volunteer.ala.org.au/validate/task/169553877	Valid		system	Tile_002-057-000_0-000.jpg			2021-03-22 13:21:51		NO		IN FOCUS
169553877	https://volunteer.ala.org.au/validate/task/169553877	Valid		system	Tile_002-057-000_0-000.jpg		2021-03-22 13:21:51	2021-03-22 13:21:51		NO		IN FOCUS
169553877	https://volunteer.ala.org.au/validate/task/169553877	Valid		system	Tile_002-057-000_0-000.jpg		2021-03-22 13:21:15	2021-03-22 13:21:51		NO		IN FOCUS
169553877	https://volunteer.ala.org.au/validate/task/169553877	Valid		system	Tile_002-057-000_0-000.jpg		2021-03-22 12:27:53	2021-03-22 13:21:51		NO		IN FOCUS
169553888	https://volunteer.ala.org.au/validate/task/169553888	Valid		system	Tile_003-008-000_0-000.jpg		2021-03-22 12:29:54	2021-03-22 13:22:02		NO		IN FOCUS
169553888	https://volunteer.ala.org.au/validate/task/169553888	Valid		system	Tile_003-008-000_0-000.jpg		2021-03-22 13:23:07	2021-03-22 13:22:02		NO		IN FOCUS
169553888	https://volunteer.ala.org.au/validate/task/169553888	Valid		system	Tile_003-008-000_0-000.jpg		2021-03-22 13:09:39	2021-03-22 13:22:02		NO		IN FOCUS
169553888	https://volunteer.ala.org.au/validate/task/169553888	Valid		system	Tile_003-008-000_0-000.jpg		2021-03-22 13:22:02	2021-03-22 13:22:02		NO		IN FOCUS
169553888	https://volunteer.ala.org.au/validate/task/169553888	Valid		system	Tile_003-008-000_0-000.jpg			2021-03-22 13:22:02		NO		IN FOCUS
169553878	https://volunteer.ala.org.au/validate/task/169553878	Valid		system	Tile_002-058-000_0-000.jpg		2021-03-22 13:22:00	2021-03-22 13:22:02		NO		IN FOCUS
169553878	https://volunteer.ala.org.au/validate/task/169553878	Valid		system	Tile_002-058-000_0-000.jpg		2021-03-22 12:28:03	2021-03-22 13:22:02		NO		IN FOCUS
169553878	https://volunteer.ala.org.au/validate/task/169553878	Valid		system	Tile_002-058-000_0-000.jpg		2021-03-22 13:20:55	2021-03-22 13:22:02		NO		IN FOCUS
169553878	https://volunteer.ala.org.au/validate/task/169553878	Valid		system	Tile_002-058-000_0-000.jpg			2021-03-22 13:22:02		NO		IN FOCUS
169553890	https://volunteer.ala.org.au/validate/task/169553890	Valid		system	Tile_003-010-000_0-000.jpg		2021-03-22 12:30:20	2021-03-22 13:22:18		NO		IN FOCUS
169553890	https://volunteer.ala.org.au/validate/task/169553890	Valid		system	Tile_003-010-000_0-000.jpg			2021-03-22 13:22:18		NO		IN FOCUS
169553890	https://volunteer.ala.org.au/validate/task/169553890	Valid		system	Tile_003-010-000_0-000.jpg		2021-03-22 13:22:18	2021-03-22 13:22:18		NO		IN FOCUS
169553890	https://volunteer.ala.org.au/validate/task/169553890	Valid		system	Tile_003-010-000_0-000.jpg		2021-03-22 13:22:16	2021-03-22 13:22:18		NO		IN FOCUS
169553887	https://volunteer.ala.org.au/validate/task/169553887	Valid		system	Tile_003-007-000_0-000.jpg			2021-03-22 13:22:26		NO		IN FOCUS
169553887	https://volunteer.ala.org.au/validate/task/169553887	Valid		system	Tile_003-007-000_0-000.jpg		2021-03-22 13:21:54	2021-03-22 13:22:26		NO		IN FOCUS
169553887	https://volunteer.ala.org.au/validate/task/169553887	Valid		system	Tile_003-007-000_0-000.jpg		2021-03-22 13:22:26	2021-03-22 13:22:26		NO		IN FOCUS
169553887	https://volunteer.ala.org.au/validate/task/169553887	Valid		system	Tile_003-007-000_0-000.jpg		2021-03-22 12:29:38	2021-03-22 13:22:26		NO		IN FOCUS
169553883	https://volunteer.ala.org.au/validate/task/169553883	Valid		system	Tile_003-003-000_0-000.jpg			2021-03-22 13:22:42		NO		IN FOCUS
169553883	https://volunteer.ala.org.au/validate/task/169553883	Valid		system	Tile_003-003-000_0-000.jpg		2021-03-22 13:22:42	2021-03-22 13:22:42		NO		IN FOCUS
169553883	https://volunteer.ala.org.au/validate/task/169553883	Valid		system	Tile_003-003-000_0-000.jpg		2021-03-22 12:28:55	2021-03-22 13:22:42		NO		IN FOCUS
169553883	https://volunteer.ala.org.au/validate/task/169553883	Valid		system	Tile_003-003-000_0-000.jpg		2021-03-22 13:21:13	2021-03-22 13:22:42		NO		IN FOCUS
169553893	https://volunteer.ala.org.au/validate/task/169553893	Valid		system	Tile_003-013-000_0-000.jpg		2021-03-22 13:22:31	2021-03-22 13:22:57		NO		IN FOCUS
169553893	https://volunteer.ala.org.au/validate/task/169553893	Valid		system	Tile_003-013-000_0-000.jpg		2021-03-22 13:23:47	2021-03-22 13:22:57		NO		IN FOCUS
169553893	https://volunteer.ala.org.au/validate/task/169553893	Valid		system	Tile_003-013-000_0-000.jpg			2021-03-22 13:22:57		NO		IN FOCUS
169553893	https://volunteer.ala.org.au/validate/task/169553893	Valid		system	Tile_003-013-000_0-000.jpg		2021-03-22 13:22:57	2021-03-22 13:22:57		NO		IN FOCUS
169553893	https://volunteer.ala.org.au/validate/task/169553893	Valid		system	Tile_003-013-000_0-000.jpg		2021-03-22 12:30:47	2021-03-22 13:22:57		NO		IN FOCUS
169553896	https://volunteer.ala.org.au/validate/task/169553896	Valid		system	Tile_003-016-000_0-000.jpg		2021-03-22 12:31:08	2021-03-22 13:23:15		NO		IN FOCUS
169553896	https://volunteer.ala.org.au/validate/task/169553896	Valid		system	Tile_003-016-000_0-000.jpg		2021-03-22 13:23:14	2021-03-22 13:23:15		NO		IN FOCUS
169553896	https://volunteer.ala.org.au/validate/task/169553896	Valid		system	Tile_003-016-000_0-000.jpg			2021-03-22 13:23:15		NO		IN FOCUS
169553896	https://volunteer.ala.org.au/validate/task/169553896	Valid		system	Tile_003-016-000_0-000.jpg		2021-03-22 13:23:01	2021-03-22 13:23:15		NO		IN FOCUS
169553889	https://volunteer.ala.org.au/validate/task/169553889	Valid		system	Tile_003-009-000_0-000.jpg		2021-03-22 13:23:17	2021-03-22 13:23:17		NO		IN FOCUS
169553889	https://volunteer.ala.org.au/validate/task/169553889	Valid		system	Tile_003-009-000_0-000.jpg			2021-03-22 13:23:17		NO		IN FOCUS
169553889	https://volunteer.ala.org.au/validate/task/169553889	Valid		system	Tile_003-009-000_0-000.jpg		2021-03-22 13:22:09	2021-03-22 13:23:17		NO		IN FOCUS
169553889	https://volunteer.ala.org.au/validate/task/169553889	Valid		system	Tile_003-009-000_0-000.jpg		2021-03-22 12:30:10	2021-03-22 13:23:17		NO		IN FOCUS
169553891	https://volunteer.ala.org.au/validate/task/169553891	Valid		system	Tile_003-011-000_0-000.jpg		2021-03-22 13:23:34	2021-03-22 13:23:34		NO		IN FOCUS
169553891	https://volunteer.ala.org.au/validate/task/169553891	Valid		system	Tile_003-011-000_0-000.jpg		2021-03-22 13:22:34	2021-03-22 13:23:34		NO		IN FOCUS
169553891	https://volunteer.ala.org.au/validate/task/169553891	Valid		system	Tile_003-011-000_0-000.jpg			2021-03-22 13:23:34		NO		IN FOCUS
169553891	https://volunteer.ala.org.au/validate/task/169553891	Valid		system	Tile_003-011-000_0-000.jpg		2021-03-22 12:30:30	2021-03-22 13:23:34		NO		IN FOCUS
169553899	https://volunteer.ala.org.au/validate/task/169553899	Valid		system	Tile_003-019-000_0-000.jpg		2021-03-22 13:23:42	2021-03-22 13:23:42		NO		IN FOCUS
169553899	https://volunteer.ala.org.au/validate/task/169553899	Valid		system	Tile_003-019-000_0-000.jpg		2021-03-22 13:23:21	2021-03-22 13:23:42		NO		IN FOCUS
169553899	https://volunteer.ala.org.au/validate/task/169553899	Valid		system	Tile_003-019-000_0-000.jpg		2021-03-22 12:31:44	2021-03-22 13:23:42		NO		IN FOCUS
169553899	https://volunteer.ala.org.au/validate/task/169553899	Valid		system	Tile_003-019-000_0-000.jpg			2021-03-22 13:23:42		NO		IN FOCUS
169553903	https://volunteer.ala.org.au/validate/task/169553903	Valid		system	Tile_003-023-000_0-000.jpg		2021-03-22 13:24:05	2021-03-22 13:24:05		NO		IN FOCUS
169553903	https://volunteer.ala.org.au/validate/task/169553903	Valid		system	Tile_003-023-000_0-000.jpg		2021-03-22 13:12:23	2021-03-22 13:24:05		NO		IN FOCUS
169553903	https://volunteer.ala.org.au/validate/task/169553903	Valid		system	Tile_003-023-000_0-000.jpg		2021-03-22 12:33:46	2021-03-22 13:24:05		NO		IN FOCUS
169553903	https://volunteer.ala.org.au/validate/task/169553903	Valid		system	Tile_003-023-000_0-000.jpg			2021-03-22 13:24:05		NO		IN FOCUS
169553903	https://volunteer.ala.org.au/validate/task/169553903	Valid		system	Tile_003-023-000_0-000.jpg		2021-03-22 13:26:00	2021-03-22 13:24:05		NO		IN FOCUS
169553906	https://volunteer.ala.org.au/validate/task/169553906	Valid		system	Tile_003-026-000_0-000.jpg		2021-03-22 13:12:40	2021-03-22 13:24:30		NO		IN FOCUS
169553906	https://volunteer.ala.org.au/validate/task/169553906	Valid		system	Tile_003-026-000_0-000.jpg		2021-03-22 13:24:30	2021-03-22 13:24:30		NO		IN FOCUS
169553906	https://volunteer.ala.org.au/validate/task/169553906	Valid		system	Tile_003-026-000_0-000.jpg			2021-03-22 13:24:30		NO		IN FOCUS
169553906	https://volunteer.ala.org.au/validate/task/169553906	Valid		system	Tile_003-026-000_0-000.jpg		2021-03-22 12:34:20	2021-03-22 13:24:30		NO		IN FOCUS
169553907	https://volunteer.ala.org.au/validate/task/169553907	Valid		system	Tile_003-027-000_0-000.jpg		2021-03-22 13:25:04	2021-03-22 13:24:51		NO		IN FOCUS
169553907	https://volunteer.ala.org.au/validate/task/169553907	Valid		system	Tile_003-027-000_0-000.jpg		2021-03-22 13:24:50	2021-03-22 13:24:51		NO		IN FOCUS
169553907	https://volunteer.ala.org.au/validate/task/169553907	Valid		system	Tile_003-027-000_0-000.jpg		2021-03-22 13:12:59	2021-03-22 13:24:51		NO		IN FOCUS
169553907	https://volunteer.ala.org.au/validate/task/169553907	Valid		system	Tile_003-027-000_0-000.jpg			2021-03-22 13:24:51		NO		IN FOCUS
169553907	https://volunteer.ala.org.au/validate/task/169553907	Valid		system	Tile_003-027-000_0-000.jpg		2021-03-22 12:34:33	2021-03-22 13:24:51		NO		IN FOCUS
169553898	https://volunteer.ala.org.au/validate/task/169553898	Valid		system	Tile_003-018-000_0-000.jpg		2021-03-22 12:31:28	2021-03-22 13:25:05		NO		IN FOCUS
169553898	https://volunteer.ala.org.au/validate/task/169553898	Valid		system	Tile_003-018-000_0-000.jpg			2021-03-22 13:25:05		NO		IN FOCUS
169553898	https://volunteer.ala.org.au/validate/task/169553898	Valid		system	Tile_003-018-000_0-000.jpg		2021-03-22 13:23:13	2021-03-22 13:25:05		NO		IN FOCUS
169553898	https://volunteer.ala.org.au/validate/task/169553898	Valid		system	Tile_003-018-000_0-000.jpg		2021-03-22 13:25:05	2021-03-22 13:25:05		NO		IN FOCUS
169553908	https://volunteer.ala.org.au/validate/task/169553908	Valid		system	Tile_003-028-000_0-000.jpg		2021-03-22 12:34:44	2021-03-22 13:25:07		NO		IN FOCUS
169553908	https://volunteer.ala.org.au/validate/task/169553908	Valid		system	Tile_003-028-000_0-000.jpg			2021-03-22 13:25:07		NO		IN FOCUS
169553908	https://volunteer.ala.org.au/validate/task/169553908	Valid		system	Tile_003-028-000_0-000.jpg		2021-03-22 13:24:56	2021-03-22 13:25:07		NO		IN FOCUS
169553908	https://volunteer.ala.org.au/validate/task/169553908	Valid		system	Tile_003-028-000_0-000.jpg		2021-03-22 13:25:06	2021-03-22 13:25:07		NO		IN FOCUS
169553910	https://volunteer.ala.org.au/validate/task/169553910	Valid		system	Tile_003-030-000_0-000.jpg		2021-03-22 13:13:33	2021-03-22 13:25:19		NO		IN FOCUS
169553910	https://volunteer.ala.org.au/validate/task/169553910	Valid		system	Tile_003-030-000_0-000.jpg		2021-03-22 12:35:01	2021-03-22 13:25:19		NO		IN FOCUS
169553910	https://volunteer.ala.org.au/validate/task/169553910	Valid		system	Tile_003-030-000_0-000.jpg		2021-03-22 13:25:18	2021-03-22 13:25:19		NO		IN FOCUS
169553910	https://volunteer.ala.org.au/validate/task/169553910	Valid		system	Tile_003-030-000_0-000.jpg			2021-03-22 13:25:19		NO		IN FOCUS
169553910	https://volunteer.ala.org.au/validate/task/169553910	Valid		system	Tile_003-030-000_0-000.jpg		2021-03-22 13:25:32	2021-03-22 13:25:19		NO		IN FOCUS
169553913	https://volunteer.ala.org.au/validate/task/169553913	Valid		system	Tile_003-033-000_0-000.jpg		2021-03-22 12:35:30	2021-03-22 13:25:50		NO		IN FOCUS
169553913	https://volunteer.ala.org.au/validate/task/169553913	Valid		system	Tile_003-033-000_0-000.jpg			2021-03-22 13:25:50		NO		IN FOCUS
169553913	https://volunteer.ala.org.au/validate/task/169553913	Valid		system	Tile_003-033-000_0-000.jpg		2021-03-22 13:25:50	2021-03-22 13:25:50		NO		IN FOCUS
169553913	https://volunteer.ala.org.au/validate/task/169553913	Valid		system	Tile_003-033-000_0-000.jpg		2021-03-22 13:25:41	2021-03-22 13:25:50		NO		IN FOCUS
169553901	https://volunteer.ala.org.au/validate/task/169553901	Valid		system	Tile_003-021-000_0-000.jpg		2021-03-22 13:25:52	2021-03-22 13:25:53		NO		IN FOCUS
169553901	https://volunteer.ala.org.au/validate/task/169553901	Valid		system	Tile_003-021-000_0-000.jpg		2021-03-22 13:23:40	2021-03-22 13:25:53		NO		IN FOCUS
169553901	https://volunteer.ala.org.au/validate/task/169553901	Valid		system	Tile_003-021-000_0-000.jpg			2021-03-22 13:25:53		NO		IN FOCUS
169553901	https://volunteer.ala.org.au/validate/task/169553901	Valid		system	Tile_003-021-000_0-000.jpg		2021-03-22 13:11:47	2021-03-22 13:25:53		NO		IN FOCUS
169553905	https://volunteer.ala.org.au/validate/task/169553905	Valid		system	Tile_003-025-000_0-000.jpg		2021-03-22 12:34:10	2021-03-22 13:26:10		NO		IN FOCUS
169553905	https://volunteer.ala.org.au/validate/task/169553905	Valid		system	Tile_003-025-000_0-000.jpg		2021-03-22 13:26:10	2021-03-22 13:26:10		NO		IN FOCUS
169553905	https://volunteer.ala.org.au/validate/task/169553905	Valid		system	Tile_003-025-000_0-000.jpg		2021-03-22 13:24:25	2021-03-22 13:26:10		NO		IN FOCUS
169553905	https://volunteer.ala.org.au/validate/task/169553905	Valid		system	Tile_003-025-000_0-000.jpg			2021-03-22 13:26:10		NO		IN FOCUS
169553920	https://volunteer.ala.org.au/validate/task/169553920	Valid		system	Tile_003-040-000_0-000.jpg		2021-03-22 13:19:25	2021-03-22 13:26:23		NO		IN FOCUS
169553920	https://volunteer.ala.org.au/validate/task/169553920	Valid		system	Tile_003-040-000_0-000.jpg			2021-03-22 13:26:23		NO		IN FOCUS
169553920	https://volunteer.ala.org.au/validate/task/169553920	Valid		system	Tile_003-040-000_0-000.jpg		2021-03-22 13:31:05	2021-03-22 13:26:23		NO		IN FOCUS
169553920	https://volunteer.ala.org.au/validate/task/169553920	Valid		system	Tile_003-040-000_0-000.jpg		2021-03-22 13:26:22	2021-03-22 13:26:23		NO		IN FOCUS
169553920	https://volunteer.ala.org.au/validate/task/169553920	Valid		system	Tile_003-040-000_0-000.jpg		2021-03-22 12:37:17	2021-03-22 13:26:23		NO		IN FOCUS
169553916	https://volunteer.ala.org.au/validate/task/169553916	Valid		system	Tile_003-036-000_0-000.jpg		2021-03-22 12:36:05	2021-03-22 13:26:30		NO		IN FOCUS
169553916	https://volunteer.ala.org.au/validate/task/169553916	Valid		system	Tile_003-036-000_0-000.jpg		2021-03-22 13:25:59	2021-03-22 13:26:30		NO		IN FOCUS
169553916	https://volunteer.ala.org.au/validate/task/169553916	Valid		system	Tile_003-036-000_0-000.jpg			2021-03-22 13:26:30		NO		IN FOCUS
169553916	https://volunteer.ala.org.au/validate/task/169553916	Valid		system	Tile_003-036-000_0-000.jpg		2021-03-22 13:26:30	2021-03-22 13:26:30		NO		IN FOCUS
169553921	https://volunteer.ala.org.au/validate/task/169553921	Valid		system	Tile_003-041-000_0-000.jpg		2021-03-22 13:19:43	2021-03-22 13:26:34		NO		IN FOCUS
169553921	https://volunteer.ala.org.au/validate/task/169553921	Valid		system	Tile_003-041-000_0-000.jpg		2021-03-22 12:37:27	2021-03-22 13:26:34		NO		IN FOCUS
169553921	https://volunteer.ala.org.au/validate/task/169553921	Valid		system	Tile_003-041-000_0-000.jpg			2021-03-22 13:26:34		NO		IN FOCUS
169553921	https://volunteer.ala.org.au/validate/task/169553921	Valid		system	Tile_003-041-000_0-000.jpg		2021-03-22 13:26:34	2021-03-22 13:26:34		NO		IN FOCUS
169553912	https://volunteer.ala.org.au/validate/task/169553912	Valid		system	Tile_003-032-000_0-000.jpg		2021-03-22 12:35:20	2021-03-22 13:26:58		NO		IN FOCUS
169553912	https://volunteer.ala.org.au/validate/task/169553912	Valid		system	Tile_003-032-000_0-000.jpg		2021-03-22 13:25:30	2021-03-22 13:26:58		NO		IN FOCUS
169553912	https://volunteer.ala.org.au/validate/task/169553912	Valid		system	Tile_003-032-000_0-000.jpg		2021-03-22 13:26:58	2021-03-22 13:26:58		NO		IN FOCUS
169553912	https://volunteer.ala.org.au/validate/task/169553912	Valid		system	Tile_003-032-000_0-000.jpg			2021-03-22 13:26:58		NO		IN FOCUS
169553925	https://volunteer.ala.org.au/validate/task/169553925	Valid		system	Tile_003-045-000_0-000.jpg		2021-03-22 12:38:22	2021-03-22 13:27:25		NO		IN FOCUS
169553925	https://volunteer.ala.org.au/validate/task/169553925	Valid		system	Tile_003-045-000_0-000.jpg		2021-03-22 13:20:18	2021-03-22 13:27:25		NO		IN FOCUS
169553925	https://volunteer.ala.org.au/validate/task/169553925	Valid		system	Tile_003-045-000_0-000.jpg		2021-03-22 13:27:25	2021-03-22 13:27:25		NO		IN FOCUS
169553925	https://volunteer.ala.org.au/validate/task/169553925	Valid		system	Tile_003-045-000_0-000.jpg			2021-03-22 13:27:25		NO		IN FOCUS
169553922	https://volunteer.ala.org.au/validate/task/169553922	Valid		system	Tile_003-042-000_0-000.jpg		2021-03-22 13:26:49	2021-03-22 13:27:29		NO		IN FOCUS
169553922	https://volunteer.ala.org.au/validate/task/169553922	Valid		system	Tile_003-042-000_0-000.jpg		2021-03-22 13:27:29	2021-03-22 13:27:29		NO		IN FOCUS
169553922	https://volunteer.ala.org.au/validate/task/169553922	Valid		system	Tile_003-042-000_0-000.jpg		2021-03-22 12:37:45	2021-03-22 13:27:29		NO		IN FOCUS
169553922	https://volunteer.ala.org.au/validate/task/169553922	Valid		system	Tile_003-042-000_0-000.jpg			2021-03-22 13:27:29		NO		IN FOCUS
169553927	https://volunteer.ala.org.au/validate/task/169553927	Valid		system	Tile_003-047-000_0-000.jpg		2021-03-22 13:27:47	2021-03-22 13:27:47		NO		IN FOCUS
169553927	https://volunteer.ala.org.au/validate/task/169553927	Valid		system	Tile_003-047-000_0-000.jpg			2021-03-22 13:27:47		NO		IN FOCUS
169553927	https://volunteer.ala.org.au/validate/task/169553927	Valid		system	Tile_003-047-000_0-000.jpg		2021-03-22 13:20:36	2021-03-22 13:27:47		NO		IN FOCUS
169553927	https://volunteer.ala.org.au/validate/task/169553927	Valid		system	Tile_003-047-000_0-000.jpg		2021-03-22 12:38:43	2021-03-22 13:27:47		NO		IN FOCUS
169553924	https://volunteer.ala.org.au/validate/task/169553924	Valid		system	Tile_003-044-000_0-000.jpg			2021-03-22 13:28:11		NO		IN FOCUS
169553924	https://volunteer.ala.org.au/validate/task/169553924	Valid		system	Tile_003-044-000_0-000.jpg		2021-03-22 13:27:13	2021-03-22 13:28:11		NO		IN FOCUS
169553924	https://volunteer.ala.org.au/validate/task/169553924	Valid		system	Tile_003-044-000_0-000.jpg		2021-03-22 13:28:10	2021-03-22 13:28:11		NO		IN FOCUS
169553924	https://volunteer.ala.org.au/validate/task/169553924	Valid		system	Tile_003-044-000_0-000.jpg		2021-03-22 12:38:12	2021-03-22 13:28:11		NO		IN FOCUS
169553926	https://volunteer.ala.org.au/validate/task/169553926	Valid		system	Tile_003-046-000_0-000.jpg		2021-03-22 12:38:32	2021-03-22 13:28:14		NO		IN FOCUS
169553926	https://volunteer.ala.org.au/validate/task/169553926	Valid		system	Tile_003-046-000_0-000.jpg		2021-03-22 13:27:37	2021-03-22 13:28:14		NO		IN FOCUS
169553926	https://volunteer.ala.org.au/validate/task/169553926	Valid		system	Tile_003-046-000_0-000.jpg		2021-03-22 13:28:14	2021-03-22 13:28:14		NO		IN FOCUS
169553926	https://volunteer.ala.org.au/validate/task/169553926	Valid		system	Tile_003-046-000_0-000.jpg			2021-03-22 13:28:14		NO		IN FOCUS
169553923	https://volunteer.ala.org.au/validate/task/169553923	Valid		system	Tile_003-043-000_0-000.jpg		2021-03-22 12:37:59	2021-03-22 13:28:35		NO		IN FOCUS
169553923	https://volunteer.ala.org.au/validate/task/169553923	Valid		system	Tile_003-043-000_0-000.jpg		2021-03-22 13:28:34	2021-03-22 13:28:35		NO		IN FOCUS
169553923	https://volunteer.ala.org.au/validate/task/169553923	Valid		system	Tile_003-043-000_0-000.jpg		2021-03-22 13:27:03	2021-03-22 13:28:35		NO		IN FOCUS
169553923	https://volunteer.ala.org.au/validate/task/169553923	Valid		system	Tile_003-043-000_0-000.jpg			2021-03-22 13:28:35		NO		IN FOCUS
169553928	https://volunteer.ala.org.au/validate/task/169553928	Valid		system	Tile_003-048-000_0-000.jpg			2021-03-22 13:28:39		NO		IN FOCUS
169553928	https://volunteer.ala.org.au/validate/task/169553928	Valid		system	Tile_003-048-000_0-000.jpg		2021-03-22 13:27:59	2021-03-22 13:28:39		NO		IN FOCUS
169553928	https://volunteer.ala.org.au/validate/task/169553928	Valid		system	Tile_003-048-000_0-000.jpg		2021-03-22 13:28:38	2021-03-22 13:28:39		NO		IN FOCUS
169553928	https://volunteer.ala.org.au/validate/task/169553928	Valid		system	Tile_003-048-000_0-000.jpg		2021-03-22 12:38:53	2021-03-22 13:28:39		NO		IN FOCUS
169553929	https://volunteer.ala.org.au/validate/task/169553929	Valid		system	Tile_003-049-000_0-000.jpg		2021-03-22 13:20:57	2021-03-22 13:28:42		NO		IN FOCUS
169553929	https://volunteer.ala.org.au/validate/task/169553929	Valid		system	Tile_003-049-000_0-000.jpg		2021-03-22 12:39:04	2021-03-22 13:28:42		NO		IN FOCUS
169553929	https://volunteer.ala.org.au/validate/task/169553929	Valid		system	Tile_003-049-000_0-000.jpg		2021-03-22 13:28:42	2021-03-22 13:28:42		NO		IN FOCUS
169553929	https://volunteer.ala.org.au/validate/task/169553929	Valid		system	Tile_003-049-000_0-000.jpg		2021-03-22 13:28:58	2021-03-22 13:28:42		NO		IN FOCUS
169553929	https://volunteer.ala.org.au/validate/task/169553929	Valid		system	Tile_003-049-000_0-000.jpg			2021-03-22 13:28:42		NO		IN FOCUS
169553931	https://volunteer.ala.org.au/validate/task/169553931	Valid		system	Tile_003-051-000_0-000.jpg		2021-03-22 12:39:30	2021-03-22 13:29:15		NO		IN FOCUS
169553931	https://volunteer.ala.org.au/validate/task/169553931	Valid		system	Tile_003-051-000_0-000.jpg		2021-03-22 13:29:21	2021-03-22 13:29:15		NO		IN FOCUS
169553931	https://volunteer.ala.org.au/validate/task/169553931	Valid		system	Tile_003-051-000_0-000.jpg		2021-03-22 13:29:15	2021-03-22 13:29:15		NO		IN FOCUS
169553931	https://volunteer.ala.org.au/validate/task/169553931	Valid		system	Tile_003-051-000_0-000.jpg			2021-03-22 13:29:15		NO		IN FOCUS
169553931	https://volunteer.ala.org.au/validate/task/169553931	Valid		system	Tile_003-051-000_0-000.jpg		2021-03-22 13:21:15	2021-03-22 13:29:15		NO		IN FOCUS
169553930	https://volunteer.ala.org.au/validate/task/169553930	Valid		system	Tile_003-050-000_0-000.jpg		2021-03-22 13:29:21	2021-03-22 13:29:21		NO		IN FOCUS
169553930	https://volunteer.ala.org.au/validate/task/169553930	Valid		system	Tile_003-050-000_0-000.jpg		2021-03-22 13:28:59	2021-03-22 13:29:21		NO		IN FOCUS
169553930	https://volunteer.ala.org.au/validate/task/169553930	Valid		system	Tile_003-050-000_0-000.jpg			2021-03-22 13:29:21		NO		IN FOCUS
169553930	https://volunteer.ala.org.au/validate/task/169553930	Valid		system	Tile_003-050-000_0-000.jpg		2021-03-22 12:39:20	2021-03-22 13:29:21		NO		IN FOCUS
169553915	https://volunteer.ala.org.au/validate/task/169553915	Valid		system	Tile_003-035-000_0-000.jpg		2021-03-22 13:29:46	2021-03-22 13:29:46		NO		IN FOCUS
169553915	https://volunteer.ala.org.au/validate/task/169553915	Valid		system	Tile_003-035-000_0-000.jpg		2021-03-22 13:25:54	2021-03-22 13:29:46		NO		IN FOCUS
169553915	https://volunteer.ala.org.au/validate/task/169553915	Valid		system	Tile_003-035-000_0-000.jpg			2021-03-22 13:29:46		NO		IN FOCUS
169553915	https://volunteer.ala.org.au/validate/task/169553915	Valid		system	Tile_003-035-000_0-000.jpg		2021-03-22 12:35:55	2021-03-22 13:29:46		NO		IN FOCUS
169553939	https://volunteer.ala.org.au/validate/task/169553939	Valid		system	Tile_003-059-000_0-000.jpg		2021-03-22 13:30:15	2021-03-22 13:30:16		NO		IN FOCUS
169553939	https://volunteer.ala.org.au/validate/task/169553939	Valid		system	Tile_003-059-000_0-000.jpg		2021-03-22 13:30:10	2021-03-22 13:30:16		NO		IN FOCUS
169553939	https://volunteer.ala.org.au/validate/task/169553939	Valid		system	Tile_003-059-000_0-000.jpg			2021-03-22 13:30:16		NO		IN FOCUS
169553939	https://volunteer.ala.org.au/validate/task/169553939	Valid		system	Tile_003-059-000_0-000.jpg		2021-03-22 12:40:58	2021-03-22 13:30:16		NO		IN FOCUS
169553935	https://volunteer.ala.org.au/validate/task/169553935	Valid		system	Tile_003-055-000_0-000.jpg			2021-03-22 13:30:57		NO		IN FOCUS
169553935	https://volunteer.ala.org.au/validate/task/169553935	Valid		system	Tile_003-055-000_0-000.jpg		2021-03-22 13:29:35	2021-03-22 13:30:57		NO		IN FOCUS
169553935	https://volunteer.ala.org.au/validate/task/169553935	Valid		system	Tile_003-055-000_0-000.jpg		2021-03-22 13:30:56	2021-03-22 13:30:57		NO		IN FOCUS
169553935	https://volunteer.ala.org.au/validate/task/169553935	Valid		system	Tile_003-055-000_0-000.jpg		2021-03-22 12:40:09	2021-03-22 13:30:57		NO		IN FOCUS
169553941	https://volunteer.ala.org.au/validate/task/169553941	Valid		system	Tile_004-001-000_0-000.jpg		2021-03-22 13:30:56	2021-03-22 13:30:57		NO		IN FOCUS
169553941	https://volunteer.ala.org.au/validate/task/169553941	Valid		system	Tile_004-001-000_0-000.jpg		2021-03-22 13:30:29	2021-03-22 13:30:57		NO		IN FOCUS
169553941	https://volunteer.ala.org.au/validate/task/169553941	Valid		system	Tile_004-001-000_0-000.jpg			2021-03-22 13:30:57		NO		IN FOCUS
169553941	https://volunteer.ala.org.au/validate/task/169553941	Valid		system	Tile_004-001-000_0-000.jpg		2021-03-22 12:41:21	2021-03-22 13:30:57		NO		IN FOCUS
169553944	https://volunteer.ala.org.au/validate/task/169553944	Valid		system	Tile_004-004-000_0-000.jpg		2021-03-22 12:41:55	2021-03-22 13:31:17				OUT OF FOCUS
169553944	https://volunteer.ala.org.au/validate/task/169553944	Valid		system	Tile_004-004-000_0-000.jpg			2021-03-22 13:31:17				OUT OF FOCUS
169553944	https://volunteer.ala.org.au/validate/task/169553944	Valid		system	Tile_004-004-000_0-000.jpg		2021-03-22 13:31:05	2021-03-22 13:31:17		NO		OUT OF FOCUS
169553944	https://volunteer.ala.org.au/validate/task/169553944	Valid		system	Tile_004-004-000_0-000.jpg		2021-03-22 13:31:16	2021-03-22 13:31:17				OUT OF FOCUS
169553944	https://volunteer.ala.org.au/validate/task/169553944	Valid		system	Tile_004-004-000_0-000.jpg		2021-03-22 13:22:31	2021-03-22 13:31:17				OUT OF FOCUS
169553936	https://volunteer.ala.org.au/validate/task/169553936	Valid		system	Tile_003-056-000_0-000.jpg		2021-03-22 12:40:19	2021-03-22 13:31:24		NO		IN FOCUS
169553936	https://volunteer.ala.org.au/validate/task/169553936	Valid		system	Tile_003-056-000_0-000.jpg		2021-03-22 13:31:24	2021-03-22 13:31:24		NO		IN FOCUS
169553936	https://volunteer.ala.org.au/validate/task/169553936	Valid		system	Tile_003-056-000_0-000.jpg			2021-03-22 13:31:24		NO		IN FOCUS
169553936	https://volunteer.ala.org.au/validate/task/169553936	Valid		system	Tile_003-056-000_0-000.jpg		2021-03-22 13:29:51	2021-03-22 13:31:24		NO		IN FOCUS
169553942	https://volunteer.ala.org.au/validate/task/169553942	Valid		system	Tile_004-002-000_0-000.jpg		2021-03-22 12:41:31	2021-03-22 13:31:24		NO		IN FOCUS
169553942	https://volunteer.ala.org.au/validate/task/169553942	Valid		system	Tile_004-002-000_0-000.jpg			2021-03-22 13:31:24		NO		IN FOCUS
169553942	https://volunteer.ala.org.au/validate/task/169553942	Valid		system	Tile_004-002-000_0-000.jpg		2021-03-22 13:30:43	2021-03-22 13:31:24		NO		IN FOCUS
169553942	https://volunteer.ala.org.au/validate/task/169553942	Valid		system	Tile_004-002-000_0-000.jpg		2021-03-22 13:31:24	2021-03-22 13:31:24		NO		IN FOCUS
169553937	https://volunteer.ala.org.au/validate/task/169553937	Valid		system	Tile_003-057-000_0-000.jpg			2021-03-22 13:31:33		NO		IN FOCUS
169553937	https://volunteer.ala.org.au/validate/task/169553937	Valid		system	Tile_003-057-000_0-000.jpg		2021-03-22 13:31:33	2021-03-22 13:31:33		NO		IN FOCUS
169553937	https://volunteer.ala.org.au/validate/task/169553937	Valid		system	Tile_003-057-000_0-000.jpg		2021-03-22 13:29:56	2021-03-22 13:31:33		NO		IN FOCUS
169553937	https://volunteer.ala.org.au/validate/task/169553937	Valid		system	Tile_003-057-000_0-000.jpg		2021-03-22 12:40:38	2021-03-22 13:31:33		NO		IN FOCUS
169553938	https://volunteer.ala.org.au/validate/task/169553938	Valid		system	Tile_003-058-000_0-000.jpg		2021-03-22 12:40:48	2021-03-22 13:31:33		NO		IN FOCUS
169553938	https://volunteer.ala.org.au/validate/task/169553938	Valid		system	Tile_003-058-000_0-000.jpg		2021-03-22 13:30:01	2021-03-22 13:31:33		NO		IN FOCUS
169553938	https://volunteer.ala.org.au/validate/task/169553938	Valid		system	Tile_003-058-000_0-000.jpg			2021-03-22 13:31:33		NO		IN FOCUS
169553938	https://volunteer.ala.org.au/validate/task/169553938	Valid		system	Tile_003-058-000_0-000.jpg		2021-03-22 13:31:33	2021-03-22 13:31:33		NO		IN FOCUS
169553947	https://volunteer.ala.org.au/validate/task/169553947	Valid		system	Tile_004-007-000_0-000.jpg		2021-03-22 13:31:36	2021-03-22 13:31:41		NO		IN FOCUS
169553947	https://volunteer.ala.org.au/validate/task/169553947	Valid		system	Tile_004-007-000_0-000.jpg		2021-03-22 13:33:26	2021-03-22 13:31:41		NO		IN FOCUS
169553947	https://volunteer.ala.org.au/validate/task/169553947	Valid		system	Tile_004-007-000_0-000.jpg		2021-03-22 13:31:41	2021-03-22 13:31:41		NO		IN FOCUS
169553947	https://volunteer.ala.org.au/validate/task/169553947	Valid		system	Tile_004-007-000_0-000.jpg			2021-03-22 13:31:41		NO		IN FOCUS
169553947	https://volunteer.ala.org.au/validate/task/169553947	Valid		system	Tile_004-007-000_0-000.jpg		2021-03-22 12:42:25	2021-03-22 13:31:41		NO		IN FOCUS
169553940	https://volunteer.ala.org.au/validate/task/169553940	Valid		system	Tile_003-060-000_0-000.jpg		2021-03-22 12:41:08	2021-03-22 13:31:43		NO		IN FOCUS
169553940	https://volunteer.ala.org.au/validate/task/169553940	Valid		system	Tile_003-060-000_0-000.jpg			2021-03-22 13:31:43		NO		IN FOCUS
169553940	https://volunteer.ala.org.au/validate/task/169553940	Valid		system	Tile_003-060-000_0-000.jpg		2021-03-22 13:31:42	2021-03-22 13:31:43		NO		IN FOCUS
169553940	https://volunteer.ala.org.au/validate/task/169553940	Valid		system	Tile_003-060-000_0-000.jpg		2021-03-22 13:30:19	2021-03-22 13:31:43		NO		IN FOCUS
169553948	https://volunteer.ala.org.au/validate/task/169553948	Valid		system	Tile_004-008-000_0-000.jpg		2021-03-22 12:42:35	2021-03-22 13:32:28		NO		IN FOCUS
169553948	https://volunteer.ala.org.au/validate/task/169553948	Valid		system	Tile_004-008-000_0-000.jpg			2021-03-22 13:32:28		NO		IN FOCUS
169553948	https://volunteer.ala.org.au/validate/task/169553948	Valid		system	Tile_004-008-000_0-000.jpg		2021-03-22 13:23:01	2021-03-22 13:32:28		NO		IN FOCUS
169553948	https://volunteer.ala.org.au/validate/task/169553948	Valid		system	Tile_004-008-000_0-000.jpg		2021-03-22 13:32:28	2021-03-22 13:32:28		NO		IN FOCUS
169553948	https://volunteer.ala.org.au/validate/task/169553948	Valid		system	Tile_004-008-000_0-000.jpg		2021-03-22 13:33:36	2021-03-22 13:32:28		NO		IN FOCUS
169553943	https://volunteer.ala.org.au/validate/task/169553943	Valid		system	Tile_004-003-000_0-000.jpg		2021-03-22 13:32:29	2021-03-22 13:32:29		NO		IN FOCUS
169553943	https://volunteer.ala.org.au/validate/task/169553943	Valid		system	Tile_004-003-000_0-000.jpg		2021-03-22 13:30:54	2021-03-22 13:32:29		NO		IN FOCUS
169553943	https://volunteer.ala.org.au/validate/task/169553943	Valid		system	Tile_004-003-000_0-000.jpg			2021-03-22 13:32:29		NO		IN FOCUS
169553943	https://volunteer.ala.org.au/validate/task/169553943	Valid		system	Tile_004-003-000_0-000.jpg		2021-03-22 12:41:42	2021-03-22 13:32:29		NO		IN FOCUS
169553959	https://volunteer.ala.org.au/validate/task/169553959	Valid		system	Tile_004-019-000_0-000.jpg			2021-03-22 13:33:08		NO		IN FOCUS
169553959	https://volunteer.ala.org.au/validate/task/169553959	Valid		system	Tile_004-019-000_0-000.jpg		2021-03-22 13:33:07	2021-03-22 13:33:08		NO		IN FOCUS
169553959	https://volunteer.ala.org.au/validate/task/169553959	Valid		system	Tile_004-019-000_0-000.jpg		2021-03-22 13:33:00	2021-03-22 13:33:08		NO		IN FOCUS
169553959	https://volunteer.ala.org.au/validate/task/169553959	Valid		system	Tile_004-019-000_0-000.jpg		2021-03-22 12:44:00	2021-03-22 13:33:08		NO		IN FOCUS
169554751	https://volunteer.ala.org.au/validate/task/169554751	Valid		system	Tile_004-021-000_0-000.jpg		2021-03-22 12:44:21	2021-03-22 13:33:18		NO		IN FOCUS
169554751	https://volunteer.ala.org.au/validate/task/169554751	Valid		system	Tile_004-021-000_0-000.jpg		2021-03-22 13:33:14	2021-03-22 13:33:18		NO		IN FOCUS
169554751	https://volunteer.ala.org.au/validate/task/169554751	Valid		system	Tile_004-021-000_0-000.jpg		2021-03-22 13:33:18	2021-03-22 13:33:18		NO		IN FOCUS
169554751	https://volunteer.ala.org.au/validate/task/169554751	Valid		system	Tile_004-021-000_0-000.jpg			2021-03-22 13:33:18		NO		IN FOCUS
169554752	https://volunteer.ala.org.au/validate/task/169554752	Valid		system	Tile_004-022-000_0-000.jpg		2021-03-22 13:33:32	2021-03-22 13:33:24		NO		IN FOCUS
169554752	https://volunteer.ala.org.au/validate/task/169554752	Valid		system	Tile_004-022-000_0-000.jpg			2021-03-22 13:33:24		NO		IN FOCUS
169554752	https://volunteer.ala.org.au/validate/task/169554752	Valid		system	Tile_004-022-000_0-000.jpg		2021-03-22 13:33:23	2021-03-22 13:33:24		NO		IN FOCUS
169554752	https://volunteer.ala.org.au/validate/task/169554752	Valid		system	Tile_004-022-000_0-000.jpg		2021-03-22 13:24:11	2021-03-22 13:33:24		NO		IN FOCUS
169554752	https://volunteer.ala.org.au/validate/task/169554752	Valid		system	Tile_004-022-000_0-000.jpg		2021-03-22 12:44:34	2021-03-22 13:33:24		NO		IN FOCUS
169554753	https://volunteer.ala.org.au/validate/task/169554753	Valid		system	Tile_004-023-000_0-000.jpg		2021-03-22 13:24:22	2021-03-22 13:33:33		NO		IN FOCUS
169554753	https://volunteer.ala.org.au/validate/task/169554753	Valid		system	Tile_004-023-000_0-000.jpg		2021-03-22 13:34:49	2021-03-22 13:33:33		NO		IN FOCUS
169554753	https://volunteer.ala.org.au/validate/task/169554753	Valid		system	Tile_004-023-000_0-000.jpg		2021-03-22 13:33:32	2021-03-22 13:33:33		NO		IN FOCUS
169554753	https://volunteer.ala.org.au/validate/task/169554753	Valid		system	Tile_004-023-000_0-000.jpg			2021-03-22 13:33:33		NO		IN FOCUS
169554753	https://volunteer.ala.org.au/validate/task/169554753	Valid		system	Tile_004-023-000_0-000.jpg		2021-03-22 12:44:45	2021-03-22 13:33:33		NO		IN FOCUS
169554755	https://volunteer.ala.org.au/validate/task/169554755	Valid		system	Tile_004-025-000_0-000.jpg		2021-03-22 13:35:10	2021-03-22 13:33:42		NO		IN FOCUS
169554755	https://volunteer.ala.org.au/validate/task/169554755	Valid		system	Tile_004-025-000_0-000.jpg			2021-03-22 13:33:42		NO		IN FOCUS
169554755	https://volunteer.ala.org.au/validate/task/169554755	Valid		system	Tile_004-025-000_0-000.jpg		2021-03-22 13:33:42	2021-03-22 13:33:42		NO		IN FOCUS
169554755	https://volunteer.ala.org.au/validate/task/169554755	Valid		system	Tile_004-025-000_0-000.jpg		2021-03-22 13:24:45	2021-03-22 13:33:42		NO		IN FOCUS
169554755	https://volunteer.ala.org.au/validate/task/169554755	Valid		system	Tile_004-025-000_0-000.jpg		2021-03-22 12:45:06	2021-03-22 13:33:42		NO		IN FOCUS
169554756	https://volunteer.ala.org.au/validate/task/169554756	Valid		system	Tile_004-026-000_0-000.jpg		2021-03-22 12:45:20	2021-03-22 13:33:51		NO		IN FOCUS
169554756	https://volunteer.ala.org.au/validate/task/169554756	Valid		system	Tile_004-026-000_0-000.jpg		2021-03-22 13:33:51	2021-03-22 13:33:51		NO		IN FOCUS
169554756	https://volunteer.ala.org.au/validate/task/169554756	Valid		system	Tile_004-026-000_0-000.jpg			2021-03-22 13:33:51		NO		IN FOCUS
169554756	https://volunteer.ala.org.au/validate/task/169554756	Valid		system	Tile_004-026-000_0-000.jpg		2021-03-22 13:33:49	2021-03-22 13:33:51		NO		IN FOCUS
169554757	https://volunteer.ala.org.au/validate/task/169554757	Valid		system	Tile_004-027-000_0-000.jpg			2021-03-22 13:33:55		NO		IN FOCUS
169554757	https://volunteer.ala.org.au/validate/task/169554757	Valid		system	Tile_004-027-000_0-000.jpg		2021-03-22 13:33:55	2021-03-22 13:33:55		NO		IN FOCUS
169554757	https://volunteer.ala.org.au/validate/task/169554757	Valid		system	Tile_004-027-000_0-000.jpg		2021-03-22 13:35:45	2021-03-22 13:33:55		NO		IN FOCUS
169554757	https://volunteer.ala.org.au/validate/task/169554757	Valid		system	Tile_004-027-000_0-000.jpg		2021-03-22 12:45:30	2021-03-22 13:33:55		NO		IN FOCUS
169554757	https://volunteer.ala.org.au/validate/task/169554757	Valid		system	Tile_004-027-000_0-000.jpg		2021-03-22 13:25:16	2021-03-22 13:33:55		NO		IN FOCUS
169554760	https://volunteer.ala.org.au/validate/task/169554760	Valid		system	Tile_004-030-000_0-000.jpg		2021-03-22 12:45:49	2021-03-22 13:34:22		NO		IN FOCUS
169554760	https://volunteer.ala.org.au/validate/task/169554760	Valid		system	Tile_004-030-000_0-000.jpg		2021-03-22 13:34:22	2021-03-22 13:34:22		NO		IN FOCUS
169554760	https://volunteer.ala.org.au/validate/task/169554760	Valid		system	Tile_004-030-000_0-000.jpg		2021-03-22 13:34:19	2021-03-22 13:34:22		NO		IN FOCUS
169554760	https://volunteer.ala.org.au/validate/task/169554760	Valid		system	Tile_004-030-000_0-000.jpg			2021-03-22 13:34:22		NO		IN FOCUS
169554762	https://volunteer.ala.org.au/validate/task/169554762	Valid		system	Tile_004-032-000_0-000.jpg		2021-03-22 12:46:09	2021-03-22 13:34:38		NO		IN FOCUS
169554762	https://volunteer.ala.org.au/validate/task/169554762	Valid		system	Tile_004-032-000_0-000.jpg		2021-03-22 13:34:30	2021-03-22 13:34:38		NO		IN FOCUS
169554762	https://volunteer.ala.org.au/validate/task/169554762	Valid		system	Tile_004-032-000_0-000.jpg		2021-03-22 13:34:38	2021-03-22 13:34:38		NO		IN FOCUS
169554762	https://volunteer.ala.org.au/validate/task/169554762	Valid		system	Tile_004-032-000_0-000.jpg			2021-03-22 13:34:38		NO		IN FOCUS
169554763	https://volunteer.ala.org.au/validate/task/169554763	Valid		system	Tile_004-033-000_0-000.jpg			2021-03-22 13:34:39		NO		IN FOCUS
169554763	https://volunteer.ala.org.au/validate/task/169554763	Valid		system	Tile_004-033-000_0-000.jpg		2021-03-22 13:35:48	2021-03-22 13:34:39	1	YES	MIDDLE	IN FOCUS		Unknown
169554763	https://volunteer.ala.org.au/validate/task/169554763	Valid		system	Tile_004-033-000_0-000.jpg		2021-03-22 13:34:38	2021-03-22 13:34:39		NO		IN FOCUS
169554763	https://volunteer.ala.org.au/validate/task/169554763	Valid		system	Tile_004-033-000_0-000.jpg		2021-03-22 12:46:20	2021-03-22 13:34:39		NO		IN FOCUS
169554763	https://volunteer.ala.org.au/validate/task/169554763	Valid		system	Tile_004-033-000_0-000.jpg		2021-03-22 13:27:28	2021-03-22 13:34:39		NO		IN FOCUS
169554754	https://volunteer.ala.org.au/validate/task/169554754	Valid		system	Tile_004-024-000_0-000.jpg		2021-03-22 12:44:55	2021-03-22 13:34:58		NO		IN FOCUS
169554754	https://volunteer.ala.org.au/validate/task/169554754	Valid		system	Tile_004-024-000_0-000.jpg			2021-03-22 13:34:58		NO		IN FOCUS
169554754	https://volunteer.ala.org.au/validate/task/169554754	Valid		system	Tile_004-024-000_0-000.jpg		2021-03-22 13:34:51	2021-03-22 13:34:58		NO		IN FOCUS
169554754	https://volunteer.ala.org.au/validate/task/169554754	Valid		system	Tile_004-024-000_0-000.jpg		2021-03-22 13:34:57	2021-03-22 13:34:58		NO		IN FOCUS
169554766	https://volunteer.ala.org.au/validate/task/169554766	Valid		system	Tile_004-036-000_0-000.jpg		2021-03-22 12:46:44	2021-03-22 13:35:13		NO		IN FOCUS
169554766	https://volunteer.ala.org.au/validate/task/169554766	Valid		system	Tile_004-036-000_0-000.jpg		2021-03-22 13:35:06	2021-03-22 13:35:13		NO		IN FOCUS
169554766	https://volunteer.ala.org.au/validate/task/169554766	Valid		system	Tile_004-036-000_0-000.jpg		2021-03-22 13:35:12	2021-03-22 13:35:13		NO		IN FOCUS
169554766	https://volunteer.ala.org.au/validate/task/169554766	Valid		system	Tile_004-036-000_0-000.jpg			2021-03-22 13:35:13		NO		IN FOCUS
169554770	https://volunteer.ala.org.au/validate/task/169554770	Valid		system	Tile_004-040-000_0-000.jpg			2021-03-22 13:35:35		NO		IN FOCUS
169554770	https://volunteer.ala.org.au/validate/task/169554770	Valid		system	Tile_004-040-000_0-000.jpg		2021-03-22 13:35:32	2021-03-22 13:35:35		NO		IN FOCUS
169554770	https://volunteer.ala.org.au/validate/task/169554770	Valid		system	Tile_004-040-000_0-000.jpg		2021-03-22 13:35:35	2021-03-22 13:35:35		NO		IN FOCUS
169554770	https://volunteer.ala.org.au/validate/task/169554770	Valid		system	Tile_004-040-000_0-000.jpg		2021-03-22 12:47:21	2021-03-22 13:35:35		NO		IN FOCUS
169554772	https://volunteer.ala.org.au/validate/task/169554772	Valid		system	Tile_004-042-000_0-000.jpg			2021-03-22 13:35:49		NO		IN FOCUS
169554772	https://volunteer.ala.org.au/validate/task/169554772	Valid		system	Tile_004-042-000_0-000.jpg		2021-03-22 13:28:12	2021-03-22 13:35:49		NO		IN FOCUS
169554772	https://volunteer.ala.org.au/validate/task/169554772	Valid		system	Tile_004-042-000_0-000.jpg		2021-03-22 13:35:49	2021-03-22 13:35:49		NO		IN FOCUS
169554772	https://volunteer.ala.org.au/validate/task/169554772	Valid		system	Tile_004-042-000_0-000.jpg		2021-03-22 13:35:51	2021-03-22 13:35:49		NO		IN FOCUS
169554772	https://volunteer.ala.org.au/validate/task/169554772	Valid		system	Tile_004-042-000_0-000.jpg		2021-03-22 12:47:39	2021-03-22 13:35:49		NO		IN FOCUS
169554773	https://volunteer.ala.org.au/validate/task/169554773	Valid		system	Tile_004-043-000_0-000.jpg		2021-03-22 12:47:48	2021-03-22 13:36:01		NO		IN FOCUS
169554773	https://volunteer.ala.org.au/validate/task/169554773	Valid		system	Tile_004-043-000_0-000.jpg		2021-03-22 13:35:58	2021-03-22 13:36:01		NO		IN FOCUS
169554773	https://volunteer.ala.org.au/validate/task/169554773	Valid		system	Tile_004-043-000_0-000.jpg			2021-03-22 13:36:01		NO		IN FOCUS
169554773	https://volunteer.ala.org.au/validate/task/169554773	Valid		system	Tile_004-043-000_0-000.jpg		2021-03-22 13:36:00	2021-03-22 13:36:01		NO		IN FOCUS
169554761	https://volunteer.ala.org.au/validate/task/169554761	Valid		system	Tile_004-031-000_0-000.jpg		2021-03-22 13:36:11	2021-03-22 13:36:11		NO		IN FOCUS
169554761	https://volunteer.ala.org.au/validate/task/169554761	Valid		system	Tile_004-031-000_0-000.jpg		2021-03-22 13:35:22	2021-03-22 13:36:11		NO		IN FOCUS
169554761	https://volunteer.ala.org.au/validate/task/169554761	Valid		system	Tile_004-031-000_0-000.jpg			2021-03-22 13:36:11		NO		IN FOCUS
169554761	https://volunteer.ala.org.au/validate/task/169554761	Valid		system	Tile_004-031-000_0-000.jpg		2021-03-22 12:46:00	2021-03-22 13:36:11		NO		IN FOCUS
169554781	https://volunteer.ala.org.au/validate/task/169554781	Valid		system	Tile_004-051-000_0-000.jpg		2021-03-22 13:36:57	2021-03-22 13:36:49		NO		IN FOCUS
169554781	https://volunteer.ala.org.au/validate/task/169554781	Valid		system	Tile_004-051-000_0-000.jpg		2021-03-22 13:30:35	2021-03-22 13:36:49		NO		IN FOCUS
169554781	https://volunteer.ala.org.au/validate/task/169554781	Valid		system	Tile_004-051-000_0-000.jpg		2021-03-22 13:36:49	2021-03-22 13:36:49		NO		IN FOCUS
169554781	https://volunteer.ala.org.au/validate/task/169554781	Valid		system	Tile_004-051-000_0-000.jpg			2021-03-22 13:36:49		NO		IN FOCUS
169554781	https://volunteer.ala.org.au/validate/task/169554781	Valid		system	Tile_004-051-000_0-000.jpg		2021-03-22 12:49:29	2021-03-22 13:36:49		NO		IN FOCUS
169554767	https://volunteer.ala.org.au/validate/task/169554767	Valid		system	Tile_004-037-000_0-000.jpg		2021-03-22 13:36:59	2021-03-22 13:36:59		NO		IN FOCUS
169554767	https://volunteer.ala.org.au/validate/task/169554767	Valid		system	Tile_004-037-000_0-000.jpg			2021-03-22 13:36:59		NO		IN FOCUS
169554767	https://volunteer.ala.org.au/validate/task/169554767	Valid		system	Tile_004-037-000_0-000.jpg		2021-03-22 13:35:15	2021-03-22 13:36:59		NO		IN FOCUS
169554767	https://volunteer.ala.org.au/validate/task/169554767	Valid		system	Tile_004-037-000_0-000.jpg		2021-03-22 12:46:53	2021-03-22 13:36:59		NO		IN FOCUS
169554771	https://volunteer.ala.org.au/validate/task/169554771	Valid		system	Tile_004-041-000_0-000.jpg		2021-03-22 12:47:30	2021-03-22 13:37:12		NO		IN FOCUS
169554771	https://volunteer.ala.org.au/validate/task/169554771	Valid		system	Tile_004-041-000_0-000.jpg		2021-03-22 13:37:12	2021-03-22 13:37:12		NO		IN FOCUS
169554771	https://volunteer.ala.org.au/validate/task/169554771	Valid		system	Tile_004-041-000_0-000.jpg		2021-03-22 13:35:41	2021-03-22 13:37:12		NO		IN FOCUS
169554771	https://volunteer.ala.org.au/validate/task/169554771	Valid		system	Tile_004-041-000_0-000.jpg			2021-03-22 13:37:12		NO		IN FOCUS
169554775	https://volunteer.ala.org.au/validate/task/169554775	Valid		system	Tile_004-045-000_0-000.jpg		2021-03-22 13:37:39	2021-03-22 13:37:39		NO		IN FOCUS
169554775	https://volunteer.ala.org.au/validate/task/169554775	Valid		system	Tile_004-045-000_0-000.jpg		2021-03-22 13:36:17	2021-03-22 13:37:39		NO		IN FOCUS
169554775	https://volunteer.ala.org.au/validate/task/169554775	Valid		system	Tile_004-045-000_0-000.jpg			2021-03-22 13:37:39		NO		IN FOCUS
169554775	https://volunteer.ala.org.au/validate/task/169554775	Valid		system	Tile_004-045-000_0-000.jpg		2021-03-22 12:48:06	2021-03-22 13:37:39		NO		IN FOCUS
169554777	https://volunteer.ala.org.au/validate/task/169554777	Valid		system	Tile_004-047-000_0-000.jpg		2021-03-22 13:37:41	2021-03-22 13:37:42		NO		IN FOCUS
169554777	https://volunteer.ala.org.au/validate/task/169554777	Valid		system	Tile_004-047-000_0-000.jpg		2021-03-22 13:36:28	2021-03-22 13:37:42		NO		IN FOCUS
169554777	https://volunteer.ala.org.au/validate/task/169554777	Valid		system	Tile_004-047-000_0-000.jpg			2021-03-22 13:37:42		NO		IN FOCUS
169554777	https://volunteer.ala.org.au/validate/task/169554777	Valid		system	Tile_004-047-000_0-000.jpg		2021-03-22 12:48:54	2021-03-22 13:37:42		NO		IN FOCUS
169554784	https://volunteer.ala.org.au/validate/task/169554784	Valid		system	Tile_004-054-000_0-000.jpg		2021-03-22 13:30:54	2021-03-22 13:37:55		NO		IN FOCUS
169554784	https://volunteer.ala.org.au/validate/task/169554784	Valid		system	Tile_004-054-000_0-000.jpg		2021-03-22 13:37:55	2021-03-22 13:37:55		NO		IN FOCUS
169554784	https://volunteer.ala.org.au/validate/task/169554784	Valid		system	Tile_004-054-000_0-000.jpg			2021-03-22 13:37:55		NO		IN FOCUS
169554784	https://volunteer.ala.org.au/validate/task/169554784	Valid		system	Tile_004-054-000_0-000.jpg		2021-03-22 13:38:41	2021-03-22 13:37:55		NO		IN FOCUS
169554784	https://volunteer.ala.org.au/validate/task/169554784	Valid		system	Tile_004-054-000_0-000.jpg		2021-03-22 12:49:59	2021-03-22 13:37:55		NO		IN FOCUS
169554785	https://volunteer.ala.org.au/validate/task/169554785	Valid		system	Tile_004-055-000_0-000.jpg		2021-03-22 12:50:08	2021-03-22 13:38:08		NO		IN FOCUS
169554785	https://volunteer.ala.org.au/validate/task/169554785	Valid		system	Tile_004-055-000_0-000.jpg		2021-03-22 13:38:08	2021-03-22 13:38:08		NO		IN FOCUS
169554785	https://volunteer.ala.org.au/validate/task/169554785	Valid		system	Tile_004-055-000_0-000.jpg			2021-03-22 13:38:08		NO		IN FOCUS
169554785	https://volunteer.ala.org.au/validate/task/169554785	Valid		system	Tile_004-055-000_0-000.jpg		2021-03-22 13:37:31	2021-03-22 13:38:08		NO		IN FOCUS
169554789	https://volunteer.ala.org.au/validate/task/169554789	Valid		system	Tile_004-059-000_0-000.jpg		2021-03-22 12:51:21	2021-03-22 13:38:18		NO		IN FOCUS
169554789	https://volunteer.ala.org.au/validate/task/169554789	Valid		system	Tile_004-059-000_0-000.jpg		2021-03-22 13:38:18	2021-03-22 13:38:18		NO		IN FOCUS
169554789	https://volunteer.ala.org.au/validate/task/169554789	Valid		system	Tile_004-059-000_0-000.jpg		2021-03-22 13:31:53	2021-03-22 13:38:18		NO		IN FOCUS
169554789	https://volunteer.ala.org.au/validate/task/169554789	Valid		system	Tile_004-059-000_0-000.jpg			2021-03-22 13:38:18		NO		IN FOCUS
169554783	https://volunteer.ala.org.au/validate/task/169554783	Valid		system	Tile_004-053-000_0-000.jpg		2021-03-22 13:38:32	2021-03-22 13:38:32		NO		IN FOCUS
169554783	https://volunteer.ala.org.au/validate/task/169554783	Valid		system	Tile_004-053-000_0-000.jpg		2021-03-22 13:37:36	2021-03-22 13:38:32		NO		IN FOCUS
169554783	https://volunteer.ala.org.au/validate/task/169554783	Valid		system	Tile_004-053-000_0-000.jpg			2021-03-22 13:38:32		NO		IN FOCUS
169554783	https://volunteer.ala.org.au/validate/task/169554783	Valid		system	Tile_004-053-000_0-000.jpg		2021-03-22 13:41:09	2021-03-22 13:38:32		NO		IN FOCUS
169554783	https://volunteer.ala.org.au/validate/task/169554783	Valid		system	Tile_004-053-000_0-000.jpg		2021-03-22 12:49:50	2021-03-22 13:38:32		NO		IN FOCUS
169554788	https://volunteer.ala.org.au/validate/task/169554788	Valid		system	Tile_004-058-000_0-000.jpg		2021-03-22 13:44:01	2021-03-22 13:39:09		NO		IN FOCUS
169554788	https://volunteer.ala.org.au/validate/task/169554788	Valid		system	Tile_004-058-000_0-000.jpg		2021-03-22 13:39:09	2021-03-22 13:39:09		NO		IN FOCUS
169554788	https://volunteer.ala.org.au/validate/task/169554788	Valid		system	Tile_004-058-000_0-000.jpg		2021-03-22 13:31:40	2021-03-22 13:39:09		NO		IN FOCUS
169554788	https://volunteer.ala.org.au/validate/task/169554788	Valid		system	Tile_004-058-000_0-000.jpg			2021-03-22 13:39:09		NO		IN FOCUS
169554788	https://volunteer.ala.org.au/validate/task/169554788	Valid		system	Tile_004-058-000_0-000.jpg		2021-03-22 12:51:11	2021-03-22 13:39:09		NO		IN FOCUS
169554787	https://volunteer.ala.org.au/validate/task/169554787	Valid		system	Tile_004-057-000_0-000.jpg		2021-03-22 12:50:27	2021-03-22 13:39:30		NO		IN FOCUS
169554787	https://volunteer.ala.org.au/validate/task/169554787	Valid		system	Tile_004-057-000_0-000.jpg			2021-03-22 13:39:30		NO		IN FOCUS
169554787	https://volunteer.ala.org.au/validate/task/169554787	Valid		system	Tile_004-057-000_0-000.jpg		2021-03-22 13:31:27	2021-03-22 13:39:30		NO		IN FOCUS
169554787	https://volunteer.ala.org.au/validate/task/169554787	Valid		system	Tile_004-057-000_0-000.jpg		2021-03-22 13:39:30	2021-03-22 13:39:30		NO		IN FOCUS
169554787	https://volunteer.ala.org.au/validate/task/169554787	Valid		system	Tile_004-057-000_0-000.jpg		2021-03-22 13:40:55	2021-03-22 13:39:30		NO		IN FOCUS
169554790	https://volunteer.ala.org.au/validate/task/169554790	Valid		system	Tile_004-060-000_0-000.jpg		2021-03-22 13:40:16	2021-03-22 13:40:17		NO		IN FOCUS
169554790	https://volunteer.ala.org.au/validate/task/169554790	Valid		system	Tile_004-060-000_0-000.jpg			2021-03-22 13:40:17		NO		IN FOCUS
169554790	https://volunteer.ala.org.au/validate/task/169554790	Valid		system	Tile_004-060-000_0-000.jpg		2021-03-22 13:39:23	2021-03-22 13:40:17		NO		IN FOCUS
169554790	https://volunteer.ala.org.au/validate/task/169554790	Valid		system	Tile_004-060-000_0-000.jpg		2021-03-22 12:51:32	2021-03-22 13:40:17		NO		IN FOCUS
169554791	https://volunteer.ala.org.au/validate/task/169554791	Valid		system	Tile_005-001-000_0-000.jpg		2021-03-22 12:51:43	2021-03-22 13:40:26		NO		IN FOCUS
169554791	https://volunteer.ala.org.au/validate/task/169554791	Valid		system	Tile_005-001-000_0-000.jpg			2021-03-22 13:40:26		NO		IN FOCUS
169554791	https://volunteer.ala.org.au/validate/task/169554791	Valid		system	Tile_005-001-000_0-000.jpg		2021-03-22 13:40:26	2021-03-22 13:40:26		NO		IN FOCUS
169554791	https://volunteer.ala.org.au/validate/task/169554791	Valid		system	Tile_005-001-000_0-000.jpg		2021-03-22 13:39:46	2021-03-22 13:40:26		NO		IN FOCUS
169554792	https://volunteer.ala.org.au/validate/task/169554792	Valid		system	Tile_005-002-000_0-000.jpg			2021-03-22 13:40:34		NO		IN FOCUS
169554792	https://volunteer.ala.org.au/validate/task/169554792	Valid		system	Tile_005-002-000_0-000.jpg		2021-03-22 13:40:34	2021-03-22 13:40:34		NO		IN FOCUS
169554792	https://volunteer.ala.org.au/validate/task/169554792	Valid		system	Tile_005-002-000_0-000.jpg		2021-03-22 13:39:58	2021-03-22 13:40:34		NO		IN FOCUS
169554792	https://volunteer.ala.org.au/validate/task/169554792	Valid		system	Tile_005-002-000_0-000.jpg		2021-03-22 12:51:56	2021-03-22 13:40:34		NO		IN FOCUS
169554797	https://volunteer.ala.org.au/validate/task/169554797	Valid		system	Tile_005-007-000_0-000.jpg		2021-03-22 13:39:34	2021-03-22 13:40:44		NO		IN FOCUS
169554797	https://volunteer.ala.org.au/validate/task/169554797	Valid		system	Tile_005-007-000_0-000.jpg			2021-03-22 13:40:44		NO		IN FOCUS
169554797	https://volunteer.ala.org.au/validate/task/169554797	Valid		system	Tile_005-007-000_0-000.jpg		2021-03-22 13:33:12	2021-03-22 13:40:44		NO		IN FOCUS
169554797	https://volunteer.ala.org.au/validate/task/169554797	Valid		system	Tile_005-007-000_0-000.jpg		2021-03-22 13:40:44	2021-03-22 13:40:44		NO		IN FOCUS
169554798	https://volunteer.ala.org.au/validate/task/169554798	Valid		system	Tile_005-008-000_0-000.jpg			2021-03-22 13:40:46		NO		IN FOCUS
169554798	https://volunteer.ala.org.au/validate/task/169554798	Valid		system	Tile_005-008-000_0-000.jpg		2021-03-22 13:33:26	2021-03-22 13:40:46		NO		IN FOCUS
169554798	https://volunteer.ala.org.au/validate/task/169554798	Valid		system	Tile_005-008-000_0-000.jpg		2021-03-22 13:40:46	2021-03-22 13:40:46		NO		IN FOCUS
169554798	https://volunteer.ala.org.au/validate/task/169554798	Valid		system	Tile_005-008-000_0-000.jpg		2021-03-22 12:53:01	2021-03-22 13:40:46		NO		IN FOCUS
169554806	https://volunteer.ala.org.au/validate/task/169554806	Valid		system	Tile_005-016-000_0-000.jpg			2021-03-22 13:42:31				OUT OF FOCUS
169554806	https://volunteer.ala.org.au/validate/task/169554806	Valid		system	Tile_005-016-000_0-000.jpg		2021-03-22 13:34:16	2021-03-22 13:42:31				OUT OF FOCUS
169554806	https://volunteer.ala.org.au/validate/task/169554806	Valid		system	Tile_005-016-000_0-000.jpg		2021-03-22 13:42:30	2021-03-22 13:42:31				OUT OF FOCUS
169554806	https://volunteer.ala.org.au/validate/task/169554806	Valid		system	Tile_005-016-000_0-000.jpg		2021-03-22 12:54:42	2021-03-22 13:42:31				OUT OF FOCUS
169554809	https://volunteer.ala.org.au/validate/task/169554809	Valid		system	Tile_005-019-000_0-000.jpg		2021-03-22 12:54:59	2021-03-22 13:43:52		NO		IN FOCUS
169554809	https://volunteer.ala.org.au/validate/task/169554809	Valid		system	Tile_005-019-000_0-000.jpg		2021-03-22 13:43:52	2021-03-22 13:43:52		NO		IN FOCUS
169554809	https://volunteer.ala.org.au/validate/task/169554809	Valid		system	Tile_005-019-000_0-000.jpg		2021-03-22 13:43:55	2021-03-22 13:43:52		NO		IN FOCUS
169554809	https://volunteer.ala.org.au/validate/task/169554809	Valid		system	Tile_005-019-000_0-000.jpg			2021-03-22 13:43:52		NO		IN FOCUS
169554809	https://volunteer.ala.org.au/validate/task/169554809	Valid		system	Tile_005-019-000_0-000.jpg		2021-03-22 13:34:55	2021-03-22 13:43:52		NO		IN FOCUS
169554810	https://volunteer.ala.org.au/validate/task/169554810	Valid		system	Tile_005-020-000_0-000.jpg		2021-03-22 13:35:04	2021-03-22 13:44:15				OUT OF FOCUS
169554810	https://volunteer.ala.org.au/validate/task/169554810	Valid		system	Tile_005-020-000_0-000.jpg			2021-03-22 13:44:15				OUT OF FOCUS
169554810	https://volunteer.ala.org.au/validate/task/169554810	Valid		system	Tile_005-020-000_0-000.jpg		2021-03-22 13:44:15	2021-03-22 13:44:15				OUT OF FOCUS
169554810	https://volunteer.ala.org.au/validate/task/169554810	Valid		system	Tile_005-020-000_0-000.jpg		2021-03-22 13:45:26	2021-03-22 13:44:15				OUT OF FOCUS
169554810	https://volunteer.ala.org.au/validate/task/169554810	Valid		system	Tile_005-020-000_0-000.jpg		2021-03-22 12:55:06	2021-03-22 13:44:15				OUT OF FOCUS
169554812	https://volunteer.ala.org.au/validate/task/169554812	Valid		system	Tile_005-022-000_0-000.jpg		2021-03-22 13:44:19	2021-03-22 13:44:29		NO		IN FOCUS
169554812	https://volunteer.ala.org.au/validate/task/169554812	Valid		system	Tile_005-022-000_0-000.jpg		2021-03-22 13:44:29	2021-03-22 13:44:29		NO		IN FOCUS
169554812	https://volunteer.ala.org.au/validate/task/169554812	Valid		system	Tile_005-022-000_0-000.jpg			2021-03-22 13:44:29		NO		IN FOCUS
169554812	https://volunteer.ala.org.au/validate/task/169554812	Valid		system	Tile_005-022-000_0-000.jpg		2021-03-22 12:55:26	2021-03-22 13:44:29		NO		IN FOCUS
169554813	https://volunteer.ala.org.au/validate/task/169554813	Valid		system	Tile_005-023-000_0-000.jpg		2021-03-22 13:44:30	2021-03-22 13:44:47		NO		IN FOCUS
169554813	https://volunteer.ala.org.au/validate/task/169554813	Valid		system	Tile_005-023-000_0-000.jpg			2021-03-22 13:44:47		NO		IN FOCUS
169554813	https://volunteer.ala.org.au/validate/task/169554813	Valid		system	Tile_005-023-000_0-000.jpg		2021-03-22 13:44:46	2021-03-22 13:44:47		NO		IN FOCUS
169554813	https://volunteer.ala.org.au/validate/task/169554813	Valid		system	Tile_005-023-000_0-000.jpg		2021-03-22 12:55:35	2021-03-22 13:44:47		NO		IN FOCUS
169554817	https://volunteer.ala.org.au/validate/task/169554817	Valid		system	Tile_005-027-000_0-000.jpg		2021-03-22 12:56:11	2021-03-22 13:45:49		NO		IN FOCUS
169554817	https://volunteer.ala.org.au/validate/task/169554817	Valid		system	Tile_005-027-000_0-000.jpg		2021-03-22 13:48:36	2021-03-22 13:45:49		NO		IN FOCUS
169554817	https://volunteer.ala.org.au/validate/task/169554817	Valid		system	Tile_005-027-000_0-000.jpg		2021-03-22 13:45:48	2021-03-22 13:45:49		NO		IN FOCUS
169554817	https://volunteer.ala.org.au/validate/task/169554817	Valid		system	Tile_005-027-000_0-000.jpg			2021-03-22 13:45:49		NO		IN FOCUS
169554817	https://volunteer.ala.org.au/validate/task/169554817	Valid		system	Tile_005-027-000_0-000.jpg		2021-03-22 13:45:21	2021-03-22 13:45:49		NO		IN FOCUS
169554820	https://volunteer.ala.org.au/validate/task/169554820	Valid		system	Tile_005-030-000_0-000.jpg		2021-03-22 13:46:36	2021-03-22 13:46:37		NO		IN FOCUS
169554820	https://volunteer.ala.org.au/validate/task/169554820	Valid		system	Tile_005-030-000_0-000.jpg		2021-03-22 13:46:34	2021-03-22 13:46:37		NO		IN FOCUS
169554820	https://volunteer.ala.org.au/validate/task/169554820	Valid		system	Tile_005-030-000_0-000.jpg			2021-03-22 13:46:37		NO		IN FOCUS
169554820	https://volunteer.ala.org.au/validate/task/169554820	Valid		system	Tile_005-030-000_0-000.jpg		2021-03-22 12:56:34	2021-03-22 13:46:37		NO		IN FOCUS
169554811	https://volunteer.ala.org.au/validate/task/169554811	Valid		system	Tile_005-021-000_0-000.jpg		2021-03-22 12:55:16	2021-03-22 13:47:12		NO		IN FOCUS
169554811	https://volunteer.ala.org.au/validate/task/169554811	Valid		system	Tile_005-021-000_0-000.jpg		2021-03-22 13:47:12	2021-03-22 13:47:12		NO		IN FOCUS
169554811	https://volunteer.ala.org.au/validate/task/169554811	Valid		system	Tile_005-021-000_0-000.jpg			2021-03-22 13:47:12		NO		IN FOCUS
169554811	https://volunteer.ala.org.au/validate/task/169554811	Valid		system	Tile_005-021-000_0-000.jpg		2021-03-22 13:44:25	2021-03-22 13:47:12		NO		IN FOCUS
169554822	https://volunteer.ala.org.au/validate/task/169554822	Valid		system	Tile_005-032-000_0-000.jpg		2021-03-22 13:47:22	2021-03-22 13:48:01		NO		IN FOCUS
169554822	https://volunteer.ala.org.au/validate/task/169554822	Valid		system	Tile_005-032-000_0-000.jpg			2021-03-22 13:48:01		NO		IN FOCUS
169554822	https://volunteer.ala.org.au/validate/task/169554822	Valid		system	Tile_005-032-000_0-000.jpg		2021-03-22 13:48:01	2021-03-22 13:48:01		NO		IN FOCUS
169554822	https://volunteer.ala.org.au/validate/task/169554822	Valid		system	Tile_005-032-000_0-000.jpg		2021-03-22 12:56:56	2021-03-22 13:48:01		NO		IN FOCUS
169554816	https://volunteer.ala.org.au/validate/task/169554816	Valid		system	Tile_005-026-000_0-000.jpg		2021-03-22 13:45:23	2021-03-22 13:48:27		NO		IN FOCUS
169554816	https://volunteer.ala.org.au/validate/task/169554816	Valid		system	Tile_005-026-000_0-000.jpg		2021-03-22 13:48:27	2021-03-22 13:48:27		NO		IN FOCUS
169554816	https://volunteer.ala.org.au/validate/task/169554816	Valid		system	Tile_005-026-000_0-000.jpg			2021-03-22 13:48:27		NO		IN FOCUS
169554816	https://volunteer.ala.org.au/validate/task/169554816	Valid		system	Tile_005-026-000_0-000.jpg		2021-03-22 12:56:00	2021-03-22 13:48:27		NO		IN FOCUS
169554821	https://volunteer.ala.org.au/validate/task/169554821	Valid		system	Tile_005-031-000_0-000.jpg		2021-03-22 12:56:45	2021-03-22 13:49:22		NO		IN FOCUS
169554821	https://volunteer.ala.org.au/validate/task/169554821	Valid		system	Tile_005-031-000_0-000.jpg		2021-03-22 13:48:02	2021-03-22 13:49:22		NO		IN FOCUS
169554821	https://volunteer.ala.org.au/validate/task/169554821	Valid		system	Tile_005-031-000_0-000.jpg			2021-03-22 13:49:22		NO		IN FOCUS
169554821	https://volunteer.ala.org.au/validate/task/169554821	Valid		system	Tile_005-031-000_0-000.jpg		2021-03-22 13:49:22	2021-03-22 13:49:22		NO		IN FOCUS
169554826	https://volunteer.ala.org.au/validate/task/169554826	Valid		system	Tile_005-036-000_0-000.jpg		2021-03-22 13:49:25	2021-03-22 13:49:26		NO		IN FOCUS
169554826	https://volunteer.ala.org.au/validate/task/169554826	Valid		system	Tile_005-036-000_0-000.jpg			2021-03-22 13:49:26		NO		IN FOCUS
169554826	https://volunteer.ala.org.au/validate/task/169554826	Valid		system	Tile_005-036-000_0-000.jpg		2021-03-22 13:48:05	2021-03-22 13:49:26		NO		IN FOCUS
169554826	https://volunteer.ala.org.au/validate/task/169554826	Valid		system	Tile_005-036-000_0-000.jpg		2021-03-22 12:57:32	2021-03-22 13:49:26		NO		IN FOCUS
169554826	https://volunteer.ala.org.au/validate/task/169554826	Valid		system	Tile_005-036-000_0-000.jpg		2021-03-22 13:51:31	2021-03-22 13:49:26		NO		IN FOCUS
169554823	https://volunteer.ala.org.au/validate/task/169554823	Valid		system	Tile_005-033-000_0-000.jpg		2021-03-22 12:57:06	2021-03-22 13:50:11		NO		IN FOCUS
169554823	https://volunteer.ala.org.au/validate/task/169554823	Valid		system	Tile_005-033-000_0-000.jpg		2021-03-22 13:49:30	2021-03-22 13:50:11		NO		IN FOCUS
169554823	https://volunteer.ala.org.au/validate/task/169554823	Valid		system	Tile_005-033-000_0-000.jpg		2021-03-22 13:50:11	2021-03-22 13:50:11		NO		IN FOCUS
169554823	https://volunteer.ala.org.au/validate/task/169554823	Valid		system	Tile_005-033-000_0-000.jpg			2021-03-22 13:50:11		NO		IN FOCUS
169554827	https://volunteer.ala.org.au/validate/task/169554827	Valid		system	Tile_005-037-000_0-000.jpg			2021-03-22 13:50:28		NO		IN FOCUS
169554827	https://volunteer.ala.org.au/validate/task/169554827	Valid		system	Tile_005-037-000_0-000.jpg		2021-03-22 13:50:28	2021-03-22 13:50:28		NO		IN FOCUS
169554827	https://volunteer.ala.org.au/validate/task/169554827	Valid		system	Tile_005-037-000_0-000.jpg		2021-03-22 12:57:42	2021-03-22 13:50:28		NO		IN FOCUS
169554827	https://volunteer.ala.org.au/validate/task/169554827	Valid		system	Tile_005-037-000_0-000.jpg		2021-03-22 13:49:08	2021-03-22 13:50:28		NO		IN FOCUS
169554831	https://volunteer.ala.org.au/validate/task/169554831	Valid		system	Tile_005-041-000_0-000.jpg		2021-03-22 12:58:27	2021-03-22 13:51:18		NO		IN FOCUS
169554831	https://volunteer.ala.org.au/validate/task/169554831	Valid		system	Tile_005-041-000_0-000.jpg		2021-03-22 13:51:08	2021-03-22 13:51:18		NO		IN FOCUS
169554831	https://volunteer.ala.org.au/validate/task/169554831	Valid		system	Tile_005-041-000_0-000.jpg		2021-03-22 13:51:18	2021-03-22 13:51:18		NO		IN FOCUS
169554831	https://volunteer.ala.org.au/validate/task/169554831	Valid		system	Tile_005-041-000_0-000.jpg			2021-03-22 13:51:18		NO		IN FOCUS
169554832	https://volunteer.ala.org.au/validate/task/169554832	Valid		system	Tile_005-042-000_0-000.jpg		2021-03-22 13:51:21	2021-03-22 13:51:21		NO		IN FOCUS
169554832	https://volunteer.ala.org.au/validate/task/169554832	Valid		system	Tile_005-042-000_0-000.jpg		2021-03-22 13:53:54	2021-03-22 13:51:21		NO		IN FOCUS
169554832	https://volunteer.ala.org.au/validate/task/169554832	Valid		system	Tile_005-042-000_0-000.jpg			2021-03-22 13:51:21		NO		IN FOCUS
169554832	https://volunteer.ala.org.au/validate/task/169554832	Valid		system	Tile_005-042-000_0-000.jpg		2021-03-22 13:50:08	2021-03-22 13:51:21		NO		IN FOCUS
169554832	https://volunteer.ala.org.au/validate/task/169554832	Valid		system	Tile_005-042-000_0-000.jpg		2021-03-22 12:58:38	2021-03-22 13:51:21		NO		IN FOCUS
169554833	https://volunteer.ala.org.au/validate/task/169554833	Valid		system	Tile_005-043-000_0-000.jpg		2021-03-22 12:58:48	2021-03-22 13:51:22		NO		IN FOCUS
169554833	https://volunteer.ala.org.au/validate/task/169554833	Valid		system	Tile_005-043-000_0-000.jpg		2021-03-22 13:50:30	2021-03-22 13:51:22		NO		IN FOCUS
169554833	https://volunteer.ala.org.au/validate/task/169554833	Valid		system	Tile_005-043-000_0-000.jpg		2021-03-22 13:51:22	2021-03-22 13:51:22		NO		IN FOCUS
169554833	https://volunteer.ala.org.au/validate/task/169554833	Valid		system	Tile_005-043-000_0-000.jpg			2021-03-22 13:51:22		NO		IN FOCUS
169554828	https://volunteer.ala.org.au/validate/task/169554828	Valid		system	Tile_005-038-000_0-000.jpg		2021-03-22 13:50:38	2021-03-22 13:51:40		NO		IN FOCUS
169554828	https://volunteer.ala.org.au/validate/task/169554828	Valid		system	Tile_005-038-000_0-000.jpg		2021-03-22 12:57:54	2021-03-22 13:51:40		NO		IN FOCUS
169554828	https://volunteer.ala.org.au/validate/task/169554828	Valid		system	Tile_005-038-000_0-000.jpg			2021-03-22 13:51:40		NO		IN FOCUS
169554828	https://volunteer.ala.org.au/validate/task/169554828	Valid		system	Tile_005-038-000_0-000.jpg		2021-03-22 13:51:40	2021-03-22 13:51:40		NO		IN FOCUS
169554834	https://volunteer.ala.org.au/validate/task/169554834	Valid		system	Tile_005-044-000_0-000.jpg		2021-03-22 13:50:54	2021-03-22 13:51:45		NO		IN FOCUS
169554834	https://volunteer.ala.org.au/validate/task/169554834	Valid		system	Tile_005-044-000_0-000.jpg			2021-03-22 13:51:45		NO		IN FOCUS
169554834	https://volunteer.ala.org.au/validate/task/169554834	Valid		system	Tile_005-044-000_0-000.jpg		2021-03-22 13:54:03	2021-03-22 13:51:45		NO		IN FOCUS
169554834	https://volunteer.ala.org.au/validate/task/169554834	Valid		system	Tile_005-044-000_0-000.jpg		2021-03-22 13:51:44	2021-03-22 13:51:45		NO		IN FOCUS
169554834	https://volunteer.ala.org.au/validate/task/169554834	Valid		system	Tile_005-044-000_0-000.jpg		2021-03-22 12:58:57	2021-03-22 13:51:45		NO		IN FOCUS
169554837	https://volunteer.ala.org.au/validate/task/169554837	Valid		system	Tile_005-047-000_0-000.jpg		2021-03-22 13:51:58	2021-03-22 13:51:58		NO		IN FOCUS
169554837	https://volunteer.ala.org.au/validate/task/169554837	Valid		system	Tile_005-047-000_0-000.jpg			2021-03-22 13:51:58		NO		IN FOCUS
169554837	https://volunteer.ala.org.au/validate/task/169554837	Valid		system	Tile_005-047-000_0-000.jpg		2021-03-22 13:51:54	2021-03-22 13:51:58		NO		IN FOCUS
169554837	https://volunteer.ala.org.au/validate/task/169554837	Valid		system	Tile_005-047-000_0-000.jpg		2021-03-22 12:59:28	2021-03-22 13:51:58		NO		IN FOCUS
169554838	https://volunteer.ala.org.au/validate/task/169554838	Valid		system	Tile_005-048-000_0-000.jpg		2021-03-22 12:59:37	2021-03-22 13:52:09		NO		IN FOCUS
169554838	https://volunteer.ala.org.au/validate/task/169554838	Valid		system	Tile_005-048-000_0-000.jpg		2021-03-22 13:52:09	2021-03-22 13:52:09		NO		IN FOCUS
169554838	https://volunteer.ala.org.au/validate/task/169554838	Valid		system	Tile_005-048-000_0-000.jpg		2021-03-22 13:52:03	2021-03-22 13:52:09		NO		IN FOCUS
169554838	https://volunteer.ala.org.au/validate/task/169554838	Valid		system	Tile_005-048-000_0-000.jpg			2021-03-22 13:52:09		NO		IN FOCUS
169554836	https://volunteer.ala.org.au/validate/task/169554836	Valid		system	Tile_005-046-000_0-000.jpg		2021-03-22 13:54:22	2021-03-22 13:52:13		NO		IN FOCUS
169554836	https://volunteer.ala.org.au/validate/task/169554836	Valid		system	Tile_005-046-000_0-000.jpg		2021-03-22 13:52:13	2021-03-22 13:52:13		NO		IN FOCUS
169554836	https://volunteer.ala.org.au/validate/task/169554836	Valid		system	Tile_005-046-000_0-000.jpg			2021-03-22 13:52:13		NO		IN FOCUS
169554836	https://volunteer.ala.org.au/validate/task/169554836	Valid		system	Tile_005-046-000_0-000.jpg		2021-03-22 13:51:26	2021-03-22 13:52:13		NO		IN FOCUS
169554836	https://volunteer.ala.org.au/validate/task/169554836	Valid		system	Tile_005-046-000_0-000.jpg		2021-03-22 12:59:16	2021-03-22 13:52:13		NO		IN FOCUS
169554846	https://volunteer.ala.org.au/validate/task/169554846	Valid		system	Tile_005-056-000_0-000.jpg		2021-03-22 13:52:59	2021-03-22 13:53:38		NO		IN FOCUS
169554846	https://volunteer.ala.org.au/validate/task/169554846	Valid		system	Tile_005-056-000_0-000.jpg		2021-03-22 13:53:38	2021-03-22 13:53:38		NO		IN FOCUS
169554846	https://volunteer.ala.org.au/validate/task/169554846	Valid		system	Tile_005-056-000_0-000.jpg			2021-03-22 13:53:38		NO		IN FOCUS
169554846	https://volunteer.ala.org.au/validate/task/169554846	Valid		system	Tile_005-056-000_0-000.jpg		2021-03-22 13:00:41	2021-03-22 13:53:38		NO		IN FOCUS
169554840	https://volunteer.ala.org.au/validate/task/169554840	Valid		system	Tile_005-050-000_0-000.jpg		2021-03-22 12:59:52	2021-03-22 13:54:38		NO		IN FOCUS
169554840	https://volunteer.ala.org.au/validate/task/169554840	Valid		system	Tile_005-050-000_0-000.jpg		2021-03-22 13:52:34	2021-03-22 13:54:38		NO		IN FOCUS
169554840	https://volunteer.ala.org.au/validate/task/169554840	Valid		system	Tile_005-050-000_0-000.jpg			2021-03-22 13:54:38		NO		IN FOCUS
169554840	https://volunteer.ala.org.au/validate/task/169554840	Valid		system	Tile_005-050-000_0-000.jpg		2021-03-22 13:54:37	2021-03-22 13:54:38		NO		IN FOCUS
169554848	https://volunteer.ala.org.au/validate/task/169554848	Valid		system	Tile_005-058-000_0-000.jpg		2021-03-22 13:01:01	2021-03-22 13:54:49		NO		IN FOCUS
169554848	https://volunteer.ala.org.au/validate/task/169554848	Valid		system	Tile_005-058-000_0-000.jpg			2021-03-22 13:54:49		NO		IN FOCUS
169554848	https://volunteer.ala.org.au/validate/task/169554848	Valid		system	Tile_005-058-000_0-000.jpg		2021-03-22 13:55:32	2021-03-22 13:54:49		NO		IN FOCUS
169554848	https://volunteer.ala.org.au/validate/task/169554848	Valid		system	Tile_005-058-000_0-000.jpg		2021-03-22 13:54:49	2021-03-22 13:54:49		NO		IN FOCUS
169554848	https://volunteer.ala.org.au/validate/task/169554848	Valid		system	Tile_005-058-000_0-000.jpg		2021-03-22 13:53:20	2021-03-22 13:54:49		NO		IN FOCUS
169554843	https://volunteer.ala.org.au/validate/task/169554843	Valid		system	Tile_005-053-000_0-000.jpg		2021-03-22 13:00:15	2021-03-22 13:55:24		NO		IN FOCUS
169554843	https://volunteer.ala.org.au/validate/task/169554843	Valid		system	Tile_005-053-000_0-000.jpg		2021-03-22 13:55:24	2021-03-22 13:55:24		NO		IN FOCUS
169554843	https://volunteer.ala.org.au/validate/task/169554843	Valid		system	Tile_005-053-000_0-000.jpg			2021-03-22 13:55:24		NO		IN FOCUS
169554843	https://volunteer.ala.org.au/validate/task/169554843	Valid		system	Tile_005-053-000_0-000.jpg		2021-03-22 13:53:11	2021-03-22 13:55:24		NO		IN FOCUS
169554850	https://volunteer.ala.org.au/validate/task/169554850	Valid		system	Tile_005-060-000_0-000.jpg		2021-03-22 13:01:27	2021-03-22 13:55:38		NO		IN FOCUS
169554850	https://volunteer.ala.org.au/validate/task/169554850	Valid		system	Tile_005-060-000_0-000.jpg			2021-03-22 13:55:38		NO		IN FOCUS
169554850	https://volunteer.ala.org.au/validate/task/169554850	Valid		system	Tile_005-060-000_0-000.jpg		2021-03-22 13:55:42	2021-03-22 13:55:38		NO		IN FOCUS
169554850	https://volunteer.ala.org.au/validate/task/169554850	Valid		system	Tile_005-060-000_0-000.jpg		2021-03-22 13:53:36	2021-03-22 13:55:38		NO		IN FOCUS
169554850	https://volunteer.ala.org.au/validate/task/169554850	Valid		system	Tile_005-060-000_0-000.jpg		2021-03-22 13:55:38	2021-03-22 13:55:38		NO		IN FOCUS
169554851	https://volunteer.ala.org.au/validate/task/169554851	Valid		system	Tile_006-001-000_0-000.jpg			2021-03-22 13:55:42		NO		IN FOCUS
169554851	https://volunteer.ala.org.au/validate/task/169554851	Valid		system	Tile_006-001-000_0-000.jpg		2021-03-22 13:01:38	2021-03-22 13:55:42		NO		IN FOCUS
169554851	https://volunteer.ala.org.au/validate/task/169554851	Valid		system	Tile_006-001-000_0-000.jpg		2021-03-22 13:55:41	2021-03-22 13:55:42		NO		IN FOCUS
169554851	https://volunteer.ala.org.au/validate/task/169554851	Valid		system	Tile_006-001-000_0-000.jpg		2021-03-22 13:55:00	2021-03-22 13:55:42		NO		IN FOCUS
169554851	https://volunteer.ala.org.au/validate/task/169554851	Valid		system	Tile_006-001-000_0-000.jpg		2021-03-22 13:56:02	2021-03-22 13:55:42	2	YES	EDGE	IN FOCUS		Unknown
169554854	https://volunteer.ala.org.au/validate/task/169554854	Valid		system	Tile_006-004-000_0-000.jpg		2021-03-22 13:02:13	2021-03-22 13:56:13		NO		IN FOCUS
169554854	https://volunteer.ala.org.au/validate/task/169554854	Valid		system	Tile_006-004-000_0-000.jpg			2021-03-22 13:56:13		NO		IN FOCUS
169554854	https://volunteer.ala.org.au/validate/task/169554854	Valid		system	Tile_006-004-000_0-000.jpg		2021-03-22 13:56:21	2021-03-22 13:56:13		NO		IN FOCUS
169554854	https://volunteer.ala.org.au/validate/task/169554854	Valid		system	Tile_006-004-000_0-000.jpg		2021-03-22 13:56:11	2021-03-22 13:56:13		NO		IN FOCUS
169554854	https://volunteer.ala.org.au/validate/task/169554854	Valid		system	Tile_006-004-000_0-000.jpg		2021-03-22 13:56:13	2021-03-22 13:56:13		NO		IN FOCUS
169554856	https://volunteer.ala.org.au/validate/task/169554856	Valid		system	Tile_006-006-000_0-000.jpg		2021-03-22 13:56:19	2021-03-22 13:56:19		NO		IN FOCUS
169554856	https://volunteer.ala.org.au/validate/task/169554856	Valid		system	Tile_006-006-000_0-000.jpg			2021-03-22 13:56:19		NO		IN FOCUS
169554856	https://volunteer.ala.org.au/validate/task/169554856	Valid		system	Tile_006-006-000_0-000.jpg		2021-03-22 13:02:29	2021-03-22 13:56:19		NO		IN FOCUS
169554856	https://volunteer.ala.org.au/validate/task/169554856	Valid		system	Tile_006-006-000_0-000.jpg		2021-03-22 13:54:46	2021-03-22 13:56:19		NO		IN FOCUS
169554857	https://volunteer.ala.org.au/validate/task/169554857	Valid		system	Tile_006-007-000_0-000.jpg			2021-03-22 13:57:23		NO		IN FOCUS
169554857	https://volunteer.ala.org.au/validate/task/169554857	Valid		system	Tile_006-007-000_0-000.jpg		2021-03-22 13:02:38	2021-03-22 13:57:23		NO		IN FOCUS
169554857	https://volunteer.ala.org.au/validate/task/169554857	Valid		system	Tile_006-007-000_0-000.jpg		2021-03-22 13:57:23	2021-03-22 13:57:23		NO		IN FOCUS
169554857	https://volunteer.ala.org.au/validate/task/169554857	Valid		system	Tile_006-007-000_0-000.jpg		2021-03-22 13:56:52	2021-03-22 13:57:23		NO		IN FOCUS
169554858	https://volunteer.ala.org.au/validate/task/169554858	Valid		system	Tile_006-008-000_0-000.jpg		2021-03-22 13:56:39	2021-03-22 13:57:33		NO		IN FOCUS
169554858	https://volunteer.ala.org.au/validate/task/169554858	Valid		system	Tile_006-008-000_0-000.jpg			2021-03-22 13:57:33		NO		IN FOCUS
169554858	https://volunteer.ala.org.au/validate/task/169554858	Valid		system	Tile_006-008-000_0-000.jpg		2021-03-22 13:57:32	2021-03-22 13:57:33		NO		IN FOCUS
169554858	https://volunteer.ala.org.au/validate/task/169554858	Valid		system	Tile_006-008-000_0-000.jpg		2021-03-22 13:02:48	2021-03-22 13:57:33		NO		IN FOCUS
169554861	https://volunteer.ala.org.au/validate/task/169554861	Valid		system	Tile_006-011-000_0-000.jpg			2021-03-22 13:57:55		NO		IN FOCUS
169554861	https://volunteer.ala.org.au/validate/task/169554861	Valid		system	Tile_006-011-000_0-000.jpg		2021-03-22 13:57:55	2021-03-22 13:57:55		NO		IN FOCUS
169554861	https://volunteer.ala.org.au/validate/task/169554861	Valid		system	Tile_006-011-000_0-000.jpg		2021-03-22 13:55:30	2021-03-22 13:57:55		NO		IN FOCUS
169554861	https://volunteer.ala.org.au/validate/task/169554861	Valid		system	Tile_006-011-000_0-000.jpg		2021-03-22 13:03:13	2021-03-22 13:57:55		NO		IN FOCUS
169554863	https://volunteer.ala.org.au/validate/task/169554863	Valid		system	Tile_006-013-000_0-000.jpg		2021-03-22 13:55:50	2021-03-22 13:57:59		NO		IN FOCUS
169554863	https://volunteer.ala.org.au/validate/task/169554863	Valid		system	Tile_006-013-000_0-000.jpg		2021-03-22 13:57:59	2021-03-22 13:57:59		NO		IN FOCUS
169554863	https://volunteer.ala.org.au/validate/task/169554863	Valid		system	Tile_006-013-000_0-000.jpg		2021-03-22 13:58:46	2021-03-22 13:57:59		NO		IN FOCUS
169554863	https://volunteer.ala.org.au/validate/task/169554863	Valid		system	Tile_006-013-000_0-000.jpg			2021-03-22 13:57:59		NO		IN FOCUS
169554863	https://volunteer.ala.org.au/validate/task/169554863	Valid		system	Tile_006-013-000_0-000.jpg		2021-03-22 13:03:31	2021-03-22 13:57:59		NO		IN FOCUS
169554862	https://volunteer.ala.org.au/validate/task/169554862	Valid		system	Tile_006-012-000_0-000.jpg			2021-03-22 13:58:21		NO		IN FOCUS
169554862	https://volunteer.ala.org.au/validate/task/169554862	Valid		system	Tile_006-012-000_0-000.jpg		2021-03-22 13:03:21	2021-03-22 13:58:21		NO		IN FOCUS
169554862	https://volunteer.ala.org.au/validate/task/169554862	Valid		system	Tile_006-012-000_0-000.jpg		2021-03-22 13:58:20	2021-03-22 13:58:21		NO		IN FOCUS
169554862	https://volunteer.ala.org.au/validate/task/169554862	Valid		system	Tile_006-012-000_0-000.jpg		2021-03-22 13:59:45	2021-03-22 13:58:21		NO		IN FOCUS
169554862	https://volunteer.ala.org.au/validate/task/169554862	Valid		system	Tile_006-012-000_0-000.jpg		2021-03-22 13:57:47	2021-03-22 13:58:21		NO		IN FOCUS
169554864	https://volunteer.ala.org.au/validate/task/169554864	Valid		system	Tile_006-014-000_0-000.jpg		2021-03-22 13:03:40	2021-03-22 13:58:33		NO		IN FOCUS
169554864	https://volunteer.ala.org.au/validate/task/169554864	Valid		system	Tile_006-014-000_0-000.jpg		2021-03-22 13:58:45	2021-03-22 13:58:33		NO		IN FOCUS
169554864	https://volunteer.ala.org.au/validate/task/169554864	Valid		system	Tile_006-014-000_0-000.jpg		2021-03-22 13:58:33	2021-03-22 13:58:33		NO		IN FOCUS
169554864	https://volunteer.ala.org.au/validate/task/169554864	Valid		system	Tile_006-014-000_0-000.jpg			2021-03-22 13:58:33		NO		IN FOCUS
169554864	https://volunteer.ala.org.au/validate/task/169554864	Valid		system	Tile_006-014-000_0-000.jpg		2021-03-22 13:56:02	2021-03-22 13:58:33		NO		IN FOCUS
169554865	https://volunteer.ala.org.au/validate/task/169554865	Valid		system	Tile_006-015-000_0-000.jpg			2021-03-22 13:59:07		NO		IN FOCUS
169554865	https://volunteer.ala.org.au/validate/task/169554865	Valid		system	Tile_006-015-000_0-000.jpg		2021-03-22 13:59:06	2021-03-22 13:59:07		NO		IN FOCUS
169554865	https://volunteer.ala.org.au/validate/task/169554865	Valid		system	Tile_006-015-000_0-000.jpg		2021-03-22 13:03:49	2021-03-22 13:59:07		NO		IN FOCUS
169554865	https://volunteer.ala.org.au/validate/task/169554865	Valid		system	Tile_006-015-000_0-000.jpg		2021-03-22 13:58:29	2021-03-22 13:59:07		NO		IN FOCUS
169554865	https://volunteer.ala.org.au/validate/task/169554865	Valid		system	Tile_006-015-000_0-000.jpg		2021-03-22 14:05:59	2021-03-22 13:59:07	1	YES	EDGE	IN FOCUS		Other colpate angiosperm pollen
169554869	https://volunteer.ala.org.au/validate/task/169554869	Valid		system	Tile_006-019-000_0-000.jpg		2021-03-22 13:59:27	2021-03-22 13:59:27		NO		IN FOCUS
169554869	https://volunteer.ala.org.au/validate/task/169554869	Valid		system	Tile_006-019-000_0-000.jpg			2021-03-22 13:59:27		NO		IN FOCUS
169554869	https://volunteer.ala.org.au/validate/task/169554869	Valid		system	Tile_006-019-000_0-000.jpg		2021-03-22 13:59:58	2021-03-22 13:59:27		NO		IN FOCUS
169554869	https://volunteer.ala.org.au/validate/task/169554869	Valid		system	Tile_006-019-000_0-000.jpg		2021-03-22 13:04:09	2021-03-22 13:59:27		NO		IN FOCUS
169554869	https://volunteer.ala.org.au/validate/task/169554869	Valid		system	Tile_006-019-000_0-000.jpg		2021-03-22 13:56:34	2021-03-22 13:59:27		NO		IN FOCUS
169554873	https://volunteer.ala.org.au/validate/task/169554873	Valid		system	Tile_006-023-000_0-000.jpg		2021-03-22 13:06:34	2021-03-22 14:00:19		NO		IN FOCUS
169554873	https://volunteer.ala.org.au/validate/task/169554873	Valid		system	Tile_006-023-000_0-000.jpg		2021-03-22 14:00:32	2021-03-22 14:00:19		NO		IN FOCUS
169554873	https://volunteer.ala.org.au/validate/task/169554873	Valid		system	Tile_006-023-000_0-000.jpg		2021-03-22 13:56:54	2021-03-22 14:00:19		NO		IN FOCUS
169554873	https://volunteer.ala.org.au/validate/task/169554873	Valid		system	Tile_006-023-000_0-000.jpg		2021-03-22 14:00:19	2021-03-22 14:00:19		NO		IN FOCUS
169554873	https://volunteer.ala.org.au/validate/task/169554873	Valid		system	Tile_006-023-000_0-000.jpg			2021-03-22 14:00:19		NO		IN FOCUS
169554874	https://volunteer.ala.org.au/validate/task/169554874	Valid		system	Tile_006-024-000_0-000.jpg		2021-03-22 13:57:05	2021-03-22 14:00:48		NO		IN FOCUS
169554874	https://volunteer.ala.org.au/validate/task/169554874	Valid		system	Tile_006-024-000_0-000.jpg		2021-03-22 14:00:48	2021-03-22 14:00:48		NO		IN FOCUS
169554874	https://volunteer.ala.org.au/validate/task/169554874	Valid		system	Tile_006-024-000_0-000.jpg		2021-03-22 13:06:43	2021-03-22 14:00:48		NO		IN FOCUS
169554874	https://volunteer.ala.org.au/validate/task/169554874	Valid		system	Tile_006-024-000_0-000.jpg			2021-03-22 14:00:48		NO		IN FOCUS
169554876	https://volunteer.ala.org.au/validate/task/169554876	Valid		system	Tile_006-026-000_0-000.jpg			2021-03-22 14:01:02		NO		IN FOCUS
169554876	https://volunteer.ala.org.au/validate/task/169554876	Valid		system	Tile_006-026-000_0-000.jpg		2021-03-22 14:01:02	2021-03-22 14:01:02		NO		IN FOCUS
169554876	https://volunteer.ala.org.au/validate/task/169554876	Valid		system	Tile_006-026-000_0-000.jpg		2021-03-22 13:59:22	2021-03-22 14:01:02		NO		IN FOCUS
169554876	https://volunteer.ala.org.au/validate/task/169554876	Valid		system	Tile_006-026-000_0-000.jpg		2021-03-22 13:06:57	2021-03-22 14:01:02		NO		IN FOCUS
169554877	https://volunteer.ala.org.au/validate/task/169554877	Valid		system	Tile_006-027-000_0-000.jpg		2021-03-22 13:07:06	2021-03-22 14:01:35		NO		IN FOCUS
169554877	https://volunteer.ala.org.au/validate/task/169554877	Valid		system	Tile_006-027-000_0-000.jpg			2021-03-22 14:01:35		NO		IN FOCUS
169554877	https://volunteer.ala.org.au/validate/task/169554877	Valid		system	Tile_006-027-000_0-000.jpg		2021-03-22 13:59:32	2021-03-22 14:01:35		NO		IN FOCUS
169554877	https://volunteer.ala.org.au/validate/task/169554877	Valid		system	Tile_006-027-000_0-000.jpg		2021-03-22 14:01:35	2021-03-22 14:01:35		NO		IN FOCUS
169554881	https://volunteer.ala.org.au/validate/task/169554881	Valid		system	Tile_006-031-000_0-000.jpg		2021-03-22 13:57:59	2021-03-22 14:03:04		NO		IN FOCUS
169554881	https://volunteer.ala.org.au/validate/task/169554881	Valid		system	Tile_006-031-000_0-000.jpg		2021-03-22 13:07:43	2021-03-22 14:03:04		NO		IN FOCUS
169554881	https://volunteer.ala.org.au/validate/task/169554881	Valid		system	Tile_006-031-000_0-000.jpg		2021-03-22 14:03:03	2021-03-22 14:03:04		NO		IN FOCUS
169554881	https://volunteer.ala.org.au/validate/task/169554881	Valid		system	Tile_006-031-000_0-000.jpg			2021-03-22 14:03:04		NO		IN FOCUS
169554882	https://volunteer.ala.org.au/validate/task/169554882	Valid		system	Tile_006-032-000_0-000.jpg			2021-03-22 14:03:15		NO		IN FOCUS
169554882	https://volunteer.ala.org.au/validate/task/169554882	Valid		system	Tile_006-032-000_0-000.jpg		2021-03-22 14:03:21	2021-03-22 14:03:15		NO		IN FOCUS
169554882	https://volunteer.ala.org.au/validate/task/169554882	Valid		system	Tile_006-032-000_0-000.jpg		2021-03-22 14:03:14	2021-03-22 14:03:15		NO		IN FOCUS
169554882	https://volunteer.ala.org.au/validate/task/169554882	Valid		system	Tile_006-032-000_0-000.jpg		2021-03-22 13:07:53	2021-03-22 14:03:15		NO		IN FOCUS
169554882	https://volunteer.ala.org.au/validate/task/169554882	Valid		system	Tile_006-032-000_0-000.jpg		2021-03-22 13:59:44	2021-03-22 14:03:15		NO		IN FOCUS
169554883	https://volunteer.ala.org.au/validate/task/169554883	Valid		system	Tile_006-033-000_0-000.jpg		2021-03-22 13:08:03	2021-03-22 14:03:27		NO		IN FOCUS
169554883	https://volunteer.ala.org.au/validate/task/169554883	Valid		system	Tile_006-033-000_0-000.jpg		2021-03-22 14:00:02	2021-03-22 14:03:27		NO		IN FOCUS
169554883	https://volunteer.ala.org.au/validate/task/169554883	Valid		system	Tile_006-033-000_0-000.jpg			2021-03-22 14:03:27		NO		IN FOCUS
169554883	https://volunteer.ala.org.au/validate/task/169554883	Valid		system	Tile_006-033-000_0-000.jpg		2021-03-22 14:06:00	2021-03-22 14:03:27		NO		IN FOCUS
169554883	https://volunteer.ala.org.au/validate/task/169554883	Valid		system	Tile_006-033-000_0-000.jpg		2021-03-22 14:03:26	2021-03-22 14:03:27		NO		IN FOCUS
169554884	https://volunteer.ala.org.au/validate/task/169554884	Valid		system	Tile_006-034-000_0-000.jpg		2021-03-22 14:03:41	2021-03-22 14:03:32		NO		IN FOCUS
169554884	https://volunteer.ala.org.au/validate/task/169554884	Valid		system	Tile_006-034-000_0-000.jpg			2021-03-22 14:03:32		NO		IN FOCUS
169554884	https://volunteer.ala.org.au/validate/task/169554884	Valid		system	Tile_006-034-000_0-000.jpg		2021-03-22 14:03:32	2021-03-22 14:03:32		NO		IN FOCUS
169554884	https://volunteer.ala.org.au/validate/task/169554884	Valid		system	Tile_006-034-000_0-000.jpg		2021-03-22 13:08:12	2021-03-22 14:03:32		NO		IN FOCUS
169554884	https://volunteer.ala.org.au/validate/task/169554884	Valid		system	Tile_006-034-000_0-000.jpg		2021-03-22 14:00:13	2021-03-22 14:03:32		NO		IN FOCUS
169554885	https://volunteer.ala.org.au/validate/task/169554885	Valid		system	Tile_006-035-000_0-000.jpg		2021-03-22 13:08:22	2021-03-22 14:03:59		NO		IN FOCUS
169554885	https://volunteer.ala.org.au/validate/task/169554885	Valid		system	Tile_006-035-000_0-000.jpg		2021-03-22 14:03:37	2021-03-22 14:03:59		NO		IN FOCUS
169554885	https://volunteer.ala.org.au/validate/task/169554885	Valid		system	Tile_006-035-000_0-000.jpg		2021-03-22 14:03:59	2021-03-22 14:03:59		NO		IN FOCUS
169554885	https://volunteer.ala.org.au/validate/task/169554885	Valid		system	Tile_006-035-000_0-000.jpg			2021-03-22 14:03:59		NO		IN FOCUS
169554886	https://volunteer.ala.org.au/validate/task/169554886	Valid		system	Tile_006-036-000_0-000.jpg			2021-03-22 14:04:24		NO		IN FOCUS
169554886	https://volunteer.ala.org.au/validate/task/169554886	Valid		system	Tile_006-036-000_0-000.jpg		2021-03-22 14:03:48	2021-03-22 14:04:24		NO		IN FOCUS
169554886	https://volunteer.ala.org.au/validate/task/169554886	Valid		system	Tile_006-036-000_0-000.jpg		2021-03-22 13:59:10	2021-03-22 14:04:24		NO		IN FOCUS
169554886	https://volunteer.ala.org.au/validate/task/169554886	Valid		system	Tile_006-036-000_0-000.jpg		2021-03-22 14:04:23	2021-03-22 14:04:24		NO		IN FOCUS
169554890	https://volunteer.ala.org.au/validate/task/169554890	Valid		system	Tile_006-040-000_0-000.jpg		2021-03-22 13:09:17	2021-03-22 14:06:01		NO		IN FOCUS
169554890	https://volunteer.ala.org.au/validate/task/169554890	Valid		system	Tile_006-040-000_0-000.jpg		2021-03-22 14:01:12	2021-03-22 14:06:01		NO		IN FOCUS
169554890	https://volunteer.ala.org.au/validate/task/169554890	Valid		system	Tile_006-040-000_0-000.jpg			2021-03-22 14:06:01		NO		IN FOCUS
169554890	https://volunteer.ala.org.au/validate/task/169554890	Valid		system	Tile_006-040-000_0-000.jpg		2021-03-22 14:06:01	2021-03-22 14:06:01		NO		IN FOCUS
169554892	https://volunteer.ala.org.au/validate/task/169554892	Valid		system	Tile_006-042-000_0-000.jpg		2021-03-22 14:06:41	2021-03-22 14:06:41		NO		IN FOCUS
169554892	https://volunteer.ala.org.au/validate/task/169554892	Valid		system	Tile_006-042-000_0-000.jpg			2021-03-22 14:06:41		NO		IN FOCUS
169554892	https://volunteer.ala.org.au/validate/task/169554892	Valid		system	Tile_006-042-000_0-000.jpg		2021-03-22 13:09:35	2021-03-22 14:06:41		NO		IN FOCUS
169554892	https://volunteer.ala.org.au/validate/task/169554892	Valid		system	Tile_006-042-000_0-000.jpg		2021-03-22 14:02:00	2021-03-22 14:06:41		NO		IN FOCUS
169554894	https://volunteer.ala.org.au/validate/task/169554894	Valid		system	Tile_006-044-000_0-000.jpg		2021-03-22 14:07:06	2021-03-22 14:07:06		NO		IN FOCUS
169554894	https://volunteer.ala.org.au/validate/task/169554894	Valid		system	Tile_006-044-000_0-000.jpg		2021-03-22 14:07:21	2021-03-22 14:07:06		NO		IN FOCUS
169554894	https://volunteer.ala.org.au/validate/task/169554894	Valid		system	Tile_006-044-000_0-000.jpg			2021-03-22 14:07:06		NO		IN FOCUS
169554894	https://volunteer.ala.org.au/validate/task/169554894	Valid		system	Tile_006-044-000_0-000.jpg		2021-03-22 14:00:29	2021-03-22 14:07:06		NO		IN FOCUS
169554894	https://volunteer.ala.org.au/validate/task/169554894	Valid		system	Tile_006-044-000_0-000.jpg		2021-03-22 13:09:55	2021-03-22 14:07:06		NO		IN FOCUS
169554896	https://volunteer.ala.org.au/validate/task/169554896	Valid		system	Tile_006-046-000_0-000.jpg			2021-03-22 14:07:42		NO		IN FOCUS
169554896	https://volunteer.ala.org.au/validate/task/169554896	Valid		system	Tile_006-046-000_0-000.jpg		2021-03-22 14:07:42	2021-03-22 14:07:42		NO		IN FOCUS
169554896	https://volunteer.ala.org.au/validate/task/169554896	Valid		system	Tile_006-046-000_0-000.jpg		2021-03-22 14:00:42	2021-03-22 14:07:42		NO		IN FOCUS
169554896	https://volunteer.ala.org.au/validate/task/169554896	Valid		system	Tile_006-046-000_0-000.jpg		2021-03-22 13:10:16	2021-03-22 14:07:42		NO		IN FOCUS
169554896	https://volunteer.ala.org.au/validate/task/169554896	Valid		system	Tile_006-046-000_0-000.jpg		2021-03-22 14:10:07	2021-03-22 14:07:42		NO		IN FOCUS
169554897	https://volunteer.ala.org.au/validate/task/169554897	Valid		system	Tile_006-047-000_0-000.jpg		2021-03-22 14:07:53	2021-03-22 14:07:53		NO		IN FOCUS
169554897	https://volunteer.ala.org.au/validate/task/169554897	Valid		system	Tile_006-047-000_0-000.jpg			2021-03-22 14:07:53		NO		IN FOCUS
169554897	https://volunteer.ala.org.au/validate/task/169554897	Valid		system	Tile_006-047-000_0-000.jpg		2021-03-22 14:08:03	2021-03-22 14:07:53		NO		IN FOCUS
169554897	https://volunteer.ala.org.au/validate/task/169554897	Valid		system	Tile_006-047-000_0-000.jpg		2021-03-22 13:10:25	2021-03-22 14:07:53		NO		IN FOCUS
169554897	https://volunteer.ala.org.au/validate/task/169554897	Valid		system	Tile_006-047-000_0-000.jpg		2021-03-22 14:02:32	2021-03-22 14:07:53		NO		IN FOCUS
169554900	https://volunteer.ala.org.au/validate/task/169554900	Valid		system	Tile_006-050-000_0-000.jpg		2021-03-22 13:10:59	2021-03-22 14:08:35		NO		IN FOCUS
169554900	https://volunteer.ala.org.au/validate/task/169554900	Valid		system	Tile_006-050-000_0-000.jpg			2021-03-22 14:08:35		NO		IN FOCUS
169554900	https://volunteer.ala.org.au/validate/task/169554900	Valid		system	Tile_006-050-000_0-000.jpg		2021-03-22 14:02:42	2021-03-22 14:08:35		NO		IN FOCUS
169554900	https://volunteer.ala.org.au/validate/task/169554900	Valid		system	Tile_006-050-000_0-000.jpg		2021-03-22 14:08:34	2021-03-22 14:08:35		NO		IN FOCUS
169554900	https://volunteer.ala.org.au/validate/task/169554900	Valid		system	Tile_006-050-000_0-000.jpg		2021-03-22 14:08:40	2021-03-22 14:08:35		NO		IN FOCUS
169554899	https://volunteer.ala.org.au/validate/task/169554899	Valid		system	Tile_006-049-000_0-000.jpg		2021-03-22 14:08:52	2021-03-22 14:08:43	1	YES	MIDDLE	IN FOCUS		Nothofagus pollen
169554899	https://volunteer.ala.org.au/validate/task/169554899	Valid		system	Tile_006-049-000_0-000.jpg		2021-03-22 14:08:43	2021-03-22 14:08:43		NO		IN FOCUS
169554899	https://volunteer.ala.org.au/validate/task/169554899	Valid		system	Tile_006-049-000_0-000.jpg			2021-03-22 14:08:43		NO		IN FOCUS
169554899	https://volunteer.ala.org.au/validate/task/169554899	Valid		system	Tile_006-049-000_0-000.jpg		2021-03-22 14:01:02	2021-03-22 14:08:43		NO		IN FOCUS
169554899	https://volunteer.ala.org.au/validate/task/169554899	Valid		system	Tile_006-049-000_0-000.jpg		2021-03-22 13:10:49	2021-03-22 14:08:43		NO		IN FOCUS
169554901	https://volunteer.ala.org.au/validate/task/169554901	Valid		system	Tile_006-051-000_0-000.jpg		2021-03-22 14:08:50	2021-03-22 14:08:51		NO		IN FOCUS
169554901	https://volunteer.ala.org.au/validate/task/169554901	Valid		system	Tile_006-051-000_0-000.jpg		2021-03-22 14:08:51	2021-03-22 14:08:51		NO		IN FOCUS
169554901	https://volunteer.ala.org.au/validate/task/169554901	Valid		system	Tile_006-051-000_0-000.jpg		2021-03-22 13:11:12	2021-03-22 14:08:51		NO		IN FOCUS
169554901	https://volunteer.ala.org.au/validate/task/169554901	Valid		system	Tile_006-051-000_0-000.jpg			2021-03-22 14:08:51		NO		IN FOCUS
169554904	https://volunteer.ala.org.au/validate/task/169554904	Valid		system	Tile_006-054-000_0-000.jpg		2021-03-22 14:01:50	2021-03-22 14:09:42		NO		IN FOCUS
169554904	https://volunteer.ala.org.au/validate/task/169554904	Valid		system	Tile_006-054-000_0-000.jpg			2021-03-22 14:09:42		NO		IN FOCUS
169554904	https://volunteer.ala.org.au/validate/task/169554904	Valid		system	Tile_006-054-000_0-000.jpg		2021-03-22 14:09:41	2021-03-22 14:09:42		NO		IN FOCUS
169554904	https://volunteer.ala.org.au/validate/task/169554904	Valid		system	Tile_006-054-000_0-000.jpg		2021-03-22 14:18:11	2021-03-22 14:09:42		NO		IN FOCUS
169554904	https://volunteer.ala.org.au/validate/task/169554904	Valid		system	Tile_006-054-000_0-000.jpg		2021-03-22 13:11:42	2021-03-22 14:09:42		NO		IN FOCUS
169554905	https://volunteer.ala.org.au/validate/task/169554905	Valid		system	Tile_006-055-000_0-000.jpg		2021-03-22 13:11:52	2021-03-22 14:10:06		NO		IN FOCUS
169554905	https://volunteer.ala.org.au/validate/task/169554905	Valid		system	Tile_006-055-000_0-000.jpg		2021-03-22 14:03:59	2021-03-22 14:10:06		NO		IN FOCUS
169554905	https://volunteer.ala.org.au/validate/task/169554905	Valid		system	Tile_006-055-000_0-000.jpg			2021-03-22 14:10:06		NO		IN FOCUS
169554905	https://volunteer.ala.org.au/validate/task/169554905	Valid		system	Tile_006-055-000_0-000.jpg		2021-03-22 14:10:06	2021-03-22 14:10:06		NO		IN FOCUS
169554906	https://volunteer.ala.org.au/validate/task/169554906	Valid		system	Tile_006-056-000_0-000.jpg		2021-03-22 14:10:23	2021-03-22 14:10:33		NO		IN FOCUS
169554906	https://volunteer.ala.org.au/validate/task/169554906	Valid		system	Tile_006-056-000_0-000.jpg			2021-03-22 14:10:33		NO		IN FOCUS
169554906	https://volunteer.ala.org.au/validate/task/169554906	Valid		system	Tile_006-056-000_0-000.jpg		2021-03-22 14:10:33	2021-03-22 14:10:33		NO		IN FOCUS
169554906	https://volunteer.ala.org.au/validate/task/169554906	Valid		system	Tile_006-056-000_0-000.jpg		2021-03-22 13:12:01	2021-03-22 14:10:33		NO		IN FOCUS
169554907	https://volunteer.ala.org.au/validate/task/169554907	Valid		system	Tile_006-057-000_0-000.jpg		2021-03-22 14:10:44	2021-03-22 14:10:49		NO		IN FOCUS
169554907	https://volunteer.ala.org.au/validate/task/169554907	Valid		system	Tile_006-057-000_0-000.jpg		2021-03-22 14:10:48	2021-03-22 14:10:49		NO		IN FOCUS
169554907	https://volunteer.ala.org.au/validate/task/169554907	Valid		system	Tile_006-057-000_0-000.jpg			2021-03-22 14:10:49		NO		IN FOCUS
169554907	https://volunteer.ala.org.au/validate/task/169554907	Valid		system	Tile_006-057-000_0-000.jpg		2021-03-22 14:02:22	2021-03-22 14:10:49		NO		IN FOCUS
169554908	https://volunteer.ala.org.au/validate/task/169554908	Valid		system	Tile_006-058-000_0-000.jpg		2021-03-22 14:04:21	2021-03-22 14:10:55		NO		IN FOCUS
169554908	https://volunteer.ala.org.au/validate/task/169554908	Valid		system	Tile_006-058-000_0-000.jpg		2021-03-22 13:12:15	2021-03-22 14:10:55		NO		IN FOCUS
169554908	https://volunteer.ala.org.au/validate/task/169554908	Valid		system	Tile_006-058-000_0-000.jpg		2021-03-22 14:10:54	2021-03-22 14:10:55		NO		IN FOCUS
169554908	https://volunteer.ala.org.au/validate/task/169554908	Valid		system	Tile_006-058-000_0-000.jpg			2021-03-22 14:10:55		NO		IN FOCUS
169554908	https://volunteer.ala.org.au/validate/task/169554908	Valid		system	Tile_006-058-000_0-000.jpg		2021-03-22 14:11:15	2021-03-22 14:10:55		NO		IN FOCUS
169554910	https://volunteer.ala.org.au/validate/task/169554910	Valid		system	Tile_006-060-000_0-000.jpg		2021-03-22 13:12:42	2021-03-22 14:11:17		NO		IN FOCUS
169554910	https://volunteer.ala.org.au/validate/task/169554910	Valid		system	Tile_006-060-000_0-000.jpg		2021-03-22 14:02:51	2021-03-22 14:11:17		NO		IN FOCUS
169554910	https://volunteer.ala.org.au/validate/task/169554910	Valid		system	Tile_006-060-000_0-000.jpg			2021-03-22 14:11:17		NO		IN FOCUS
169554910	https://volunteer.ala.org.au/validate/task/169554910	Valid		system	Tile_006-060-000_0-000.jpg		2021-03-22 14:11:17	2021-03-22 14:11:17		NO		IN FOCUS
169554903	https://volunteer.ala.org.au/validate/task/169554903	Valid		system	Tile_006-053-000_0-000.jpg		2021-03-22 13:11:32	2021-03-22 14:11:19		NO		IN FOCUS
169554903	https://volunteer.ala.org.au/validate/task/169554903	Valid		system	Tile_006-053-000_0-000.jpg			2021-03-22 14:11:19		NO		IN FOCUS
169554903	https://volunteer.ala.org.au/validate/task/169554903	Valid		system	Tile_006-053-000_0-000.jpg		2021-03-22 14:09:39	2021-03-22 14:11:19		NO		IN FOCUS
169554903	https://volunteer.ala.org.au/validate/task/169554903	Valid		system	Tile_006-053-000_0-000.jpg		2021-03-22 14:11:18	2021-03-22 14:11:19		NO		IN FOCUS
169554911	https://volunteer.ala.org.au/validate/task/169554911	Valid		system	Tile_007-001-000_0-000.jpg			2021-03-22 14:11:28		NO		IN FOCUS
169554911	https://volunteer.ala.org.au/validate/task/169554911	Valid		system	Tile_007-001-000_0-000.jpg		2021-03-22 14:11:27	2021-03-22 14:11:28		NO		IN FOCUS
169554911	https://volunteer.ala.org.au/validate/task/169554911	Valid		system	Tile_007-001-000_0-000.jpg		2021-03-22 14:03:02	2021-03-22 14:11:28		NO		IN FOCUS
169554911	https://volunteer.ala.org.au/validate/task/169554911	Valid		system	Tile_007-001-000_0-000.jpg		2021-03-22 14:15:23	2021-03-22 14:11:28		NO		IN FOCUS
169554911	https://volunteer.ala.org.au/validate/task/169554911	Valid		system	Tile_007-001-000_0-000.jpg		2021-03-22 13:12:52	2021-03-22 14:11:28		NO		IN FOCUS
169554912	https://volunteer.ala.org.au/validate/task/169554912	Valid		system	Tile_007-002-000_0-000.jpg		2021-03-22 13:13:11	2021-03-22 14:11:32		NO		IN FOCUS
169554912	https://volunteer.ala.org.au/validate/task/169554912	Valid		system	Tile_007-002-000_0-000.jpg		2021-03-22 14:11:39	2021-03-22 14:11:32		NO		IN FOCUS
169554912	https://volunteer.ala.org.au/validate/task/169554912	Valid		system	Tile_007-002-000_0-000.jpg		2021-03-22 14:11:32	2021-03-22 14:11:32		NO		IN FOCUS
169554912	https://volunteer.ala.org.au/validate/task/169554912	Valid		system	Tile_007-002-000_0-000.jpg		2021-03-22 14:03:11	2021-03-22 14:11:32		NO		IN FOCUS
169554912	https://volunteer.ala.org.au/validate/task/169554912	Valid		system	Tile_007-002-000_0-000.jpg			2021-03-22 14:11:32		NO		IN FOCUS
169554914	https://volunteer.ala.org.au/validate/task/169554914	Valid		system	Tile_007-004-000_0-000.jpg		2021-03-22 14:11:54	2021-03-22 14:11:54		NO		IN FOCUS
169554914	https://volunteer.ala.org.au/validate/task/169554914	Valid		system	Tile_007-004-000_0-000.jpg			2021-03-22 14:11:54		NO		IN FOCUS
169554914	https://volunteer.ala.org.au/validate/task/169554914	Valid		system	Tile_007-004-000_0-000.jpg		2021-03-22 14:03:31	2021-03-22 14:11:54		NO		IN FOCUS
169554914	https://volunteer.ala.org.au/validate/task/169554914	Valid		system	Tile_007-004-000_0-000.jpg		2021-03-22 14:12:02	2021-03-22 14:11:54		NO		IN FOCUS
169554914	https://volunteer.ala.org.au/validate/task/169554914	Valid		system	Tile_007-004-000_0-000.jpg		2021-03-22 13:13:28	2021-03-22 14:11:54		NO		IN FOCUS
169554915	https://volunteer.ala.org.au/validate/task/169554915	Valid		system	Tile_007-005-000_0-000.jpg		2021-03-22 14:12:26	2021-03-22 14:12:14		NO		IN FOCUS
169554915	https://volunteer.ala.org.au/validate/task/169554915	Valid		system	Tile_007-005-000_0-000.jpg		2021-03-22 13:13:37	2021-03-22 14:12:14		NO		IN FOCUS
169554915	https://volunteer.ala.org.au/validate/task/169554915	Valid		system	Tile_007-005-000_0-000.jpg		2021-03-22 14:03:41	2021-03-22 14:12:14		NO		IN FOCUS
169554915	https://volunteer.ala.org.au/validate/task/169554915	Valid		system	Tile_007-005-000_0-000.jpg		2021-03-22 14:12:13	2021-03-22 14:12:14		NO		IN FOCUS
169554915	https://volunteer.ala.org.au/validate/task/169554915	Valid		system	Tile_007-005-000_0-000.jpg			2021-03-22 14:12:14		NO		IN FOCUS
169554917	https://volunteer.ala.org.au/validate/task/169554917	Valid		system	Tile_007-007-000_0-000.jpg		2021-03-22 14:13:54	2021-03-22 14:13:54		NO		IN FOCUS
169554917	https://volunteer.ala.org.au/validate/task/169554917	Valid		system	Tile_007-007-000_0-000.jpg			2021-03-22 14:13:54		NO		IN FOCUS
169554917	https://volunteer.ala.org.au/validate/task/169554917	Valid		system	Tile_007-007-000_0-000.jpg		2021-03-22 13:13:57	2021-03-22 14:13:54		NO		IN FOCUS
169554917	https://volunteer.ala.org.au/validate/task/169554917	Valid		system	Tile_007-007-000_0-000.jpg		2021-03-22 14:04:11	2021-03-22 14:13:54		NO		IN FOCUS
169554918	https://volunteer.ala.org.au/validate/task/169554918	Valid		system	Tile_007-008-000_0-000.jpg		2021-03-22 14:08:07	2021-03-22 14:14:31		NO		IN FOCUS
169554918	https://volunteer.ala.org.au/validate/task/169554918	Valid		system	Tile_007-008-000_0-000.jpg		2021-03-22 14:14:31	2021-03-22 14:14:31		NO		IN FOCUS
169554918	https://volunteer.ala.org.au/validate/task/169554918	Valid		system	Tile_007-008-000_0-000.jpg		2021-03-22 13:14:07	2021-03-22 14:14:31		NO		IN FOCUS
169554918	https://volunteer.ala.org.au/validate/task/169554918	Valid		system	Tile_007-008-000_0-000.jpg			2021-03-22 14:14:31		NO		IN FOCUS
169554920	https://volunteer.ala.org.au/validate/task/169554920	Valid		system	Tile_007-010-000_0-000.jpg			2021-03-22 14:15:04		NO		IN FOCUS
169554920	https://volunteer.ala.org.au/validate/task/169554920	Valid		system	Tile_007-010-000_0-000.jpg		2021-03-22 14:15:04	2021-03-22 14:15:04		NO		IN FOCUS
169554920	https://volunteer.ala.org.au/validate/task/169554920	Valid		system	Tile_007-010-000_0-000.jpg		2021-03-22 13:14:27	2021-03-22 14:15:04		NO		IN FOCUS
169554920	https://volunteer.ala.org.au/validate/task/169554920	Valid		system	Tile_007-010-000_0-000.jpg		2021-03-22 14:04:37	2021-03-22 14:15:04		NO		IN FOCUS
169554923	https://volunteer.ala.org.au/validate/task/169554923	Valid		system	Tile_007-013-000_0-000.jpg		2021-03-22 14:15:51	2021-03-22 14:15:52		NO		IN FOCUS
169554923	https://volunteer.ala.org.au/validate/task/169554923	Valid		system	Tile_007-013-000_0-000.jpg		2021-03-22 13:15:08	2021-03-22 14:15:52		NO		IN FOCUS
169554923	https://volunteer.ala.org.au/validate/task/169554923	Valid		system	Tile_007-013-000_0-000.jpg			2021-03-22 14:15:52		NO		IN FOCUS
169554923	https://volunteer.ala.org.au/validate/task/169554923	Valid		system	Tile_007-013-000_0-000.jpg		2021-03-22 14:05:08	2021-03-22 14:15:52		NO		IN FOCUS
169554921	https://volunteer.ala.org.au/validate/task/169554921	Valid		system	Tile_007-011-000_0-000.jpg		2021-03-22 14:04:49	2021-03-22 14:15:53		NO		IN FOCUS
169554921	https://volunteer.ala.org.au/validate/task/169554921	Valid		system	Tile_007-011-000_0-000.jpg			2021-03-22 14:15:53		NO		IN FOCUS
169554921	https://volunteer.ala.org.au/validate/task/169554921	Valid		system	Tile_007-011-000_0-000.jpg		2021-03-22 13:14:38	2021-03-22 14:15:53		NO		IN FOCUS
169554921	https://volunteer.ala.org.au/validate/task/169554921	Valid		system	Tile_007-011-000_0-000.jpg		2021-03-22 14:15:53	2021-03-22 14:15:53		NO		IN FOCUS
169554925	https://volunteer.ala.org.au/validate/task/169554925	Valid		system	Tile_007-015-000_0-000.jpg		2021-03-22 14:05:29	2021-03-22 14:16:18		NO		IN FOCUS
169554925	https://volunteer.ala.org.au/validate/task/169554925	Valid		system	Tile_007-015-000_0-000.jpg		2021-03-22 13:15:32	2021-03-22 14:16:18		NO		IN FOCUS
169554925	https://volunteer.ala.org.au/validate/task/169554925	Valid		system	Tile_007-015-000_0-000.jpg			2021-03-22 14:16:18		NO		IN FOCUS
169554925	https://volunteer.ala.org.au/validate/task/169554925	Valid		system	Tile_007-015-000_0-000.jpg		2021-03-22 14:16:17	2021-03-22 14:16:18		NO		IN FOCUS
169554925	https://volunteer.ala.org.au/validate/task/169554925	Valid		system	Tile_007-015-000_0-000.jpg		2021-03-22 14:16:48	2021-03-22 14:16:18		NO		IN FOCUS
169554924	https://volunteer.ala.org.au/validate/task/169554924	Valid		system	Tile_007-014-000_0-000.jpg			2021-03-22 14:16:22		NO		IN FOCUS
169554924	https://volunteer.ala.org.au/validate/task/169554924	Valid		system	Tile_007-014-000_0-000.jpg		2021-03-22 14:16:22	2021-03-22 14:16:22		NO		IN FOCUS
169554924	https://volunteer.ala.org.au/validate/task/169554924	Valid		system	Tile_007-014-000_0-000.jpg		2021-03-22 13:15:23	2021-03-22 14:16:22		NO		IN FOCUS
169554924	https://volunteer.ala.org.au/validate/task/169554924	Valid		system	Tile_007-014-000_0-000.jpg		2021-03-22 14:05:21	2021-03-22 14:16:22		NO		IN FOCUS
169554916	https://volunteer.ala.org.au/validate/task/169554916	Valid		system	Tile_007-006-000_0-000.jpg		2021-03-22 14:07:15	2021-03-22 14:17:41		NO		IN FOCUS
169554916	https://volunteer.ala.org.au/validate/task/169554916	Valid		system	Tile_007-006-000_0-000.jpg		2021-03-22 13:13:48	2021-03-22 14:17:41		NO		IN FOCUS
169554916	https://volunteer.ala.org.au/validate/task/169554916	Valid		system	Tile_007-006-000_0-000.jpg			2021-03-22 14:17:41		NO		IN FOCUS
169554916	https://volunteer.ala.org.au/validate/task/169554916	Valid		system	Tile_007-006-000_0-000.jpg		2021-03-22 14:17:40	2021-03-22 14:17:41		NO		IN FOCUS
169554932	https://volunteer.ala.org.au/validate/task/169554932	Valid		system	Tile_007-022-000_0-000.jpg		2021-03-22 13:16:31	2021-03-22 14:18:03		NO		IN FOCUS
169554932	https://volunteer.ala.org.au/validate/task/169554932	Valid		system	Tile_007-022-000_0-000.jpg			2021-03-22 14:18:03		NO		IN FOCUS
169554932	https://volunteer.ala.org.au/validate/task/169554932	Valid		system	Tile_007-022-000_0-000.jpg		2021-03-22 14:18:02	2021-03-22 14:18:03		NO		IN FOCUS
169554932	https://volunteer.ala.org.au/validate/task/169554932	Valid		system	Tile_007-022-000_0-000.jpg		2021-03-22 14:06:51	2021-03-22 14:18:03		NO		IN FOCUS
169554933	https://volunteer.ala.org.au/validate/task/169554933	Valid		system	Tile_007-023-000_0-000.jpg		2021-03-22 14:07:03	2021-03-22 14:18:19		NO		IN FOCUS
169554933	https://volunteer.ala.org.au/validate/task/169554933	Valid		system	Tile_007-023-000_0-000.jpg		2021-03-22 13:16:40	2021-03-22 14:18:19		NO		IN FOCUS
169554933	https://volunteer.ala.org.au/validate/task/169554933	Valid		system	Tile_007-023-000_0-000.jpg			2021-03-22 14:18:19		NO		IN FOCUS
169554933	https://volunteer.ala.org.au/validate/task/169554933	Valid		system	Tile_007-023-000_0-000.jpg		2021-03-22 14:18:19	2021-03-22 14:18:19		NO		IN FOCUS
169554929	https://volunteer.ala.org.au/validate/task/169554929	Valid		system	Tile_007-019-000_0-000.jpg			2021-03-22 14:18:40		NO		IN FOCUS
169554929	https://volunteer.ala.org.au/validate/task/169554929	Valid		system	Tile_007-019-000_0-000.jpg		2021-03-22 13:16:01	2021-03-22 14:18:40		NO		IN FOCUS
169554929	https://volunteer.ala.org.au/validate/task/169554929	Valid		system	Tile_007-019-000_0-000.jpg		2021-03-22 14:17:20	2021-03-22 14:18:40		NO		IN FOCUS
169554929	https://volunteer.ala.org.au/validate/task/169554929	Valid		system	Tile_007-019-000_0-000.jpg		2021-03-22 14:18:39	2021-03-22 14:18:40		NO		IN FOCUS
169554934	https://volunteer.ala.org.au/validate/task/169554934	Valid		system	Tile_007-024-000_0-000.jpg		2021-03-22 13:16:51	2021-03-22 14:18:42		NO		IN FOCUS
169554934	https://volunteer.ala.org.au/validate/task/169554934	Valid		system	Tile_007-024-000_0-000.jpg		2021-03-22 14:18:42	2021-03-22 14:18:42		NO		IN FOCUS
169554934	https://volunteer.ala.org.au/validate/task/169554934	Valid		system	Tile_007-024-000_0-000.jpg			2021-03-22 14:18:42		NO		IN FOCUS
169554934	https://volunteer.ala.org.au/validate/task/169554934	Valid		system	Tile_007-024-000_0-000.jpg		2021-03-22 14:07:25	2021-03-22 14:18:42		NO		IN FOCUS
169554935	https://volunteer.ala.org.au/validate/task/169554935	Valid		system	Tile_007-025-000_0-000.jpg			2021-03-22 14:19:01		NO		IN FOCUS
169554935	https://volunteer.ala.org.au/validate/task/169554935	Valid		system	Tile_007-025-000_0-000.jpg		2021-03-22 14:19:01	2021-03-22 14:19:01		NO		IN FOCUS
169554935	https://volunteer.ala.org.au/validate/task/169554935	Valid		system	Tile_007-025-000_0-000.jpg		2021-03-22 13:17:00	2021-03-22 14:19:01		NO		IN FOCUS
169554935	https://volunteer.ala.org.au/validate/task/169554935	Valid		system	Tile_007-025-000_0-000.jpg		2021-03-22 14:07:34	2021-03-22 14:19:01		NO		IN FOCUS
169554936	https://volunteer.ala.org.au/validate/task/169554936	Valid		system	Tile_007-026-000_0-000.jpg		2021-03-22 14:07:43	2021-03-22 14:19:47		NO		IN FOCUS
169554936	https://volunteer.ala.org.au/validate/task/169554936	Valid		system	Tile_007-026-000_0-000.jpg			2021-03-22 14:19:47		NO		IN FOCUS
169554936	https://volunteer.ala.org.au/validate/task/169554936	Valid		system	Tile_007-026-000_0-000.jpg		2021-03-22 14:19:47	2021-03-22 14:19:47		NO		IN FOCUS
169554936	https://volunteer.ala.org.au/validate/task/169554936	Valid		system	Tile_007-026-000_0-000.jpg		2021-03-22 14:19:28	2021-03-22 14:19:47	1	NO	Both MIDDLE and EDGE	IN FOCUS		Spores
169554936	https://volunteer.ala.org.au/validate/task/169554936	Valid		system	Tile_007-026-000_0-000.jpg		2021-03-22 13:17:10	2021-03-22 14:19:47		NO		IN FOCUS
169554937	https://volunteer.ala.org.au/validate/task/169554937	Valid		system	Tile_007-027-000_0-000.jpg		2021-03-22 14:19:24	2021-03-22 14:20:48		NO		IN FOCUS
169554937	https://volunteer.ala.org.au/validate/task/169554937	Valid		system	Tile_007-027-000_0-000.jpg		2021-03-22 13:17:19	2021-03-22 14:20:48		NO		IN FOCUS
169554937	https://volunteer.ala.org.au/validate/task/169554937	Valid		system	Tile_007-027-000_0-000.jpg		2021-03-22 14:20:47	2021-03-22 14:20:48		NO		IN FOCUS
169554937	https://volunteer.ala.org.au/validate/task/169554937	Valid		system	Tile_007-027-000_0-000.jpg			2021-03-22 14:20:48		NO		IN FOCUS
169554941	https://volunteer.ala.org.au/validate/task/169554941	Valid		system	Tile_007-031-000_0-000.jpg		2021-03-22 13:17:49	2021-03-22 14:21:47		NO		IN FOCUS
169554941	https://volunteer.ala.org.au/validate/task/169554941	Valid		system	Tile_007-031-000_0-000.jpg		2021-03-22 14:21:47	2021-03-22 14:21:47		NO		IN FOCUS
169554941	https://volunteer.ala.org.au/validate/task/169554941	Valid		system	Tile_007-031-000_0-000.jpg			2021-03-22 14:21:47		NO		IN FOCUS
169554941	https://volunteer.ala.org.au/validate/task/169554941	Valid		system	Tile_007-031-000_0-000.jpg		2021-03-22 14:08:41	2021-03-22 14:21:47		NO		IN FOCUS
169554943	https://volunteer.ala.org.au/validate/task/169554943	Valid		system	Tile_007-033-000_0-000.jpg		2021-03-22 14:22:11	2021-03-22 14:22:11		NO		IN FOCUS
169554943	https://volunteer.ala.org.au/validate/task/169554943	Valid		system	Tile_007-033-000_0-000.jpg		2021-03-22 13:18:05	2021-03-22 14:22:11		NO		IN FOCUS
169554943	https://volunteer.ala.org.au/validate/task/169554943	Valid		system	Tile_007-033-000_0-000.jpg			2021-03-22 14:22:11		NO		IN FOCUS
169554943	https://volunteer.ala.org.au/validate/task/169554943	Valid		system	Tile_007-033-000_0-000.jpg		2021-03-22 14:08:55	2021-03-22 14:22:11		NO		IN FOCUS
169554946	https://volunteer.ala.org.au/validate/task/169554946	Valid		system	Tile_007-036-000_0-000.jpg		2021-03-22 14:09:19	2021-03-22 14:22:58		NO		IN FOCUS
169554946	https://volunteer.ala.org.au/validate/task/169554946	Valid		system	Tile_007-036-000_0-000.jpg		2021-03-22 14:22:58	2021-03-22 14:22:58		NO		IN FOCUS
169554946	https://volunteer.ala.org.au/validate/task/169554946	Valid		system	Tile_007-036-000_0-000.jpg		2021-03-22 13:18:39	2021-03-22 14:22:58		NO		IN FOCUS
169554946	https://volunteer.ala.org.au/validate/task/169554946	Valid		system	Tile_007-036-000_0-000.jpg			2021-03-22 14:22:58		NO		IN FOCUS
169554947	https://volunteer.ala.org.au/validate/task/169554947	Valid		system	Tile_007-037-000_0-000.jpg		2021-03-22 13:18:50	2021-03-22 14:23:26		NO		IN FOCUS
169554947	https://volunteer.ala.org.au/validate/task/169554947	Valid		system	Tile_007-037-000_0-000.jpg			2021-03-22 14:23:26		NO		IN FOCUS
169554947	https://volunteer.ala.org.au/validate/task/169554947	Valid		system	Tile_007-037-000_0-000.jpg		2021-03-22 14:23:25	2021-03-22 14:23:26		NO		IN FOCUS
169554947	https://volunteer.ala.org.au/validate/task/169554947	Valid		system	Tile_007-037-000_0-000.jpg		2021-03-22 14:09:29	2021-03-22 14:23:26		NO		IN FOCUS
169555782	https://volunteer.ala.org.au/validate/task/169555782	Valid		system	Tile_007-041-000_0-000.jpg		2021-03-22 14:10:07	2021-03-22 14:24:03		NO		IN FOCUS
169555782	https://volunteer.ala.org.au/validate/task/169555782	Valid		system	Tile_007-041-000_0-000.jpg		2021-03-22 14:24:03	2021-03-22 14:24:03		NO		IN FOCUS
169555782	https://volunteer.ala.org.au/validate/task/169555782	Valid		system	Tile_007-041-000_0-000.jpg			2021-03-22 14:24:03		NO		IN FOCUS
169555782	https://volunteer.ala.org.au/validate/task/169555782	Valid		system	Tile_007-041-000_0-000.jpg		2021-03-22 13:19:27	2021-03-22 14:24:03		NO		IN FOCUS
169555784	https://volunteer.ala.org.au/validate/task/169555784	Valid		system	Tile_007-043-000_0-000.jpg		2021-03-22 14:24:25	2021-03-22 14:24:59		NO		IN FOCUS
169555784	https://volunteer.ala.org.au/validate/task/169555784	Valid		system	Tile_007-043-000_0-000.jpg		2021-03-22 14:24:59	2021-03-22 14:24:59		NO		IN FOCUS
169555784	https://volunteer.ala.org.au/validate/task/169555784	Valid		system	Tile_007-043-000_0-000.jpg		2021-03-22 13:19:47	2021-03-22 14:24:59		NO		IN FOCUS
169555784	https://volunteer.ala.org.au/validate/task/169555784	Valid		system	Tile_007-043-000_0-000.jpg			2021-03-22 14:24:59		NO		IN FOCUS
169555785	https://volunteer.ala.org.au/validate/task/169555785	Valid		system	Tile_007-044-000_0-000.jpg			2021-03-22 14:25:14		NO		IN FOCUS
169555785	https://volunteer.ala.org.au/validate/task/169555785	Valid		system	Tile_007-044-000_0-000.jpg		2021-03-22 13:20:04	2021-03-22 14:25:14		NO		IN FOCUS
169555785	https://volunteer.ala.org.au/validate/task/169555785	Valid		system	Tile_007-044-000_0-000.jpg		2021-03-22 14:25:14	2021-03-22 14:25:14		NO		IN FOCUS
169555785	https://volunteer.ala.org.au/validate/task/169555785	Valid		system	Tile_007-044-000_0-000.jpg		2021-03-22 14:24:34	2021-03-22 14:25:14		NO		IN FOCUS
169555787	https://volunteer.ala.org.au/validate/task/169555787	Valid		system	Tile_007-046-000_0-000.jpg		2021-03-22 14:24:56	2021-03-22 14:26:05		NO		IN FOCUS
169555787	https://volunteer.ala.org.au/validate/task/169555787	Valid		system	Tile_007-046-000_0-000.jpg		2021-03-22 13:20:25	2021-03-22 14:26:05		NO		IN FOCUS
169555787	https://volunteer.ala.org.au/validate/task/169555787	Valid		system	Tile_007-046-000_0-000.jpg			2021-03-22 14:26:05		NO		IN FOCUS
169555787	https://volunteer.ala.org.au/validate/task/169555787	Valid		system	Tile_007-046-000_0-000.jpg		2021-03-22 14:26:04	2021-03-22 14:26:05		NO		IN FOCUS
169555788	https://volunteer.ala.org.au/validate/task/169555788	Valid		system	Tile_007-047-000_0-000.jpg		2021-03-22 14:29:19	2021-03-22 14:29:03		NO		IN FOCUS
169555788	https://volunteer.ala.org.au/validate/task/169555788	Valid		system	Tile_007-047-000_0-000.jpg		2021-03-22 14:28:25	2021-03-22 14:29:03		NO		IN FOCUS
169555788	https://volunteer.ala.org.au/validate/task/169555788	Valid		system	Tile_007-047-000_0-000.jpg		2021-03-22 14:29:02	2021-03-22 14:29:03		NO		IN FOCUS
169555788	https://volunteer.ala.org.au/validate/task/169555788	Valid		system	Tile_007-047-000_0-000.jpg			2021-03-22 14:29:03		NO		IN FOCUS
169555788	https://volunteer.ala.org.au/validate/task/169555788	Valid		system	Tile_007-047-000_0-000.jpg		2021-03-22 13:20:34	2021-03-22 14:29:03		NO		IN FOCUS
169554950	https://volunteer.ala.org.au/validate/task/169554950	Valid		system	Tile_007-040-000_0-000.jpg		2021-03-22 14:29:18	2021-03-22 14:29:18		NO		IN FOCUS
169554950	https://volunteer.ala.org.au/validate/task/169554950	Valid		system	Tile_007-040-000_0-000.jpg		2021-03-22 13:19:14	2021-03-22 14:29:18		NO		IN FOCUS
169554950	https://volunteer.ala.org.au/validate/task/169554950	Valid		system	Tile_007-040-000_0-000.jpg			2021-03-22 14:29:18		NO		IN FOCUS
169554950	https://volunteer.ala.org.au/validate/task/169554950	Valid		system	Tile_007-040-000_0-000.jpg		2021-03-22 14:09:49	2021-03-22 14:29:18		NO		IN FOCUS
169555791	https://volunteer.ala.org.au/validate/task/169555791	Valid		system	Tile_007-050-000_0-000.jpg		2021-03-22 14:31:23	2021-03-22 14:31:24		NO		IN FOCUS
169555791	https://volunteer.ala.org.au/validate/task/169555791	Valid		system	Tile_007-050-000_0-000.jpg		2021-03-22 14:31:24	2021-03-22 14:31:24		NO		IN FOCUS
169555791	https://volunteer.ala.org.au/validate/task/169555791	Valid		system	Tile_007-050-000_0-000.jpg			2021-03-22 14:31:24		NO		IN FOCUS
169555791	https://volunteer.ala.org.au/validate/task/169555791	Valid		system	Tile_007-050-000_0-000.jpg		2021-03-22 13:20:59	2021-03-22 14:31:24		NO		IN FOCUS
169555798	https://volunteer.ala.org.au/validate/task/169555798	Valid		system	Tile_007-057-000_0-000.jpg		2021-03-22 14:33:50	2021-03-22 14:33:51		NO		IN FOCUS
169555798	https://volunteer.ala.org.au/validate/task/169555798	Valid		system	Tile_007-057-000_0-000.jpg		2021-03-22 14:33:07	2021-03-22 14:33:51		NO		IN FOCUS
169555798	https://volunteer.ala.org.au/validate/task/169555798	Valid		system	Tile_007-057-000_0-000.jpg			2021-03-22 14:33:51		NO		IN FOCUS
169555798	https://volunteer.ala.org.au/validate/task/169555798	Valid		system	Tile_007-057-000_0-000.jpg		2021-03-22 13:22:12	2021-03-22 14:33:51		NO		IN FOCUS
169555797	https://volunteer.ala.org.au/validate/task/169555797	Valid		system	Tile_007-056-000_0-000.jpg			2021-03-22 14:33:53		NO		IN FOCUS
169555797	https://volunteer.ala.org.au/validate/task/169555797	Valid		system	Tile_007-056-000_0-000.jpg		2021-03-22 14:33:52	2021-03-22 14:33:53		NO		IN FOCUS
169555797	https://volunteer.ala.org.au/validate/task/169555797	Valid		system	Tile_007-056-000_0-000.jpg		2021-03-22 14:33:00	2021-03-22 14:33:53		NO		IN FOCUS
169555797	https://volunteer.ala.org.au/validate/task/169555797	Valid		system	Tile_007-056-000_0-000.jpg		2021-03-22 14:33:20	2021-03-22 14:33:53		NO	Both MIDDLE and EDGE	IN FOCUS		Spores
169555797	https://volunteer.ala.org.au/validate/task/169555797	Valid		system	Tile_007-056-000_0-000.jpg		2021-03-22 13:21:59	2021-03-22 14:33:53		NO		IN FOCUS
169555800	https://volunteer.ala.org.au/validate/task/169555800	Valid		system	Tile_007-059-000_0-000.jpg		2021-03-22 14:34:20	2021-03-22 14:34:20		NO		IN FOCUS
169555800	https://volunteer.ala.org.au/validate/task/169555800	Valid		system	Tile_007-059-000_0-000.jpg		2021-03-22 14:34:34	2021-03-22 14:34:20		NO		IN FOCUS
169555800	https://volunteer.ala.org.au/validate/task/169555800	Valid		system	Tile_007-059-000_0-000.jpg		2021-03-22 14:33:27	2021-03-22 14:34:20		NO		IN FOCUS
169555800	https://volunteer.ala.org.au/validate/task/169555800	Valid		system	Tile_007-059-000_0-000.jpg		2021-03-22 13:22:28	2021-03-22 14:34:20		NO		IN FOCUS
169555800	https://volunteer.ala.org.au/validate/task/169555800	Valid		system	Tile_007-059-000_0-000.jpg			2021-03-22 14:34:20		NO		IN FOCUS
169555806	https://volunteer.ala.org.au/validate/task/169555806	Valid		system	Tile_008-005-000_0-000.jpg		2021-03-22 14:38:18	2021-03-22 14:38:17	1	YES	MIDDLE	IN FOCUS		Nothofagus pollen
169555806	https://volunteer.ala.org.au/validate/task/169555806	Valid		system	Tile_008-005-000_0-000.jpg		2021-03-22 14:38:17	2021-03-22 14:38:17	1	YES	MIDDLE	IN FOCUS		Nothofagus pollen
169555806	https://volunteer.ala.org.au/validate/task/169555806	Valid		system	Tile_008-005-000_0-000.jpg			2021-03-22 14:38:17	1	YES	MIDDLE	IN FOCUS		Nothofagus pollen
169555806	https://volunteer.ala.org.au/validate/task/169555806	Valid		system	Tile_008-005-000_0-000.jpg		2021-03-22 14:38:08	2021-03-22 14:38:17	1	YES	MIDDLE	IN FOCUS		Nothofagus pollen
169555806	https://volunteer.ala.org.au/validate/task/169555806	Valid		system	Tile_008-005-000_0-000.jpg		2021-03-22 13:24:41	2021-03-22 14:38:17	1	YES	MIDDLE	IN FOCUS		Nothofagus pollen
169555809	https://volunteer.ala.org.au/validate/task/169555809	Valid		system	Tile_008-008-000_0-000.jpg		2021-03-22 14:40:05	2021-03-22 14:39:42		NO	MIDDLE	IN FOCUS		Spores
169555809	https://volunteer.ala.org.au/validate/task/169555809	Valid		system	Tile_008-008-000_0-000.jpg		2021-03-22 14:39:10	2021-03-22 14:39:42		NO		IN FOCUS
169555809	https://volunteer.ala.org.au/validate/task/169555809	Valid		system	Tile_008-008-000_0-000.jpg			2021-03-22 14:39:42		NO		IN FOCUS
169555809	https://volunteer.ala.org.au/validate/task/169555809	Valid		system	Tile_008-008-000_0-000.jpg		2021-03-22 13:25:16	2021-03-22 14:39:42		NO		IN FOCUS
169555809	https://volunteer.ala.org.au/validate/task/169555809	Valid		system	Tile_008-008-000_0-000.jpg		2021-03-22 14:39:42	2021-03-22 14:39:42		NO		IN FOCUS
169555811	https://volunteer.ala.org.au/validate/task/169555811	Valid		system	Tile_008-010-000_0-000.jpg			2021-03-22 14:40:01		NO		IN FOCUS
169555811	https://volunteer.ala.org.au/validate/task/169555811	Valid		system	Tile_008-010-000_0-000.jpg		2021-03-22 14:40:01	2021-03-22 14:40:01		NO		IN FOCUS
169555811	https://volunteer.ala.org.au/validate/task/169555811	Valid		system	Tile_008-010-000_0-000.jpg		2021-03-22 14:39:53	2021-03-22 14:40:01		NO		IN FOCUS
169555811	https://volunteer.ala.org.au/validate/task/169555811	Valid		system	Tile_008-010-000_0-000.jpg		2021-03-22 13:25:40	2021-03-22 14:40:01		NO		IN FOCUS
169555812	https://volunteer.ala.org.au/validate/task/169555812	Valid		system	Tile_008-011-000_0-000.jpg			2021-03-22 14:41:36		NO		IN FOCUS
169555812	https://volunteer.ala.org.au/validate/task/169555812	Valid		system	Tile_008-011-000_0-000.jpg		2021-03-22 14:41:35	2021-03-22 14:41:36		NO		IN FOCUS
169555812	https://volunteer.ala.org.au/validate/task/169555812	Valid		system	Tile_008-011-000_0-000.jpg		2021-03-22 13:25:51	2021-03-22 14:41:36		NO		IN FOCUS
169555812	https://volunteer.ala.org.au/validate/task/169555812	Valid		system	Tile_008-011-000_0-000.jpg		2021-03-22 14:40:59	2021-03-22 14:41:36		NO		IN FOCUS
169555813	https://volunteer.ala.org.au/validate/task/169555813	Valid		system	Tile_008-012-000_0-000.jpg		2021-03-22 13:26:01	2021-03-22 14:41:39		NO		IN FOCUS
169555813	https://volunteer.ala.org.au/validate/task/169555813	Valid		system	Tile_008-012-000_0-000.jpg		2021-03-22 14:41:12	2021-03-22 14:41:39		NO		IN FOCUS
169555813	https://volunteer.ala.org.au/validate/task/169555813	Valid		system	Tile_008-012-000_0-000.jpg		2021-03-22 14:41:39	2021-03-22 14:41:39		NO		IN FOCUS
169555813	https://volunteer.ala.org.au/validate/task/169555813	Valid		system	Tile_008-012-000_0-000.jpg			2021-03-22 14:41:39		NO		IN FOCUS
169555815	https://volunteer.ala.org.au/validate/task/169555815	Valid		system	Tile_008-014-000_0-000.jpg			2021-03-22 14:42:45		NO		IN FOCUS
169555815	https://volunteer.ala.org.au/validate/task/169555815	Valid		system	Tile_008-014-000_0-000.jpg		2021-03-22 14:41:35	2021-03-22 14:42:45		NO		IN FOCUS
169555815	https://volunteer.ala.org.au/validate/task/169555815	Valid		system	Tile_008-014-000_0-000.jpg		2021-03-22 14:42:44	2021-03-22 14:42:45		NO		IN FOCUS
169555815	https://volunteer.ala.org.au/validate/task/169555815	Valid		system	Tile_008-014-000_0-000.jpg		2021-03-22 14:42:44	2021-03-22 14:42:45		NO		IN FOCUS
169555818	https://volunteer.ala.org.au/validate/task/169555818	Valid		system	Tile_008-017-000_0-000.jpg		2021-03-22 13:26:46	2021-03-22 14:46:57		NO		IN FOCUS
169555818	https://volunteer.ala.org.au/validate/task/169555818	Valid		system	Tile_008-017-000_0-000.jpg		2021-03-22 14:46:57	2021-03-22 14:46:57		NO		IN FOCUS
169555818	https://volunteer.ala.org.au/validate/task/169555818	Valid		system	Tile_008-017-000_0-000.jpg			2021-03-22 14:46:57		NO		IN FOCUS
169555818	https://volunteer.ala.org.au/validate/task/169555818	Valid		system	Tile_008-017-000_0-000.jpg		2021-03-22 14:43:53	2021-03-22 14:46:57		NO		IN FOCUS
169555820	https://volunteer.ala.org.au/validate/task/169555820	Valid		system	Tile_008-019-000_0-000.jpg		2021-03-22 13:27:06	2021-03-22 14:48:11		NO		IN FOCUS
169555820	https://volunteer.ala.org.au/validate/task/169555820	Valid		system	Tile_008-019-000_0-000.jpg		2021-03-22 14:44:17	2021-03-22 14:48:11		NO		IN FOCUS
169555820	https://volunteer.ala.org.au/validate/task/169555820	Valid		system	Tile_008-019-000_0-000.jpg		2021-03-22 14:48:10	2021-03-22 14:48:11		NO		IN FOCUS
169555820	https://volunteer.ala.org.au/validate/task/169555820	Valid		system	Tile_008-019-000_0-000.jpg			2021-03-22 14:48:11		NO		IN FOCUS
169555821	https://volunteer.ala.org.au/validate/task/169555821	Valid		system	Tile_008-020-000_0-000.jpg			2021-03-22 14:50:52		NO		IN FOCUS
169555821	https://volunteer.ala.org.au/validate/task/169555821	Valid		system	Tile_008-020-000_0-000.jpg		2021-03-22 14:50:52	2021-03-22 14:50:52		NO		IN FOCUS
169555821	https://volunteer.ala.org.au/validate/task/169555821	Valid		system	Tile_008-020-000_0-000.jpg		2021-03-22 14:48:49	2021-03-22 14:50:52		NO		IN FOCUS
169555821	https://volunteer.ala.org.au/validate/task/169555821	Valid		system	Tile_008-020-000_0-000.jpg		2021-03-22 13:27:16	2021-03-22 14:50:52		NO		IN FOCUS
169555824	https://volunteer.ala.org.au/validate/task/169555824	Valid		system	Tile_008-023-000_0-000.jpg		2021-03-22 13:27:41	2021-03-22 14:51:35		NO		IN FOCUS
169555824	https://volunteer.ala.org.au/validate/task/169555824	Valid		system	Tile_008-023-000_0-000.jpg		2021-03-22 14:51:35	2021-03-22 14:51:35		NO		IN FOCUS
169555824	https://volunteer.ala.org.au/validate/task/169555824	Valid		system	Tile_008-023-000_0-000.jpg			2021-03-22 14:51:35		NO		IN FOCUS
169555824	https://volunteer.ala.org.au/validate/task/169555824	Valid		system	Tile_008-023-000_0-000.jpg		2021-03-22 14:52:01	2021-03-22 14:51:35		NO	MIDDLE	IN FOCUS		Unknown
169555824	https://volunteer.ala.org.au/validate/task/169555824	Valid		system	Tile_008-023-000_0-000.jpg		2021-03-22 14:45:15	2021-03-22 14:51:35		NO		IN FOCUS
169555825	https://volunteer.ala.org.au/validate/task/169555825	Valid		system	Tile_008-024-000_0-000.jpg			2021-03-22 14:52:04		NO		IN FOCUS
169555825	https://volunteer.ala.org.au/validate/task/169555825	Valid		system	Tile_008-024-000_0-000.jpg		2021-03-22 14:52:04	2021-03-22 14:52:04		NO		IN FOCUS
169555825	https://volunteer.ala.org.au/validate/task/169555825	Valid		system	Tile_008-024-000_0-000.jpg		2021-03-22 14:45:30	2021-03-22 14:52:04		NO		IN FOCUS
169555825	https://volunteer.ala.org.au/validate/task/169555825	Valid		system	Tile_008-024-000_0-000.jpg		2021-03-22 13:27:50	2021-03-22 14:52:04		NO		IN FOCUS
169555826	https://volunteer.ala.org.au/validate/task/169555826	Valid		system	Tile_008-025-000_0-000.jpg			2021-03-22 14:52:38		NO		IN FOCUS
169555826	https://volunteer.ala.org.au/validate/task/169555826	Valid		system	Tile_008-025-000_0-000.jpg		2021-03-22 13:28:01	2021-03-22 14:52:38		NO		IN FOCUS
169555826	https://volunteer.ala.org.au/validate/task/169555826	Valid		system	Tile_008-025-000_0-000.jpg		2021-03-22 14:45:49	2021-03-22 14:52:38		NO		IN FOCUS
169555826	https://volunteer.ala.org.au/validate/task/169555826	Valid		system	Tile_008-025-000_0-000.jpg		2021-03-22 14:53:26	2021-03-22 14:52:38		NO	MIDDLE	IN FOCUS		Unknown
169555826	https://volunteer.ala.org.au/validate/task/169555826	Valid		system	Tile_008-025-000_0-000.jpg		2021-03-22 14:52:36	2021-03-22 14:52:38		NO		IN FOCUS
169555827	https://volunteer.ala.org.au/validate/task/169555827	Valid		system	Tile_008-026-000_0-000.jpg			2021-03-22 14:52:53		NO		IN FOCUS
169555827	https://volunteer.ala.org.au/validate/task/169555827	Valid		system	Tile_008-026-000_0-000.jpg		2021-03-22 14:52:53	2021-03-22 14:52:53		NO		IN FOCUS
169555827	https://volunteer.ala.org.au/validate/task/169555827	Valid		system	Tile_008-026-000_0-000.jpg		2021-03-22 14:46:22	2021-03-22 14:52:53		NO		IN FOCUS
169555827	https://volunteer.ala.org.au/validate/task/169555827	Valid		system	Tile_008-026-000_0-000.jpg		2021-03-22 13:28:11	2021-03-22 14:52:53		NO		IN FOCUS
169555827	https://volunteer.ala.org.au/validate/task/169555827	Valid		system	Tile_008-026-000_0-000.jpg		2021-03-22 14:53:09	2021-03-22 14:52:53		NO		IN FOCUS
169555830	https://volunteer.ala.org.au/validate/task/169555830	Valid		system	Tile_008-029-000_0-000.jpg			2021-03-22 14:54:20		NO		IN FOCUS
169555830	https://volunteer.ala.org.au/validate/task/169555830	Valid		system	Tile_008-029-000_0-000.jpg		2021-03-22 13:28:39	2021-03-22 14:54:20		NO		IN FOCUS
169555830	https://volunteer.ala.org.au/validate/task/169555830	Valid		system	Tile_008-029-000_0-000.jpg		2021-03-22 14:54:20	2021-03-22 14:54:20		NO		IN FOCUS
169555830	https://volunteer.ala.org.au/validate/task/169555830	Valid		system	Tile_008-029-000_0-000.jpg		2021-03-22 14:47:08	2021-03-22 14:54:20		NO		IN FOCUS
169555829	https://volunteer.ala.org.au/validate/task/169555829	Valid		system	Tile_008-028-000_0-000.jpg		2021-03-22 14:54:28	2021-03-22 14:54:29		NO		IN FOCUS
169555829	https://volunteer.ala.org.au/validate/task/169555829	Valid		system	Tile_008-028-000_0-000.jpg			2021-03-22 14:54:29		NO		IN FOCUS
169555829	https://volunteer.ala.org.au/validate/task/169555829	Valid		system	Tile_008-028-000_0-000.jpg		2021-03-22 15:09:15	2021-03-22 14:54:29		NO	EDGE	IN FOCUS		Unknown
169555829	https://volunteer.ala.org.au/validate/task/169555829	Valid		system	Tile_008-028-000_0-000.jpg		2021-03-22 14:46:51	2021-03-22 14:54:29		NO		IN FOCUS
169555829	https://volunteer.ala.org.au/validate/task/169555829	Valid		system	Tile_008-028-000_0-000.jpg		2021-03-22 13:28:27	2021-03-22 14:54:29		NO		IN FOCUS
169555831	https://volunteer.ala.org.au/validate/task/169555831	Valid		system	Tile_008-030-000_0-000.jpg		2021-03-22 14:54:51	2021-03-22 14:54:52		NO		IN FOCUS
169555831	https://volunteer.ala.org.au/validate/task/169555831	Valid		system	Tile_008-030-000_0-000.jpg		2021-03-22 13:28:49	2021-03-22 14:54:52		NO		IN FOCUS
169555831	https://volunteer.ala.org.au/validate/task/169555831	Valid		system	Tile_008-030-000_0-000.jpg			2021-03-22 14:54:52		NO		IN FOCUS
169555831	https://volunteer.ala.org.au/validate/task/169555831	Valid		system	Tile_008-030-000_0-000.jpg		2021-03-22 14:54:52	2021-03-22 14:54:52		NO		IN FOCUS
169555833	https://volunteer.ala.org.au/validate/task/169555833	Valid		system	Tile_008-032-000_0-000.jpg		2021-03-22 14:55:59	2021-03-22 14:55:32		NO		IN FOCUS
169555833	https://volunteer.ala.org.au/validate/task/169555833	Valid		system	Tile_008-032-000_0-000.jpg		2021-03-22 14:47:53	2021-03-22 14:55:32		NO		IN FOCUS
169555833	https://volunteer.ala.org.au/validate/task/169555833	Valid		system	Tile_008-032-000_0-000.jpg		2021-03-22 14:55:31	2021-03-22 14:55:32		NO		IN FOCUS
169555833	https://volunteer.ala.org.au/validate/task/169555833	Valid		system	Tile_008-032-000_0-000.jpg			2021-03-22 14:55:32		NO		IN FOCUS
169555833	https://volunteer.ala.org.au/validate/task/169555833	Valid		system	Tile_008-032-000_0-000.jpg		2021-03-22 13:29:06	2021-03-22 14:55:32		NO		IN FOCUS
169555834	https://volunteer.ala.org.au/validate/task/169555834	Valid		system	Tile_008-033-000_0-000.jpg			2021-03-22 14:56:31		NO		IN FOCUS
169555834	https://volunteer.ala.org.au/validate/task/169555834	Valid		system	Tile_008-033-000_0-000.jpg		2021-03-22 13:29:16	2021-03-22 14:56:31		NO		IN FOCUS
169555834	https://volunteer.ala.org.au/validate/task/169555834	Valid		system	Tile_008-033-000_0-000.jpg		2021-03-22 14:56:31	2021-03-22 14:56:31		NO		IN FOCUS
169555834	https://volunteer.ala.org.au/validate/task/169555834	Valid		system	Tile_008-033-000_0-000.jpg		2021-03-22 14:48:16	2021-03-22 14:56:31		NO		IN FOCUS
169555834	https://volunteer.ala.org.au/validate/task/169555834	Valid		system	Tile_008-033-000_0-000.jpg		2021-03-22 14:56:36	2021-03-22 14:56:31		NO		IN FOCUS
169555836	https://volunteer.ala.org.au/validate/task/169555836	Valid		system	Tile_008-035-000_0-000.jpg			2021-03-22 14:57:08		NO		IN FOCUS
169555836	https://volunteer.ala.org.au/validate/task/169555836	Valid		system	Tile_008-035-000_0-000.jpg		2021-03-22 14:49:55	2021-03-22 14:57:08		NO		IN FOCUS
169555836	https://volunteer.ala.org.au/validate/task/169555836	Valid		system	Tile_008-035-000_0-000.jpg		2021-03-22 14:57:07	2021-03-22 14:57:08		NO		IN FOCUS
169555836	https://volunteer.ala.org.au/validate/task/169555836	Valid		system	Tile_008-035-000_0-000.jpg		2021-03-22 13:30:06	2021-03-22 14:57:08		NO		IN FOCUS
169555836	https://volunteer.ala.org.au/validate/task/169555836	Valid		system	Tile_008-035-000_0-000.jpg		2021-03-22 14:57:23	2021-03-22 14:57:08		NO		IN FOCUS
169555837	https://volunteer.ala.org.au/validate/task/169555837	Valid		system	Tile_008-036-000_0-000.jpg		2021-03-22 14:57:47	2021-03-22 14:57:47		NO		IN FOCUS
169555837	https://volunteer.ala.org.au/validate/task/169555837	Valid		system	Tile_008-036-000_0-000.jpg		2021-03-22 13:30:16	2021-03-22 14:57:47		NO		IN FOCUS
169555837	https://volunteer.ala.org.au/validate/task/169555837	Valid		system	Tile_008-036-000_0-000.jpg			2021-03-22 14:57:47		NO		IN FOCUS
169555837	https://volunteer.ala.org.au/validate/task/169555837	Valid		system	Tile_008-036-000_0-000.jpg		2021-03-22 14:59:06	2021-03-22 14:57:47		NO		IN FOCUS
169555837	https://volunteer.ala.org.au/validate/task/169555837	Valid		system	Tile_008-036-000_0-000.jpg		2021-03-22 14:50:21	2021-03-22 14:57:47		NO		IN FOCUS
169555838	https://volunteer.ala.org.au/validate/task/169555838	Valid		system	Tile_008-037-000_0-000.jpg		2021-03-22 14:57:47	2021-03-22 14:57:47		NO		IN FOCUS
169555838	https://volunteer.ala.org.au/validate/task/169555838	Valid		system	Tile_008-037-000_0-000.jpg		2021-03-22 14:57:40	2021-03-22 14:57:47		NO		IN FOCUS
169555838	https://volunteer.ala.org.au/validate/task/169555838	Valid		system	Tile_008-037-000_0-000.jpg		2021-03-22 13:30:27	2021-03-22 14:57:47		NO		IN FOCUS
169555838	https://volunteer.ala.org.au/validate/task/169555838	Valid		system	Tile_008-037-000_0-000.jpg			2021-03-22 14:57:47		NO		IN FOCUS
169555841	https://volunteer.ala.org.au/validate/task/169555841	Valid		system	Tile_008-040-000_0-000.jpg		2021-03-22 14:51:35	2021-03-22 14:58:17		NO		IN FOCUS
169555841	https://volunteer.ala.org.au/validate/task/169555841	Valid		system	Tile_008-040-000_0-000.jpg		2021-03-22 13:30:47	2021-03-22 14:58:17		NO		IN FOCUS
169555841	https://volunteer.ala.org.au/validate/task/169555841	Valid		system	Tile_008-040-000_0-000.jpg			2021-03-22 14:58:17		NO		IN FOCUS
169555841	https://volunteer.ala.org.au/validate/task/169555841	Valid		system	Tile_008-040-000_0-000.jpg		2021-03-22 14:58:16	2021-03-22 14:58:17		NO		IN FOCUS
169555843	https://volunteer.ala.org.au/validate/task/169555843	Valid		system	Tile_008-042-000_0-000.jpg		2021-03-22 13:31:11	2021-03-22 14:59:12		NO		IN FOCUS
169555843	https://volunteer.ala.org.au/validate/task/169555843	Valid		system	Tile_008-042-000_0-000.jpg			2021-03-22 14:59:12		NO		IN FOCUS
169555843	https://volunteer.ala.org.au/validate/task/169555843	Valid		system	Tile_008-042-000_0-000.jpg		2021-03-22 14:59:11	2021-03-22 14:59:12		NO		IN FOCUS
169555843	https://volunteer.ala.org.au/validate/task/169555843	Valid		system	Tile_008-042-000_0-000.jpg		2021-03-22 14:52:03	2021-03-22 14:59:12		NO		IN FOCUS
169555844	https://volunteer.ala.org.au/validate/task/169555844	Valid		system	Tile_008-043-000_0-000.jpg		2021-03-22 14:59:32	2021-03-22 14:59:33		NO		IN FOCUS
169555844	https://volunteer.ala.org.au/validate/task/169555844	Valid		system	Tile_008-043-000_0-000.jpg			2021-03-22 14:59:33		NO		IN FOCUS
169555844	https://volunteer.ala.org.au/validate/task/169555844	Valid		system	Tile_008-043-000_0-000.jpg		2021-03-22 14:52:20	2021-03-22 14:59:33		NO		IN FOCUS
169555844	https://volunteer.ala.org.au/validate/task/169555844	Valid		system	Tile_008-043-000_0-000.jpg		2021-03-22 13:31:31	2021-03-22 14:59:33		NO		IN FOCUS
169555847	https://volunteer.ala.org.au/validate/task/169555847	Valid		system	Tile_008-046-000_0-000.jpg			2021-03-22 15:00:18		NO		IN FOCUS
169555847	https://volunteer.ala.org.au/validate/task/169555847	Valid		system	Tile_008-046-000_0-000.jpg		2021-03-22 14:53:01	2021-03-22 15:00:18		NO		IN FOCUS
169555847	https://volunteer.ala.org.au/validate/task/169555847	Valid		system	Tile_008-046-000_0-000.jpg		2021-03-22 15:00:17	2021-03-22 15:00:18		NO		IN FOCUS
169555847	https://volunteer.ala.org.au/validate/task/169555847	Valid		system	Tile_008-046-000_0-000.jpg		2021-03-22 13:32:15	2021-03-22 15:00:18		NO		IN FOCUS
169555848	https://volunteer.ala.org.au/validate/task/169555848	Valid		system	Tile_008-047-000_0-000.jpg		2021-03-22 13:32:28	2021-03-22 15:01:06		NO		IN FOCUS
169555848	https://volunteer.ala.org.au/validate/task/169555848	Valid		system	Tile_008-047-000_0-000.jpg		2021-03-22 14:53:24	2021-03-22 15:01:06		NO		IN FOCUS
169555848	https://volunteer.ala.org.au/validate/task/169555848	Valid		system	Tile_008-047-000_0-000.jpg		2021-03-22 15:01:05	2021-03-22 15:01:06		NO		IN FOCUS
169555848	https://volunteer.ala.org.au/validate/task/169555848	Valid		system	Tile_008-047-000_0-000.jpg			2021-03-22 15:01:06		NO		IN FOCUS
169555852	https://volunteer.ala.org.au/validate/task/169555852	Valid		system	Tile_008-051-000_0-000.jpg		2021-03-22 15:03:03	2021-03-22 15:03:20		NO		IN FOCUS
169555852	https://volunteer.ala.org.au/validate/task/169555852	Valid		system	Tile_008-051-000_0-000.jpg		2021-03-22 15:03:20	2021-03-22 15:03:20		NO		IN FOCUS
169555852	https://volunteer.ala.org.au/validate/task/169555852	Valid		system	Tile_008-051-000_0-000.jpg			2021-03-22 15:03:20		NO		IN FOCUS
169555852	https://volunteer.ala.org.au/validate/task/169555852	Valid		system	Tile_008-051-000_0-000.jpg		2021-03-22 14:54:42	2021-03-22 15:03:20		NO		IN FOCUS
169555851	https://volunteer.ala.org.au/validate/task/169555851	Valid		system	Tile_008-050-000_0-000.jpg		2021-03-22 15:02:15	2021-03-22 15:03:28		NO		IN FOCUS
169555851	https://volunteer.ala.org.au/validate/task/169555851	Valid		system	Tile_008-050-000_0-000.jpg			2021-03-22 15:03:28		NO		IN FOCUS
169555851	https://volunteer.ala.org.au/validate/task/169555851	Valid		system	Tile_008-050-000_0-000.jpg		2021-03-22 15:03:27	2021-03-22 15:03:28		NO		IN FOCUS
169555851	https://volunteer.ala.org.au/validate/task/169555851	Valid		system	Tile_008-050-000_0-000.jpg		2021-03-22 14:54:21	2021-03-22 15:03:28		NO		IN FOCUS
169555854	https://volunteer.ala.org.au/validate/task/169555854	Valid		system	Tile_008-053-000_0-000.jpg		2021-03-22 15:03:40	2021-03-22 15:04:15		NO		IN FOCUS
169555854	https://volunteer.ala.org.au/validate/task/169555854	Valid		system	Tile_008-053-000_0-000.jpg		2021-03-22 14:55:09	2021-03-22 15:04:15		NO		IN FOCUS
169555854	https://volunteer.ala.org.au/validate/task/169555854	Valid		system	Tile_008-053-000_0-000.jpg		2021-03-22 15:04:15	2021-03-22 15:04:15		NO		IN FOCUS
169555854	https://volunteer.ala.org.au/validate/task/169555854	Valid		system	Tile_008-053-000_0-000.jpg			2021-03-22 15:04:15		NO		IN FOCUS
169555857	https://volunteer.ala.org.au/validate/task/169555857	Valid		system	Tile_008-056-000_0-000.jpg			2021-03-22 15:05:35		NO		IN FOCUS
169555857	https://volunteer.ala.org.au/validate/task/169555857	Valid		system	Tile_008-056-000_0-000.jpg		2021-03-22 15:05:35	2021-03-22 15:05:35		NO		IN FOCUS
169555857	https://volunteer.ala.org.au/validate/task/169555857	Valid		system	Tile_008-056-000_0-000.jpg		2021-03-22 14:55:58	2021-03-22 15:05:35		NO		IN FOCUS
169555857	https://volunteer.ala.org.au/validate/task/169555857	Valid		system	Tile_008-056-000_0-000.jpg		2021-03-22 15:04:59	2021-03-22 15:05:35		NO		IN FOCUS
169555859	https://volunteer.ala.org.au/validate/task/169555859	Valid		system	Tile_008-058-000_0-000.jpg			2021-03-22 15:07:54		NO		IN FOCUS
169555859	https://volunteer.ala.org.au/validate/task/169555859	Valid		system	Tile_008-058-000_0-000.jpg		2021-03-22 15:06:54	2021-03-22 15:07:54		NO		IN FOCUS
169555859	https://volunteer.ala.org.au/validate/task/169555859	Valid		system	Tile_008-058-000_0-000.jpg		2021-03-22 14:56:34	2021-03-22 15:07:54		NO		IN FOCUS
169555859	https://volunteer.ala.org.au/validate/task/169555859	Valid		system	Tile_008-058-000_0-000.jpg		2021-03-22 15:07:54	2021-03-22 15:07:54		NO		IN FOCUS
169555866	https://volunteer.ala.org.au/validate/task/169555866	Valid		system	Tile_009-005-000_0-000.jpg			2021-03-22 15:11:28		NO		IN FOCUS
169555866	https://volunteer.ala.org.au/validate/task/169555866	Valid		system	Tile_009-005-000_0-000.jpg		2021-03-22 15:11:28	2021-03-22 15:11:28		NO		IN FOCUS
169555866	https://volunteer.ala.org.au/validate/task/169555866	Valid		system	Tile_009-005-000_0-000.jpg		2021-03-22 15:10:52	2021-03-22 15:11:28		NO		IN FOCUS
169555866	https://volunteer.ala.org.au/validate/task/169555866	Valid		system	Tile_009-005-000_0-000.jpg		2021-03-22 14:57:50	2021-03-22 15:11:28		NO		IN FOCUS
169555867	https://volunteer.ala.org.au/validate/task/169555867	Valid		system	Tile_009-006-000_0-000.jpg			2021-03-22 15:12:05		NO		IN FOCUS
169555867	https://volunteer.ala.org.au/validate/task/169555867	Valid		system	Tile_009-006-000_0-000.jpg		2021-03-22 14:58:16	2021-03-22 15:12:05		NO		IN FOCUS
169555867	https://volunteer.ala.org.au/validate/task/169555867	Valid		system	Tile_009-006-000_0-000.jpg		2021-03-22 15:12:05	2021-03-22 15:12:05		NO		IN FOCUS
169555867	https://volunteer.ala.org.au/validate/task/169555867	Valid		system	Tile_009-006-000_0-000.jpg		2021-03-22 15:11:18	2021-03-22 15:12:05		NO		IN FOCUS
169555869	https://volunteer.ala.org.au/validate/task/169555869	Valid		system	Tile_009-008-000_0-000.jpg		2021-03-22 14:58:42	2021-03-22 15:12:28		NO		IN FOCUS
169555869	https://volunteer.ala.org.au/validate/task/169555869	Valid		system	Tile_009-008-000_0-000.jpg		2021-03-22 15:12:19	2021-03-22 15:12:28		NO		IN FOCUS
169555869	https://volunteer.ala.org.au/validate/task/169555869	Valid		system	Tile_009-008-000_0-000.jpg			2021-03-22 15:12:28		NO		IN FOCUS
169555869	https://volunteer.ala.org.au/validate/task/169555869	Valid		system	Tile_009-008-000_0-000.jpg		2021-03-22 15:12:28	2021-03-22 15:12:28		NO		IN FOCUS
169555871	https://volunteer.ala.org.au/validate/task/169555871	Valid		system	Tile_009-010-000_0-000.jpg			2021-03-22 15:13:26		NO		IN FOCUS
169555871	https://volunteer.ala.org.au/validate/task/169555871	Valid		system	Tile_009-010-000_0-000.jpg		2021-03-22 14:59:12	2021-03-22 15:13:26		NO		IN FOCUS
169555871	https://volunteer.ala.org.au/validate/task/169555871	Valid		system	Tile_009-010-000_0-000.jpg		2021-03-22 15:13:26	2021-03-22 15:13:26		NO		IN FOCUS
169555871	https://volunteer.ala.org.au/validate/task/169555871	Valid		system	Tile_009-010-000_0-000.jpg		2021-03-22 15:12:59	2021-03-22 15:13:26		NO		IN FOCUS
169555876	https://volunteer.ala.org.au/validate/task/169555876	Valid		system	Tile_009-015-000_0-000.jpg		2021-03-22 15:15:28	2021-03-22 15:15:29		NO		IN FOCUS
169555876	https://volunteer.ala.org.au/validate/task/169555876	Valid		system	Tile_009-015-000_0-000.jpg			2021-03-22 15:15:29		NO		IN FOCUS
169555876	https://volunteer.ala.org.au/validate/task/169555876	Valid		system	Tile_009-015-000_0-000.jpg		2021-03-22 15:15:10	2021-03-22 15:15:29		NO		IN FOCUS
169555876	https://volunteer.ala.org.au/validate/task/169555876	Valid		system	Tile_009-015-000_0-000.jpg		2021-03-22 15:00:58	2021-03-22 15:15:29		NO		IN FOCUS
169555877	https://volunteer.ala.org.au/validate/task/169555877	Valid		system	Tile_009-016-000_0-000.jpg		2021-03-22 15:04:22	2021-03-22 15:15:40		NO		IN FOCUS
169555877	https://volunteer.ala.org.au/validate/task/169555877	Valid		system	Tile_009-016-000_0-000.jpg		2021-03-22 15:15:36	2021-03-22 15:15:40		NO		IN FOCUS
169555877	https://volunteer.ala.org.au/validate/task/169555877	Valid		system	Tile_009-016-000_0-000.jpg		2021-03-22 15:15:40	2021-03-22 15:15:40		NO		IN FOCUS
169555877	https://volunteer.ala.org.au/validate/task/169555877	Valid		system	Tile_009-016-000_0-000.jpg			2021-03-22 15:15:40		NO		IN FOCUS
169555880	https://volunteer.ala.org.au/validate/task/169555880	Valid		system	Tile_009-019-000_0-000.jpg			2021-03-22 15:19:18		NO		IN FOCUS
169555880	https://volunteer.ala.org.au/validate/task/169555880	Valid		system	Tile_009-019-000_0-000.jpg		2021-03-22 15:19:17	2021-03-22 15:19:18		NO		IN FOCUS
169555880	https://volunteer.ala.org.au/validate/task/169555880	Valid		system	Tile_009-019-000_0-000.jpg		2021-03-22 15:19:00	2021-03-22 15:19:18		NO		IN FOCUS
169555880	https://volunteer.ala.org.au/validate/task/169555880	Valid		system	Tile_009-019-000_0-000.jpg		2021-03-22 15:05:12	2021-03-22 15:19:18		NO		IN FOCUS
169555881	https://volunteer.ala.org.au/validate/task/169555881	Valid		system	Tile_009-020-000_0-000.jpg			2021-03-22 15:20:51		NO		IN FOCUS
169555881	https://volunteer.ala.org.au/validate/task/169555881	Valid		system	Tile_009-020-000_0-000.jpg		2021-03-22 15:22:27	2021-03-22 15:20:51		NO		IN FOCUS
169555881	https://volunteer.ala.org.au/validate/task/169555881	Valid		system	Tile_009-020-000_0-000.jpg		2021-03-22 15:20:50	2021-03-22 15:20:51		NO		IN FOCUS
169555881	https://volunteer.ala.org.au/validate/task/169555881	Valid		system	Tile_009-020-000_0-000.jpg		2021-03-22 15:05:24	2021-03-22 15:20:51		NO		IN FOCUS
169555881	https://volunteer.ala.org.au/validate/task/169555881	Valid		system	Tile_009-020-000_0-000.jpg		2021-03-22 15:19:33	2021-03-22 15:20:51		NO		IN FOCUS
169555882	https://volunteer.ala.org.au/validate/task/169555882	Valid		system	Tile_009-021-000_0-000.jpg			2021-03-22 15:21:02		NO		IN FOCUS
169555882	https://volunteer.ala.org.au/validate/task/169555882	Valid		system	Tile_009-021-000_0-000.jpg		2021-03-22 15:20:40	2021-03-22 15:21:02		NO		IN FOCUS
169555882	https://volunteer.ala.org.au/validate/task/169555882	Valid		system	Tile_009-021-000_0-000.jpg		2021-03-22 15:05:48	2021-03-22 15:21:02		NO		IN FOCUS
169555882	https://volunteer.ala.org.au/validate/task/169555882	Valid		system	Tile_009-021-000_0-000.jpg		2021-03-22 15:21:00	2021-03-22 15:21:02		NO		IN FOCUS
169555886	https://volunteer.ala.org.au/validate/task/169555886	Valid		system	Tile_009-025-000_0-000.jpg		2021-03-22 15:22:57	2021-03-22 15:23:07		NO		IN FOCUS
169555886	https://volunteer.ala.org.au/validate/task/169555886	Valid		system	Tile_009-025-000_0-000.jpg		2021-03-22 15:23:07	2021-03-22 15:23:07		NO		IN FOCUS
169555886	https://volunteer.ala.org.au/validate/task/169555886	Valid		system	Tile_009-025-000_0-000.jpg		2021-03-22 15:08:14	2021-03-22 15:23:07		NO		IN FOCUS
169555886	https://volunteer.ala.org.au/validate/task/169555886	Valid		system	Tile_009-025-000_0-000.jpg			2021-03-22 15:23:07		NO		IN FOCUS
169555887	https://volunteer.ala.org.au/validate/task/169555887	Valid		system	Tile_009-026-000_0-000.jpg		2021-03-22 15:23:10	2021-03-22 15:23:17		NO		IN FOCUS
169555887	https://volunteer.ala.org.au/validate/task/169555887	Valid		system	Tile_009-026-000_0-000.jpg		2021-03-22 15:08:29	2021-03-22 15:23:17		NO		IN FOCUS
169555887	https://volunteer.ala.org.au/validate/task/169555887	Valid		system	Tile_009-026-000_0-000.jpg		2021-03-22 15:23:17	2021-03-22 15:23:17		NO		IN FOCUS
169555887	https://volunteer.ala.org.au/validate/task/169555887	Valid		system	Tile_009-026-000_0-000.jpg			2021-03-22 15:23:17		NO		IN FOCUS
169555885	https://volunteer.ala.org.au/validate/task/169555885	Valid		system	Tile_009-024-000_0-000.jpg		2021-03-22 15:22:44	2021-03-22 15:23:23		NO		IN FOCUS
169555885	https://volunteer.ala.org.au/validate/task/169555885	Valid		system	Tile_009-024-000_0-000.jpg			2021-03-22 15:23:23		NO		IN FOCUS
169555885	https://volunteer.ala.org.au/validate/task/169555885	Valid		system	Tile_009-024-000_0-000.jpg		2021-03-22 15:23:22	2021-03-22 15:23:23		NO		IN FOCUS
169555885	https://volunteer.ala.org.au/validate/task/169555885	Valid		system	Tile_009-024-000_0-000.jpg		2021-03-22 15:07:59	2021-03-22 15:23:23		NO		IN FOCUS
169555890	https://volunteer.ala.org.au/validate/task/169555890	Valid		system	Tile_009-029-000_0-000.jpg			2021-03-22 15:24:12		NO		IN FOCUS
169555890	https://volunteer.ala.org.au/validate/task/169555890	Valid		system	Tile_009-029-000_0-000.jpg		2021-03-22 15:23:47	2021-03-22 15:24:12		NO		IN FOCUS
169555890	https://volunteer.ala.org.au/validate/task/169555890	Valid		system	Tile_009-029-000_0-000.jpg		2021-03-22 15:24:10	2021-03-22 15:24:12		NO		IN FOCUS
169555890	https://volunteer.ala.org.au/validate/task/169555890	Valid		system	Tile_009-029-000_0-000.jpg		2021-03-22 15:09:29	2021-03-22 15:24:12		NO		IN FOCUS
169555891	https://volunteer.ala.org.au/validate/task/169555891	Valid		system	Tile_009-030-000_0-000.jpg		2021-03-22 15:09:49	2021-03-22 15:24:29		NO		IN FOCUS
169555891	https://volunteer.ala.org.au/validate/task/169555891	Valid		system	Tile_009-030-000_0-000.jpg		2021-03-22 15:24:29	2021-03-22 15:24:29		NO		IN FOCUS
169555891	https://volunteer.ala.org.au/validate/task/169555891	Valid		system	Tile_009-030-000_0-000.jpg		2021-03-22 15:23:57	2021-03-22 15:24:29		NO		IN FOCUS
169555891	https://volunteer.ala.org.au/validate/task/169555891	Valid		system	Tile_009-030-000_0-000.jpg			2021-03-22 15:24:29		NO		IN FOCUS
169555884	https://volunteer.ala.org.au/validate/task/169555884	Valid		system	Tile_009-023-000_0-000.jpg		2021-03-22 15:07:39	2021-03-22 15:25:00	1	YES	MIDDLE	IN FOCUS		Nothofagus pollen
169555884	https://volunteer.ala.org.au/validate/task/169555884	Valid		system	Tile_009-023-000_0-000.jpg		2021-03-22 15:25:00	2021-03-22 15:25:00	1	YES	MIDDLE	IN FOCUS		Nothofagus pollen
169555884	https://volunteer.ala.org.au/validate/task/169555884	Valid		system	Tile_009-023-000_0-000.jpg		2021-03-22 15:02:51	2021-03-22 15:25:00	2	YES	Both MIDDLE and EDGE	IN FOCUS		Nothofagus pollen,Unknown
169555884	https://volunteer.ala.org.au/validate/task/169555884	Valid		system	Tile_009-023-000_0-000.jpg			2021-03-22 15:25:00	1	YES	MIDDLE	IN FOCUS		Nothofagus pollen
169555884	https://volunteer.ala.org.au/validate/task/169555884	Valid		system	Tile_009-023-000_0-000.jpg		2021-03-22 15:22:54	2021-03-22 15:25:00	1	YES	MIDDLE	IN FOCUS	1 present, won't show against category	Nothofagus pollen
169555893	https://volunteer.ala.org.au/validate/task/169555893	Valid		system	Tile_009-032-000_0-000.jpg		2021-03-22 15:10:29	2021-03-22 15:26:07		NO		IN FOCUS
169555893	https://volunteer.ala.org.au/validate/task/169555893	Valid		system	Tile_009-032-000_0-000.jpg		2021-03-22 15:24:18	2021-03-22 15:26:07		NO		IN FOCUS
169555893	https://volunteer.ala.org.au/validate/task/169555893	Valid		system	Tile_009-032-000_0-000.jpg		2021-03-22 15:26:06	2021-03-22 15:26:07		NO		IN FOCUS
169555893	https://volunteer.ala.org.au/validate/task/169555893	Valid		system	Tile_009-032-000_0-000.jpg			2021-03-22 15:26:07		NO		IN FOCUS
169555897	https://volunteer.ala.org.au/validate/task/169555897	Valid		system	Tile_009-036-000_0-000.jpg		2021-03-22 15:26:25	2021-03-22 15:26:25		NO		IN FOCUS
169555897	https://volunteer.ala.org.au/validate/task/169555897	Valid		system	Tile_009-036-000_0-000.jpg			2021-03-22 15:26:25		NO		IN FOCUS
169555897	https://volunteer.ala.org.au/validate/task/169555897	Valid		system	Tile_009-036-000_0-000.jpg		2021-03-22 15:11:17	2021-03-22 15:26:25		NO		IN FOCUS
169555897	https://volunteer.ala.org.au/validate/task/169555897	Valid		system	Tile_009-036-000_0-000.jpg		2021-03-22 15:24:58	2021-03-22 15:26:25		NO		IN FOCUS
169555898	https://volunteer.ala.org.au/validate/task/169555898	Valid		system	Tile_009-037-000_0-000.jpg		2021-03-22 15:25:08	2021-03-22 15:27:01		NO		IN FOCUS
169555898	https://volunteer.ala.org.au/validate/task/169555898	Valid		system	Tile_009-037-000_0-000.jpg		2021-03-22 15:11:34	2021-03-22 15:27:01		NO		IN FOCUS
169555898	https://volunteer.ala.org.au/validate/task/169555898	Valid		system	Tile_009-037-000_0-000.jpg			2021-03-22 15:27:01		NO		IN FOCUS
169555898	https://volunteer.ala.org.au/validate/task/169555898	Valid		system	Tile_009-037-000_0-000.jpg		2021-03-22 15:27:00	2021-03-22 15:27:01		NO		IN FOCUS
169555902	https://volunteer.ala.org.au/validate/task/169555902	Valid		system	Tile_009-041-000_0-000.jpg		2021-03-22 15:12:20	2021-03-22 15:29:20		NO		IN FOCUS
169555902	https://volunteer.ala.org.au/validate/task/169555902	Valid		system	Tile_009-041-000_0-000.jpg		2021-03-22 15:29:20	2021-03-22 15:29:20		NO		IN FOCUS
169555902	https://volunteer.ala.org.au/validate/task/169555902	Valid		system	Tile_009-041-000_0-000.jpg		2021-03-22 15:25:42	2021-03-22 15:29:20		NO		IN FOCUS
169555902	https://volunteer.ala.org.au/validate/task/169555902	Valid		system	Tile_009-041-000_0-000.jpg			2021-03-22 15:29:20		NO		IN FOCUS
169555903	https://volunteer.ala.org.au/validate/task/169555903	Valid		system	Tile_009-042-000_0-000.jpg		2021-03-22 15:25:51	2021-03-22 15:30:50		NO		IN FOCUS
169555903	https://volunteer.ala.org.au/validate/task/169555903	Valid		system	Tile_009-042-000_0-000.jpg			2021-03-22 15:30:50		NO		IN FOCUS
169555903	https://volunteer.ala.org.au/validate/task/169555903	Valid		system	Tile_009-042-000_0-000.jpg		2021-03-22 15:30:50	2021-03-22 15:30:50		NO		IN FOCUS
169555903	https://volunteer.ala.org.au/validate/task/169555903	Valid		system	Tile_009-042-000_0-000.jpg		2021-03-22 15:12:50	2021-03-22 15:30:50		NO		IN FOCUS
169555905	https://volunteer.ala.org.au/validate/task/169555905	Valid		system	Tile_009-044-000_0-000.jpg			2021-03-22 15:32:05		NO		IN FOCUS
169555905	https://volunteer.ala.org.au/validate/task/169555905	Valid		system	Tile_009-044-000_0-000.jpg		2021-03-22 15:32:04	2021-03-22 15:32:05		NO		IN FOCUS
169555905	https://volunteer.ala.org.au/validate/task/169555905	Valid		system	Tile_009-044-000_0-000.jpg		2021-03-22 15:13:17	2021-03-22 15:32:05		NO		IN FOCUS
169555905	https://volunteer.ala.org.au/validate/task/169555905	Valid		system	Tile_009-044-000_0-000.jpg		2021-03-22 15:26:09	2021-03-22 15:32:05		NO		IN FOCUS
169555908	https://volunteer.ala.org.au/validate/task/169555908	Valid		system	Tile_009-047-000_0-000.jpg			2021-03-22 15:32:42		NO		IN FOCUS
169555908	https://volunteer.ala.org.au/validate/task/169555908	Valid		system	Tile_009-047-000_0-000.jpg		2021-03-22 15:32:42	2021-03-22 15:32:42		NO		IN FOCUS
169555908	https://volunteer.ala.org.au/validate/task/169555908	Valid		system	Tile_009-047-000_0-000.jpg		2021-03-22 15:14:08	2021-03-22 15:32:42		NO		IN FOCUS
169555908	https://volunteer.ala.org.au/validate/task/169555908	Valid		system	Tile_009-047-000_0-000.jpg		2021-03-22 15:26:38	2021-03-22 15:32:42		NO		IN FOCUS
169555909	https://volunteer.ala.org.au/validate/task/169555909	Valid		system	Tile_009-048-000_0-000.jpg		2021-03-22 15:26:49	2021-03-22 15:33:06		NO		IN FOCUS
169555909	https://volunteer.ala.org.au/validate/task/169555909	Valid		system	Tile_009-048-000_0-000.jpg			2021-03-22 15:33:06		NO		IN FOCUS
169555909	https://volunteer.ala.org.au/validate/task/169555909	Valid		system	Tile_009-048-000_0-000.jpg		2021-03-22 15:33:05	2021-03-22 15:33:06		NO		IN FOCUS
169555909	https://volunteer.ala.org.au/validate/task/169555909	Valid		system	Tile_009-048-000_0-000.jpg		2021-03-22 15:33:04	2021-03-22 15:33:06		NO		IN FOCUS
169555910	https://volunteer.ala.org.au/validate/task/169555910	Valid		system	Tile_009-049-000_0-000.jpg		2021-03-22 15:26:59	2021-03-22 15:33:23		NO		IN FOCUS
169555910	https://volunteer.ala.org.au/validate/task/169555910	Valid		system	Tile_009-049-000_0-000.jpg			2021-03-22 15:33:23		NO		IN FOCUS
169555910	https://volunteer.ala.org.au/validate/task/169555910	Valid		system	Tile_009-049-000_0-000.jpg		2021-03-22 15:33:20	2021-03-22 15:33:23		NO		IN FOCUS
169555910	https://volunteer.ala.org.au/validate/task/169555910	Valid		system	Tile_009-049-000_0-000.jpg		2021-03-22 15:33:23	2021-03-22 15:33:23		NO		IN FOCUS
169555912	https://volunteer.ala.org.au/validate/task/169555912	Valid		system	Tile_009-051-000_0-000.jpg		2021-03-22 15:34:11	2021-03-22 15:34:11		NO		IN FOCUS
169555912	https://volunteer.ala.org.au/validate/task/169555912	Valid		system	Tile_009-051-000_0-000.jpg			2021-03-22 15:34:11		NO		IN FOCUS
169555912	https://volunteer.ala.org.au/validate/task/169555912	Valid		system	Tile_009-051-000_0-000.jpg		2021-03-22 15:34:12	2021-03-22 15:34:11		NO		IN FOCUS
169555912	https://volunteer.ala.org.au/validate/task/169555912	Valid		system	Tile_009-051-000_0-000.jpg		2021-03-22 15:27:17	2021-03-22 15:34:11		NO		IN FOCUS
169555912	https://volunteer.ala.org.au/validate/task/169555912	Valid		system	Tile_009-051-000_0-000.jpg		2021-03-22 15:15:05	2021-03-22 15:34:11		NO		IN FOCUS
169555913	https://volunteer.ala.org.au/validate/task/169555913	Valid		system	Tile_009-052-000_0-000.jpg		2021-03-22 15:27:27	2021-03-22 15:34:53		NO		IN FOCUS
169555913	https://volunteer.ala.org.au/validate/task/169555913	Valid		system	Tile_009-052-000_0-000.jpg			2021-03-22 15:34:53		NO		IN FOCUS
169555913	https://volunteer.ala.org.au/validate/task/169555913	Valid		system	Tile_009-052-000_0-000.jpg		2021-03-22 15:34:53	2021-03-22 15:34:53		NO		IN FOCUS
169555913	https://volunteer.ala.org.au/validate/task/169555913	Valid		system	Tile_009-052-000_0-000.jpg		2021-03-22 15:34:28	2021-03-22 15:34:53		NO		IN FOCUS
169555914	https://volunteer.ala.org.au/validate/task/169555914	Valid		system	Tile_009-053-000_0-000.jpg		2021-03-22 15:27:37	2021-03-22 15:35:20		NO		IN FOCUS
169555914	https://volunteer.ala.org.au/validate/task/169555914	Valid		system	Tile_009-053-000_0-000.jpg		2021-03-22 15:34:45	2021-03-22 15:35:20		NO		IN FOCUS
169555914	https://volunteer.ala.org.au/validate/task/169555914	Valid		system	Tile_009-053-000_0-000.jpg		2021-03-22 15:35:20	2021-03-22 15:35:20		NO		IN FOCUS
169555914	https://volunteer.ala.org.au/validate/task/169555914	Valid		system	Tile_009-053-000_0-000.jpg			2021-03-22 15:35:20		NO		IN FOCUS
169555918	https://volunteer.ala.org.au/validate/task/169555918	Valid		system	Tile_009-057-000_0-000.jpg		2021-03-22 15:16:57	2021-03-22 15:36:20		NO		IN FOCUS
169555918	https://volunteer.ala.org.au/validate/task/169555918	Valid		system	Tile_009-057-000_0-000.jpg		2021-03-22 15:36:20	2021-03-22 15:36:20		NO		IN FOCUS
169555918	https://volunteer.ala.org.au/validate/task/169555918	Valid		system	Tile_009-057-000_0-000.jpg			2021-03-22 15:36:20		NO		IN FOCUS
169555918	https://volunteer.ala.org.au/validate/task/169555918	Valid		system	Tile_009-057-000_0-000.jpg		2021-03-22 15:28:19	2021-03-22 15:36:20		NO		IN FOCUS
169555916	https://volunteer.ala.org.au/validate/task/169555916	Valid		system	Tile_009-055-000_0-000.jpg		2021-03-22 15:28:00	2021-03-22 15:36:22		NO		IN FOCUS
169555916	https://volunteer.ala.org.au/validate/task/169555916	Valid		system	Tile_009-055-000_0-000.jpg		2021-03-22 15:36:22	2021-03-22 15:36:22		NO		IN FOCUS
169555916	https://volunteer.ala.org.au/validate/task/169555916	Valid		system	Tile_009-055-000_0-000.jpg			2021-03-22 15:36:22		NO		IN FOCUS
169555916	https://volunteer.ala.org.au/validate/task/169555916	Valid		system	Tile_009-055-000_0-000.jpg		2021-03-22 15:35:42	2021-03-22 15:36:22		NO		IN FOCUS
169555919	https://volunteer.ala.org.au/validate/task/169555919	Valid		system	Tile_009-058-000_0-000.jpg		2021-03-22 15:36:37	2021-03-22 15:37:02		NO		IN FOCUS
169555919	https://volunteer.ala.org.au/validate/task/169555919	Valid		system	Tile_009-058-000_0-000.jpg		2021-03-22 15:28:28	2021-03-22 15:37:02		NO		IN FOCUS
169555919	https://volunteer.ala.org.au/validate/task/169555919	Valid		system	Tile_009-058-000_0-000.jpg		2021-03-22 15:37:01	2021-03-22 15:37:02		NO		IN FOCUS
169555919	https://volunteer.ala.org.au/validate/task/169555919	Valid		system	Tile_009-058-000_0-000.jpg			2021-03-22 15:37:02		NO		IN FOCUS
169555923	https://volunteer.ala.org.au/validate/task/169555923	Valid		system	Tile_010-002-000_0-000.jpg		2021-03-22 15:38:02	2021-03-22 15:38:02		NO		IN FOCUS
169555923	https://volunteer.ala.org.au/validate/task/169555923	Valid		system	Tile_010-002-000_0-000.jpg			2021-03-22 15:38:02		NO		IN FOCUS
169555923	https://volunteer.ala.org.au/validate/task/169555923	Valid		system	Tile_010-002-000_0-000.jpg		2021-03-22 15:29:05	2021-03-22 15:38:02		NO		IN FOCUS
169555923	https://volunteer.ala.org.au/validate/task/169555923	Valid		system	Tile_010-002-000_0-000.jpg		2021-03-22 15:17:52	2021-03-22 15:38:02		NO		IN FOCUS
169555921	https://volunteer.ala.org.au/validate/task/169555921	Valid		system	Tile_009-060-000_0-000.jpg		2021-03-22 15:37:20	2021-03-22 15:38:08		NO		IN FOCUS
169555921	https://volunteer.ala.org.au/validate/task/169555921	Valid		system	Tile_009-060-000_0-000.jpg		2021-03-22 15:38:07	2021-03-22 15:38:08		NO		IN FOCUS
169555921	https://volunteer.ala.org.au/validate/task/169555921	Valid		system	Tile_009-060-000_0-000.jpg			2021-03-22 15:38:08		NO		IN FOCUS
169555921	https://volunteer.ala.org.au/validate/task/169555921	Valid		system	Tile_009-060-000_0-000.jpg		2021-03-22 15:28:46	2021-03-22 15:38:08		NO		IN FOCUS
169555915	https://volunteer.ala.org.au/validate/task/169555915	Valid		system	Tile_009-054-000_0-000.jpg		2021-03-22 15:35:04	2021-03-22 15:38:17		NO		IN FOCUS
169555915	https://volunteer.ala.org.au/validate/task/169555915	Valid		system	Tile_009-054-000_0-000.jpg		2021-03-22 15:27:46	2021-03-22 15:38:17		NO		IN FOCUS
169555915	https://volunteer.ala.org.au/validate/task/169555915	Valid		system	Tile_009-054-000_0-000.jpg			2021-03-22 15:38:17		NO		IN FOCUS
169555915	https://volunteer.ala.org.au/validate/task/169555915	Valid		system	Tile_009-054-000_0-000.jpg		2021-03-22 15:38:17	2021-03-22 15:38:17		NO		IN FOCUS
169555922	https://volunteer.ala.org.au/validate/task/169555922	Valid		system	Tile_010-001-000_0-000.jpg		2021-03-22 15:37:43	2021-03-22 15:38:35		NO		IN FOCUS
169555922	https://volunteer.ala.org.au/validate/task/169555922	Valid		system	Tile_010-001-000_0-000.jpg		2021-03-22 15:28:56	2021-03-22 15:38:35		NO		IN FOCUS
169555922	https://volunteer.ala.org.au/validate/task/169555922	Valid		system	Tile_010-001-000_0-000.jpg		2021-03-22 15:38:35	2021-03-22 15:38:35		NO		IN FOCUS
169555922	https://volunteer.ala.org.au/validate/task/169555922	Valid		system	Tile_010-001-000_0-000.jpg			2021-03-22 15:38:35		NO		IN FOCUS
169555927	https://volunteer.ala.org.au/validate/task/169555927	Valid		system	Tile_010-006-000_0-000.jpg			2021-03-22 15:40:19		NO		IN FOCUS
169555927	https://volunteer.ala.org.au/validate/task/169555927	Valid		system	Tile_010-006-000_0-000.jpg		2021-03-22 15:29:46	2021-03-22 15:40:19		NO		IN FOCUS
169555927	https://volunteer.ala.org.au/validate/task/169555927	Valid		system	Tile_010-006-000_0-000.jpg		2021-03-22 15:40:19	2021-03-22 15:40:19		NO		IN FOCUS
169555927	https://volunteer.ala.org.au/validate/task/169555927	Valid		system	Tile_010-006-000_0-000.jpg		2021-03-22 15:19:02	2021-03-22 15:40:19		NO		IN FOCUS
169555925	https://volunteer.ala.org.au/validate/task/169555925	Valid		system	Tile_010-004-000_0-000.jpg		2021-03-22 15:41:02	2021-03-22 15:41:02		NO		IN FOCUS
169555925	https://volunteer.ala.org.au/validate/task/169555925	Valid		system	Tile_010-004-000_0-000.jpg			2021-03-22 15:41:02		NO		IN FOCUS
169555925	https://volunteer.ala.org.au/validate/task/169555925	Valid		system	Tile_010-004-000_0-000.jpg		2021-03-22 15:29:22	2021-03-22 15:41:02		NO		IN FOCUS
169555925	https://volunteer.ala.org.au/validate/task/169555925	Valid		system	Tile_010-004-000_0-000.jpg		2021-03-22 15:39:14	2021-03-22 15:41:02		NO		IN FOCUS
169555928	https://volunteer.ala.org.au/validate/task/169555928	Valid		system	Tile_010-007-000_0-000.jpg		2021-03-22 15:20:31	2021-03-22 15:42:07		NO		IN FOCUS
169555928	https://volunteer.ala.org.au/validate/task/169555928	Valid		system	Tile_010-007-000_0-000.jpg		2021-03-22 15:29:56	2021-03-22 15:42:07		NO		IN FOCUS
169555928	https://volunteer.ala.org.au/validate/task/169555928	Valid		system	Tile_010-007-000_0-000.jpg		2021-03-22 15:42:07	2021-03-22 15:42:07		NO		IN FOCUS
169555928	https://volunteer.ala.org.au/validate/task/169555928	Valid		system	Tile_010-007-000_0-000.jpg			2021-03-22 15:42:07		NO		IN FOCUS
169555929	https://volunteer.ala.org.au/validate/task/169555929	Valid		system	Tile_010-008-000_0-000.jpg		2021-03-22 16:03:15	2021-03-22 16:06:22		NO		IN FOCUS
169555929	https://volunteer.ala.org.au/validate/task/169555929	Valid		system	Tile_010-008-000_0-000.jpg		2021-03-22 16:06:20	2021-03-22 16:06:22		NO		IN FOCUS
169555929	https://volunteer.ala.org.au/validate/task/169555929	Valid		system	Tile_010-008-000_0-000.jpg		2021-03-22 15:42:56	2021-03-22 16:06:22		NO		IN FOCUS
169555929	https://volunteer.ala.org.au/validate/task/169555929	Valid		system	Tile_010-008-000_0-000.jpg			2021-03-22 16:06:22		NO		IN FOCUS
169555934	https://volunteer.ala.org.au/validate/task/169555934	Valid		system	Tile_010-013-000_0-000.jpg		2021-03-22 15:48:06	2021-03-22 16:06:23		NO		IN FOCUS
169555934	https://volunteer.ala.org.au/validate/task/169555934	Valid		system	Tile_010-013-000_0-000.jpg		2021-03-22 15:21:50	2021-03-22 16:06:23		NO		IN FOCUS
169555934	https://volunteer.ala.org.au/validate/task/169555934	Valid		system	Tile_010-013-000_0-000.jpg			2021-03-22 16:06:23		NO		IN FOCUS
169555934	https://volunteer.ala.org.au/validate/task/169555934	Valid		system	Tile_010-013-000_0-000.jpg		2021-03-22 16:06:22	2021-03-22 16:06:23		NO		IN FOCUS
169555930	https://volunteer.ala.org.au/validate/task/169555930	Valid		system	Tile_010-009-000_0-000.jpg			2021-03-22 16:06:35		NO		IN FOCUS
169555930	https://volunteer.ala.org.au/validate/task/169555930	Valid		system	Tile_010-009-000_0-000.jpg		2021-03-22 16:06:35	2021-03-22 16:06:35		NO		IN FOCUS
169555930	https://volunteer.ala.org.au/validate/task/169555930	Valid		system	Tile_010-009-000_0-000.jpg		2021-03-22 16:03:42	2021-03-22 16:06:35		NO		IN FOCUS
169555930	https://volunteer.ala.org.au/validate/task/169555930	Valid		system	Tile_010-009-000_0-000.jpg		2021-03-22 15:44:14	2021-03-22 16:06:35		NO		IN FOCUS
169555931	https://volunteer.ala.org.au/validate/task/169555931	Valid		system	Tile_010-010-000_0-000.jpg		2021-03-22 15:45:05	2021-03-22 16:06:46		NO		IN FOCUS
169555931	https://volunteer.ala.org.au/validate/task/169555931	Valid		system	Tile_010-010-000_0-000.jpg		2021-03-22 16:04:16	2021-03-22 16:06:46		NO		IN FOCUS
169555931	https://volunteer.ala.org.au/validate/task/169555931	Valid		system	Tile_010-010-000_0-000.jpg			2021-03-22 16:06:46		NO		IN FOCUS
169555931	https://volunteer.ala.org.au/validate/task/169555931	Valid		system	Tile_010-010-000_0-000.jpg		2021-03-22 16:06:45	2021-03-22 16:06:46		NO		IN FOCUS
169555932	https://volunteer.ala.org.au/validate/task/169555932	Valid		system	Tile_010-011-000_0-000.jpg			2021-03-22 16:06:58		NO		IN FOCUS
169555932	https://volunteer.ala.org.au/validate/task/169555932	Valid		system	Tile_010-011-000_0-000.jpg		2021-03-22 16:06:58	2021-03-22 16:06:58		NO		IN FOCUS
169555932	https://volunteer.ala.org.au/validate/task/169555932	Valid		system	Tile_010-011-000_0-000.jpg		2021-03-22 16:04:55	2021-03-22 16:06:58		NO		IN FOCUS
169555932	https://volunteer.ala.org.au/validate/task/169555932	Valid		system	Tile_010-011-000_0-000.jpg		2021-03-22 15:45:48	2021-03-22 16:06:58		NO		IN FOCUS
169555933	https://volunteer.ala.org.au/validate/task/169555933	Valid		system	Tile_010-012-000_0-000.jpg		2021-03-22 16:07:09	2021-03-22 16:07:09		NO		IN FOCUS
169555933	https://volunteer.ala.org.au/validate/task/169555933	Valid		system	Tile_010-012-000_0-000.jpg			2021-03-22 16:07:09		NO		IN FOCUS
169555933	https://volunteer.ala.org.au/validate/task/169555933	Valid		system	Tile_010-012-000_0-000.jpg		2021-03-22 16:05:32	2021-03-22 16:07:09		NO		IN FOCUS
169555933	https://volunteer.ala.org.au/validate/task/169555933	Valid		system	Tile_010-012-000_0-000.jpg		2021-03-22 15:46:24	2021-03-22 16:07:09		NO		IN FOCUS
169555935	https://volunteer.ala.org.au/validate/task/169555935	Valid		system	Tile_010-014-000_0-000.jpg		2021-03-22 16:06:54	2021-03-22 16:07:20		NO		IN FOCUS
169555935	https://volunteer.ala.org.au/validate/task/169555935	Valid		system	Tile_010-014-000_0-000.jpg		2021-03-22 16:07:20	2021-03-22 16:07:20		NO		IN FOCUS
169555935	https://volunteer.ala.org.au/validate/task/169555935	Valid		system	Tile_010-014-000_0-000.jpg			2021-03-22 16:07:20		NO		IN FOCUS
169555935	https://volunteer.ala.org.au/validate/task/169555935	Valid		system	Tile_010-014-000_0-000.jpg		2021-03-22 15:49:07	2021-03-22 16:07:20		NO		IN FOCUS
169555936	https://volunteer.ala.org.au/validate/task/169555936	Valid		system	Tile_010-015-000_0-000.jpg		2021-03-22 15:49:42	2021-03-22 16:07:31		NO		IN FOCUS
169555936	https://volunteer.ala.org.au/validate/task/169555936	Valid		system	Tile_010-015-000_0-000.jpg		2021-03-22 15:22:29	2021-03-22 16:07:31		NO		IN FOCUS
169555936	https://volunteer.ala.org.au/validate/task/169555936	Valid		system	Tile_010-015-000_0-000.jpg		2021-03-22 16:07:59	2021-03-22 16:07:31		NO		IN FOCUS
169555936	https://volunteer.ala.org.au/validate/task/169555936	Valid		system	Tile_010-015-000_0-000.jpg			2021-03-22 16:07:31		NO		IN FOCUS
169555936	https://volunteer.ala.org.au/validate/task/169555936	Valid		system	Tile_010-015-000_0-000.jpg		2021-03-22 16:07:31	2021-03-22 16:07:31		NO		IN FOCUS
169555938	https://volunteer.ala.org.au/validate/task/169555938	Valid		system	Tile_010-017-000_0-000.jpg		2021-03-22 15:50:37	2021-03-22 16:07:56		NO		IN FOCUS
169555938	https://volunteer.ala.org.au/validate/task/169555938	Valid		system	Tile_010-017-000_0-000.jpg			2021-03-22 16:07:56		NO		IN FOCUS
169555938	https://volunteer.ala.org.au/validate/task/169555938	Valid		system	Tile_010-017-000_0-000.jpg		2021-03-22 15:23:04	2021-03-22 16:07:56		NO		IN FOCUS
169555938	https://volunteer.ala.org.au/validate/task/169555938	Valid		system	Tile_010-017-000_0-000.jpg		2021-03-22 16:07:56	2021-03-22 16:07:56		NO		IN FOCUS
169555937	https://volunteer.ala.org.au/validate/task/169555937	Valid		system	Tile_010-016-000_0-000.jpg			2021-03-22 16:08:30		NO		IN FOCUS
169555937	https://volunteer.ala.org.au/validate/task/169555937	Valid		system	Tile_010-016-000_0-000.jpg		2021-03-22 16:08:30	2021-03-22 16:08:30		NO		IN FOCUS
169555937	https://volunteer.ala.org.au/validate/task/169555937	Valid		system	Tile_010-016-000_0-000.jpg		2021-03-22 16:07:45	2021-03-22 16:08:30		NO		IN FOCUS
169555937	https://volunteer.ala.org.au/validate/task/169555937	Valid		system	Tile_010-016-000_0-000.jpg		2021-03-22 15:22:48	2021-03-22 16:08:30		NO		IN FOCUS
169555940	https://volunteer.ala.org.au/validate/task/169555940	Valid		system	Tile_010-019-000_0-000.jpg			2021-03-22 16:11:05		NO		IN FOCUS
169555940	https://volunteer.ala.org.au/validate/task/169555940	Valid		system	Tile_010-019-000_0-000.jpg		2021-03-22 16:11:04	2021-03-22 16:11:05		NO		IN FOCUS
169555940	https://volunteer.ala.org.au/validate/task/169555940	Valid		system	Tile_010-019-000_0-000.jpg		2021-03-22 16:09:26	2021-03-22 16:11:05		NO		IN FOCUS
169555940	https://volunteer.ala.org.au/validate/task/169555940	Valid		system	Tile_010-019-000_0-000.jpg		2021-03-22 15:52:00	2021-03-22 16:11:05		NO		IN FOCUS
169555945	https://volunteer.ala.org.au/validate/task/169555945	Valid		system	Tile_010-024-000_0-000.jpg		2021-03-22 15:53:46	2021-03-22 16:15:30		NO		IN FOCUS
169555945	https://volunteer.ala.org.au/validate/task/169555945	Valid		system	Tile_010-024-000_0-000.jpg		2021-03-22 15:24:36	2021-03-22 16:15:30		NO		IN FOCUS
169555945	https://volunteer.ala.org.au/validate/task/169555945	Valid		system	Tile_010-024-000_0-000.jpg		2021-03-22 16:15:30	2021-03-22 16:15:30		NO		IN FOCUS
169555945	https://volunteer.ala.org.au/validate/task/169555945	Valid		system	Tile_010-024-000_0-000.jpg			2021-03-22 16:15:30		NO		IN FOCUS
169555950	https://volunteer.ala.org.au/validate/task/169555950	Valid		system	Tile_010-029-000_0-000.jpg			2021-03-22 16:20:06		NO		IN FOCUS
169555950	https://volunteer.ala.org.au/validate/task/169555950	Valid		system	Tile_010-029-000_0-000.jpg		2021-03-22 15:57:50	2021-03-22 16:20:06		NO		IN FOCUS
169555950	https://volunteer.ala.org.au/validate/task/169555950	Valid		system	Tile_010-029-000_0-000.jpg		2021-03-22 16:20:06	2021-03-22 16:20:06		NO		IN FOCUS
169555950	https://volunteer.ala.org.au/validate/task/169555950	Valid		system	Tile_010-029-000_0-000.jpg		2021-03-22 15:25:53	2021-03-22 16:20:06		NO		IN FOCUS
169555952	https://volunteer.ala.org.au/validate/task/169555952	Valid		system	Tile_010-031-000_0-000.jpg		2021-03-22 16:21:26	2021-03-22 16:21:26		NO		IN FOCUS
169555952	https://volunteer.ala.org.au/validate/task/169555952	Valid		system	Tile_010-031-000_0-000.jpg		2021-03-22 16:02:17	2021-03-22 16:21:26		NO		IN FOCUS
169555952	https://volunteer.ala.org.au/validate/task/169555952	Valid		system	Tile_010-031-000_0-000.jpg			2021-03-22 16:21:26		NO		IN FOCUS
169555952	https://volunteer.ala.org.au/validate/task/169555952	Valid		system	Tile_010-031-000_0-000.jpg		2021-03-22 15:28:56	2021-03-22 16:21:26		NO		IN FOCUS
169555954	https://volunteer.ala.org.au/validate/task/169555954	Valid		system	Tile_010-033-000_0-000.jpg		2021-03-22 16:22:21	2021-03-22 16:22:21		NO		IN FOCUS
169555954	https://volunteer.ala.org.au/validate/task/169555954	Valid		system	Tile_010-033-000_0-000.jpg		2021-03-22 15:29:30	2021-03-22 16:22:21		NO		IN FOCUS
169555954	https://volunteer.ala.org.au/validate/task/169555954	Valid		system	Tile_010-033-000_0-000.jpg		2021-03-22 16:05:15	2021-03-22 16:22:21		NO		IN FOCUS
169555954	https://volunteer.ala.org.au/validate/task/169555954	Valid		system	Tile_010-033-000_0-000.jpg			2021-03-22 16:22:21		NO		IN FOCUS
169555955	https://volunteer.ala.org.au/validate/task/169555955	Valid		system	Tile_010-034-000_0-000.jpg		2021-03-22 15:30:29	2021-03-22 16:23:02		NO		IN FOCUS
169555955	https://volunteer.ala.org.au/validate/task/169555955	Valid		system	Tile_010-034-000_0-000.jpg		2021-03-22 16:06:02	2021-03-22 16:23:02		NO		IN FOCUS
169555955	https://volunteer.ala.org.au/validate/task/169555955	Valid		system	Tile_010-034-000_0-000.jpg		2021-03-22 16:23:02	2021-03-22 16:23:02		NO		IN FOCUS
169555955	https://volunteer.ala.org.au/validate/task/169555955	Valid		system	Tile_010-034-000_0-000.jpg			2021-03-22 16:23:02		NO		IN FOCUS
169555956	https://volunteer.ala.org.au/validate/task/169555956	Valid		system	Tile_010-035-000_0-000.jpg		2021-03-22 15:30:58	2021-03-22 16:23:40		NO		IN FOCUS
169555956	https://volunteer.ala.org.au/validate/task/169555956	Valid		system	Tile_010-035-000_0-000.jpg		2021-03-22 16:23:39	2021-03-22 16:23:40		NO		IN FOCUS
169555956	https://volunteer.ala.org.au/validate/task/169555956	Valid		system	Tile_010-035-000_0-000.jpg			2021-03-22 16:23:40		NO		IN FOCUS
169555956	https://volunteer.ala.org.au/validate/task/169555956	Valid		system	Tile_010-035-000_0-000.jpg		2021-03-22 16:07:42	2021-03-22 16:23:40		NO		IN FOCUS
169555959	https://volunteer.ala.org.au/validate/task/169555959	Valid		system	Tile_010-038-000_0-000.jpg		2021-03-22 15:31:34	2021-03-22 16:25:31		NO		IN FOCUS
169555959	https://volunteer.ala.org.au/validate/task/169555959	Valid		system	Tile_010-038-000_0-000.jpg		2021-03-22 16:25:30	2021-03-22 16:25:31		NO		IN FOCUS
169555959	https://volunteer.ala.org.au/validate/task/169555959	Valid		system	Tile_010-038-000_0-000.jpg			2021-03-22 16:25:31		NO		IN FOCUS
169555959	https://volunteer.ala.org.au/validate/task/169555959	Valid		system	Tile_010-038-000_0-000.jpg		2021-03-22 16:09:31	2021-03-22 16:25:31		NO		IN FOCUS
169555960	https://volunteer.ala.org.au/validate/task/169555960	Valid		system	Tile_010-039-000_0-000.jpg		2021-03-22 16:25:50	2021-03-22 16:25:50		NO		IN FOCUS
169555960	https://volunteer.ala.org.au/validate/task/169555960	Valid		system	Tile_010-039-000_0-000.jpg		2021-03-22 16:10:00	2021-03-22 16:25:50		NO		IN FOCUS
169555960	https://volunteer.ala.org.au/validate/task/169555960	Valid		system	Tile_010-039-000_0-000.jpg			2021-03-22 16:25:50		NO		IN FOCUS
169555960	https://volunteer.ala.org.au/validate/task/169555960	Valid		system	Tile_010-039-000_0-000.jpg		2021-03-22 15:32:21	2021-03-22 16:25:50		NO		IN FOCUS
169555963	https://volunteer.ala.org.au/validate/task/169555963	Valid		system	Tile_010-042-000_0-000.jpg			2021-03-22 16:29:31		NO		IN FOCUS
169555963	https://volunteer.ala.org.au/validate/task/169555963	Valid		system	Tile_010-042-000_0-000.jpg		2021-03-22 16:11:12	2021-03-22 16:29:31		NO		IN FOCUS
169555963	https://volunteer.ala.org.au/validate/task/169555963	Valid		system	Tile_010-042-000_0-000.jpg		2021-03-22 16:29:31	2021-03-22 16:29:31		NO		IN FOCUS
169555963	https://volunteer.ala.org.au/validate/task/169555963	Valid		system	Tile_010-042-000_0-000.jpg		2021-03-22 15:33:00	2021-03-22 16:29:31		NO		IN FOCUS
169555947	https://volunteer.ala.org.au/validate/task/169555947	Valid		system	Tile_010-026-000_0-000.jpg		2021-03-22 16:30:05	2021-03-22 16:30:05		NO		IN FOCUS
169555947	https://volunteer.ala.org.au/validate/task/169555947	Valid		system	Tile_010-026-000_0-000.jpg		2021-03-22 15:54:25	2021-03-22 16:30:05		NO		IN FOCUS
169555947	https://volunteer.ala.org.au/validate/task/169555947	Valid		system	Tile_010-026-000_0-000.jpg			2021-03-22 16:30:05		NO		IN FOCUS
169555947	https://volunteer.ala.org.au/validate/task/169555947	Valid		system	Tile_010-026-000_0-000.jpg		2021-03-22 16:17:17	2021-03-22 16:30:05		NO		IN FOCUS
169555966	https://volunteer.ala.org.au/validate/task/169555966	Valid		system	Tile_010-045-000_0-000.jpg		2021-03-22 15:35:45	2021-03-22 16:32:29		NO		IN FOCUS
169555966	https://volunteer.ala.org.au/validate/task/169555966	Valid		system	Tile_010-045-000_0-000.jpg		2021-03-22 16:32:29	2021-03-22 16:32:29		NO		IN FOCUS
169555966	https://volunteer.ala.org.au/validate/task/169555966	Valid		system	Tile_010-045-000_0-000.jpg			2021-03-22 16:32:29		NO		IN FOCUS
169555966	https://volunteer.ala.org.au/validate/task/169555966	Valid		system	Tile_010-045-000_0-000.jpg		2021-03-22 16:12:22	2021-03-22 16:32:29		NO		IN FOCUS
169555951	https://volunteer.ala.org.au/validate/task/169555951	Valid		system	Tile_010-030-000_0-000.jpg		2021-03-22 16:21:02	2021-03-22 16:35:37	1	YES	Both MIDDLE and EDGE	IN FOCUS		Nothofagus pollen
169555951	https://volunteer.ala.org.au/validate/task/169555951	Valid		system	Tile_010-030-000_0-000.jpg		2021-03-22 15:59:38	2021-03-22 16:35:37	1	YES	MIDDLE	IN FOCUS		Nothofagus pollen
169555951	https://volunteer.ala.org.au/validate/task/169555951	Valid		system	Tile_010-030-000_0-000.jpg		2021-03-22 15:28:38	2021-03-22 16:35:37	1	YES	MIDDLE	IN FOCUS	It is not disc shaped but has "distinctive pits and slits at periphery" ?	Nothofagus pollen
169555951	https://volunteer.ala.org.au/validate/task/169555951	Valid		system	Tile_010-030-000_0-000.jpg		2021-03-22 16:35:35	2021-03-22 16:35:37	1	YES	MIDDLE	IN FOCUS		Nothofagus pollen
169555951	https://volunteer.ala.org.au/validate/task/169555951	Valid		system	Tile_010-030-000_0-000.jpg			2021-03-22 16:35:37	1	YES	MIDDLE	IN FOCUS		Nothofagus pollen
169555953	https://volunteer.ala.org.au/validate/task/169555953	Valid		system	Tile_010-032-000_0-000.jpg		2021-03-22 16:36:53	2021-03-22 16:36:53		NO		IN FOCUS
169555953	https://volunteer.ala.org.au/validate/task/169555953	Valid		system	Tile_010-032-000_0-000.jpg		2021-03-22 16:21:58	2021-03-22 16:36:53		NO		IN FOCUS
169555953	https://volunteer.ala.org.au/validate/task/169555953	Valid		system	Tile_010-032-000_0-000.jpg			2021-03-22 16:36:53		NO		IN FOCUS
169555953	https://volunteer.ala.org.au/validate/task/169555953	Valid		system	Tile_010-032-000_0-000.jpg		2021-03-22 16:03:36	2021-03-22 16:36:53		NO		IN FOCUS
169555972	https://volunteer.ala.org.au/validate/task/169555972	Valid		system	Tile_010-051-000_0-000.jpg		2021-03-22 16:39:04	2021-03-22 16:39:04		NO		IN FOCUS
169555972	https://volunteer.ala.org.au/validate/task/169555972	Valid		system	Tile_010-051-000_0-000.jpg			2021-03-22 16:39:04		NO		IN FOCUS
169555972	https://volunteer.ala.org.au/validate/task/169555972	Valid		system	Tile_010-051-000_0-000.jpg		2021-03-22 15:38:31	2021-03-22 16:39:04		NO		IN FOCUS
169555972	https://volunteer.ala.org.au/validate/task/169555972	Valid		system	Tile_010-051-000_0-000.jpg		2021-03-22 16:15:43	2021-03-22 16:39:04		NO		IN FOCUS
169555974	https://volunteer.ala.org.au/validate/task/169555974	Valid		system	Tile_010-053-000_0-000.jpg		2021-03-22 15:40:02	2021-03-22 16:40:38		NO		IN FOCUS
169555974	https://volunteer.ala.org.au/validate/task/169555974	Valid		system	Tile_010-053-000_0-000.jpg		2021-03-22 16:40:38	2021-03-22 16:40:38		NO		IN FOCUS
169555974	https://volunteer.ala.org.au/validate/task/169555974	Valid		system	Tile_010-053-000_0-000.jpg		2021-03-22 16:18:01	2021-03-22 16:40:38		NO		IN FOCUS
169555974	https://volunteer.ala.org.au/validate/task/169555974	Valid		system	Tile_010-053-000_0-000.jpg			2021-03-22 16:40:38		NO		IN FOCUS
169555975	https://volunteer.ala.org.au/validate/task/169555975	Valid		system	Tile_010-054-000_0-000.jpg			2021-03-22 16:40:56		NO		IN FOCUS
169555975	https://volunteer.ala.org.au/validate/task/169555975	Valid		system	Tile_010-054-000_0-000.jpg		2021-03-22 16:40:56	2021-03-22 16:40:56		NO		IN FOCUS
169555975	https://volunteer.ala.org.au/validate/task/169555975	Valid		system	Tile_010-054-000_0-000.jpg		2021-03-22 15:40:17	2021-03-22 16:40:56		NO		IN FOCUS
169555975	https://volunteer.ala.org.au/validate/task/169555975	Valid		system	Tile_010-054-000_0-000.jpg		2021-03-22 16:18:25	2021-03-22 16:40:56		NO		IN FOCUS
169555976	https://volunteer.ala.org.au/validate/task/169555976	Valid		system	Tile_010-055-000_0-000.jpg		2021-03-22 15:40:44	2021-03-22 16:41:26		NO		IN FOCUS
169555976	https://volunteer.ala.org.au/validate/task/169555976	Valid		system	Tile_010-055-000_0-000.jpg		2021-03-22 16:18:41	2021-03-22 16:41:26		NO		IN FOCUS
169555976	https://volunteer.ala.org.au/validate/task/169555976	Valid		system	Tile_010-055-000_0-000.jpg			2021-03-22 16:41:26		NO		IN FOCUS
169555976	https://volunteer.ala.org.au/validate/task/169555976	Valid		system	Tile_010-055-000_0-000.jpg		2021-03-22 16:41:26	2021-03-22 16:41:26		NO		IN FOCUS
169555977	https://volunteer.ala.org.au/validate/task/169555977	Valid		system	Tile_010-056-000_0-000.jpg		2021-03-22 16:41:55	2021-03-22 16:41:56		NO		IN FOCUS
169555977	https://volunteer.ala.org.au/validate/task/169555977	Valid		system	Tile_010-056-000_0-000.jpg			2021-03-22 16:41:56		NO		IN FOCUS
169555977	https://volunteer.ala.org.au/validate/task/169555977	Valid		system	Tile_010-056-000_0-000.jpg		2021-03-22 16:18:54	2021-03-22 16:41:56		NO		IN FOCUS
169555977	https://volunteer.ala.org.au/validate/task/169555977	Valid		system	Tile_010-056-000_0-000.jpg		2021-03-22 15:41:05	2021-03-22 16:41:56		NO		IN FOCUS
169555979	https://volunteer.ala.org.au/validate/task/169555979	Valid		system	Tile_010-058-000_0-000.jpg		2021-03-22 16:43:25	2021-03-22 16:43:25		NO		IN FOCUS
169555979	https://volunteer.ala.org.au/validate/task/169555979	Valid		system	Tile_010-058-000_0-000.jpg			2021-03-22 16:43:25		NO		IN FOCUS
169555979	https://volunteer.ala.org.au/validate/task/169555979	Valid		system	Tile_010-058-000_0-000.jpg		2021-03-22 15:41:32	2021-03-22 16:43:25		NO		IN FOCUS
169555979	https://volunteer.ala.org.au/validate/task/169555979	Valid		system	Tile_010-058-000_0-000.jpg		2021-03-22 16:19:28	2021-03-22 16:43:25		NO		IN FOCUS
169556736	https://volunteer.ala.org.au/validate/task/169556736	Valid		system	Tile_011-001-000_0-000.jpg		2021-03-22 16:20:25	2021-03-22 16:45:05		NO		IN FOCUS
169556736	https://volunteer.ala.org.au/validate/task/169556736	Valid		system	Tile_011-001-000_0-000.jpg		2021-03-22 15:42:28	2021-03-22 16:45:05		NO		IN FOCUS
169556736	https://volunteer.ala.org.au/validate/task/169556736	Valid		system	Tile_011-001-000_0-000.jpg			2021-03-22 16:45:05		NO		IN FOCUS
169556736	https://volunteer.ala.org.au/validate/task/169556736	Valid		system	Tile_011-001-000_0-000.jpg		2021-03-22 16:45:05	2021-03-22 16:45:05		NO		IN FOCUS
169556739	https://volunteer.ala.org.au/validate/task/169556739	Valid		system	Tile_011-004-000_0-000.jpg		2021-03-22 16:23:32	2021-03-22 16:49:24		NO		IN FOCUS
169556739	https://volunteer.ala.org.au/validate/task/169556739	Valid		system	Tile_011-004-000_0-000.jpg		2021-03-22 15:43:05	2021-03-22 16:49:24		NO		IN FOCUS
169556739	https://volunteer.ala.org.au/validate/task/169556739	Valid		system	Tile_011-004-000_0-000.jpg			2021-03-22 16:49:24		NO		IN FOCUS
169556739	https://volunteer.ala.org.au/validate/task/169556739	Valid		system	Tile_011-004-000_0-000.jpg		2021-03-22 16:49:24	2021-03-22 16:49:24		NO		IN FOCUS
169556741	https://volunteer.ala.org.au/validate/task/169556741	Valid		system	Tile_011-006-000_0-000.jpg			2021-03-22 16:50:54		NO		IN FOCUS
169556741	https://volunteer.ala.org.au/validate/task/169556741	Valid		system	Tile_011-006-000_0-000.jpg		2021-03-22 16:50:53	2021-03-22 16:50:54		NO		IN FOCUS
169556741	https://volunteer.ala.org.au/validate/task/169556741	Valid		system	Tile_011-006-000_0-000.jpg		2021-03-22 15:43:29	2021-03-22 16:50:54		NO		IN FOCUS
169556741	https://volunteer.ala.org.au/validate/task/169556741	Valid		system	Tile_011-006-000_0-000.jpg		2021-03-22 16:26:45	2021-03-22 16:50:54		NO		IN FOCUS
169555971	https://volunteer.ala.org.au/validate/task/169555971	Valid		system	Tile_010-050-000_0-000.jpg		2021-03-22 16:38:29	2021-03-22 16:52:36		NO		IN FOCUS
169555971	https://volunteer.ala.org.au/validate/task/169555971	Valid		system	Tile_010-050-000_0-000.jpg			2021-03-22 16:52:36		NO		IN FOCUS
169555971	https://volunteer.ala.org.au/validate/task/169555971	Valid		system	Tile_010-050-000_0-000.jpg		2021-03-22 16:52:36	2021-03-22 16:52:36		NO		IN FOCUS
169555971	https://volunteer.ala.org.au/validate/task/169555971	Valid		system	Tile_010-050-000_0-000.jpg		2021-03-22 16:15:22	2021-03-22 16:52:36		NO		IN FOCUS
169555978	https://volunteer.ala.org.au/validate/task/169555978	Valid		system	Tile_010-057-000_0-000.jpg		2021-03-22 16:19:10	2021-03-22 16:53:41		NO		IN FOCUS
169555978	https://volunteer.ala.org.au/validate/task/169555978	Valid		system	Tile_010-057-000_0-000.jpg		2021-03-22 16:53:40	2021-03-22 16:53:41		NO		IN FOCUS
169555978	https://volunteer.ala.org.au/validate/task/169555978	Valid		system	Tile_010-057-000_0-000.jpg			2021-03-22 16:53:41		NO		IN FOCUS
169555978	https://volunteer.ala.org.au/validate/task/169555978	Valid		system	Tile_010-057-000_0-000.jpg		2021-03-22 16:42:22	2021-03-22 16:53:41		NO		IN FOCUS
169555980	https://volunteer.ala.org.au/validate/task/169555980	Valid		system	Tile_010-059-000_0-000.jpg		2021-03-22 16:54:53	2021-03-22 16:54:53		NO		IN FOCUS
169555980	https://volunteer.ala.org.au/validate/task/169555980	Valid		system	Tile_010-059-000_0-000.jpg		2021-03-22 16:19:43	2021-03-22 16:54:53		NO		IN FOCUS
169555980	https://volunteer.ala.org.au/validate/task/169555980	Valid		system	Tile_010-059-000_0-000.jpg			2021-03-22 16:54:53		NO		IN FOCUS
169555980	https://volunteer.ala.org.au/validate/task/169555980	Valid		system	Tile_010-059-000_0-000.jpg		2021-03-22 16:43:49	2021-03-22 16:54:53		NO		IN FOCUS
169556747	https://volunteer.ala.org.au/validate/task/169556747	Valid		system	Tile_011-012-000_0-000.jpg		2021-03-22 16:28:43	2021-03-22 16:55:33		NO		IN FOCUS
169556747	https://volunteer.ala.org.au/validate/task/169556747	Valid		system	Tile_011-012-000_0-000.jpg		2021-03-22 16:55:33	2021-03-22 16:55:33		NO		IN FOCUS
169556747	https://volunteer.ala.org.au/validate/task/169556747	Valid		system	Tile_011-012-000_0-000.jpg			2021-03-22 16:55:33		NO		IN FOCUS
169556747	https://volunteer.ala.org.au/validate/task/169556747	Valid		system	Tile_011-012-000_0-000.jpg		2021-03-22 15:45:29	2021-03-22 16:55:33		NO		IN FOCUS
169556750	https://volunteer.ala.org.au/validate/task/169556750	Valid		system	Tile_011-015-000_0-000.jpg		2021-03-22 15:47:00	2021-03-22 16:58:11		NO		IN FOCUS
169556750	https://volunteer.ala.org.au/validate/task/169556750	Valid		system	Tile_011-015-000_0-000.jpg		2021-03-22 16:30:07	2021-03-22 16:58:11		NO		IN FOCUS
169556750	https://volunteer.ala.org.au/validate/task/169556750	Valid		system	Tile_011-015-000_0-000.jpg			2021-03-22 16:58:11		NO		IN FOCUS
169556750	https://volunteer.ala.org.au/validate/task/169556750	Valid		system	Tile_011-015-000_0-000.jpg		2021-03-22 16:58:11	2021-03-22 16:58:11		NO		IN FOCUS
169556754	https://volunteer.ala.org.au/validate/task/169556754	Valid		system	Tile_011-019-000_0-000.jpg		2021-03-22 17:00:28	2021-03-22 17:00:29		NO		IN FOCUS
169556754	https://volunteer.ala.org.au/validate/task/169556754	Valid		system	Tile_011-019-000_0-000.jpg			2021-03-22 17:00:29		NO		IN FOCUS
169556754	https://volunteer.ala.org.au/validate/task/169556754	Valid		system	Tile_011-019-000_0-000.jpg		2021-03-22 15:49:23	2021-03-22 17:00:29		NO		IN FOCUS
169556754	https://volunteer.ala.org.au/validate/task/169556754	Valid		system	Tile_011-019-000_0-000.jpg		2021-03-22 16:31:21	2021-03-22 17:00:29		NO		IN FOCUS
169556762	https://volunteer.ala.org.au/validate/task/169556762	Valid		system	Tile_011-027-000_0-000.jpg		2021-03-22 16:33:32	2021-03-22 17:05:23		NO		IN FOCUS
169556762	https://volunteer.ala.org.au/validate/task/169556762	Valid		system	Tile_011-027-000_0-000.jpg		2021-03-22 15:51:14	2021-03-22 17:05:23		NO		IN FOCUS
169556762	https://volunteer.ala.org.au/validate/task/169556762	Valid		system	Tile_011-027-000_0-000.jpg			2021-03-22 17:05:23		NO		IN FOCUS
169556762	https://volunteer.ala.org.au/validate/task/169556762	Valid		system	Tile_011-027-000_0-000.jpg		2021-03-22 17:05:23	2021-03-22 17:05:23		NO		IN FOCUS
169556763	https://volunteer.ala.org.au/validate/task/169556763	Valid		system	Tile_011-028-000_0-000.jpg			2021-03-22 17:05:49		NO		IN FOCUS
169556763	https://volunteer.ala.org.au/validate/task/169556763	Valid		system	Tile_011-028-000_0-000.jpg		2021-03-22 17:05:48	2021-03-22 17:05:49		NO		IN FOCUS
169556763	https://volunteer.ala.org.au/validate/task/169556763	Valid		system	Tile_011-028-000_0-000.jpg		2021-03-22 15:51:29	2021-03-22 17:05:49		NO		IN FOCUS
169556763	https://volunteer.ala.org.au/validate/task/169556763	Valid		system	Tile_011-028-000_0-000.jpg		2021-03-22 16:33:52	2021-03-22 17:05:49		NO		IN FOCUS
169556767	https://volunteer.ala.org.au/validate/task/169556767	Valid		system	Tile_011-032-000_0-000.jpg		2021-03-22 15:52:49	2021-03-22 17:09:35		NO		IN FOCUS
169556767	https://volunteer.ala.org.au/validate/task/169556767	Valid		system	Tile_011-032-000_0-000.jpg		2021-03-22 16:35:06	2021-03-22 17:09:35		NO		IN FOCUS
169556767	https://volunteer.ala.org.au/validate/task/169556767	Valid		system	Tile_011-032-000_0-000.jpg			2021-03-22 17:09:35		NO		IN FOCUS
169556767	https://volunteer.ala.org.au/validate/task/169556767	Valid		system	Tile_011-032-000_0-000.jpg		2021-03-22 17:09:34	2021-03-22 17:09:35		NO		IN FOCUS
169556772	https://volunteer.ala.org.au/validate/task/169556772	Valid		system	Tile_011-037-000_0-000.jpg		2021-03-22 17:12:46	2021-03-22 17:12:47		NO		IN FOCUS
169556772	https://volunteer.ala.org.au/validate/task/169556772	Valid		system	Tile_011-037-000_0-000.jpg			2021-03-22 17:12:47		NO		IN FOCUS
169556772	https://volunteer.ala.org.au/validate/task/169556772	Valid		system	Tile_011-037-000_0-000.jpg		2021-03-22 15:53:58	2021-03-22 17:12:47		NO		IN FOCUS
169556772	https://volunteer.ala.org.au/validate/task/169556772	Valid		system	Tile_011-037-000_0-000.jpg		2021-03-22 16:36:25	2021-03-22 17:12:47		NO		IN FOCUS
169556782	https://volunteer.ala.org.au/validate/task/169556782	Valid		system	Tile_011-047-000_0-000.jpg		2021-03-22 17:21:23	2021-03-22 17:21:23		NO		IN FOCUS
169556782	https://volunteer.ala.org.au/validate/task/169556782	Valid		system	Tile_011-047-000_0-000.jpg			2021-03-22 17:21:23		NO		IN FOCUS
169556782	https://volunteer.ala.org.au/validate/task/169556782	Valid		system	Tile_011-047-000_0-000.jpg		2021-03-22 15:55:41	2021-03-22 17:21:23		NO		IN FOCUS
169556782	https://volunteer.ala.org.au/validate/task/169556782	Valid		system	Tile_011-047-000_0-000.jpg		2021-03-22 16:39:35	2021-03-22 17:21:23		NO		IN FOCUS
169556783	https://volunteer.ala.org.au/validate/task/169556783	Valid		system	Tile_011-048-000_0-000.jpg		2021-03-22 16:39:51	2021-03-22 17:21:52		NO		IN FOCUS
169556783	https://volunteer.ala.org.au/validate/task/169556783	Valid		system	Tile_011-048-000_0-000.jpg		2021-03-22 15:56:02	2021-03-22 17:21:52		NO		IN FOCUS
169556783	https://volunteer.ala.org.au/validate/task/169556783	Valid		system	Tile_011-048-000_0-000.jpg			2021-03-22 17:21:52		NO		IN FOCUS
169556783	https://volunteer.ala.org.au/validate/task/169556783	Valid		system	Tile_011-048-000_0-000.jpg		2021-03-22 17:21:52	2021-03-22 17:21:52		NO		IN FOCUS
169556784	https://volunteer.ala.org.au/validate/task/169556784	Valid		system	Tile_011-049-000_0-000.jpg		2021-03-22 17:22:28	2021-03-22 17:22:28		NO		IN FOCUS
169556784	https://volunteer.ala.org.au/validate/task/169556784	Valid		system	Tile_011-049-000_0-000.jpg			2021-03-22 17:22:28		NO		IN FOCUS
169556784	https://volunteer.ala.org.au/validate/task/169556784	Valid		system	Tile_011-049-000_0-000.jpg		2021-03-22 16:40:03	2021-03-22 17:22:28		NO		IN FOCUS
169556784	https://volunteer.ala.org.au/validate/task/169556784	Valid		system	Tile_011-049-000_0-000.jpg		2021-03-22 15:56:24	2021-03-22 17:22:28		NO		IN FOCUS
169556786	https://volunteer.ala.org.au/validate/task/169556786	Valid		system	Tile_011-051-000_0-000.jpg			2021-03-22 17:23:45		NO		IN FOCUS
169556786	https://volunteer.ala.org.au/validate/task/169556786	Valid		system	Tile_011-051-000_0-000.jpg		2021-03-22 16:40:36	2021-03-22 17:23:45		NO		IN FOCUS
169556786	https://volunteer.ala.org.au/validate/task/169556786	Valid		system	Tile_011-051-000_0-000.jpg		2021-03-22 15:57:01	2021-03-22 17:23:45		NO		IN FOCUS
169556786	https://volunteer.ala.org.au/validate/task/169556786	Valid		system	Tile_011-051-000_0-000.jpg		2021-03-22 17:23:44	2021-03-22 17:23:45		NO		IN FOCUS
169556787	https://volunteer.ala.org.au/validate/task/169556787	Valid		system	Tile_011-052-000_0-000.jpg		2021-03-22 17:24:26	2021-03-22 17:24:26		NO		IN FOCUS
169556787	https://volunteer.ala.org.au/validate/task/169556787	Valid		system	Tile_011-052-000_0-000.jpg			2021-03-22 17:24:26		NO		IN FOCUS
169556787	https://volunteer.ala.org.au/validate/task/169556787	Valid		system	Tile_011-052-000_0-000.jpg		2021-03-22 16:40:52	2021-03-22 17:24:26		NO		IN FOCUS
169556787	https://volunteer.ala.org.au/validate/task/169556787	Valid		system	Tile_011-052-000_0-000.jpg		2021-03-22 15:57:51	2021-03-22 17:24:26		NO		IN FOCUS
169556791	https://volunteer.ala.org.au/validate/task/169556791	Valid		system	Tile_011-056-000_0-000.jpg		2021-03-22 17:26:44	2021-03-22 17:26:44		NO		IN FOCUS
169556791	https://volunteer.ala.org.au/validate/task/169556791	Valid		system	Tile_011-056-000_0-000.jpg		2021-03-22 16:41:58	2021-03-22 17:26:44		NO		IN FOCUS
169556791	https://volunteer.ala.org.au/validate/task/169556791	Valid		system	Tile_011-056-000_0-000.jpg			2021-03-22 17:26:44		NO		IN FOCUS
169556791	https://volunteer.ala.org.au/validate/task/169556791	Valid		system	Tile_011-056-000_0-000.jpg		2021-03-22 15:58:36	2021-03-22 17:26:44		NO		IN FOCUS
169555981	https://volunteer.ala.org.au/validate/task/169555981	Valid		system	Tile_010-060-000_0-000.jpg			2021-03-22 17:41:13		NO		IN FOCUS
169555981	https://volunteer.ala.org.au/validate/task/169555981	Valid		system	Tile_010-060-000_0-000.jpg		2021-03-22 17:41:13	2021-03-22 17:41:13		NO		IN FOCUS
169555981	https://volunteer.ala.org.au/validate/task/169555981	Valid		system	Tile_010-060-000_0-000.jpg		2021-03-22 16:19:59	2021-03-22 17:41:13		NO		IN FOCUS
169555981	https://volunteer.ala.org.au/validate/task/169555981	Valid		system	Tile_010-060-000_0-000.jpg		2021-03-22 16:44:26	2021-03-22 17:41:13		NO		IN FOCUS
169556743	https://volunteer.ala.org.au/validate/task/169556743	Valid		system	Tile_011-008-000_0-000.jpg		2021-03-22 16:27:33	2021-03-22 17:41:44		NO		IN FOCUS
169556743	https://volunteer.ala.org.au/validate/task/169556743	Valid		system	Tile_011-008-000_0-000.jpg			2021-03-22 17:41:44		NO		IN FOCUS
169556743	https://volunteer.ala.org.au/validate/task/169556743	Valid		system	Tile_011-008-000_0-000.jpg		2021-03-22 16:52:24	2021-03-22 17:41:44		NO		IN FOCUS
169556743	https://volunteer.ala.org.au/validate/task/169556743	Valid		system	Tile_011-008-000_0-000.jpg		2021-03-22 17:41:44	2021-03-22 17:41:44		NO		IN FOCUS
169556745	https://volunteer.ala.org.au/validate/task/169556745	Valid		system	Tile_011-010-000_0-000.jpg		2021-03-22 15:44:52	2021-03-22 17:42:02		NO		IN FOCUS
169556745	https://volunteer.ala.org.au/validate/task/169556745	Valid		system	Tile_011-010-000_0-000.jpg		2021-03-22 16:28:03	2021-03-22 17:42:02		NO		IN FOCUS
169556745	https://volunteer.ala.org.au/validate/task/169556745	Valid		system	Tile_011-010-000_0-000.jpg		2021-03-22 17:42:02	2021-03-22 17:42:02		NO		IN FOCUS
169556745	https://volunteer.ala.org.au/validate/task/169556745	Valid		system	Tile_011-010-000_0-000.jpg			2021-03-22 17:42:02		NO		IN FOCUS
169556745	https://volunteer.ala.org.au/validate/task/169556745	Valid		system	Tile_011-010-000_0-000.jpg		2021-03-22 16:54:21	2021-03-22 17:42:02	1	YES	EDGE	IN FOCUS		Unknown
169556746	https://volunteer.ala.org.au/validate/task/169556746	Valid		system	Tile_011-011-000_0-000.jpg		2021-03-22 16:55:14	2021-03-22 17:42:18		NO		IN FOCUS
169556746	https://volunteer.ala.org.au/validate/task/169556746	Valid		system	Tile_011-011-000_0-000.jpg		2021-03-22 16:28:26	2021-03-22 17:42:18		NO		IN FOCUS
169556746	https://volunteer.ala.org.au/validate/task/169556746	Valid		system	Tile_011-011-000_0-000.jpg			2021-03-22 17:42:18		NO		IN FOCUS
169556746	https://volunteer.ala.org.au/validate/task/169556746	Valid		system	Tile_011-011-000_0-000.jpg		2021-03-22 17:42:18	2021-03-22 17:42:18		NO		IN FOCUS
169556748	https://volunteer.ala.org.au/validate/task/169556748	Valid		system	Tile_011-013-000_0-000.jpg			2021-03-22 17:42:43		NO		IN FOCUS
169556748	https://volunteer.ala.org.au/validate/task/169556748	Valid		system	Tile_011-013-000_0-000.jpg		2021-03-22 16:29:03	2021-03-22 17:42:43		NO		IN FOCUS
169556748	https://volunteer.ala.org.au/validate/task/169556748	Valid		system	Tile_011-013-000_0-000.jpg		2021-03-22 17:42:43	2021-03-22 17:42:43		NO		IN FOCUS
169556748	https://volunteer.ala.org.au/validate/task/169556748	Valid		system	Tile_011-013-000_0-000.jpg		2021-03-22 16:56:19	2021-03-22 17:42:43		NO		IN FOCUS
169556751	https://volunteer.ala.org.au/validate/task/169556751	Valid		system	Tile_011-016-000_0-000.jpg		2021-03-22 16:58:47	2021-03-22 17:42:58		NO		IN FOCUS
169556751	https://volunteer.ala.org.au/validate/task/169556751	Valid		system	Tile_011-016-000_0-000.jpg		2021-03-22 17:42:58	2021-03-22 17:42:58		NO		IN FOCUS
169556751	https://volunteer.ala.org.au/validate/task/169556751	Valid		system	Tile_011-016-000_0-000.jpg			2021-03-22 17:42:58		NO		IN FOCUS
169556751	https://volunteer.ala.org.au/validate/task/169556751	Valid		system	Tile_011-016-000_0-000.jpg		2021-03-22 16:30:28	2021-03-22 17:42:58		NO		IN FOCUS
169556752	https://volunteer.ala.org.au/validate/task/169556752	Valid		system	Tile_011-017-000_0-000.jpg		2021-03-22 16:31:04	2021-03-22 17:43:10		NO		IN FOCUS
169556752	https://volunteer.ala.org.au/validate/task/169556752	Valid		system	Tile_011-017-000_0-000.jpg		2021-03-22 16:59:09	2021-03-22 17:43:10		NO		IN FOCUS
169556752	https://volunteer.ala.org.au/validate/task/169556752	Valid		system	Tile_011-017-000_0-000.jpg			2021-03-22 17:43:10		NO		IN FOCUS
169556752	https://volunteer.ala.org.au/validate/task/169556752	Valid		system	Tile_011-017-000_0-000.jpg		2021-03-22 17:43:10	2021-03-22 17:43:10		NO		IN FOCUS
169556753	https://volunteer.ala.org.au/validate/task/169556753	Valid		system	Tile_011-018-000_0-000.jpg		2021-03-22 17:43:21	2021-03-22 17:43:21		NO		IN FOCUS
169556753	https://volunteer.ala.org.au/validate/task/169556753	Valid		system	Tile_011-018-000_0-000.jpg			2021-03-22 17:43:21		NO		IN FOCUS
169556753	https://volunteer.ala.org.au/validate/task/169556753	Valid		system	Tile_011-018-000_0-000.jpg		2021-03-22 15:49:08	2021-03-22 17:43:21		NO		IN FOCUS
169556753	https://volunteer.ala.org.au/validate/task/169556753	Valid		system	Tile_011-018-000_0-000.jpg		2021-03-22 16:59:43	2021-03-22 17:43:21		NO		IN FOCUS
169556756	https://volunteer.ala.org.au/validate/task/169556756	Valid		system	Tile_011-021-000_0-000.jpg			2021-03-22 17:43:38		NO		IN FOCUS
169556756	https://volunteer.ala.org.au/validate/task/169556756	Valid		system	Tile_011-021-000_0-000.jpg		2021-03-22 17:43:38	2021-03-22 17:43:38		NO		IN FOCUS
169556756	https://volunteer.ala.org.au/validate/task/169556756	Valid		system	Tile_011-021-000_0-000.jpg		2021-03-22 17:01:57	2021-03-22 17:43:38		NO		IN FOCUS
169556756	https://volunteer.ala.org.au/validate/task/169556756	Valid		system	Tile_011-021-000_0-000.jpg		2021-03-22 16:31:51	2021-03-22 17:43:38		NO		IN FOCUS
169556757	https://volunteer.ala.org.au/validate/task/169556757	Valid		system	Tile_011-022-000_0-000.jpg		2021-03-22 16:32:05	2021-03-22 17:43:51		NO		IN FOCUS
169556757	https://volunteer.ala.org.au/validate/task/169556757	Valid		system	Tile_011-022-000_0-000.jpg			2021-03-22 17:43:51		NO		IN FOCUS
169556757	https://volunteer.ala.org.au/validate/task/169556757	Valid		system	Tile_011-022-000_0-000.jpg		2021-03-22 17:43:51	2021-03-22 17:43:51		NO		IN FOCUS
169556757	https://volunteer.ala.org.au/validate/task/169556757	Valid		system	Tile_011-022-000_0-000.jpg		2021-03-22 17:02:20	2021-03-22 17:43:51		NO		IN FOCUS
169556758	https://volunteer.ala.org.au/validate/task/169556758	Valid		system	Tile_011-023-000_0-000.jpg		2021-03-22 16:32:24	2021-03-22 17:44:04		NO		IN FOCUS
169556758	https://volunteer.ala.org.au/validate/task/169556758	Valid		system	Tile_011-023-000_0-000.jpg			2021-03-22 17:44:04		NO		IN FOCUS
169556758	https://volunteer.ala.org.au/validate/task/169556758	Valid		system	Tile_011-023-000_0-000.jpg		2021-03-22 17:44:03	2021-03-22 17:44:04		NO		IN FOCUS
169556758	https://volunteer.ala.org.au/validate/task/169556758	Valid		system	Tile_011-023-000_0-000.jpg		2021-03-22 17:02:55	2021-03-22 17:44:04		NO		IN FOCUS
169556759	https://volunteer.ala.org.au/validate/task/169556759	Valid		system	Tile_011-024-000_0-000.jpg		2021-03-22 16:32:43	2021-03-22 17:44:16		NO		IN FOCUS
169556759	https://volunteer.ala.org.au/validate/task/169556759	Valid		system	Tile_011-024-000_0-000.jpg		2021-03-22 17:44:16	2021-03-22 17:44:16		NO		IN FOCUS
169556759	https://volunteer.ala.org.au/validate/task/169556759	Valid		system	Tile_011-024-000_0-000.jpg		2021-03-22 17:03:32	2021-03-22 17:44:16		NO		IN FOCUS
169556759	https://volunteer.ala.org.au/validate/task/169556759	Valid		system	Tile_011-024-000_0-000.jpg			2021-03-22 17:44:16		NO		IN FOCUS
169556766	https://volunteer.ala.org.au/validate/task/169556766	Valid		system	Tile_011-031-000_0-000.jpg		2021-03-22 17:08:56	2021-03-22 17:44:50		NO		IN FOCUS
169556766	https://volunteer.ala.org.au/validate/task/169556766	Valid		system	Tile_011-031-000_0-000.jpg			2021-03-22 17:44:50		NO		IN FOCUS
169556766	https://volunteer.ala.org.au/validate/task/169556766	Valid		system	Tile_011-031-000_0-000.jpg		2021-03-22 17:44:49	2021-03-22 17:44:50		NO		IN FOCUS
169556766	https://volunteer.ala.org.au/validate/task/169556766	Valid		system	Tile_011-031-000_0-000.jpg		2021-03-22 16:34:43	2021-03-22 17:44:50		NO		IN FOCUS
169556774	https://volunteer.ala.org.au/validate/task/169556774	Valid		system	Tile_011-039-000_0-000.jpg		2021-03-22 16:37:07	2021-03-22 17:45:58		NO		IN FOCUS
169556774	https://volunteer.ala.org.au/validate/task/169556774	Valid		system	Tile_011-039-000_0-000.jpg		2021-03-22 17:14:35	2021-03-22 17:45:58		NO		IN FOCUS
169556774	https://volunteer.ala.org.au/validate/task/169556774	Valid		system	Tile_011-039-000_0-000.jpg		2021-03-22 17:45:57	2021-03-22 17:45:58		NO		IN FOCUS
169556774	https://volunteer.ala.org.au/validate/task/169556774	Valid		system	Tile_011-039-000_0-000.jpg			2021-03-22 17:45:58		NO		IN FOCUS
169556792	https://volunteer.ala.org.au/validate/task/169556792	Valid		system	Tile_011-057-000_0-000.jpg		2021-03-22 16:42:14	2021-03-22 17:46:57		NO		IN FOCUS
169556792	https://volunteer.ala.org.au/validate/task/169556792	Valid		system	Tile_011-057-000_0-000.jpg			2021-03-22 17:46:57		NO		IN FOCUS
169556792	https://volunteer.ala.org.au/validate/task/169556792	Valid		system	Tile_011-057-000_0-000.jpg		2021-03-22 17:27:51	2021-03-22 17:46:57		NO		IN FOCUS
169556792	https://volunteer.ala.org.au/validate/task/169556792	Valid		system	Tile_011-057-000_0-000.jpg		2021-03-22 17:46:57	2021-03-22 17:46:57		NO		IN FOCUS
169556797	https://volunteer.ala.org.au/validate/task/169556797	Valid		system	Tile_012-002-000_0-000.jpg		2021-03-22 18:31:59	2021-03-22 18:31:59		NO		IN FOCUS
169556797	https://volunteer.ala.org.au/validate/task/169556797	Valid		system	Tile_012-002-000_0-000.jpg			2021-03-22 18:31:59		NO		IN FOCUS
169556797	https://volunteer.ala.org.au/validate/task/169556797	Valid		system	Tile_012-002-000_0-000.jpg		2021-03-22 16:44:14	2021-03-22 18:31:59		NO		IN FOCUS
169556797	https://volunteer.ala.org.au/validate/task/169556797	Valid		system	Tile_012-002-000_0-000.jpg		2021-03-22 17:47:33	2021-03-22 18:31:59		NO		IN FOCUS
169556798	https://volunteer.ala.org.au/validate/task/169556798	Valid		system	Tile_012-003-000_0-000.jpg		2021-03-22 17:47:48	2021-03-22 18:32:40		NO		IN FOCUS
169556798	https://volunteer.ala.org.au/validate/task/169556798	Valid		system	Tile_012-003-000_0-000.jpg		2021-03-22 18:32:39	2021-03-22 18:32:40		NO		IN FOCUS
169556798	https://volunteer.ala.org.au/validate/task/169556798	Valid		system	Tile_012-003-000_0-000.jpg		2021-03-22 16:44:32	2021-03-22 18:32:40		NO		IN FOCUS
169556798	https://volunteer.ala.org.au/validate/task/169556798	Valid		system	Tile_012-003-000_0-000.jpg			2021-03-22 18:32:40		NO		IN FOCUS
169556799	https://volunteer.ala.org.au/validate/task/169556799	Valid		system	Tile_012-004-000_0-000.jpg		2021-03-22 18:33:00	2021-03-22 18:33:02		NO		IN FOCUS
169556799	https://volunteer.ala.org.au/validate/task/169556799	Valid		system	Tile_012-004-000_0-000.jpg			2021-03-22 18:33:02		NO		IN FOCUS
169556799	https://volunteer.ala.org.au/validate/task/169556799	Valid		system	Tile_012-004-000_0-000.jpg		2021-03-22 17:48:03	2021-03-22 18:33:02		NO		IN FOCUS
169556799	https://volunteer.ala.org.au/validate/task/169556799	Valid		system	Tile_012-004-000_0-000.jpg		2021-03-22 16:44:53	2021-03-22 18:33:02		NO		IN FOCUS
169556801	https://volunteer.ala.org.au/validate/task/169556801	Valid		system	Tile_012-006-000_0-000.jpg			2021-03-22 18:34:18		NO		IN FOCUS
169556801	https://volunteer.ala.org.au/validate/task/169556801	Valid		system	Tile_012-006-000_0-000.jpg		2021-03-22 18:34:17	2021-03-22 18:34:18		NO		IN FOCUS
169556801	https://volunteer.ala.org.au/validate/task/169556801	Valid		system	Tile_012-006-000_0-000.jpg		2021-03-22 16:45:25	2021-03-22 18:34:18		NO		IN FOCUS
169556801	https://volunteer.ala.org.au/validate/task/169556801	Valid		system	Tile_012-006-000_0-000.jpg		2021-03-22 17:48:38	2021-03-22 18:34:18		NO		IN FOCUS
169556803	https://volunteer.ala.org.au/validate/task/169556803	Valid		system	Tile_012-008-000_0-000.jpg		2021-03-22 16:46:26	2021-03-22 18:36:11		NO		IN FOCUS
169556803	https://volunteer.ala.org.au/validate/task/169556803	Valid		system	Tile_012-008-000_0-000.jpg		2021-03-22 17:48:55	2021-03-22 18:36:11		NO		IN FOCUS
169556803	https://volunteer.ala.org.au/validate/task/169556803	Valid		system	Tile_012-008-000_0-000.jpg			2021-03-22 18:36:11		NO		IN FOCUS
169556803	https://volunteer.ala.org.au/validate/task/169556803	Valid		system	Tile_012-008-000_0-000.jpg		2021-03-22 18:36:11	2021-03-22 18:36:11		NO		IN FOCUS
169556807	https://volunteer.ala.org.au/validate/task/169556807	Valid		system	Tile_012-012-000_0-000.jpg			2021-03-22 18:38:28		NO		IN FOCUS
169556807	https://volunteer.ala.org.au/validate/task/169556807	Valid		system	Tile_012-012-000_0-000.jpg		2021-03-22 17:49:18	2021-03-22 18:38:28		NO		IN FOCUS
169556807	https://volunteer.ala.org.au/validate/task/169556807	Valid		system	Tile_012-012-000_0-000.jpg		2021-03-22 18:38:27	2021-03-22 18:38:28		NO		IN FOCUS
169556807	https://volunteer.ala.org.au/validate/task/169556807	Valid		system	Tile_012-012-000_0-000.jpg		2021-03-22 16:53:23	2021-03-22 18:38:28		NO		IN FOCUS
169556808	https://volunteer.ala.org.au/validate/task/169556808	Valid		system	Tile_012-013-000_0-000.jpg		2021-03-22 16:54:09	2021-03-22 18:38:53		NO		IN FOCUS
169556808	https://volunteer.ala.org.au/validate/task/169556808	Valid		system	Tile_012-013-000_0-000.jpg		2021-03-22 17:49:36	2021-03-22 18:38:53		NO		IN FOCUS
169556808	https://volunteer.ala.org.au/validate/task/169556808	Valid		system	Tile_012-013-000_0-000.jpg			2021-03-22 18:38:53		NO		IN FOCUS
169556808	https://volunteer.ala.org.au/validate/task/169556808	Valid		system	Tile_012-013-000_0-000.jpg		2021-03-22 18:38:53	2021-03-22 18:38:53		NO		IN FOCUS
169556816	https://volunteer.ala.org.au/validate/task/169556816	Valid		system	Tile_012-021-000_0-000.jpg			2021-03-22 18:42:34		NO		IN FOCUS
169556816	https://volunteer.ala.org.au/validate/task/169556816	Valid		system	Tile_012-021-000_0-000.jpg		2021-03-22 17:50:39	2021-03-22 18:42:34		NO		IN FOCUS
169556816	https://volunteer.ala.org.au/validate/task/169556816	Valid		system	Tile_012-021-000_0-000.jpg		2021-03-22 17:01:52	2021-03-22 18:42:34		NO		IN FOCUS
169556816	https://volunteer.ala.org.au/validate/task/169556816	Valid		system	Tile_012-021-000_0-000.jpg		2021-03-22 18:42:34	2021-03-22 18:42:34		NO		IN FOCUS
169556819	https://volunteer.ala.org.au/validate/task/169556819	Valid		system	Tile_012-024-000_0-000.jpg		2021-03-22 17:50:58	2021-03-22 18:43:47		NO		IN FOCUS
169556819	https://volunteer.ala.org.au/validate/task/169556819	Valid		system	Tile_012-024-000_0-000.jpg		2021-03-22 17:04:12	2021-03-22 18:43:47		NO		IN FOCUS
169556819	https://volunteer.ala.org.au/validate/task/169556819	Valid		system	Tile_012-024-000_0-000.jpg			2021-03-22 18:43:47		NO		IN FOCUS
169556819	https://volunteer.ala.org.au/validate/task/169556819	Valid		system	Tile_012-024-000_0-000.jpg		2021-03-22 18:43:47	2021-03-22 18:43:47		NO		IN FOCUS
169556796	https://volunteer.ala.org.au/validate/task/169556796	Valid		system	Tile_012-001-000_0-000.jpg		2021-03-22 16:44:00	2021-03-22 18:53:16		NO		IN FOCUS
169556796	https://volunteer.ala.org.au/validate/task/169556796	Valid		system	Tile_012-001-000_0-000.jpg		2021-03-22 18:53:16	2021-03-22 18:53:16		NO		IN FOCUS
169556796	https://volunteer.ala.org.au/validate/task/169556796	Valid		system	Tile_012-001-000_0-000.jpg		2021-03-22 18:31:36	2021-03-22 18:53:16		NO		IN FOCUS
169556796	https://volunteer.ala.org.au/validate/task/169556796	Valid		system	Tile_012-001-000_0-000.jpg			2021-03-22 18:53:16		NO		IN FOCUS
169556800	https://volunteer.ala.org.au/validate/task/169556800	Valid		system	Tile_012-005-000_0-000.jpg			2021-03-22 18:53:26		NO		IN FOCUS
169556800	https://volunteer.ala.org.au/validate/task/169556800	Valid		system	Tile_012-005-000_0-000.jpg		2021-03-22 16:45:09	2021-03-22 18:53:26		NO		IN FOCUS
169556800	https://volunteer.ala.org.au/validate/task/169556800	Valid		system	Tile_012-005-000_0-000.jpg		2021-03-22 18:33:37	2021-03-22 18:53:26		NO		IN FOCUS
169556800	https://volunteer.ala.org.au/validate/task/169556800	Valid		system	Tile_012-005-000_0-000.jpg		2021-03-22 18:53:25	2021-03-22 18:53:26		NO		IN FOCUS
169556802	https://volunteer.ala.org.au/validate/task/169556802	Valid		system	Tile_012-007-000_0-000.jpg		2021-03-22 16:45:38	2021-03-22 18:53:35		NO		IN FOCUS
169556802	https://volunteer.ala.org.au/validate/task/169556802	Valid		system	Tile_012-007-000_0-000.jpg		2021-03-22 18:34:56	2021-03-22 18:53:35		NO		IN FOCUS
169556802	https://volunteer.ala.org.au/validate/task/169556802	Valid		system	Tile_012-007-000_0-000.jpg			2021-03-22 18:53:35		NO		IN FOCUS
169556802	https://volunteer.ala.org.au/validate/task/169556802	Valid		system	Tile_012-007-000_0-000.jpg		2021-03-22 18:53:35	2021-03-22 18:53:35		NO		IN FOCUS
169556804	https://volunteer.ala.org.au/validate/task/169556804	Valid		system	Tile_012-009-000_0-000.jpg			2021-03-22 18:53:46		NO		IN FOCUS
169556804	https://volunteer.ala.org.au/validate/task/169556804	Valid		system	Tile_012-009-000_0-000.jpg		2021-03-22 18:36:35	2021-03-22 18:53:46		NO		IN FOCUS
169556804	https://volunteer.ala.org.au/validate/task/169556804	Valid		system	Tile_012-009-000_0-000.jpg		2021-03-22 16:51:24	2021-03-22 18:53:46		NO		IN FOCUS
169556804	https://volunteer.ala.org.au/validate/task/169556804	Valid		system	Tile_012-009-000_0-000.jpg		2021-03-22 18:53:46	2021-03-22 18:53:46		NO		IN FOCUS
169556805	https://volunteer.ala.org.au/validate/task/169556805	Valid		system	Tile_012-010-000_0-000.jpg		2021-03-22 18:37:00	2021-03-22 18:53:56		NO		IN FOCUS
169556805	https://volunteer.ala.org.au/validate/task/169556805	Valid		system	Tile_012-010-000_0-000.jpg			2021-03-22 18:53:56		NO		IN FOCUS
169556805	https://volunteer.ala.org.au/validate/task/169556805	Valid		system	Tile_012-010-000_0-000.jpg		2021-03-22 18:53:56	2021-03-22 18:53:56		NO		IN FOCUS
169556805	https://volunteer.ala.org.au/validate/task/169556805	Valid		system	Tile_012-010-000_0-000.jpg		2021-03-22 16:52:23	2021-03-22 18:53:56		NO		IN FOCUS
169556810	https://volunteer.ala.org.au/validate/task/169556810	Valid		system	Tile_012-015-000_0-000.jpg		2021-03-22 16:54:47	2021-03-22 18:54:15		NO		IN FOCUS
169556810	https://volunteer.ala.org.au/validate/task/169556810	Valid		system	Tile_012-015-000_0-000.jpg			2021-03-22 18:54:15		NO		IN FOCUS
169556810	https://volunteer.ala.org.au/validate/task/169556810	Valid		system	Tile_012-015-000_0-000.jpg		2021-03-22 18:54:14	2021-03-22 18:54:15		NO		IN FOCUS
169556810	https://volunteer.ala.org.au/validate/task/169556810	Valid		system	Tile_012-015-000_0-000.jpg		2021-03-22 18:39:34	2021-03-22 18:54:15		NO		IN FOCUS
169556811	https://volunteer.ala.org.au/validate/task/169556811	Valid		system	Tile_012-016-000_0-000.jpg			2021-03-22 18:54:25		NO		IN FOCUS
169556811	https://volunteer.ala.org.au/validate/task/169556811	Valid		system	Tile_012-016-000_0-000.jpg		2021-03-22 16:55:18	2021-03-22 18:54:25		NO		IN FOCUS
169556811	https://volunteer.ala.org.au/validate/task/169556811	Valid		system	Tile_012-016-000_0-000.jpg		2021-03-22 18:40:06	2021-03-22 18:54:25		NO		IN FOCUS
169556811	https://volunteer.ala.org.au/validate/task/169556811	Valid		system	Tile_012-016-000_0-000.jpg		2021-03-22 18:54:23	2021-03-22 18:54:25		NO		IN FOCUS
169556813	https://volunteer.ala.org.au/validate/task/169556813	Valid		system	Tile_012-018-000_0-000.jpg		2021-03-22 18:54:38	2021-03-22 18:54:38		NO		IN FOCUS
169556813	https://volunteer.ala.org.au/validate/task/169556813	Valid		system	Tile_012-018-000_0-000.jpg		2021-03-22 16:58:17	2021-03-22 18:54:38		NO		IN FOCUS
169556813	https://volunteer.ala.org.au/validate/task/169556813	Valid		system	Tile_012-018-000_0-000.jpg			2021-03-22 18:54:38		NO		IN FOCUS
169556813	https://volunteer.ala.org.au/validate/task/169556813	Valid		system	Tile_012-018-000_0-000.jpg		2021-03-22 18:40:53	2021-03-22 18:54:38		NO		IN FOCUS
169556814	https://volunteer.ala.org.au/validate/task/169556814	Valid		system	Tile_012-019-000_0-000.jpg		2021-03-22 18:41:11	2021-03-22 18:54:48		NO		IN FOCUS
169556814	https://volunteer.ala.org.au/validate/task/169556814	Valid		system	Tile_012-019-000_0-000.jpg			2021-03-22 18:54:48		NO		IN FOCUS
169556814	https://volunteer.ala.org.au/validate/task/169556814	Valid		system	Tile_012-019-000_0-000.jpg		2021-03-22 16:59:29	2021-03-22 18:54:48		NO		IN FOCUS
169556814	https://volunteer.ala.org.au/validate/task/169556814	Valid		system	Tile_012-019-000_0-000.jpg		2021-03-22 18:54:48	2021-03-22 18:54:48		NO		IN FOCUS
169556817	https://volunteer.ala.org.au/validate/task/169556817	Valid		system	Tile_012-022-000_0-000.jpg		2021-03-22 18:55:05	2021-03-22 18:55:06		NO		IN FOCUS
169556817	https://volunteer.ala.org.au/validate/task/169556817	Valid		system	Tile_012-022-000_0-000.jpg		2021-03-22 18:42:58	2021-03-22 18:55:06		NO		IN FOCUS
169556817	https://volunteer.ala.org.au/validate/task/169556817	Valid		system	Tile_012-022-000_0-000.jpg		2021-03-22 17:02:35	2021-03-22 18:55:06		NO		IN FOCUS
169556817	https://volunteer.ala.org.au/validate/task/169556817	Valid		system	Tile_012-022-000_0-000.jpg			2021-03-22 18:55:06		NO		IN FOCUS
169556820	https://volunteer.ala.org.au/validate/task/169556820	Valid		system	Tile_012-025-000_0-000.jpg		2021-03-22 18:55:22	2021-03-22 18:55:23		NO		IN FOCUS
169556820	https://volunteer.ala.org.au/validate/task/169556820	Valid		system	Tile_012-025-000_0-000.jpg		2021-03-22 18:44:11	2021-03-22 18:55:23		NO		IN FOCUS
169556820	https://volunteer.ala.org.au/validate/task/169556820	Valid		system	Tile_012-025-000_0-000.jpg		2021-03-22 17:05:26	2021-03-22 18:55:23		NO		IN FOCUS
169556820	https://volunteer.ala.org.au/validate/task/169556820	Valid		system	Tile_012-025-000_0-000.jpg			2021-03-22 18:55:23		NO		IN FOCUS
169556824	https://volunteer.ala.org.au/validate/task/169556824	Valid		system	Tile_012-029-000_0-000.jpg		2021-03-22 17:08:13	2021-03-22 18:56:26		NO		IN FOCUS
169556824	https://volunteer.ala.org.au/validate/task/169556824	Valid		system	Tile_012-029-000_0-000.jpg		2021-03-22 18:46:08	2021-03-22 18:56:26		NO		IN FOCUS
169556824	https://volunteer.ala.org.au/validate/task/169556824	Valid		system	Tile_012-029-000_0-000.jpg		2021-03-22 18:56:26	2021-03-22 18:56:26		NO		IN FOCUS
169556824	https://volunteer.ala.org.au/validate/task/169556824	Valid		system	Tile_012-029-000_0-000.jpg			2021-03-22 18:56:26		NO		IN FOCUS
169556825	https://volunteer.ala.org.au/validate/task/169556825	Valid		system	Tile_012-030-000_0-000.jpg		2021-03-22 18:56:37	2021-03-22 18:56:37		NO		IN FOCUS
169556825	https://volunteer.ala.org.au/validate/task/169556825	Valid		system	Tile_012-030-000_0-000.jpg			2021-03-22 18:56:37		NO		IN FOCUS
169556825	https://volunteer.ala.org.au/validate/task/169556825	Valid		system	Tile_012-030-000_0-000.jpg		2021-03-22 18:46:29	2021-03-22 18:56:37		NO		IN FOCUS
169556825	https://volunteer.ala.org.au/validate/task/169556825	Valid		system	Tile_012-030-000_0-000.jpg		2021-03-22 17:08:50	2021-03-22 18:56:37		NO		IN FOCUS
169556827	https://volunteer.ala.org.au/validate/task/169556827	Valid		system	Tile_012-032-000_0-000.jpg		2021-03-22 17:10:34	2021-03-22 18:56:53		NO		IN FOCUS
169556827	https://volunteer.ala.org.au/validate/task/169556827	Valid		system	Tile_012-032-000_0-000.jpg		2021-03-22 18:47:10	2021-03-22 18:56:53		NO		IN FOCUS
169556827	https://volunteer.ala.org.au/validate/task/169556827	Valid		system	Tile_012-032-000_0-000.jpg		2021-03-22 18:56:51	2021-03-22 18:56:53		NO		IN FOCUS
169556827	https://volunteer.ala.org.au/validate/task/169556827	Valid		system	Tile_012-032-000_0-000.jpg			2021-03-22 18:56:53		NO		IN FOCUS
169556828	https://volunteer.ala.org.au/validate/task/169556828	Valid		system	Tile_012-033-000_0-000.jpg		2021-03-22 18:57:04	2021-03-22 18:57:04		NO		IN FOCUS
169556828	https://volunteer.ala.org.au/validate/task/169556828	Valid		system	Tile_012-033-000_0-000.jpg			2021-03-22 18:57:04		NO		IN FOCUS
169556828	https://volunteer.ala.org.au/validate/task/169556828	Valid		system	Tile_012-033-000_0-000.jpg		2021-03-22 17:11:19	2021-03-22 18:57:04		NO		IN FOCUS
169556828	https://volunteer.ala.org.au/validate/task/169556828	Valid		system	Tile_012-033-000_0-000.jpg		2021-03-22 18:47:31	2021-03-22 18:57:04		NO		IN FOCUS
169556829	https://volunteer.ala.org.au/validate/task/169556829	Valid		system	Tile_012-034-000_0-000.jpg		2021-03-22 18:57:17	2021-03-22 18:57:17		NO		IN FOCUS
169556829	https://volunteer.ala.org.au/validate/task/169556829	Valid		system	Tile_012-034-000_0-000.jpg		2021-03-22 17:12:06	2021-03-22 18:57:17		NO		IN FOCUS
169556829	https://volunteer.ala.org.au/validate/task/169556829	Valid		system	Tile_012-034-000_0-000.jpg		2021-03-22 18:47:55	2021-03-22 18:57:17		NO		IN FOCUS
169556829	https://volunteer.ala.org.au/validate/task/169556829	Valid		system	Tile_012-034-000_0-000.jpg			2021-03-22 18:57:17		NO		IN FOCUS
169556830	https://volunteer.ala.org.au/validate/task/169556830	Valid		system	Tile_012-035-000_0-000.jpg			2021-03-22 18:57:26		NO		IN FOCUS
169556830	https://volunteer.ala.org.au/validate/task/169556830	Valid		system	Tile_012-035-000_0-000.jpg		2021-03-22 18:48:19	2021-03-22 18:57:26		NO		IN FOCUS
169556830	https://volunteer.ala.org.au/validate/task/169556830	Valid		system	Tile_012-035-000_0-000.jpg		2021-03-22 18:57:26	2021-03-22 18:57:26		NO		IN FOCUS
169556830	https://volunteer.ala.org.au/validate/task/169556830	Valid		system	Tile_012-035-000_0-000.jpg		2021-03-22 17:12:38	2021-03-22 18:57:26		NO		IN FOCUS
169556831	https://volunteer.ala.org.au/validate/task/169556831	Valid		system	Tile_012-036-000_0-000.jpg		2021-03-22 17:16:07	2021-03-22 18:57:37		NO		IN FOCUS
169556831	https://volunteer.ala.org.au/validate/task/169556831	Valid		system	Tile_012-036-000_0-000.jpg		2021-03-22 18:48:49	2021-03-22 18:57:37		NO		IN FOCUS
169556831	https://volunteer.ala.org.au/validate/task/169556831	Valid		system	Tile_012-036-000_0-000.jpg		2021-03-22 18:57:37	2021-03-22 18:57:37		NO		IN FOCUS
169556831	https://volunteer.ala.org.au/validate/task/169556831	Valid		system	Tile_012-036-000_0-000.jpg			2021-03-22 18:57:37		NO		IN FOCUS
169556832	https://volunteer.ala.org.au/validate/task/169556832	Valid		system	Tile_012-037-000_0-000.jpg		2021-03-22 18:57:46	2021-03-22 18:57:46		NO		IN FOCUS
169556832	https://volunteer.ala.org.au/validate/task/169556832	Valid		system	Tile_012-037-000_0-000.jpg		2021-03-22 18:49:13	2021-03-22 18:57:46		NO		IN FOCUS
169556832	https://volunteer.ala.org.au/validate/task/169556832	Valid		system	Tile_012-037-000_0-000.jpg			2021-03-22 18:57:46		NO		IN FOCUS
169556832	https://volunteer.ala.org.au/validate/task/169556832	Valid		system	Tile_012-037-000_0-000.jpg		2021-03-22 17:16:38	2021-03-22 18:57:46		NO		IN FOCUS
169556833	https://volunteer.ala.org.au/validate/task/169556833	Valid		system	Tile_012-038-000_0-000.jpg		2021-03-22 17:17:40	2021-03-22 18:57:55		NO		IN FOCUS
169556833	https://volunteer.ala.org.au/validate/task/169556833	Valid		system	Tile_012-038-000_0-000.jpg		2021-03-22 18:49:58	2021-03-22 18:57:55		NO		IN FOCUS
169556833	https://volunteer.ala.org.au/validate/task/169556833	Valid		system	Tile_012-038-000_0-000.jpg			2021-03-22 18:57:55		NO		IN FOCUS
169556833	https://volunteer.ala.org.au/validate/task/169556833	Valid		system	Tile_012-038-000_0-000.jpg		2021-03-22 18:57:55	2021-03-22 18:57:55		NO		IN FOCUS
169556834	https://volunteer.ala.org.au/validate/task/169556834	Valid		system	Tile_012-039-000_0-000.jpg		2021-03-22 18:50:27	2021-03-22 18:58:08		NO		IN FOCUS
169556834	https://volunteer.ala.org.au/validate/task/169556834	Valid		system	Tile_012-039-000_0-000.jpg			2021-03-22 18:58:08		NO		IN FOCUS
169556834	https://volunteer.ala.org.au/validate/task/169556834	Valid		system	Tile_012-039-000_0-000.jpg		2021-03-22 18:58:06	2021-03-22 18:58:08		NO		IN FOCUS
169556834	https://volunteer.ala.org.au/validate/task/169556834	Valid		system	Tile_012-039-000_0-000.jpg		2021-03-22 17:19:02	2021-03-22 18:58:08		NO		IN FOCUS
169556835	https://volunteer.ala.org.au/validate/task/169556835	Valid		system	Tile_012-040-000_0-000.jpg		2021-03-22 18:50:47	2021-03-22 18:58:16		NO		IN FOCUS
169556835	https://volunteer.ala.org.au/validate/task/169556835	Valid		system	Tile_012-040-000_0-000.jpg		2021-03-22 18:58:16	2021-03-22 18:58:16		NO		IN FOCUS
169556835	https://volunteer.ala.org.au/validate/task/169556835	Valid		system	Tile_012-040-000_0-000.jpg			2021-03-22 18:58:16		NO		IN FOCUS
169556835	https://volunteer.ala.org.au/validate/task/169556835	Valid		system	Tile_012-040-000_0-000.jpg		2021-03-22 17:21:12	2021-03-22 18:58:16		NO		IN FOCUS
169556836	https://volunteer.ala.org.au/validate/task/169556836	Valid		system	Tile_012-041-000_0-000.jpg		2021-03-22 17:22:28	2021-03-22 18:58:26		NO		IN FOCUS
169556836	https://volunteer.ala.org.au/validate/task/169556836	Valid		system	Tile_012-041-000_0-000.jpg		2021-03-22 18:51:08	2021-03-22 18:58:26		NO		IN FOCUS
169556836	https://volunteer.ala.org.au/validate/task/169556836	Valid		system	Tile_012-041-000_0-000.jpg		2021-03-22 18:58:26	2021-03-22 18:58:26		NO		IN FOCUS
169556836	https://volunteer.ala.org.au/validate/task/169556836	Valid		system	Tile_012-041-000_0-000.jpg			2021-03-22 18:58:26		NO		IN FOCUS
169556837	https://volunteer.ala.org.au/validate/task/169556837	Valid		system	Tile_012-042-000_0-000.jpg			2021-03-22 18:58:36		NO		IN FOCUS
169556837	https://volunteer.ala.org.au/validate/task/169556837	Valid		system	Tile_012-042-000_0-000.jpg		2021-03-22 18:58:36	2021-03-22 18:58:36		NO		IN FOCUS
169556837	https://volunteer.ala.org.au/validate/task/169556837	Valid		system	Tile_012-042-000_0-000.jpg		2021-03-22 17:23:59	2021-03-22 18:58:36		NO		IN FOCUS
169556837	https://volunteer.ala.org.au/validate/task/169556837	Valid		system	Tile_012-042-000_0-000.jpg		2021-03-22 18:51:32	2021-03-22 18:58:36		NO		IN FOCUS
169556838	https://volunteer.ala.org.au/validate/task/169556838	Valid		system	Tile_012-043-000_0-000.jpg		2021-03-22 18:51:55	2021-03-22 18:58:46		NO		IN FOCUS
169556838	https://volunteer.ala.org.au/validate/task/169556838	Valid		system	Tile_012-043-000_0-000.jpg		2021-03-22 17:24:47	2021-03-22 18:58:46		NO		IN FOCUS
169556838	https://volunteer.ala.org.au/validate/task/169556838	Valid		system	Tile_012-043-000_0-000.jpg		2021-03-22 18:58:45	2021-03-22 18:58:46		NO		IN FOCUS
169556838	https://volunteer.ala.org.au/validate/task/169556838	Valid		system	Tile_012-043-000_0-000.jpg			2021-03-22 18:58:46		NO		IN FOCUS
169556839	https://volunteer.ala.org.au/validate/task/169556839	Valid		system	Tile_012-044-000_0-000.jpg			2021-03-22 18:58:55		NO		IN FOCUS
169556839	https://volunteer.ala.org.au/validate/task/169556839	Valid		system	Tile_012-044-000_0-000.jpg		2021-03-22 18:58:55	2021-03-22 18:58:55		NO		IN FOCUS
169556839	https://volunteer.ala.org.au/validate/task/169556839	Valid		system	Tile_012-044-000_0-000.jpg		2021-03-22 18:52:18	2021-03-22 18:58:55		NO		IN FOCUS
169556839	https://volunteer.ala.org.au/validate/task/169556839	Valid		system	Tile_012-044-000_0-000.jpg		2021-03-22 17:25:23	2021-03-22 18:58:55		NO		IN FOCUS
169556841	https://volunteer.ala.org.au/validate/task/169556841	Valid		system	Tile_012-046-000_0-000.jpg		2021-03-22 19:07:20	2021-03-22 19:07:21		NO		IN FOCUS
169556841	https://volunteer.ala.org.au/validate/task/169556841	Valid		system	Tile_012-046-000_0-000.jpg			2021-03-22 19:07:21		NO		IN FOCUS
169556841	https://volunteer.ala.org.au/validate/task/169556841	Valid		system	Tile_012-046-000_0-000.jpg		2021-03-22 17:27:14	2021-03-22 19:07:21		NO		IN FOCUS
169556841	https://volunteer.ala.org.au/validate/task/169556841	Valid		system	Tile_012-046-000_0-000.jpg		2021-03-22 18:55:11	2021-03-22 19:07:21		NO		IN FOCUS
169556842	https://volunteer.ala.org.au/validate/task/169556842	Valid		system	Tile_012-047-000_0-000.jpg		2021-03-22 18:55:34	2021-03-22 19:07:33		NO		IN FOCUS
169556842	https://volunteer.ala.org.au/validate/task/169556842	Valid		system	Tile_012-047-000_0-000.jpg		2021-03-22 19:07:33	2021-03-22 19:07:33		NO		IN FOCUS
169556842	https://volunteer.ala.org.au/validate/task/169556842	Valid		system	Tile_012-047-000_0-000.jpg			2021-03-22 19:07:33		NO		IN FOCUS
169556842	https://volunteer.ala.org.au/validate/task/169556842	Valid		system	Tile_012-047-000_0-000.jpg		2021-03-22 17:27:54	2021-03-22 19:07:33		NO		IN FOCUS
169556843	https://volunteer.ala.org.au/validate/task/169556843	Valid		system	Tile_012-048-000_0-000.jpg		2021-03-22 19:07:45	2021-03-22 19:07:46		NO		IN FOCUS
169556843	https://volunteer.ala.org.au/validate/task/169556843	Valid		system	Tile_012-048-000_0-000.jpg			2021-03-22 19:07:46		NO		IN FOCUS
169556843	https://volunteer.ala.org.au/validate/task/169556843	Valid		system	Tile_012-048-000_0-000.jpg		2021-03-22 18:55:53	2021-03-22 19:07:46		NO		IN FOCUS
169556843	https://volunteer.ala.org.au/validate/task/169556843	Valid		system	Tile_012-048-000_0-000.jpg		2021-03-22 17:28:43	2021-03-22 19:07:46		NO		IN FOCUS
169556845	https://volunteer.ala.org.au/validate/task/169556845	Valid		system	Tile_012-050-000_0-000.jpg		2021-03-22 18:56:36	2021-03-22 19:07:57		NO		IN FOCUS
169556845	https://volunteer.ala.org.au/validate/task/169556845	Valid		system	Tile_012-050-000_0-000.jpg			2021-03-22 19:07:57		NO		IN FOCUS
169556845	https://volunteer.ala.org.au/validate/task/169556845	Valid		system	Tile_012-050-000_0-000.jpg		2021-03-22 19:07:57	2021-03-22 19:07:57		NO		IN FOCUS
169556845	https://volunteer.ala.org.au/validate/task/169556845	Valid		system	Tile_012-050-000_0-000.jpg		2021-03-22 17:30:05	2021-03-22 19:07:57		NO		IN FOCUS
169556847	https://volunteer.ala.org.au/validate/task/169556847	Valid		system	Tile_012-052-000_0-000.jpg		2021-03-22 18:58:12	2021-03-22 19:08:48		NO		IN FOCUS
169556847	https://volunteer.ala.org.au/validate/task/169556847	Valid		system	Tile_012-052-000_0-000.jpg			2021-03-22 19:08:48		NO		IN FOCUS
169556847	https://volunteer.ala.org.au/validate/task/169556847	Valid		system	Tile_012-052-000_0-000.jpg		2021-03-22 19:08:48	2021-03-22 19:08:48		NO		IN FOCUS
169556847	https://volunteer.ala.org.au/validate/task/169556847	Valid		system	Tile_012-052-000_0-000.jpg		2021-03-22 17:31:06	2021-03-22 19:08:48		NO		IN FOCUS
169556848	https://volunteer.ala.org.au/validate/task/169556848	Valid		system	Tile_012-053-000_0-000.jpg		2021-03-22 18:58:31	2021-03-22 19:08:58		NO		IN FOCUS
169556848	https://volunteer.ala.org.au/validate/task/169556848	Valid		system	Tile_012-053-000_0-000.jpg		2021-03-22 17:31:34	2021-03-22 19:08:58		NO		IN FOCUS
169556848	https://volunteer.ala.org.au/validate/task/169556848	Valid		system	Tile_012-053-000_0-000.jpg			2021-03-22 19:08:58		NO		IN FOCUS
169556848	https://volunteer.ala.org.au/validate/task/169556848	Valid		system	Tile_012-053-000_0-000.jpg		2021-03-22 19:08:58	2021-03-22 19:08:58		NO		IN FOCUS
169556849	https://volunteer.ala.org.au/validate/task/169556849	Valid		system	Tile_012-054-000_0-000.jpg		2021-03-22 18:58:59	2021-03-22 19:09:10		NO		IN FOCUS
169556849	https://volunteer.ala.org.au/validate/task/169556849	Valid		system	Tile_012-054-000_0-000.jpg		2021-03-22 17:32:15	2021-03-22 19:09:10		NO		IN FOCUS
169556849	https://volunteer.ala.org.au/validate/task/169556849	Valid		system	Tile_012-054-000_0-000.jpg		2021-03-22 19:09:10	2021-03-22 19:09:10		NO		IN FOCUS
169556849	https://volunteer.ala.org.au/validate/task/169556849	Valid		system	Tile_012-054-000_0-000.jpg			2021-03-22 19:09:10		NO		IN FOCUS
169556850	https://volunteer.ala.org.au/validate/task/169556850	Valid		system	Tile_012-055-000_0-000.jpg		2021-03-22 19:09:22	2021-03-22 19:09:22		NO		IN FOCUS
169556850	https://volunteer.ala.org.au/validate/task/169556850	Valid		system	Tile_012-055-000_0-000.jpg			2021-03-22 19:09:22		NO		IN FOCUS
169556850	https://volunteer.ala.org.au/validate/task/169556850	Valid		system	Tile_012-055-000_0-000.jpg		2021-03-22 18:59:22	2021-03-22 19:09:22		NO		IN FOCUS
169556850	https://volunteer.ala.org.au/validate/task/169556850	Valid		system	Tile_012-055-000_0-000.jpg		2021-03-22 17:32:52	2021-03-22 19:09:22		NO		IN FOCUS
169556852	https://volunteer.ala.org.au/validate/task/169556852	Valid		system	Tile_012-057-000_0-000.jpg			2021-03-22 19:09:43		NO		IN FOCUS
169556852	https://volunteer.ala.org.au/validate/task/169556852	Valid		system	Tile_012-057-000_0-000.jpg		2021-03-22 18:59:58	2021-03-22 19:09:43		NO		IN FOCUS
169556852	https://volunteer.ala.org.au/validate/task/169556852	Valid		system	Tile_012-057-000_0-000.jpg		2021-03-22 17:33:40	2021-03-22 19:09:43		NO		IN FOCUS
169556852	https://volunteer.ala.org.au/validate/task/169556852	Valid		system	Tile_012-057-000_0-000.jpg		2021-03-22 19:09:43	2021-03-22 19:09:43		NO		IN FOCUS
169556853	https://volunteer.ala.org.au/validate/task/169556853	Valid		system	Tile_012-058-000_0-000.jpg		2021-03-22 19:09:56	2021-03-22 19:09:56		NO		IN FOCUS
169556853	https://volunteer.ala.org.au/validate/task/169556853	Valid		system	Tile_012-058-000_0-000.jpg			2021-03-22 19:09:56		NO		IN FOCUS
169556853	https://volunteer.ala.org.au/validate/task/169556853	Valid		system	Tile_012-058-000_0-000.jpg		2021-03-22 19:01:08	2021-03-22 19:09:56		NO		IN FOCUS
169556853	https://volunteer.ala.org.au/validate/task/169556853	Valid		system	Tile_012-058-000_0-000.jpg		2021-03-22 17:34:21	2021-03-22 19:09:56		NO		IN FOCUS
169556854	https://volunteer.ala.org.au/validate/task/169556854	Valid		system	Tile_012-059-000_0-000.jpg		2021-03-22 19:01:35	2021-03-22 19:10:07		NO		IN FOCUS
169556854	https://volunteer.ala.org.au/validate/task/169556854	Valid		system	Tile_012-059-000_0-000.jpg			2021-03-22 19:10:07		NO		IN FOCUS
169556854	https://volunteer.ala.org.au/validate/task/169556854	Valid		system	Tile_012-059-000_0-000.jpg		2021-03-22 17:34:45	2021-03-22 19:10:07		NO		IN FOCUS
169556854	https://volunteer.ala.org.au/validate/task/169556854	Valid		system	Tile_012-059-000_0-000.jpg		2021-03-22 19:10:07	2021-03-22 19:10:07		NO		IN FOCUS
169556855	https://volunteer.ala.org.au/validate/task/169556855	Valid		system	Tile_012-060-000_0-000.jpg			2021-03-22 19:10:24		NO		IN FOCUS
169556855	https://volunteer.ala.org.au/validate/task/169556855	Valid		system	Tile_012-060-000_0-000.jpg		2021-03-22 19:02:01	2021-03-22 19:10:24		NO		IN FOCUS
169556855	https://volunteer.ala.org.au/validate/task/169556855	Valid		system	Tile_012-060-000_0-000.jpg		2021-03-22 17:35:10	2021-03-22 19:10:24		NO		IN FOCUS
169556855	https://volunteer.ala.org.au/validate/task/169556855	Valid		system	Tile_012-060-000_0-000.jpg		2021-03-22 19:10:23	2021-03-22 19:10:24		NO		IN FOCUS
169556856	https://volunteer.ala.org.au/validate/task/169556856	Valid		system	Tile_013-001-000_0-000.jpg		2021-03-22 19:05:05	2021-03-22 19:10:37		NO		IN FOCUS
169556856	https://volunteer.ala.org.au/validate/task/169556856	Valid		system	Tile_013-001-000_0-000.jpg		2021-03-22 19:10:36	2021-03-22 19:10:37		NO		IN FOCUS
169556856	https://volunteer.ala.org.au/validate/task/169556856	Valid		system	Tile_013-001-000_0-000.jpg		2021-03-22 17:35:29	2021-03-22 19:10:37		NO		IN FOCUS
169556856	https://volunteer.ala.org.au/validate/task/169556856	Valid		system	Tile_013-001-000_0-000.jpg			2021-03-22 19:10:37		NO		IN FOCUS
169556859	https://volunteer.ala.org.au/validate/task/169556859	Valid		system	Tile_013-004-000_0-000.jpg		2021-03-22 17:37:03	2021-03-22 19:11:13		NO		IN FOCUS
169556859	https://volunteer.ala.org.au/validate/task/169556859	Valid		system	Tile_013-004-000_0-000.jpg			2021-03-22 19:11:13		NO		IN FOCUS
169556859	https://volunteer.ala.org.au/validate/task/169556859	Valid		system	Tile_013-004-000_0-000.jpg		2021-03-22 19:11:13	2021-03-22 19:11:13		NO		IN FOCUS
169556859	https://volunteer.ala.org.au/validate/task/169556859	Valid		system	Tile_013-004-000_0-000.jpg		2021-03-22 19:08:37	2021-03-22 19:11:13		NO		IN FOCUS
169556860	https://volunteer.ala.org.au/validate/task/169556860	Valid		system	Tile_013-005-000_0-000.jpg			2021-03-22 19:11:24		NO		IN FOCUS
169556860	https://volunteer.ala.org.au/validate/task/169556860	Valid		system	Tile_013-005-000_0-000.jpg		2021-03-22 19:09:06	2021-03-22 19:11:24		NO		IN FOCUS
169556860	https://volunteer.ala.org.au/validate/task/169556860	Valid		system	Tile_013-005-000_0-000.jpg		2021-03-22 19:11:24	2021-03-22 19:11:24		NO		IN FOCUS
169556860	https://volunteer.ala.org.au/validate/task/169556860	Valid		system	Tile_013-005-000_0-000.jpg		2021-03-22 17:37:39	2021-03-22 19:11:24		NO		IN FOCUS
169556861	https://volunteer.ala.org.au/validate/task/169556861	Valid		system	Tile_013-006-000_0-000.jpg		2021-03-22 19:11:33	2021-03-22 19:21:34		NO		IN FOCUS
169556861	https://volunteer.ala.org.au/validate/task/169556861	Valid		system	Tile_013-006-000_0-000.jpg			2021-03-22 19:21:34		NO		IN FOCUS
169556861	https://volunteer.ala.org.au/validate/task/169556861	Valid		system	Tile_013-006-000_0-000.jpg		2021-03-22 19:21:34	2021-03-22 19:21:34		NO		IN FOCUS
169556861	https://volunteer.ala.org.au/validate/task/169556861	Valid		system	Tile_013-006-000_0-000.jpg		2021-03-22 17:37:59	2021-03-22 19:21:34		NO		IN FOCUS
169556862	https://volunteer.ala.org.au/validate/task/169556862	Valid		system	Tile_013-007-000_0-000.jpg		2021-03-22 17:38:21	2021-03-22 19:21:53		NO		IN FOCUS
169556862	https://volunteer.ala.org.au/validate/task/169556862	Valid		system	Tile_013-007-000_0-000.jpg		2021-03-22 19:12:04	2021-03-22 19:21:53		NO		IN FOCUS
169556862	https://volunteer.ala.org.au/validate/task/169556862	Valid		system	Tile_013-007-000_0-000.jpg			2021-03-22 19:21:53		NO		IN FOCUS
169556862	https://volunteer.ala.org.au/validate/task/169556862	Valid		system	Tile_013-007-000_0-000.jpg		2021-03-22 19:21:53	2021-03-22 19:21:53		NO		IN FOCUS
169556864	https://volunteer.ala.org.au/validate/task/169556864	Valid		system	Tile_013-009-000_0-000.jpg		2021-03-22 19:22:23	2021-03-22 19:22:24		NO		IN FOCUS
169556864	https://volunteer.ala.org.au/validate/task/169556864	Valid		system	Tile_013-009-000_0-000.jpg		2021-03-22 19:12:25	2021-03-22 19:22:24		NO		IN FOCUS
169556864	https://volunteer.ala.org.au/validate/task/169556864	Valid		system	Tile_013-009-000_0-000.jpg			2021-03-22 19:22:24		NO		IN FOCUS
169556864	https://volunteer.ala.org.au/validate/task/169556864	Valid		system	Tile_013-009-000_0-000.jpg		2021-03-22 17:40:10	2021-03-22 19:22:24		NO		IN FOCUS
169556865	https://volunteer.ala.org.au/validate/task/169556865	Valid		system	Tile_013-010-000_0-000.jpg		2021-03-22 19:22:52	2021-03-22 19:22:52		NO		IN FOCUS
169556865	https://volunteer.ala.org.au/validate/task/169556865	Valid		system	Tile_013-010-000_0-000.jpg			2021-03-22 19:22:52		NO		IN FOCUS
169556865	https://volunteer.ala.org.au/validate/task/169556865	Valid		system	Tile_013-010-000_0-000.jpg		2021-03-22 17:40:32	2021-03-22 19:22:52		NO		IN FOCUS
169556865	https://volunteer.ala.org.au/validate/task/169556865	Valid		system	Tile_013-010-000_0-000.jpg		2021-03-22 19:12:45	2021-03-22 19:22:52		NO		IN FOCUS
169556866	https://volunteer.ala.org.au/validate/task/169556866	Valid		system	Tile_013-011-000_0-000.jpg			2021-03-22 19:23:12		NO		IN FOCUS
169556866	https://volunteer.ala.org.au/validate/task/169556866	Valid		system	Tile_013-011-000_0-000.jpg		2021-03-22 17:41:12	2021-03-22 19:23:12		NO		IN FOCUS
169556866	https://volunteer.ala.org.au/validate/task/169556866	Valid		system	Tile_013-011-000_0-000.jpg		2021-03-22 19:12:58	2021-03-22 19:23:12		NO		IN FOCUS
169556866	https://volunteer.ala.org.au/validate/task/169556866	Valid		system	Tile_013-011-000_0-000.jpg		2021-03-22 19:23:11	2021-03-22 19:23:12		NO		IN FOCUS
169556867	https://volunteer.ala.org.au/validate/task/169556867	Valid		system	Tile_013-012-000_0-000.jpg		2021-03-22 19:13:10	2021-03-22 19:23:32		NO		IN FOCUS
169556867	https://volunteer.ala.org.au/validate/task/169556867	Valid		system	Tile_013-012-000_0-000.jpg			2021-03-22 19:23:32		NO		IN FOCUS
169556867	https://volunteer.ala.org.au/validate/task/169556867	Valid		system	Tile_013-012-000_0-000.jpg		2021-03-22 19:23:32	2021-03-22 19:23:32		NO		IN FOCUS
169556867	https://volunteer.ala.org.au/validate/task/169556867	Valid		system	Tile_013-012-000_0-000.jpg		2021-03-22 17:41:39	2021-03-22 19:23:32		NO		IN FOCUS
169556868	https://volunteer.ala.org.au/validate/task/169556868	Valid		system	Tile_013-013-000_0-000.jpg		2021-03-22 17:42:20	2021-03-22 19:23:59		NO		IN FOCUS
169556868	https://volunteer.ala.org.au/validate/task/169556868	Valid		system	Tile_013-013-000_0-000.jpg		2021-03-22 19:13:20	2021-03-22 19:23:59		NO		IN FOCUS
169556868	https://volunteer.ala.org.au/validate/task/169556868	Valid		system	Tile_013-013-000_0-000.jpg		2021-03-22 19:23:57	2021-03-22 19:23:59		NO		IN FOCUS
169556868	https://volunteer.ala.org.au/validate/task/169556868	Valid		system	Tile_013-013-000_0-000.jpg			2021-03-22 19:23:59		NO		IN FOCUS
169556869	https://volunteer.ala.org.au/validate/task/169556869	Valid		system	Tile_013-014-000_0-000.jpg		2021-03-22 19:24:25	2021-03-22 19:24:26		NO		IN FOCUS
169556869	https://volunteer.ala.org.au/validate/task/169556869	Valid		system	Tile_013-014-000_0-000.jpg			2021-03-22 19:24:26		NO		IN FOCUS
169556869	https://volunteer.ala.org.au/validate/task/169556869	Valid		system	Tile_013-014-000_0-000.jpg		2021-03-22 19:13:29	2021-03-22 19:24:26		NO		IN FOCUS
169556869	https://volunteer.ala.org.au/validate/task/169556869	Valid		system	Tile_013-014-000_0-000.jpg		2021-03-22 17:42:55	2021-03-22 19:24:26		NO		IN FOCUS
169556870	https://volunteer.ala.org.au/validate/task/169556870	Valid		system	Tile_013-015-000_0-000.jpg		2021-03-22 17:43:26	2021-03-22 19:24:43		NO		IN FOCUS
169556870	https://volunteer.ala.org.au/validate/task/169556870	Valid		system	Tile_013-015-000_0-000.jpg		2021-03-22 19:13:39	2021-03-22 19:24:43		NO		IN FOCUS
169556870	https://volunteer.ala.org.au/validate/task/169556870	Valid		system	Tile_013-015-000_0-000.jpg		2021-03-22 19:24:42	2021-03-22 19:24:43		NO		IN FOCUS
169556870	https://volunteer.ala.org.au/validate/task/169556870	Valid		system	Tile_013-015-000_0-000.jpg			2021-03-22 19:24:43		NO		IN FOCUS
169556871	https://volunteer.ala.org.au/validate/task/169556871	Valid		system	Tile_013-016-000_0-000.jpg		2021-03-22 19:13:49	2021-03-22 19:25:04		NO		IN FOCUS
169556871	https://volunteer.ala.org.au/validate/task/169556871	Valid		system	Tile_013-016-000_0-000.jpg			2021-03-22 19:25:04		NO		IN FOCUS
169556871	https://volunteer.ala.org.au/validate/task/169556871	Valid		system	Tile_013-016-000_0-000.jpg		2021-03-22 19:25:03	2021-03-22 19:25:04		NO		IN FOCUS
169556871	https://volunteer.ala.org.au/validate/task/169556871	Valid		system	Tile_013-016-000_0-000.jpg		2021-03-22 17:44:38	2021-03-22 19:25:04		NO		IN FOCUS
169556872	https://volunteer.ala.org.au/validate/task/169556872	Valid		system	Tile_013-017-000_0-000.jpg		2021-03-22 19:25:15	2021-03-22 19:25:15		NO		IN FOCUS
169556872	https://volunteer.ala.org.au/validate/task/169556872	Valid		system	Tile_013-017-000_0-000.jpg		2021-03-22 19:13:58	2021-03-22 19:25:15		NO		IN FOCUS
169556872	https://volunteer.ala.org.au/validate/task/169556872	Valid		system	Tile_013-017-000_0-000.jpg			2021-03-22 19:25:15		NO		IN FOCUS
169556872	https://volunteer.ala.org.au/validate/task/169556872	Valid		system	Tile_013-017-000_0-000.jpg		2021-03-22 17:44:58	2021-03-22 19:25:15		NO		IN FOCUS
169556873	https://volunteer.ala.org.au/validate/task/169556873	Valid		system	Tile_013-018-000_0-000.jpg		2021-03-22 19:25:29	2021-03-22 19:25:30		NO		IN FOCUS
169556873	https://volunteer.ala.org.au/validate/task/169556873	Valid		system	Tile_013-018-000_0-000.jpg			2021-03-22 19:25:30		NO		IN FOCUS
169556873	https://volunteer.ala.org.au/validate/task/169556873	Valid		system	Tile_013-018-000_0-000.jpg		2021-03-22 17:46:02	2021-03-22 19:25:30		NO		IN FOCUS
169556873	https://volunteer.ala.org.au/validate/task/169556873	Valid		system	Tile_013-018-000_0-000.jpg		2021-03-22 19:14:12	2021-03-22 19:25:30		NO		IN FOCUS
169556875	https://volunteer.ala.org.au/validate/task/169556875	Valid		system	Tile_013-020-000_0-000.jpg			2021-03-22 19:26:01		NO		IN FOCUS
169556875	https://volunteer.ala.org.au/validate/task/169556875	Valid		system	Tile_013-020-000_0-000.jpg		2021-03-22 17:48:13	2021-03-22 19:26:01		NO		IN FOCUS
169556875	https://volunteer.ala.org.au/validate/task/169556875	Valid		system	Tile_013-020-000_0-000.jpg		2021-03-22 19:14:30	2021-03-22 19:26:01		NO		IN FOCUS
169556875	https://volunteer.ala.org.au/validate/task/169556875	Valid		system	Tile_013-020-000_0-000.jpg		2021-03-22 19:26:01	2021-03-22 19:26:01		NO		IN FOCUS
169556851	https://volunteer.ala.org.au/validate/task/169556851	Valid		system	Tile_012-056-000_0-000.jpg		2021-03-22 19:26:39	2021-03-22 19:26:39		NO		IN FOCUS
169556851	https://volunteer.ala.org.au/validate/task/169556851	Valid		system	Tile_012-056-000_0-000.jpg			2021-03-22 19:26:39		NO		IN FOCUS
169556851	https://volunteer.ala.org.au/validate/task/169556851	Valid		system	Tile_012-056-000_0-000.jpg		2021-03-22 17:33:21	2021-03-22 19:26:39		NO		IN FOCUS
169556851	https://volunteer.ala.org.au/validate/task/169556851	Valid		system	Tile_012-056-000_0-000.jpg		2021-03-22 19:09:34	2021-03-22 19:26:39		NO		IN FOCUS
169556857	https://volunteer.ala.org.au/validate/task/169556857	Valid		system	Tile_013-002-000_0-000.jpg		2021-03-22 19:27:08	2021-03-22 19:27:08				OUT OF FOCUS
169556857	https://volunteer.ala.org.au/validate/task/169556857	Valid		system	Tile_013-002-000_0-000.jpg		2021-03-22 19:10:50	2021-03-22 19:27:08				OUT OF FOCUS
169556857	https://volunteer.ala.org.au/validate/task/169556857	Valid		system	Tile_013-002-000_0-000.jpg		2021-03-22 19:06:02	2021-03-22 19:27:08		NO		IN FOCUS
169556857	https://volunteer.ala.org.au/validate/task/169556857	Valid		system	Tile_013-002-000_0-000.jpg			2021-03-22 19:27:08				OUT OF FOCUS
169556857	https://volunteer.ala.org.au/validate/task/169556857	Valid		system	Tile_013-002-000_0-000.jpg		2021-03-22 17:36:05	2021-03-22 19:27:08				OUT OF FOCUS
169556879	https://volunteer.ala.org.au/validate/task/169556879	Valid		system	Tile_013-024-000_0-000.jpg		2021-03-22 17:51:43	2021-03-22 19:27:23		NO		IN FOCUS
169556879	https://volunteer.ala.org.au/validate/task/169556879	Valid		system	Tile_013-024-000_0-000.jpg		2021-03-22 19:27:23	2021-03-22 19:27:23		NO		IN FOCUS
169556879	https://volunteer.ala.org.au/validate/task/169556879	Valid		system	Tile_013-024-000_0-000.jpg			2021-03-22 19:27:23		NO		IN FOCUS
169556879	https://volunteer.ala.org.au/validate/task/169556879	Valid		system	Tile_013-024-000_0-000.jpg		2021-03-22 19:15:21	2021-03-22 19:27:23		NO		IN FOCUS
169556880	https://volunteer.ala.org.au/validate/task/169556880	Valid		system	Tile_013-025-000_0-000.jpg		2021-03-22 17:52:21	2021-03-22 19:27:39		NO		IN FOCUS
169556880	https://volunteer.ala.org.au/validate/task/169556880	Valid		system	Tile_013-025-000_0-000.jpg			2021-03-22 19:27:39		NO		IN FOCUS
169556880	https://volunteer.ala.org.au/validate/task/169556880	Valid		system	Tile_013-025-000_0-000.jpg		2021-03-22 19:15:32	2021-03-22 19:27:39		NO		IN FOCUS
169556880	https://volunteer.ala.org.au/validate/task/169556880	Valid		system	Tile_013-025-000_0-000.jpg		2021-03-22 19:27:38	2021-03-22 19:27:39		NO		IN FOCUS
169556858	https://volunteer.ala.org.au/validate/task/169556858	Valid		system	Tile_013-003-000_0-000.jpg		2021-03-22 19:27:43	2021-03-22 19:27:44		NO		IN FOCUS
169556858	https://volunteer.ala.org.au/validate/task/169556858	Valid		system	Tile_013-003-000_0-000.jpg			2021-03-22 19:27:44		NO		IN FOCUS
169556858	https://volunteer.ala.org.au/validate/task/169556858	Valid		system	Tile_013-003-000_0-000.jpg		2021-03-22 19:06:44	2021-03-22 19:27:44	1	YES	MIDDLE	IN FOCUS		Unknown
169556858	https://volunteer.ala.org.au/validate/task/169556858	Valid		system	Tile_013-003-000_0-000.jpg		2021-03-22 19:11:04	2021-03-22 19:27:44		NO		IN FOCUS
169556858	https://volunteer.ala.org.au/validate/task/169556858	Valid		system	Tile_013-003-000_0-000.jpg		2021-03-22 17:36:27	2021-03-22 19:27:44		NO		IN FOCUS
169556881	https://volunteer.ala.org.au/validate/task/169556881	Valid		system	Tile_013-026-000_0-000.jpg			2021-03-22 19:27:51		NO		IN FOCUS
169556881	https://volunteer.ala.org.au/validate/task/169556881	Valid		system	Tile_013-026-000_0-000.jpg		2021-03-22 19:27:50	2021-03-22 19:27:51		NO		IN FOCUS
169556881	https://volunteer.ala.org.au/validate/task/169556881	Valid		system	Tile_013-026-000_0-000.jpg		2021-03-22 19:15:43	2021-03-22 19:27:51		NO		IN FOCUS
169556881	https://volunteer.ala.org.au/validate/task/169556881	Valid		system	Tile_013-026-000_0-000.jpg		2021-03-22 17:52:35	2021-03-22 19:27:51		NO		IN FOCUS
169556882	https://volunteer.ala.org.au/validate/task/169556882	Valid		system	Tile_013-027-000_0-000.jpg		2021-03-22 17:53:20	2021-03-22 19:28:13		NO		IN FOCUS
169556882	https://volunteer.ala.org.au/validate/task/169556882	Valid		system	Tile_013-027-000_0-000.jpg		2021-03-22 19:28:13	2021-03-22 19:28:13		NO		IN FOCUS
169556882	https://volunteer.ala.org.au/validate/task/169556882	Valid		system	Tile_013-027-000_0-000.jpg			2021-03-22 19:28:13		NO		IN FOCUS
169556882	https://volunteer.ala.org.au/validate/task/169556882	Valid		system	Tile_013-027-000_0-000.jpg		2021-03-22 19:15:59	2021-03-22 19:28:13		NO		IN FOCUS
169556863	https://volunteer.ala.org.au/validate/task/169556863	Valid		system	Tile_013-008-000_0-000.jpg			2021-03-22 19:28:17		NO		IN FOCUS
169556863	https://volunteer.ala.org.au/validate/task/169556863	Valid		system	Tile_013-008-000_0-000.jpg		2021-03-22 17:39:35	2021-03-22 19:28:17		NO		IN FOCUS
169556863	https://volunteer.ala.org.au/validate/task/169556863	Valid		system	Tile_013-008-000_0-000.jpg		2021-03-22 19:28:17	2021-03-22 19:28:17		NO		IN FOCUS
169556863	https://volunteer.ala.org.au/validate/task/169556863	Valid		system	Tile_013-008-000_0-000.jpg		2021-03-22 19:12:14	2021-03-22 19:28:17		NO		IN FOCUS
169556883	https://volunteer.ala.org.au/validate/task/169556883	Valid		system	Tile_013-028-000_0-000.jpg		2021-03-22 19:16:08	2021-03-22 19:28:33		NO		IN FOCUS
169556883	https://volunteer.ala.org.au/validate/task/169556883	Valid		system	Tile_013-028-000_0-000.jpg		2021-03-22 19:28:33	2021-03-22 19:28:33		NO		IN FOCUS
169556883	https://volunteer.ala.org.au/validate/task/169556883	Valid		system	Tile_013-028-000_0-000.jpg			2021-03-22 19:28:33		NO		IN FOCUS
169556883	https://volunteer.ala.org.au/validate/task/169556883	Valid		system	Tile_013-028-000_0-000.jpg		2021-03-22 17:53:33	2021-03-22 19:28:33		NO		IN FOCUS
169556874	https://volunteer.ala.org.au/validate/task/169556874	Valid		system	Tile_013-019-000_0-000.jpg		2021-03-22 19:14:21	2021-03-22 19:28:43		NO		IN FOCUS
169556874	https://volunteer.ala.org.au/validate/task/169556874	Valid		system	Tile_013-019-000_0-000.jpg		2021-03-22 17:47:07	2021-03-22 19:28:43		NO		IN FOCUS
169556874	https://volunteer.ala.org.au/validate/task/169556874	Valid		system	Tile_013-019-000_0-000.jpg			2021-03-22 19:28:43		NO		IN FOCUS
169556874	https://volunteer.ala.org.au/validate/task/169556874	Valid		system	Tile_013-019-000_0-000.jpg		2021-03-22 19:28:42	2021-03-22 19:28:43		NO		IN FOCUS
169556884	https://volunteer.ala.org.au/validate/task/169556884	Valid		system	Tile_013-029-000_0-000.jpg		2021-03-22 17:53:50	2021-03-22 19:28:49		NO		IN FOCUS
169556884	https://volunteer.ala.org.au/validate/task/169556884	Valid		system	Tile_013-029-000_0-000.jpg		2021-03-22 19:16:18	2021-03-22 19:28:49		NO		IN FOCUS
169556884	https://volunteer.ala.org.au/validate/task/169556884	Valid		system	Tile_013-029-000_0-000.jpg			2021-03-22 19:28:49		NO		IN FOCUS
169556884	https://volunteer.ala.org.au/validate/task/169556884	Valid		system	Tile_013-029-000_0-000.jpg		2021-03-22 19:28:48	2021-03-22 19:28:49		NO		IN FOCUS
169556876	https://volunteer.ala.org.au/validate/task/169556876	Valid		system	Tile_013-021-000_0-000.jpg			2021-03-22 19:29:02		NO		IN FOCUS
169556876	https://volunteer.ala.org.au/validate/task/169556876	Valid		system	Tile_013-021-000_0-000.jpg		2021-03-22 19:26:16	2021-03-22 19:29:02		NO		IN FOCUS
169556876	https://volunteer.ala.org.au/validate/task/169556876	Valid		system	Tile_013-021-000_0-000.jpg		2021-03-22 17:49:04	2021-03-22 19:29:02		NO		IN FOCUS
169556876	https://volunteer.ala.org.au/validate/task/169556876	Valid		system	Tile_013-021-000_0-000.jpg		2021-03-22 19:29:02	2021-03-22 19:29:02		NO		IN FOCUS
169556885	https://volunteer.ala.org.au/validate/task/169556885	Valid		system	Tile_013-030-000_0-000.jpg			2021-03-22 19:29:09		NO		IN FOCUS
169556885	https://volunteer.ala.org.au/validate/task/169556885	Valid		system	Tile_013-030-000_0-000.jpg		2021-03-22 17:54:06	2021-03-22 19:29:09		NO		IN FOCUS
169556885	https://volunteer.ala.org.au/validate/task/169556885	Valid		system	Tile_013-030-000_0-000.jpg		2021-03-22 19:29:07	2021-03-22 19:29:09		NO		IN FOCUS
169556885	https://volunteer.ala.org.au/validate/task/169556885	Valid		system	Tile_013-030-000_0-000.jpg		2021-03-22 19:16:27	2021-03-22 19:29:09		NO		IN FOCUS
169556886	https://volunteer.ala.org.au/validate/task/169556886	Valid		system	Tile_013-031-000_0-000.jpg		2021-03-22 19:29:30	2021-03-22 19:29:30		NO		IN FOCUS
169556886	https://volunteer.ala.org.au/validate/task/169556886	Valid		system	Tile_013-031-000_0-000.jpg		2021-03-22 19:16:36	2021-03-22 19:29:30		NO		IN FOCUS
169556886	https://volunteer.ala.org.au/validate/task/169556886	Valid		system	Tile_013-031-000_0-000.jpg			2021-03-22 19:29:30		NO		IN FOCUS
169556886	https://volunteer.ala.org.au/validate/task/169556886	Valid		system	Tile_013-031-000_0-000.jpg		2021-03-22 17:54:20	2021-03-22 19:29:30		NO		IN FOCUS
169556887	https://volunteer.ala.org.au/validate/task/169556887	Valid		system	Tile_013-032-000_0-000.jpg		2021-03-22 17:54:32	2021-03-22 19:29:46		NO		IN FOCUS
169556887	https://volunteer.ala.org.au/validate/task/169556887	Valid		system	Tile_013-032-000_0-000.jpg			2021-03-22 19:29:46		NO		IN FOCUS
169556887	https://volunteer.ala.org.au/validate/task/169556887	Valid		system	Tile_013-032-000_0-000.jpg		2021-03-22 19:29:46	2021-03-22 19:29:46		NO		IN FOCUS
169556887	https://volunteer.ala.org.au/validate/task/169556887	Valid		system	Tile_013-032-000_0-000.jpg		2021-03-22 19:16:47	2021-03-22 19:29:46		NO		IN FOCUS
169556888	https://volunteer.ala.org.au/validate/task/169556888	Valid		system	Tile_013-033-000_0-000.jpg		2021-03-22 19:16:57	2021-03-22 19:30:00		NO		IN FOCUS
169556888	https://volunteer.ala.org.au/validate/task/169556888	Valid		system	Tile_013-033-000_0-000.jpg		2021-03-22 17:54:48	2021-03-22 19:30:00		NO		IN FOCUS
169556888	https://volunteer.ala.org.au/validate/task/169556888	Valid		system	Tile_013-033-000_0-000.jpg			2021-03-22 19:30:00		NO		IN FOCUS
169556888	https://volunteer.ala.org.au/validate/task/169556888	Valid		system	Tile_013-033-000_0-000.jpg		2021-03-22 19:29:59	2021-03-22 19:30:00		NO		IN FOCUS
169556889	https://volunteer.ala.org.au/validate/task/169556889	Valid		system	Tile_013-034-000_0-000.jpg		2021-03-22 19:30:15	2021-03-22 19:30:16		NO		IN FOCUS
169556889	https://volunteer.ala.org.au/validate/task/169556889	Valid		system	Tile_013-034-000_0-000.jpg			2021-03-22 19:30:16		NO		IN FOCUS
169556889	https://volunteer.ala.org.au/validate/task/169556889	Valid		system	Tile_013-034-000_0-000.jpg		2021-03-22 17:55:02	2021-03-22 19:30:16		NO		IN FOCUS
169556889	https://volunteer.ala.org.au/validate/task/169556889	Valid		system	Tile_013-034-000_0-000.jpg		2021-03-22 19:17:08	2021-03-22 19:30:16		NO		IN FOCUS
169556878	https://volunteer.ala.org.au/validate/task/169556878	Valid		system	Tile_013-023-000_0-000.jpg		2021-03-22 19:15:08	2021-03-22 19:32:09		NO		IN FOCUS
169556878	https://volunteer.ala.org.au/validate/task/169556878	Valid		system	Tile_013-023-000_0-000.jpg		2021-03-22 19:32:09	2021-03-22 19:32:09		NO		IN FOCUS
169556878	https://volunteer.ala.org.au/validate/task/169556878	Valid		system	Tile_013-023-000_0-000.jpg			2021-03-22 19:32:09		NO		IN FOCUS
169556878	https://volunteer.ala.org.au/validate/task/169556878	Valid		system	Tile_013-023-000_0-000.jpg		2021-03-22 17:50:39	2021-03-22 19:32:09		NO		IN FOCUS
169556890	https://volunteer.ala.org.au/validate/task/169556890	Valid		system	Tile_013-035-000_0-000.jpg		2021-03-22 19:33:44	2021-03-22 19:33:44		NO		IN FOCUS
169556890	https://volunteer.ala.org.au/validate/task/169556890	Valid		system	Tile_013-035-000_0-000.jpg			2021-03-22 19:33:44		NO		IN FOCUS
169556890	https://volunteer.ala.org.au/validate/task/169556890	Valid		system	Tile_013-035-000_0-000.jpg		2021-03-22 19:40:16	2021-03-22 19:33:44		NO		IN FOCUS
169556890	https://volunteer.ala.org.au/validate/task/169556890	Valid		system	Tile_013-035-000_0-000.jpg		2021-03-22 19:17:17	2021-03-22 19:33:44		NO		IN FOCUS
169556890	https://volunteer.ala.org.au/validate/task/169556890	Valid		system	Tile_013-035-000_0-000.jpg		2021-03-22 17:55:19	2021-03-22 19:33:44		NO		IN FOCUS
169556892	https://volunteer.ala.org.au/validate/task/169556892	Valid		system	Tile_013-037-000_0-000.jpg		2021-03-22 19:34:15	2021-03-22 19:34:15		NO		IN FOCUS
169556892	https://volunteer.ala.org.au/validate/task/169556892	Valid		system	Tile_013-037-000_0-000.jpg		2021-03-22 17:55:54	2021-03-22 19:34:15		NO		IN FOCUS
169556892	https://volunteer.ala.org.au/validate/task/169556892	Valid		system	Tile_013-037-000_0-000.jpg			2021-03-22 19:34:15		NO		IN FOCUS
169556892	https://volunteer.ala.org.au/validate/task/169556892	Valid		system	Tile_013-037-000_0-000.jpg		2021-03-22 19:17:37	2021-03-22 19:34:15		NO		IN FOCUS
169556893	https://volunteer.ala.org.au/validate/task/169556893	Valid		system	Tile_013-038-000_0-000.jpg		2021-03-22 19:34:31	2021-03-22 19:34:33		NO		IN FOCUS
169556893	https://volunteer.ala.org.au/validate/task/169556893	Valid		system	Tile_013-038-000_0-000.jpg			2021-03-22 19:34:33		NO		IN FOCUS
169556893	https://volunteer.ala.org.au/validate/task/169556893	Valid		system	Tile_013-038-000_0-000.jpg		2021-03-22 17:56:33	2021-03-22 19:34:33		NO		IN FOCUS
169556893	https://volunteer.ala.org.au/validate/task/169556893	Valid		system	Tile_013-038-000_0-000.jpg		2021-03-22 19:17:47	2021-03-22 19:34:33		NO		IN FOCUS
169556894	https://volunteer.ala.org.au/validate/task/169556894	Valid		system	Tile_013-039-000_0-000.jpg			2021-03-22 19:35:00		NO		IN FOCUS
169556894	https://volunteer.ala.org.au/validate/task/169556894	Valid		system	Tile_013-039-000_0-000.jpg		2021-03-22 19:35:00	2021-03-22 19:35:00		NO		IN FOCUS
169556894	https://volunteer.ala.org.au/validate/task/169556894	Valid		system	Tile_013-039-000_0-000.jpg		2021-03-22 19:17:56	2021-03-22 19:35:00		NO		IN FOCUS
169556894	https://volunteer.ala.org.au/validate/task/169556894	Valid		system	Tile_013-039-000_0-000.jpg		2021-03-22 17:56:53	2021-03-22 19:35:00		NO		IN FOCUS
169556895	https://volunteer.ala.org.au/validate/task/169556895	Valid		system	Tile_013-040-000_0-000.jpg		2021-03-22 17:57:42	2021-03-22 19:35:19		NO		IN FOCUS
169556895	https://volunteer.ala.org.au/validate/task/169556895	Valid		system	Tile_013-040-000_0-000.jpg		2021-03-22 19:35:19	2021-03-22 19:35:19		NO		IN FOCUS
169556895	https://volunteer.ala.org.au/validate/task/169556895	Valid		system	Tile_013-040-000_0-000.jpg		2021-03-22 19:18:06	2021-03-22 19:35:19		NO		IN FOCUS
169556895	https://volunteer.ala.org.au/validate/task/169556895	Valid		system	Tile_013-040-000_0-000.jpg			2021-03-22 19:35:19		NO		IN FOCUS
169556896	https://volunteer.ala.org.au/validate/task/169556896	Valid		system	Tile_013-041-000_0-000.jpg		2021-03-22 17:57:57	2021-03-22 19:35:37		NO		IN FOCUS
169556896	https://volunteer.ala.org.au/validate/task/169556896	Valid		system	Tile_013-041-000_0-000.jpg		2021-03-22 19:18:16	2021-03-22 19:35:37		NO		IN FOCUS
169556896	https://volunteer.ala.org.au/validate/task/169556896	Valid		system	Tile_013-041-000_0-000.jpg			2021-03-22 19:35:37		NO		IN FOCUS
169556896	https://volunteer.ala.org.au/validate/task/169556896	Valid		system	Tile_013-041-000_0-000.jpg		2021-03-22 19:35:36	2021-03-22 19:35:37		NO		IN FOCUS
169556897	https://volunteer.ala.org.au/validate/task/169556897	Valid		system	Tile_013-042-000_0-000.jpg		2021-03-22 19:18:30	2021-03-22 19:35:56		NO		IN FOCUS
169556897	https://volunteer.ala.org.au/validate/task/169556897	Valid		system	Tile_013-042-000_0-000.jpg		2021-03-22 19:35:55	2021-03-22 19:35:56		NO		IN FOCUS
169556897	https://volunteer.ala.org.au/validate/task/169556897	Valid		system	Tile_013-042-000_0-000.jpg		2021-03-22 17:58:25	2021-03-22 19:35:56		NO		IN FOCUS
169556897	https://volunteer.ala.org.au/validate/task/169556897	Valid		system	Tile_013-042-000_0-000.jpg			2021-03-22 19:35:56		NO		IN FOCUS
169556898	https://volunteer.ala.org.au/validate/task/169556898	Valid		system	Tile_013-043-000_0-000.jpg		2021-03-22 19:36:27	2021-03-22 19:36:28		NO		IN FOCUS
169556898	https://volunteer.ala.org.au/validate/task/169556898	Valid		system	Tile_013-043-000_0-000.jpg			2021-03-22 19:36:28		NO		IN FOCUS
169556898	https://volunteer.ala.org.au/validate/task/169556898	Valid		system	Tile_013-043-000_0-000.jpg		2021-03-22 19:18:44	2021-03-22 19:36:28		NO		IN FOCUS
169556898	https://volunteer.ala.org.au/validate/task/169556898	Valid		system	Tile_013-043-000_0-000.jpg		2021-03-22 17:58:41	2021-03-22 19:36:28		NO		IN FOCUS
169556899	https://volunteer.ala.org.au/validate/task/169556899	Valid		system	Tile_013-044-000_0-000.jpg			2021-03-22 19:36:46		NO		IN FOCUS
169556899	https://volunteer.ala.org.au/validate/task/169556899	Valid		system	Tile_013-044-000_0-000.jpg		2021-03-22 17:58:59	2021-03-22 19:36:46		NO		IN FOCUS
169556899	https://volunteer.ala.org.au/validate/task/169556899	Valid		system	Tile_013-044-000_0-000.jpg		2021-03-22 19:36:45	2021-03-22 19:36:46		NO		IN FOCUS
169556899	https://volunteer.ala.org.au/validate/task/169556899	Valid		system	Tile_013-044-000_0-000.jpg		2021-03-22 19:18:54	2021-03-22 19:36:46		NO		IN FOCUS
169556900	https://volunteer.ala.org.au/validate/task/169556900	Valid		system	Tile_013-045-000_0-000.jpg		2021-03-22 17:59:18	2021-03-22 19:37:01		NO		IN FOCUS
169556900	https://volunteer.ala.org.au/validate/task/169556900	Valid		system	Tile_013-045-000_0-000.jpg			2021-03-22 19:37:01		NO		IN FOCUS
[truncated: 2,303 more rows]
