# Supplementary material for: Inferring the age and environmental characteristics of fossil sites using citizen science
Source: PLoS One. 2023 Apr 17;18(4):e0284388. doi: 10.1371/journal.pone.0284388 (PMC10109468; doi:10.1371/journal.pone.0284388)
Supplement: S1 Data — (ZIP) [file pone.0284388.s004.zip › S1_Data Expedition data-all-raw/Exp26-Project-179076759-DwC.xlsx]

## Sheet: All transcribed
taskID	taskURL	validationStatus		validatorID	externalIdentifier		dateTranscribed	dateValidated	individualCount	occurrenceID	occurrenceRemarks	occurrenceStatus		vernacularName
181604358	https://volunteer.ala.org.au/validate/task/181604358	Valid		system	Tile_017-043-000_0-000.jpg			2021-06-02 08:44:37		NO		IN FOCUS
181604358	https://volunteer.ala.org.au/validate/task/181604358	Valid		system	Tile_017-043-000_0-000.jpg		2021-06-02 08:44:36	2021-06-02 08:44:37		NO		IN FOCUS
181604358	https://volunteer.ala.org.au/validate/task/181604358	Valid		system	Tile_017-043-000_0-000.jpg		2021-06-02 08:10:00	2021-06-02 08:44:37		NO		IN FOCUS
181604358	https://volunteer.ala.org.au/validate/task/181604358	Valid		system	Tile_017-043-000_0-000.jpg		2021-06-02 08:24:29	2021-06-02 08:44:37		NO		IN FOCUS
181604359	https://volunteer.ala.org.au/validate/task/181604359	Valid		system	Tile_017-044-000_0-000.jpg			2021-06-02 08:44:51		NO		IN FOCUS
181604359	https://volunteer.ala.org.au/validate/task/181604359	Valid		system	Tile_017-044-000_0-000.jpg		2021-06-02 08:25:38	2021-06-02 08:44:51		NO		IN FOCUS
181604359	https://volunteer.ala.org.au/validate/task/181604359	Valid		system	Tile_017-044-000_0-000.jpg		2021-06-02 08:44:50	2021-06-02 08:44:51		NO		IN FOCUS
181604359	https://volunteer.ala.org.au/validate/task/181604359	Valid		system	Tile_017-044-000_0-000.jpg		2021-06-02 08:10:44	2021-06-02 08:44:51		NO		IN FOCUS
181604360	https://volunteer.ala.org.au/validate/task/181604360	Valid		system	Tile_017-045-000_0-000.jpg		2021-06-02 08:11:07	2021-06-02 08:47:20		NO		IN FOCUS
181604360	https://volunteer.ala.org.au/validate/task/181604360	Valid		system	Tile_017-045-000_0-000.jpg			2021-06-02 08:47:20		NO		IN FOCUS
181604360	https://volunteer.ala.org.au/validate/task/181604360	Valid		system	Tile_017-045-000_0-000.jpg		2021-06-02 08:47:18	2021-06-02 08:47:20		NO		IN FOCUS
181604360	https://volunteer.ala.org.au/validate/task/181604360	Valid		system	Tile_017-045-000_0-000.jpg		2021-06-02 08:26:06	2021-06-02 08:47:20		NO		IN FOCUS
181604361	https://volunteer.ala.org.au/validate/task/181604361	Valid		system	Tile_017-046-000_0-000.jpg		2021-06-02 08:26:54	2021-06-02 08:47:30		NO		IN FOCUS
181604361	https://volunteer.ala.org.au/validate/task/181604361	Valid		system	Tile_017-046-000_0-000.jpg		2021-06-02 08:11:30	2021-06-02 08:47:30		NO		IN FOCUS
181604361	https://volunteer.ala.org.au/validate/task/181604361	Valid		system	Tile_017-046-000_0-000.jpg		2021-06-02 08:47:30	2021-06-02 08:47:30		NO		IN FOCUS
181604361	https://volunteer.ala.org.au/validate/task/181604361	Valid		system	Tile_017-046-000_0-000.jpg			2021-06-02 08:47:30		NO		IN FOCUS
181604362	https://volunteer.ala.org.au/validate/task/181604362	Valid		system	Tile_017-047-000_0-000.jpg		2021-06-02 08:26:56	2021-06-02 08:47:47		NO		IN FOCUS
181604362	https://volunteer.ala.org.au/validate/task/181604362	Valid		system	Tile_017-047-000_0-000.jpg		2021-06-02 08:47:46	2021-06-02 08:47:47		NO		IN FOCUS
181604362	https://volunteer.ala.org.au/validate/task/181604362	Valid		system	Tile_017-047-000_0-000.jpg			2021-06-02 08:47:47		NO		IN FOCUS
181604362	https://volunteer.ala.org.au/validate/task/181604362	Valid		system	Tile_017-047-000_0-000.jpg		2021-06-02 08:27:14	2021-06-02 08:47:47		NO		IN FOCUS
181604363	https://volunteer.ala.org.au/validate/task/181604363	Valid		system	Tile_017-048-000_0-000.jpg			2021-06-02 08:48:01		NO		IN FOCUS
181604363	https://volunteer.ala.org.au/validate/task/181604363	Valid		system	Tile_017-048-000_0-000.jpg		2021-06-02 08:29:56	2021-06-02 08:48:01		NO		IN FOCUS
181604363	https://volunteer.ala.org.au/validate/task/181604363	Valid		system	Tile_017-048-000_0-000.jpg		2021-06-02 08:48:00	2021-06-02 08:48:01		NO		IN FOCUS
181604363	https://volunteer.ala.org.au/validate/task/181604363	Valid		system	Tile_017-048-000_0-000.jpg		2021-06-02 08:27:29	2021-06-02 08:48:01		NO		IN FOCUS
181604364	https://volunteer.ala.org.au/validate/task/181604364	Valid		system	Tile_017-049-000_0-000.jpg			2021-06-02 08:48:19		NO		IN FOCUS
181604364	https://volunteer.ala.org.au/validate/task/181604364	Valid		system	Tile_017-049-000_0-000.jpg		2021-06-02 08:48:18	2021-06-02 08:48:19		NO		IN FOCUS
181604364	https://volunteer.ala.org.au/validate/task/181604364	Valid		system	Tile_017-049-000_0-000.jpg		2021-06-02 08:41:57	2021-06-02 08:48:19		NO		IN FOCUS
181604364	https://volunteer.ala.org.au/validate/task/181604364	Valid		system	Tile_017-049-000_0-000.jpg		2021-06-02 08:33:16	2021-06-02 08:48:19		NO		IN FOCUS
181604365	https://volunteer.ala.org.au/validate/task/181604365	Valid		system	Tile_017-050-000_0-000.jpg		2021-06-02 08:42:19	2021-06-02 08:59:54		NO		IN FOCUS
181604365	https://volunteer.ala.org.au/validate/task/181604365	Valid		system	Tile_017-050-000_0-000.jpg		2021-06-02 08:35:00	2021-06-02 08:59:54		NO		IN FOCUS
181604365	https://volunteer.ala.org.au/validate/task/181604365	Valid		system	Tile_017-050-000_0-000.jpg			2021-06-02 08:59:54		NO		IN FOCUS
181604365	https://volunteer.ala.org.au/validate/task/181604365	Valid		system	Tile_017-050-000_0-000.jpg		2021-06-02 08:59:53	2021-06-02 08:59:54		NO		IN FOCUS
181604366	https://volunteer.ala.org.au/validate/task/181604366	Valid		system	Tile_017-051-000_0-000.jpg		2021-06-02 09:00:13	2021-06-02 09:00:14		NO		IN FOCUS
181604366	https://volunteer.ala.org.au/validate/task/181604366	Valid		system	Tile_017-051-000_0-000.jpg		2021-06-02 08:43:00	2021-06-02 09:00:14		NO		IN FOCUS
181604366	https://volunteer.ala.org.au/validate/task/181604366	Valid		system	Tile_017-051-000_0-000.jpg			2021-06-02 09:00:14		NO		IN FOCUS
181604366	https://volunteer.ala.org.au/validate/task/181604366	Valid		system	Tile_017-051-000_0-000.jpg		2021-06-02 08:36:08	2021-06-02 09:00:14		NO		IN FOCUS
181604367	https://volunteer.ala.org.au/validate/task/181604367	Valid		system	Tile_017-052-000_0-000.jpg		2021-06-02 08:36:23	2021-06-02 09:00:34		NO		IN FOCUS
181604367	https://volunteer.ala.org.au/validate/task/181604367	Valid		system	Tile_017-052-000_0-000.jpg		2021-06-02 09:00:34	2021-06-02 09:00:34		NO		IN FOCUS
181604367	https://volunteer.ala.org.au/validate/task/181604367	Valid		system	Tile_017-052-000_0-000.jpg		2021-06-02 08:43:25	2021-06-02 09:00:34		NO		IN FOCUS
181604367	https://volunteer.ala.org.au/validate/task/181604367	Valid		system	Tile_017-052-000_0-000.jpg			2021-06-02 09:00:34		NO		IN FOCUS
181604368	https://volunteer.ala.org.au/validate/task/181604368	Valid		system	Tile_017-053-000_0-000.jpg		2021-06-02 08:43:48	2021-06-02 09:00:53		NO		IN FOCUS
181604368	https://volunteer.ala.org.au/validate/task/181604368	Valid		system	Tile_017-053-000_0-000.jpg		2021-06-02 09:00:52	2021-06-02 09:00:53		NO		IN FOCUS
181604368	https://volunteer.ala.org.au/validate/task/181604368	Valid		system	Tile_017-053-000_0-000.jpg			2021-06-02 09:00:53		NO		IN FOCUS
181604368	https://volunteer.ala.org.au/validate/task/181604368	Valid		system	Tile_017-053-000_0-000.jpg		2021-06-02 08:38:51	2021-06-02 09:00:53		NO		IN FOCUS
181604369	https://volunteer.ala.org.au/validate/task/181604369	Valid		system	Tile_017-054-000_0-000.jpg			2021-06-02 09:01:10		NO		IN FOCUS
181604369	https://volunteer.ala.org.au/validate/task/181604369	Valid		system	Tile_017-054-000_0-000.jpg		2021-06-02 08:45:38	2021-06-02 09:01:10		NO		IN FOCUS
181604369	https://volunteer.ala.org.au/validate/task/181604369	Valid		system	Tile_017-054-000_0-000.jpg		2021-06-02 08:47:07	2021-06-02 09:01:10		NO		IN FOCUS
181604369	https://volunteer.ala.org.au/validate/task/181604369	Valid		system	Tile_017-054-000_0-000.jpg		2021-06-02 09:01:10	2021-06-02 09:01:10		NO		IN FOCUS
181604370	https://volunteer.ala.org.au/validate/task/181604370	Valid		system	Tile_017-055-000_0-000.jpg		2021-06-02 08:47:45	2021-06-02 09:01:32		NO		IN FOCUS
181604370	https://volunteer.ala.org.au/validate/task/181604370	Valid		system	Tile_017-055-000_0-000.jpg			2021-06-02 09:01:32		NO		IN FOCUS
181604370	https://volunteer.ala.org.au/validate/task/181604370	Valid		system	Tile_017-055-000_0-000.jpg		2021-06-02 09:01:32	2021-06-02 09:01:32		NO		IN FOCUS
181604370	https://volunteer.ala.org.au/validate/task/181604370	Valid		system	Tile_017-055-000_0-000.jpg		2021-06-02 08:46:02	2021-06-02 09:01:32		NO		IN FOCUS
181604371	https://volunteer.ala.org.au/validate/task/181604371	Valid		system	Tile_017-056-000_0-000.jpg		2021-06-02 08:47:10	2021-06-02 09:01:51		NO		IN FOCUS
181604371	https://volunteer.ala.org.au/validate/task/181604371	Valid		system	Tile_017-056-000_0-000.jpg			2021-06-02 09:01:51		NO		IN FOCUS
181604371	https://volunteer.ala.org.au/validate/task/181604371	Valid		system	Tile_017-056-000_0-000.jpg		2021-06-02 08:48:12	2021-06-02 09:01:51		NO		IN FOCUS
181604371	https://volunteer.ala.org.au/validate/task/181604371	Valid		system	Tile_017-056-000_0-000.jpg		2021-06-02 09:01:51	2021-06-02 09:01:51		NO		IN FOCUS
181604372	https://volunteer.ala.org.au/validate/task/181604372	Valid		system	Tile_017-057-000_0-000.jpg			2021-06-02 09:02:13		NO		IN FOCUS
181604372	https://volunteer.ala.org.au/validate/task/181604372	Valid		system	Tile_017-057-000_0-000.jpg		2021-06-02 08:47:32	2021-06-02 09:02:13		NO		IN FOCUS
181604372	https://volunteer.ala.org.au/validate/task/181604372	Valid		system	Tile_017-057-000_0-000.jpg		2021-06-02 08:48:28	2021-06-02 09:02:13		NO		IN FOCUS
181604372	https://volunteer.ala.org.au/validate/task/181604372	Valid		system	Tile_017-057-000_0-000.jpg		2021-06-02 09:02:13	2021-06-02 09:02:13		NO		IN FOCUS
181604373	https://volunteer.ala.org.au/validate/task/181604373	Valid		system	Tile_017-058-000_0-000.jpg		2021-06-02 08:48:52	2021-06-02 09:02:48		NO		IN FOCUS
181604373	https://volunteer.ala.org.au/validate/task/181604373	Valid		system	Tile_017-058-000_0-000.jpg		2021-06-02 08:47:55	2021-06-02 09:02:48		NO		IN FOCUS
181604373	https://volunteer.ala.org.au/validate/task/181604373	Valid		system	Tile_017-058-000_0-000.jpg			2021-06-02 09:02:48		NO		IN FOCUS
181604373	https://volunteer.ala.org.au/validate/task/181604373	Valid		system	Tile_017-058-000_0-000.jpg		2021-06-02 09:02:48	2021-06-02 09:02:48		NO		IN FOCUS
181604374	https://volunteer.ala.org.au/validate/task/181604374	Valid		system	Tile_017-059-000_0-000.jpg		2021-06-02 08:49:09	2021-06-02 09:03:07		NO		IN FOCUS
181604374	https://volunteer.ala.org.au/validate/task/181604374	Valid		system	Tile_017-059-000_0-000.jpg		2021-06-02 08:48:17	2021-06-02 09:03:07		NO		IN FOCUS
181604374	https://volunteer.ala.org.au/validate/task/181604374	Valid		system	Tile_017-059-000_0-000.jpg		2021-06-02 09:03:07	2021-06-02 09:03:07		NO		IN FOCUS
181604374	https://volunteer.ala.org.au/validate/task/181604374	Valid		system	Tile_017-059-000_0-000.jpg			2021-06-02 09:03:07		NO		IN FOCUS
181604375	https://volunteer.ala.org.au/validate/task/181604375	Valid		system	Tile_017-060-000_0-000.jpg		2021-06-02 09:03:23	2021-06-02 09:03:24		NO		IN FOCUS
181604375	https://volunteer.ala.org.au/validate/task/181604375	Valid		system	Tile_017-060-000_0-000.jpg		2021-06-02 08:48:41	2021-06-02 09:03:24		NO		IN FOCUS
181604375	https://volunteer.ala.org.au/validate/task/181604375	Valid		system	Tile_017-060-000_0-000.jpg		2021-06-02 08:49:29	2021-06-02 09:03:24		NO		IN FOCUS
181604375	https://volunteer.ala.org.au/validate/task/181604375	Valid		system	Tile_017-060-000_0-000.jpg			2021-06-02 09:03:24		NO		IN FOCUS
181604376	https://volunteer.ala.org.au/validate/task/181604376	Valid		system	Tile_018-001-000_0-000.jpg		2021-06-02 08:49:58	2021-06-02 09:03:53		NO		IN FOCUS
181604376	https://volunteer.ala.org.au/validate/task/181604376	Valid		system	Tile_018-001-000_0-000.jpg			2021-06-02 09:03:53		NO		IN FOCUS
181604376	https://volunteer.ala.org.au/validate/task/181604376	Valid		system	Tile_018-001-000_0-000.jpg		2021-06-02 08:49:04	2021-06-02 09:03:53		NO		IN FOCUS
181604376	https://volunteer.ala.org.au/validate/task/181604376	Valid		system	Tile_018-001-000_0-000.jpg		2021-06-02 09:03:53	2021-06-02 09:03:53		NO		IN FOCUS
181604377	https://volunteer.ala.org.au/validate/task/181604377	Valid		system	Tile_018-002-000_0-000.jpg		2021-06-02 08:49:26	2021-06-02 09:56:36		NO		IN FOCUS
181604377	https://volunteer.ala.org.au/validate/task/181604377	Valid		system	Tile_018-002-000_0-000.jpg			2021-06-02 09:56:36		NO		IN FOCUS
181604377	https://volunteer.ala.org.au/validate/task/181604377	Valid		system	Tile_018-002-000_0-000.jpg		2021-06-02 09:56:35	2021-06-02 09:56:36		NO		IN FOCUS
181604377	https://volunteer.ala.org.au/validate/task/181604377	Valid		system	Tile_018-002-000_0-000.jpg		2021-06-02 08:50:42	2021-06-02 09:56:36		NO		IN FOCUS
181604378	https://volunteer.ala.org.au/validate/task/181604378	Valid		system	Tile_018-003-000_0-000.jpg		2021-06-02 08:51:00	2021-06-02 09:56:56		NO		IN FOCUS
181604378	https://volunteer.ala.org.au/validate/task/181604378	Valid		system	Tile_018-003-000_0-000.jpg			2021-06-02 09:56:56		NO		IN FOCUS
181604378	https://volunteer.ala.org.au/validate/task/181604378	Valid		system	Tile_018-003-000_0-000.jpg		2021-06-02 08:49:49	2021-06-02 09:56:56		NO		IN FOCUS
181604378	https://volunteer.ala.org.au/validate/task/181604378	Valid		system	Tile_018-003-000_0-000.jpg		2021-06-02 09:56:54	2021-06-02 09:56:56		NO		IN FOCUS
181604379	https://volunteer.ala.org.au/validate/task/181604379	Valid		system	Tile_018-004-000_0-000.jpg		2021-06-02 09:57:13	2021-06-02 10:11:54		NO		IN FOCUS
181604379	https://volunteer.ala.org.au/validate/task/181604379	Valid		system	Tile_018-004-000_0-000.jpg		2021-06-02 10:11:53	2021-06-02 10:11:54		NO		IN FOCUS
181604379	https://volunteer.ala.org.au/validate/task/181604379	Valid		system	Tile_018-004-000_0-000.jpg		2021-06-02 08:50:12	2021-06-02 10:11:54		NO		IN FOCUS
181604379	https://volunteer.ala.org.au/validate/task/181604379	Valid		system	Tile_018-004-000_0-000.jpg			2021-06-02 10:11:54		NO		IN FOCUS
181604380	https://volunteer.ala.org.au/validate/task/181604380	Valid		system	Tile_018-005-000_0-000.jpg		2021-06-02 10:12:17	2021-06-02 10:12:18		NO		IN FOCUS
181604380	https://volunteer.ala.org.au/validate/task/181604380	Valid		system	Tile_018-005-000_0-000.jpg			2021-06-02 10:12:18		NO		IN FOCUS
181604380	https://volunteer.ala.org.au/validate/task/181604380	Valid		system	Tile_018-005-000_0-000.jpg		2021-06-02 08:55:11	2021-06-02 10:12:18		NO		IN FOCUS
181604380	https://volunteer.ala.org.au/validate/task/181604380	Valid		system	Tile_018-005-000_0-000.jpg		2021-06-02 09:57:30	2021-06-02 10:12:18		NO		IN FOCUS
181604381	https://volunteer.ala.org.au/validate/task/181604381	Valid		system	Tile_018-006-000_0-000.jpg			2021-06-02 10:12:29		NO		IN FOCUS
181604381	https://volunteer.ala.org.au/validate/task/181604381	Valid		system	Tile_018-006-000_0-000.jpg		2021-06-02 10:12:28	2021-06-02 10:12:29		NO		IN FOCUS
181604381	https://volunteer.ala.org.au/validate/task/181604381	Valid		system	Tile_018-006-000_0-000.jpg		2021-06-02 08:55:37	2021-06-02 10:12:29		NO		IN FOCUS
181604381	https://volunteer.ala.org.au/validate/task/181604381	Valid		system	Tile_018-006-000_0-000.jpg		2021-06-02 09:57:51	2021-06-02 10:12:29		NO		IN FOCUS
181604382	https://volunteer.ala.org.au/validate/task/181604382	Valid		system	Tile_018-007-000_0-000.jpg		2021-06-02 10:12:39	2021-06-02 10:12:39		NO		IN FOCUS
181604382	https://volunteer.ala.org.au/validate/task/181604382	Valid		system	Tile_018-007-000_0-000.jpg		2021-06-02 08:57:29	2021-06-02 10:12:39		NO		IN FOCUS
181604382	https://volunteer.ala.org.au/validate/task/181604382	Valid		system	Tile_018-007-000_0-000.jpg		2021-06-02 09:58:10	2021-06-02 10:12:39		NO		IN FOCUS
181604382	https://volunteer.ala.org.au/validate/task/181604382	Valid		system	Tile_018-007-000_0-000.jpg			2021-06-02 10:12:39		NO		IN FOCUS
181604383	https://volunteer.ala.org.au/validate/task/181604383	Valid		system	Tile_018-008-000_0-000.jpg		2021-06-02 08:57:54	2021-06-02 10:12:50		NO		IN FOCUS
181604383	https://volunteer.ala.org.au/validate/task/181604383	Valid		system	Tile_018-008-000_0-000.jpg			2021-06-02 10:12:50		NO		IN FOCUS
181604383	https://volunteer.ala.org.au/validate/task/181604383	Valid		system	Tile_018-008-000_0-000.jpg		2021-06-02 09:58:35	2021-06-02 10:12:50		NO		IN FOCUS
181604383	https://volunteer.ala.org.au/validate/task/181604383	Valid		system	Tile_018-008-000_0-000.jpg		2021-06-02 10:12:49	2021-06-02 10:12:50		NO		IN FOCUS
181604384	https://volunteer.ala.org.au/validate/task/181604384	Valid		system	Tile_018-009-000_0-000.jpg		2021-06-02 09:58:52	2021-06-02 10:13:00		NO		IN FOCUS
181604384	https://volunteer.ala.org.au/validate/task/181604384	Valid		system	Tile_018-009-000_0-000.jpg		2021-06-02 10:12:58	2021-06-02 10:13:00		NO		IN FOCUS
181604384	https://volunteer.ala.org.au/validate/task/181604384	Valid		system	Tile_018-009-000_0-000.jpg		2021-06-02 08:58:16	2021-06-02 10:13:00		NO		IN FOCUS
181604384	https://volunteer.ala.org.au/validate/task/181604384	Valid		system	Tile_018-009-000_0-000.jpg			2021-06-02 10:13:00		NO		IN FOCUS
181604386	https://volunteer.ala.org.au/validate/task/181604386	Valid		system	Tile_018-011-000_0-000.jpg		2021-06-02 10:13:38	2021-06-02 10:13:39		NO		IN FOCUS
181604386	https://volunteer.ala.org.au/validate/task/181604386	Valid		system	Tile_018-011-000_0-000.jpg			2021-06-02 10:13:39		NO		IN FOCUS
181604386	https://volunteer.ala.org.au/validate/task/181604386	Valid		system	Tile_018-011-000_0-000.jpg		2021-06-02 08:58:59	2021-06-02 10:13:39		NO		IN FOCUS
181604386	https://volunteer.ala.org.au/validate/task/181604386	Valid		system	Tile_018-011-000_0-000.jpg		2021-06-02 09:59:26	2021-06-02 10:13:39		NO		IN FOCUS
181604388	https://volunteer.ala.org.au/validate/task/181604388	Valid		system	Tile_018-013-000_0-000.jpg		2021-06-02 08:59:43	2021-06-02 13:06:39		NO		IN FOCUS
181604388	https://volunteer.ala.org.au/validate/task/181604388	Valid		system	Tile_018-013-000_0-000.jpg		2021-06-02 10:14:00	2021-06-02 13:06:39		NO		IN FOCUS
181604388	https://volunteer.ala.org.au/validate/task/181604388	Valid		system	Tile_018-013-000_0-000.jpg		2021-06-02 13:06:39	2021-06-02 13:06:39		NO		IN FOCUS
181604388	https://volunteer.ala.org.au/validate/task/181604388	Valid		system	Tile_018-013-000_0-000.jpg			2021-06-02 13:06:39		NO		IN FOCUS
181604390	https://volunteer.ala.org.au/validate/task/181604390	Valid		system	Tile_018-015-000_0-000.jpg		2021-06-02 09:00:32	2021-06-02 13:40:14		NO		IN FOCUS
181604390	https://volunteer.ala.org.au/validate/task/181604390	Valid		system	Tile_018-015-000_0-000.jpg		2021-06-02 13:40:13	2021-06-02 13:40:14		NO		IN FOCUS
181604390	https://volunteer.ala.org.au/validate/task/181604390	Valid		system	Tile_018-015-000_0-000.jpg		2021-06-02 10:14:21	2021-06-02 13:40:14		NO		IN FOCUS
181604390	https://volunteer.ala.org.au/validate/task/181604390	Valid		system	Tile_018-015-000_0-000.jpg			2021-06-02 13:40:14		NO		IN FOCUS
181604394	https://volunteer.ala.org.au/validate/task/181604394	Valid		system	Tile_018-019-000_0-000.jpg		2021-06-02 10:14:55	2021-06-02 13:45:57		NO		IN FOCUS
181604394	https://volunteer.ala.org.au/validate/task/181604394	Valid		system	Tile_018-019-000_0-000.jpg		2021-06-02 13:45:57	2021-06-02 13:45:57		NO		IN FOCUS
181604394	https://volunteer.ala.org.au/validate/task/181604394	Valid		system	Tile_018-019-000_0-000.jpg			2021-06-02 13:45:57		NO		IN FOCUS
181604394	https://volunteer.ala.org.au/validate/task/181604394	Valid		system	Tile_018-019-000_0-000.jpg		2021-06-02 09:02:09	2021-06-02 13:45:57		NO		IN FOCUS
181604395	https://volunteer.ala.org.au/validate/task/181604395	Valid		system	Tile_018-020-000_0-000.jpg			2021-06-02 13:46:20		NO		IN FOCUS
181604395	https://volunteer.ala.org.au/validate/task/181604395	Valid		system	Tile_018-020-000_0-000.jpg		2021-06-02 10:15:05	2021-06-02 13:46:20		NO		IN FOCUS
181604395	https://volunteer.ala.org.au/validate/task/181604395	Valid		system	Tile_018-020-000_0-000.jpg		2021-06-02 13:46:19	2021-06-02 13:46:20		NO		IN FOCUS
181604395	https://volunteer.ala.org.au/validate/task/181604395	Valid		system	Tile_018-020-000_0-000.jpg		2021-06-02 09:03:53	2021-06-02 13:46:20		NO		IN FOCUS
181604396	https://volunteer.ala.org.au/validate/task/181604396	Valid		system	Tile_018-021-000_0-000.jpg		2021-06-02 09:04:18	2021-06-02 13:46:35		NO		IN FOCUS
181604396	https://volunteer.ala.org.au/validate/task/181604396	Valid		system	Tile_018-021-000_0-000.jpg			2021-06-02 13:46:35		NO		IN FOCUS
181604396	https://volunteer.ala.org.au/validate/task/181604396	Valid		system	Tile_018-021-000_0-000.jpg		2021-06-02 13:46:35	2021-06-02 13:46:35		NO		IN FOCUS
181604396	https://volunteer.ala.org.au/validate/task/181604396	Valid		system	Tile_018-021-000_0-000.jpg		2021-06-02 10:15:16	2021-06-02 13:46:35		NO		IN FOCUS
181604400	https://volunteer.ala.org.au/validate/task/181604400	Valid		system	Tile_018-025-000_0-000.jpg		2021-06-02 10:15:45	2021-06-02 14:56:19		NO		IN FOCUS
181604400	https://volunteer.ala.org.au/validate/task/181604400	Valid		system	Tile_018-025-000_0-000.jpg			2021-06-02 14:56:19		NO		IN FOCUS
181604400	https://volunteer.ala.org.au/validate/task/181604400	Valid		system	Tile_018-025-000_0-000.jpg		2021-06-02 14:56:18	2021-06-02 14:56:19		NO		IN FOCUS
181604400	https://volunteer.ala.org.au/validate/task/181604400	Valid		system	Tile_018-025-000_0-000.jpg		2021-06-02 09:05:56	2021-06-02 14:56:19		NO		IN FOCUS
181604404	https://volunteer.ala.org.au/validate/task/181604404	Valid		system	Tile_018-029-000_0-000.jpg			2021-06-02 14:57:13		NO		IN FOCUS
181604404	https://volunteer.ala.org.au/validate/task/181604404	Valid		system	Tile_018-029-000_0-000.jpg		2021-06-02 14:57:13	2021-06-02 14:57:13		NO		IN FOCUS
181604404	https://volunteer.ala.org.au/validate/task/181604404	Valid		system	Tile_018-029-000_0-000.jpg		2021-06-02 09:46:10	2021-06-02 14:57:13		NO		IN FOCUS
181604404	https://volunteer.ala.org.au/validate/task/181604404	Valid		system	Tile_018-029-000_0-000.jpg		2021-06-02 10:16:34	2021-06-02 14:57:13		NO		IN FOCUS
181604405	https://volunteer.ala.org.au/validate/task/181604405	Valid		system	Tile_018-030-000_0-000.jpg		2021-06-02 09:48:02	2021-06-02 14:57:29		NO		IN FOCUS
181604405	https://volunteer.ala.org.au/validate/task/181604405	Valid		system	Tile_018-030-000_0-000.jpg		2021-06-02 10:16:44	2021-06-02 14:57:29		NO		IN FOCUS
181604405	https://volunteer.ala.org.au/validate/task/181604405	Valid		system	Tile_018-030-000_0-000.jpg		2021-06-02 14:57:28	2021-06-02 14:57:29		NO		IN FOCUS
181604405	https://volunteer.ala.org.au/validate/task/181604405	Valid		system	Tile_018-030-000_0-000.jpg			2021-06-02 14:57:29		NO		IN FOCUS
181604393	https://volunteer.ala.org.au/validate/task/181604393	Valid		system	Tile_018-018-000_0-000.jpg		2021-06-02 09:01:42	2021-06-02 15:08:00		NO		IN FOCUS
181604393	https://volunteer.ala.org.au/validate/task/181604393	Valid		system	Tile_018-018-000_0-000.jpg		2021-06-02 13:45:42	2021-06-02 15:08:00		NO		IN FOCUS
181604393	https://volunteer.ala.org.au/validate/task/181604393	Valid		system	Tile_018-018-000_0-000.jpg		2021-06-02 15:08:00	2021-06-02 15:08:00		NO		IN FOCUS
181604393	https://volunteer.ala.org.au/validate/task/181604393	Valid		system	Tile_018-018-000_0-000.jpg			2021-06-02 15:08:00		NO		IN FOCUS
181604397	https://volunteer.ala.org.au/validate/task/181604397	Valid		system	Tile_018-022-000_0-000.jpg		2021-06-02 15:08:37	2021-06-02 15:08:38		NO		IN FOCUS
181604397	https://volunteer.ala.org.au/validate/task/181604397	Valid		system	Tile_018-022-000_0-000.jpg		2021-06-02 09:04:42	2021-06-02 15:08:38		NO		IN FOCUS
181604397	https://volunteer.ala.org.au/validate/task/181604397	Valid		system	Tile_018-022-000_0-000.jpg		2021-06-02 13:46:54	2021-06-02 15:08:38		NO		IN FOCUS
181604397	https://volunteer.ala.org.au/validate/task/181604397	Valid		system	Tile_018-022-000_0-000.jpg			2021-06-02 15:08:38		NO		IN FOCUS
181604398	https://volunteer.ala.org.au/validate/task/181604398	Valid		system	Tile_018-023-000_0-000.jpg			2021-06-02 15:08:56		NO		IN FOCUS
181604398	https://volunteer.ala.org.au/validate/task/181604398	Valid		system	Tile_018-023-000_0-000.jpg		2021-06-02 14:55:42	2021-06-02 15:08:56		NO		IN FOCUS
181604398	https://volunteer.ala.org.au/validate/task/181604398	Valid		system	Tile_018-023-000_0-000.jpg		2021-06-02 15:08:56	2021-06-02 15:08:56		NO		IN FOCUS
181604398	https://volunteer.ala.org.au/validate/task/181604398	Valid		system	Tile_018-023-000_0-000.jpg		2021-06-02 09:05:09	2021-06-02 15:08:56		NO		IN FOCUS
181604399	https://volunteer.ala.org.au/validate/task/181604399	Valid		system	Tile_018-024-000_0-000.jpg		2021-06-02 09:05:32	2021-06-02 15:09:37		NO		IN FOCUS
181604399	https://volunteer.ala.org.au/validate/task/181604399	Valid		system	Tile_018-024-000_0-000.jpg		2021-06-02 15:09:36	2021-06-02 15:09:37		NO		IN FOCUS
181604399	https://volunteer.ala.org.au/validate/task/181604399	Valid		system	Tile_018-024-000_0-000.jpg			2021-06-02 15:09:37		NO		IN FOCUS
181604399	https://volunteer.ala.org.au/validate/task/181604399	Valid		system	Tile_018-024-000_0-000.jpg		2021-06-02 14:56:07	2021-06-02 15:09:37		NO		IN FOCUS
181604401	https://volunteer.ala.org.au/validate/task/181604401	Valid		system	Tile_018-026-000_0-000.jpg		2021-06-02 10:15:56	2021-06-02 15:10:02		NO		IN FOCUS
181604401	https://volunteer.ala.org.au/validate/task/181604401	Valid		system	Tile_018-026-000_0-000.jpg		2021-06-02 09:06:22	2021-06-02 15:10:02		NO		IN FOCUS
181604401	https://volunteer.ala.org.au/validate/task/181604401	Valid		system	Tile_018-026-000_0-000.jpg			2021-06-02 15:10:02		NO		IN FOCUS
181604401	https://volunteer.ala.org.au/validate/task/181604401	Valid		system	Tile_018-026-000_0-000.jpg			2021-06-02 15:10:02		NO		OUT OF FOCUS
181604401	https://volunteer.ala.org.au/validate/task/181604401	Valid		system	Tile_018-026-000_0-000.jpg		2021-06-02 15:10:01	2021-06-02 15:10:02		NO		IN FOCUS
181604402	https://volunteer.ala.org.au/validate/task/181604402	Valid		system	Tile_018-027-000_0-000.jpg		2021-06-02 14:56:47	2021-06-02 15:10:21		NO		OUT OF FOCUS
181604402	https://volunteer.ala.org.au/validate/task/181604402	Valid		system	Tile_018-027-000_0-000.jpg			2021-06-02 15:10:21		NO		IN FOCUS
181604402	https://volunteer.ala.org.au/validate/task/181604402	Valid		system	Tile_018-027-000_0-000.jpg		2021-06-02 15:10:20	2021-06-02 15:10:21		NO		IN FOCUS
181604402	https://volunteer.ala.org.au/validate/task/181604402	Valid		system	Tile_018-027-000_0-000.jpg		2021-06-02 10:16:08	2021-06-02 15:10:21		NO		IN FOCUS
181604402	https://volunteer.ala.org.au/validate/task/181604402	Valid		system	Tile_018-027-000_0-000.jpg		2021-06-02 09:43:37	2021-06-02 15:10:21		NO		IN FOCUS
181604403	https://volunteer.ala.org.au/validate/task/181604403	Valid		system	Tile_018-028-000_0-000.jpg		2021-06-02 09:45:40	2021-06-02 15:12:00		NO		IN FOCUS
181604403	https://volunteer.ala.org.au/validate/task/181604403	Valid		system	Tile_018-028-000_0-000.jpg		2021-06-02 15:11:59	2021-06-02 15:12:00		NO		IN FOCUS
181604403	https://volunteer.ala.org.au/validate/task/181604403	Valid		system	Tile_018-028-000_0-000.jpg		2021-06-02 14:56:59	2021-06-02 15:12:00		NO		IN FOCUS
181604403	https://volunteer.ala.org.au/validate/task/181604403	Valid		system	Tile_018-028-000_0-000.jpg			2021-06-02 15:12:00		NO		IN FOCUS
181604406	https://volunteer.ala.org.au/validate/task/181604406	Valid		system	Tile_018-031-000_0-000.jpg			2021-06-02 15:12:15		NO		IN FOCUS
181604406	https://volunteer.ala.org.au/validate/task/181604406	Valid		system	Tile_018-031-000_0-000.jpg		2021-06-02 15:12:15	2021-06-02 15:12:15		NO		IN FOCUS
181604406	https://volunteer.ala.org.au/validate/task/181604406	Valid		system	Tile_018-031-000_0-000.jpg		2021-06-02 10:16:55	2021-06-02 15:12:15		NO		IN FOCUS
181604406	https://volunteer.ala.org.au/validate/task/181604406	Valid		system	Tile_018-031-000_0-000.jpg		2021-06-02 09:48:56	2021-06-02 15:12:15		NO		IN FOCUS
181604409	https://volunteer.ala.org.au/validate/task/181604409	Valid		system	Tile_018-034-000_0-000.jpg		2021-06-02 09:50:46	2021-06-02 15:13:05		NO		IN FOCUS
181604409	https://volunteer.ala.org.au/validate/task/181604409	Valid		system	Tile_018-034-000_0-000.jpg		2021-06-02 10:17:44	2021-06-02 15:13:05		NO		IN FOCUS
181604409	https://volunteer.ala.org.au/validate/task/181604409	Valid		system	Tile_018-034-000_0-000.jpg			2021-06-02 15:13:05		NO		IN FOCUS
181604409	https://volunteer.ala.org.au/validate/task/181604409	Valid		system	Tile_018-034-000_0-000.jpg		2021-06-02 15:13:05	2021-06-02 15:13:05		NO		IN FOCUS
181604410	https://volunteer.ala.org.au/validate/task/181604410	Valid		system	Tile_018-035-000_0-000.jpg		2021-06-02 10:17:54	2021-06-02 15:13:22		NO		IN FOCUS
181604410	https://volunteer.ala.org.au/validate/task/181604410	Valid		system	Tile_018-035-000_0-000.jpg			2021-06-02 15:13:22		NO		IN FOCUS
181604410	https://volunteer.ala.org.au/validate/task/181604410	Valid		system	Tile_018-035-000_0-000.jpg		2021-06-02 15:13:21	2021-06-02 15:13:22		NO		IN FOCUS
181604410	https://volunteer.ala.org.au/validate/task/181604410	Valid		system	Tile_018-035-000_0-000.jpg		2021-06-02 09:51:20	2021-06-02 15:13:22		NO		IN FOCUS
181604411	https://volunteer.ala.org.au/validate/task/181604411	Valid		system	Tile_018-036-000_0-000.jpg			2021-06-02 15:13:48		NO		IN FOCUS
181604411	https://volunteer.ala.org.au/validate/task/181604411	Valid		system	Tile_018-036-000_0-000.jpg		2021-06-02 10:18:05	2021-06-02 15:13:48		NO		IN FOCUS
181604411	https://volunteer.ala.org.au/validate/task/181604411	Valid		system	Tile_018-036-000_0-000.jpg		2021-06-02 09:51:47	2021-06-02 15:13:48		NO		IN FOCUS
181604411	https://volunteer.ala.org.au/validate/task/181604411	Valid		system	Tile_018-036-000_0-000.jpg		2021-06-02 15:13:48	2021-06-02 15:13:48		NO		IN FOCUS
181604412	https://volunteer.ala.org.au/validate/task/181604412	Valid		system	Tile_018-037-000_0-000.jpg		2021-06-02 10:18:15	2021-06-02 15:14:00		NO		IN FOCUS
181604412	https://volunteer.ala.org.au/validate/task/181604412	Valid		system	Tile_018-037-000_0-000.jpg		2021-06-02 15:14:00	2021-06-02 15:14:00		NO		IN FOCUS
181604412	https://volunteer.ala.org.au/validate/task/181604412	Valid		system	Tile_018-037-000_0-000.jpg			2021-06-02 15:14:00		NO		IN FOCUS
181604412	https://volunteer.ala.org.au/validate/task/181604412	Valid		system	Tile_018-037-000_0-000.jpg		2021-06-02 09:52:14	2021-06-02 15:14:00		NO		IN FOCUS
181604413	https://volunteer.ala.org.au/validate/task/181604413	Valid		system	Tile_018-038-000_0-000.jpg		2021-06-02 09:53:14	2021-06-02 15:14:15		NO		IN FOCUS
181604413	https://volunteer.ala.org.au/validate/task/181604413	Valid		system	Tile_018-038-000_0-000.jpg		2021-06-02 15:14:15	2021-06-02 15:14:15		NO		IN FOCUS
181604413	https://volunteer.ala.org.au/validate/task/181604413	Valid		system	Tile_018-038-000_0-000.jpg			2021-06-02 15:14:15		NO		IN FOCUS
181604413	https://volunteer.ala.org.au/validate/task/181604413	Valid		system	Tile_018-038-000_0-000.jpg		2021-06-02 10:18:26	2021-06-02 15:14:15		NO		IN FOCUS
181604415	https://volunteer.ala.org.au/validate/task/181604415	Valid		system	Tile_018-040-000_0-000.jpg			2021-06-02 15:14:43		NO		IN FOCUS
181604415	https://volunteer.ala.org.au/validate/task/181604415	Valid		system	Tile_018-040-000_0-000.jpg		2021-06-02 10:18:44	2021-06-02 15:14:43		NO		IN FOCUS
181604415	https://volunteer.ala.org.au/validate/task/181604415	Valid		system	Tile_018-040-000_0-000.jpg		2021-06-02 10:12:55	2021-06-02 15:14:43		NO		IN FOCUS
181604415	https://volunteer.ala.org.au/validate/task/181604415	Valid		system	Tile_018-040-000_0-000.jpg		2021-06-02 15:14:42	2021-06-02 15:14:43		NO		IN FOCUS
181604416	https://volunteer.ala.org.au/validate/task/181604416	Valid		system	Tile_018-041-000_0-000.jpg		2021-06-02 10:18:54	2021-06-02 15:14:56		NO		IN FOCUS
181604416	https://volunteer.ala.org.au/validate/task/181604416	Valid		system	Tile_018-041-000_0-000.jpg		2021-06-02 15:14:55	2021-06-02 15:14:56		NO		IN FOCUS
181604416	https://volunteer.ala.org.au/validate/task/181604416	Valid		system	Tile_018-041-000_0-000.jpg			2021-06-02 15:14:56		NO		IN FOCUS
181604416	https://volunteer.ala.org.au/validate/task/181604416	Valid		system	Tile_018-041-000_0-000.jpg		2021-06-02 10:13:21	2021-06-02 15:14:56		NO		IN FOCUS
181604417	https://volunteer.ala.org.au/validate/task/181604417	Valid		system	Tile_018-042-000_0-000.jpg		2021-06-02 10:13:47	2021-06-02 15:17:35		NO		IN FOCUS
181604417	https://volunteer.ala.org.au/validate/task/181604417	Valid		system	Tile_018-042-000_0-000.jpg		2021-06-02 10:19:10	2021-06-02 15:17:35		NO		IN FOCUS
181604417	https://volunteer.ala.org.au/validate/task/181604417	Valid		system	Tile_018-042-000_0-000.jpg		2021-06-02 15:17:35	2021-06-02 15:17:35		NO		IN FOCUS
181604417	https://volunteer.ala.org.au/validate/task/181604417	Valid		system	Tile_018-042-000_0-000.jpg			2021-06-02 15:17:35		NO		IN FOCUS
181604418	https://volunteer.ala.org.au/validate/task/181604418	Valid		system	Tile_018-043-000_0-000.jpg			2021-06-02 15:17:47		NO		IN FOCUS
181604418	https://volunteer.ala.org.au/validate/task/181604418	Valid		system	Tile_018-043-000_0-000.jpg		2021-06-02 15:17:47	2021-06-02 15:17:47		NO		IN FOCUS
181604418	https://volunteer.ala.org.au/validate/task/181604418	Valid		system	Tile_018-043-000_0-000.jpg		2021-06-02 10:14:12	2021-06-02 15:17:47		NO		IN FOCUS
181604418	https://volunteer.ala.org.au/validate/task/181604418	Valid		system	Tile_018-043-000_0-000.jpg		2021-06-02 10:19:19	2021-06-02 15:17:47		NO		IN FOCUS
181604419	https://volunteer.ala.org.au/validate/task/181604419	Valid		system	Tile_018-044-000_0-000.jpg		2021-06-02 10:15:03	2021-06-02 15:18:00		NO		IN FOCUS
181604419	https://volunteer.ala.org.au/validate/task/181604419	Valid		system	Tile_018-044-000_0-000.jpg		2021-06-02 10:19:31	2021-06-02 15:18:00		NO		IN FOCUS
181604419	https://volunteer.ala.org.au/validate/task/181604419	Valid		system	Tile_018-044-000_0-000.jpg			2021-06-02 15:18:00		NO		IN FOCUS
181604419	https://volunteer.ala.org.au/validate/task/181604419	Valid		system	Tile_018-044-000_0-000.jpg		2021-06-02 15:17:59	2021-06-02 15:18:00		NO		IN FOCUS
181604420	https://volunteer.ala.org.au/validate/task/181604420	Valid		system	Tile_018-045-000_0-000.jpg		2021-06-02 15:18:09	2021-06-02 15:18:10		NO		IN FOCUS
181604420	https://volunteer.ala.org.au/validate/task/181604420	Valid		system	Tile_018-045-000_0-000.jpg			2021-06-02 15:18:10		NO		IN FOCUS
181604420	https://volunteer.ala.org.au/validate/task/181604420	Valid		system	Tile_018-045-000_0-000.jpg		2021-06-02 10:19:42	2021-06-02 15:18:10		NO		IN FOCUS
181604420	https://volunteer.ala.org.au/validate/task/181604420	Valid		system	Tile_018-045-000_0-000.jpg		2021-06-02 10:15:28	2021-06-02 15:18:10		NO		IN FOCUS
181604421	https://volunteer.ala.org.au/validate/task/181604421	Valid		system	Tile_018-046-000_0-000.jpg		2021-06-02 10:19:54	2021-06-02 15:18:20		NO		IN FOCUS
181604421	https://volunteer.ala.org.au/validate/task/181604421	Valid		system	Tile_018-046-000_0-000.jpg		2021-06-02 10:15:53	2021-06-02 15:18:20		NO		IN FOCUS
181604421	https://volunteer.ala.org.au/validate/task/181604421	Valid		system	Tile_018-046-000_0-000.jpg			2021-06-02 15:18:20		NO		IN FOCUS
181604421	https://volunteer.ala.org.au/validate/task/181604421	Valid		system	Tile_018-046-000_0-000.jpg		2021-06-02 15:18:20	2021-06-02 15:18:20		NO		IN FOCUS
181604422	https://volunteer.ala.org.au/validate/task/181604422	Valid		system	Tile_018-047-000_0-000.jpg		2021-06-02 15:18:33	2021-06-02 15:18:34		NO		IN FOCUS
181604422	https://volunteer.ala.org.au/validate/task/181604422	Valid		system	Tile_018-047-000_0-000.jpg			2021-06-02 15:18:34		NO		IN FOCUS
181604422	https://volunteer.ala.org.au/validate/task/181604422	Valid		system	Tile_018-047-000_0-000.jpg		2021-06-02 10:16:18	2021-06-02 15:18:34		NO		IN FOCUS
181604422	https://volunteer.ala.org.au/validate/task/181604422	Valid		system	Tile_018-047-000_0-000.jpg		2021-06-02 10:20:08	2021-06-02 15:18:34		NO		IN FOCUS
181604423	https://volunteer.ala.org.au/validate/task/181604423	Valid		system	Tile_018-048-000_0-000.jpg		2021-06-02 10:16:42	2021-06-02 15:18:53		NO		IN FOCUS
181604423	https://volunteer.ala.org.au/validate/task/181604423	Valid		system	Tile_018-048-000_0-000.jpg		2021-06-02 10:20:19	2021-06-02 15:18:53		NO		IN FOCUS
181604423	https://volunteer.ala.org.au/validate/task/181604423	Valid		system	Tile_018-048-000_0-000.jpg		2021-06-02 15:18:52	2021-06-02 15:18:53		NO		IN FOCUS
181604423	https://volunteer.ala.org.au/validate/task/181604423	Valid		system	Tile_018-048-000_0-000.jpg			2021-06-02 15:18:53		NO		IN FOCUS
181604424	https://volunteer.ala.org.au/validate/task/181604424	Valid		system	Tile_018-049-000_0-000.jpg		2021-06-02 10:17:17	2021-06-02 15:19:04		NO		IN FOCUS
181604424	https://volunteer.ala.org.au/validate/task/181604424	Valid		system	Tile_018-049-000_0-000.jpg		2021-06-02 10:20:30	2021-06-02 15:19:04		NO		IN FOCUS
181604424	https://volunteer.ala.org.au/validate/task/181604424	Valid		system	Tile_018-049-000_0-000.jpg			2021-06-02 15:19:04		NO		IN FOCUS
181604424	https://volunteer.ala.org.au/validate/task/181604424	Valid		system	Tile_018-049-000_0-000.jpg		2021-06-02 15:19:04	2021-06-02 15:19:04		NO		IN FOCUS
181604425	https://volunteer.ala.org.au/validate/task/181604425	Valid		system	Tile_018-050-000_0-000.jpg		2021-06-02 15:19:21	2021-06-02 15:19:21		NO		IN FOCUS
181604425	https://volunteer.ala.org.au/validate/task/181604425	Valid		system	Tile_018-050-000_0-000.jpg			2021-06-02 15:19:21		NO		IN FOCUS
181604425	https://volunteer.ala.org.au/validate/task/181604425	Valid		system	Tile_018-050-000_0-000.jpg		2021-06-02 10:20:41	2021-06-02 15:19:21		NO		IN FOCUS
181604425	https://volunteer.ala.org.au/validate/task/181604425	Valid		system	Tile_018-050-000_0-000.jpg		2021-06-02 10:17:44	2021-06-02 15:19:21		NO		IN FOCUS
181604426	https://volunteer.ala.org.au/validate/task/181604426	Valid		system	Tile_018-051-000_0-000.jpg		2021-06-02 10:20:56	2021-06-02 15:19:34		NO		IN FOCUS
181604426	https://volunteer.ala.org.au/validate/task/181604426	Valid		system	Tile_018-051-000_0-000.jpg		2021-06-02 10:18:11	2021-06-02 15:19:34		NO		IN FOCUS
181604426	https://volunteer.ala.org.au/validate/task/181604426	Valid		system	Tile_018-051-000_0-000.jpg			2021-06-02 15:19:34		NO		IN FOCUS
181604426	https://volunteer.ala.org.au/validate/task/181604426	Valid		system	Tile_018-051-000_0-000.jpg		2021-06-02 15:19:33	2021-06-02 15:19:34		NO		IN FOCUS
181604427	https://volunteer.ala.org.au/validate/task/181604427	Valid		system	Tile_018-052-000_0-000.jpg		2021-06-02 10:18:35	2021-06-02 15:19:53		NO		IN FOCUS
181604427	https://volunteer.ala.org.au/validate/task/181604427	Valid		system	Tile_018-052-000_0-000.jpg		2021-06-02 10:21:06	2021-06-02 15:19:53		NO		IN FOCUS
181604427	https://volunteer.ala.org.au/validate/task/181604427	Valid		system	Tile_018-052-000_0-000.jpg			2021-06-02 15:19:53		NO		IN FOCUS
181604427	https://volunteer.ala.org.au/validate/task/181604427	Valid		system	Tile_018-052-000_0-000.jpg		2021-06-02 15:19:52	2021-06-02 15:19:53		NO		IN FOCUS
181604428	https://volunteer.ala.org.au/validate/task/181604428	Valid		system	Tile_018-053-000_0-000.jpg		2021-06-02 15:20:07	2021-06-02 15:20:07		NO		IN FOCUS
181604428	https://volunteer.ala.org.au/validate/task/181604428	Valid		system	Tile_018-053-000_0-000.jpg			2021-06-02 15:20:07		NO		IN FOCUS
181604428	https://volunteer.ala.org.au/validate/task/181604428	Valid		system	Tile_018-053-000_0-000.jpg		2021-06-02 10:21:18	2021-06-02 15:20:07		NO		IN FOCUS
181604428	https://volunteer.ala.org.au/validate/task/181604428	Valid		system	Tile_018-053-000_0-000.jpg		2021-06-02 10:19:00	2021-06-02 15:20:07		NO		IN FOCUS
181604429	https://volunteer.ala.org.au/validate/task/181604429	Valid		system	Tile_018-054-000_0-000.jpg		2021-06-02 10:19:53	2021-06-02 15:20:21		NO		IN FOCUS
181604429	https://volunteer.ala.org.au/validate/task/181604429	Valid		system	Tile_018-054-000_0-000.jpg		2021-06-02 10:21:29	2021-06-02 15:20:21		NO		IN FOCUS
181604429	https://volunteer.ala.org.au/validate/task/181604429	Valid		system	Tile_018-054-000_0-000.jpg			2021-06-02 15:20:21		NO		IN FOCUS
181604429	https://volunteer.ala.org.au/validate/task/181604429	Valid		system	Tile_018-054-000_0-000.jpg		2021-06-02 15:20:20	2021-06-02 15:20:21		NO		IN FOCUS
181604430	https://volunteer.ala.org.au/validate/task/181604430	Valid		system	Tile_018-055-000_0-000.jpg		2021-06-02 10:21:40	2021-06-02 15:20:31		NO		IN FOCUS
181604430	https://volunteer.ala.org.au/validate/task/181604430	Valid		system	Tile_018-055-000_0-000.jpg		2021-06-02 10:23:54	2021-06-02 15:20:31		NO		IN FOCUS
181604430	https://volunteer.ala.org.au/validate/task/181604430	Valid		system	Tile_018-055-000_0-000.jpg		2021-06-02 15:20:30	2021-06-02 15:20:31		NO		IN FOCUS
181604430	https://volunteer.ala.org.au/validate/task/181604430	Valid		system	Tile_018-055-000_0-000.jpg			2021-06-02 15:20:31		NO		IN FOCUS
181604431	https://volunteer.ala.org.au/validate/task/181604431	Valid		system	Tile_018-056-000_0-000.jpg			2021-06-02 15:20:40		NO		IN FOCUS
181604431	https://volunteer.ala.org.au/validate/task/181604431	Valid		system	Tile_018-056-000_0-000.jpg		2021-06-02 15:20:40	2021-06-02 15:20:40		NO		IN FOCUS
181604431	https://volunteer.ala.org.au/validate/task/181604431	Valid		system	Tile_018-056-000_0-000.jpg		2021-06-02 10:21:51	2021-06-02 15:20:40		NO		IN FOCUS
181604431	https://volunteer.ala.org.au/validate/task/181604431	Valid		system	Tile_018-056-000_0-000.jpg		2021-06-02 10:24:19	2021-06-02 15:20:40		NO		IN FOCUS
181604432	https://volunteer.ala.org.au/validate/task/181604432	Valid		system	Tile_018-057-000_0-000.jpg		2021-06-02 10:24:47	2021-06-02 15:20:56		NO		IN FOCUS
181604432	https://volunteer.ala.org.au/validate/task/181604432	Valid		system	Tile_018-057-000_0-000.jpg		2021-06-02 10:22:01	2021-06-02 15:20:56		NO		IN FOCUS
181604432	https://volunteer.ala.org.au/validate/task/181604432	Valid		system	Tile_018-057-000_0-000.jpg		2021-06-02 15:20:56	2021-06-02 15:20:56		NO		IN FOCUS
181604432	https://volunteer.ala.org.au/validate/task/181604432	Valid		system	Tile_018-057-000_0-000.jpg			2021-06-02 15:20:56		NO		IN FOCUS
181604433	https://volunteer.ala.org.au/validate/task/181604433	Valid		system	Tile_018-058-000_0-000.jpg			2021-06-02 15:21:08		NO		IN FOCUS
181604433	https://volunteer.ala.org.au/validate/task/181604433	Valid		system	Tile_018-058-000_0-000.jpg		2021-06-02 15:21:07	2021-06-02 15:21:08		NO		IN FOCUS
181604433	https://volunteer.ala.org.au/validate/task/181604433	Valid		system	Tile_018-058-000_0-000.jpg		2021-06-02 10:26:48	2021-06-02 15:21:08		NO		IN FOCUS
181604433	https://volunteer.ala.org.au/validate/task/181604433	Valid		system	Tile_018-058-000_0-000.jpg		2021-06-02 10:22:15	2021-06-02 15:21:08		NO		IN FOCUS
181604434	https://volunteer.ala.org.au/validate/task/181604434	Valid		system	Tile_018-059-000_0-000.jpg			2021-06-02 15:21:19		NO		IN FOCUS
181604434	https://volunteer.ala.org.au/validate/task/181604434	Valid		system	Tile_018-059-000_0-000.jpg		2021-06-02 10:22:26	2021-06-02 15:21:19		NO		IN FOCUS
181604434	https://volunteer.ala.org.au/validate/task/181604434	Valid		system	Tile_018-059-000_0-000.jpg		2021-06-02 15:21:18	2021-06-02 15:21:19		NO		IN FOCUS
181604434	https://volunteer.ala.org.au/validate/task/181604434	Valid		system	Tile_018-059-000_0-000.jpg		2021-06-02 10:27:33	2021-06-02 15:21:19		NO		IN FOCUS
181604435	https://volunteer.ala.org.au/validate/task/181604435	Valid		system	Tile_018-060-000_0-000.jpg		2021-06-02 10:27:56	2021-06-02 15:21:29		NO		IN FOCUS
181604435	https://volunteer.ala.org.au/validate/task/181604435	Valid		system	Tile_018-060-000_0-000.jpg			2021-06-02 15:21:29		NO		IN FOCUS
181604435	https://volunteer.ala.org.au/validate/task/181604435	Valid		system	Tile_018-060-000_0-000.jpg		2021-06-02 15:21:29	2021-06-02 15:21:29		NO		IN FOCUS
181604435	https://volunteer.ala.org.au/validate/task/181604435	Valid		system	Tile_018-060-000_0-000.jpg		2021-06-02 10:22:39	2021-06-02 15:21:29		NO		IN FOCUS
181604437	https://volunteer.ala.org.au/validate/task/181604437	Valid		system	Tile_019-002-000_0-000.jpg			2021-06-02 15:22:05		NO		IN FOCUS
181604437	https://volunteer.ala.org.au/validate/task/181604437	Valid		system	Tile_019-002-000_0-000.jpg		2021-06-02 15:22:04	2021-06-02 15:22:05		NO		IN FOCUS
181604437	https://volunteer.ala.org.au/validate/task/181604437	Valid		system	Tile_019-002-000_0-000.jpg		2021-06-02 10:28:58	2021-06-02 15:22:05		NO		IN FOCUS
181604437	https://volunteer.ala.org.au/validate/task/181604437	Valid		system	Tile_019-002-000_0-000.jpg		2021-06-02 10:22:56	2021-06-02 15:22:05		NO		IN FOCUS
181604438	https://volunteer.ala.org.au/validate/task/181604438	Valid		system	Tile_019-003-000_0-000.jpg		2021-06-02 10:23:07	2021-06-02 15:22:14		NO		IN FOCUS
181604438	https://volunteer.ala.org.au/validate/task/181604438	Valid		system	Tile_019-003-000_0-000.jpg		2021-06-02 10:29:21	2021-06-02 15:22:14		NO		IN FOCUS
181604438	https://volunteer.ala.org.au/validate/task/181604438	Valid		system	Tile_019-003-000_0-000.jpg			2021-06-02 15:22:14		NO		IN FOCUS
181604438	https://volunteer.ala.org.au/validate/task/181604438	Valid		system	Tile_019-003-000_0-000.jpg		2021-06-02 15:22:14	2021-06-02 15:22:14		NO		IN FOCUS
181604439	https://volunteer.ala.org.au/validate/task/181604439	Valid		system	Tile_019-004-000_0-000.jpg		2021-06-02 10:23:23	2021-06-02 15:22:27		NO		IN FOCUS
181604439	https://volunteer.ala.org.au/validate/task/181604439	Valid		system	Tile_019-004-000_0-000.jpg		2021-06-02 10:30:11	2021-06-02 15:22:27		NO		IN FOCUS
181604439	https://volunteer.ala.org.au/validate/task/181604439	Valid		system	Tile_019-004-000_0-000.jpg			2021-06-02 15:22:27		NO		IN FOCUS
181604439	https://volunteer.ala.org.au/validate/task/181604439	Valid		system	Tile_019-004-000_0-000.jpg		2021-06-02 15:22:26	2021-06-02 15:22:27		NO		IN FOCUS
181604440	https://volunteer.ala.org.au/validate/task/181604440	Valid		system	Tile_019-005-000_0-000.jpg		2021-06-02 10:30:45	2021-06-02 15:22:39		NO		IN FOCUS
181604440	https://volunteer.ala.org.au/validate/task/181604440	Valid		system	Tile_019-005-000_0-000.jpg		2021-06-02 15:22:38	2021-06-02 15:22:39		NO		IN FOCUS
181604440	https://volunteer.ala.org.au/validate/task/181604440	Valid		system	Tile_019-005-000_0-000.jpg			2021-06-02 15:22:39		NO		IN FOCUS
181604440	https://volunteer.ala.org.au/validate/task/181604440	Valid		system	Tile_019-005-000_0-000.jpg		2021-06-02 10:23:38	2021-06-02 15:22:39		NO		IN FOCUS
181604441	https://volunteer.ala.org.au/validate/task/181604441	Valid		system	Tile_019-006-000_0-000.jpg		2021-06-02 10:23:53	2021-06-02 15:22:55		NO		IN FOCUS
181604441	https://volunteer.ala.org.au/validate/task/181604441	Valid		system	Tile_019-006-000_0-000.jpg			2021-06-02 15:22:55		NO		IN FOCUS
181604441	https://volunteer.ala.org.au/validate/task/181604441	Valid		system	Tile_019-006-000_0-000.jpg		2021-06-02 11:01:34	2021-06-02 15:22:55		NO		IN FOCUS
181604441	https://volunteer.ala.org.au/validate/task/181604441	Valid		system	Tile_019-006-000_0-000.jpg		2021-06-02 15:22:55	2021-06-02 15:22:55		NO		IN FOCUS
181604442	https://volunteer.ala.org.au/validate/task/181604442	Valid		system	Tile_019-007-000_0-000.jpg		2021-06-02 11:02:26	2021-06-02 15:23:09		NO		IN FOCUS
181604442	https://volunteer.ala.org.au/validate/task/181604442	Valid		system	Tile_019-007-000_0-000.jpg		2021-06-02 10:24:04	2021-06-02 15:23:09		NO		IN FOCUS
181604442	https://volunteer.ala.org.au/validate/task/181604442	Valid		system	Tile_019-007-000_0-000.jpg		2021-06-02 15:23:09	2021-06-02 15:23:09		NO		IN FOCUS
181604442	https://volunteer.ala.org.au/validate/task/181604442	Valid		system	Tile_019-007-000_0-000.jpg			2021-06-02 15:23:09		NO		IN FOCUS
181604443	https://volunteer.ala.org.au/validate/task/181604443	Valid		system	Tile_019-008-000_0-000.jpg		2021-06-02 10:24:14	2021-06-02 15:23:22		NO		IN FOCUS
181604443	https://volunteer.ala.org.au/validate/task/181604443	Valid		system	Tile_019-008-000_0-000.jpg		2021-06-02 15:23:21	2021-06-02 15:23:22		NO		IN FOCUS
181604443	https://volunteer.ala.org.au/validate/task/181604443	Valid		system	Tile_019-008-000_0-000.jpg		2021-06-02 11:02:51	2021-06-02 15:23:22		NO		IN FOCUS
181604443	https://volunteer.ala.org.au/validate/task/181604443	Valid		system	Tile_019-008-000_0-000.jpg			2021-06-02 15:23:22		NO		IN FOCUS
181604446	https://volunteer.ala.org.au/validate/task/181604446	Valid		system	Tile_019-011-000_0-000.jpg		2021-06-02 11:04:09	2021-06-02 15:26:24		NO		IN FOCUS
181604446	https://volunteer.ala.org.au/validate/task/181604446	Valid		system	Tile_019-011-000_0-000.jpg		2021-06-02 15:26:23	2021-06-02 15:26:24		NO		IN FOCUS
181604446	https://volunteer.ala.org.au/validate/task/181604446	Valid		system	Tile_019-011-000_0-000.jpg			2021-06-02 15:26:24		NO		IN FOCUS
181604446	https://volunteer.ala.org.au/validate/task/181604446	Valid		system	Tile_019-011-000_0-000.jpg		2021-06-02 10:24:41	2021-06-02 15:26:24		NO		IN FOCUS
181604448	https://volunteer.ala.org.au/validate/task/181604448	Valid		system	Tile_019-013-000_0-000.jpg		2021-06-02 15:28:05	2021-06-02 15:28:08		NO		IN FOCUS
181604448	https://volunteer.ala.org.au/validate/task/181604448	Valid		system	Tile_019-013-000_0-000.jpg		2021-06-02 11:05:00	2021-06-02 15:28:08		NO		IN FOCUS
181604448	https://volunteer.ala.org.au/validate/task/181604448	Valid		system	Tile_019-013-000_0-000.jpg			2021-06-02 15:28:08		NO		IN FOCUS
181604448	https://volunteer.ala.org.au/validate/task/181604448	Valid		system	Tile_019-013-000_0-000.jpg		2021-06-02 10:25:16	2021-06-02 15:28:08		NO		IN FOCUS
181604449	https://volunteer.ala.org.au/validate/task/181604449	Valid		system	Tile_019-014-000_0-000.jpg		2021-06-02 11:05:25	2021-06-02 15:28:18		NO		IN FOCUS
181604449	https://volunteer.ala.org.au/validate/task/181604449	Valid		system	Tile_019-014-000_0-000.jpg		2021-06-02 10:25:27	2021-06-02 15:28:18		NO		IN FOCUS
181604449	https://volunteer.ala.org.au/validate/task/181604449	Valid		system	Tile_019-014-000_0-000.jpg		2021-06-02 15:28:18	2021-06-02 15:28:18		NO		IN FOCUS
181604449	https://volunteer.ala.org.au/validate/task/181604449	Valid		system	Tile_019-014-000_0-000.jpg			2021-06-02 15:28:18		NO		IN FOCUS
181604450	https://volunteer.ala.org.au/validate/task/181604450	Valid		system	Tile_019-015-000_0-000.jpg			2021-06-02 15:28:32		NO		IN FOCUS
181604450	https://volunteer.ala.org.au/validate/task/181604450	Valid		system	Tile_019-015-000_0-000.jpg		2021-06-02 10:25:39	2021-06-02 15:28:32		NO		IN FOCUS
181604450	https://volunteer.ala.org.au/validate/task/181604450	Valid		system	Tile_019-015-000_0-000.jpg		2021-06-02 15:28:29	2021-06-02 15:28:32		NO		IN FOCUS
181604450	https://volunteer.ala.org.au/validate/task/181604450	Valid		system	Tile_019-015-000_0-000.jpg		2021-06-02 11:05:50	2021-06-02 15:28:32		NO		IN FOCUS
181604451	https://volunteer.ala.org.au/validate/task/181604451	Valid		system	Tile_019-016-000_0-000.jpg		2021-06-02 11:06:15	2021-06-02 15:28:41		NO		IN FOCUS
181604451	https://volunteer.ala.org.au/validate/task/181604451	Valid		system	Tile_019-016-000_0-000.jpg			2021-06-02 15:28:41		NO		IN FOCUS
181604451	https://volunteer.ala.org.au/validate/task/181604451	Valid		system	Tile_019-016-000_0-000.jpg		2021-06-02 15:28:41	2021-06-02 15:28:41		NO		IN FOCUS
181604451	https://volunteer.ala.org.au/validate/task/181604451	Valid		system	Tile_019-016-000_0-000.jpg		2021-06-02 10:25:50	2021-06-02 15:28:41		NO		IN FOCUS
181604452	https://volunteer.ala.org.au/validate/task/181604452	Valid		system	Tile_019-017-000_0-000.jpg			2021-06-02 15:28:58		NO		IN FOCUS
181604452	https://volunteer.ala.org.au/validate/task/181604452	Valid		system	Tile_019-017-000_0-000.jpg		2021-06-02 15:28:58	2021-06-02 15:28:58		NO		IN FOCUS
181604452	https://volunteer.ala.org.au/validate/task/181604452	Valid		system	Tile_019-017-000_0-000.jpg		2021-06-02 10:26:01	2021-06-02 15:28:58		NO		IN FOCUS
181604452	https://volunteer.ala.org.au/validate/task/181604452	Valid		system	Tile_019-017-000_0-000.jpg		2021-06-02 11:13:04	2021-06-02 15:28:58		NO		IN FOCUS
181604407	https://volunteer.ala.org.au/validate/task/181604407	Valid		system	Tile_018-032-000_0-000.jpg		2021-06-02 09:49:31	2021-06-02 16:05:32		NO		IN FOCUS
181604407	https://volunteer.ala.org.au/validate/task/181604407	Valid		system	Tile_018-032-000_0-000.jpg			2021-06-02 16:05:32		NO		IN FOCUS
181604407	https://volunteer.ala.org.au/validate/task/181604407	Valid		system	Tile_018-032-000_0-000.jpg		2021-06-02 16:05:32	2021-06-02 16:05:32		NO		IN FOCUS
181604407	https://volunteer.ala.org.au/validate/task/181604407	Valid		system	Tile_018-032-000_0-000.jpg		2021-06-02 15:12:35	2021-06-02 16:05:32		NO		IN FOCUS
181604414	https://volunteer.ala.org.au/validate/task/181604414	Valid		system	Tile_018-039-000_0-000.jpg		2021-06-02 09:53:47	2021-06-02 16:08:51		NO		IN FOCUS
181604414	https://volunteer.ala.org.au/validate/task/181604414	Valid		system	Tile_018-039-000_0-000.jpg		2021-06-02 15:14:28	2021-06-02 16:08:51		NO		IN FOCUS
181604414	https://volunteer.ala.org.au/validate/task/181604414	Valid		system	Tile_018-039-000_0-000.jpg			2021-06-02 16:08:51		NO		IN FOCUS
181604414	https://volunteer.ala.org.au/validate/task/181604414	Valid		system	Tile_018-039-000_0-000.jpg		2021-06-02 16:08:51	2021-06-02 16:08:51		NO		IN FOCUS
181604436	https://volunteer.ala.org.au/validate/task/181604436	Valid		system	Tile_019-001-000_0-000.jpg		2021-06-02 10:28:36	2021-06-02 16:09:40		NO		IN FOCUS
181604436	https://volunteer.ala.org.au/validate/task/181604436	Valid		system	Tile_019-001-000_0-000.jpg		2021-06-02 16:09:40	2021-06-02 16:09:40		NO		IN FOCUS
181604436	https://volunteer.ala.org.au/validate/task/181604436	Valid		system	Tile_019-001-000_0-000.jpg			2021-06-02 16:09:40		NO		IN FOCUS
181604436	https://volunteer.ala.org.au/validate/task/181604436	Valid		system	Tile_019-001-000_0-000.jpg		2021-06-02 15:21:52	2021-06-02 16:09:40		NO		IN FOCUS
181604455	https://volunteer.ala.org.au/validate/task/181604455	Valid		system	Tile_019-020-000_0-000.jpg			2021-06-02 16:18:49		NO		IN FOCUS
181604455	https://volunteer.ala.org.au/validate/task/181604455	Valid		system	Tile_019-020-000_0-000.jpg		2021-06-02 11:14:36	2021-06-02 16:18:49		NO		IN FOCUS
181604455	https://volunteer.ala.org.au/validate/task/181604455	Valid		system	Tile_019-020-000_0-000.jpg		2021-06-02 10:26:42	2021-06-02 16:18:49		NO		IN FOCUS
181604455	https://volunteer.ala.org.au/validate/task/181604455	Valid		system	Tile_019-020-000_0-000.jpg		2021-06-02 16:18:48	2021-06-02 16:18:49		NO		IN FOCUS
181604456	https://volunteer.ala.org.au/validate/task/181604456	Valid		system	Tile_019-021-000_0-000.jpg			2021-06-02 16:19:11		NO		IN FOCUS
181604456	https://volunteer.ala.org.au/validate/task/181604456	Valid		system	Tile_019-021-000_0-000.jpg		2021-06-02 10:26:53	2021-06-02 16:19:11		NO		IN FOCUS
181604456	https://volunteer.ala.org.au/validate/task/181604456	Valid		system	Tile_019-021-000_0-000.jpg		2021-06-02 11:14:49	2021-06-02 16:19:11		NO		IN FOCUS
181604456	https://volunteer.ala.org.au/validate/task/181604456	Valid		system	Tile_019-021-000_0-000.jpg		2021-06-02 16:19:10	2021-06-02 16:19:11		NO		IN FOCUS
181604463	https://volunteer.ala.org.au/validate/task/181604463	Valid		system	Tile_019-028-000_0-000.jpg		2021-06-02 11:18:55	2021-06-02 16:22:10		NO		IN FOCUS
181604463	https://volunteer.ala.org.au/validate/task/181604463	Valid		system	Tile_019-028-000_0-000.jpg			2021-06-02 16:22:10		NO		IN FOCUS
181604463	https://volunteer.ala.org.au/validate/task/181604463	Valid		system	Tile_019-028-000_0-000.jpg		2021-06-02 10:27:59	2021-06-02 16:22:10		NO		IN FOCUS
181604463	https://volunteer.ala.org.au/validate/task/181604463	Valid		system	Tile_019-028-000_0-000.jpg		2021-06-02 16:22:10	2021-06-02 16:22:10		NO		IN FOCUS
181604464	https://volunteer.ala.org.au/validate/task/181604464	Valid		system	Tile_019-029-000_0-000.jpg		2021-06-02 16:22:44	2021-06-02 16:22:45		NO		IN FOCUS
181604464	https://volunteer.ala.org.au/validate/task/181604464	Valid		system	Tile_019-029-000_0-000.jpg		2021-06-02 11:19:18	2021-06-02 16:22:45		NO		IN FOCUS
181604464	https://volunteer.ala.org.au/validate/task/181604464	Valid		system	Tile_019-029-000_0-000.jpg			2021-06-02 16:22:45		NO		IN FOCUS
181604464	https://volunteer.ala.org.au/validate/task/181604464	Valid		system	Tile_019-029-000_0-000.jpg		2021-06-02 10:28:12	2021-06-02 16:22:45		NO		IN FOCUS
181604457	https://volunteer.ala.org.au/validate/task/181604457	Valid		system	Tile_019-022-000_0-000.jpg		2021-06-02 16:19:22	2021-06-02 16:23:06				OUT OF FOCUS
181604457	https://volunteer.ala.org.au/validate/task/181604457	Valid		system	Tile_019-022-000_0-000.jpg		2021-06-02 16:23:06	2021-06-02 16:23:06				OUT OF FOCUS
181604457	https://volunteer.ala.org.au/validate/task/181604457	Valid		system	Tile_019-022-000_0-000.jpg			2021-06-02 16:23:06				OUT OF FOCUS
181604457	https://volunteer.ala.org.au/validate/task/181604457	Valid		system	Tile_019-022-000_0-000.jpg		2021-06-02 10:27:05	2021-06-02 16:23:06		NO		IN FOCUS
181604457	https://volunteer.ala.org.au/validate/task/181604457	Valid		system	Tile_019-022-000_0-000.jpg		2021-06-02 11:15:16	2021-06-02 16:23:06				OUT OF FOCUS
181604465	https://volunteer.ala.org.au/validate/task/181604465	Valid		system	Tile_019-030-000_0-000.jpg		2021-06-02 16:23:05	2021-06-02 16:23:06		NO		IN FOCUS
181604465	https://volunteer.ala.org.au/validate/task/181604465	Valid		system	Tile_019-030-000_0-000.jpg		2021-06-02 11:19:43	2021-06-02 16:23:06		NO		IN FOCUS
181604465	https://volunteer.ala.org.au/validate/task/181604465	Valid		system	Tile_019-030-000_0-000.jpg			2021-06-02 16:23:06		NO		IN FOCUS
181604465	https://volunteer.ala.org.au/validate/task/181604465	Valid		system	Tile_019-030-000_0-000.jpg		2021-06-02 10:28:22	2021-06-02 16:23:06		NO		IN FOCUS
181604466	https://volunteer.ala.org.au/validate/task/181604466	Valid		system	Tile_019-031-000_0-000.jpg			2021-06-02 16:23:27		NO		IN FOCUS
181604466	https://volunteer.ala.org.au/validate/task/181604466	Valid		system	Tile_019-031-000_0-000.jpg		2021-06-02 16:23:27	2021-06-02 16:23:27		NO		IN FOCUS
181604466	https://volunteer.ala.org.au/validate/task/181604466	Valid		system	Tile_019-031-000_0-000.jpg		2021-06-02 10:28:35	2021-06-02 16:23:27		NO		IN FOCUS
181604466	https://volunteer.ala.org.au/validate/task/181604466	Valid		system	Tile_019-031-000_0-000.jpg		2021-06-02 11:20:07	2021-06-02 16:23:27		NO		IN FOCUS
181604468	https://volunteer.ala.org.au/validate/task/181604468	Valid		system	Tile_019-033-000_0-000.jpg		2021-06-02 16:24:13	2021-06-02 16:24:13		NO		IN FOCUS
181604468	https://volunteer.ala.org.au/validate/task/181604468	Valid		system	Tile_019-033-000_0-000.jpg		2021-06-02 10:29:00	2021-06-02 16:24:13		NO		IN FOCUS
181604468	https://volunteer.ala.org.au/validate/task/181604468	Valid		system	Tile_019-033-000_0-000.jpg			2021-06-02 16:24:13		NO		IN FOCUS
181604468	https://volunteer.ala.org.au/validate/task/181604468	Valid		system	Tile_019-033-000_0-000.jpg		2021-06-02 11:20:53	2021-06-02 16:24:13		NO		IN FOCUS
181604469	https://volunteer.ala.org.au/validate/task/181604469	Valid		system	Tile_019-034-000_0-000.jpg		2021-06-02 11:21:21	2021-06-02 16:24:27		NO		IN FOCUS
181604469	https://volunteer.ala.org.au/validate/task/181604469	Valid		system	Tile_019-034-000_0-000.jpg		2021-06-02 16:24:26	2021-06-02 16:24:27		NO		IN FOCUS
181604469	https://volunteer.ala.org.au/validate/task/181604469	Valid		system	Tile_019-034-000_0-000.jpg			2021-06-02 16:24:27		NO		IN FOCUS
181604469	https://volunteer.ala.org.au/validate/task/181604469	Valid		system	Tile_019-034-000_0-000.jpg		2021-06-02 10:29:11	2021-06-02 16:24:27		NO		IN FOCUS
181604471	https://volunteer.ala.org.au/validate/task/181604471	Valid		system	Tile_019-036-000_0-000.jpg		2021-06-02 16:24:59	2021-06-02 16:25:00		NO		IN FOCUS
181604471	https://volunteer.ala.org.au/validate/task/181604471	Valid		system	Tile_019-036-000_0-000.jpg			2021-06-02 16:25:00		NO		IN FOCUS
181604471	https://volunteer.ala.org.au/validate/task/181604471	Valid		system	Tile_019-036-000_0-000.jpg		2021-06-02 11:22:11	2021-06-02 16:25:00		NO		IN FOCUS
181604471	https://volunteer.ala.org.au/validate/task/181604471	Valid		system	Tile_019-036-000_0-000.jpg		2021-06-02 10:29:43	2021-06-02 16:25:00		NO		IN FOCUS
181604472	https://volunteer.ala.org.au/validate/task/181604472	Valid		system	Tile_019-037-000_0-000.jpg		2021-06-02 10:30:00	2021-06-02 16:25:20		NO		IN FOCUS
181604472	https://volunteer.ala.org.au/validate/task/181604472	Valid		system	Tile_019-037-000_0-000.jpg			2021-06-02 16:25:20		NO		IN FOCUS
181604472	https://volunteer.ala.org.au/validate/task/181604472	Valid		system	Tile_019-037-000_0-000.jpg		2021-06-02 11:22:37	2021-06-02 16:25:20		NO		IN FOCUS
181604472	https://volunteer.ala.org.au/validate/task/181604472	Valid		system	Tile_019-037-000_0-000.jpg		2021-06-02 16:25:19	2021-06-02 16:25:20		NO		IN FOCUS
181604473	https://volunteer.ala.org.au/validate/task/181604473	Valid		system	Tile_019-038-000_0-000.jpg		2021-06-02 11:23:07	2021-06-02 16:25:35		NO		IN FOCUS
181604473	https://volunteer.ala.org.au/validate/task/181604473	Valid		system	Tile_019-038-000_0-000.jpg			2021-06-02 16:25:35		NO		IN FOCUS
181604473	https://volunteer.ala.org.au/validate/task/181604473	Valid		system	Tile_019-038-000_0-000.jpg		2021-06-02 10:30:11	2021-06-02 16:25:35		NO		IN FOCUS
181604473	https://volunteer.ala.org.au/validate/task/181604473	Valid		system	Tile_019-038-000_0-000.jpg		2021-06-02 16:25:33	2021-06-02 16:25:35		NO		IN FOCUS
181604474	https://volunteer.ala.org.au/validate/task/181604474	Valid		system	Tile_019-039-000_0-000.jpg		2021-06-02 11:23:33	2021-06-02 16:25:50		NO		IN FOCUS
181604474	https://volunteer.ala.org.au/validate/task/181604474	Valid		system	Tile_019-039-000_0-000.jpg			2021-06-02 16:25:50		NO		IN FOCUS
181604474	https://volunteer.ala.org.au/validate/task/181604474	Valid		system	Tile_019-039-000_0-000.jpg		2021-06-02 16:25:49	2021-06-02 16:25:50		NO		IN FOCUS
181604474	https://volunteer.ala.org.au/validate/task/181604474	Valid		system	Tile_019-039-000_0-000.jpg		2021-06-02 10:30:21	2021-06-02 16:25:50		NO		IN FOCUS
181604475	https://volunteer.ala.org.au/validate/task/181604475	Valid		system	Tile_019-040-000_0-000.jpg		2021-06-02 11:23:55	2021-06-02 16:26:04		NO		IN FOCUS
181604475	https://volunteer.ala.org.au/validate/task/181604475	Valid		system	Tile_019-040-000_0-000.jpg			2021-06-02 16:26:04		NO		IN FOCUS
181604475	https://volunteer.ala.org.au/validate/task/181604475	Valid		system	Tile_019-040-000_0-000.jpg		2021-06-02 16:26:03	2021-06-02 16:26:04		NO		IN FOCUS
181604475	https://volunteer.ala.org.au/validate/task/181604475	Valid		system	Tile_019-040-000_0-000.jpg		2021-06-02 10:30:32	2021-06-02 16:26:04		NO		IN FOCUS
181604461	https://volunteer.ala.org.au/validate/task/181604461	Valid		system	Tile_019-026-000_0-000.jpg		2021-06-02 11:18:04	2021-06-02 16:26:15		NO		IN FOCUS
181604461	https://volunteer.ala.org.au/validate/task/181604461	Valid		system	Tile_019-026-000_0-000.jpg		2021-06-02 16:21:38	2021-06-02 16:26:15		NO		IN FOCUS
181604461	https://volunteer.ala.org.au/validate/task/181604461	Valid		system	Tile_019-026-000_0-000.jpg			2021-06-02 16:26:15		NO		IN FOCUS
181604461	https://volunteer.ala.org.au/validate/task/181604461	Valid		system	Tile_019-026-000_0-000.jpg		2021-06-02 16:26:14	2021-06-02 16:26:15		NO		IN FOCUS
181604458	https://volunteer.ala.org.au/validate/task/181604458	Valid		system	Tile_019-023-000_0-000.jpg		2021-06-02 11:16:24	2021-06-02 16:26:25				OUT OF FOCUS
181604458	https://volunteer.ala.org.au/validate/task/181604458	Valid		system	Tile_019-023-000_0-000.jpg		2021-06-02 16:19:41	2021-06-02 16:26:25				OUT OF FOCUS
181604458	https://volunteer.ala.org.au/validate/task/181604458	Valid		system	Tile_019-023-000_0-000.jpg			2021-06-02 16:26:25				OUT OF FOCUS
181604458	https://volunteer.ala.org.au/validate/task/181604458	Valid		system	Tile_019-023-000_0-000.jpg		2021-06-02 16:26:24	2021-06-02 16:26:25				OUT OF FOCUS
181604462	https://volunteer.ala.org.au/validate/task/181604462	Valid		system	Tile_019-027-000_0-000.jpg		2021-06-02 10:27:49	2021-06-02 16:26:28		NO		IN FOCUS
181604462	https://volunteer.ala.org.au/validate/task/181604462	Valid		system	Tile_019-027-000_0-000.jpg		2021-06-02 16:26:27	2021-06-02 16:26:28		NO		IN FOCUS
181604462	https://volunteer.ala.org.au/validate/task/181604462	Valid		system	Tile_019-027-000_0-000.jpg			2021-06-02 16:26:28		NO		IN FOCUS
181604462	https://volunteer.ala.org.au/validate/task/181604462	Valid		system	Tile_019-027-000_0-000.jpg		2021-06-02 16:21:51	2021-06-02 16:26:28				OUT OF FOCUS
181604462	https://volunteer.ala.org.au/validate/task/181604462	Valid		system	Tile_019-027-000_0-000.jpg		2021-06-02 11:18:32	2021-06-02 16:26:28		NO		IN FOCUS
181604467	https://volunteer.ala.org.au/validate/task/181604467	Valid		system	Tile_019-032-000_0-000.jpg		2021-06-02 16:23:57	2021-06-02 16:26:44		NO		IN FOCUS
181604467	https://volunteer.ala.org.au/validate/task/181604467	Valid		system	Tile_019-032-000_0-000.jpg		2021-06-02 11:20:29	2021-06-02 16:26:44		NO		IN FOCUS
181604467	https://volunteer.ala.org.au/validate/task/181604467	Valid		system	Tile_019-032-000_0-000.jpg			2021-06-02 16:26:44		NO		IN FOCUS
181604467	https://volunteer.ala.org.au/validate/task/181604467	Valid		system	Tile_019-032-000_0-000.jpg		2021-06-02 16:26:43	2021-06-02 16:26:44		NO		IN FOCUS
181604477	https://volunteer.ala.org.au/validate/task/181604477	Valid		system	Tile_019-042-000_0-000.jpg		2021-06-02 10:31:34	2021-06-02 16:26:54		NO		IN FOCUS
181604477	https://volunteer.ala.org.au/validate/task/181604477	Valid		system	Tile_019-042-000_0-000.jpg		2021-06-02 16:26:54	2021-06-02 16:26:54		NO		IN FOCUS
181604477	https://volunteer.ala.org.au/validate/task/181604477	Valid		system	Tile_019-042-000_0-000.jpg		2021-06-02 11:28:36	2021-06-02 16:26:54		NO		IN FOCUS
181604477	https://volunteer.ala.org.au/validate/task/181604477	Valid		system	Tile_019-042-000_0-000.jpg			2021-06-02 16:26:54		NO		IN FOCUS
181604478	https://volunteer.ala.org.au/validate/task/181604478	Valid		system	Tile_019-043-000_0-000.jpg			2021-06-02 16:27:13		NO		IN FOCUS
181604478	https://volunteer.ala.org.au/validate/task/181604478	Valid		system	Tile_019-043-000_0-000.jpg		2021-06-02 16:27:14	2021-06-02 16:27:13		NO		IN FOCUS
181604478	https://volunteer.ala.org.au/validate/task/181604478	Valid		system	Tile_019-043-000_0-000.jpg		2021-06-02 16:27:12	2021-06-02 16:27:13		NO		IN FOCUS
181604478	https://volunteer.ala.org.au/validate/task/181604478	Valid		system	Tile_019-043-000_0-000.jpg		2021-06-02 10:31:46	2021-06-02 16:27:13		NO		IN FOCUS
181604478	https://volunteer.ala.org.au/validate/task/181604478	Valid		system	Tile_019-043-000_0-000.jpg		2021-06-02 11:29:33	2021-06-02 16:27:13		NO		IN FOCUS
181604479	https://volunteer.ala.org.au/validate/task/181604479	Valid		system	Tile_019-044-000_0-000.jpg		2021-06-02 11:29:50	2021-06-02 16:27:26		NO		IN FOCUS
181604479	https://volunteer.ala.org.au/validate/task/181604479	Valid		system	Tile_019-044-000_0-000.jpg			2021-06-02 16:27:26		NO		IN FOCUS
181604479	https://volunteer.ala.org.au/validate/task/181604479	Valid		system	Tile_019-044-000_0-000.jpg		2021-06-02 16:27:25	2021-06-02 16:27:26		NO		IN FOCUS
181604479	https://volunteer.ala.org.au/validate/task/181604479	Valid		system	Tile_019-044-000_0-000.jpg		2021-06-02 16:27:28	2021-06-02 16:27:26		NO		IN FOCUS
181604479	https://volunteer.ala.org.au/validate/task/181604479	Valid		system	Tile_019-044-000_0-000.jpg		2021-06-02 10:31:57	2021-06-02 16:27:26		NO		IN FOCUS
181604480	https://volunteer.ala.org.au/validate/task/181604480	Valid		system	Tile_019-045-000_0-000.jpg		2021-06-02 10:32:07	2021-06-02 16:27:38		NO		IN FOCUS
181604480	https://volunteer.ala.org.au/validate/task/181604480	Valid		system	Tile_019-045-000_0-000.jpg		2021-06-02 11:31:52	2021-06-02 16:27:38		NO		IN FOCUS
181604480	https://volunteer.ala.org.au/validate/task/181604480	Valid		system	Tile_019-045-000_0-000.jpg		2021-06-02 16:27:40	2021-06-02 16:27:38		NO		IN FOCUS
181604480	https://volunteer.ala.org.au/validate/task/181604480	Valid		system	Tile_019-045-000_0-000.jpg		2021-06-02 16:27:37	2021-06-02 16:27:38		NO		IN FOCUS
181604480	https://volunteer.ala.org.au/validate/task/181604480	Valid		system	Tile_019-045-000_0-000.jpg			2021-06-02 16:27:38		NO		IN FOCUS
181604481	https://volunteer.ala.org.au/validate/task/181604481	Valid		system	Tile_019-046-000_0-000.jpg			2021-06-02 16:27:49		NO		IN FOCUS
181604481	https://volunteer.ala.org.au/validate/task/181604481	Valid		system	Tile_019-046-000_0-000.jpg		2021-06-02 11:32:31	2021-06-02 16:27:49		NO		IN FOCUS
181604481	https://volunteer.ala.org.au/validate/task/181604481	Valid		system	Tile_019-046-000_0-000.jpg		2021-06-02 16:27:48	2021-06-02 16:27:49		NO		IN FOCUS
181604481	https://volunteer.ala.org.au/validate/task/181604481	Valid		system	Tile_019-046-000_0-000.jpg		2021-06-02 16:27:52	2021-06-02 16:27:49		NO		IN FOCUS
181604481	https://volunteer.ala.org.au/validate/task/181604481	Valid		system	Tile_019-046-000_0-000.jpg		2021-06-02 10:32:16	2021-06-02 16:27:49		NO		IN FOCUS
181604483	https://volunteer.ala.org.au/validate/task/181604483	Valid		system	Tile_019-048-000_0-000.jpg			2021-06-02 16:28:03		NO		IN FOCUS
181604483	https://volunteer.ala.org.au/validate/task/181604483	Valid		system	Tile_019-048-000_0-000.jpg		2021-06-02 11:33:22	2021-06-02 16:28:03		NO		IN FOCUS
181604483	https://volunteer.ala.org.au/validate/task/181604483	Valid		system	Tile_019-048-000_0-000.jpg		2021-06-02 16:28:02	2021-06-02 16:28:03		NO		IN FOCUS
181604483	https://volunteer.ala.org.au/validate/task/181604483	Valid		system	Tile_019-048-000_0-000.jpg		2021-06-02 10:32:36	2021-06-02 16:28:03		NO		IN FOCUS
181604482	https://volunteer.ala.org.au/validate/task/181604482	Valid		system	Tile_019-047-000_0-000.jpg			2021-06-02 16:28:07		NO		IN FOCUS
181604482	https://volunteer.ala.org.au/validate/task/181604482	Valid		system	Tile_019-047-000_0-000.jpg		2021-06-02 10:32:26	2021-06-02 16:28:07		NO		IN FOCUS
181604482	https://volunteer.ala.org.au/validate/task/181604482	Valid		system	Tile_019-047-000_0-000.jpg		2021-06-02 16:28:06	2021-06-02 16:28:07		NO		IN FOCUS
181604482	https://volunteer.ala.org.au/validate/task/181604482	Valid		system	Tile_019-047-000_0-000.jpg		2021-06-02 11:32:55	2021-06-02 16:28:07		NO		IN FOCUS
181604486	https://volunteer.ala.org.au/validate/task/181604486	Valid		system	Tile_019-051-000_0-000.jpg		2021-06-02 16:29:29	2021-06-02 16:29:28		NO		IN FOCUS
181604486	https://volunteer.ala.org.au/validate/task/181604486	Valid		system	Tile_019-051-000_0-000.jpg		2021-06-02 16:29:27	2021-06-02 16:29:28		NO		IN FOCUS
181604486	https://volunteer.ala.org.au/validate/task/181604486	Valid		system	Tile_019-051-000_0-000.jpg			2021-06-02 16:29:28		NO		IN FOCUS
181604486	https://volunteer.ala.org.au/validate/task/181604486	Valid		system	Tile_019-051-000_0-000.jpg		2021-06-02 10:33:11	2021-06-02 16:29:28		NO		IN FOCUS
181604486	https://volunteer.ala.org.au/validate/task/181604486	Valid		system	Tile_019-051-000_0-000.jpg		2021-06-02 11:36:00	2021-06-02 16:29:28		NO		IN FOCUS
181604487	https://volunteer.ala.org.au/validate/task/181604487	Valid		system	Tile_019-052-000_0-000.jpg		2021-06-02 16:29:42	2021-06-02 16:29:38		NO		IN FOCUS
181604487	https://volunteer.ala.org.au/validate/task/181604487	Valid		system	Tile_019-052-000_0-000.jpg		2021-06-02 11:36:21	2021-06-02 16:29:38		NO		IN FOCUS
181604487	https://volunteer.ala.org.au/validate/task/181604487	Valid		system	Tile_019-052-000_0-000.jpg		2021-06-02 16:29:37	2021-06-02 16:29:38		NO		IN FOCUS
181604487	https://volunteer.ala.org.au/validate/task/181604487	Valid		system	Tile_019-052-000_0-000.jpg			2021-06-02 16:29:38		NO		IN FOCUS
181604487	https://volunteer.ala.org.au/validate/task/181604487	Valid		system	Tile_019-052-000_0-000.jpg		2021-06-02 10:33:20	2021-06-02 16:29:38		NO		IN FOCUS
181604488	https://volunteer.ala.org.au/validate/task/181604488	Valid		system	Tile_019-053-000_0-000.jpg		2021-06-02 16:29:49	2021-06-02 16:29:50		NO		IN FOCUS
181604488	https://volunteer.ala.org.au/validate/task/181604488	Valid		system	Tile_019-053-000_0-000.jpg			2021-06-02 16:29:50		NO		IN FOCUS
181604488	https://volunteer.ala.org.au/validate/task/181604488	Valid		system	Tile_019-053-000_0-000.jpg		2021-06-02 10:33:35	2021-06-02 16:29:50		NO		IN FOCUS
181604488	https://volunteer.ala.org.au/validate/task/181604488	Valid		system	Tile_019-053-000_0-000.jpg		2021-06-02 16:30:01	2021-06-02 16:29:50		NO		IN FOCUS
181604488	https://volunteer.ala.org.au/validate/task/181604488	Valid		system	Tile_019-053-000_0-000.jpg		2021-06-02 11:37:00	2021-06-02 16:29:50		NO		IN FOCUS
181604489	https://volunteer.ala.org.au/validate/task/181604489	Valid		system	Tile_019-054-000_0-000.jpg		2021-06-02 16:29:59	2021-06-02 16:30:01		NO		IN FOCUS
181604489	https://volunteer.ala.org.au/validate/task/181604489	Valid		system	Tile_019-054-000_0-000.jpg			2021-06-02 16:30:01		NO		IN FOCUS
181604489	https://volunteer.ala.org.au/validate/task/181604489	Valid		system	Tile_019-054-000_0-000.jpg		2021-06-02 10:33:47	2021-06-02 16:30:01		NO		IN FOCUS
181604489	https://volunteer.ala.org.au/validate/task/181604489	Valid		system	Tile_019-054-000_0-000.jpg		2021-06-02 11:37:24	2021-06-02 16:30:01		NO		IN FOCUS
181604490	https://volunteer.ala.org.au/validate/task/181604490	Valid		system	Tile_019-055-000_0-000.jpg		2021-06-02 10:33:57	2021-06-02 16:30:15		NO		IN FOCUS
181604490	https://volunteer.ala.org.au/validate/task/181604490	Valid		system	Tile_019-055-000_0-000.jpg		2021-06-02 16:30:28	2021-06-02 16:30:15		NO		IN FOCUS
181604490	https://volunteer.ala.org.au/validate/task/181604490	Valid		system	Tile_019-055-000_0-000.jpg			2021-06-02 16:30:15		NO		IN FOCUS
181604490	https://volunteer.ala.org.au/validate/task/181604490	Valid		system	Tile_019-055-000_0-000.jpg		2021-06-02 11:37:46	2021-06-02 16:30:15		NO		IN FOCUS
181604490	https://volunteer.ala.org.au/validate/task/181604490	Valid		system	Tile_019-055-000_0-000.jpg		2021-06-02 16:30:14	2021-06-02 16:30:15		NO		IN FOCUS
181604491	https://volunteer.ala.org.au/validate/task/181604491	Valid		system	Tile_019-056-000_0-000.jpg		2021-06-02 11:38:08	2021-06-02 16:30:32		NO		IN FOCUS
181604491	https://volunteer.ala.org.au/validate/task/181604491	Valid		system	Tile_019-056-000_0-000.jpg			2021-06-02 16:30:32		NO		IN FOCUS
181604491	https://volunteer.ala.org.au/validate/task/181604491	Valid		system	Tile_019-056-000_0-000.jpg		2021-06-02 16:30:31	2021-06-02 16:30:32		NO		IN FOCUS
181604491	https://volunteer.ala.org.au/validate/task/181604491	Valid		system	Tile_019-056-000_0-000.jpg		2021-06-02 10:34:07	2021-06-02 16:30:32		NO		IN FOCUS
181604492	https://volunteer.ala.org.au/validate/task/181604492	Valid		system	Tile_019-057-000_0-000.jpg		2021-06-02 11:38:30	2021-06-02 16:30:43		NO		IN FOCUS
181604492	https://volunteer.ala.org.au/validate/task/181604492	Valid		system	Tile_019-057-000_0-000.jpg		2021-06-02 10:34:20	2021-06-02 16:30:43		NO		IN FOCUS
181604492	https://volunteer.ala.org.au/validate/task/181604492	Valid		system	Tile_019-057-000_0-000.jpg			2021-06-02 16:30:43		NO		IN FOCUS
181604492	https://volunteer.ala.org.au/validate/task/181604492	Valid		system	Tile_019-057-000_0-000.jpg		2021-06-02 16:30:41	2021-06-02 16:30:43		NO		IN FOCUS
181604493	https://volunteer.ala.org.au/validate/task/181604493	Valid		system	Tile_019-058-000_0-000.jpg		2021-06-02 10:34:31	2021-06-02 16:30:55		NO		IN FOCUS
181604493	https://volunteer.ala.org.au/validate/task/181604493	Valid		system	Tile_019-058-000_0-000.jpg		2021-06-02 16:30:54	2021-06-02 16:30:55		NO		IN FOCUS
181604493	https://volunteer.ala.org.au/validate/task/181604493	Valid		system	Tile_019-058-000_0-000.jpg		2021-06-02 11:38:55	2021-06-02 16:30:55		NO		IN FOCUS
181604493	https://volunteer.ala.org.au/validate/task/181604493	Valid		system	Tile_019-058-000_0-000.jpg			2021-06-02 16:30:55		NO		IN FOCUS
181604494	https://volunteer.ala.org.au/validate/task/181604494	Valid		system	Tile_019-059-000_0-000.jpg			2021-06-02 16:31:11		NO		IN FOCUS
181604494	https://volunteer.ala.org.au/validate/task/181604494	Valid		system	Tile_019-059-000_0-000.jpg		2021-06-02 16:31:11	2021-06-02 16:31:11		NO		IN FOCUS
181604494	https://volunteer.ala.org.au/validate/task/181604494	Valid		system	Tile_019-059-000_0-000.jpg		2021-06-02 11:39:18	2021-06-02 16:31:11		NO		IN FOCUS
181604494	https://volunteer.ala.org.au/validate/task/181604494	Valid		system	Tile_019-059-000_0-000.jpg		2021-06-02 10:34:46	2021-06-02 16:31:11		NO		IN FOCUS
181604495	https://volunteer.ala.org.au/validate/task/181604495	Valid		system	Tile_019-060-000_0-000.jpg			2021-06-02 16:31:22		NO		IN FOCUS
181604495	https://volunteer.ala.org.au/validate/task/181604495	Valid		system	Tile_019-060-000_0-000.jpg		2021-06-02 11:39:50	2021-06-02 16:31:22		NO		IN FOCUS
181604495	https://volunteer.ala.org.au/validate/task/181604495	Valid		system	Tile_019-060-000_0-000.jpg		2021-06-02 16:31:21	2021-06-02 16:31:22		NO		IN FOCUS
181604495	https://volunteer.ala.org.au/validate/task/181604495	Valid		system	Tile_019-060-000_0-000.jpg		2021-06-02 10:35:01	2021-06-02 16:31:22		NO		IN FOCUS
181604496	https://volunteer.ala.org.au/validate/task/181604496	Valid		system	Tile_020-001-000_0-000.jpg		2021-06-02 10:35:10	2021-06-02 16:31:38		NO		IN FOCUS
181604496	https://volunteer.ala.org.au/validate/task/181604496	Valid		system	Tile_020-001-000_0-000.jpg			2021-06-02 16:31:38		NO		IN FOCUS
181604496	https://volunteer.ala.org.au/validate/task/181604496	Valid		system	Tile_020-001-000_0-000.jpg		2021-06-02 16:31:36	2021-06-02 16:31:38		NO		IN FOCUS
181604496	https://volunteer.ala.org.au/validate/task/181604496	Valid		system	Tile_020-001-000_0-000.jpg		2021-06-02 11:40:16	2021-06-02 16:31:38		NO		IN FOCUS
181604497	https://volunteer.ala.org.au/validate/task/181604497	Valid		system	Tile_020-002-000_0-000.jpg		2021-06-02 16:32:00	2021-06-02 16:32:01		NO		IN FOCUS
181604497	https://volunteer.ala.org.au/validate/task/181604497	Valid		system	Tile_020-002-000_0-000.jpg		2021-06-02 10:35:21	2021-06-02 16:32:01		NO		IN FOCUS
181604497	https://volunteer.ala.org.au/validate/task/181604497	Valid		system	Tile_020-002-000_0-000.jpg			2021-06-02 16:32:01		NO		IN FOCUS
181604497	https://volunteer.ala.org.au/validate/task/181604497	Valid		system	Tile_020-002-000_0-000.jpg		2021-06-02 11:40:39	2021-06-02 16:32:01		NO		IN FOCUS
181604497	https://volunteer.ala.org.au/validate/task/181604497	Valid		system	Tile_020-002-000_0-000.jpg		2021-06-02 16:32:07	2021-06-02 16:32:01		NO		IN FOCUS
181604498	https://volunteer.ala.org.au/validate/task/181604498	Valid		system	Tile_020-003-000_0-000.jpg			2021-06-02 16:32:14		NO		IN FOCUS
181604498	https://volunteer.ala.org.au/validate/task/181604498	Valid		system	Tile_020-003-000_0-000.jpg		2021-06-02 10:35:31	2021-06-02 16:32:14		NO		IN FOCUS
181604498	https://volunteer.ala.org.au/validate/task/181604498	Valid		system	Tile_020-003-000_0-000.jpg		2021-06-02 16:32:14	2021-06-02 16:32:14		NO		IN FOCUS
181604498	https://volunteer.ala.org.au/validate/task/181604498	Valid		system	Tile_020-003-000_0-000.jpg		2021-06-02 11:41:00	2021-06-02 16:32:14		NO		IN FOCUS
181604499	https://volunteer.ala.org.au/validate/task/181604499	Valid		system	Tile_020-004-000_0-000.jpg		2021-06-02 16:32:23	2021-06-02 16:32:24		NO		IN FOCUS
181604499	https://volunteer.ala.org.au/validate/task/181604499	Valid		system	Tile_020-004-000_0-000.jpg			2021-06-02 16:32:24		NO		IN FOCUS
181604499	https://volunteer.ala.org.au/validate/task/181604499	Valid		system	Tile_020-004-000_0-000.jpg		2021-06-02 11:41:25	2021-06-02 16:32:24		NO		IN FOCUS
181604499	https://volunteer.ala.org.au/validate/task/181604499	Valid		system	Tile_020-004-000_0-000.jpg		2021-06-02 10:35:43	2021-06-02 16:32:24		NO		IN FOCUS
181604499	https://volunteer.ala.org.au/validate/task/181604499	Valid		system	Tile_020-004-000_0-000.jpg		2021-06-02 16:32:30	2021-06-02 16:32:24		NO		IN FOCUS
181604500	https://volunteer.ala.org.au/validate/task/181604500	Valid		system	Tile_020-005-000_0-000.jpg		2021-06-02 16:32:34	2021-06-02 16:32:35		NO		IN FOCUS
181604500	https://volunteer.ala.org.au/validate/task/181604500	Valid		system	Tile_020-005-000_0-000.jpg		2021-06-02 11:41:47	2021-06-02 16:32:35		NO		IN FOCUS
181604500	https://volunteer.ala.org.au/validate/task/181604500	Valid		system	Tile_020-005-000_0-000.jpg		2021-06-02 10:35:54	2021-06-02 16:32:35		NO		IN FOCUS
181604500	https://volunteer.ala.org.au/validate/task/181604500	Valid		system	Tile_020-005-000_0-000.jpg			2021-06-02 16:32:35		NO		IN FOCUS
181604500	https://volunteer.ala.org.au/validate/task/181604500	Valid		system	Tile_020-005-000_0-000.jpg		2021-06-02 16:32:50	2021-06-02 16:32:35		NO		IN FOCUS
181604501	https://volunteer.ala.org.au/validate/task/181604501	Valid		system	Tile_020-006-000_0-000.jpg		2021-06-02 16:32:45	2021-06-02 16:32:46		NO		IN FOCUS
181604501	https://volunteer.ala.org.au/validate/task/181604501	Valid		system	Tile_020-006-000_0-000.jpg		2021-06-02 10:36:03	2021-06-02 16:32:46		NO		IN FOCUS
181604501	https://volunteer.ala.org.au/validate/task/181604501	Valid		system	Tile_020-006-000_0-000.jpg		2021-06-02 11:42:31	2021-06-02 16:32:46		NO		IN FOCUS
181604501	https://volunteer.ala.org.au/validate/task/181604501	Valid		system	Tile_020-006-000_0-000.jpg			2021-06-02 16:32:46		NO		IN FOCUS
181604502	https://volunteer.ala.org.au/validate/task/181604502	Valid		system	Tile_020-007-000_0-000.jpg		2021-06-02 11:42:52	2021-06-02 16:32:57		NO		IN FOCUS
181604502	https://volunteer.ala.org.au/validate/task/181604502	Valid		system	Tile_020-007-000_0-000.jpg		2021-06-02 16:33:17	2021-06-02 16:32:57		NO		IN FOCUS
181604502	https://volunteer.ala.org.au/validate/task/181604502	Valid		system	Tile_020-007-000_0-000.jpg		2021-06-02 16:32:56	2021-06-02 16:32:57		NO		IN FOCUS
181604502	https://volunteer.ala.org.au/validate/task/181604502	Valid		system	Tile_020-007-000_0-000.jpg		2021-06-02 10:36:14	2021-06-02 16:32:57		NO		IN FOCUS
181604502	https://volunteer.ala.org.au/validate/task/181604502	Valid		system	Tile_020-007-000_0-000.jpg			2021-06-02 16:32:57		NO		IN FOCUS
181604505	https://volunteer.ala.org.au/validate/task/181604505	Valid		system	Tile_020-010-000_0-000.jpg		2021-06-02 16:33:17	2021-06-02 16:33:18		NO		IN FOCUS
181604505	https://volunteer.ala.org.au/validate/task/181604505	Valid		system	Tile_020-010-000_0-000.jpg		2021-06-02 11:44:10	2021-06-02 16:33:18		NO		IN FOCUS
181604505	https://volunteer.ala.org.au/validate/task/181604505	Valid		system	Tile_020-010-000_0-000.jpg			2021-06-02 16:33:18		NO		IN FOCUS
181604505	https://volunteer.ala.org.au/validate/task/181604505	Valid		system	Tile_020-010-000_0-000.jpg		2021-06-02 10:36:49	2021-06-02 16:33:18		NO		IN FOCUS
181604504	https://volunteer.ala.org.au/validate/task/181604504	Valid		system	Tile_020-009-000_0-000.jpg			2021-06-02 16:33:47		NO		IN FOCUS
181604504	https://volunteer.ala.org.au/validate/task/181604504	Valid		system	Tile_020-009-000_0-000.jpg		2021-06-02 16:33:08	2021-06-02 16:33:47		NO		IN FOCUS
181604504	https://volunteer.ala.org.au/validate/task/181604504	Valid		system	Tile_020-009-000_0-000.jpg		2021-06-02 16:33:45	2021-06-02 16:33:47		NO		IN FOCUS
181604504	https://volunteer.ala.org.au/validate/task/181604504	Valid		system	Tile_020-009-000_0-000.jpg		2021-06-02 11:43:51	2021-06-02 16:33:47		NO		IN FOCUS
181604507	https://volunteer.ala.org.au/validate/task/181604507	Valid		system	Tile_020-012-000_0-000.jpg		2021-06-02 11:44:51	2021-06-02 16:34:05		NO		IN FOCUS
181604507	https://volunteer.ala.org.au/validate/task/181604507	Valid		system	Tile_020-012-000_0-000.jpg		2021-06-02 16:34:04	2021-06-02 16:34:05		NO		IN FOCUS
181604507	https://volunteer.ala.org.au/validate/task/181604507	Valid		system	Tile_020-012-000_0-000.jpg		2021-06-02 10:37:10	2021-06-02 16:34:05		NO		IN FOCUS
181604507	https://volunteer.ala.org.au/validate/task/181604507	Valid		system	Tile_020-012-000_0-000.jpg			2021-06-02 16:34:05		NO		IN FOCUS
181604508	https://volunteer.ala.org.au/validate/task/181604508	Valid		system	Tile_020-013-000_0-000.jpg			2021-06-02 16:34:18		NO		IN FOCUS
181604508	https://volunteer.ala.org.au/validate/task/181604508	Valid		system	Tile_020-013-000_0-000.jpg		2021-06-02 16:34:16	2021-06-02 16:34:18		NO		IN FOCUS
181604508	https://volunteer.ala.org.au/validate/task/181604508	Valid		system	Tile_020-013-000_0-000.jpg		2021-06-02 10:37:26	2021-06-02 16:34:18		NO		IN FOCUS
181604508	https://volunteer.ala.org.au/validate/task/181604508	Valid		system	Tile_020-013-000_0-000.jpg		2021-06-02 11:45:11	2021-06-02 16:34:18		NO		IN FOCUS
181604509	https://volunteer.ala.org.au/validate/task/181604509	Valid		system	Tile_020-014-000_0-000.jpg		2021-06-02 16:34:29	2021-06-02 16:34:30		NO		IN FOCUS
181604509	https://volunteer.ala.org.au/validate/task/181604509	Valid		system	Tile_020-014-000_0-000.jpg		2021-06-02 10:37:35	2021-06-02 16:34:30		NO		IN FOCUS
181604509	https://volunteer.ala.org.au/validate/task/181604509	Valid		system	Tile_020-014-000_0-000.jpg		2021-06-02 11:45:43	2021-06-02 16:34:30		NO		IN FOCUS
181604509	https://volunteer.ala.org.au/validate/task/181604509	Valid		system	Tile_020-014-000_0-000.jpg			2021-06-02 16:34:30		NO		IN FOCUS
181604506	https://volunteer.ala.org.au/validate/task/181604506	Valid		system	Tile_020-011-000_0-000.jpg		2021-06-02 11:44:30	2021-06-02 16:34:32		NO		IN FOCUS
181604506	https://volunteer.ala.org.au/validate/task/181604506	Valid		system	Tile_020-011-000_0-000.jpg			2021-06-02 16:34:32		NO		IN FOCUS
181604506	https://volunteer.ala.org.au/validate/task/181604506	Valid		system	Tile_020-011-000_0-000.jpg		2021-06-02 16:34:32	2021-06-02 16:34:32		NO		IN FOCUS
181604506	https://volunteer.ala.org.au/validate/task/181604506	Valid		system	Tile_020-011-000_0-000.jpg		2021-06-02 16:33:51	2021-06-02 16:34:32		NO		IN FOCUS
181604510	https://volunteer.ala.org.au/validate/task/181604510	Valid		system	Tile_020-015-000_0-000.jpg		2021-06-02 16:34:39	2021-06-02 16:34:39		NO		IN FOCUS
181604510	https://volunteer.ala.org.au/validate/task/181604510	Valid		system	Tile_020-015-000_0-000.jpg		2021-06-02 10:37:45	2021-06-02 16:34:39		NO		IN FOCUS
181604510	https://volunteer.ala.org.au/validate/task/181604510	Valid		system	Tile_020-015-000_0-000.jpg			2021-06-02 16:34:39		NO		IN FOCUS
181604510	https://volunteer.ala.org.au/validate/task/181604510	Valid		system	Tile_020-015-000_0-000.jpg		2021-06-02 11:46:05	2021-06-02 16:34:39		NO		IN FOCUS
181604510	https://volunteer.ala.org.au/validate/task/181604510	Valid		system	Tile_020-015-000_0-000.jpg		2021-06-02 16:34:52	2021-06-02 16:34:39		NO		IN FOCUS
181604511	https://volunteer.ala.org.au/validate/task/181604511	Valid		system	Tile_020-016-000_0-000.jpg		2021-06-02 11:46:28	2021-06-02 16:34:50		NO		IN FOCUS
181604511	https://volunteer.ala.org.au/validate/task/181604511	Valid		system	Tile_020-016-000_0-000.jpg		2021-06-02 16:34:50	2021-06-02 16:34:50		NO		IN FOCUS
181604511	https://volunteer.ala.org.au/validate/task/181604511	Valid		system	Tile_020-016-000_0-000.jpg		2021-06-02 10:37:56	2021-06-02 16:34:50		NO		IN FOCUS
181604511	https://volunteer.ala.org.au/validate/task/181604511	Valid		system	Tile_020-016-000_0-000.jpg			2021-06-02 16:34:50		NO		IN FOCUS
181604512	https://volunteer.ala.org.au/validate/task/181604512	Valid		system	Tile_020-017-000_0-000.jpg			2021-06-02 16:35:07		NO		IN FOCUS
181604512	https://volunteer.ala.org.au/validate/task/181604512	Valid		system	Tile_020-017-000_0-000.jpg		2021-06-02 10:38:08	2021-06-02 16:35:07		NO		IN FOCUS
181604512	https://volunteer.ala.org.au/validate/task/181604512	Valid		system	Tile_020-017-000_0-000.jpg		2021-06-02 11:46:50	2021-06-02 16:35:07		NO		IN FOCUS
181604512	https://volunteer.ala.org.au/validate/task/181604512	Valid		system	Tile_020-017-000_0-000.jpg		2021-06-02 16:35:04	2021-06-02 16:35:07		NO		IN FOCUS
181604513	https://volunteer.ala.org.au/validate/task/181604513	Valid		system	Tile_020-018-000_0-000.jpg		2021-06-02 10:38:17	2021-06-02 16:35:08		NO		IN FOCUS
181604513	https://volunteer.ala.org.au/validate/task/181604513	Valid		system	Tile_020-018-000_0-000.jpg		2021-06-02 16:35:06	2021-06-02 16:35:08		NO		IN FOCUS
181604513	https://volunteer.ala.org.au/validate/task/181604513	Valid		system	Tile_020-018-000_0-000.jpg			2021-06-02 16:35:08		NO		IN FOCUS
181604513	https://volunteer.ala.org.au/validate/task/181604513	Valid		system	Tile_020-018-000_0-000.jpg		2021-06-02 11:47:13	2021-06-02 16:35:08		NO		IN FOCUS
181604515	https://volunteer.ala.org.au/validate/task/181604515	Valid		system	Tile_020-020-000_0-000.jpg		2021-06-02 10:38:40	2021-06-02 16:35:20		NO		IN FOCUS
181604515	https://volunteer.ala.org.au/validate/task/181604515	Valid		system	Tile_020-020-000_0-000.jpg			2021-06-02 16:35:20		NO		IN FOCUS
181604515	https://volunteer.ala.org.au/validate/task/181604515	Valid		system	Tile_020-020-000_0-000.jpg		2021-06-02 11:48:01	2021-06-02 16:35:20		NO		IN FOCUS
181604515	https://volunteer.ala.org.au/validate/task/181604515	Valid		system	Tile_020-020-000_0-000.jpg		2021-06-02 16:35:20	2021-06-02 16:35:20		NO		IN FOCUS
181604516	https://volunteer.ala.org.au/validate/task/181604516	Valid		system	Tile_020-021-000_0-000.jpg		2021-06-02 16:35:40	2021-06-02 16:35:41		NO		IN FOCUS
181604516	https://volunteer.ala.org.au/validate/task/181604516	Valid		system	Tile_020-021-000_0-000.jpg			2021-06-02 16:35:41		NO		IN FOCUS
181604516	https://volunteer.ala.org.au/validate/task/181604516	Valid		system	Tile_020-021-000_0-000.jpg		2021-06-02 10:38:49	2021-06-02 16:35:41		NO		IN FOCUS
181604516	https://volunteer.ala.org.au/validate/task/181604516	Valid		system	Tile_020-021-000_0-000.jpg		2021-06-02 11:48:24	2021-06-02 16:35:41		NO		IN FOCUS
181604514	https://volunteer.ala.org.au/validate/task/181604514	Valid		system	Tile_020-019-000_0-000.jpg		2021-06-02 11:47:36	2021-06-02 16:36:26		NO		IN FOCUS
181604514	https://volunteer.ala.org.au/validate/task/181604514	Valid		system	Tile_020-019-000_0-000.jpg		2021-06-02 16:36:25	2021-06-02 16:36:26		NO		IN FOCUS
181604514	https://volunteer.ala.org.au/validate/task/181604514	Valid		system	Tile_020-019-000_0-000.jpg		2021-06-02 10:38:28	2021-06-02 16:36:26		NO		IN FOCUS
181604514	https://volunteer.ala.org.au/validate/task/181604514	Valid		system	Tile_020-019-000_0-000.jpg			2021-06-02 16:36:26		NO		IN FOCUS
181604520	https://volunteer.ala.org.au/validate/task/181604520	Valid		system	Tile_020-025-000_0-000.jpg		2021-06-02 11:49:56	2021-06-02 16:36:27		NO		IN FOCUS
181604520	https://volunteer.ala.org.au/validate/task/181604520	Valid		system	Tile_020-025-000_0-000.jpg		2021-06-02 10:39:25	2021-06-02 16:36:27		NO		IN FOCUS
181604520	https://volunteer.ala.org.au/validate/task/181604520	Valid		system	Tile_020-025-000_0-000.jpg		2021-06-02 16:36:26	2021-06-02 16:36:27		NO		IN FOCUS
181604520	https://volunteer.ala.org.au/validate/task/181604520	Valid		system	Tile_020-025-000_0-000.jpg			2021-06-02 16:36:27		NO		IN FOCUS
181604521	https://volunteer.ala.org.au/validate/task/181604521	Valid		system	Tile_020-026-000_0-000.jpg		2021-06-02 10:39:35	2021-06-02 16:37:56		NO		IN FOCUS
181604521	https://volunteer.ala.org.au/validate/task/181604521	Valid		system	Tile_020-026-000_0-000.jpg		2021-06-02 16:37:01	2021-06-02 16:37:56		NO		OUT OF FOCUS
181604521	https://volunteer.ala.org.au/validate/task/181604521	Valid		system	Tile_020-026-000_0-000.jpg			2021-06-02 16:37:56		NO		IN FOCUS
181604521	https://volunteer.ala.org.au/validate/task/181604521	Valid		system	Tile_020-026-000_0-000.jpg		2021-06-02 11:50:17	2021-06-02 16:37:56		NO		IN FOCUS
181604521	https://volunteer.ala.org.au/validate/task/181604521	Valid		system	Tile_020-026-000_0-000.jpg		2021-06-02 16:37:55	2021-06-02 16:37:56		NO		IN FOCUS
181604522	https://volunteer.ala.org.au/validate/task/181604522	Valid		system	Tile_020-027-000_0-000.jpg			2021-06-02 16:38:11		NO		IN FOCUS
181604522	https://volunteer.ala.org.au/validate/task/181604522	Valid		system	Tile_020-027-000_0-000.jpg		2021-06-02 16:38:11	2021-06-02 16:38:11		NO		IN FOCUS
181604522	https://volunteer.ala.org.au/validate/task/181604522	Valid		system	Tile_020-027-000_0-000.jpg		2021-06-02 11:50:38	2021-06-02 16:38:11		NO		IN FOCUS
181604522	https://volunteer.ala.org.au/validate/task/181604522	Valid		system	Tile_020-027-000_0-000.jpg		2021-06-02 10:39:46	2021-06-02 16:38:11		NO		IN FOCUS
181604526	https://volunteer.ala.org.au/validate/task/181604526	Valid		system	Tile_020-031-000_0-000.jpg		2021-06-02 10:40:23	2021-06-02 16:39:28		NO		IN FOCUS
181604526	https://volunteer.ala.org.au/validate/task/181604526	Valid		system	Tile_020-031-000_0-000.jpg			2021-06-02 16:39:28		NO		IN FOCUS
181604526	https://volunteer.ala.org.au/validate/task/181604526	Valid		system	Tile_020-031-000_0-000.jpg		2021-06-02 16:39:28	2021-06-02 16:39:28		NO		IN FOCUS
181604526	https://volunteer.ala.org.au/validate/task/181604526	Valid		system	Tile_020-031-000_0-000.jpg		2021-06-02 11:52:51	2021-06-02 16:39:28		NO		IN FOCUS
181604527	https://volunteer.ala.org.au/validate/task/181604527	Valid		system	Tile_020-032-000_0-000.jpg			2021-06-02 16:39:44		NO		IN FOCUS
181604527	https://volunteer.ala.org.au/validate/task/181604527	Valid		system	Tile_020-032-000_0-000.jpg		2021-06-02 11:53:22	2021-06-02 16:39:44		NO		IN FOCUS
181604527	https://volunteer.ala.org.au/validate/task/181604527	Valid		system	Tile_020-032-000_0-000.jpg		2021-06-02 10:40:34	2021-06-02 16:39:44		NO		IN FOCUS
181604527	https://volunteer.ala.org.au/validate/task/181604527	Valid		system	Tile_020-032-000_0-000.jpg		2021-06-02 16:39:43	2021-06-02 16:39:44		NO		IN FOCUS
181604524	https://volunteer.ala.org.au/validate/task/181604524	Valid		system	Tile_020-029-000_0-000.jpg		2021-06-02 16:38:42	2021-06-02 16:40:23		NO		IN FOCUS
181604524	https://volunteer.ala.org.au/validate/task/181604524	Valid		system	Tile_020-029-000_0-000.jpg		2021-06-02 11:52:01	2021-06-02 16:40:23		NO		IN FOCUS
181604524	https://volunteer.ala.org.au/validate/task/181604524	Valid		system	Tile_020-029-000_0-000.jpg		2021-06-02 16:40:22	2021-06-02 16:40:23		NO		IN FOCUS
181604524	https://volunteer.ala.org.au/validate/task/181604524	Valid		system	Tile_020-029-000_0-000.jpg			2021-06-02 16:40:23		NO		IN FOCUS
181604529	https://volunteer.ala.org.au/validate/task/181604529	Valid		system	Tile_020-034-000_0-000.jpg			2021-06-02 16:41:00		NO		IN FOCUS
181604529	https://volunteer.ala.org.au/validate/task/181604529	Valid		system	Tile_020-034-000_0-000.jpg		2021-06-02 16:40:59	2021-06-02 16:41:00		NO		IN FOCUS
181604529	https://volunteer.ala.org.au/validate/task/181604529	Valid		system	Tile_020-034-000_0-000.jpg		2021-06-02 10:40:53	2021-06-02 16:41:00		NO		IN FOCUS
181604529	https://volunteer.ala.org.au/validate/task/181604529	Valid		system	Tile_020-034-000_0-000.jpg		2021-06-02 11:54:14	2021-06-02 16:41:00		NO		IN FOCUS
181604532	https://volunteer.ala.org.au/validate/task/181604532	Valid		system	Tile_020-037-000_0-000.jpg			2021-06-02 16:41:38		NO		IN FOCUS
181604532	https://volunteer.ala.org.au/validate/task/181604532	Valid		system	Tile_020-037-000_0-000.jpg		2021-06-02 16:41:37	2021-06-02 16:41:38		NO		IN FOCUS
181604532	https://volunteer.ala.org.au/validate/task/181604532	Valid		system	Tile_020-037-000_0-000.jpg		2021-06-02 14:32:08	2021-06-02 16:41:38		NO		IN FOCUS
181604532	https://volunteer.ala.org.au/validate/task/181604532	Valid		system	Tile_020-037-000_0-000.jpg		2021-06-02 10:46:12	2021-06-02 16:41:38		NO		IN FOCUS
181604534	https://volunteer.ala.org.au/validate/task/181604534	Valid		system	Tile_020-039-000_0-000.jpg		2021-06-02 16:42:02	2021-06-02 16:42:03		NO		IN FOCUS
181604534	https://volunteer.ala.org.au/validate/task/181604534	Valid		system	Tile_020-039-000_0-000.jpg			2021-06-02 16:42:03		NO		IN FOCUS
181604534	https://volunteer.ala.org.au/validate/task/181604534	Valid		system	Tile_020-039-000_0-000.jpg		2021-06-02 10:46:30	2021-06-02 16:42:03		NO		IN FOCUS
181604534	https://volunteer.ala.org.au/validate/task/181604534	Valid		system	Tile_020-039-000_0-000.jpg		2021-06-02 14:32:54	2021-06-02 16:42:03		NO		IN FOCUS
181604525	https://volunteer.ala.org.au/validate/task/181604525	Valid		system	Tile_020-030-000_0-000.jpg		2021-06-02 11:52:29	2021-06-02 16:47:08		NO		IN FOCUS
181604525	https://volunteer.ala.org.au/validate/task/181604525	Valid		system	Tile_020-030-000_0-000.jpg			2021-06-02 16:47:08		NO		IN FOCUS
181604525	https://volunteer.ala.org.au/validate/task/181604525	Valid		system	Tile_020-030-000_0-000.jpg		2021-06-02 16:47:08	2021-06-02 16:47:08		NO		IN FOCUS
181604525	https://volunteer.ala.org.au/validate/task/181604525	Valid		system	Tile_020-030-000_0-000.jpg		2021-06-02 16:39:10	2021-06-02 16:47:08		NO		IN FOCUS
181604528	https://volunteer.ala.org.au/validate/task/181604528	Valid		system	Tile_020-033-000_0-000.jpg			2021-06-02 16:47:44		NO		IN FOCUS
181604528	https://volunteer.ala.org.au/validate/task/181604528	Valid		system	Tile_020-033-000_0-000.jpg		2021-06-02 16:47:44	2021-06-02 16:47:44		NO		IN FOCUS
181604528	https://volunteer.ala.org.au/validate/task/181604528	Valid		system	Tile_020-033-000_0-000.jpg		2021-06-02 16:40:42	2021-06-02 16:47:44		NO		IN FOCUS
181604528	https://volunteer.ala.org.au/validate/task/181604528	Valid		system	Tile_020-033-000_0-000.jpg		2021-06-02 11:53:46	2021-06-02 16:47:44		NO		IN FOCUS
181604535	https://volunteer.ala.org.au/validate/task/181604535	Valid		system	Tile_020-040-000_0-000.jpg		2021-06-02 14:33:18	2021-06-02 16:52:05		NO		IN FOCUS
181604535	https://volunteer.ala.org.au/validate/task/181604535	Valid		system	Tile_020-040-000_0-000.jpg		2021-06-02 10:46:42	2021-06-02 16:52:05		NO		IN FOCUS
181604535	https://volunteer.ala.org.au/validate/task/181604535	Valid		system	Tile_020-040-000_0-000.jpg		2021-06-02 16:43:35	2021-06-02 16:52:05	2	YES	MIDDLE	IN FOCUS		Fungal spores,Nothofagus pollen
181604535	https://volunteer.ala.org.au/validate/task/181604535	Valid		system	Tile_020-040-000_0-000.jpg		2021-06-02 16:52:04	2021-06-02 16:52:05		NO		IN FOCUS
181604535	https://volunteer.ala.org.au/validate/task/181604535	Valid		system	Tile_020-040-000_0-000.jpg			2021-06-02 16:52:05		NO		IN FOCUS
181604537	https://volunteer.ala.org.au/validate/task/181604537	Valid		system	Tile_020-042-000_0-000.jpg		2021-06-02 14:36:51	2021-06-02 16:58:02		NO		IN FOCUS
181604537	https://volunteer.ala.org.au/validate/task/181604537	Valid		system	Tile_020-042-000_0-000.jpg			2021-06-02 16:58:02		NO		IN FOCUS
181604537	https://volunteer.ala.org.au/validate/task/181604537	Valid		system	Tile_020-042-000_0-000.jpg		2021-06-02 16:58:02	2021-06-02 16:58:02		NO		IN FOCUS
181604537	https://volunteer.ala.org.au/validate/task/181604537	Valid		system	Tile_020-042-000_0-000.jpg		2021-06-02 16:44:09	2021-06-02 16:58:02		NO		IN FOCUS
181604538	https://volunteer.ala.org.au/validate/task/181604538	Valid		system	Tile_020-043-000_0-000.jpg		2021-06-02 17:00:23	2021-06-02 17:01:41	5 or more	YES	MIDDLE	IN FOCUS		Fungal spores
181604538	https://volunteer.ala.org.au/validate/task/181604538	Valid		system	Tile_020-043-000_0-000.jpg			2021-06-02 17:01:41		NO		IN FOCUS
181604538	https://volunteer.ala.org.au/validate/task/181604538	Valid		system	Tile_020-043-000_0-000.jpg		2021-06-02 14:37:38	2021-06-02 17:01:41		NO		IN FOCUS
181604538	https://volunteer.ala.org.au/validate/task/181604538	Valid		system	Tile_020-043-000_0-000.jpg		2021-06-02 16:44:24	2021-06-02 17:01:41		NO		IN FOCUS
181604538	https://volunteer.ala.org.au/validate/task/181604538	Valid		system	Tile_020-043-000_0-000.jpg		2021-06-02 17:01:40	2021-06-02 17:01:41		NO		IN FOCUS
181604540	https://volunteer.ala.org.au/validate/task/181604540	Valid		system	Tile_020-045-000_0-000.jpg			2021-06-02 17:01:48		NO		IN FOCUS
181604540	https://volunteer.ala.org.au/validate/task/181604540	Valid		system	Tile_020-045-000_0-000.jpg		2021-06-02 17:01:48	2021-06-02 17:01:48		NO		IN FOCUS
181604540	https://volunteer.ala.org.au/validate/task/181604540	Valid		system	Tile_020-045-000_0-000.jpg		2021-06-02 16:45:39	2021-06-02 17:01:48		NO		IN FOCUS
181604540	https://volunteer.ala.org.au/validate/task/181604540	Valid		system	Tile_020-045-000_0-000.jpg		2021-06-02 15:08:41	2021-06-02 17:01:48		NO		IN FOCUS
181604539	https://volunteer.ala.org.au/validate/task/181604539	Valid		system	Tile_020-044-000_0-000.jpg		2021-06-02 16:45:18	2021-06-02 17:02:09	1	YES	EDGE	IN FOCUS		Nothofagus pollen
181604539	https://volunteer.ala.org.au/validate/task/181604539	Valid		system	Tile_020-044-000_0-000.jpg			2021-06-02 17:02:09		NO		IN FOCUS
181604539	https://volunteer.ala.org.au/validate/task/181604539	Valid		system	Tile_020-044-000_0-000.jpg		2021-06-02 14:38:06	2021-06-02 17:02:09		NO		IN FOCUS
181604539	https://volunteer.ala.org.au/validate/task/181604539	Valid		system	Tile_020-044-000_0-000.jpg		2021-06-02 17:02:08	2021-06-02 17:02:09		NO		IN FOCUS
181604539	https://volunteer.ala.org.au/validate/task/181604539	Valid		system	Tile_020-044-000_0-000.jpg		2021-06-02 17:01:05	2021-06-02 17:02:09		NO		IN FOCUS
181604541	https://volunteer.ala.org.au/validate/task/181604541	Valid		system	Tile_020-046-000_0-000.jpg		2021-06-02 17:02:32	2021-06-02 17:02:32		NO		IN FOCUS
181604541	https://volunteer.ala.org.au/validate/task/181604541	Valid		system	Tile_020-046-000_0-000.jpg		2021-06-02 15:09:20	2021-06-02 17:02:32		NO		IN FOCUS
181604541	https://volunteer.ala.org.au/validate/task/181604541	Valid		system	Tile_020-046-000_0-000.jpg		2021-06-02 16:45:57	2021-06-02 17:02:32		NO		IN FOCUS
181604541	https://volunteer.ala.org.au/validate/task/181604541	Valid		system	Tile_020-046-000_0-000.jpg			2021-06-02 17:02:32		NO		IN FOCUS
181604541	https://volunteer.ala.org.au/validate/task/181604541	Valid		system	Tile_020-046-000_0-000.jpg		2021-06-02 17:02:53	2021-06-02 17:02:32		NO		IN FOCUS
181604542	https://volunteer.ala.org.au/validate/task/181604542	Valid		system	Tile_020-047-000_0-000.jpg		2021-06-02 15:10:48	2021-06-02 17:03:37		NO		IN FOCUS
181604542	https://volunteer.ala.org.au/validate/task/181604542	Valid		system	Tile_020-047-000_0-000.jpg		2021-06-02 17:03:37	2021-06-02 17:03:37		NO		IN FOCUS
181604542	https://volunteer.ala.org.au/validate/task/181604542	Valid		system	Tile_020-047-000_0-000.jpg		2021-06-02 16:46:10	2021-06-02 17:03:37		NO		IN FOCUS
181604542	https://volunteer.ala.org.au/validate/task/181604542	Valid		system	Tile_020-047-000_0-000.jpg		2021-06-02 17:03:38	2021-06-02 17:03:37		NO		OUT OF FOCUS
181604542	https://volunteer.ala.org.au/validate/task/181604542	Valid		system	Tile_020-047-000_0-000.jpg			2021-06-02 17:03:37		NO		IN FOCUS
181604543	https://volunteer.ala.org.au/validate/task/181604543	Valid		system	Tile_020-048-000_0-000.jpg		2021-06-02 17:04:14	2021-06-02 17:04:16		NO		IN FOCUS
181604543	https://volunteer.ala.org.au/validate/task/181604543	Valid		system	Tile_020-048-000_0-000.jpg			2021-06-02 17:04:16		NO		IN FOCUS
181604543	https://volunteer.ala.org.au/validate/task/181604543	Valid		system	Tile_020-048-000_0-000.jpg		2021-06-02 17:04:52	2021-06-02 17:04:16		NO		IN FOCUS
181604543	https://volunteer.ala.org.au/validate/task/181604543	Valid		system	Tile_020-048-000_0-000.jpg		2021-06-02 16:46:38	2021-06-02 17:04:16		NO		IN FOCUS
181604543	https://volunteer.ala.org.au/validate/task/181604543	Valid		system	Tile_020-048-000_0-000.jpg		2021-06-02 15:12:52	2021-06-02 17:04:16		NO		IN FOCUS
181604545	https://volunteer.ala.org.au/validate/task/181604545	Valid		system	Tile_020-050-000_0-000.jpg		2021-06-02 15:14:49	2021-06-02 17:06:33		NO		IN FOCUS
181604545	https://volunteer.ala.org.au/validate/task/181604545	Valid		system	Tile_020-050-000_0-000.jpg			2021-06-02 17:06:33		NO		IN FOCUS
181604545	https://volunteer.ala.org.au/validate/task/181604545	Valid		system	Tile_020-050-000_0-000.jpg		2021-06-02 17:06:33	2021-06-02 17:06:33		NO		IN FOCUS
181604545	https://volunteer.ala.org.au/validate/task/181604545	Valid		system	Tile_020-050-000_0-000.jpg		2021-06-02 16:49:16	2021-06-02 17:06:33		NO		IN FOCUS
181604546	https://volunteer.ala.org.au/validate/task/181604546	Valid		system	Tile_020-051-000_0-000.jpg		2021-06-02 16:49:41	2021-06-02 17:07:09		NO		IN FOCUS
181604546	https://volunteer.ala.org.au/validate/task/181604546	Valid		system	Tile_020-051-000_0-000.jpg		2021-06-02 17:07:08	2021-06-02 17:07:09		NO		IN FOCUS
181604546	https://volunteer.ala.org.au/validate/task/181604546	Valid		system	Tile_020-051-000_0-000.jpg			2021-06-02 17:07:09		NO		IN FOCUS
181604546	https://volunteer.ala.org.au/validate/task/181604546	Valid		system	Tile_020-051-000_0-000.jpg		2021-06-02 15:15:31	2021-06-02 17:07:09		NO		IN FOCUS
181604547	https://volunteer.ala.org.au/validate/task/181604547	Valid		system	Tile_020-052-000_0-000.jpg		2021-06-02 17:07:48	2021-06-02 17:07:49		NO		IN FOCUS
181604547	https://volunteer.ala.org.au/validate/task/181604547	Valid		system	Tile_020-052-000_0-000.jpg		2021-06-02 16:49:53	2021-06-02 17:07:49		NO		IN FOCUS
181604547	https://volunteer.ala.org.au/validate/task/181604547	Valid		system	Tile_020-052-000_0-000.jpg		2021-06-02 15:16:58	2021-06-02 17:07:49		NO		IN FOCUS
181604547	https://volunteer.ala.org.au/validate/task/181604547	Valid		system	Tile_020-052-000_0-000.jpg			2021-06-02 17:07:49		NO		IN FOCUS
181604549	https://volunteer.ala.org.au/validate/task/181604549	Valid		system	Tile_020-054-000_0-000.jpg		2021-06-02 15:17:36	2021-06-02 17:12:04		NO		IN FOCUS
181604549	https://volunteer.ala.org.au/validate/task/181604549	Valid		system	Tile_020-054-000_0-000.jpg		2021-06-02 17:12:04	2021-06-02 17:12:04		NO		IN FOCUS
181604549	https://volunteer.ala.org.au/validate/task/181604549	Valid		system	Tile_020-054-000_0-000.jpg			2021-06-02 17:12:04		NO		IN FOCUS
181604549	https://volunteer.ala.org.au/validate/task/181604549	Valid		system	Tile_020-054-000_0-000.jpg		2021-06-02 16:50:33	2021-06-02 17:12:04		NO		IN FOCUS
181604550	https://volunteer.ala.org.au/validate/task/181604550	Valid		system	Tile_020-055-000_0-000.jpg		2021-06-02 15:18:15	2021-06-02 17:12:54		NO		IN FOCUS
181604550	https://volunteer.ala.org.au/validate/task/181604550	Valid		system	Tile_020-055-000_0-000.jpg		2021-06-02 17:12:54	2021-06-02 17:12:54		NO		IN FOCUS
181604550	https://volunteer.ala.org.au/validate/task/181604550	Valid		system	Tile_020-055-000_0-000.jpg			2021-06-02 17:12:54		NO		IN FOCUS
181604550	https://volunteer.ala.org.au/validate/task/181604550	Valid		system	Tile_020-055-000_0-000.jpg		2021-06-02 16:51:39	2021-06-02 17:12:54		NO		IN FOCUS
181604551	https://volunteer.ala.org.au/validate/task/181604551	Valid		system	Tile_020-056-000_0-000.jpg		2021-06-02 17:14:19	2021-06-02 17:14:20		NO		IN FOCUS
181604551	https://volunteer.ala.org.au/validate/task/181604551	Valid		system	Tile_020-056-000_0-000.jpg			2021-06-02 17:14:20		NO		IN FOCUS
181604551	https://volunteer.ala.org.au/validate/task/181604551	Valid		system	Tile_020-056-000_0-000.jpg		2021-06-02 15:18:37	2021-06-02 17:14:20		NO		IN FOCUS
181604551	https://volunteer.ala.org.au/validate/task/181604551	Valid		system	Tile_020-056-000_0-000.jpg		2021-06-02 16:51:52	2021-06-02 17:14:20		NO		IN FOCUS
181604552	https://volunteer.ala.org.au/validate/task/181604552	Valid		system	Tile_020-057-000_0-000.jpg		2021-06-02 17:15:29	2021-06-02 17:15:29		NO		IN FOCUS
181604552	https://volunteer.ala.org.au/validate/task/181604552	Valid		system	Tile_020-057-000_0-000.jpg			2021-06-02 17:15:29		NO		IN FOCUS
181604552	https://volunteer.ala.org.au/validate/task/181604552	Valid		system	Tile_020-057-000_0-000.jpg		2021-06-02 16:52:09	2021-06-02 17:15:29		NO		IN FOCUS
181604552	https://volunteer.ala.org.au/validate/task/181604552	Valid		system	Tile_020-057-000_0-000.jpg		2021-06-02 15:19:00	2021-06-02 17:15:29		NO		IN FOCUS
181604553	https://volunteer.ala.org.au/validate/task/181604553	Valid		system	Tile_020-058-000_0-000.jpg		2021-06-02 16:52:26	2021-06-02 17:16:09		NO		IN FOCUS
181604553	https://volunteer.ala.org.au/validate/task/181604553	Valid		system	Tile_020-058-000_0-000.jpg		2021-06-02 15:19:23	2021-06-02 17:16:09		NO		IN FOCUS
181604553	https://volunteer.ala.org.au/validate/task/181604553	Valid		system	Tile_020-058-000_0-000.jpg			2021-06-02 17:16:09		NO		IN FOCUS
181604553	https://volunteer.ala.org.au/validate/task/181604553	Valid		system	Tile_020-058-000_0-000.jpg		2021-06-02 17:16:09	2021-06-02 17:16:09		NO		IN FOCUS
181604554	https://volunteer.ala.org.au/validate/task/181604554	Valid		system	Tile_020-059-000_0-000.jpg		2021-06-02 17:16:44	2021-06-02 17:16:44		NO		IN FOCUS
181604554	https://volunteer.ala.org.au/validate/task/181604554	Valid		system	Tile_020-059-000_0-000.jpg			2021-06-02 17:16:44		NO		IN FOCUS
181604554	https://volunteer.ala.org.au/validate/task/181604554	Valid		system	Tile_020-059-000_0-000.jpg		2021-06-02 16:52:40	2021-06-02 17:16:44		NO		IN FOCUS
181604554	https://volunteer.ala.org.au/validate/task/181604554	Valid		system	Tile_020-059-000_0-000.jpg		2021-06-02 15:19:45	2021-06-02 17:16:44		NO		IN FOCUS
181604555	https://volunteer.ala.org.au/validate/task/181604555	Valid		system	Tile_020-060-000_0-000.jpg			2021-06-02 17:26:22		NO		IN FOCUS
181604555	https://volunteer.ala.org.au/validate/task/181604555	Valid		system	Tile_020-060-000_0-000.jpg		2021-06-02 16:52:54	2021-06-02 17:26:22		NO		IN FOCUS
181604555	https://volunteer.ala.org.au/validate/task/181604555	Valid		system	Tile_020-060-000_0-000.jpg		2021-06-02 17:26:22	2021-06-02 17:26:22		NO		IN FOCUS
181604555	https://volunteer.ala.org.au/validate/task/181604555	Valid		system	Tile_020-060-000_0-000.jpg		2021-06-02 15:20:08	2021-06-02 17:26:22		NO		IN FOCUS
181605069	https://volunteer.ala.org.au/validate/task/181605069	Valid		system	Tile_021-001-000_0-000.jpg			2021-06-02 17:34:19		NO		IN FOCUS
181605069	https://volunteer.ala.org.au/validate/task/181605069	Valid		system	Tile_021-001-000_0-000.jpg		2021-06-02 17:34:17	2021-06-02 17:34:19		NO		IN FOCUS
181605069	https://volunteer.ala.org.au/validate/task/181605069	Valid		system	Tile_021-001-000_0-000.jpg		2021-06-02 15:20:29	2021-06-02 17:34:19		NO		IN FOCUS
181605069	https://volunteer.ala.org.au/validate/task/181605069	Valid		system	Tile_021-001-000_0-000.jpg		2021-06-02 16:53:11	2021-06-02 17:34:19		NO		IN FOCUS
181605073	https://volunteer.ala.org.au/validate/task/181605073	Valid		system	Tile_021-005-000_0-000.jpg		2021-06-02 17:34:51	2021-06-02 17:34:51		NO		IN FOCUS
181605073	https://volunteer.ala.org.au/validate/task/181605073	Valid		system	Tile_021-005-000_0-000.jpg			2021-06-02 17:34:51		NO		IN FOCUS
181605073	https://volunteer.ala.org.au/validate/task/181605073	Valid		system	Tile_021-005-000_0-000.jpg		2021-06-02 15:24:04	2021-06-02 17:34:51		NO		IN FOCUS
181605073	https://volunteer.ala.org.au/validate/task/181605073	Valid		system	Tile_021-005-000_0-000.jpg		2021-06-02 16:56:02	2021-06-02 17:34:51		NO		IN FOCUS
181605074	https://volunteer.ala.org.au/validate/task/181605074	Valid		system	Tile_021-006-000_0-000.jpg			2021-06-02 17:35:00		NO		IN FOCUS
181605074	https://volunteer.ala.org.au/validate/task/181605074	Valid		system	Tile_021-006-000_0-000.jpg		2021-06-02 15:24:28	2021-06-02 17:35:00		NO		IN FOCUS
181605074	https://volunteer.ala.org.au/validate/task/181605074	Valid		system	Tile_021-006-000_0-000.jpg		2021-06-02 17:35:00	2021-06-02 17:35:00		NO		IN FOCUS
181605074	https://volunteer.ala.org.au/validate/task/181605074	Valid		system	Tile_021-006-000_0-000.jpg		2021-06-02 16:56:15	2021-06-02 17:35:00		NO		IN FOCUS
181605071	https://volunteer.ala.org.au/validate/task/181605071	Valid		system	Tile_021-003-000_0-000.jpg		2021-06-02 17:34:36	2021-06-02 17:35:06		NO		IN FOCUS
181605071	https://volunteer.ala.org.au/validate/task/181605071	Valid		system	Tile_021-003-000_0-000.jpg		2021-06-02 15:23:13	2021-06-02 17:35:06		NO		IN FOCUS
181605071	https://volunteer.ala.org.au/validate/task/181605071	Valid		system	Tile_021-003-000_0-000.jpg			2021-06-02 17:35:06		NO		IN FOCUS
181605071	https://volunteer.ala.org.au/validate/task/181605071	Valid		system	Tile_021-003-000_0-000.jpg		2021-06-02 17:35:05	2021-06-02 17:35:06		NO		IN FOCUS
181605071	https://volunteer.ala.org.au/validate/task/181605071	Valid		system	Tile_021-003-000_0-000.jpg		2021-06-02 16:54:48	2021-06-02 17:35:06	2	YES	MIDDLE	IN FOCUS		Nothofagus pollen
181605075	https://volunteer.ala.org.au/validate/task/181605075	Valid		system	Tile_021-007-000_0-000.jpg		2021-06-02 16:56:32	2021-06-02 17:35:08		NO		IN FOCUS
181605075	https://volunteer.ala.org.au/validate/task/181605075	Valid		system	Tile_021-007-000_0-000.jpg		2021-06-02 17:35:08	2021-06-02 17:35:08		NO		IN FOCUS
181605075	https://volunteer.ala.org.au/validate/task/181605075	Valid		system	Tile_021-007-000_0-000.jpg		2021-06-02 15:24:51	2021-06-02 17:35:08		NO		IN FOCUS
181605075	https://volunteer.ala.org.au/validate/task/181605075	Valid		system	Tile_021-007-000_0-000.jpg			2021-06-02 17:35:08		NO		IN FOCUS
181605076	https://volunteer.ala.org.au/validate/task/181605076	Valid		system	Tile_021-008-000_0-000.jpg		2021-06-02 17:35:17	2021-06-02 17:35:17		NO		IN FOCUS
181605076	https://volunteer.ala.org.au/validate/task/181605076	Valid		system	Tile_021-008-000_0-000.jpg			2021-06-02 17:35:17		NO		IN FOCUS
181605076	https://volunteer.ala.org.au/validate/task/181605076	Valid		system	Tile_021-008-000_0-000.jpg		2021-06-02 16:56:44	2021-06-02 17:35:17		NO		IN FOCUS
181605076	https://volunteer.ala.org.au/validate/task/181605076	Valid		system	Tile_021-008-000_0-000.jpg		2021-06-02 15:25:15	2021-06-02 17:35:17		NO		IN FOCUS
181605077	https://volunteer.ala.org.au/validate/task/181605077	Valid		system	Tile_021-009-000_0-000.jpg		2021-06-02 16:56:58	2021-06-02 17:35:25		NO		IN FOCUS
181605077	https://volunteer.ala.org.au/validate/task/181605077	Valid		system	Tile_021-009-000_0-000.jpg		2021-06-02 17:35:25	2021-06-02 17:35:25		NO		IN FOCUS
181605077	https://volunteer.ala.org.au/validate/task/181605077	Valid		system	Tile_021-009-000_0-000.jpg			2021-06-02 17:35:25		NO		IN FOCUS
181605077	https://volunteer.ala.org.au/validate/task/181605077	Valid		system	Tile_021-009-000_0-000.jpg		2021-06-02 15:32:07	2021-06-02 17:35:25		NO		IN FOCUS
181605078	https://volunteer.ala.org.au/validate/task/181605078	Valid		system	Tile_021-010-000_0-000.jpg		2021-06-02 17:35:35	2021-06-02 17:35:35		NO		IN FOCUS
181605078	https://volunteer.ala.org.au/validate/task/181605078	Valid		system	Tile_021-010-000_0-000.jpg			2021-06-02 17:35:35		NO		IN FOCUS
181605078	https://volunteer.ala.org.au/validate/task/181605078	Valid		system	Tile_021-010-000_0-000.jpg		2021-06-02 15:33:23	2021-06-02 17:35:35		NO		IN FOCUS
181605078	https://volunteer.ala.org.au/validate/task/181605078	Valid		system	Tile_021-010-000_0-000.jpg		2021-06-02 16:57:11	2021-06-02 17:35:35		NO		IN FOCUS
181605079	https://volunteer.ala.org.au/validate/task/181605079	Valid		system	Tile_021-011-000_0-000.jpg			2021-06-02 17:35:44		NO		IN FOCUS
181605079	https://volunteer.ala.org.au/validate/task/181605079	Valid		system	Tile_021-011-000_0-000.jpg		2021-06-02 15:35:48	2021-06-02 17:35:44		NO		IN FOCUS
181605079	https://volunteer.ala.org.au/validate/task/181605079	Valid		system	Tile_021-011-000_0-000.jpg		2021-06-02 16:57:24	2021-06-02 17:35:44		NO		IN FOCUS
181605079	https://volunteer.ala.org.au/validate/task/181605079	Valid		system	Tile_021-011-000_0-000.jpg		2021-06-02 17:35:44	2021-06-02 17:35:44		NO		IN FOCUS
181605080	https://volunteer.ala.org.au/validate/task/181605080	Valid		system	Tile_021-012-000_0-000.jpg		2021-06-02 16:57:38	2021-06-02 17:35:53		NO		IN FOCUS
181605080	https://volunteer.ala.org.au/validate/task/181605080	Valid		system	Tile_021-012-000_0-000.jpg			2021-06-02 17:35:53		NO		IN FOCUS
181605080	https://volunteer.ala.org.au/validate/task/181605080	Valid		system	Tile_021-012-000_0-000.jpg		2021-06-02 17:35:53	2021-06-02 17:35:53		NO		IN FOCUS
181605080	https://volunteer.ala.org.au/validate/task/181605080	Valid		system	Tile_021-012-000_0-000.jpg		2021-06-02 15:36:13	2021-06-02 17:35:53		NO		IN FOCUS
181605083	https://volunteer.ala.org.au/validate/task/181605083	Valid		system	Tile_021-015-000_0-000.jpg		2021-06-02 15:39:11	2021-06-02 17:36:13		NO		IN FOCUS
181605083	https://volunteer.ala.org.au/validate/task/181605083	Valid		system	Tile_021-015-000_0-000.jpg		2021-06-02 17:36:12	2021-06-02 17:36:13		NO		IN FOCUS
181605083	https://volunteer.ala.org.au/validate/task/181605083	Valid		system	Tile_021-015-000_0-000.jpg			2021-06-02 17:36:13		NO		IN FOCUS
181605083	https://volunteer.ala.org.au/validate/task/181605083	Valid		system	Tile_021-015-000_0-000.jpg		2021-06-02 16:58:40	2021-06-02 17:36:13		NO		IN FOCUS
181605084	https://volunteer.ala.org.au/validate/task/181605084	Valid		system	Tile_021-016-000_0-000.jpg			2021-06-02 17:36:23		NO		IN FOCUS
181605084	https://volunteer.ala.org.au/validate/task/181605084	Valid		system	Tile_021-016-000_0-000.jpg		2021-06-02 17:36:22	2021-06-02 17:36:23		NO		IN FOCUS
181605084	https://volunteer.ala.org.au/validate/task/181605084	Valid		system	Tile_021-016-000_0-000.jpg		2021-06-02 16:58:55	2021-06-02 17:36:23		NO		IN FOCUS
181605084	https://volunteer.ala.org.au/validate/task/181605084	Valid		system	Tile_021-016-000_0-000.jpg		2021-06-02 15:39:40	2021-06-02 17:36:23		NO		IN FOCUS
181605085	https://volunteer.ala.org.au/validate/task/181605085	Valid		system	Tile_021-017-000_0-000.jpg		2021-06-02 17:36:32	2021-06-02 17:36:33		NO		IN FOCUS
181605085	https://volunteer.ala.org.au/validate/task/181605085	Valid		system	Tile_021-017-000_0-000.jpg			2021-06-02 17:36:33		NO		IN FOCUS
181605085	https://volunteer.ala.org.au/validate/task/181605085	Valid		system	Tile_021-017-000_0-000.jpg		2021-06-02 15:40:04	2021-06-02 17:36:33		NO		IN FOCUS
181605085	https://volunteer.ala.org.au/validate/task/181605085	Valid		system	Tile_021-017-000_0-000.jpg		2021-06-02 16:59:13	2021-06-02 17:36:33		NO		IN FOCUS
181605086	https://volunteer.ala.org.au/validate/task/181605086	Valid		system	Tile_021-018-000_0-000.jpg		2021-06-02 16:59:32	2021-06-02 17:36:43		NO		IN FOCUS
181605086	https://volunteer.ala.org.au/validate/task/181605086	Valid		system	Tile_021-018-000_0-000.jpg			2021-06-02 17:36:43		NO		IN FOCUS
181605086	https://volunteer.ala.org.au/validate/task/181605086	Valid		system	Tile_021-018-000_0-000.jpg		2021-06-02 15:40:26	2021-06-02 17:36:43		NO		IN FOCUS
181605086	https://volunteer.ala.org.au/validate/task/181605086	Valid		system	Tile_021-018-000_0-000.jpg		2021-06-02 17:36:41	2021-06-02 17:36:43		NO		IN FOCUS
181605088	https://volunteer.ala.org.au/validate/task/181605088	Valid		system	Tile_021-020-000_0-000.jpg		2021-06-02 16:59:59	2021-06-02 17:36:58		NO		IN FOCUS
181605088	https://volunteer.ala.org.au/validate/task/181605088	Valid		system	Tile_021-020-000_0-000.jpg		2021-06-02 17:36:58	2021-06-02 17:36:58		NO		IN FOCUS
181605088	https://volunteer.ala.org.au/validate/task/181605088	Valid		system	Tile_021-020-000_0-000.jpg			2021-06-02 17:36:58		NO		IN FOCUS
181605088	https://volunteer.ala.org.au/validate/task/181605088	Valid		system	Tile_021-020-000_0-000.jpg		2021-06-02 15:41:14	2021-06-02 17:36:58		NO		IN FOCUS
181605090	https://volunteer.ala.org.au/validate/task/181605090	Valid		system	Tile_021-022-000_0-000.jpg		2021-06-02 17:00:25	2021-06-02 17:37:15		NO		IN FOCUS
181605090	https://volunteer.ala.org.au/validate/task/181605090	Valid		system	Tile_021-022-000_0-000.jpg			2021-06-02 17:37:15		NO		IN FOCUS
181605090	https://volunteer.ala.org.au/validate/task/181605090	Valid		system	Tile_021-022-000_0-000.jpg		2021-06-02 15:42:00	2021-06-02 17:37:15		NO		IN FOCUS
181605090	https://volunteer.ala.org.au/validate/task/181605090	Valid		system	Tile_021-022-000_0-000.jpg		2021-06-02 17:37:14	2021-06-02 17:37:15		NO		IN FOCUS
181605094	https://volunteer.ala.org.au/validate/task/181605094	Valid		system	Tile_021-026-000_0-000.jpg			2021-06-02 18:57:50		NO		IN FOCUS
181605094	https://volunteer.ala.org.au/validate/task/181605094	Valid		system	Tile_021-026-000_0-000.jpg		2021-06-02 15:43:45	2021-06-02 18:57:50		NO		IN FOCUS
181605094	https://volunteer.ala.org.au/validate/task/181605094	Valid		system	Tile_021-026-000_0-000.jpg		2021-06-02 17:38:03	2021-06-02 18:57:50		NO		IN FOCUS
181605094	https://volunteer.ala.org.au/validate/task/181605094	Valid		system	Tile_021-026-000_0-000.jpg		2021-06-02 18:57:49	2021-06-02 18:57:50		NO		IN FOCUS
181605095	https://volunteer.ala.org.au/validate/task/181605095	Valid		system	Tile_021-027-000_0-000.jpg		2021-06-02 17:38:12	2021-06-02 18:58:15		NO		IN FOCUS
181605095	https://volunteer.ala.org.au/validate/task/181605095	Valid		system	Tile_021-027-000_0-000.jpg		2021-06-02 18:58:14	2021-06-02 18:58:15		NO		IN FOCUS
181605095	https://volunteer.ala.org.au/validate/task/181605095	Valid		system	Tile_021-027-000_0-000.jpg			2021-06-02 18:58:15		NO		IN FOCUS
181605095	https://volunteer.ala.org.au/validate/task/181605095	Valid		system	Tile_021-027-000_0-000.jpg		2021-06-02 15:44:14	2021-06-02 18:58:15		NO		IN FOCUS
181605097	https://volunteer.ala.org.au/validate/task/181605097	Valid		system	Tile_021-029-000_0-000.jpg		2021-06-02 19:08:45	2021-06-02 19:08:45		NO		IN FOCUS
181605097	https://volunteer.ala.org.au/validate/task/181605097	Valid		system	Tile_021-029-000_0-000.jpg		2021-06-02 15:45:08	2021-06-02 19:08:45		NO		IN FOCUS
181605097	https://volunteer.ala.org.au/validate/task/181605097	Valid		system	Tile_021-029-000_0-000.jpg			2021-06-02 19:08:45		NO		IN FOCUS
181605097	https://volunteer.ala.org.au/validate/task/181605097	Valid		system	Tile_021-029-000_0-000.jpg		2021-06-02 17:38:29	2021-06-02 19:08:45		NO		IN FOCUS
181605098	https://volunteer.ala.org.au/validate/task/181605098	Valid		system	Tile_021-030-000_0-000.jpg			2021-06-02 19:09:28		NO		IN FOCUS
181605098	https://volunteer.ala.org.au/validate/task/181605098	Valid		system	Tile_021-030-000_0-000.jpg		2021-06-02 17:38:39	2021-06-02 19:09:28		NO		IN FOCUS
181605098	https://volunteer.ala.org.au/validate/task/181605098	Valid		system	Tile_021-030-000_0-000.jpg		2021-06-02 19:09:26	2021-06-02 19:09:28		NO		IN FOCUS
181605098	https://volunteer.ala.org.au/validate/task/181605098	Valid		system	Tile_021-030-000_0-000.jpg		2021-06-02 15:45:47	2021-06-02 19:09:28		NO		IN FOCUS
181605099	https://volunteer.ala.org.au/validate/task/181605099	Valid		system	Tile_021-031-000_0-000.jpg		2021-06-02 15:46:09	2021-06-02 19:10:14		NO		IN FOCUS
181605099	https://volunteer.ala.org.au/validate/task/181605099	Valid		system	Tile_021-031-000_0-000.jpg		2021-06-02 19:10:13	2021-06-02 19:10:14		NO		IN FOCUS
181605099	https://volunteer.ala.org.au/validate/task/181605099	Valid		system	Tile_021-031-000_0-000.jpg			2021-06-02 19:10:14		NO		IN FOCUS
181605099	https://volunteer.ala.org.au/validate/task/181605099	Valid		system	Tile_021-031-000_0-000.jpg		2021-06-02 17:38:48	2021-06-02 19:10:14		NO		IN FOCUS
181605104	https://volunteer.ala.org.au/validate/task/181605104	Valid		system	Tile_021-036-000_0-000.jpg		2021-06-02 17:39:16	2021-06-02 19:16:59		NO		IN FOCUS
181605104	https://volunteer.ala.org.au/validate/task/181605104	Valid		system	Tile_021-036-000_0-000.jpg		2021-06-02 15:48:58	2021-06-02 19:16:59		NO		IN FOCUS
181605104	https://volunteer.ala.org.au/validate/task/181605104	Valid		system	Tile_021-036-000_0-000.jpg			2021-06-02 19:16:59		NO		IN FOCUS
181605104	https://volunteer.ala.org.au/validate/task/181605104	Valid		system	Tile_021-036-000_0-000.jpg		2021-06-02 19:16:58	2021-06-02 19:16:59		NO		IN FOCUS
181605106	https://volunteer.ala.org.au/validate/task/181605106	Valid		system	Tile_021-038-000_0-000.jpg		2021-06-02 15:49:49	2021-06-02 19:18:39		NO		IN FOCUS
181605106	https://volunteer.ala.org.au/validate/task/181605106	Valid		system	Tile_021-038-000_0-000.jpg			2021-06-02 19:18:39		NO		IN FOCUS
181605106	https://volunteer.ala.org.au/validate/task/181605106	Valid		system	Tile_021-038-000_0-000.jpg		2021-06-02 17:39:36	2021-06-02 19:18:39		NO		IN FOCUS
181605106	https://volunteer.ala.org.au/validate/task/181605106	Valid		system	Tile_021-038-000_0-000.jpg		2021-06-02 19:18:37	2021-06-02 19:18:39		NO		IN FOCUS
181605108	https://volunteer.ala.org.au/validate/task/181605108	Valid		system	Tile_021-040-000_0-000.jpg		2021-06-02 19:25:30	2021-06-02 19:25:31		NO		IN FOCUS
181605108	https://volunteer.ala.org.au/validate/task/181605108	Valid		system	Tile_021-040-000_0-000.jpg		2021-06-02 17:39:55	2021-06-02 19:25:31		NO		IN FOCUS
181605108	https://volunteer.ala.org.au/validate/task/181605108	Valid		system	Tile_021-040-000_0-000.jpg			2021-06-02 19:25:31		NO		IN FOCUS
181605108	https://volunteer.ala.org.au/validate/task/181605108	Valid		system	Tile_021-040-000_0-000.jpg		2021-06-02 15:50:26	2021-06-02 19:25:31		NO		IN FOCUS
181605109	https://volunteer.ala.org.au/validate/task/181605109	Valid		system	Tile_021-041-000_0-000.jpg		2021-06-02 15:50:49	2021-06-02 19:26:36		NO		IN FOCUS
181605109	https://volunteer.ala.org.au/validate/task/181605109	Valid		system	Tile_021-041-000_0-000.jpg			2021-06-02 19:26:36		NO		IN FOCUS
181605109	https://volunteer.ala.org.au/validate/task/181605109	Valid		system	Tile_021-041-000_0-000.jpg		2021-06-02 19:26:36	2021-06-02 19:26:36		NO		IN FOCUS
181605109	https://volunteer.ala.org.au/validate/task/181605109	Valid		system	Tile_021-041-000_0-000.jpg		2021-06-02 17:40:04	2021-06-02 19:26:36		NO		IN FOCUS
181605111	https://volunteer.ala.org.au/validate/task/181605111	Valid		system	Tile_021-043-000_0-000.jpg		2021-06-02 19:28:20	2021-06-02 19:28:22		NO		IN FOCUS
181605111	https://volunteer.ala.org.au/validate/task/181605111	Valid		system	Tile_021-043-000_0-000.jpg			2021-06-02 19:28:22		NO		IN FOCUS
181605111	https://volunteer.ala.org.au/validate/task/181605111	Valid		system	Tile_021-043-000_0-000.jpg		2021-06-02 15:51:35	2021-06-02 19:28:22		NO		IN FOCUS
181605111	https://volunteer.ala.org.au/validate/task/181605111	Valid		system	Tile_021-043-000_0-000.jpg		2021-06-02 17:40:19	2021-06-02 19:28:22		NO		IN FOCUS
181605101	https://volunteer.ala.org.au/validate/task/181605101	Valid		system	Tile_021-033-000_0-000.jpg		2021-06-02 19:12:10	2021-06-02 20:26:59		NO		IN FOCUS
181605101	https://volunteer.ala.org.au/validate/task/181605101	Valid		system	Tile_021-033-000_0-000.jpg			2021-06-02 20:26:59		NO		IN FOCUS
181605101	https://volunteer.ala.org.au/validate/task/181605101	Valid		system	Tile_021-033-000_0-000.jpg		2021-06-02 20:26:59	2021-06-02 20:26:59		NO		IN FOCUS
181605101	https://volunteer.ala.org.au/validate/task/181605101	Valid		system	Tile_021-033-000_0-000.jpg		2021-06-02 15:47:58	2021-06-02 20:26:59		NO		IN FOCUS
181605107	https://volunteer.ala.org.au/validate/task/181605107	Valid		system	Tile_021-039-000_0-000.jpg			2021-06-02 20:27:44		NO		IN FOCUS
181605107	https://volunteer.ala.org.au/validate/task/181605107	Valid		system	Tile_021-039-000_0-000.jpg		2021-06-02 15:50:14	2021-06-02 20:27:44		NO		IN FOCUS
181605107	https://volunteer.ala.org.au/validate/task/181605107	Valid		system	Tile_021-039-000_0-000.jpg		2021-06-02 17:39:46	2021-06-02 20:27:44		NO		IN FOCUS
181605107	https://volunteer.ala.org.au/validate/task/181605107	Valid		system	Tile_021-039-000_0-000.jpg		2021-06-02 20:27:43	2021-06-02 20:27:44		NO		IN FOCUS
181605112	https://volunteer.ala.org.au/validate/task/181605112	Valid		system	Tile_021-044-000_0-000.jpg		2021-06-02 17:40:27	2021-06-02 20:28:32		NO		IN FOCUS
181605112	https://volunteer.ala.org.au/validate/task/181605112	Valid		system	Tile_021-044-000_0-000.jpg		2021-06-02 15:52:10	2021-06-02 20:28:32		NO		IN FOCUS
181605112	https://volunteer.ala.org.au/validate/task/181605112	Valid		system	Tile_021-044-000_0-000.jpg		2021-06-02 20:28:31	2021-06-02 20:28:32		NO		IN FOCUS
181605112	https://volunteer.ala.org.au/validate/task/181605112	Valid		system	Tile_021-044-000_0-000.jpg			2021-06-02 20:28:32		NO		IN FOCUS
181605112	https://volunteer.ala.org.au/validate/task/181605112	Valid		system	Tile_021-044-000_0-000.jpg		2021-06-02 19:29:02	2021-06-02 20:28:32				OUT OF FOCUS
181605115	https://volunteer.ala.org.au/validate/task/181605115	Valid		system	Tile_021-047-000_0-000.jpg		2021-06-02 15:53:27	2021-06-02 20:30:26		NO		IN FOCUS
181605115	https://volunteer.ala.org.au/validate/task/181605115	Valid		system	Tile_021-047-000_0-000.jpg		2021-06-02 20:30:26	2021-06-02 20:30:26		NO		IN FOCUS
181605115	https://volunteer.ala.org.au/validate/task/181605115	Valid		system	Tile_021-047-000_0-000.jpg		2021-06-02 17:40:51	2021-06-02 20:30:26		NO		IN FOCUS
181605115	https://volunteer.ala.org.au/validate/task/181605115	Valid		system	Tile_021-047-000_0-000.jpg			2021-06-02 20:30:26		NO		IN FOCUS
181605119	https://volunteer.ala.org.au/validate/task/181605119	Valid		system	Tile_021-051-000_0-000.jpg			2021-06-02 20:31:44		NO		IN FOCUS
181605119	https://volunteer.ala.org.au/validate/task/181605119	Valid		system	Tile_021-051-000_0-000.jpg		2021-06-02 20:31:44	2021-06-02 20:31:44		NO		IN FOCUS
181605119	https://volunteer.ala.org.au/validate/task/181605119	Valid		system	Tile_021-051-000_0-000.jpg		2021-06-02 20:31:23	2021-06-02 20:31:44		NO		IN FOCUS
181605119	https://volunteer.ala.org.au/validate/task/181605119	Valid		system	Tile_021-051-000_0-000.jpg		2021-06-02 16:18:01	2021-06-02 20:31:44		NO		IN FOCUS
181605120	https://volunteer.ala.org.au/validate/task/181605120	Valid		system	Tile_021-052-000_0-000.jpg			2021-06-02 20:31:56		NO		IN FOCUS
181605120	https://volunteer.ala.org.au/validate/task/181605120	Valid		system	Tile_021-052-000_0-000.jpg		2021-06-02 16:18:33	2021-06-02 20:31:56		NO		IN FOCUS
181605120	https://volunteer.ala.org.au/validate/task/181605120	Valid		system	Tile_021-052-000_0-000.jpg		2021-06-02 20:31:42	2021-06-02 20:31:56		NO		IN FOCUS
181605120	https://volunteer.ala.org.au/validate/task/181605120	Valid		system	Tile_021-052-000_0-000.jpg		2021-06-02 20:31:54	2021-06-02 20:31:56		NO		IN FOCUS
181605126	https://volunteer.ala.org.au/validate/task/181605126	Valid		system	Tile_021-058-000_0-000.jpg			2021-06-02 20:33:22		NO		IN FOCUS
181605126	https://volunteer.ala.org.au/validate/task/181605126	Valid		system	Tile_021-058-000_0-000.jpg		2021-06-02 20:33:21	2021-06-02 20:33:22		NO		IN FOCUS
181605126	https://volunteer.ala.org.au/validate/task/181605126	Valid		system	Tile_021-058-000_0-000.jpg		2021-06-02 20:32:26	2021-06-02 20:33:22		NO		IN FOCUS
181605126	https://volunteer.ala.org.au/validate/task/181605126	Valid		system	Tile_021-058-000_0-000.jpg		2021-06-02 16:29:37	2021-06-02 20:33:22		NO		IN FOCUS
181605121	https://volunteer.ala.org.au/validate/task/181605121	Valid		system	Tile_021-053-000_0-000.jpg		2021-06-02 20:32:05	2021-06-02 21:13:22		NO		IN FOCUS
181605121	https://volunteer.ala.org.au/validate/task/181605121	Valid		system	Tile_021-053-000_0-000.jpg		2021-06-02 16:18:54	2021-06-02 21:13:22		NO		IN FOCUS
181605121	https://volunteer.ala.org.au/validate/task/181605121	Valid		system	Tile_021-053-000_0-000.jpg			2021-06-02 21:13:22		NO		IN FOCUS
181605121	https://volunteer.ala.org.au/validate/task/181605121	Valid		system	Tile_021-053-000_0-000.jpg		2021-06-02 21:13:22	2021-06-02 21:13:22		NO		IN FOCUS
181605122	https://volunteer.ala.org.au/validate/task/181605122	Valid		system	Tile_021-054-000_0-000.jpg			2021-06-02 21:13:30		NO		IN FOCUS
181605122	https://volunteer.ala.org.au/validate/task/181605122	Valid		system	Tile_021-054-000_0-000.jpg		2021-06-02 16:19:17	2021-06-02 21:13:30		NO		IN FOCUS
181605122	https://volunteer.ala.org.au/validate/task/181605122	Valid		system	Tile_021-054-000_0-000.jpg		2021-06-02 20:32:16	2021-06-02 21:13:30		NO		IN FOCUS
181605122	https://volunteer.ala.org.au/validate/task/181605122	Valid		system	Tile_021-054-000_0-000.jpg		2021-06-02 21:13:30	2021-06-02 21:13:30		NO		IN FOCUS
181605123	https://volunteer.ala.org.au/validate/task/181605123	Valid		system	Tile_021-055-000_0-000.jpg		2021-06-02 21:13:39	2021-06-02 21:13:39		NO		IN FOCUS
181605123	https://volunteer.ala.org.au/validate/task/181605123	Valid		system	Tile_021-055-000_0-000.jpg			2021-06-02 21:13:39		NO		IN FOCUS
181605123	https://volunteer.ala.org.au/validate/task/181605123	Valid		system	Tile_021-055-000_0-000.jpg		2021-06-02 20:32:26	2021-06-02 21:13:39		NO		IN FOCUS
181605123	https://volunteer.ala.org.au/validate/task/181605123	Valid		system	Tile_021-055-000_0-000.jpg		2021-06-02 16:19:39	2021-06-02 21:13:39		NO		IN FOCUS
181605124	https://volunteer.ala.org.au/validate/task/181605124	Valid		system	Tile_021-056-000_0-000.jpg		2021-06-02 16:20:05	2021-06-02 21:13:51		NO		IN FOCUS
181605124	https://volunteer.ala.org.au/validate/task/181605124	Valid		system	Tile_021-056-000_0-000.jpg		2021-06-02 20:32:35	2021-06-02 21:13:51		NO		IN FOCUS
181605124	https://volunteer.ala.org.au/validate/task/181605124	Valid		system	Tile_021-056-000_0-000.jpg		2021-06-02 21:13:51	2021-06-02 21:13:51		NO		IN FOCUS
181605124	https://volunteer.ala.org.au/validate/task/181605124	Valid		system	Tile_021-056-000_0-000.jpg			2021-06-02 21:13:51		NO		IN FOCUS
181605125	https://volunteer.ala.org.au/validate/task/181605125	Valid		system	Tile_021-057-000_0-000.jpg		2021-06-02 20:32:47	2021-06-02 21:14:00		NO		IN FOCUS
181605125	https://volunteer.ala.org.au/validate/task/181605125	Valid		system	Tile_021-057-000_0-000.jpg		2021-06-02 16:20:26	2021-06-02 21:14:00		NO		IN FOCUS
181605125	https://volunteer.ala.org.au/validate/task/181605125	Valid		system	Tile_021-057-000_0-000.jpg			2021-06-02 21:14:00		NO		IN FOCUS
181605125	https://volunteer.ala.org.au/validate/task/181605125	Valid		system	Tile_021-057-000_0-000.jpg		2021-06-02 21:13:59	2021-06-02 21:14:00		NO		IN FOCUS
181605127	https://volunteer.ala.org.au/validate/task/181605127	Valid		system	Tile_021-059-000_0-000.jpg		2021-06-02 16:30:11	2021-06-02 21:14:08		NO		IN FOCUS
181605127	https://volunteer.ala.org.au/validate/task/181605127	Valid		system	Tile_021-059-000_0-000.jpg		2021-06-02 21:14:08	2021-06-02 21:14:08		NO		IN FOCUS
181605127	https://volunteer.ala.org.au/validate/task/181605127	Valid		system	Tile_021-059-000_0-000.jpg			2021-06-02 21:14:08		NO		IN FOCUS
181605127	https://volunteer.ala.org.au/validate/task/181605127	Valid		system	Tile_021-059-000_0-000.jpg		2021-06-02 20:33:31	2021-06-02 21:14:08		NO		IN FOCUS
181605130	https://volunteer.ala.org.au/validate/task/181605130	Valid		system	Tile_022-002-000_0-000.jpg		2021-06-02 21:14:42	2021-06-02 21:14:42		NO		IN FOCUS
181605130	https://volunteer.ala.org.au/validate/task/181605130	Valid		system	Tile_022-002-000_0-000.jpg			2021-06-02 21:14:42		NO		IN FOCUS
181605130	https://volunteer.ala.org.au/validate/task/181605130	Valid		system	Tile_022-002-000_0-000.jpg		2021-06-02 16:31:51	2021-06-02 21:14:42		NO		IN FOCUS
181605130	https://volunteer.ala.org.au/validate/task/181605130	Valid		system	Tile_022-002-000_0-000.jpg		2021-06-02 20:35:27	2021-06-02 21:14:42		NO		IN FOCUS
181605134	https://volunteer.ala.org.au/validate/task/181605134	Valid		system	Tile_022-006-000_0-000.jpg		2021-06-02 16:33:16	2021-06-02 21:15:14		NO		IN FOCUS
181605134	https://volunteer.ala.org.au/validate/task/181605134	Valid		system	Tile_022-006-000_0-000.jpg		2021-06-02 20:35:38	2021-06-02 21:15:14		NO		IN FOCUS
181605134	https://volunteer.ala.org.au/validate/task/181605134	Valid		system	Tile_022-006-000_0-000.jpg		2021-06-02 21:15:14	2021-06-02 21:15:14		NO		IN FOCUS
181605134	https://volunteer.ala.org.au/validate/task/181605134	Valid		system	Tile_022-006-000_0-000.jpg			2021-06-02 21:15:14		NO		IN FOCUS
181605135	https://volunteer.ala.org.au/validate/task/181605135	Valid		system	Tile_022-007-000_0-000.jpg		2021-06-02 21:15:30	2021-06-02 21:46:57		NO		IN FOCUS
181605135	https://volunteer.ala.org.au/validate/task/181605135	Valid		system	Tile_022-007-000_0-000.jpg		2021-06-02 16:33:37	2021-06-02 21:46:57		NO		IN FOCUS
181605135	https://volunteer.ala.org.au/validate/task/181605135	Valid		system	Tile_022-007-000_0-000.jpg			2021-06-02 21:46:57		NO		IN FOCUS
181605135	https://volunteer.ala.org.au/validate/task/181605135	Valid		system	Tile_022-007-000_0-000.jpg		2021-06-02 21:46:57	2021-06-02 21:46:57		NO		IN FOCUS
181605143	https://volunteer.ala.org.au/validate/task/181605143	Valid		system	Tile_022-015-000_0-000.jpg		2021-06-02 16:38:02	2021-06-03 01:09:26		NO		IN FOCUS
181605143	https://volunteer.ala.org.au/validate/task/181605143	Valid		system	Tile_022-015-000_0-000.jpg			2021-06-03 01:09:26		NO		IN FOCUS
181605143	https://volunteer.ala.org.au/validate/task/181605143	Valid		system	Tile_022-015-000_0-000.jpg		2021-06-02 21:16:33	2021-06-03 01:09:26		NO		IN FOCUS
181605143	https://volunteer.ala.org.au/validate/task/181605143	Valid		system	Tile_022-015-000_0-000.jpg		2021-06-03 01:09:26	2021-06-03 01:09:26		NO		IN FOCUS
181605144	https://volunteer.ala.org.au/validate/task/181605144	Valid		system	Tile_022-016-000_0-000.jpg		2021-06-03 01:09:45	2021-06-03 01:09:45		NO		IN FOCUS
181605144	https://volunteer.ala.org.au/validate/task/181605144	Valid		system	Tile_022-016-000_0-000.jpg		2021-06-02 16:38:24	2021-06-03 01:09:45		NO		IN FOCUS
181605144	https://volunteer.ala.org.au/validate/task/181605144	Valid		system	Tile_022-016-000_0-000.jpg			2021-06-03 01:09:45		NO		IN FOCUS
181605144	https://volunteer.ala.org.au/validate/task/181605144	Valid		system	Tile_022-016-000_0-000.jpg		2021-06-02 21:16:42	2021-06-03 01:09:45		NO		IN FOCUS
181605145	https://volunteer.ala.org.au/validate/task/181605145	Valid		system	Tile_022-017-000_0-000.jpg		2021-06-02 21:16:50	2021-06-03 01:10:04		NO		IN FOCUS
181605145	https://volunteer.ala.org.au/validate/task/181605145	Valid		system	Tile_022-017-000_0-000.jpg		2021-06-02 16:38:46	2021-06-03 01:10:04		NO		IN FOCUS
181605145	https://volunteer.ala.org.au/validate/task/181605145	Valid		system	Tile_022-017-000_0-000.jpg		2021-06-03 01:10:04	2021-06-03 01:10:04		NO		IN FOCUS
181605145	https://volunteer.ala.org.au/validate/task/181605145	Valid		system	Tile_022-017-000_0-000.jpg			2021-06-03 01:10:04		NO		IN FOCUS
181605146	https://volunteer.ala.org.au/validate/task/181605146	Valid		system	Tile_022-018-000_0-000.jpg		2021-06-03 01:10:22	2021-06-03 01:10:22		NO		IN FOCUS
181605146	https://volunteer.ala.org.au/validate/task/181605146	Valid		system	Tile_022-018-000_0-000.jpg		2021-06-02 21:17:03	2021-06-03 01:10:22		NO		IN FOCUS
181605146	https://volunteer.ala.org.au/validate/task/181605146	Valid		system	Tile_022-018-000_0-000.jpg			2021-06-03 01:10:22		NO		IN FOCUS
181605146	https://volunteer.ala.org.au/validate/task/181605146	Valid		system	Tile_022-018-000_0-000.jpg		2021-06-02 16:39:16	2021-06-03 01:10:22		NO		IN FOCUS
181605150	https://volunteer.ala.org.au/validate/task/181605150	Valid		system	Tile_022-022-000_0-000.jpg		2021-06-03 01:11:29	2021-06-03 01:11:29		NO		IN FOCUS
181605150	https://volunteer.ala.org.au/validate/task/181605150	Valid		system	Tile_022-022-000_0-000.jpg			2021-06-03 01:11:29		NO		IN FOCUS
181605150	https://volunteer.ala.org.au/validate/task/181605150	Valid		system	Tile_022-022-000_0-000.jpg		2021-06-02 21:17:28	2021-06-03 01:11:29		NO		IN FOCUS
181605150	https://volunteer.ala.org.au/validate/task/181605150	Valid		system	Tile_022-022-000_0-000.jpg		2021-06-02 16:40:52	2021-06-03 01:11:29		NO		IN FOCUS
181605151	https://volunteer.ala.org.au/validate/task/181605151	Valid		system	Tile_022-023-000_0-000.jpg		2021-06-02 21:17:38	2021-06-03 01:11:45		NO		IN FOCUS
181605151	https://volunteer.ala.org.au/validate/task/181605151	Valid		system	Tile_022-023-000_0-000.jpg			2021-06-03 01:11:45		NO		IN FOCUS
181605151	https://volunteer.ala.org.au/validate/task/181605151	Valid		system	Tile_022-023-000_0-000.jpg		2021-06-03 01:11:45	2021-06-03 01:11:45		NO		IN FOCUS
181605151	https://volunteer.ala.org.au/validate/task/181605151	Valid		system	Tile_022-023-000_0-000.jpg		2021-06-02 16:41:18	2021-06-03 01:11:45		NO		IN FOCUS
181605176	https://volunteer.ala.org.au/validate/task/181605176	Valid		system	Tile_022-048-000_0-000.jpg			2021-06-03 11:27:05		NO		IN FOCUS
181605176	https://volunteer.ala.org.au/validate/task/181605176	Valid		system	Tile_022-048-000_0-000.jpg		2021-06-03 11:27:05	2021-06-03 11:27:05		NO		IN FOCUS
181605176	https://volunteer.ala.org.au/validate/task/181605176	Valid		system	Tile_022-048-000_0-000.jpg		2021-06-03 11:25:16	2021-06-03 11:27:05		NO		IN FOCUS
181605176	https://volunteer.ala.org.au/validate/task/181605176	Valid		system	Tile_022-048-000_0-000.jpg		2021-06-02 21:19:58	2021-06-03 11:27:05		NO		IN FOCUS
181605190	https://volunteer.ala.org.au/validate/task/181605190	Valid		system	Tile_023-002-000_0-000.jpg		2021-06-02 20:50:15	2021-06-03 11:29:06		NO		IN FOCUS
181605190	https://volunteer.ala.org.au/validate/task/181605190	Valid		system	Tile_023-002-000_0-000.jpg			2021-06-03 11:29:06		NO		IN FOCUS
181605190	https://volunteer.ala.org.au/validate/task/181605190	Valid		system	Tile_023-002-000_0-000.jpg		2021-06-02 21:22:26	2021-06-03 11:29:06		NO		IN FOCUS
181605190	https://volunteer.ala.org.au/validate/task/181605190	Valid		system	Tile_023-002-000_0-000.jpg		2021-06-03 11:29:05	2021-06-03 11:29:06		NO		IN FOCUS
181605177	https://volunteer.ala.org.au/validate/task/181605177	Valid		system	Tile_022-049-000_0-000.jpg		2021-06-03 11:38:59	2021-06-03 11:38:59		NO		IN FOCUS
181605177	https://volunteer.ala.org.au/validate/task/181605177	Valid		system	Tile_022-049-000_0-000.jpg		2021-06-02 21:20:06	2021-06-03 11:38:59		NO		IN FOCUS
181605177	https://volunteer.ala.org.au/validate/task/181605177	Valid		system	Tile_022-049-000_0-000.jpg			2021-06-03 11:38:59		NO		IN FOCUS
181605177	https://volunteer.ala.org.au/validate/task/181605177	Valid		system	Tile_022-049-000_0-000.jpg		2021-06-03 11:25:29	2021-06-03 11:38:59		NO		IN FOCUS
181605178	https://volunteer.ala.org.au/validate/task/181605178	Valid		system	Tile_022-050-000_0-000.jpg		2021-06-03 12:00:55	2021-06-03 12:00:55		NO		IN FOCUS
181605178	https://volunteer.ala.org.au/validate/task/181605178	Valid		system	Tile_022-050-000_0-000.jpg		2021-06-03 11:25:39	2021-06-03 12:00:55		NO		IN FOCUS
181605178	https://volunteer.ala.org.au/validate/task/181605178	Valid		system	Tile_022-050-000_0-000.jpg			2021-06-03 12:00:55		NO		IN FOCUS
181605178	https://volunteer.ala.org.au/validate/task/181605178	Valid		system	Tile_022-050-000_0-000.jpg		2021-06-02 21:20:15	2021-06-03 12:00:55		NO		IN FOCUS
181605179	https://volunteer.ala.org.au/validate/task/181605179	Valid		system	Tile_022-051-000_0-000.jpg		2021-06-02 21:20:24	2021-06-03 12:03:22		NO		IN FOCUS
181605179	https://volunteer.ala.org.au/validate/task/181605179	Valid		system	Tile_022-051-000_0-000.jpg			2021-06-03 12:03:22		NO		IN FOCUS
181605179	https://volunteer.ala.org.au/validate/task/181605179	Valid		system	Tile_022-051-000_0-000.jpg		2021-06-03 12:03:21	2021-06-03 12:03:22		NO		IN FOCUS
181605179	https://volunteer.ala.org.au/validate/task/181605179	Valid		system	Tile_022-051-000_0-000.jpg		2021-06-03 11:25:52	2021-06-03 12:03:22		NO		IN FOCUS
181605180	https://volunteer.ala.org.au/validate/task/181605180	Valid		system	Tile_022-052-000_0-000.jpg		2021-06-03 11:26:02	2021-06-03 12:13:53		NO		IN FOCUS
181605180	https://volunteer.ala.org.au/validate/task/181605180	Valid		system	Tile_022-052-000_0-000.jpg		2021-06-02 21:20:35	2021-06-03 12:13:53		NO		IN FOCUS
181605180	https://volunteer.ala.org.au/validate/task/181605180	Valid		system	Tile_022-052-000_0-000.jpg			2021-06-03 12:13:53		NO		IN FOCUS
181605180	https://volunteer.ala.org.au/validate/task/181605180	Valid		system	Tile_022-052-000_0-000.jpg		2021-06-03 12:13:53	2021-06-03 12:13:53		NO		IN FOCUS
181605181	https://volunteer.ala.org.au/validate/task/181605181	Valid		system	Tile_022-053-000_0-000.jpg		2021-06-03 11:26:11	2021-06-03 12:14:04		NO		IN FOCUS
181605181	https://volunteer.ala.org.au/validate/task/181605181	Valid		system	Tile_022-053-000_0-000.jpg		2021-06-02 21:20:45	2021-06-03 12:14:04		NO		IN FOCUS
181605181	https://volunteer.ala.org.au/validate/task/181605181	Valid		system	Tile_022-053-000_0-000.jpg			2021-06-03 12:14:04		NO		IN FOCUS
181605181	https://volunteer.ala.org.au/validate/task/181605181	Valid		system	Tile_022-053-000_0-000.jpg		2021-06-03 12:14:04	2021-06-03 12:14:04		NO		IN FOCUS
181605182	https://volunteer.ala.org.au/validate/task/181605182	Valid		system	Tile_022-054-000_0-000.jpg		2021-06-03 11:26:26	2021-06-03 12:14:15		NO		IN FOCUS
181605182	https://volunteer.ala.org.au/validate/task/181605182	Valid		system	Tile_022-054-000_0-000.jpg			2021-06-03 12:14:15		NO		IN FOCUS
181605182	https://volunteer.ala.org.au/validate/task/181605182	Valid		system	Tile_022-054-000_0-000.jpg		2021-06-03 12:14:15	2021-06-03 12:14:15		NO		IN FOCUS
181605182	https://volunteer.ala.org.au/validate/task/181605182	Valid		system	Tile_022-054-000_0-000.jpg		2021-06-02 21:20:53	2021-06-03 12:14:15		NO		IN FOCUS
181605183	https://volunteer.ala.org.au/validate/task/181605183	Valid		system	Tile_022-055-000_0-000.jpg		2021-06-03 11:26:37	2021-06-03 12:14:30		NO		IN FOCUS
181605183	https://volunteer.ala.org.au/validate/task/181605183	Valid		system	Tile_022-055-000_0-000.jpg		2021-06-02 21:21:10	2021-06-03 12:14:30		NO		IN FOCUS
181605183	https://volunteer.ala.org.au/validate/task/181605183	Valid		system	Tile_022-055-000_0-000.jpg			2021-06-03 12:14:30		NO		IN FOCUS
181605183	https://volunteer.ala.org.au/validate/task/181605183	Valid		system	Tile_022-055-000_0-000.jpg		2021-06-03 12:14:28	2021-06-03 12:14:30		NO		IN FOCUS
181605187	https://volunteer.ala.org.au/validate/task/181605187	Valid		system	Tile_022-059-000_0-000.jpg			2021-06-03 12:32:23		NO		IN FOCUS
181605187	https://volunteer.ala.org.au/validate/task/181605187	Valid		system	Tile_022-059-000_0-000.jpg		2021-06-03 11:28:37	2021-06-03 12:32:23		NO		IN FOCUS
181605187	https://volunteer.ala.org.au/validate/task/181605187	Valid		system	Tile_022-059-000_0-000.jpg		2021-06-03 12:32:23	2021-06-03 12:32:23		NO		IN FOCUS
181605187	https://volunteer.ala.org.au/validate/task/181605187	Valid		system	Tile_022-059-000_0-000.jpg		2021-06-02 21:21:57	2021-06-03 12:32:23		NO		IN FOCUS
181605189	https://volunteer.ala.org.au/validate/task/181605189	Valid		system	Tile_023-001-000_0-000.jpg		2021-06-02 21:22:17	2021-06-03 12:38:39		NO		IN FOCUS
181605189	https://volunteer.ala.org.au/validate/task/181605189	Valid		system	Tile_023-001-000_0-000.jpg		2021-06-03 12:38:39	2021-06-03 12:38:39		NO		IN FOCUS
181605189	https://volunteer.ala.org.au/validate/task/181605189	Valid		system	Tile_023-001-000_0-000.jpg		2021-06-03 11:28:56	2021-06-03 12:38:39		NO		IN FOCUS
181605189	https://volunteer.ala.org.au/validate/task/181605189	Valid		system	Tile_023-001-000_0-000.jpg			2021-06-03 12:38:39		NO		IN FOCUS
181605193	https://volunteer.ala.org.au/validate/task/181605193	Valid		system	Tile_023-005-000_0-000.jpg		2021-06-02 21:22:54	2021-06-03 12:44:08		NO		IN FOCUS
181605193	https://volunteer.ala.org.au/validate/task/181605193	Valid		system	Tile_023-005-000_0-000.jpg		2021-06-03 11:29:34	2021-06-03 12:44:08		NO		IN FOCUS
181605193	https://volunteer.ala.org.au/validate/task/181605193	Valid		system	Tile_023-005-000_0-000.jpg		2021-06-03 12:44:08	2021-06-03 12:44:08		NO		IN FOCUS
181605193	https://volunteer.ala.org.au/validate/task/181605193	Valid		system	Tile_023-005-000_0-000.jpg			2021-06-03 12:44:08		NO		IN FOCUS
181605195	https://volunteer.ala.org.au/validate/task/181605195	Valid		system	Tile_023-007-000_0-000.jpg		2021-06-03 12:44:39	2021-06-03 12:44:39		NO		IN FOCUS
181605195	https://volunteer.ala.org.au/validate/task/181605195	Valid		system	Tile_023-007-000_0-000.jpg			2021-06-03 12:44:39		NO		IN FOCUS
181605195	https://volunteer.ala.org.au/validate/task/181605195	Valid		system	Tile_023-007-000_0-000.jpg		2021-06-03 12:21:09	2021-06-03 12:44:39		NO		IN FOCUS
181605195	https://volunteer.ala.org.au/validate/task/181605195	Valid		system	Tile_023-007-000_0-000.jpg		2021-06-02 21:23:07	2021-06-03 12:44:39		NO		IN FOCUS
181605196	https://volunteer.ala.org.au/validate/task/181605196	Valid		system	Tile_023-008-000_0-000.jpg		2021-06-02 21:23:16	2021-06-03 13:03:40		NO		IN FOCUS
181605196	https://volunteer.ala.org.au/validate/task/181605196	Valid		system	Tile_023-008-000_0-000.jpg		2021-06-03 12:21:20	2021-06-03 13:03:40		NO		IN FOCUS
181605196	https://volunteer.ala.org.au/validate/task/181605196	Valid		system	Tile_023-008-000_0-000.jpg		2021-06-03 13:03:40	2021-06-03 13:03:40		NO		IN FOCUS
181605196	https://volunteer.ala.org.au/validate/task/181605196	Valid		system	Tile_023-008-000_0-000.jpg			2021-06-03 13:03:40		NO		IN FOCUS
181605196	https://volunteer.ala.org.au/validate/task/181605196	Valid		system	Tile_023-008-000_0-000.jpg		2021-06-03 13:04:00	2021-06-03 13:03:40		NO		IN FOCUS
181605197	https://volunteer.ala.org.au/validate/task/181605197	Valid		system	Tile_023-009-000_0-000.jpg		2021-06-03 12:21:36	2021-06-03 13:04:11		NO		IN FOCUS
181605197	https://volunteer.ala.org.au/validate/task/181605197	Valid		system	Tile_023-009-000_0-000.jpg			2021-06-03 13:04:11		NO		IN FOCUS
181605197	https://volunteer.ala.org.au/validate/task/181605197	Valid		system	Tile_023-009-000_0-000.jpg		2021-06-03 13:04:11	2021-06-03 13:04:11		NO		IN FOCUS
181605197	https://volunteer.ala.org.au/validate/task/181605197	Valid		system	Tile_023-009-000_0-000.jpg		2021-06-02 21:23:26	2021-06-03 13:04:11		NO		IN FOCUS
181605199	https://volunteer.ala.org.au/validate/task/181605199	Valid		system	Tile_023-011-000_0-000.jpg		2021-06-03 13:07:16	2021-06-03 13:08:42		NO		IN FOCUS
181605199	https://volunteer.ala.org.au/validate/task/181605199	Valid		system	Tile_023-011-000_0-000.jpg		2021-06-03 13:08:41	2021-06-03 13:08:42		NO		IN FOCUS
181605199	https://volunteer.ala.org.au/validate/task/181605199	Valid		system	Tile_023-011-000_0-000.jpg			2021-06-03 13:08:42		NO		IN FOCUS
181605199	https://volunteer.ala.org.au/validate/task/181605199	Valid		system	Tile_023-011-000_0-000.jpg		2021-06-03 12:21:55	2021-06-03 13:08:42		NO		IN FOCUS
181605200	https://volunteer.ala.org.au/validate/task/181605200	Valid		system	Tile_023-012-000_0-000.jpg			2021-06-03 13:08:56		NO		IN FOCUS
181605200	https://volunteer.ala.org.au/validate/task/181605200	Valid		system	Tile_023-012-000_0-000.jpg		2021-06-03 13:08:56	2021-06-03 13:08:56		NO		IN FOCUS
181605200	https://volunteer.ala.org.au/validate/task/181605200	Valid		system	Tile_023-012-000_0-000.jpg		2021-06-03 12:22:11	2021-06-03 13:08:56		NO		IN FOCUS
181605200	https://volunteer.ala.org.au/validate/task/181605200	Valid		system	Tile_023-012-000_0-000.jpg		2021-06-02 21:23:42	2021-06-03 13:08:56		NO		IN FOCUS
181605200	https://volunteer.ala.org.au/validate/task/181605200	Valid		system	Tile_023-012-000_0-000.jpg		2021-06-03 13:08:57	2021-06-03 13:08:56		NO		IN FOCUS
181605201	https://volunteer.ala.org.au/validate/task/181605201	Valid		system	Tile_023-013-000_0-000.jpg		2021-06-02 21:23:54	2021-06-03 13:09:14		NO		IN FOCUS
181605201	https://volunteer.ala.org.au/validate/task/181605201	Valid		system	Tile_023-013-000_0-000.jpg		2021-06-03 13:09:14	2021-06-03 13:09:14		NO		IN FOCUS
181605201	https://volunteer.ala.org.au/validate/task/181605201	Valid		system	Tile_023-013-000_0-000.jpg			2021-06-03 13:09:14		NO		IN FOCUS
181605201	https://volunteer.ala.org.au/validate/task/181605201	Valid		system	Tile_023-013-000_0-000.jpg		2021-06-03 12:22:38	2021-06-03 13:09:14		NO		IN FOCUS
181605204	https://volunteer.ala.org.au/validate/task/181605204	Valid		system	Tile_023-016-000_0-000.jpg			2021-06-03 13:10:02		NO		IN FOCUS
181605204	https://volunteer.ala.org.au/validate/task/181605204	Valid		system	Tile_023-016-000_0-000.jpg		2021-06-03 13:10:01	2021-06-03 13:10:02		NO		IN FOCUS
181605204	https://volunteer.ala.org.au/validate/task/181605204	Valid		system	Tile_023-016-000_0-000.jpg		2021-06-02 21:28:27	2021-06-03 13:10:02		NO		IN FOCUS
181605204	https://volunteer.ala.org.au/validate/task/181605204	Valid		system	Tile_023-016-000_0-000.jpg		2021-06-03 12:23:50	2021-06-03 13:10:02		NO		IN FOCUS
181605207	https://volunteer.ala.org.au/validate/task/181605207	Valid		system	Tile_023-019-000_0-000.jpg		2021-06-02 21:30:55	2021-06-03 13:11:20		NO		IN FOCUS
181605207	https://volunteer.ala.org.au/validate/task/181605207	Valid		system	Tile_023-019-000_0-000.jpg		2021-06-03 12:24:41	2021-06-03 13:11:20		NO		IN FOCUS
181605207	https://volunteer.ala.org.au/validate/task/181605207	Valid		system	Tile_023-019-000_0-000.jpg			2021-06-03 13:11:20		NO		IN FOCUS
181605207	https://volunteer.ala.org.au/validate/task/181605207	Valid		system	Tile_023-019-000_0-000.jpg		2021-06-03 13:11:20	2021-06-03 13:11:20		NO		IN FOCUS
181605210	https://volunteer.ala.org.au/validate/task/181605210	Valid		system	Tile_023-022-000_0-000.jpg		2021-06-03 13:11:56	2021-06-03 13:11:56		NO		IN FOCUS
181605210	https://volunteer.ala.org.au/validate/task/181605210	Valid		system	Tile_023-022-000_0-000.jpg		2021-06-02 21:36:27	2021-06-03 13:11:56		NO		IN FOCUS
181605210	https://volunteer.ala.org.au/validate/task/181605210	Valid		system	Tile_023-022-000_0-000.jpg			2021-06-03 13:11:56		NO		IN FOCUS
181605210	https://volunteer.ala.org.au/validate/task/181605210	Valid		system	Tile_023-022-000_0-000.jpg		2021-06-03 12:26:25	2021-06-03 13:11:56		NO		IN FOCUS
181605211	https://volunteer.ala.org.au/validate/task/181605211	Valid		system	Tile_023-023-000_0-000.jpg			2021-06-03 13:12:14		NO		IN FOCUS
181605211	https://volunteer.ala.org.au/validate/task/181605211	Valid		system	Tile_023-023-000_0-000.jpg		2021-06-02 21:36:58	2021-06-03 13:12:14		NO		IN FOCUS
181605211	https://volunteer.ala.org.au/validate/task/181605211	Valid		system	Tile_023-023-000_0-000.jpg		2021-06-03 13:12:12	2021-06-03 13:12:14		NO		IN FOCUS
181605211	https://volunteer.ala.org.au/validate/task/181605211	Valid		system	Tile_023-023-000_0-000.jpg		2021-06-03 12:26:42	2021-06-03 13:12:14		NO		IN FOCUS
181605203	https://volunteer.ala.org.au/validate/task/181605203	Valid		system	Tile_023-015-000_0-000.jpg			2021-06-03 13:14:38		NO		IN FOCUS
181605203	https://volunteer.ala.org.au/validate/task/181605203	Valid		system	Tile_023-015-000_0-000.jpg		2021-06-03 13:14:37	2021-06-03 13:14:38		NO		IN FOCUS
181605203	https://volunteer.ala.org.au/validate/task/181605203	Valid		system	Tile_023-015-000_0-000.jpg		2021-06-03 12:23:06	2021-06-03 13:14:38		NO		IN FOCUS
181605203	https://volunteer.ala.org.au/validate/task/181605203	Valid		system	Tile_023-015-000_0-000.jpg		2021-06-03 13:09:44	2021-06-03 13:14:38		NO		IN FOCUS
181605205	https://volunteer.ala.org.au/validate/task/181605205	Valid		system	Tile_023-017-000_0-000.jpg		2021-06-03 12:24:04	2021-06-03 13:14:56		NO		IN FOCUS
181605205	https://volunteer.ala.org.au/validate/task/181605205	Valid		system	Tile_023-017-000_0-000.jpg		2021-06-03 13:14:56	2021-06-03 13:14:56		NO		IN FOCUS
181605205	https://volunteer.ala.org.au/validate/task/181605205	Valid		system	Tile_023-017-000_0-000.jpg			2021-06-03 13:14:56		NO		IN FOCUS
181605205	https://volunteer.ala.org.au/validate/task/181605205	Valid		system	Tile_023-017-000_0-000.jpg		2021-06-02 21:28:36	2021-06-03 13:14:56		NO		IN FOCUS
181605226	https://volunteer.ala.org.au/validate/task/181605226	Valid		system	Tile_023-038-000_0-000.jpg		2021-06-03 12:29:51	2021-06-03 13:48:00		NO		IN FOCUS
181605226	https://volunteer.ala.org.au/validate/task/181605226	Valid		system	Tile_023-038-000_0-000.jpg		2021-06-03 13:47:58	2021-06-03 13:48:00		NO		IN FOCUS
181605226	https://volunteer.ala.org.au/validate/task/181605226	Valid		system	Tile_023-038-000_0-000.jpg			2021-06-03 13:48:00		NO		IN FOCUS
181605226	https://volunteer.ala.org.au/validate/task/181605226	Valid		system	Tile_023-038-000_0-000.jpg		2021-06-03 13:44:55	2021-06-03 13:48:00		NO		IN FOCUS
181605231	https://volunteer.ala.org.au/validate/task/181605231	Valid		system	Tile_023-043-000_0-000.jpg		2021-06-02 21:39:41	2021-06-03 13:55:06		NO		IN FOCUS
181605231	https://volunteer.ala.org.au/validate/task/181605231	Valid		system	Tile_023-043-000_0-000.jpg		2021-06-03 13:55:06	2021-06-03 13:55:06		NO		IN FOCUS
181605231	https://volunteer.ala.org.au/validate/task/181605231	Valid		system	Tile_023-043-000_0-000.jpg		2021-06-03 12:30:36	2021-06-03 13:55:06		NO		IN FOCUS
181605231	https://volunteer.ala.org.au/validate/task/181605231	Valid		system	Tile_023-043-000_0-000.jpg			2021-06-03 13:55:06		NO		IN FOCUS
181605232	https://volunteer.ala.org.au/validate/task/181605232	Valid		system	Tile_023-044-000_0-000.jpg		2021-06-03 12:30:44	2021-06-03 14:04:46		NO		IN FOCUS
181605232	https://volunteer.ala.org.au/validate/task/181605232	Valid		system	Tile_023-044-000_0-000.jpg		2021-06-03 14:04:46	2021-06-03 14:04:46		NO		IN FOCUS
181605232	https://volunteer.ala.org.au/validate/task/181605232	Valid		system	Tile_023-044-000_0-000.jpg			2021-06-03 14:04:46		NO		IN FOCUS
181605232	https://volunteer.ala.org.au/validate/task/181605232	Valid		system	Tile_023-044-000_0-000.jpg		2021-06-02 21:39:49	2021-06-03 14:04:46		NO		IN FOCUS
181605233	https://volunteer.ala.org.au/validate/task/181605233	Valid		system	Tile_023-045-000_0-000.jpg			2021-06-03 14:05:09		NO		IN FOCUS
181605233	https://volunteer.ala.org.au/validate/task/181605233	Valid		system	Tile_023-045-000_0-000.jpg		2021-06-03 14:05:09	2021-06-03 14:05:09		NO		IN FOCUS
181605233	https://volunteer.ala.org.au/validate/task/181605233	Valid		system	Tile_023-045-000_0-000.jpg		2021-06-02 21:40:06	2021-06-03 14:05:09		NO		IN FOCUS
181605233	https://volunteer.ala.org.au/validate/task/181605233	Valid		system	Tile_023-045-000_0-000.jpg		2021-06-03 12:30:57	2021-06-03 14:05:09		NO		IN FOCUS
181605234	https://volunteer.ala.org.au/validate/task/181605234	Valid		system	Tile_023-046-000_0-000.jpg		2021-06-03 14:05:35	2021-06-03 14:05:35		NO		IN FOCUS
181605234	https://volunteer.ala.org.au/validate/task/181605234	Valid		system	Tile_023-046-000_0-000.jpg		2021-06-03 12:31:06	2021-06-03 14:05:35		NO		IN FOCUS
181605234	https://volunteer.ala.org.au/validate/task/181605234	Valid		system	Tile_023-046-000_0-000.jpg			2021-06-03 14:05:35		NO		IN FOCUS
181605234	https://volunteer.ala.org.au/validate/task/181605234	Valid		system	Tile_023-046-000_0-000.jpg		2021-06-02 21:40:19	2021-06-03 14:05:35		NO		IN FOCUS
181605235	https://volunteer.ala.org.au/validate/task/181605235	Valid		system	Tile_023-047-000_0-000.jpg		2021-06-02 21:40:28	2021-06-03 14:05:53		NO		IN FOCUS
181605235	https://volunteer.ala.org.au/validate/task/181605235	Valid		system	Tile_023-047-000_0-000.jpg			2021-06-03 14:05:53		NO		IN FOCUS
181605235	https://volunteer.ala.org.au/validate/task/181605235	Valid		system	Tile_023-047-000_0-000.jpg		2021-06-03 12:31:17	2021-06-03 14:05:53		NO		IN FOCUS
181605235	https://volunteer.ala.org.au/validate/task/181605235	Valid		system	Tile_023-047-000_0-000.jpg		2021-06-03 14:05:53	2021-06-03 14:05:53		NO		IN FOCUS
181605227	https://volunteer.ala.org.au/validate/task/181605227	Valid		system	Tile_023-039-000_0-000.jpg		2021-06-03 12:30:00	2021-06-03 14:07:01		NO		IN FOCUS
181605227	https://volunteer.ala.org.au/validate/task/181605227	Valid		system	Tile_023-039-000_0-000.jpg		2021-06-03 13:48:40	2021-06-03 14:07:01		NO		IN FOCUS
181605227	https://volunteer.ala.org.au/validate/task/181605227	Valid		system	Tile_023-039-000_0-000.jpg			2021-06-03 14:07:01		NO		IN FOCUS
181605227	https://volunteer.ala.org.au/validate/task/181605227	Valid		system	Tile_023-039-000_0-000.jpg		2021-06-03 14:07:01	2021-06-03 14:07:01		NO		IN FOCUS
181605237	https://volunteer.ala.org.au/validate/task/181605237	Valid		system	Tile_023-049-000_0-000.jpg		2021-06-03 14:11:59	2021-06-03 14:11:59		NO		IN FOCUS
181605237	https://volunteer.ala.org.au/validate/task/181605237	Valid		system	Tile_023-049-000_0-000.jpg			2021-06-03 14:11:59		NO		IN FOCUS
181605237	https://volunteer.ala.org.au/validate/task/181605237	Valid		system	Tile_023-049-000_0-000.jpg		2021-06-03 12:31:32	2021-06-03 14:11:59		NO		IN FOCUS
181605237	https://volunteer.ala.org.au/validate/task/181605237	Valid		system	Tile_023-049-000_0-000.jpg		2021-06-02 21:40:47	2021-06-03 14:11:59		NO		IN FOCUS
181605238	https://volunteer.ala.org.au/validate/task/181605238	Valid		system	Tile_023-050-000_0-000.jpg		2021-06-02 21:41:00	2021-06-03 14:12:21		NO		IN FOCUS
181605238	https://volunteer.ala.org.au/validate/task/181605238	Valid		system	Tile_023-050-000_0-000.jpg			2021-06-03 14:12:21		NO		IN FOCUS
181605238	https://volunteer.ala.org.au/validate/task/181605238	Valid		system	Tile_023-050-000_0-000.jpg		2021-06-03 14:12:21	2021-06-03 14:12:21		NO		IN FOCUS
181605238	https://volunteer.ala.org.au/validate/task/181605238	Valid		system	Tile_023-050-000_0-000.jpg		2021-06-03 12:31:42	2021-06-03 14:12:21		NO		IN FOCUS
181605241	https://volunteer.ala.org.au/validate/task/181605241	Valid		system	Tile_023-053-000_0-000.jpg		2021-06-02 21:41:18	2021-06-03 14:30:12		NO		IN FOCUS
181605241	https://volunteer.ala.org.au/validate/task/181605241	Valid		system	Tile_023-053-000_0-000.jpg		2021-06-03 14:30:12	2021-06-03 14:30:12		NO		IN FOCUS
181605241	https://volunteer.ala.org.au/validate/task/181605241	Valid		system	Tile_023-053-000_0-000.jpg			2021-06-03 14:30:12		NO		IN FOCUS
181605241	https://volunteer.ala.org.au/validate/task/181605241	Valid		system	Tile_023-053-000_0-000.jpg		2021-06-03 12:32:01	2021-06-03 14:30:12		NO		IN FOCUS
181605242	https://volunteer.ala.org.au/validate/task/181605242	Valid		system	Tile_023-054-000_0-000.jpg			2021-06-03 14:38:48		NO		IN FOCUS
181605242	https://volunteer.ala.org.au/validate/task/181605242	Valid		system	Tile_023-054-000_0-000.jpg		2021-06-03 14:38:47	2021-06-03 14:38:48		NO		IN FOCUS
181605242	https://volunteer.ala.org.au/validate/task/181605242	Valid		system	Tile_023-054-000_0-000.jpg		2021-06-03 12:32:10	2021-06-03 14:38:48		NO		IN FOCUS
181605242	https://volunteer.ala.org.au/validate/task/181605242	Valid		system	Tile_023-054-000_0-000.jpg		2021-06-02 21:41:27	2021-06-03 14:38:48		NO		IN FOCUS
181605243	https://volunteer.ala.org.au/validate/task/181605243	Valid		system	Tile_023-055-000_0-000.jpg		2021-06-02 21:41:38	2021-06-03 14:38:56		NO		IN FOCUS
181605243	https://volunteer.ala.org.au/validate/task/181605243	Valid		system	Tile_023-055-000_0-000.jpg		2021-06-03 14:38:59	2021-06-03 14:38:56		NO		IN FOCUS
181605243	https://volunteer.ala.org.au/validate/task/181605243	Valid		system	Tile_023-055-000_0-000.jpg			2021-06-03 14:38:56		NO		IN FOCUS
181605243	https://volunteer.ala.org.au/validate/task/181605243	Valid		system	Tile_023-055-000_0-000.jpg		2021-06-03 12:32:19	2021-06-03 14:38:56		NO		IN FOCUS
181605243	https://volunteer.ala.org.au/validate/task/181605243	Valid		system	Tile_023-055-000_0-000.jpg		2021-06-03 14:38:56	2021-06-03 14:38:56		NO		IN FOCUS
181605244	https://volunteer.ala.org.au/validate/task/181605244	Valid		system	Tile_023-056-000_0-000.jpg			2021-06-03 14:39:10		NO		IN FOCUS
181605244	https://volunteer.ala.org.au/validate/task/181605244	Valid		system	Tile_023-056-000_0-000.jpg		2021-06-03 12:32:28	2021-06-03 14:39:10		NO		IN FOCUS
181605244	https://volunteer.ala.org.au/validate/task/181605244	Valid		system	Tile_023-056-000_0-000.jpg		2021-06-03 14:39:10	2021-06-03 14:39:10		NO		IN FOCUS
181605244	https://volunteer.ala.org.au/validate/task/181605244	Valid		system	Tile_023-056-000_0-000.jpg		2021-06-03 14:43:30	2021-06-03 14:39:10		NO		IN FOCUS
181605244	https://volunteer.ala.org.au/validate/task/181605244	Valid		system	Tile_023-056-000_0-000.jpg		2021-06-02 21:45:39	2021-06-03 14:39:10		NO		IN FOCUS
181605247	https://volunteer.ala.org.au/validate/task/181605247	Valid		system	Tile_023-059-000_0-000.jpg		2021-06-02 21:46:29	2021-06-03 14:39:58		NO		IN FOCUS
181605247	https://volunteer.ala.org.au/validate/task/181605247	Valid		system	Tile_023-059-000_0-000.jpg		2021-06-03 12:32:53	2021-06-03 14:39:58		NO		IN FOCUS
181605247	https://volunteer.ala.org.au/validate/task/181605247	Valid		system	Tile_023-059-000_0-000.jpg		2021-06-03 14:39:58	2021-06-03 14:39:58		NO		IN FOCUS
181605247	https://volunteer.ala.org.au/validate/task/181605247	Valid		system	Tile_023-059-000_0-000.jpg			2021-06-03 14:39:58		NO		IN FOCUS
181605249	https://volunteer.ala.org.au/validate/task/181605249	Valid		system	Tile_024-001-000_0-000.jpg			2021-06-03 14:40:24		NO		IN FOCUS
181605249	https://volunteer.ala.org.au/validate/task/181605249	Valid		system	Tile_024-001-000_0-000.jpg		2021-06-03 14:40:24	2021-06-03 14:40:24		NO		IN FOCUS
181605249	https://volunteer.ala.org.au/validate/task/181605249	Valid		system	Tile_024-001-000_0-000.jpg		2021-06-03 12:33:14	2021-06-03 14:40:24		NO		IN FOCUS
181605249	https://volunteer.ala.org.au/validate/task/181605249	Valid		system	Tile_024-001-000_0-000.jpg		2021-06-02 21:46:54	2021-06-03 14:40:24		NO		IN FOCUS
181605250	https://volunteer.ala.org.au/validate/task/181605250	Valid		system	Tile_024-002-000_0-000.jpg			2021-06-03 14:41:02		NO		IN FOCUS
181605250	https://volunteer.ala.org.au/validate/task/181605250	Valid		system	Tile_024-002-000_0-000.jpg		2021-06-03 14:41:02	2021-06-03 14:41:02		NO		IN FOCUS
181605250	https://volunteer.ala.org.au/validate/task/181605250	Valid		system	Tile_024-002-000_0-000.jpg		2021-06-03 12:33:23	2021-06-03 14:41:02		NO		IN FOCUS
181605250	https://volunteer.ala.org.au/validate/task/181605250	Valid		system	Tile_024-002-000_0-000.jpg		2021-06-02 21:47:22	2021-06-03 14:41:02		NO		IN FOCUS
181605245	https://volunteer.ala.org.au/validate/task/181605245	Valid		system	Tile_023-057-000_0-000.jpg		2021-06-03 12:32:37	2021-06-03 14:43:52		NO		IN FOCUS
181605245	https://volunteer.ala.org.au/validate/task/181605245	Valid		system	Tile_023-057-000_0-000.jpg		2021-06-03 14:39:35	2021-06-03 14:43:52		NO		IN FOCUS
181605245	https://volunteer.ala.org.au/validate/task/181605245	Valid		system	Tile_023-057-000_0-000.jpg		2021-06-03 14:43:52	2021-06-03 14:43:52		NO		IN FOCUS
181605245	https://volunteer.ala.org.au/validate/task/181605245	Valid		system	Tile_023-057-000_0-000.jpg			2021-06-03 14:43:52		NO		IN FOCUS
181605246	https://volunteer.ala.org.au/validate/task/181605246	Valid		system	Tile_023-058-000_0-000.jpg		2021-06-03 14:49:43	2021-06-03 14:49:43		NO		IN FOCUS
181605246	https://volunteer.ala.org.au/validate/task/181605246	Valid		system	Tile_023-058-000_0-000.jpg			2021-06-03 14:49:43		NO		IN FOCUS
181605246	https://volunteer.ala.org.au/validate/task/181605246	Valid		system	Tile_023-058-000_0-000.jpg		2021-06-03 14:39:47	2021-06-03 14:49:43		NO		IN FOCUS
181605246	https://volunteer.ala.org.au/validate/task/181605246	Valid		system	Tile_023-058-000_0-000.jpg		2021-06-02 21:46:11	2021-06-03 14:49:43		NO		IN FOCUS
181605248	https://volunteer.ala.org.au/validate/task/181605248	Valid		system	Tile_023-060-000_0-000.jpg		2021-06-03 14:40:12	2021-06-03 14:50:04		NO		IN FOCUS
181605248	https://volunteer.ala.org.au/validate/task/181605248	Valid		system	Tile_023-060-000_0-000.jpg		2021-06-03 12:33:03	2021-06-03 14:50:04		NO		IN FOCUS
181605248	https://volunteer.ala.org.au/validate/task/181605248	Valid		system	Tile_023-060-000_0-000.jpg			2021-06-03 14:50:04		NO		IN FOCUS
181605248	https://volunteer.ala.org.au/validate/task/181605248	Valid		system	Tile_023-060-000_0-000.jpg		2021-06-03 14:50:04	2021-06-03 14:50:04		NO		IN FOCUS
181605253	https://volunteer.ala.org.au/validate/task/181605253	Valid		system	Tile_024-005-000_0-000.jpg			2021-06-03 14:50:23		NO		IN FOCUS
181605253	https://volunteer.ala.org.au/validate/task/181605253	Valid		system	Tile_024-005-000_0-000.jpg		2021-06-03 12:33:49	2021-06-03 14:50:23		NO		IN FOCUS
181605253	https://volunteer.ala.org.au/validate/task/181605253	Valid		system	Tile_024-005-000_0-000.jpg		2021-06-03 14:50:22	2021-06-03 14:50:23		NO		IN FOCUS
181605253	https://volunteer.ala.org.au/validate/task/181605253	Valid		system	Tile_024-005-000_0-000.jpg		2021-06-02 21:48:18	2021-06-03 14:50:23		NO		IN FOCUS
181605254	https://volunteer.ala.org.au/validate/task/181605254	Valid		system	Tile_024-006-000_0-000.jpg		2021-06-02 21:48:42	2021-06-03 14:50:39		NO		IN FOCUS
181605254	https://volunteer.ala.org.au/validate/task/181605254	Valid		system	Tile_024-006-000_0-000.jpg			2021-06-03 14:50:39		NO		IN FOCUS
181605254	https://volunteer.ala.org.au/validate/task/181605254	Valid		system	Tile_024-006-000_0-000.jpg		2021-06-03 14:50:39	2021-06-03 14:50:39		NO		IN FOCUS
181605254	https://volunteer.ala.org.au/validate/task/181605254	Valid		system	Tile_024-006-000_0-000.jpg		2021-06-03 12:33:58	2021-06-03 14:50:39		NO		IN FOCUS
181605255	https://volunteer.ala.org.au/validate/task/181605255	Valid		system	Tile_024-007-000_0-000.jpg		2021-06-03 12:34:09	2021-06-03 14:50:55		NO		IN FOCUS
181605255	https://volunteer.ala.org.au/validate/task/181605255	Valid		system	Tile_024-007-000_0-000.jpg		2021-06-03 14:50:55	2021-06-03 14:50:55		NO		IN FOCUS
181605255	https://volunteer.ala.org.au/validate/task/181605255	Valid		system	Tile_024-007-000_0-000.jpg		2021-06-02 21:49:01	2021-06-03 14:50:55		NO		IN FOCUS
181605255	https://volunteer.ala.org.au/validate/task/181605255	Valid		system	Tile_024-007-000_0-000.jpg			2021-06-03 14:50:55		NO		IN FOCUS
181605257	https://volunteer.ala.org.au/validate/task/181605257	Valid		system	Tile_024-009-000_0-000.jpg		2021-06-02 21:49:28	2021-06-03 14:51:25		NO		IN FOCUS
181605257	https://volunteer.ala.org.au/validate/task/181605257	Valid		system	Tile_024-009-000_0-000.jpg		2021-06-03 12:34:29	2021-06-03 14:51:25		NO		IN FOCUS
181605257	https://volunteer.ala.org.au/validate/task/181605257	Valid		system	Tile_024-009-000_0-000.jpg			2021-06-03 14:51:25		NO		IN FOCUS
181605257	https://volunteer.ala.org.au/validate/task/181605257	Valid		system	Tile_024-009-000_0-000.jpg		2021-06-03 14:51:25	2021-06-03 14:51:25		NO		IN FOCUS
181605252	https://volunteer.ala.org.au/validate/task/181605252	Valid		system	Tile_024-004-000_0-000.jpg		2021-06-03 14:56:39	2021-06-03 14:56:39		NO		IN FOCUS
181605252	https://volunteer.ala.org.au/validate/task/181605252	Valid		system	Tile_024-004-000_0-000.jpg			2021-06-03 14:56:39		NO		IN FOCUS
181605252	https://volunteer.ala.org.au/validate/task/181605252	Valid		system	Tile_024-004-000_0-000.jpg		2021-06-03 15:01:07	2021-06-03 14:56:39		NO		IN FOCUS
181605252	https://volunteer.ala.org.au/validate/task/181605252	Valid		system	Tile_024-004-000_0-000.jpg		2021-06-02 21:47:48	2021-06-03 14:56:39		NO		IN FOCUS
181605252	https://volunteer.ala.org.au/validate/task/181605252	Valid		system	Tile_024-004-000_0-000.jpg		2021-06-03 12:33:38	2021-06-03 14:56:39		NO		IN FOCUS
181605260	https://volunteer.ala.org.au/validate/task/181605260	Valid		system	Tile_024-012-000_0-000.jpg		2021-06-02 21:50:20	2021-06-03 14:58:16		NO		IN FOCUS
181605260	https://volunteer.ala.org.au/validate/task/181605260	Valid		system	Tile_024-012-000_0-000.jpg		2021-06-03 14:58:16	2021-06-03 14:58:16		NO		IN FOCUS
181605260	https://volunteer.ala.org.au/validate/task/181605260	Valid		system	Tile_024-012-000_0-000.jpg		2021-06-03 12:34:48	2021-06-03 14:58:16		NO		IN FOCUS
181605260	https://volunteer.ala.org.au/validate/task/181605260	Valid		system	Tile_024-012-000_0-000.jpg			2021-06-03 14:58:16		NO		IN FOCUS
181605258	https://volunteer.ala.org.au/validate/task/181605258	Valid		system	Tile_024-010-000_0-000.jpg			2021-06-03 15:02:01		NO		IN FOCUS
181605258	https://volunteer.ala.org.au/validate/task/181605258	Valid		system	Tile_024-010-000_0-000.jpg		2021-06-03 14:57:21	2021-06-03 15:02:01		NO		IN FOCUS
181605258	https://volunteer.ala.org.au/validate/task/181605258	Valid		system	Tile_024-010-000_0-000.jpg		2021-06-03 15:02:01	2021-06-03 15:02:01		NO		IN FOCUS
181605258	https://volunteer.ala.org.au/validate/task/181605258	Valid		system	Tile_024-010-000_0-000.jpg		2021-06-02 21:49:47	2021-06-03 15:02:01		NO		IN FOCUS
181605262	https://volunteer.ala.org.au/validate/task/181605262	Valid		system	Tile_024-014-000_0-000.jpg		2021-06-03 15:02:43	2021-06-03 15:02:43		NO		IN FOCUS
181605262	https://volunteer.ala.org.au/validate/task/181605262	Valid		system	Tile_024-014-000_0-000.jpg			2021-06-03 15:02:43		NO		IN FOCUS
181605262	https://volunteer.ala.org.au/validate/task/181605262	Valid		system	Tile_024-014-000_0-000.jpg		2021-06-02 21:51:04	2021-06-03 15:02:43		NO		IN FOCUS
181605262	https://volunteer.ala.org.au/validate/task/181605262	Valid		system	Tile_024-014-000_0-000.jpg		2021-06-03 12:35:09	2021-06-03 15:02:43		NO		IN FOCUS
181605263	https://volunteer.ala.org.au/validate/task/181605263	Valid		system	Tile_024-015-000_0-000.jpg		2021-06-03 15:02:56	2021-06-03 15:02:56		NO		IN FOCUS
181605263	https://volunteer.ala.org.au/validate/task/181605263	Valid		system	Tile_024-015-000_0-000.jpg		2021-06-02 21:52:53	2021-06-03 15:02:56		NO		IN FOCUS
181605263	https://volunteer.ala.org.au/validate/task/181605263	Valid		system	Tile_024-015-000_0-000.jpg		2021-06-03 12:35:22	2021-06-03 15:02:56		NO		IN FOCUS
181605263	https://volunteer.ala.org.au/validate/task/181605263	Valid		system	Tile_024-015-000_0-000.jpg			2021-06-03 15:02:56		NO		IN FOCUS
181605264	https://volunteer.ala.org.au/validate/task/181605264	Valid		system	Tile_024-016-000_0-000.jpg		2021-06-03 15:03:21	2021-06-03 15:03:21		NO		IN FOCUS
181605264	https://volunteer.ala.org.au/validate/task/181605264	Valid		system	Tile_024-016-000_0-000.jpg		2021-06-02 21:53:09	2021-06-03 15:03:21		NO		IN FOCUS
181605264	https://volunteer.ala.org.au/validate/task/181605264	Valid		system	Tile_024-016-000_0-000.jpg		2021-06-03 12:35:34	2021-06-03 15:03:21		NO		IN FOCUS
181605264	https://volunteer.ala.org.au/validate/task/181605264	Valid		system	Tile_024-016-000_0-000.jpg			2021-06-03 15:03:21		NO		IN FOCUS
181605266	https://volunteer.ala.org.au/validate/task/181605266	Valid		system	Tile_024-018-000_0-000.jpg		2021-06-02 21:53:28	2021-06-03 15:03:48		NO		IN FOCUS
181605266	https://volunteer.ala.org.au/validate/task/181605266	Valid		system	Tile_024-018-000_0-000.jpg			2021-06-03 15:03:48		NO		IN FOCUS
181605266	https://volunteer.ala.org.au/validate/task/181605266	Valid		system	Tile_024-018-000_0-000.jpg		2021-06-03 12:35:53	2021-06-03 15:03:48		NO		IN FOCUS
181605266	https://volunteer.ala.org.au/validate/task/181605266	Valid		system	Tile_024-018-000_0-000.jpg		2021-06-03 15:03:48	2021-06-03 15:03:48		NO		IN FOCUS
181605267	https://volunteer.ala.org.au/validate/task/181605267	Valid		system	Tile_024-019-000_0-000.jpg		2021-06-02 21:54:00	2021-06-03 15:03:59		NO		IN FOCUS
181605267	https://volunteer.ala.org.au/validate/task/181605267	Valid		system	Tile_024-019-000_0-000.jpg		2021-06-03 12:36:04	2021-06-03 15:03:59		NO		IN FOCUS
181605267	https://volunteer.ala.org.au/validate/task/181605267	Valid		system	Tile_024-019-000_0-000.jpg			2021-06-03 15:03:59		NO		IN FOCUS
181605267	https://volunteer.ala.org.au/validate/task/181605267	Valid		system	Tile_024-019-000_0-000.jpg		2021-06-03 15:03:59	2021-06-03 15:03:59		NO		IN FOCUS
181605268	https://volunteer.ala.org.au/validate/task/181605268	Valid		system	Tile_024-020-000_0-000.jpg		2021-06-03 15:04:10	2021-06-03 15:04:10		NO		IN FOCUS
181605268	https://volunteer.ala.org.au/validate/task/181605268	Valid		system	Tile_024-020-000_0-000.jpg		2021-06-02 21:54:15	2021-06-03 15:04:10		NO		IN FOCUS
181605268	https://volunteer.ala.org.au/validate/task/181605268	Valid		system	Tile_024-020-000_0-000.jpg		2021-06-03 12:36:13	2021-06-03 15:04:10		NO		IN FOCUS
181605268	https://volunteer.ala.org.au/validate/task/181605268	Valid		system	Tile_024-020-000_0-000.jpg			2021-06-03 15:04:10		NO		IN FOCUS
181605667	https://volunteer.ala.org.au/validate/task/181605667	Valid		system	Tile_024-021-000_0-000.jpg			2021-06-03 15:04:21		NO		IN FOCUS
181605667	https://volunteer.ala.org.au/validate/task/181605667	Valid		system	Tile_024-021-000_0-000.jpg		2021-06-03 15:04:21	2021-06-03 15:04:21		NO		IN FOCUS
181605667	https://volunteer.ala.org.au/validate/task/181605667	Valid		system	Tile_024-021-000_0-000.jpg		2021-06-03 12:39:50	2021-06-03 15:04:21		NO		IN FOCUS
181605667	https://volunteer.ala.org.au/validate/task/181605667	Valid		system	Tile_024-021-000_0-000.jpg		2021-06-02 21:54:28	2021-06-03 15:04:21		NO		IN FOCUS
181605668	https://volunteer.ala.org.au/validate/task/181605668	Valid		system	Tile_024-022-000_0-000.jpg		2021-06-03 12:40:00	2021-06-03 15:04:34		NO		IN FOCUS
181605668	https://volunteer.ala.org.au/validate/task/181605668	Valid		system	Tile_024-022-000_0-000.jpg		2021-06-02 21:55:00	2021-06-03 15:04:34		NO		IN FOCUS
181605668	https://volunteer.ala.org.au/validate/task/181605668	Valid		system	Tile_024-022-000_0-000.jpg		2021-06-03 15:04:34	2021-06-03 15:04:34		NO		IN FOCUS
181605668	https://volunteer.ala.org.au/validate/task/181605668	Valid		system	Tile_024-022-000_0-000.jpg			2021-06-03 15:04:34		NO		IN FOCUS
181605261	https://volunteer.ala.org.au/validate/task/181605261	Valid		system	Tile_024-013-000_0-000.jpg		2021-06-03 12:34:57	2021-06-03 15:04:38		NO		IN FOCUS
181605261	https://volunteer.ala.org.au/validate/task/181605261	Valid		system	Tile_024-013-000_0-000.jpg		2021-06-03 15:02:28	2021-06-03 15:04:38		NO		IN FOCUS
181605261	https://volunteer.ala.org.au/validate/task/181605261	Valid		system	Tile_024-013-000_0-000.jpg		2021-06-03 15:04:38	2021-06-03 15:04:38		NO		IN FOCUS
181605261	https://volunteer.ala.org.au/validate/task/181605261	Valid		system	Tile_024-013-000_0-000.jpg			2021-06-03 15:04:38		NO		IN FOCUS
181605669	https://volunteer.ala.org.au/validate/task/181605669	Valid		system	Tile_024-023-000_0-000.jpg			2021-06-03 15:04:56		NO		IN FOCUS
181605669	https://volunteer.ala.org.au/validate/task/181605669	Valid		system	Tile_024-023-000_0-000.jpg		2021-06-03 15:04:56	2021-06-03 15:04:56		NO		IN FOCUS
181605669	https://volunteer.ala.org.au/validate/task/181605669	Valid		system	Tile_024-023-000_0-000.jpg		2021-06-03 12:40:10	2021-06-03 15:04:56		NO		IN FOCUS
181605669	https://volunteer.ala.org.au/validate/task/181605669	Valid		system	Tile_024-023-000_0-000.jpg		2021-06-02 21:55:17	2021-06-03 15:04:56		NO		IN FOCUS
181605265	https://volunteer.ala.org.au/validate/task/181605265	Valid		system	Tile_024-017-000_0-000.jpg		2021-06-03 15:05:08	2021-06-03 15:05:08		NO		IN FOCUS
181605265	https://volunteer.ala.org.au/validate/task/181605265	Valid		system	Tile_024-017-000_0-000.jpg			2021-06-03 15:05:08		NO		IN FOCUS
181605265	https://volunteer.ala.org.au/validate/task/181605265	Valid		system	Tile_024-017-000_0-000.jpg		2021-06-03 15:03:37	2021-06-03 15:05:08		NO		IN FOCUS
181605265	https://volunteer.ala.org.au/validate/task/181605265	Valid		system	Tile_024-017-000_0-000.jpg		2021-06-03 12:35:44	2021-06-03 15:05:08		NO		IN FOCUS
181605670	https://volunteer.ala.org.au/validate/task/181605670	Valid		system	Tile_024-024-000_0-000.jpg		2021-06-03 15:05:12	2021-06-03 15:05:12		NO		IN FOCUS
181605670	https://volunteer.ala.org.au/validate/task/181605670	Valid		system	Tile_024-024-000_0-000.jpg			2021-06-03 15:05:12		NO		IN FOCUS
181605670	https://volunteer.ala.org.au/validate/task/181605670	Valid		system	Tile_024-024-000_0-000.jpg		2021-06-03 12:40:20	2021-06-03 15:05:12		NO		IN FOCUS
181605670	https://volunteer.ala.org.au/validate/task/181605670	Valid		system	Tile_024-024-000_0-000.jpg		2021-06-02 21:55:33	2021-06-03 15:05:12		NO		IN FOCUS
181605670	https://volunteer.ala.org.au/validate/task/181605670	Valid		system	Tile_024-024-000_0-000.jpg		2021-06-03 15:26:05	2021-06-03 15:05:12		NO		IN FOCUS
181605672	https://volunteer.ala.org.au/validate/task/181605672	Valid		system	Tile_024-026-000_0-000.jpg		2021-06-03 12:40:41	2021-06-03 15:05:37		NO		IN FOCUS
181605672	https://volunteer.ala.org.au/validate/task/181605672	Valid		system	Tile_024-026-000_0-000.jpg			2021-06-03 15:05:37		NO		IN FOCUS
181605672	https://volunteer.ala.org.au/validate/task/181605672	Valid		system	Tile_024-026-000_0-000.jpg		2021-06-02 21:56:00	2021-06-03 15:05:37		NO		IN FOCUS
181605672	https://volunteer.ala.org.au/validate/task/181605672	Valid		system	Tile_024-026-000_0-000.jpg		2021-06-03 15:05:36	2021-06-03 15:05:37		NO		IN FOCUS
181605671	https://volunteer.ala.org.au/validate/task/181605671	Valid		system	Tile_024-025-000_0-000.jpg		2021-06-03 15:05:23	2021-06-03 15:26:41		NO		IN FOCUS
181605671	https://volunteer.ala.org.au/validate/task/181605671	Valid		system	Tile_024-025-000_0-000.jpg		2021-06-03 15:26:40	2021-06-03 15:26:41		NO		IN FOCUS
181605671	https://volunteer.ala.org.au/validate/task/181605671	Valid		system	Tile_024-025-000_0-000.jpg			2021-06-03 15:26:41		NO		IN FOCUS
181605671	https://volunteer.ala.org.au/validate/task/181605671	Valid		system	Tile_024-025-000_0-000.jpg		2021-06-03 12:40:31	2021-06-03 15:26:41		NO		IN FOCUS
181605675	https://volunteer.ala.org.au/validate/task/181605675	Valid		system	Tile_024-029-000_0-000.jpg		2021-06-03 15:33:40	2021-06-03 15:33:40		NO		IN FOCUS
181605675	https://volunteer.ala.org.au/validate/task/181605675	Valid		system	Tile_024-029-000_0-000.jpg		2021-06-02 21:56:34	2021-06-03 15:33:40		NO		IN FOCUS
181605675	https://volunteer.ala.org.au/validate/task/181605675	Valid		system	Tile_024-029-000_0-000.jpg			2021-06-03 15:33:40		NO		IN FOCUS
181605675	https://volunteer.ala.org.au/validate/task/181605675	Valid		system	Tile_024-029-000_0-000.jpg		2021-06-03 12:41:23	2021-06-03 15:33:40		NO		IN FOCUS
181605673	https://volunteer.ala.org.au/validate/task/181605673	Valid		system	Tile_024-027-000_0-000.jpg		2021-06-03 15:32:58	2021-06-03 15:35:32		NO		IN FOCUS
181605673	https://volunteer.ala.org.au/validate/task/181605673	Valid		system	Tile_024-027-000_0-000.jpg		2021-06-03 15:35:32	2021-06-03 15:35:32		NO		IN FOCUS
181605673	https://volunteer.ala.org.au/validate/task/181605673	Valid		system	Tile_024-027-000_0-000.jpg			2021-06-03 15:35:32		NO		IN FOCUS
181605673	https://volunteer.ala.org.au/validate/task/181605673	Valid		system	Tile_024-027-000_0-000.jpg		2021-06-03 12:41:01	2021-06-03 15:35:32		NO		IN FOCUS
181605674	https://volunteer.ala.org.au/validate/task/181605674	Valid		system	Tile_024-028-000_0-000.jpg		2021-06-03 15:35:52	2021-06-03 15:35:52		NO		IN FOCUS
181605674	https://volunteer.ala.org.au/validate/task/181605674	Valid		system	Tile_024-028-000_0-000.jpg			2021-06-03 15:35:52		NO		IN FOCUS
181605674	https://volunteer.ala.org.au/validate/task/181605674	Valid		system	Tile_024-028-000_0-000.jpg		2021-06-03 12:41:14	2021-06-03 15:35:52		NO		IN FOCUS
181605674	https://volunteer.ala.org.au/validate/task/181605674	Valid		system	Tile_024-028-000_0-000.jpg		2021-06-03 15:33:20	2021-06-03 15:35:52		NO		IN FOCUS
181605691	https://volunteer.ala.org.au/validate/task/181605691	Valid		system	Tile_024-045-000_0-000.jpg		2021-06-02 21:57:59	2021-06-03 15:39:17		NO		IN FOCUS
181605691	https://volunteer.ala.org.au/validate/task/181605691	Valid		system	Tile_024-045-000_0-000.jpg			2021-06-03 15:39:17		NO		IN FOCUS
181605691	https://volunteer.ala.org.au/validate/task/181605691	Valid		system	Tile_024-045-000_0-000.jpg		2021-06-03 15:39:17	2021-06-03 15:39:17		NO		IN FOCUS
181605691	https://volunteer.ala.org.au/validate/task/181605691	Valid		system	Tile_024-045-000_0-000.jpg		2021-06-03 12:53:44	2021-06-03 15:39:17		NO		IN FOCUS
181605692	https://volunteer.ala.org.au/validate/task/181605692	Valid		system	Tile_024-046-000_0-000.jpg		2021-06-03 15:39:27	2021-06-03 15:39:27		NO		IN FOCUS
181605692	https://volunteer.ala.org.au/validate/task/181605692	Valid		system	Tile_024-046-000_0-000.jpg			2021-06-03 15:39:27		NO		IN FOCUS
181605692	https://volunteer.ala.org.au/validate/task/181605692	Valid		system	Tile_024-046-000_0-000.jpg		2021-06-03 12:53:53	2021-06-03 15:39:27		NO		IN FOCUS
181605692	https://volunteer.ala.org.au/validate/task/181605692	Valid		system	Tile_024-046-000_0-000.jpg		2021-06-02 21:58:09	2021-06-03 15:39:27		NO		IN FOCUS
181605694	https://volunteer.ala.org.au/validate/task/181605694	Valid		system	Tile_024-048-000_0-000.jpg			2021-06-03 15:39:50		NO		IN FOCUS
181605694	https://volunteer.ala.org.au/validate/task/181605694	Valid		system	Tile_024-048-000_0-000.jpg		2021-06-03 12:54:09	2021-06-03 15:39:50		NO		IN FOCUS
181605694	https://volunteer.ala.org.au/validate/task/181605694	Valid		system	Tile_024-048-000_0-000.jpg		2021-06-02 21:58:24	2021-06-03 15:39:50		NO		IN FOCUS
181605694	https://volunteer.ala.org.au/validate/task/181605694	Valid		system	Tile_024-048-000_0-000.jpg		2021-06-03 15:39:50	2021-06-03 15:39:50		NO		IN FOCUS
181605696	https://volunteer.ala.org.au/validate/task/181605696	Valid		system	Tile_024-050-000_0-000.jpg		2021-06-03 15:40:13	2021-06-03 15:40:13		NO		IN FOCUS
181605696	https://volunteer.ala.org.au/validate/task/181605696	Valid		system	Tile_024-050-000_0-000.jpg			2021-06-03 15:40:13		NO		IN FOCUS
181605696	https://volunteer.ala.org.au/validate/task/181605696	Valid		system	Tile_024-050-000_0-000.jpg		2021-06-03 12:54:33	2021-06-03 15:40:13		NO		IN FOCUS
181605696	https://volunteer.ala.org.au/validate/task/181605696	Valid		system	Tile_024-050-000_0-000.jpg		2021-06-02 21:58:44	2021-06-03 15:40:13		NO		IN FOCUS
181605697	https://volunteer.ala.org.au/validate/task/181605697	Valid		system	Tile_024-051-000_0-000.jpg			2021-06-03 15:40:24		NO		IN FOCUS
181605697	https://volunteer.ala.org.au/validate/task/181605697	Valid		system	Tile_024-051-000_0-000.jpg		2021-06-02 21:58:54	2021-06-03 15:40:24		NO		IN FOCUS
181605697	https://volunteer.ala.org.au/validate/task/181605697	Valid		system	Tile_024-051-000_0-000.jpg		2021-06-03 15:40:24	2021-06-03 15:40:24		NO		IN FOCUS
181605697	https://volunteer.ala.org.au/validate/task/181605697	Valid		system	Tile_024-051-000_0-000.jpg		2021-06-03 12:54:47	2021-06-03 15:40:24		NO		IN FOCUS
181605701	https://volunteer.ala.org.au/validate/task/181605701	Valid		system	Tile_024-055-000_0-000.jpg		2021-06-02 21:59:15	2021-06-03 15:48:11		NO		IN FOCUS
181605701	https://volunteer.ala.org.au/validate/task/181605701	Valid		system	Tile_024-055-000_0-000.jpg		2021-06-03 12:55:18	2021-06-03 15:48:11		NO		IN FOCUS
181605701	https://volunteer.ala.org.au/validate/task/181605701	Valid		system	Tile_024-055-000_0-000.jpg			2021-06-03 15:48:11		NO		IN FOCUS
181605701	https://volunteer.ala.org.au/validate/task/181605701	Valid		system	Tile_024-055-000_0-000.jpg		2021-06-03 15:48:11	2021-06-03 15:48:11		NO		IN FOCUS
181605702	https://volunteer.ala.org.au/validate/task/181605702	Valid		system	Tile_024-056-000_0-000.jpg		2021-06-03 12:55:27	2021-06-03 15:48:22		NO		IN FOCUS
181605702	https://volunteer.ala.org.au/validate/task/181605702	Valid		system	Tile_024-056-000_0-000.jpg		2021-06-03 15:48:22	2021-06-03 15:48:22		NO		IN FOCUS
181605702	https://volunteer.ala.org.au/validate/task/181605702	Valid		system	Tile_024-056-000_0-000.jpg		2021-06-02 21:59:39	2021-06-03 15:48:22		NO		IN FOCUS
181605702	https://volunteer.ala.org.au/validate/task/181605702	Valid		system	Tile_024-056-000_0-000.jpg			2021-06-03 15:48:22		NO		IN FOCUS
181605703	https://volunteer.ala.org.au/validate/task/181605703	Valid		system	Tile_024-057-000_0-000.jpg			2021-06-03 15:48:33		NO		IN FOCUS
181605703	https://volunteer.ala.org.au/validate/task/181605703	Valid		system	Tile_024-057-000_0-000.jpg		2021-06-02 21:59:48	2021-06-03 15:48:33		NO		IN FOCUS
181605703	https://volunteer.ala.org.au/validate/task/181605703	Valid		system	Tile_024-057-000_0-000.jpg		2021-06-03 15:48:33	2021-06-03 15:48:33		NO		IN FOCUS
181605703	https://volunteer.ala.org.au/validate/task/181605703	Valid		system	Tile_024-057-000_0-000.jpg		2021-06-03 12:55:36	2021-06-03 15:48:33		NO		IN FOCUS
181605705	https://volunteer.ala.org.au/validate/task/181605705	Valid		system	Tile_024-059-000_0-000.jpg		2021-06-02 22:00:10	2021-06-03 15:49:26		NO		IN FOCUS
181605705	https://volunteer.ala.org.au/validate/task/181605705	Valid		system	Tile_024-059-000_0-000.jpg			2021-06-03 15:49:26		NO		IN FOCUS
181605705	https://volunteer.ala.org.au/validate/task/181605705	Valid		system	Tile_024-059-000_0-000.jpg		2021-06-03 12:55:58	2021-06-03 15:49:26		NO		IN FOCUS
181605705	https://volunteer.ala.org.au/validate/task/181605705	Valid		system	Tile_024-059-000_0-000.jpg		2021-06-03 15:49:26	2021-06-03 15:49:26		NO		IN FOCUS
181605706	https://volunteer.ala.org.au/validate/task/181605706	Valid		system	Tile_024-060-000_0-000.jpg		2021-06-03 15:49:37	2021-06-03 15:49:39		NO		IN FOCUS
181605706	https://volunteer.ala.org.au/validate/task/181605706	Valid		system	Tile_024-060-000_0-000.jpg			2021-06-03 15:49:39		NO		IN FOCUS
181605706	https://volunteer.ala.org.au/validate/task/181605706	Valid		system	Tile_024-060-000_0-000.jpg		2021-06-03 12:56:08	2021-06-03 15:49:39		NO		IN FOCUS
181605706	https://volunteer.ala.org.au/validate/task/181605706	Valid		system	Tile_024-060-000_0-000.jpg		2021-06-02 22:00:21	2021-06-03 15:49:39		NO		IN FOCUS
181605707	https://volunteer.ala.org.au/validate/task/181605707	Valid		system	Tile_025-001-000_0-000.jpg		2021-06-03 12:56:18	2021-06-03 15:49:49		NO		IN FOCUS
181605707	https://volunteer.ala.org.au/validate/task/181605707	Valid		system	Tile_025-001-000_0-000.jpg		2021-06-02 22:00:29	2021-06-03 15:49:49		NO		IN FOCUS
181605707	https://volunteer.ala.org.au/validate/task/181605707	Valid		system	Tile_025-001-000_0-000.jpg			2021-06-03 15:49:49		NO		IN FOCUS
181605707	https://volunteer.ala.org.au/validate/task/181605707	Valid		system	Tile_025-001-000_0-000.jpg		2021-06-03 15:49:48	2021-06-03 15:49:49		NO		IN FOCUS
181605708	https://volunteer.ala.org.au/validate/task/181605708	Valid		system	Tile_025-002-000_0-000.jpg		2021-06-03 12:56:27	2021-06-03 15:50:00		NO		IN FOCUS
181605708	https://volunteer.ala.org.au/validate/task/181605708	Valid		system	Tile_025-002-000_0-000.jpg		2021-06-03 15:50:00	2021-06-03 15:50:00		NO		IN FOCUS
181605708	https://volunteer.ala.org.au/validate/task/181605708	Valid		system	Tile_025-002-000_0-000.jpg			2021-06-03 15:50:00		NO		IN FOCUS
181605708	https://volunteer.ala.org.au/validate/task/181605708	Valid		system	Tile_025-002-000_0-000.jpg		2021-06-02 22:00:38	2021-06-03 15:50:00		NO		IN FOCUS
181605713	https://volunteer.ala.org.au/validate/task/181605713	Valid		system	Tile_025-007-000_0-000.jpg		2021-06-02 22:01:11	2021-06-03 15:51:26		NO		IN FOCUS
181605713	https://volunteer.ala.org.au/validate/task/181605713	Valid		system	Tile_025-007-000_0-000.jpg			2021-06-03 15:51:26		NO		IN FOCUS
181605713	https://volunteer.ala.org.au/validate/task/181605713	Valid		system	Tile_025-007-000_0-000.jpg		2021-06-03 15:51:25	2021-06-03 15:51:26		NO		IN FOCUS
181605713	https://volunteer.ala.org.au/validate/task/181605713	Valid		system	Tile_025-007-000_0-000.jpg		2021-06-03 12:57:01	2021-06-03 15:51:26		NO		IN FOCUS
181605716	https://volunteer.ala.org.au/validate/task/181605716	Valid		system	Tile_025-010-000_0-000.jpg		2021-06-03 12:57:27	2021-06-03 15:51:58		NO		IN FOCUS
181605716	https://volunteer.ala.org.au/validate/task/181605716	Valid		system	Tile_025-010-000_0-000.jpg		2021-06-02 22:01:31	2021-06-03 15:51:58		NO		IN FOCUS
181605716	https://volunteer.ala.org.au/validate/task/181605716	Valid		system	Tile_025-010-000_0-000.jpg			2021-06-03 15:51:58		NO		IN FOCUS
181605716	https://volunteer.ala.org.au/validate/task/181605716	Valid		system	Tile_025-010-000_0-000.jpg		2021-06-03 15:51:58	2021-06-03 15:51:58		NO		IN FOCUS
181605717	https://volunteer.ala.org.au/validate/task/181605717	Valid		system	Tile_025-011-000_0-000.jpg		2021-06-03 15:52:10	2021-06-03 15:52:10		NO		IN FOCUS
181605717	https://volunteer.ala.org.au/validate/task/181605717	Valid		system	Tile_025-011-000_0-000.jpg			2021-06-03 15:52:10		NO		IN FOCUS
181605717	https://volunteer.ala.org.au/validate/task/181605717	Valid		system	Tile_025-011-000_0-000.jpg		2021-06-03 12:57:36	2021-06-03 15:52:10		NO		IN FOCUS
181605717	https://volunteer.ala.org.au/validate/task/181605717	Valid		system	Tile_025-011-000_0-000.jpg		2021-06-02 22:01:41	2021-06-03 15:52:10		NO		IN FOCUS
181605720	https://volunteer.ala.org.au/validate/task/181605720	Valid		system	Tile_025-014-000_0-000.jpg		2021-06-03 12:58:04	2021-06-03 15:52:43		NO		IN FOCUS
181605720	https://volunteer.ala.org.au/validate/task/181605720	Valid		system	Tile_025-014-000_0-000.jpg			2021-06-03 15:52:43		NO		IN FOCUS
181605720	https://volunteer.ala.org.au/validate/task/181605720	Valid		system	Tile_025-014-000_0-000.jpg		2021-06-02 22:02:13	2021-06-03 15:52:43		NO		IN FOCUS
181605720	https://volunteer.ala.org.au/validate/task/181605720	Valid		system	Tile_025-014-000_0-000.jpg		2021-06-03 15:52:43	2021-06-03 15:52:43		NO		IN FOCUS
181605722	https://volunteer.ala.org.au/validate/task/181605722	Valid		system	Tile_025-016-000_0-000.jpg			2021-06-03 15:53:04		NO		IN FOCUS
181605722	https://volunteer.ala.org.au/validate/task/181605722	Valid		system	Tile_025-016-000_0-000.jpg		2021-06-03 15:53:04	2021-06-03 15:53:04		NO		IN FOCUS
181605722	https://volunteer.ala.org.au/validate/task/181605722	Valid		system	Tile_025-016-000_0-000.jpg		2021-06-03 12:58:28	2021-06-03 15:53:04		NO		IN FOCUS
181605722	https://volunteer.ala.org.au/validate/task/181605722	Valid		system	Tile_025-016-000_0-000.jpg		2021-06-02 22:02:33	2021-06-03 15:53:04		NO		IN FOCUS
181605724	https://volunteer.ala.org.au/validate/task/181605724	Valid		system	Tile_025-018-000_0-000.jpg			2021-06-03 15:53:24		NO		IN FOCUS
181605724	https://volunteer.ala.org.au/validate/task/181605724	Valid		system	Tile_025-018-000_0-000.jpg		2021-06-03 15:53:24	2021-06-03 15:53:24		NO		IN FOCUS
181605724	https://volunteer.ala.org.au/validate/task/181605724	Valid		system	Tile_025-018-000_0-000.jpg		2021-06-03 12:58:47	2021-06-03 15:53:24		NO		IN FOCUS
181605724	https://volunteer.ala.org.au/validate/task/181605724	Valid		system	Tile_025-018-000_0-000.jpg		2021-06-02 22:02:56	2021-06-03 15:53:24		NO		IN FOCUS
181605726	https://volunteer.ala.org.au/validate/task/181605726	Valid		system	Tile_025-020-000_0-000.jpg			2021-06-03 15:53:46		NO		IN FOCUS
181605726	https://volunteer.ala.org.au/validate/task/181605726	Valid		system	Tile_025-020-000_0-000.jpg		2021-06-03 15:53:46	2021-06-03 15:53:46		NO		IN FOCUS
181605726	https://volunteer.ala.org.au/validate/task/181605726	Valid		system	Tile_025-020-000_0-000.jpg		2021-06-03 12:59:03	2021-06-03 15:53:46		NO		IN FOCUS
181605726	https://volunteer.ala.org.au/validate/task/181605726	Valid		system	Tile_025-020-000_0-000.jpg		2021-06-02 22:03:15	2021-06-03 15:53:46		NO		IN FOCUS
181605729	https://volunteer.ala.org.au/validate/task/181605729	Valid		system	Tile_025-023-000_0-000.jpg			2021-06-03 15:54:29		NO		IN FOCUS
181605729	https://volunteer.ala.org.au/validate/task/181605729	Valid		system	Tile_025-023-000_0-000.jpg		2021-06-03 15:54:29	2021-06-03 15:54:29		NO		IN FOCUS
181605729	https://volunteer.ala.org.au/validate/task/181605729	Valid		system	Tile_025-023-000_0-000.jpg		2021-06-03 12:59:23	2021-06-03 15:54:29		NO		IN FOCUS
181605729	https://volunteer.ala.org.au/validate/task/181605729	Valid		system	Tile_025-023-000_0-000.jpg		2021-06-02 22:03:31	2021-06-03 15:54:29		NO		IN FOCUS
181605730	https://volunteer.ala.org.au/validate/task/181605730	Valid		system	Tile_025-024-000_0-000.jpg		2021-06-02 22:03:46	2021-06-03 15:54:39		NO		IN FOCUS
181605730	https://volunteer.ala.org.au/validate/task/181605730	Valid		system	Tile_025-024-000_0-000.jpg		2021-06-03 12:59:32	2021-06-03 15:54:39		NO		IN FOCUS
181605730	https://volunteer.ala.org.au/validate/task/181605730	Valid		system	Tile_025-024-000_0-000.jpg			2021-06-03 15:54:39		NO		IN FOCUS
181605730	https://volunteer.ala.org.au/validate/task/181605730	Valid		system	Tile_025-024-000_0-000.jpg		2021-06-03 15:54:39	2021-06-03 15:54:39		NO		IN FOCUS
181605731	https://volunteer.ala.org.au/validate/task/181605731	Valid		system	Tile_025-025-000_0-000.jpg		2021-06-03 12:59:43	2021-06-03 15:54:48		NO		IN FOCUS
181605731	https://volunteer.ala.org.au/validate/task/181605731	Valid		system	Tile_025-025-000_0-000.jpg		2021-06-03 15:54:48	2021-06-03 15:54:48		NO		IN FOCUS
181605731	https://volunteer.ala.org.au/validate/task/181605731	Valid		system	Tile_025-025-000_0-000.jpg		2021-06-02 22:03:55	2021-06-03 15:54:48		NO		IN FOCUS
181605731	https://volunteer.ala.org.au/validate/task/181605731	Valid		system	Tile_025-025-000_0-000.jpg			2021-06-03 15:54:48		NO		IN FOCUS
181605732	https://volunteer.ala.org.au/validate/task/181605732	Valid		system	Tile_025-026-000_0-000.jpg		2021-06-03 12:59:53	2021-06-03 15:55:00		NO		IN FOCUS
181605732	https://volunteer.ala.org.au/validate/task/181605732	Valid		system	Tile_025-026-000_0-000.jpg		2021-06-02 22:04:16	2021-06-03 15:55:00		NO		IN FOCUS
181605732	https://volunteer.ala.org.au/validate/task/181605732	Valid		system	Tile_025-026-000_0-000.jpg		2021-06-03 15:55:00	2021-06-03 15:55:00		NO		IN FOCUS
181605732	https://volunteer.ala.org.au/validate/task/181605732	Valid		system	Tile_025-026-000_0-000.jpg			2021-06-03 15:55:00		NO		IN FOCUS
181605733	https://volunteer.ala.org.au/validate/task/181605733	Valid		system	Tile_025-027-000_0-000.jpg		2021-06-03 15:55:12	2021-06-03 15:55:13		NO		IN FOCUS
181605733	https://volunteer.ala.org.au/validate/task/181605733	Valid		system	Tile_025-027-000_0-000.jpg			2021-06-03 15:55:13		NO		IN FOCUS
181605733	https://volunteer.ala.org.au/validate/task/181605733	Valid		system	Tile_025-027-000_0-000.jpg		2021-06-02 22:04:27	2021-06-03 15:55:13		NO		IN FOCUS
181605733	https://volunteer.ala.org.au/validate/task/181605733	Valid		system	Tile_025-027-000_0-000.jpg		2021-06-03 13:00:13	2021-06-03 15:55:13		NO		IN FOCUS
181605734	https://volunteer.ala.org.au/validate/task/181605734	Valid		system	Tile_025-028-000_0-000.jpg		2021-06-02 22:04:42	2021-06-03 15:55:23		NO		IN FOCUS
181605734	https://volunteer.ala.org.au/validate/task/181605734	Valid		system	Tile_025-028-000_0-000.jpg		2021-06-03 13:00:23	2021-06-03 15:55:23		NO		IN FOCUS
181605734	https://volunteer.ala.org.au/validate/task/181605734	Valid		system	Tile_025-028-000_0-000.jpg		2021-06-03 15:55:23	2021-06-03 15:55:23		NO		IN FOCUS
181605734	https://volunteer.ala.org.au/validate/task/181605734	Valid		system	Tile_025-028-000_0-000.jpg			2021-06-03 15:55:23		NO		IN FOCUS
181605741	https://volunteer.ala.org.au/validate/task/181605741	Valid		system	Tile_025-035-000_0-000.jpg		2021-06-03 13:06:41	2021-06-03 15:56:54		NO		IN FOCUS
181605741	https://volunteer.ala.org.au/validate/task/181605741	Valid		system	Tile_025-035-000_0-000.jpg		2021-06-03 15:56:54	2021-06-03 15:56:54		NO		IN FOCUS
181605741	https://volunteer.ala.org.au/validate/task/181605741	Valid		system	Tile_025-035-000_0-000.jpg			2021-06-03 15:56:54		NO		IN FOCUS
181605741	https://volunteer.ala.org.au/validate/task/181605741	Valid		system	Tile_025-035-000_0-000.jpg		2021-06-02 22:05:14	2021-06-03 15:56:54		NO		IN FOCUS
181605682	https://volunteer.ala.org.au/validate/task/181605682	Valid		system	Tile_024-036-000_0-000.jpg		2021-06-03 15:37:31	2021-06-03 16:35:40		NO		IN FOCUS
181605682	https://volunteer.ala.org.au/validate/task/181605682	Valid		system	Tile_024-036-000_0-000.jpg		2021-06-03 16:35:40	2021-06-03 16:35:40		NO		IN FOCUS
181605682	https://volunteer.ala.org.au/validate/task/181605682	Valid		system	Tile_024-036-000_0-000.jpg			2021-06-03 16:35:40		NO		IN FOCUS
181605682	https://volunteer.ala.org.au/validate/task/181605682	Valid		system	Tile_024-036-000_0-000.jpg		2021-06-03 12:42:08	2021-06-03 16:35:40		NO		IN FOCUS
181605683	https://volunteer.ala.org.au/validate/task/181605683	Valid		system	Tile_024-037-000_0-000.jpg		2021-06-03 12:42:20	2021-06-03 16:43:17		NO		IN FOCUS
181605683	https://volunteer.ala.org.au/validate/task/181605683	Valid		system	Tile_024-037-000_0-000.jpg			2021-06-03 16:43:17		NO		IN FOCUS
181605683	https://volunteer.ala.org.au/validate/task/181605683	Valid		system	Tile_024-037-000_0-000.jpg		2021-06-03 16:43:16	2021-06-03 16:43:17		NO		IN FOCUS
181605683	https://volunteer.ala.org.au/validate/task/181605683	Valid		system	Tile_024-037-000_0-000.jpg		2021-06-03 15:37:45	2021-06-03 16:43:17		NO		IN FOCUS
181605685	https://volunteer.ala.org.au/validate/task/181605685	Valid		system	Tile_024-039-000_0-000.jpg		2021-06-03 12:42:39	2021-06-03 16:53:52		NO		IN FOCUS
181605685	https://volunteer.ala.org.au/validate/task/181605685	Valid		system	Tile_024-039-000_0-000.jpg		2021-06-03 15:38:08	2021-06-03 16:53:52		NO		IN FOCUS
181605685	https://volunteer.ala.org.au/validate/task/181605685	Valid		system	Tile_024-039-000_0-000.jpg		2021-06-03 16:53:52	2021-06-03 16:53:52		NO		IN FOCUS
181605685	https://volunteer.ala.org.au/validate/task/181605685	Valid		system	Tile_024-039-000_0-000.jpg			2021-06-03 16:53:52		NO		IN FOCUS
181605686	https://volunteer.ala.org.au/validate/task/181605686	Valid		system	Tile_024-040-000_0-000.jpg		2021-06-03 15:38:18	2021-06-03 16:54:19		NO		IN FOCUS
181605686	https://volunteer.ala.org.au/validate/task/181605686	Valid		system	Tile_024-040-000_0-000.jpg			2021-06-03 16:54:19		NO		IN FOCUS
181605686	https://volunteer.ala.org.au/validate/task/181605686	Valid		system	Tile_024-040-000_0-000.jpg		2021-06-03 16:54:18	2021-06-03 16:54:19		NO		IN FOCUS
181605686	https://volunteer.ala.org.au/validate/task/181605686	Valid		system	Tile_024-040-000_0-000.jpg		2021-06-03 12:42:50	2021-06-03 16:54:19		NO		IN FOCUS
181605688	https://volunteer.ala.org.au/validate/task/181605688	Valid		system	Tile_024-042-000_0-000.jpg		2021-06-03 16:54:39	2021-06-03 16:54:39		NO		IN FOCUS
181605688	https://volunteer.ala.org.au/validate/task/181605688	Valid		system	Tile_024-042-000_0-000.jpg			2021-06-03 16:54:39		NO		IN FOCUS
181605688	https://volunteer.ala.org.au/validate/task/181605688	Valid		system	Tile_024-042-000_0-000.jpg		2021-06-03 12:43:05	2021-06-03 16:54:39		NO		IN FOCUS
181605688	https://volunteer.ala.org.au/validate/task/181605688	Valid		system	Tile_024-042-000_0-000.jpg		2021-06-03 15:38:39	2021-06-03 16:54:39		NO		IN FOCUS
181605690	https://volunteer.ala.org.au/validate/task/181605690	Valid		system	Tile_024-044-000_0-000.jpg			2021-06-03 16:55:51		NO		IN FOCUS
181605690	https://volunteer.ala.org.au/validate/task/181605690	Valid		system	Tile_024-044-000_0-000.jpg		2021-06-03 15:39:05	2021-06-03 16:55:51		NO		IN FOCUS
181605690	https://volunteer.ala.org.au/validate/task/181605690	Valid		system	Tile_024-044-000_0-000.jpg		2021-06-03 16:55:51	2021-06-03 16:55:51		NO		IN FOCUS
181605690	https://volunteer.ala.org.au/validate/task/181605690	Valid		system	Tile_024-044-000_0-000.jpg		2021-06-03 12:53:34	2021-06-03 16:55:51		NO		IN FOCUS
181605695	https://volunteer.ala.org.au/validate/task/181605695	Valid		system	Tile_024-049-000_0-000.jpg			2021-06-03 16:56:24		NO		IN FOCUS
181605695	https://volunteer.ala.org.au/validate/task/181605695	Valid		system	Tile_024-049-000_0-000.jpg		2021-06-03 15:40:02	2021-06-03 16:56:24		NO		IN FOCUS
181605695	https://volunteer.ala.org.au/validate/task/181605695	Valid		system	Tile_024-049-000_0-000.jpg		2021-06-03 16:56:24	2021-06-03 16:56:24		NO		IN FOCUS
181605695	https://volunteer.ala.org.au/validate/task/181605695	Valid		system	Tile_024-049-000_0-000.jpg		2021-06-03 16:57:08	2021-06-03 16:56:24		NO		IN FOCUS
181605695	https://volunteer.ala.org.au/validate/task/181605695	Valid		system	Tile_024-049-000_0-000.jpg		2021-06-03 12:54:20	2021-06-03 16:56:24		NO		IN FOCUS
181605704	https://volunteer.ala.org.au/validate/task/181605704	Valid		system	Tile_024-058-000_0-000.jpg		2021-06-03 12:55:46	2021-06-03 16:58:15		NO		IN FOCUS
181605704	https://volunteer.ala.org.au/validate/task/181605704	Valid		system	Tile_024-058-000_0-000.jpg		2021-06-03 15:49:14	2021-06-03 16:58:15		NO
181605704	https://volunteer.ala.org.au/validate/task/181605704	Valid		system	Tile_024-058-000_0-000.jpg			2021-06-03 16:58:15		NO		IN FOCUS
181605704	https://volunteer.ala.org.au/validate/task/181605704	Valid		system	Tile_024-058-000_0-000.jpg		2021-06-02 22:00:00	2021-06-03 16:58:15		NO		IN FOCUS
181605704	https://volunteer.ala.org.au/validate/task/181605704	Valid		system	Tile_024-058-000_0-000.jpg		2021-06-03 16:58:14	2021-06-03 16:58:15		NO		IN FOCUS
181605714	https://volunteer.ala.org.au/validate/task/181605714	Valid		system	Tile_025-008-000_0-000.jpg		2021-06-03 17:00:11	2021-06-03 17:00:12		NO		IN FOCUS
181605714	https://volunteer.ala.org.au/validate/task/181605714	Valid		system	Tile_025-008-000_0-000.jpg			2021-06-03 17:00:12		NO		IN FOCUS
181605714	https://volunteer.ala.org.au/validate/task/181605714	Valid		system	Tile_025-008-000_0-000.jpg		2021-06-03 15:51:35	2021-06-03 17:00:12		NO		IN FOCUS
181605714	https://volunteer.ala.org.au/validate/task/181605714	Valid		system	Tile_025-008-000_0-000.jpg		2021-06-03 12:57:10	2021-06-03 17:00:12		NO		IN FOCUS
181605718	https://volunteer.ala.org.au/validate/task/181605718	Valid		system	Tile_025-012-000_0-000.jpg			2021-06-03 17:02:05		NO		IN FOCUS
181605718	https://volunteer.ala.org.au/validate/task/181605718	Valid		system	Tile_025-012-000_0-000.jpg		2021-06-03 17:02:05	2021-06-03 17:02:05		NO		IN FOCUS
181605718	https://volunteer.ala.org.au/validate/task/181605718	Valid		system	Tile_025-012-000_0-000.jpg		2021-06-03 12:57:45	2021-06-03 17:02:05		NO		IN FOCUS
181605718	https://volunteer.ala.org.au/validate/task/181605718	Valid		system	Tile_025-012-000_0-000.jpg		2021-06-03 15:52:20	2021-06-03 17:02:05		NO		IN FOCUS
181605721	https://volunteer.ala.org.au/validate/task/181605721	Valid		system	Tile_025-015-000_0-000.jpg		2021-06-03 15:52:54	2021-06-03 17:03:03		NO		IN FOCUS
181605721	https://volunteer.ala.org.au/validate/task/181605721	Valid		system	Tile_025-015-000_0-000.jpg			2021-06-03 17:03:03		NO		IN FOCUS
181605721	https://volunteer.ala.org.au/validate/task/181605721	Valid		system	Tile_025-015-000_0-000.jpg		2021-06-03 12:58:13	2021-06-03 17:03:03		NO		IN FOCUS
181605721	https://volunteer.ala.org.au/validate/task/181605721	Valid		system	Tile_025-015-000_0-000.jpg		2021-06-03 17:03:03	2021-06-03 17:03:03		NO		IN FOCUS
181605723	https://volunteer.ala.org.au/validate/task/181605723	Valid		system	Tile_025-017-000_0-000.jpg			2021-06-03 17:03:29		NO		IN FOCUS
181605723	https://volunteer.ala.org.au/validate/task/181605723	Valid		system	Tile_025-017-000_0-000.jpg		2021-06-03 17:03:28	2021-06-03 17:03:29		NO		IN FOCUS
181605723	https://volunteer.ala.org.au/validate/task/181605723	Valid		system	Tile_025-017-000_0-000.jpg		2021-06-03 12:58:38	2021-06-03 17:03:29		NO		IN FOCUS
181605723	https://volunteer.ala.org.au/validate/task/181605723	Valid		system	Tile_025-017-000_0-000.jpg		2021-06-03 15:53:15	2021-06-03 17:03:29		NO		IN FOCUS
181605725	https://volunteer.ala.org.au/validate/task/181605725	Valid		system	Tile_025-019-000_0-000.jpg		2021-06-02 22:03:06	2021-06-03 17:05:00		NO		IN FOCUS
181605725	https://volunteer.ala.org.au/validate/task/181605725	Valid		system	Tile_025-019-000_0-000.jpg			2021-06-03 17:05:00		NO		IN FOCUS
181605725	https://volunteer.ala.org.au/validate/task/181605725	Valid		system	Tile_025-019-000_0-000.jpg		2021-06-03 17:05:00	2021-06-03 17:05:00		NO		IN FOCUS
181605725	https://volunteer.ala.org.au/validate/task/181605725	Valid		system	Tile_025-019-000_0-000.jpg		2021-06-03 15:53:35	2021-06-03 17:05:00		NO		IN FOCUS
181605719	https://volunteer.ala.org.au/validate/task/181605719	Valid		system	Tile_025-013-000_0-000.jpg			2021-06-03 17:06:36		NO		IN FOCUS
181605719	https://volunteer.ala.org.au/validate/task/181605719	Valid		system	Tile_025-013-000_0-000.jpg		2021-06-03 15:52:31	2021-06-03 17:06:36		NO		IN FOCUS
181605719	https://volunteer.ala.org.au/validate/task/181605719	Valid		system	Tile_025-013-000_0-000.jpg		2021-06-02 22:02:04	2021-06-03 17:06:36		NO		OUT OF FOCUS
181605719	https://volunteer.ala.org.au/validate/task/181605719	Valid		system	Tile_025-013-000_0-000.jpg		2021-06-03 17:06:35	2021-06-03 17:06:36		NO		IN FOCUS
181605719	https://volunteer.ala.org.au/validate/task/181605719	Valid		system	Tile_025-013-000_0-000.jpg		2021-06-03 12:57:54	2021-06-03 17:06:36		NO		IN FOCUS
181605736	https://volunteer.ala.org.au/validate/task/181605736	Valid		system	Tile_025-030-000_0-000.jpg		2021-06-03 13:00:43	2021-06-03 17:07:50		NO		IN FOCUS
181605736	https://volunteer.ala.org.au/validate/task/181605736	Valid		system	Tile_025-030-000_0-000.jpg		2021-06-03 15:55:58	2021-06-03 17:07:50		NO		IN FOCUS
181605736	https://volunteer.ala.org.au/validate/task/181605736	Valid		system	Tile_025-030-000_0-000.jpg		2021-06-03 17:07:49	2021-06-03 17:07:50		NO		IN FOCUS
181605736	https://volunteer.ala.org.au/validate/task/181605736	Valid		system	Tile_025-030-000_0-000.jpg			2021-06-03 17:07:50		NO		IN FOCUS
181605735	https://volunteer.ala.org.au/validate/task/181605735	Valid		system	Tile_025-029-000_0-000.jpg		2021-06-03 15:55:35	2021-06-03 17:08:07		NO		IN FOCUS
181605735	https://volunteer.ala.org.au/validate/task/181605735	Valid		system	Tile_025-029-000_0-000.jpg			2021-06-03 17:08:07		NO		IN FOCUS
181605735	https://volunteer.ala.org.au/validate/task/181605735	Valid		system	Tile_025-029-000_0-000.jpg		2021-06-03 17:08:07	2021-06-03 17:08:07		NO		IN FOCUS
181605735	https://volunteer.ala.org.au/validate/task/181605735	Valid		system	Tile_025-029-000_0-000.jpg		2021-06-03 13:00:33	2021-06-03 17:08:07		NO		IN FOCUS
181605737	https://volunteer.ala.org.au/validate/task/181605737	Valid		system	Tile_025-031-000_0-000.jpg			2021-06-03 17:08:18		NO		IN FOCUS
181605737	https://volunteer.ala.org.au/validate/task/181605737	Valid		system	Tile_025-031-000_0-000.jpg		2021-06-03 15:56:09	2021-06-03 17:08:18		NO		IN FOCUS
181605737	https://volunteer.ala.org.au/validate/task/181605737	Valid		system	Tile_025-031-000_0-000.jpg		2021-06-03 13:00:52	2021-06-03 17:08:18		NO		IN FOCUS
181605737	https://volunteer.ala.org.au/validate/task/181605737	Valid		system	Tile_025-031-000_0-000.jpg		2021-06-03 17:08:18	2021-06-03 17:08:18		NO		IN FOCUS
181605739	https://volunteer.ala.org.au/validate/task/181605739	Valid		system	Tile_025-033-000_0-000.jpg			2021-06-03 17:08:43		NO		IN FOCUS
181605739	https://volunteer.ala.org.au/validate/task/181605739	Valid		system	Tile_025-033-000_0-000.jpg		2021-06-03 15:56:31	2021-06-03 17:08:43		NO		IN FOCUS
181605739	https://volunteer.ala.org.au/validate/task/181605739	Valid		system	Tile_025-033-000_0-000.jpg		2021-06-03 17:08:43	2021-06-03 17:08:43		NO		IN FOCUS
181605739	https://volunteer.ala.org.au/validate/task/181605739	Valid		system	Tile_025-033-000_0-000.jpg		2021-06-03 13:01:11	2021-06-03 17:08:43		NO		IN FOCUS
181605738	https://volunteer.ala.org.au/validate/task/181605738	Valid		system	Tile_025-032-000_0-000.jpg			2021-06-03 17:08:45		NO		IN FOCUS
181605738	https://volunteer.ala.org.au/validate/task/181605738	Valid		system	Tile_025-032-000_0-000.jpg		2021-06-03 13:01:02	2021-06-03 17:08:45		NO		IN FOCUS
181605738	https://volunteer.ala.org.au/validate/task/181605738	Valid		system	Tile_025-032-000_0-000.jpg		2021-06-03 17:08:45	2021-06-03 17:08:45		NO		IN FOCUS
181605738	https://volunteer.ala.org.au/validate/task/181605738	Valid		system	Tile_025-032-000_0-000.jpg		2021-06-03 15:56:19	2021-06-03 17:08:45		NO		IN FOCUS
181605740	https://volunteer.ala.org.au/validate/task/181605740	Valid		system	Tile_025-034-000_0-000.jpg		2021-06-03 15:56:43	2021-06-03 17:09:08		NO		IN FOCUS
181605740	https://volunteer.ala.org.au/validate/task/181605740	Valid		system	Tile_025-034-000_0-000.jpg		2021-06-03 13:06:30	2021-06-03 17:09:08		NO		IN FOCUS
181605740	https://volunteer.ala.org.au/validate/task/181605740	Valid		system	Tile_025-034-000_0-000.jpg			2021-06-03 17:09:08		NO		IN FOCUS
181605740	https://volunteer.ala.org.au/validate/task/181605740	Valid		system	Tile_025-034-000_0-000.jpg		2021-06-03 17:09:08	2021-06-03 17:09:08		NO		IN FOCUS
181605743	https://volunteer.ala.org.au/validate/task/181605743	Valid		system	Tile_025-037-000_0-000.jpg		2021-06-03 15:57:16	2021-06-03 17:09:37		NO		IN FOCUS
181605743	https://volunteer.ala.org.au/validate/task/181605743	Valid		system	Tile_025-037-000_0-000.jpg		2021-06-03 13:06:57	2021-06-03 17:09:37		NO		IN FOCUS
181605743	https://volunteer.ala.org.au/validate/task/181605743	Valid		system	Tile_025-037-000_0-000.jpg			2021-06-03 17:09:37		NO		IN FOCUS
181605743	https://volunteer.ala.org.au/validate/task/181605743	Valid		system	Tile_025-037-000_0-000.jpg		2021-06-03 17:09:37	2021-06-03 17:09:37		NO		IN FOCUS
181605744	https://volunteer.ala.org.au/validate/task/181605744	Valid		system	Tile_025-038-000_0-000.jpg		2021-06-03 15:57:27	2021-06-03 17:10:04		NO		IN FOCUS
181605744	https://volunteer.ala.org.au/validate/task/181605744	Valid		system	Tile_025-038-000_0-000.jpg		2021-06-03 17:10:04	2021-06-03 17:10:04		NO		IN FOCUS
181605744	https://volunteer.ala.org.au/validate/task/181605744	Valid		system	Tile_025-038-000_0-000.jpg			2021-06-03 17:10:04		NO		IN FOCUS
181605744	https://volunteer.ala.org.au/validate/task/181605744	Valid		system	Tile_025-038-000_0-000.jpg		2021-06-03 13:07:07	2021-06-03 17:10:04		NO		IN FOCUS
181605745	https://volunteer.ala.org.au/validate/task/181605745	Valid		system	Tile_025-039-000_0-000.jpg		2021-06-03 17:10:04	2021-06-03 17:10:04		NO		IN FOCUS
181605745	https://volunteer.ala.org.au/validate/task/181605745	Valid		system	Tile_025-039-000_0-000.jpg		2021-06-03 13:07:17	2021-06-03 17:10:04		NO		IN FOCUS
181605745	https://volunteer.ala.org.au/validate/task/181605745	Valid		system	Tile_025-039-000_0-000.jpg		2021-06-03 15:57:37	2021-06-03 17:10:04		NO		IN FOCUS
181605745	https://volunteer.ala.org.au/validate/task/181605745	Valid		system	Tile_025-039-000_0-000.jpg			2021-06-03 17:10:04		NO		IN FOCUS
181605746	https://volunteer.ala.org.au/validate/task/181605746	Valid		system	Tile_025-040-000_0-000.jpg		2021-06-03 17:10:33	2021-06-03 17:10:33		NO		IN FOCUS
181605746	https://volunteer.ala.org.au/validate/task/181605746	Valid		system	Tile_025-040-000_0-000.jpg			2021-06-03 17:10:33		NO		IN FOCUS
181605746	https://volunteer.ala.org.au/validate/task/181605746	Valid		system	Tile_025-040-000_0-000.jpg		2021-06-03 13:07:26	2021-06-03 17:10:33		NO		IN FOCUS
181605746	https://volunteer.ala.org.au/validate/task/181605746	Valid		system	Tile_025-040-000_0-000.jpg		2021-06-03 15:57:48	2021-06-03 17:10:33		NO		IN FOCUS
181605747	https://volunteer.ala.org.au/validate/task/181605747	Valid		system	Tile_025-041-000_0-000.jpg		2021-06-03 13:07:37	2021-06-03 17:10:39		NO		IN FOCUS
181605747	https://volunteer.ala.org.au/validate/task/181605747	Valid		system	Tile_025-041-000_0-000.jpg		2021-06-03 17:10:39	2021-06-03 17:10:39		NO		IN FOCUS
181605747	https://volunteer.ala.org.au/validate/task/181605747	Valid		system	Tile_025-041-000_0-000.jpg			2021-06-03 17:10:39		NO		IN FOCUS
181605747	https://volunteer.ala.org.au/validate/task/181605747	Valid		system	Tile_025-041-000_0-000.jpg		2021-06-03 15:58:00	2021-06-03 17:10:39		NO		IN FOCUS
181605749	https://volunteer.ala.org.au/validate/task/181605749	Valid		system	Tile_025-043-000_0-000.jpg			2021-06-03 17:11:35		NO		IN FOCUS
181605749	https://volunteer.ala.org.au/validate/task/181605749	Valid		system	Tile_025-043-000_0-000.jpg		2021-06-03 15:58:23	2021-06-03 17:11:35		NO		IN FOCUS
181605749	https://volunteer.ala.org.au/validate/task/181605749	Valid		system	Tile_025-043-000_0-000.jpg		2021-06-03 17:11:03	2021-06-03 17:11:35		NO		IN FOCUS
181605749	https://volunteer.ala.org.au/validate/task/181605749	Valid		system	Tile_025-043-000_0-000.jpg		2021-06-03 17:11:35	2021-06-03 17:11:35		NO		IN FOCUS
181605750	https://volunteer.ala.org.au/validate/task/181605750	Valid		system	Tile_025-044-000_0-000.jpg		2021-06-03 17:12:01	2021-06-03 17:12:01		NO		IN FOCUS
181605750	https://volunteer.ala.org.au/validate/task/181605750	Valid		system	Tile_025-044-000_0-000.jpg		2021-06-03 17:11:56	2021-06-03 17:12:01		NO		IN FOCUS
181605750	https://volunteer.ala.org.au/validate/task/181605750	Valid		system	Tile_025-044-000_0-000.jpg			2021-06-03 17:12:01		NO		IN FOCUS
181605750	https://volunteer.ala.org.au/validate/task/181605750	Valid		system	Tile_025-044-000_0-000.jpg		2021-06-03 15:58:33	2021-06-03 17:12:01		NO		IN FOCUS
181605751	https://volunteer.ala.org.au/validate/task/181605751	Valid		system	Tile_025-045-000_0-000.jpg		2021-06-03 15:58:45	2021-06-03 17:13:00		NO		IN FOCUS
181605751	https://volunteer.ala.org.au/validate/task/181605751	Valid		system	Tile_025-045-000_0-000.jpg		2021-06-03 17:12:22	2021-06-03 17:13:00		NO		IN FOCUS
181605751	https://volunteer.ala.org.au/validate/task/181605751	Valid		system	Tile_025-045-000_0-000.jpg			2021-06-03 17:13:00		NO		IN FOCUS
181605751	https://volunteer.ala.org.au/validate/task/181605751	Valid		system	Tile_025-045-000_0-000.jpg		2021-06-03 17:13:00	2021-06-03 17:13:00		NO		IN FOCUS
181605753	https://volunteer.ala.org.au/validate/task/181605753	Valid		system	Tile_025-047-000_0-000.jpg		2021-06-02 22:06:18	2021-06-03 17:13:06		NO		IN FOCUS
181605753	https://volunteer.ala.org.au/validate/task/181605753	Valid		system	Tile_025-047-000_0-000.jpg		2021-06-03 15:59:06	2021-06-03 17:13:06		NO		IN FOCUS
181605753	https://volunteer.ala.org.au/validate/task/181605753	Valid		system	Tile_025-047-000_0-000.jpg		2021-06-03 17:13:06	2021-06-03 17:13:06		NO		IN FOCUS
181605753	https://volunteer.ala.org.au/validate/task/181605753	Valid		system	Tile_025-047-000_0-000.jpg			2021-06-03 17:13:06		NO		IN FOCUS
181605752	https://volunteer.ala.org.au/validate/task/181605752	Valid		system	Tile_025-046-000_0-000.jpg		2021-06-03 17:12:44	2021-06-03 17:13:19		NO		IN FOCUS
181605752	https://volunteer.ala.org.au/validate/task/181605752	Valid		system	Tile_025-046-000_0-000.jpg		2021-06-03 17:13:19	2021-06-03 17:13:19		NO		IN FOCUS
181605752	https://volunteer.ala.org.au/validate/task/181605752	Valid		system	Tile_025-046-000_0-000.jpg		2021-06-03 15:58:55	2021-06-03 17:13:19		NO		IN FOCUS
181605752	https://volunteer.ala.org.au/validate/task/181605752	Valid		system	Tile_025-046-000_0-000.jpg			2021-06-03 17:13:19		NO		IN FOCUS
181605754	https://volunteer.ala.org.au/validate/task/181605754	Valid		system	Tile_025-048-000_0-000.jpg		2021-06-02 22:06:29	2021-06-03 17:13:53		NO		IN FOCUS
181605754	https://volunteer.ala.org.au/validate/task/181605754	Valid		system	Tile_025-048-000_0-000.jpg			2021-06-03 17:13:53		NO		IN FOCUS
181605754	https://volunteer.ala.org.au/validate/task/181605754	Valid		system	Tile_025-048-000_0-000.jpg		2021-06-03 17:14:12	2021-06-03 17:13:53		NO		IN FOCUS
181605754	https://volunteer.ala.org.au/validate/task/181605754	Valid		system	Tile_025-048-000_0-000.jpg		2021-06-03 15:59:17	2021-06-03 17:13:53		NO		IN FOCUS
181605754	https://volunteer.ala.org.au/validate/task/181605754	Valid		system	Tile_025-048-000_0-000.jpg		2021-06-03 17:13:53	2021-06-03 17:13:53		NO		IN FOCUS
181605756	https://volunteer.ala.org.au/validate/task/181605756	Valid		system	Tile_025-050-000_0-000.jpg		2021-06-02 22:06:44	2021-06-03 17:15:03		NO		IN FOCUS
181605756	https://volunteer.ala.org.au/validate/task/181605756	Valid		system	Tile_025-050-000_0-000.jpg			2021-06-03 17:15:03		NO		IN FOCUS
181605756	https://volunteer.ala.org.au/validate/task/181605756	Valid		system	Tile_025-050-000_0-000.jpg		2021-06-03 17:15:03	2021-06-03 17:15:03		NO		IN FOCUS
181605756	https://volunteer.ala.org.au/validate/task/181605756	Valid		system	Tile_025-050-000_0-000.jpg		2021-06-03 15:59:39	2021-06-03 17:15:03		NO		IN FOCUS
181605755	https://volunteer.ala.org.au/validate/task/181605755	Valid		system	Tile_025-049-000_0-000.jpg		2021-06-03 15:59:27	2021-06-03 17:15:14		NO		IN FOCUS
181605755	https://volunteer.ala.org.au/validate/task/181605755	Valid		system	Tile_025-049-000_0-000.jpg		2021-06-03 17:14:40	2021-06-03 17:15:14		NO		IN FOCUS
181605755	https://volunteer.ala.org.au/validate/task/181605755	Valid		system	Tile_025-049-000_0-000.jpg			2021-06-03 17:15:14		NO		IN FOCUS
181605755	https://volunteer.ala.org.au/validate/task/181605755	Valid		system	Tile_025-049-000_0-000.jpg		2021-06-03 17:15:14	2021-06-03 17:15:14		NO		IN FOCUS
181605757	https://volunteer.ala.org.au/validate/task/181605757	Valid		system	Tile_025-051-000_0-000.jpg		2021-06-03 15:59:51	2021-06-03 17:15:57		NO		IN FOCUS
181605757	https://volunteer.ala.org.au/validate/task/181605757	Valid		system	Tile_025-051-000_0-000.jpg		2021-06-03 17:15:23	2021-06-03 17:15:57		NO		IN FOCUS
181605757	https://volunteer.ala.org.au/validate/task/181605757	Valid		system	Tile_025-051-000_0-000.jpg			2021-06-03 17:15:57		NO		IN FOCUS
181605757	https://volunteer.ala.org.au/validate/task/181605757	Valid		system	Tile_025-051-000_0-000.jpg		2021-06-03 17:15:57	2021-06-03 17:15:57		NO		IN FOCUS
181605759	https://volunteer.ala.org.au/validate/task/181605759	Valid		system	Tile_025-053-000_0-000.jpg			2021-06-03 17:16:29		NO		IN FOCUS
181605759	https://volunteer.ala.org.au/validate/task/181605759	Valid		system	Tile_025-053-000_0-000.jpg		2021-06-03 16:00:39	2021-06-03 17:16:29		NO		IN FOCUS
181605759	https://volunteer.ala.org.au/validate/task/181605759	Valid		system	Tile_025-053-000_0-000.jpg		2021-06-03 17:16:29	2021-06-03 17:16:29		NO		IN FOCUS
181605759	https://volunteer.ala.org.au/validate/task/181605759	Valid		system	Tile_025-053-000_0-000.jpg		2021-06-02 22:07:07	2021-06-03 17:16:29		NO		IN FOCUS
181605760	https://volunteer.ala.org.au/validate/task/181605760	Valid		system	Tile_025-054-000_0-000.jpg		2021-06-02 22:07:15	2021-06-03 17:16:53		NO		IN FOCUS
181605760	https://volunteer.ala.org.au/validate/task/181605760	Valid		system	Tile_025-054-000_0-000.jpg			2021-06-03 17:16:53		NO		IN FOCUS
181605760	https://volunteer.ala.org.au/validate/task/181605760	Valid		system	Tile_025-054-000_0-000.jpg		2021-06-03 17:16:53	2021-06-03 17:16:53		NO		IN FOCUS
181605760	https://volunteer.ala.org.au/validate/task/181605760	Valid		system	Tile_025-054-000_0-000.jpg		2021-06-03 16:00:59	2021-06-03 17:16:53		NO		IN FOCUS
181605761	https://volunteer.ala.org.au/validate/task/181605761	Valid		system	Tile_025-055-000_0-000.jpg			2021-06-03 17:18:16		NO		IN FOCUS
181605761	https://volunteer.ala.org.au/validate/task/181605761	Valid		system	Tile_025-055-000_0-000.jpg		2021-06-03 17:18:16	2021-06-03 17:18:16		NO		IN FOCUS
181605761	https://volunteer.ala.org.au/validate/task/181605761	Valid		system	Tile_025-055-000_0-000.jpg		2021-06-03 17:17:41	2021-06-03 17:18:16		NO		IN FOCUS
181605761	https://volunteer.ala.org.au/validate/task/181605761	Valid		system	Tile_025-055-000_0-000.jpg		2021-06-03 16:01:15	2021-06-03 17:18:16		NO		IN FOCUS
181605762	https://volunteer.ala.org.au/validate/task/181605762	Valid		system	Tile_025-056-000_0-000.jpg		2021-06-03 16:01:26	2021-06-03 17:18:50		NO		IN FOCUS
181605762	https://volunteer.ala.org.au/validate/task/181605762	Valid		system	Tile_025-056-000_0-000.jpg			2021-06-03 17:18:50		NO		IN FOCUS
181605762	https://volunteer.ala.org.au/validate/task/181605762	Valid		system	Tile_025-056-000_0-000.jpg		2021-06-03 17:18:45	2021-06-03 17:18:50				IN FOCUS
181605762	https://volunteer.ala.org.au/validate/task/181605762	Valid		system	Tile_025-056-000_0-000.jpg		2021-06-03 17:18:50	2021-06-03 17:18:50		NO		IN FOCUS
181605762	https://volunteer.ala.org.au/validate/task/181605762	Valid		system	Tile_025-056-000_0-000.jpg		2021-06-02 22:07:36	2021-06-03 17:18:50		NO		IN FOCUS
181605763	https://volunteer.ala.org.au/validate/task/181605763	Valid		system	Tile_025-057-000_0-000.jpg		2021-06-03 17:19:14	2021-06-03 17:19:14		NO		IN FOCUS
181605763	https://volunteer.ala.org.au/validate/task/181605763	Valid		system	Tile_025-057-000_0-000.jpg		2021-06-03 16:01:39	2021-06-03 17:19:14		NO		IN FOCUS
181605763	https://volunteer.ala.org.au/validate/task/181605763	Valid		system	Tile_025-057-000_0-000.jpg		2021-06-03 17:19:03	2021-06-03 17:19:14		NO		IN FOCUS
181605763	https://volunteer.ala.org.au/validate/task/181605763	Valid		system	Tile_025-057-000_0-000.jpg			2021-06-03 17:19:14		NO		IN FOCUS
181605764	https://volunteer.ala.org.au/validate/task/181605764	Valid		system	Tile_025-058-000_0-000.jpg		2021-06-03 17:19:43	2021-06-03 17:19:43		NO		IN FOCUS
181605764	https://volunteer.ala.org.au/validate/task/181605764	Valid		system	Tile_025-058-000_0-000.jpg			2021-06-03 17:19:43		NO		IN FOCUS
181605764	https://volunteer.ala.org.au/validate/task/181605764	Valid		system	Tile_025-058-000_0-000.jpg		2021-06-03 16:01:48	2021-06-03 17:19:43		NO		IN FOCUS
181605764	https://volunteer.ala.org.au/validate/task/181605764	Valid		system	Tile_025-058-000_0-000.jpg		2021-06-03 17:20:24	2021-06-03 17:19:43		NO		IN FOCUS
181605764	https://volunteer.ala.org.au/validate/task/181605764	Valid		system	Tile_025-058-000_0-000.jpg		2021-06-02 22:07:58	2021-06-03 17:19:43		NO		IN FOCUS
181605766	https://volunteer.ala.org.au/validate/task/181605766	Valid		system	Tile_025-060-000_0-000.jpg			2021-06-03 17:23:13		NO		IN FOCUS
181605766	https://volunteer.ala.org.au/validate/task/181605766	Valid		system	Tile_025-060-000_0-000.jpg		2021-06-03 17:23:13	2021-06-03 17:23:13		NO		IN FOCUS
181605766	https://volunteer.ala.org.au/validate/task/181605766	Valid		system	Tile_025-060-000_0-000.jpg		2021-06-03 16:02:16	2021-06-03 17:23:13		NO		IN FOCUS
181605766	https://volunteer.ala.org.au/validate/task/181605766	Valid		system	Tile_025-060-000_0-000.jpg		2021-06-03 17:22:04	2021-06-03 17:23:13		NO		IN FOCUS
181605768	https://volunteer.ala.org.au/validate/task/181605768	Valid		system	Tile_026-002-000_0-000.jpg		2021-06-03 17:23:32	2021-06-03 17:23:32		NO		IN FOCUS
181605768	https://volunteer.ala.org.au/validate/task/181605768	Valid		system	Tile_026-002-000_0-000.jpg		2021-06-02 22:09:31	2021-06-03 17:23:32		NO		IN FOCUS
181605768	https://volunteer.ala.org.au/validate/task/181605768	Valid		system	Tile_026-002-000_0-000.jpg			2021-06-03 17:23:32		NO		IN FOCUS
181605768	https://volunteer.ala.org.au/validate/task/181605768	Valid		system	Tile_026-002-000_0-000.jpg		2021-06-03 16:02:35	2021-06-03 17:23:32		NO		IN FOCUS
181605769	https://volunteer.ala.org.au/validate/task/181605769	Valid		system	Tile_026-003-000_0-000.jpg			2021-06-03 17:24:10		NO		IN FOCUS
181605769	https://volunteer.ala.org.au/validate/task/181605769	Valid		system	Tile_026-003-000_0-000.jpg		2021-06-03 17:24:10	2021-06-03 17:24:10		NO		IN FOCUS
181605769	https://volunteer.ala.org.au/validate/task/181605769	Valid		system	Tile_026-003-000_0-000.jpg		2021-06-03 16:02:47	2021-06-03 17:24:10		NO		IN FOCUS
181605769	https://volunteer.ala.org.au/validate/task/181605769	Valid		system	Tile_026-003-000_0-000.jpg		2021-06-02 22:09:46	2021-06-03 17:24:10		NO		IN FOCUS
181605771	https://volunteer.ala.org.au/validate/task/181605771	Valid		system	Tile_026-005-000_0-000.jpg		2021-06-03 17:25:17	2021-06-03 17:25:50		NO		IN FOCUS
181605771	https://volunteer.ala.org.au/validate/task/181605771	Valid		system	Tile_026-005-000_0-000.jpg		2021-06-03 17:25:50	2021-06-03 17:25:50		NO		IN FOCUS
181605771	https://volunteer.ala.org.au/validate/task/181605771	Valid		system	Tile_026-005-000_0-000.jpg			2021-06-03 17:25:50		NO		IN FOCUS
181605771	https://volunteer.ala.org.au/validate/task/181605771	Valid		system	Tile_026-005-000_0-000.jpg		2021-06-03 16:03:12	2021-06-03 17:25:50		NO		IN FOCUS
181605772	https://volunteer.ala.org.au/validate/task/181605772	Valid		system	Tile_026-006-000_0-000.jpg		2021-06-03 16:03:23	2021-06-03 17:26:25		NO		IN FOCUS
181605772	https://volunteer.ala.org.au/validate/task/181605772	Valid		system	Tile_026-006-000_0-000.jpg		2021-06-03 17:26:25	2021-06-03 17:26:25		NO		IN FOCUS
181605772	https://volunteer.ala.org.au/validate/task/181605772	Valid		system	Tile_026-006-000_0-000.jpg		2021-06-03 17:25:56	2021-06-03 17:26:25		NO		IN FOCUS
181605772	https://volunteer.ala.org.au/validate/task/181605772	Valid		system	Tile_026-006-000_0-000.jpg			2021-06-03 17:26:25		NO		IN FOCUS
181605773	https://volunteer.ala.org.au/validate/task/181605773	Valid		system	Tile_026-007-000_0-000.jpg			2021-06-03 17:27:12		NO		IN FOCUS
181605773	https://volunteer.ala.org.au/validate/task/181605773	Valid		system	Tile_026-007-000_0-000.jpg		2021-06-03 17:26:46	2021-06-03 17:27:12		NO		IN FOCUS
181605773	https://volunteer.ala.org.au/validate/task/181605773	Valid		system	Tile_026-007-000_0-000.jpg		2021-06-03 17:27:11	2021-06-03 17:27:12		NO		IN FOCUS
181605773	https://volunteer.ala.org.au/validate/task/181605773	Valid		system	Tile_026-007-000_0-000.jpg		2021-06-03 16:03:35	2021-06-03 17:27:12		NO		IN FOCUS
181605774	https://volunteer.ala.org.au/validate/task/181605774	Valid		system	Tile_026-008-000_0-000.jpg		2021-06-02 22:10:43	2021-06-03 17:27:28		NO		IN FOCUS
181605774	https://volunteer.ala.org.au/validate/task/181605774	Valid		system	Tile_026-008-000_0-000.jpg			2021-06-03 17:27:28		NO		IN FOCUS
181605774	https://volunteer.ala.org.au/validate/task/181605774	Valid		system	Tile_026-008-000_0-000.jpg		2021-06-03 17:27:28	2021-06-03 17:27:28		NO		IN FOCUS
181605774	https://volunteer.ala.org.au/validate/task/181605774	Valid		system	Tile_026-008-000_0-000.jpg		2021-06-03 17:28:02	2021-06-03 17:27:28		NO		IN FOCUS
181605774	https://volunteer.ala.org.au/validate/task/181605774	Valid		system	Tile_026-008-000_0-000.jpg		2021-06-03 16:03:47	2021-06-03 17:27:28		NO		IN FOCUS
181605775	https://volunteer.ala.org.au/validate/task/181605775	Valid		system	Tile_026-009-000_0-000.jpg		2021-06-03 17:29:03	2021-06-03 17:29:04		NO		IN FOCUS
181605775	https://volunteer.ala.org.au/validate/task/181605775	Valid		system	Tile_026-009-000_0-000.jpg		2021-06-03 16:03:58	2021-06-03 17:29:04		NO		IN FOCUS
181605775	https://volunteer.ala.org.au/validate/task/181605775	Valid		system	Tile_026-009-000_0-000.jpg			2021-06-03 17:29:04		NO		IN FOCUS
181605775	https://volunteer.ala.org.au/validate/task/181605775	Valid		system	Tile_026-009-000_0-000.jpg		2021-06-03 17:27:56	2021-06-03 17:29:04		NO		IN FOCUS
181605778	https://volunteer.ala.org.au/validate/task/181605778	Valid		system	Tile_026-012-000_0-000.jpg			2021-06-03 17:30:22		NO		IN FOCUS
181605778	https://volunteer.ala.org.au/validate/task/181605778	Valid		system	Tile_026-012-000_0-000.jpg		2021-06-03 17:30:22	2021-06-03 17:30:22		NO		IN FOCUS
181605778	https://volunteer.ala.org.au/validate/task/181605778	Valid		system	Tile_026-012-000_0-000.jpg		2021-06-03 16:04:29	2021-06-03 17:30:22		NO		IN FOCUS
181605778	https://volunteer.ala.org.au/validate/task/181605778	Valid		system	Tile_026-012-000_0-000.jpg		2021-06-02 22:11:09	2021-06-03 17:30:22		NO		IN FOCUS
181605781	https://volunteer.ala.org.au/validate/task/181605781	Valid		system	Tile_026-015-000_0-000.jpg		2021-06-03 17:32:52	2021-06-03 17:32:53		NO		IN FOCUS
181605781	https://volunteer.ala.org.au/validate/task/181605781	Valid		system	Tile_026-015-000_0-000.jpg		2021-06-03 16:05:04	2021-06-03 17:32:53		NO		IN FOCUS
181605781	https://volunteer.ala.org.au/validate/task/181605781	Valid		system	Tile_026-015-000_0-000.jpg			2021-06-03 17:32:53		NO		IN FOCUS
181605781	https://volunteer.ala.org.au/validate/task/181605781	Valid		system	Tile_026-015-000_0-000.jpg		2021-06-02 22:11:45	2021-06-03 17:32:53		NO		IN FOCUS
181605784	https://volunteer.ala.org.au/validate/task/181605784	Valid		system	Tile_026-018-000_0-000.jpg		2021-06-03 16:05:44	2021-06-03 17:34:48		NO		IN FOCUS
181605784	https://volunteer.ala.org.au/validate/task/181605784	Valid		system	Tile_026-018-000_0-000.jpg		2021-06-03 17:34:48	2021-06-03 17:34:48		NO		IN FOCUS
181605784	https://volunteer.ala.org.au/validate/task/181605784	Valid		system	Tile_026-018-000_0-000.jpg			2021-06-03 17:34:48		NO		IN FOCUS
181605784	https://volunteer.ala.org.au/validate/task/181605784	Valid		system	Tile_026-018-000_0-000.jpg		2021-06-02 22:12:15	2021-06-03 17:34:48		NO		IN FOCUS
181605785	https://volunteer.ala.org.au/validate/task/181605785	Valid		system	Tile_026-019-000_0-000.jpg		2021-06-03 16:11:35	2021-06-03 17:35:13		NO		IN FOCUS
181605785	https://volunteer.ala.org.au/validate/task/181605785	Valid		system	Tile_026-019-000_0-000.jpg		2021-06-03 17:35:13	2021-06-03 17:35:13		NO		IN FOCUS
181605785	https://volunteer.ala.org.au/validate/task/181605785	Valid		system	Tile_026-019-000_0-000.jpg			2021-06-03 17:35:13		NO		IN FOCUS
181605785	https://volunteer.ala.org.au/validate/task/181605785	Valid		system	Tile_026-019-000_0-000.jpg		2021-06-02 22:12:24	2021-06-03 17:35:13		NO		IN FOCUS
181605786	https://volunteer.ala.org.au/validate/task/181605786	Valid		system	Tile_026-020-000_0-000.jpg			2021-06-03 17:35:31		NO		IN FOCUS
181605786	https://volunteer.ala.org.au/validate/task/181605786	Valid		system	Tile_026-020-000_0-000.jpg		2021-06-03 17:35:31	2021-06-03 17:35:31		NO		IN FOCUS
181605786	https://volunteer.ala.org.au/validate/task/181605786	Valid		system	Tile_026-020-000_0-000.jpg		2021-06-03 16:11:48	2021-06-03 17:35:31		NO		IN FOCUS
181605786	https://volunteer.ala.org.au/validate/task/181605786	Valid		system	Tile_026-020-000_0-000.jpg		2021-06-02 22:16:12	2021-06-03 17:35:31		NO		IN FOCUS
181605789	https://volunteer.ala.org.au/validate/task/181605789	Valid		system	Tile_026-023-000_0-000.jpg		2021-06-02 22:16:32	2021-06-03 17:36:06		NO		IN FOCUS
181605789	https://volunteer.ala.org.au/validate/task/181605789	Valid		system	Tile_026-023-000_0-000.jpg		2021-06-03 17:36:06	2021-06-03 17:36:06		NO		IN FOCUS
181605789	https://volunteer.ala.org.au/validate/task/181605789	Valid		system	Tile_026-023-000_0-000.jpg			2021-06-03 17:36:06		NO		IN FOCUS
181605789	https://volunteer.ala.org.au/validate/task/181605789	Valid		system	Tile_026-023-000_0-000.jpg		2021-06-03 16:12:23	2021-06-03 17:36:06		NO		IN FOCUS
181605790	https://volunteer.ala.org.au/validate/task/181605790	Valid		system	Tile_026-024-000_0-000.jpg			2021-06-03 17:36:21		NO		IN FOCUS
181605790	https://volunteer.ala.org.au/validate/task/181605790	Valid		system	Tile_026-024-000_0-000.jpg		2021-06-03 17:36:20	2021-06-03 17:36:21		NO		IN FOCUS
181605790	https://volunteer.ala.org.au/validate/task/181605790	Valid		system	Tile_026-024-000_0-000.jpg		2021-06-03 16:12:34	2021-06-03 17:36:21		NO		IN FOCUS
181605790	https://volunteer.ala.org.au/validate/task/181605790	Valid		system	Tile_026-024-000_0-000.jpg		2021-06-02 22:16:47	2021-06-03 17:36:21		NO		IN FOCUS
181605791	https://volunteer.ala.org.au/validate/task/181605791	Valid		system	Tile_026-025-000_0-000.jpg		2021-06-02 22:17:04	2021-06-03 17:36:41		NO		IN FOCUS
181605791	https://volunteer.ala.org.au/validate/task/181605791	Valid		system	Tile_026-025-000_0-000.jpg		2021-06-03 16:13:26	2021-06-03 17:36:41		NO		IN FOCUS
181605791	https://volunteer.ala.org.au/validate/task/181605791	Valid		system	Tile_026-025-000_0-000.jpg		2021-06-03 17:36:41	2021-06-03 17:36:41		NO		IN FOCUS
181605791	https://volunteer.ala.org.au/validate/task/181605791	Valid		system	Tile_026-025-000_0-000.jpg			2021-06-03 17:36:41		NO		IN FOCUS
181605776	https://volunteer.ala.org.au/validate/task/181605776	Valid		system	Tile_026-010-000_0-000.jpg			2021-06-03 17:37:49		NO		IN FOCUS
181605776	https://volunteer.ala.org.au/validate/task/181605776	Valid		system	Tile_026-010-000_0-000.jpg		2021-06-03 17:37:49	2021-06-03 17:37:49		NO		IN FOCUS
181605776	https://volunteer.ala.org.au/validate/task/181605776	Valid		system	Tile_026-010-000_0-000.jpg		2021-06-03 16:04:08	2021-06-03 17:37:49		NO		IN FOCUS
181605776	https://volunteer.ala.org.au/validate/task/181605776	Valid		system	Tile_026-010-000_0-000.jpg		2021-06-03 17:28:42	2021-06-03 17:37:49		NO		IN FOCUS
181605777	https://volunteer.ala.org.au/validate/task/181605777	Valid		system	Tile_026-011-000_0-000.jpg		2021-06-03 16:04:19	2021-06-03 17:38:07		NO		IN FOCUS
181605777	https://volunteer.ala.org.au/validate/task/181605777	Valid		system	Tile_026-011-000_0-000.jpg		2021-06-03 17:38:07	2021-06-03 17:38:07		NO		IN FOCUS
181605777	https://volunteer.ala.org.au/validate/task/181605777	Valid		system	Tile_026-011-000_0-000.jpg		2021-06-03 17:29:03	2021-06-03 17:38:07		NO		IN FOCUS
181605777	https://volunteer.ala.org.au/validate/task/181605777	Valid		system	Tile_026-011-000_0-000.jpg			2021-06-03 17:38:07		NO		IN FOCUS
181605780	https://volunteer.ala.org.au/validate/task/181605780	Valid		system	Tile_026-014-000_0-000.jpg		2021-06-03 17:32:12	2021-06-03 17:38:28		NO		IN FOCUS
181605780	https://volunteer.ala.org.au/validate/task/181605780	Valid		system	Tile_026-014-000_0-000.jpg		2021-06-03 16:04:52	2021-06-03 17:38:28		NO		IN FOCUS
181605780	https://volunteer.ala.org.au/validate/task/181605780	Valid		system	Tile_026-014-000_0-000.jpg		2021-06-03 17:38:28	2021-06-03 17:38:28		NO		IN FOCUS
181605780	https://volunteer.ala.org.au/validate/task/181605780	Valid		system	Tile_026-014-000_0-000.jpg			2021-06-03 17:38:28		NO		IN FOCUS
181605798	https://volunteer.ala.org.au/validate/task/181605798	Valid		system	Tile_026-032-000_0-000.jpg		2021-06-02 22:18:06	2021-06-03 17:39:36		NO		IN FOCUS
181605798	https://volunteer.ala.org.au/validate/task/181605798	Valid		system	Tile_026-032-000_0-000.jpg		2021-06-03 16:15:15	2021-06-03 17:39:36		NO		IN FOCUS
181605798	https://volunteer.ala.org.au/validate/task/181605798	Valid		system	Tile_026-032-000_0-000.jpg		2021-06-03 17:39:36	2021-06-03 17:39:36		NO		IN FOCUS
181605798	https://volunteer.ala.org.au/validate/task/181605798	Valid		system	Tile_026-032-000_0-000.jpg			2021-06-03 17:39:36		NO		IN FOCUS
181605797	https://volunteer.ala.org.au/validate/task/181605797	Valid		system	Tile_026-031-000_0-000.jpg		2021-06-03 17:42:05	2021-06-03 17:42:06		NO		IN FOCUS
181605797	https://volunteer.ala.org.au/validate/task/181605797	Valid		system	Tile_026-031-000_0-000.jpg			2021-06-03 17:42:06		NO		IN FOCUS
181605797	https://volunteer.ala.org.au/validate/task/181605797	Valid		system	Tile_026-031-000_0-000.jpg		2021-06-03 17:39:20	2021-06-03 17:42:06		NO		IN FOCUS
181605797	https://volunteer.ala.org.au/validate/task/181605797	Valid		system	Tile_026-031-000_0-000.jpg		2021-06-03 16:15:05	2021-06-03 17:42:06		NO		IN FOCUS
181605799	https://volunteer.ala.org.au/validate/task/181605799	Valid		system	Tile_026-033-000_0-000.jpg		2021-06-03 17:42:35	2021-06-03 17:42:35		NO		IN FOCUS
181605799	https://volunteer.ala.org.au/validate/task/181605799	Valid		system	Tile_026-033-000_0-000.jpg			2021-06-03 17:42:35		NO		IN FOCUS
181605799	https://volunteer.ala.org.au/validate/task/181605799	Valid		system	Tile_026-033-000_0-000.jpg		2021-06-02 22:18:21	2021-06-03 17:42:35		NO		IN FOCUS
181605799	https://volunteer.ala.org.au/validate/task/181605799	Valid		system	Tile_026-033-000_0-000.jpg		2021-06-03 16:15:26	2021-06-03 17:42:35		NO		IN FOCUS
181605801	https://volunteer.ala.org.au/validate/task/181605801	Valid		system	Tile_026-035-000_0-000.jpg		2021-06-03 17:40:01	2021-06-03 17:43:08		NO		IN FOCUS
181605801	https://volunteer.ala.org.au/validate/task/181605801	Valid		system	Tile_026-035-000_0-000.jpg		2021-06-03 16:15:46	2021-06-03 17:43:08		NO		IN FOCUS
181605801	https://volunteer.ala.org.au/validate/task/181605801	Valid		system	Tile_026-035-000_0-000.jpg		2021-06-03 17:43:08	2021-06-03 17:43:08		NO		IN FOCUS
181605801	https://volunteer.ala.org.au/validate/task/181605801	Valid		system	Tile_026-035-000_0-000.jpg			2021-06-03 17:43:08		NO		IN FOCUS
181605809	https://volunteer.ala.org.au/validate/task/181605809	Valid		system	Tile_026-043-000_0-000.jpg		2021-06-02 22:20:00	2021-06-03 17:44:46		NO		IN FOCUS
181605809	https://volunteer.ala.org.au/validate/task/181605809	Valid		system	Tile_026-043-000_0-000.jpg		2021-06-03 16:18:10	2021-06-03 17:44:46		NO		IN FOCUS
181605809	https://volunteer.ala.org.au/validate/task/181605809	Valid		system	Tile_026-043-000_0-000.jpg			2021-06-03 17:44:46		NO		IN FOCUS
181605809	https://volunteer.ala.org.au/validate/task/181605809	Valid		system	Tile_026-043-000_0-000.jpg		2021-06-03 17:44:46	2021-06-03 17:44:46		NO		IN FOCUS
181605810	https://volunteer.ala.org.au/validate/task/181605810	Valid		system	Tile_026-044-000_0-000.jpg		2021-06-03 17:45:01	2021-06-03 17:45:01		NO		IN FOCUS
181605810	https://volunteer.ala.org.au/validate/task/181605810	Valid		system	Tile_026-044-000_0-000.jpg		2021-06-02 22:20:09	2021-06-03 17:45:01		NO		IN FOCUS
181605810	https://volunteer.ala.org.au/validate/task/181605810	Valid		system	Tile_026-044-000_0-000.jpg			2021-06-03 17:45:01		NO		IN FOCUS
181605810	https://volunteer.ala.org.au/validate/task/181605810	Valid		system	Tile_026-044-000_0-000.jpg		2021-06-03 16:18:25	2021-06-03 17:45:01		NO		IN FOCUS
181605814	https://volunteer.ala.org.au/validate/task/181605814	Valid		system	Tile_026-048-000_0-000.jpg		2021-06-03 16:28:47	2021-06-03 17:45:53		NO		IN FOCUS
181605814	https://volunteer.ala.org.au/validate/task/181605814	Valid		system	Tile_026-048-000_0-000.jpg		2021-06-02 22:20:37	2021-06-03 17:45:53		NO		IN FOCUS
181605814	https://volunteer.ala.org.au/validate/task/181605814	Valid		system	Tile_026-048-000_0-000.jpg		2021-06-03 17:45:52	2021-06-03 17:45:53		NO		IN FOCUS
181605814	https://volunteer.ala.org.au/validate/task/181605814	Valid		system	Tile_026-048-000_0-000.jpg			2021-06-03 17:45:53		NO		IN FOCUS
181605815	https://volunteer.ala.org.au/validate/task/181605815	Valid		system	Tile_026-049-000_0-000.jpg		2021-06-03 17:46:09	2021-06-03 17:46:09		NO		IN FOCUS
181605815	https://volunteer.ala.org.au/validate/task/181605815	Valid		system	Tile_026-049-000_0-000.jpg			2021-06-03 17:46:09		NO		IN FOCUS
181605815	https://volunteer.ala.org.au/validate/task/181605815	Valid		system	Tile_026-049-000_0-000.jpg		2021-06-03 16:28:57	2021-06-03 17:46:09		NO		IN FOCUS
181605815	https://volunteer.ala.org.au/validate/task/181605815	Valid		system	Tile_026-049-000_0-000.jpg		2021-06-02 22:20:49	2021-06-03 17:46:09		NO		IN FOCUS
181605819	https://volunteer.ala.org.au/validate/task/181605819	Valid		system	Tile_026-053-000_0-000.jpg		2021-06-02 22:21:21	2021-06-03 17:46:58		NO		IN FOCUS
181605819	https://volunteer.ala.org.au/validate/task/181605819	Valid		system	Tile_026-053-000_0-000.jpg		2021-06-03 17:46:58	2021-06-03 17:46:58		NO		IN FOCUS
181605819	https://volunteer.ala.org.au/validate/task/181605819	Valid		system	Tile_026-053-000_0-000.jpg		2021-06-03 16:30:30	2021-06-03 17:46:58		NO		IN FOCUS
181605819	https://volunteer.ala.org.au/validate/task/181605819	Valid		system	Tile_026-053-000_0-000.jpg			2021-06-03 17:46:58		NO		IN FOCUS
181605804	https://volunteer.ala.org.au/validate/task/181605804	Valid		system	Tile_026-038-000_0-000.jpg			2021-06-03 20:25:07		NO		IN FOCUS
181605804	https://volunteer.ala.org.au/validate/task/181605804	Valid		system	Tile_026-038-000_0-000.jpg		2021-06-03 20:25:07	2021-06-03 20:25:07		NO		IN FOCUS
181605804	https://volunteer.ala.org.au/validate/task/181605804	Valid		system	Tile_026-038-000_0-000.jpg		2021-06-03 16:16:55	2021-06-03 20:25:07		NO		IN FOCUS
181605804	https://volunteer.ala.org.au/validate/task/181605804	Valid		system	Tile_026-038-000_0-000.jpg		2021-06-03 17:43:41	2021-06-03 20:25:07		NO		IN FOCUS
181605805	https://volunteer.ala.org.au/validate/task/181605805	Valid		system	Tile_026-039-000_0-000.jpg		2021-06-03 17:43:55	2021-06-03 20:25:52		NO		IN FOCUS
181605805	https://volunteer.ala.org.au/validate/task/181605805	Valid		system	Tile_026-039-000_0-000.jpg		2021-06-03 20:25:52	2021-06-03 20:25:52		NO		IN FOCUS
181605805	https://volunteer.ala.org.au/validate/task/181605805	Valid		system	Tile_026-039-000_0-000.jpg			2021-06-03 20:25:52		NO		IN FOCUS
181605805	https://volunteer.ala.org.au/validate/task/181605805	Valid		system	Tile_026-039-000_0-000.jpg		2021-06-03 16:17:10	2021-06-03 20:25:52		NO		IN FOCUS
181605806	https://volunteer.ala.org.au/validate/task/181605806	Valid		system	Tile_026-040-000_0-000.jpg			2021-06-03 20:26:26		NO		IN FOCUS
181605806	https://volunteer.ala.org.au/validate/task/181605806	Valid		system	Tile_026-040-000_0-000.jpg		2021-06-03 20:26:26	2021-06-03 20:26:26		NO		IN FOCUS
181605806	https://volunteer.ala.org.au/validate/task/181605806	Valid		system	Tile_026-040-000_0-000.jpg		2021-06-03 16:17:22	2021-06-03 20:26:26		NO		IN FOCUS
181605806	https://volunteer.ala.org.au/validate/task/181605806	Valid		system	Tile_026-040-000_0-000.jpg		2021-06-03 17:44:07	2021-06-03 20:26:26		NO		IN FOCUS
181605807	https://volunteer.ala.org.au/validate/task/181605807	Valid		system	Tile_026-041-000_0-000.jpg		2021-06-03 16:17:40	2021-06-03 20:27:03		NO		IN FOCUS
181605807	https://volunteer.ala.org.au/validate/task/181605807	Valid		system	Tile_026-041-000_0-000.jpg		2021-06-03 20:27:03	2021-06-03 20:27:03		NO		IN FOCUS
181605807	https://volunteer.ala.org.au/validate/task/181605807	Valid		system	Tile_026-041-000_0-000.jpg			2021-06-03 20:27:03		NO		IN FOCUS
181605807	https://volunteer.ala.org.au/validate/task/181605807	Valid		system	Tile_026-041-000_0-000.jpg		2021-06-03 17:44:22	2021-06-03 20:27:03		NO		IN FOCUS
181605808	https://volunteer.ala.org.au/validate/task/181605808	Valid		system	Tile_026-042-000_0-000.jpg			2021-06-03 20:56:00		NO		IN FOCUS
181605808	https://volunteer.ala.org.au/validate/task/181605808	Valid		system	Tile_026-042-000_0-000.jpg		2021-06-03 20:56:00	2021-06-03 20:56:00		NO		IN FOCUS
181605808	https://volunteer.ala.org.au/validate/task/181605808	Valid		system	Tile_026-042-000_0-000.jpg		2021-06-03 17:44:35	2021-06-03 20:56:00		NO		IN FOCUS
181605808	https://volunteer.ala.org.au/validate/task/181605808	Valid		system	Tile_026-042-000_0-000.jpg		2021-06-03 16:17:52	2021-06-03 20:56:00		NO		IN FOCUS
181605813	https://volunteer.ala.org.au/validate/task/181605813	Valid		system	Tile_026-047-000_0-000.jpg		2021-06-03 17:45:41	2021-06-03 22:10:47		NO		IN FOCUS
181605813	https://volunteer.ala.org.au/validate/task/181605813	Valid		system	Tile_026-047-000_0-000.jpg		2021-06-03 16:28:34	2021-06-03 22:10:47		NO		IN FOCUS
181605813	https://volunteer.ala.org.au/validate/task/181605813	Valid		system	Tile_026-047-000_0-000.jpg			2021-06-03 22:10:47		NO		IN FOCUS
181605813	https://volunteer.ala.org.au/validate/task/181605813	Valid		system	Tile_026-047-000_0-000.jpg		2021-06-03 22:10:46	2021-06-03 22:10:47		NO		IN FOCUS
181605818	https://volunteer.ala.org.au/validate/task/181605818	Valid		system	Tile_026-052-000_0-000.jpg		2021-06-03 16:30:16	2021-06-03 22:17:41		NO		IN FOCUS
181605818	https://volunteer.ala.org.au/validate/task/181605818	Valid		system	Tile_026-052-000_0-000.jpg		2021-06-03 17:46:44	2021-06-03 22:17:41		NO		IN FOCUS
181605818	https://volunteer.ala.org.au/validate/task/181605818	Valid		system	Tile_026-052-000_0-000.jpg			2021-06-03 22:17:41		NO		IN FOCUS
181605818	https://volunteer.ala.org.au/validate/task/181605818	Valid		system	Tile_026-052-000_0-000.jpg		2021-06-03 22:17:41	2021-06-03 22:17:41		NO		IN FOCUS
181605820	https://volunteer.ala.org.au/validate/task/181605820	Valid		system	Tile_026-054-000_0-000.jpg			2021-06-03 22:18:09		NO		IN FOCUS
181605820	https://volunteer.ala.org.au/validate/task/181605820	Valid		system	Tile_026-054-000_0-000.jpg		2021-06-03 17:47:10	2021-06-03 22:18:09		NO		IN FOCUS
181605820	https://volunteer.ala.org.au/validate/task/181605820	Valid		system	Tile_026-054-000_0-000.jpg		2021-06-03 22:18:09	2021-06-03 22:18:09		NO		IN FOCUS
181605820	https://volunteer.ala.org.au/validate/task/181605820	Valid		system	Tile_026-054-000_0-000.jpg		2021-06-02 22:21:31	2021-06-03 22:18:09		NO		IN FOCUS
181605822	https://volunteer.ala.org.au/validate/task/181605822	Valid		system	Tile_026-056-000_0-000.jpg		2021-06-03 17:47:48	2021-06-03 22:19:16		NO		IN FOCUS
181605822	https://volunteer.ala.org.au/validate/task/181605822	Valid		system	Tile_026-056-000_0-000.jpg		2021-06-03 22:19:15	2021-06-03 22:19:16		NO		IN FOCUS
181605822	https://volunteer.ala.org.au/validate/task/181605822	Valid		system	Tile_026-056-000_0-000.jpg			2021-06-03 22:19:16		NO		IN FOCUS
181605822	https://volunteer.ala.org.au/validate/task/181605822	Valid		system	Tile_026-056-000_0-000.jpg		2021-06-02 22:22:30	2021-06-03 22:19:16		NO		IN FOCUS
181605823	https://volunteer.ala.org.au/validate/task/181605823	Valid		system	Tile_026-057-000_0-000.jpg		2021-06-03 17:48:00	2021-06-03 22:19:30		NO		IN FOCUS
181605823	https://volunteer.ala.org.au/validate/task/181605823	Valid		system	Tile_026-057-000_0-000.jpg			2021-06-03 22:19:30		NO		IN FOCUS
181605823	https://volunteer.ala.org.au/validate/task/181605823	Valid		system	Tile_026-057-000_0-000.jpg		2021-06-03 22:19:30	2021-06-03 22:19:30		NO		IN FOCUS
181605823	https://volunteer.ala.org.au/validate/task/181605823	Valid		system	Tile_026-057-000_0-000.jpg		2021-06-02 22:22:40	2021-06-03 22:19:30		NO		IN FOCUS
181605825	https://volunteer.ala.org.au/validate/task/181605825	Valid		system	Tile_026-059-000_0-000.jpg		2021-06-03 17:48:22	2021-06-03 22:20:48		NO		IN FOCUS
181605825	https://volunteer.ala.org.au/validate/task/181605825	Valid		system	Tile_026-059-000_0-000.jpg		2021-06-03 22:20:48	2021-06-03 22:20:48		NO		IN FOCUS
181605825	https://volunteer.ala.org.au/validate/task/181605825	Valid		system	Tile_026-059-000_0-000.jpg			2021-06-03 22:20:48		NO		IN FOCUS
181605825	https://volunteer.ala.org.au/validate/task/181605825	Valid		system	Tile_026-059-000_0-000.jpg		2021-06-02 22:22:57	2021-06-03 22:20:48		NO		IN FOCUS
181605826	https://volunteer.ala.org.au/validate/task/181605826	Valid		system	Tile_026-060-000_0-000.jpg		2021-06-02 22:23:09	2021-06-03 22:21:11		NO		IN FOCUS
181605826	https://volunteer.ala.org.au/validate/task/181605826	Valid		system	Tile_026-060-000_0-000.jpg			2021-06-03 22:21:11		NO		IN FOCUS
181605826	https://volunteer.ala.org.au/validate/task/181605826	Valid		system	Tile_026-060-000_0-000.jpg		2021-06-03 22:21:11	2021-06-03 22:21:11		NO		IN FOCUS
181605826	https://volunteer.ala.org.au/validate/task/181605826	Valid		system	Tile_026-060-000_0-000.jpg		2021-06-03 17:48:36	2021-06-03 22:21:11		NO		IN FOCUS
181605827	https://volunteer.ala.org.au/validate/task/181605827	Valid		system	Tile_027-001-000_0-000.jpg		2021-06-03 17:48:46	2021-06-03 22:21:40		NO		IN FOCUS
181605827	https://volunteer.ala.org.au/validate/task/181605827	Valid		system	Tile_027-001-000_0-000.jpg			2021-06-03 22:21:40		NO		IN FOCUS
181605827	https://volunteer.ala.org.au/validate/task/181605827	Valid		system	Tile_027-001-000_0-000.jpg		2021-06-02 22:23:18	2021-06-03 22:21:40		NO		IN FOCUS
181605827	https://volunteer.ala.org.au/validate/task/181605827	Valid		system	Tile_027-001-000_0-000.jpg		2021-06-03 22:21:40	2021-06-03 22:21:40		NO		IN FOCUS
181605828	https://volunteer.ala.org.au/validate/task/181605828	Valid		system	Tile_027-002-000_0-000.jpg		2021-06-03 22:22:08	2021-06-03 22:22:08		NO		IN FOCUS
181605828	https://volunteer.ala.org.au/validate/task/181605828	Valid		system	Tile_027-002-000_0-000.jpg			2021-06-03 22:22:08		NO		IN FOCUS
181605828	https://volunteer.ala.org.au/validate/task/181605828	Valid		system	Tile_027-002-000_0-000.jpg		2021-06-02 22:23:37	2021-06-03 22:22:08		NO		IN FOCUS
181605828	https://volunteer.ala.org.au/validate/task/181605828	Valid		system	Tile_027-002-000_0-000.jpg		2021-06-03 17:49:00	2021-06-03 22:22:08		NO		IN FOCUS
181605829	https://volunteer.ala.org.au/validate/task/181605829	Valid		system	Tile_027-003-000_0-000.jpg		2021-06-03 22:22:30	2021-06-03 22:22:30		NO		IN FOCUS
181605829	https://volunteer.ala.org.au/validate/task/181605829	Valid		system	Tile_027-003-000_0-000.jpg		2021-06-03 17:52:42	2021-06-03 22:22:30		NO		IN FOCUS
181605829	https://volunteer.ala.org.au/validate/task/181605829	Valid		system	Tile_027-003-000_0-000.jpg			2021-06-03 22:22:30		NO		IN FOCUS
181605829	https://volunteer.ala.org.au/validate/task/181605829	Valid		system	Tile_027-003-000_0-000.jpg		2021-06-02 22:23:50	2021-06-03 22:22:30		NO		IN FOCUS
181605830	https://volunteer.ala.org.au/validate/task/181605830	Valid		system	Tile_027-004-000_0-000.jpg		2021-06-03 22:25:13	2021-06-03 22:25:13		NO		IN FOCUS
181605830	https://volunteer.ala.org.au/validate/task/181605830	Valid		system	Tile_027-004-000_0-000.jpg		2021-06-02 22:24:00	2021-06-03 22:25:13		NO		IN FOCUS
181605830	https://volunteer.ala.org.au/validate/task/181605830	Valid		system	Tile_027-004-000_0-000.jpg			2021-06-03 22:25:13		NO		IN FOCUS
181605830	https://volunteer.ala.org.au/validate/task/181605830	Valid		system	Tile_027-004-000_0-000.jpg		2021-06-03 17:53:08	2021-06-03 22:25:13		NO		IN FOCUS
181605831	https://volunteer.ala.org.au/validate/task/181605831	Valid		system	Tile_027-005-000_0-000.jpg		2021-06-03 17:53:19	2021-06-03 22:25:30		NO		IN FOCUS
181605831	https://volunteer.ala.org.au/validate/task/181605831	Valid		system	Tile_027-005-000_0-000.jpg			2021-06-03 22:25:30		NO		IN FOCUS
181605831	https://volunteer.ala.org.au/validate/task/181605831	Valid		system	Tile_027-005-000_0-000.jpg		2021-06-02 22:24:11	2021-06-03 22:25:30		NO		IN FOCUS
181605831	https://volunteer.ala.org.au/validate/task/181605831	Valid		system	Tile_027-005-000_0-000.jpg		2021-06-03 22:25:30	2021-06-03 22:25:30		NO		IN FOCUS
181605832	https://volunteer.ala.org.au/validate/task/181605832	Valid		system	Tile_027-006-000_0-000.jpg		2021-06-02 22:24:24	2021-06-03 22:26:31		NO		IN FOCUS
181605832	https://volunteer.ala.org.au/validate/task/181605832	Valid		system	Tile_027-006-000_0-000.jpg		2021-06-03 22:26:31	2021-06-03 22:26:31		NO		IN FOCUS
181605832	https://volunteer.ala.org.au/validate/task/181605832	Valid		system	Tile_027-006-000_0-000.jpg			2021-06-03 22:26:31		NO		IN FOCUS
181605832	https://volunteer.ala.org.au/validate/task/181605832	Valid		system	Tile_027-006-000_0-000.jpg		2021-06-03 17:53:36	2021-06-03 22:26:31		NO		IN FOCUS
181605839	https://volunteer.ala.org.au/validate/task/181605839	Valid		system	Tile_027-013-000_0-000.jpg		2021-06-03 17:56:28	2021-06-03 22:32:38		NO		IN FOCUS
181605839	https://volunteer.ala.org.au/validate/task/181605839	Valid		system	Tile_027-013-000_0-000.jpg		2021-06-02 22:25:04	2021-06-03 22:32:38		NO		IN FOCUS
181605839	https://volunteer.ala.org.au/validate/task/181605839	Valid		system	Tile_027-013-000_0-000.jpg		2021-06-03 22:32:38	2021-06-03 22:32:38		NO		IN FOCUS
181605839	https://volunteer.ala.org.au/validate/task/181605839	Valid		system	Tile_027-013-000_0-000.jpg			2021-06-03 22:32:38		NO		IN FOCUS
181605840	https://volunteer.ala.org.au/validate/task/181605840	Valid		system	Tile_027-014-000_0-000.jpg			2021-06-03 22:34:15		NO		IN FOCUS
181605840	https://volunteer.ala.org.au/validate/task/181605840	Valid		system	Tile_027-014-000_0-000.jpg		2021-06-02 22:25:16	2021-06-03 22:34:15		NO		IN FOCUS
181605840	https://volunteer.ala.org.au/validate/task/181605840	Valid		system	Tile_027-014-000_0-000.jpg		2021-06-03 22:34:15	2021-06-03 22:34:15		NO		IN FOCUS
181605840	https://volunteer.ala.org.au/validate/task/181605840	Valid		system	Tile_027-014-000_0-000.jpg		2021-06-03 17:56:42	2021-06-03 22:34:15		NO		IN FOCUS
181605841	https://volunteer.ala.org.au/validate/task/181605841	Valid		system	Tile_027-015-000_0-000.jpg		2021-06-03 17:56:53	2021-06-03 22:34:43		NO		IN FOCUS
181605841	https://volunteer.ala.org.au/validate/task/181605841	Valid		system	Tile_027-015-000_0-000.jpg			2021-06-03 22:34:43		NO		IN FOCUS
181605841	https://volunteer.ala.org.au/validate/task/181605841	Valid		system	Tile_027-015-000_0-000.jpg		2021-06-03 22:34:43	2021-06-03 22:34:43		NO		IN FOCUS
181605841	https://volunteer.ala.org.au/validate/task/181605841	Valid		system	Tile_027-015-000_0-000.jpg		2021-06-02 22:25:27	2021-06-03 22:34:43		NO		IN FOCUS
181605842	https://volunteer.ala.org.au/validate/task/181605842	Valid		system	Tile_027-016-000_0-000.jpg		2021-06-02 22:25:38	2021-06-03 22:34:57		NO		IN FOCUS
181605842	https://volunteer.ala.org.au/validate/task/181605842	Valid		system	Tile_027-016-000_0-000.jpg		2021-06-03 17:57:03	2021-06-03 22:34:57		NO		IN FOCUS
181605842	https://volunteer.ala.org.au/validate/task/181605842	Valid		system	Tile_027-016-000_0-000.jpg			2021-06-03 22:34:57		NO		IN FOCUS
181605842	https://volunteer.ala.org.au/validate/task/181605842	Valid		system	Tile_027-016-000_0-000.jpg		2021-06-03 22:34:57	2021-06-03 22:34:57		NO		IN FOCUS
181605843	https://volunteer.ala.org.au/validate/task/181605843	Valid		system	Tile_027-017-000_0-000.jpg			2021-06-03 22:36:45		NO		IN FOCUS
181605843	https://volunteer.ala.org.au/validate/task/181605843	Valid		system	Tile_027-017-000_0-000.jpg		2021-06-03 22:36:45	2021-06-03 22:36:45		NO		IN FOCUS
181605843	https://volunteer.ala.org.au/validate/task/181605843	Valid		system	Tile_027-017-000_0-000.jpg		2021-06-02 22:25:48	2021-06-03 22:36:45		NO		IN FOCUS
181605843	https://volunteer.ala.org.au/validate/task/181605843	Valid		system	Tile_027-017-000_0-000.jpg		2021-06-03 17:57:16	2021-06-03 22:36:45		NO		IN FOCUS
181605844	https://volunteer.ala.org.au/validate/task/181605844	Valid		system	Tile_027-018-000_0-000.jpg			2021-06-03 22:37:29		NO		IN FOCUS
181605844	https://volunteer.ala.org.au/validate/task/181605844	Valid		system	Tile_027-018-000_0-000.jpg		2021-06-03 17:57:27	2021-06-03 22:37:29		NO		IN FOCUS
181605844	https://volunteer.ala.org.au/validate/task/181605844	Valid		system	Tile_027-018-000_0-000.jpg		2021-06-03 22:37:29	2021-06-03 22:37:29		NO		IN FOCUS
181605844	https://volunteer.ala.org.au/validate/task/181605844	Valid		system	Tile_027-018-000_0-000.jpg		2021-06-02 22:25:58	2021-06-03 22:37:29		NO		IN FOCUS
181605845	https://volunteer.ala.org.au/validate/task/181605845	Valid		system	Tile_027-019-000_0-000.jpg		2021-06-02 22:26:12	2021-06-03 22:39:01		NO		IN FOCUS
181605845	https://volunteer.ala.org.au/validate/task/181605845	Valid		system	Tile_027-019-000_0-000.jpg		2021-06-03 17:57:39	2021-06-03 22:39:01		NO		IN FOCUS
181605845	https://volunteer.ala.org.au/validate/task/181605845	Valid		system	Tile_027-019-000_0-000.jpg			2021-06-03 22:39:01		NO		IN FOCUS
181605845	https://volunteer.ala.org.au/validate/task/181605845	Valid		system	Tile_027-019-000_0-000.jpg		2021-06-03 22:39:01	2021-06-03 22:39:01		NO		IN FOCUS
181605849	https://volunteer.ala.org.au/validate/task/181605849	Valid		system	Tile_027-023-000_0-000.jpg		2021-06-03 17:58:53	2021-06-03 22:41:16		NO		IN FOCUS
181605849	https://volunteer.ala.org.au/validate/task/181605849	Valid		system	Tile_027-023-000_0-000.jpg			2021-06-03 22:41:16		NO		IN FOCUS
181605849	https://volunteer.ala.org.au/validate/task/181605849	Valid		system	Tile_027-023-000_0-000.jpg		2021-06-02 22:26:41	2021-06-03 22:41:16		NO		IN FOCUS
181605849	https://volunteer.ala.org.au/validate/task/181605849	Valid		system	Tile_027-023-000_0-000.jpg		2021-06-03 22:41:16	2021-06-03 22:41:16		NO		IN FOCUS
181605851	https://volunteer.ala.org.au/validate/task/181605851	Valid		system	Tile_027-025-000_0-000.jpg		2021-06-02 22:27:06	2021-06-03 22:42:21		NO		IN FOCUS
181605851	https://volunteer.ala.org.au/validate/task/181605851	Valid		system	Tile_027-025-000_0-000.jpg		2021-06-03 22:42:21	2021-06-03 22:42:21		NO		IN FOCUS
181605851	https://volunteer.ala.org.au/validate/task/181605851	Valid		system	Tile_027-025-000_0-000.jpg			2021-06-03 22:42:21		NO		IN FOCUS
181605851	https://volunteer.ala.org.au/validate/task/181605851	Valid		system	Tile_027-025-000_0-000.jpg		2021-06-03 17:59:26	2021-06-03 22:42:21		NO		IN FOCUS
181605852	https://volunteer.ala.org.au/validate/task/181605852	Valid		system	Tile_027-026-000_0-000.jpg		2021-06-03 17:59:38	2021-06-03 22:43:33		NO		IN FOCUS
181605852	https://volunteer.ala.org.au/validate/task/181605852	Valid		system	Tile_027-026-000_0-000.jpg		2021-06-02 22:27:16	2021-06-03 22:43:33		NO		IN FOCUS
181605852	https://volunteer.ala.org.au/validate/task/181605852	Valid		system	Tile_027-026-000_0-000.jpg		2021-06-03 22:43:33	2021-06-03 22:43:33		NO		IN FOCUS
181605852	https://volunteer.ala.org.au/validate/task/181605852	Valid		system	Tile_027-026-000_0-000.jpg			2021-06-03 22:43:33		NO		IN FOCUS
181605853	https://volunteer.ala.org.au/validate/task/181605853	Valid		system	Tile_027-027-000_0-000.jpg			2021-06-03 22:43:57		NO		IN FOCUS
181605853	https://volunteer.ala.org.au/validate/task/181605853	Valid		system	Tile_027-027-000_0-000.jpg		2021-06-03 22:43:57	2021-06-03 22:43:57		NO		IN FOCUS
181605853	https://volunteer.ala.org.au/validate/task/181605853	Valid		system	Tile_027-027-000_0-000.jpg		2021-06-02 22:27:26	2021-06-03 22:43:57		NO		IN FOCUS
181605853	https://volunteer.ala.org.au/validate/task/181605853	Valid		system	Tile_027-027-000_0-000.jpg		2021-06-03 17:59:48	2021-06-03 22:43:57		NO		IN FOCUS
181605824	https://volunteer.ala.org.au/validate/task/181605824	Valid		system	Tile_026-058-000_0-000.jpg		2021-06-02 22:22:49	2021-06-04 07:14:36		NO		IN FOCUS
181605824	https://volunteer.ala.org.au/validate/task/181605824	Valid		system	Tile_026-058-000_0-000.jpg			2021-06-04 07:14:36		NO		IN FOCUS
181605824	https://volunteer.ala.org.au/validate/task/181605824	Valid		system	Tile_026-058-000_0-000.jpg		2021-06-04 07:14:36	2021-06-04 07:14:36		NO		IN FOCUS
181605824	https://volunteer.ala.org.au/validate/task/181605824	Valid		system	Tile_026-058-000_0-000.jpg		2021-06-03 17:48:11	2021-06-04 07:14:36		NO		IN FOCUS
181605833	https://volunteer.ala.org.au/validate/task/181605833	Valid		system	Tile_027-007-000_0-000.jpg		2021-06-03 17:53:50	2021-06-04 07:14:57		NO		IN FOCUS
181605833	https://volunteer.ala.org.au/validate/task/181605833	Valid		system	Tile_027-007-000_0-000.jpg		2021-06-04 07:14:57	2021-06-04 07:14:57		NO		IN FOCUS
181605833	https://volunteer.ala.org.au/validate/task/181605833	Valid		system	Tile_027-007-000_0-000.jpg			2021-06-04 07:14:57		NO		IN FOCUS
181605833	https://volunteer.ala.org.au/validate/task/181605833	Valid		system	Tile_027-007-000_0-000.jpg		2021-06-03 22:27:24	2021-06-04 07:14:57		NO		IN FOCUS
181605834	https://volunteer.ala.org.au/validate/task/181605834	Valid		system	Tile_027-008-000_0-000.jpg		2021-06-04 07:15:35	2021-06-04 07:15:36		NO		IN FOCUS
181605834	https://volunteer.ala.org.au/validate/task/181605834	Valid		system	Tile_027-008-000_0-000.jpg			2021-06-04 07:15:36		NO		IN FOCUS
181605834	https://volunteer.ala.org.au/validate/task/181605834	Valid		system	Tile_027-008-000_0-000.jpg		2021-06-03 22:29:03	2021-06-04 07:15:36		NO		IN FOCUS
181605834	https://volunteer.ala.org.au/validate/task/181605834	Valid		system	Tile_027-008-000_0-000.jpg		2021-06-03 17:54:13	2021-06-04 07:15:36		NO		IN FOCUS
181605835	https://volunteer.ala.org.au/validate/task/181605835	Valid		system	Tile_027-009-000_0-000.jpg		2021-06-03 17:54:32	2021-06-04 07:16:10		NO		IN FOCUS
181605835	https://volunteer.ala.org.au/validate/task/181605835	Valid		system	Tile_027-009-000_0-000.jpg			2021-06-04 07:16:10		NO		IN FOCUS
181605835	https://volunteer.ala.org.au/validate/task/181605835	Valid		system	Tile_027-009-000_0-000.jpg		2021-06-04 07:16:09	2021-06-04 07:16:10		NO		IN FOCUS
181605835	https://volunteer.ala.org.au/validate/task/181605835	Valid		system	Tile_027-009-000_0-000.jpg		2021-06-03 22:30:23	2021-06-04 07:16:10		NO		IN FOCUS
181605838	https://volunteer.ala.org.au/validate/task/181605838	Valid		system	Tile_027-012-000_0-000.jpg		2021-06-03 22:32:20	2021-06-04 07:17:24	1	YES	MIDDLE	IN FOCUS		Unknown
181605838	https://volunteer.ala.org.au/validate/task/181605838	Valid		system	Tile_027-012-000_0-000.jpg		2021-06-03 17:55:43	2021-06-04 07:17:24		NO		IN FOCUS
181605838	https://volunteer.ala.org.au/validate/task/181605838	Valid		system	Tile_027-012-000_0-000.jpg			2021-06-04 07:17:24		NO		IN FOCUS
181605838	https://volunteer.ala.org.au/validate/task/181605838	Valid		system	Tile_027-012-000_0-000.jpg		2021-06-02 22:24:55	2021-06-04 07:17:24		NO		IN FOCUS
181605838	https://volunteer.ala.org.au/validate/task/181605838	Valid		system	Tile_027-012-000_0-000.jpg		2021-06-04 07:17:24	2021-06-04 07:17:24		NO		IN FOCUS
181605846	https://volunteer.ala.org.au/validate/task/181605846	Valid		system	Tile_027-020-000_0-000.jpg		2021-06-03 17:57:55	2021-06-04 07:17:45		NO		IN FOCUS
181605846	https://volunteer.ala.org.au/validate/task/181605846	Valid		system	Tile_027-020-000_0-000.jpg		2021-06-03 22:39:50	2021-06-04 07:17:45		NO		IN FOCUS
181605846	https://volunteer.ala.org.au/validate/task/181605846	Valid		system	Tile_027-020-000_0-000.jpg		2021-06-04 07:17:45	2021-06-04 07:17:45		NO		IN FOCUS
181605846	https://volunteer.ala.org.au/validate/task/181605846	Valid		system	Tile_027-020-000_0-000.jpg			2021-06-04 07:17:45		NO		IN FOCUS
181605850	https://volunteer.ala.org.au/validate/task/181605850	Valid		system	Tile_027-024-000_0-000.jpg		2021-06-03 17:59:14	2021-06-04 07:19:00		NO		IN FOCUS
181605850	https://volunteer.ala.org.au/validate/task/181605850	Valid		system	Tile_027-024-000_0-000.jpg		2021-06-02 22:26:55	2021-06-04 07:19:00		NO		IN FOCUS
181605850	https://volunteer.ala.org.au/validate/task/181605850	Valid		system	Tile_027-024-000_0-000.jpg		2021-06-04 07:19:00	2021-06-04 07:19:00		NO		IN FOCUS
181605850	https://volunteer.ala.org.au/validate/task/181605850	Valid		system	Tile_027-024-000_0-000.jpg			2021-06-04 07:19:00		NO		IN FOCUS
181605855	https://volunteer.ala.org.au/validate/task/181605855	Valid		system	Tile_027-029-000_0-000.jpg		2021-06-02 22:27:49	2021-06-04 07:19:51		NO		IN FOCUS
181605855	https://volunteer.ala.org.au/validate/task/181605855	Valid		system	Tile_027-029-000_0-000.jpg		2021-06-03 18:00:13	2021-06-04 07:19:51		NO		IN FOCUS
181605855	https://volunteer.ala.org.au/validate/task/181605855	Valid		system	Tile_027-029-000_0-000.jpg			2021-06-04 07:19:51		NO		IN FOCUS
181605855	https://volunteer.ala.org.au/validate/task/181605855	Valid		system	Tile_027-029-000_0-000.jpg		2021-06-04 07:19:51	2021-06-04 07:19:51		NO		IN FOCUS
181605860	https://volunteer.ala.org.au/validate/task/181605860	Valid		system	Tile_027-034-000_0-000.jpg			2021-06-04 07:31:04		NO		IN FOCUS
181605860	https://volunteer.ala.org.au/validate/task/181605860	Valid		system	Tile_027-034-000_0-000.jpg		2021-06-03 18:03:25	2021-06-04 07:31:04		NO		IN FOCUS
181605860	https://volunteer.ala.org.au/validate/task/181605860	Valid		system	Tile_027-034-000_0-000.jpg		2021-06-04 07:31:04	2021-06-04 07:31:04		NO		IN FOCUS
181605860	https://volunteer.ala.org.au/validate/task/181605860	Valid		system	Tile_027-034-000_0-000.jpg		2021-06-02 22:28:29	2021-06-04 07:31:04		NO		IN FOCUS
181605861	https://volunteer.ala.org.au/validate/task/181605861	Valid		system	Tile_027-035-000_0-000.jpg		2021-06-04 07:40:30	2021-06-04 07:40:30		NO		IN FOCUS
181605861	https://volunteer.ala.org.au/validate/task/181605861	Valid		system	Tile_027-035-000_0-000.jpg			2021-06-04 07:40:30		NO		IN FOCUS
181605861	https://volunteer.ala.org.au/validate/task/181605861	Valid		system	Tile_027-035-000_0-000.jpg		2021-06-02 22:28:40	2021-06-04 07:40:30		NO		IN FOCUS
181605861	https://volunteer.ala.org.au/validate/task/181605861	Valid		system	Tile_027-035-000_0-000.jpg		2021-06-03 18:03:47	2021-06-04 07:40:30		NO		IN FOCUS
181605862	https://volunteer.ala.org.au/validate/task/181605862	Valid		system	Tile_027-036-000_0-000.jpg		2021-06-04 07:40:51	2021-06-04 07:40:51		NO		IN FOCUS
181605862	https://volunteer.ala.org.au/validate/task/181605862	Valid		system	Tile_027-036-000_0-000.jpg		2021-06-02 22:28:54	2021-06-04 07:40:51		NO		IN FOCUS
181605862	https://volunteer.ala.org.au/validate/task/181605862	Valid		system	Tile_027-036-000_0-000.jpg			2021-06-04 07:40:51		NO		IN FOCUS
181605862	https://volunteer.ala.org.au/validate/task/181605862	Valid		system	Tile_027-036-000_0-000.jpg		2021-06-03 18:04:22	2021-06-04 07:40:51		NO		IN FOCUS
181605863	https://volunteer.ala.org.au/validate/task/181605863	Valid		system	Tile_027-037-000_0-000.jpg		2021-06-02 22:29:03	2021-06-04 08:00:05		NO		IN FOCUS
181605863	https://volunteer.ala.org.au/validate/task/181605863	Valid		system	Tile_027-037-000_0-000.jpg		2021-06-04 08:00:05	2021-06-04 08:00:05		NO		IN FOCUS
181605863	https://volunteer.ala.org.au/validate/task/181605863	Valid		system	Tile_027-037-000_0-000.jpg		2021-06-03 18:04:46	2021-06-04 08:00:05		NO		IN FOCUS
181605863	https://volunteer.ala.org.au/validate/task/181605863	Valid		system	Tile_027-037-000_0-000.jpg			2021-06-04 08:00:05		NO		IN FOCUS
181605859	https://volunteer.ala.org.au/validate/task/181605859	Valid		system	Tile_027-033-000_0-000.jpg			2021-06-04 08:05:27		NO		IN FOCUS
181605859	https://volunteer.ala.org.au/validate/task/181605859	Valid		system	Tile_027-033-000_0-000.jpg		2021-06-04 08:05:26	2021-06-04 08:05:27		NO		IN FOCUS
181605859	https://volunteer.ala.org.au/validate/task/181605859	Valid		system	Tile_027-033-000_0-000.jpg		2021-06-04 07:30:41	2021-06-04 08:05:27		NO		IN FOCUS
181605859	https://volunteer.ala.org.au/validate/task/181605859	Valid		system	Tile_027-033-000_0-000.jpg		2021-06-03 18:02:57	2021-06-04 08:05:27		NO		IN FOCUS
181605865	https://volunteer.ala.org.au/validate/task/181605865	Valid		system	Tile_027-039-000_0-000.jpg		2021-06-03 18:05:53	2021-06-04 08:06:12		NO		IN FOCUS
181605865	https://volunteer.ala.org.au/validate/task/181605865	Valid		system	Tile_027-039-000_0-000.jpg		2021-06-04 08:00:49	2021-06-04 08:06:12		NO		IN FOCUS
181605865	https://volunteer.ala.org.au/validate/task/181605865	Valid		system	Tile_027-039-000_0-000.jpg			2021-06-04 08:06:12		NO		IN FOCUS
181605865	https://volunteer.ala.org.au/validate/task/181605865	Valid		system	Tile_027-039-000_0-000.jpg		2021-06-04 08:06:12	2021-06-04 08:06:12		NO		IN FOCUS
181606326	https://volunteer.ala.org.au/validate/task/181606326	Valid		system	Tile_027-047-000_0-000.jpg		2021-06-04 08:10:14	2021-06-04 08:22:53		NO		IN FOCUS
181606326	https://volunteer.ala.org.au/validate/task/181606326	Valid		system	Tile_027-047-000_0-000.jpg			2021-06-04 08:22:53		NO		IN FOCUS
181606326	https://volunteer.ala.org.au/validate/task/181606326	Valid		system	Tile_027-047-000_0-000.jpg		2021-06-04 08:22:53	2021-06-04 08:22:53		NO		IN FOCUS
181606326	https://volunteer.ala.org.au/validate/task/181606326	Valid		system	Tile_027-047-000_0-000.jpg		2021-06-02 22:29:53	2021-06-04 08:22:53		NO		IN FOCUS
181606320	https://volunteer.ala.org.au/validate/task/181606320	Valid		system	Tile_027-041-000_0-000.jpg			2021-06-04 09:26:12		NO		IN FOCUS
181606320	https://volunteer.ala.org.au/validate/task/181606320	Valid		system	Tile_027-041-000_0-000.jpg		2021-06-04 08:06:30	2021-06-04 09:26:12		NO		IN FOCUS
181606320	https://volunteer.ala.org.au/validate/task/181606320	Valid		system	Tile_027-041-000_0-000.jpg		2021-06-04 08:07:56	2021-06-04 09:26:12		NO		IN FOCUS
181606320	https://volunteer.ala.org.au/validate/task/181606320	Valid		system	Tile_027-041-000_0-000.jpg		2021-06-04 09:26:12	2021-06-04 09:26:12		NO		IN FOCUS
181606321	https://volunteer.ala.org.au/validate/task/181606321	Valid		system	Tile_027-042-000_0-000.jpg		2021-06-04 08:08:17	2021-06-04 09:26:40		NO		IN FOCUS
181606321	https://volunteer.ala.org.au/validate/task/181606321	Valid		system	Tile_027-042-000_0-000.jpg		2021-06-04 08:06:51	2021-06-04 09:26:40		NO		IN FOCUS
181606321	https://volunteer.ala.org.au/validate/task/181606321	Valid		system	Tile_027-042-000_0-000.jpg			2021-06-04 09:26:40		NO		IN FOCUS
181606321	https://volunteer.ala.org.au/validate/task/181606321	Valid		system	Tile_027-042-000_0-000.jpg		2021-06-04 09:26:40	2021-06-04 09:26:40		NO		IN FOCUS
181606322	https://volunteer.ala.org.au/validate/task/181606322	Valid		system	Tile_027-043-000_0-000.jpg		2021-06-04 09:26:55	2021-06-04 09:26:55		NO		IN FOCUS
181606322	https://volunteer.ala.org.au/validate/task/181606322	Valid		system	Tile_027-043-000_0-000.jpg			2021-06-04 09:26:55		NO		IN FOCUS
181606322	https://volunteer.ala.org.au/validate/task/181606322	Valid		system	Tile_027-043-000_0-000.jpg		2021-06-04 08:08:37	2021-06-04 09:26:55		NO		IN FOCUS
181606322	https://volunteer.ala.org.au/validate/task/181606322	Valid		system	Tile_027-043-000_0-000.jpg		2021-06-04 08:07:11	2021-06-04 09:26:55		NO		IN FOCUS
181606323	https://volunteer.ala.org.au/validate/task/181606323	Valid		system	Tile_027-044-000_0-000.jpg		2021-06-04 08:10:27	2021-06-04 09:27:20		NO		IN FOCUS
181606323	https://volunteer.ala.org.au/validate/task/181606323	Valid		system	Tile_027-044-000_0-000.jpg		2021-06-04 08:08:57	2021-06-04 09:27:20		NO		IN FOCUS
181606323	https://volunteer.ala.org.au/validate/task/181606323	Valid		system	Tile_027-044-000_0-000.jpg			2021-06-04 09:27:20		NO		IN FOCUS
181606323	https://volunteer.ala.org.au/validate/task/181606323	Valid		system	Tile_027-044-000_0-000.jpg		2021-06-04 09:27:20	2021-06-04 09:27:20		NO		IN FOCUS
181606324	https://volunteer.ala.org.au/validate/task/181606324	Valid		system	Tile_027-045-000_0-000.jpg		2021-06-04 08:13:40	2021-06-04 09:27:34		NO		IN FOCUS
181606324	https://volunteer.ala.org.au/validate/task/181606324	Valid		system	Tile_027-045-000_0-000.jpg		2021-06-04 08:09:39	2021-06-04 09:27:34		NO		IN FOCUS
181606324	https://volunteer.ala.org.au/validate/task/181606324	Valid		system	Tile_027-045-000_0-000.jpg			2021-06-04 09:27:34		NO		IN FOCUS
181606324	https://volunteer.ala.org.au/validate/task/181606324	Valid		system	Tile_027-045-000_0-000.jpg		2021-06-04 09:27:33	2021-06-04 09:27:34		NO		IN FOCUS
181606325	https://volunteer.ala.org.au/validate/task/181606325	Valid		system	Tile_027-046-000_0-000.jpg		2021-06-04 08:22:34	2021-06-04 09:27:50		NO		IN FOCUS
181606325	https://volunteer.ala.org.au/validate/task/181606325	Valid		system	Tile_027-046-000_0-000.jpg			2021-06-04 09:27:50		NO		IN FOCUS
181606325	https://volunteer.ala.org.au/validate/task/181606325	Valid		system	Tile_027-046-000_0-000.jpg		2021-06-04 09:27:50	2021-06-04 09:27:50		NO		IN FOCUS
181606325	https://volunteer.ala.org.au/validate/task/181606325	Valid		system	Tile_027-046-000_0-000.jpg		2021-06-04 08:09:56	2021-06-04 09:27:50		NO		IN FOCUS
181606329	https://volunteer.ala.org.au/validate/task/181606329	Valid		system	Tile_027-050-000_0-000.jpg		2021-06-02 22:30:27	2021-06-04 09:29:03		NO		IN FOCUS
181606329	https://volunteer.ala.org.au/validate/task/181606329	Valid		system	Tile_027-050-000_0-000.jpg			2021-06-04 09:29:03		NO		IN FOCUS
181606329	https://volunteer.ala.org.au/validate/task/181606329	Valid		system	Tile_027-050-000_0-000.jpg		2021-06-04 08:11:29	2021-06-04 09:29:03		NO		IN FOCUS
181606329	https://volunteer.ala.org.au/validate/task/181606329	Valid		system	Tile_027-050-000_0-000.jpg		2021-06-04 09:29:03	2021-06-04 09:29:03		NO		IN FOCUS
181606330	https://volunteer.ala.org.au/validate/task/181606330	Valid		system	Tile_027-051-000_0-000.jpg		2021-06-04 09:29:51	2021-06-04 09:29:51		NO		IN FOCUS
181606330	https://volunteer.ala.org.au/validate/task/181606330	Valid		system	Tile_027-051-000_0-000.jpg			2021-06-04 09:29:51		NO		IN FOCUS
181606330	https://volunteer.ala.org.au/validate/task/181606330	Valid		system	Tile_027-051-000_0-000.jpg		2021-06-02 22:30:37	2021-06-04 09:29:51		NO		IN FOCUS
181606330	https://volunteer.ala.org.au/validate/task/181606330	Valid		system	Tile_027-051-000_0-000.jpg		2021-06-04 08:12:00	2021-06-04 09:29:51		NO		IN FOCUS
181606331	https://volunteer.ala.org.au/validate/task/181606331	Valid		system	Tile_027-052-000_0-000.jpg		2021-06-04 08:12:19	2021-06-04 09:30:09		NO		IN FOCUS
181606331	https://volunteer.ala.org.au/validate/task/181606331	Valid		system	Tile_027-052-000_0-000.jpg		2021-06-02 22:30:45	2021-06-04 09:30:09		NO		IN FOCUS
181606331	https://volunteer.ala.org.au/validate/task/181606331	Valid		system	Tile_027-052-000_0-000.jpg			2021-06-04 09:30:09		NO		IN FOCUS
181606331	https://volunteer.ala.org.au/validate/task/181606331	Valid		system	Tile_027-052-000_0-000.jpg		2021-06-04 09:30:09	2021-06-04 09:30:09		NO		IN FOCUS
181606332	https://volunteer.ala.org.au/validate/task/181606332	Valid		system	Tile_027-053-000_0-000.jpg		2021-06-04 10:18:44	2021-06-04 10:21:43				IN FOCUS
181606332	https://volunteer.ala.org.au/validate/task/181606332	Valid		system	Tile_027-053-000_0-000.jpg		2021-06-04 10:21:43	2021-06-04 10:21:43		NO		IN FOCUS
181606332	https://volunteer.ala.org.au/validate/task/181606332	Valid		system	Tile_027-053-000_0-000.jpg		2021-06-02 22:30:54	2021-06-04 10:21:43		NO		IN FOCUS
181606332	https://volunteer.ala.org.au/validate/task/181606332	Valid		system	Tile_027-053-000_0-000.jpg		2021-06-04 09:30:33	2021-06-04 10:21:43		NO		IN FOCUS
181606332	https://volunteer.ala.org.au/validate/task/181606332	Valid		system	Tile_027-053-000_0-000.jpg			2021-06-04 10:21:43		NO		IN FOCUS
181606333	https://volunteer.ala.org.au/validate/task/181606333	Valid		system	Tile_027-054-000_0-000.jpg		2021-06-04 09:31:01	2021-06-04 10:21:54		NO		IN FOCUS
181606333	https://volunteer.ala.org.au/validate/task/181606333	Valid		system	Tile_027-054-000_0-000.jpg		2021-06-04 10:19:50	2021-06-04 10:21:54	5 or more	YES	MIDDLE	IN FOCUS		Nothofagus pollen
181606333	https://volunteer.ala.org.au/validate/task/181606333	Valid		system	Tile_027-054-000_0-000.jpg		2021-06-02 22:31:03	2021-06-04 10:21:54		NO		IN FOCUS
181606333	https://volunteer.ala.org.au/validate/task/181606333	Valid		system	Tile_027-054-000_0-000.jpg			2021-06-04 10:21:54		NO		IN FOCUS
181606333	https://volunteer.ala.org.au/validate/task/181606333	Valid		system	Tile_027-054-000_0-000.jpg		2021-06-04 10:21:53	2021-06-04 10:21:54		NO		IN FOCUS
181606334	https://volunteer.ala.org.au/validate/task/181606334	Valid		system	Tile_027-055-000_0-000.jpg		2021-06-02 22:31:12	2021-06-04 10:22:10		NO		IN FOCUS
181606334	https://volunteer.ala.org.au/validate/task/181606334	Valid		system	Tile_027-055-000_0-000.jpg		2021-06-04 09:31:58	2021-06-04 10:22:10		NO		IN FOCUS
181606334	https://volunteer.ala.org.au/validate/task/181606334	Valid		system	Tile_027-055-000_0-000.jpg		2021-06-04 10:22:10	2021-06-04 10:22:10		NO		IN FOCUS
181606334	https://volunteer.ala.org.au/validate/task/181606334	Valid		system	Tile_027-055-000_0-000.jpg		2021-06-04 10:20:30	2021-06-04 10:22:10				IN FOCUS
181606334	https://volunteer.ala.org.au/validate/task/181606334	Valid		system	Tile_027-055-000_0-000.jpg			2021-06-04 10:22:10		NO		IN FOCUS
181606335	https://volunteer.ala.org.au/validate/task/181606335	Valid		system	Tile_027-056-000_0-000.jpg		2021-06-04 10:22:29	2021-06-04 10:22:30		NO		IN FOCUS
181606335	https://volunteer.ala.org.au/validate/task/181606335	Valid		system	Tile_027-056-000_0-000.jpg		2021-06-04 10:20:53	2021-06-04 10:22:30				IN FOCUS
181606335	https://volunteer.ala.org.au/validate/task/181606335	Valid		system	Tile_027-056-000_0-000.jpg		2021-06-02 22:31:21	2021-06-04 10:22:30		NO		IN FOCUS
181606335	https://volunteer.ala.org.au/validate/task/181606335	Valid		system	Tile_027-056-000_0-000.jpg			2021-06-04 10:22:30		NO		IN FOCUS
181606335	https://volunteer.ala.org.au/validate/task/181606335	Valid		system	Tile_027-056-000_0-000.jpg		2021-06-04 09:32:17	2021-06-04 10:22:30		NO		IN FOCUS
181606336	https://volunteer.ala.org.au/validate/task/181606336	Valid		system	Tile_027-057-000_0-000.jpg			2021-06-04 10:25:48		NO		IN FOCUS
181606336	https://volunteer.ala.org.au/validate/task/181606336	Valid		system	Tile_027-057-000_0-000.jpg		2021-06-04 10:21:15	2021-06-04 10:25:48		NO		IN FOCUS
181606336	https://volunteer.ala.org.au/validate/task/181606336	Valid		system	Tile_027-057-000_0-000.jpg		2021-06-02 22:31:29	2021-06-04 10:25:48		NO		IN FOCUS
181606336	https://volunteer.ala.org.au/validate/task/181606336	Valid		system	Tile_027-057-000_0-000.jpg		2021-06-04 10:25:47	2021-06-04 10:25:48		NO		IN FOCUS
181606338	https://volunteer.ala.org.au/validate/task/181606338	Valid		system	Tile_027-059-000_0-000.jpg		2021-06-02 22:31:46	2021-06-04 10:26:52		NO		IN FOCUS
181606338	https://volunteer.ala.org.au/validate/task/181606338	Valid		system	Tile_027-059-000_0-000.jpg		2021-06-04 09:45:55	2021-06-04 10:26:52		NO		IN FOCUS
181606338	https://volunteer.ala.org.au/validate/task/181606338	Valid		system	Tile_027-059-000_0-000.jpg			2021-06-04 10:26:52		NO		IN FOCUS
181606338	https://volunteer.ala.org.au/validate/task/181606338	Valid		system	Tile_027-059-000_0-000.jpg		2021-06-04 10:26:52	2021-06-04 10:26:52		NO		IN FOCUS
181606339	https://volunteer.ala.org.au/validate/task/181606339	Valid		system	Tile_027-060-000_0-000.jpg		2021-06-04 10:27:08	2021-06-04 10:27:08		NO		IN FOCUS
181606339	https://volunteer.ala.org.au/validate/task/181606339	Valid		system	Tile_027-060-000_0-000.jpg			2021-06-04 10:27:08		NO		IN FOCUS
181606339	https://volunteer.ala.org.au/validate/task/181606339	Valid		system	Tile_027-060-000_0-000.jpg		2021-06-02 22:31:54	2021-06-04 10:27:08		NO		IN FOCUS
181606339	https://volunteer.ala.org.au/validate/task/181606339	Valid		system	Tile_027-060-000_0-000.jpg		2021-06-04 09:47:36	2021-06-04 10:27:08		NO		IN FOCUS
181606340	https://volunteer.ala.org.au/validate/task/181606340	Valid		system	Tile_028-001-000_0-000.jpg			2021-06-04 10:27:29		NO		IN FOCUS
181606340	https://volunteer.ala.org.au/validate/task/181606340	Valid		system	Tile_028-001-000_0-000.jpg		2021-06-04 09:48:37	2021-06-04 10:27:29		NO		IN FOCUS
181606340	https://volunteer.ala.org.au/validate/task/181606340	Valid		system	Tile_028-001-000_0-000.jpg		2021-06-04 10:27:28	2021-06-04 10:27:29		NO		IN FOCUS
181606340	https://volunteer.ala.org.au/validate/task/181606340	Valid		system	Tile_028-001-000_0-000.jpg		2021-06-02 22:32:03	2021-06-04 10:27:29		NO		IN FOCUS
181606341	https://volunteer.ala.org.au/validate/task/181606341	Valid		system	Tile_028-002-000_0-000.jpg		2021-06-04 09:50:00	2021-06-04 10:28:05		NO		IN FOCUS
181606341	https://volunteer.ala.org.au/validate/task/181606341	Valid		system	Tile_028-002-000_0-000.jpg		2021-06-02 22:32:16	2021-06-04 10:28:05		NO		IN FOCUS
181606341	https://volunteer.ala.org.au/validate/task/181606341	Valid		system	Tile_028-002-000_0-000.jpg			2021-06-04 10:28:05		NO		IN FOCUS
181606341	https://volunteer.ala.org.au/validate/task/181606341	Valid		system	Tile_028-002-000_0-000.jpg		2021-06-04 10:28:05	2021-06-04 10:28:05		NO		IN FOCUS
181606347	https://volunteer.ala.org.au/validate/task/181606347	Valid		system	Tile_028-008-000_0-000.jpg		2021-06-02 22:33:13	2021-06-04 10:30:20		NO		IN FOCUS
181606347	https://volunteer.ala.org.au/validate/task/181606347	Valid		system	Tile_028-008-000_0-000.jpg		2021-06-04 10:22:33	2021-06-04 10:30:20		NO		IN FOCUS
181606347	https://volunteer.ala.org.au/validate/task/181606347	Valid		system	Tile_028-008-000_0-000.jpg		2021-06-04 10:30:19	2021-06-04 10:30:20		NO		IN FOCUS
181606347	https://volunteer.ala.org.au/validate/task/181606347	Valid		system	Tile_028-008-000_0-000.jpg			2021-06-04 10:30:20		NO		IN FOCUS
181606348	https://volunteer.ala.org.au/validate/task/181606348	Valid		system	Tile_028-009-000_0-000.jpg		2021-06-02 22:33:25	2021-06-04 10:30:39		NO		IN FOCUS
181606348	https://volunteer.ala.org.au/validate/task/181606348	Valid		system	Tile_028-009-000_0-000.jpg			2021-06-04 10:30:39		NO		IN FOCUS
181606348	https://volunteer.ala.org.au/validate/task/181606348	Valid		system	Tile_028-009-000_0-000.jpg		2021-06-04 10:23:20	2021-06-04 10:30:39		NO		IN FOCUS
181606348	https://volunteer.ala.org.au/validate/task/181606348	Valid		system	Tile_028-009-000_0-000.jpg		2021-06-04 10:30:39	2021-06-04 10:30:39		NO		IN FOCUS
181606351	https://volunteer.ala.org.au/validate/task/181606351	Valid		system	Tile_028-012-000_0-000.jpg		2021-06-02 22:33:50	2021-06-04 10:31:47		NO		IN FOCUS
181606351	https://volunteer.ala.org.au/validate/task/181606351	Valid		system	Tile_028-012-000_0-000.jpg		2021-06-04 10:25:03	2021-06-04 10:31:47		NO		IN FOCUS
181606351	https://volunteer.ala.org.au/validate/task/181606351	Valid		system	Tile_028-012-000_0-000.jpg		2021-06-04 10:31:47	2021-06-04 10:31:47		NO		IN FOCUS
181606351	https://volunteer.ala.org.au/validate/task/181606351	Valid		system	Tile_028-012-000_0-000.jpg			2021-06-04 10:31:47		NO		IN FOCUS
181606353	https://volunteer.ala.org.au/validate/task/181606353	Valid		system	Tile_028-014-000_0-000.jpg		2021-06-04 10:26:39	2021-06-04 10:32:20		NO		IN FOCUS
181606353	https://volunteer.ala.org.au/validate/task/181606353	Valid		system	Tile_028-014-000_0-000.jpg		2021-06-04 10:32:19	2021-06-04 10:32:20		NO		IN FOCUS
181606353	https://volunteer.ala.org.au/validate/task/181606353	Valid		system	Tile_028-014-000_0-000.jpg		2021-06-02 22:34:23	2021-06-04 10:32:20		NO		IN FOCUS
181606353	https://volunteer.ala.org.au/validate/task/181606353	Valid		system	Tile_028-014-000_0-000.jpg			2021-06-04 10:32:20		NO		IN FOCUS
181606354	https://volunteer.ala.org.au/validate/task/181606354	Valid		system	Tile_028-015-000_0-000.jpg		2021-06-04 10:33:00	2021-06-04 10:33:00		NO		IN FOCUS
181606354	https://volunteer.ala.org.au/validate/task/181606354	Valid		system	Tile_028-015-000_0-000.jpg			2021-06-04 10:33:00		NO		IN FOCUS
181606354	https://volunteer.ala.org.au/validate/task/181606354	Valid		system	Tile_028-015-000_0-000.jpg		2021-06-02 22:34:32	2021-06-04 10:33:00		NO		IN FOCUS
181606354	https://volunteer.ala.org.au/validate/task/181606354	Valid		system	Tile_028-015-000_0-000.jpg		2021-06-04 10:27:06	2021-06-04 10:33:00		NO		IN FOCUS
181606355	https://volunteer.ala.org.au/validate/task/181606355	Valid		system	Tile_028-016-000_0-000.jpg		2021-06-02 22:34:42	2021-06-04 10:33:29		NO		IN FOCUS
181606355	https://volunteer.ala.org.au/validate/task/181606355	Valid		system	Tile_028-016-000_0-000.jpg			2021-06-04 10:33:29		NO		IN FOCUS
181606355	https://volunteer.ala.org.au/validate/task/181606355	Valid		system	Tile_028-016-000_0-000.jpg		2021-06-04 10:27:26	2021-06-04 10:33:29		NO		IN FOCUS
181606355	https://volunteer.ala.org.au/validate/task/181606355	Valid		system	Tile_028-016-000_0-000.jpg		2021-06-04 10:33:29	2021-06-04 10:33:29		NO		IN FOCUS
181606356	https://volunteer.ala.org.au/validate/task/181606356	Valid		system	Tile_028-017-000_0-000.jpg		2021-06-04 10:28:35	2021-06-04 10:34:26		NO		IN FOCUS
181606356	https://volunteer.ala.org.au/validate/task/181606356	Valid		system	Tile_028-017-000_0-000.jpg		2021-06-02 22:34:53	2021-06-04 10:34:26		NO		IN FOCUS
181606356	https://volunteer.ala.org.au/validate/task/181606356	Valid		system	Tile_028-017-000_0-000.jpg		2021-06-04 10:34:25	2021-06-04 10:34:26		NO		IN FOCUS
181606356	https://volunteer.ala.org.au/validate/task/181606356	Valid		system	Tile_028-017-000_0-000.jpg			2021-06-04 10:34:26		NO		IN FOCUS
181606357	https://volunteer.ala.org.au/validate/task/181606357	Valid		system	Tile_028-018-000_0-000.jpg		2021-06-02 22:35:12	2021-06-04 10:35:04		NO		IN FOCUS
181606357	https://volunteer.ala.org.au/validate/task/181606357	Valid		system	Tile_028-018-000_0-000.jpg		2021-06-04 10:29:04	2021-06-04 10:35:04		NO		IN FOCUS
181606357	https://volunteer.ala.org.au/validate/task/181606357	Valid		system	Tile_028-018-000_0-000.jpg			2021-06-04 10:35:04		NO		IN FOCUS
181606357	https://volunteer.ala.org.au/validate/task/181606357	Valid		system	Tile_028-018-000_0-000.jpg		2021-06-04 10:35:04	2021-06-04 10:35:04		NO		IN FOCUS
181606359	https://volunteer.ala.org.au/validate/task/181606359	Valid		system	Tile_028-020-000_0-000.jpg			2021-06-04 10:35:50		NO		IN FOCUS
181606359	https://volunteer.ala.org.au/validate/task/181606359	Valid		system	Tile_028-020-000_0-000.jpg		2021-06-04 10:35:50	2021-06-04 10:35:50		NO		IN FOCUS
181606359	https://volunteer.ala.org.au/validate/task/181606359	Valid		system	Tile_028-020-000_0-000.jpg		2021-06-04 10:30:12	2021-06-04 10:35:50		NO		IN FOCUS
181606359	https://volunteer.ala.org.au/validate/task/181606359	Valid		system	Tile_028-020-000_0-000.jpg		2021-06-02 22:35:35	2021-06-04 10:35:50		NO		IN FOCUS
181606362	https://volunteer.ala.org.au/validate/task/181606362	Valid		system	Tile_028-023-000_0-000.jpg			2021-06-04 10:37:58		NO		IN FOCUS
181606362	https://volunteer.ala.org.au/validate/task/181606362	Valid		system	Tile_028-023-000_0-000.jpg		2021-06-04 10:37:58	2021-06-04 10:37:58		NO		IN FOCUS
181606362	https://volunteer.ala.org.au/validate/task/181606362	Valid		system	Tile_028-023-000_0-000.jpg		2021-06-04 10:33:15	2021-06-04 10:37:58		NO		IN FOCUS
181606362	https://volunteer.ala.org.au/validate/task/181606362	Valid		system	Tile_028-023-000_0-000.jpg		2021-06-02 22:35:58	2021-06-04 10:37:58		NO		IN FOCUS
181606363	https://volunteer.ala.org.au/validate/task/181606363	Valid		system	Tile_028-024-000_0-000.jpg		2021-06-04 10:33:45	2021-06-04 10:38:16		NO		IN FOCUS
181606363	https://volunteer.ala.org.au/validate/task/181606363	Valid		system	Tile_028-024-000_0-000.jpg			2021-06-04 10:38:16		NO		IN FOCUS
181606363	https://volunteer.ala.org.au/validate/task/181606363	Valid		system	Tile_028-024-000_0-000.jpg		2021-06-02 22:36:14	2021-06-04 10:38:16		NO		IN FOCUS
181606363	https://volunteer.ala.org.au/validate/task/181606363	Valid		system	Tile_028-024-000_0-000.jpg		2021-06-04 10:38:16	2021-06-04 10:38:16		NO		IN FOCUS
181606365	https://volunteer.ala.org.au/validate/task/181606365	Valid		system	Tile_028-026-000_0-000.jpg		2021-06-04 10:35:22	2021-06-04 10:38:48		NO		IN FOCUS
181606365	https://volunteer.ala.org.au/validate/task/181606365	Valid		system	Tile_028-026-000_0-000.jpg		2021-06-02 22:36:35	2021-06-04 10:38:48		NO		IN FOCUS
181606365	https://volunteer.ala.org.au/validate/task/181606365	Valid		system	Tile_028-026-000_0-000.jpg			2021-06-04 10:38:48		NO		IN FOCUS
181606365	https://volunteer.ala.org.au/validate/task/181606365	Valid		system	Tile_028-026-000_0-000.jpg		2021-06-04 10:38:47	2021-06-04 10:38:48		NO		IN FOCUS
181606368	https://volunteer.ala.org.au/validate/task/181606368	Valid		system	Tile_028-029-000_0-000.jpg		2021-06-04 10:40:01	2021-06-04 10:50:46		NO		IN FOCUS
181606368	https://volunteer.ala.org.au/validate/task/181606368	Valid		system	Tile_028-029-000_0-000.jpg		2021-06-02 22:37:07	2021-06-04 10:50:46		NO		IN FOCUS
181606368	https://volunteer.ala.org.au/validate/task/181606368	Valid		system	Tile_028-029-000_0-000.jpg		2021-06-04 10:50:46	2021-06-04 10:50:46		NO		IN FOCUS
181606368	https://volunteer.ala.org.au/validate/task/181606368	Valid		system	Tile_028-029-000_0-000.jpg			2021-06-04 10:50:46		NO		IN FOCUS
181606369	https://volunteer.ala.org.au/validate/task/181606369	Valid		system	Tile_028-030-000_0-000.jpg			2021-06-04 10:51:29		NO		IN FOCUS
181606369	https://volunteer.ala.org.au/validate/task/181606369	Valid		system	Tile_028-030-000_0-000.jpg		2021-06-04 10:40:32	2021-06-04 10:51:29		NO		IN FOCUS
181606369	https://volunteer.ala.org.au/validate/task/181606369	Valid		system	Tile_028-030-000_0-000.jpg		2021-06-02 22:37:19	2021-06-04 10:51:29		NO		IN FOCUS
181606369	https://volunteer.ala.org.au/validate/task/181606369	Valid		system	Tile_028-030-000_0-000.jpg		2021-06-04 10:51:29	2021-06-04 10:51:29		NO		IN FOCUS
181606371	https://volunteer.ala.org.au/validate/task/181606371	Valid		system	Tile_028-032-000_0-000.jpg			2021-06-04 10:52:24		NO		IN FOCUS
181606371	https://volunteer.ala.org.au/validate/task/181606371	Valid		system	Tile_028-032-000_0-000.jpg		2021-06-04 10:52:24	2021-06-04 10:52:24		NO		IN FOCUS
181606371	https://volunteer.ala.org.au/validate/task/181606371	Valid		system	Tile_028-032-000_0-000.jpg		2021-06-04 10:41:14	2021-06-04 10:52:24		NO		IN FOCUS
181606371	https://volunteer.ala.org.au/validate/task/181606371	Valid		system	Tile_028-032-000_0-000.jpg		2021-06-02 22:37:42	2021-06-04 10:52:24		NO		IN FOCUS
181606372	https://volunteer.ala.org.au/validate/task/181606372	Valid		system	Tile_028-033-000_0-000.jpg			2021-06-04 10:52:53		NO		IN FOCUS
181606372	https://volunteer.ala.org.au/validate/task/181606372	Valid		system	Tile_028-033-000_0-000.jpg		2021-06-04 10:41:31	2021-06-04 10:52:53		NO		IN FOCUS
181606372	https://volunteer.ala.org.au/validate/task/181606372	Valid		system	Tile_028-033-000_0-000.jpg		2021-06-04 10:52:52	2021-06-04 10:52:53		NO		IN FOCUS
181606372	https://volunteer.ala.org.au/validate/task/181606372	Valid		system	Tile_028-033-000_0-000.jpg		2021-06-02 22:37:50	2021-06-04 10:52:53		NO		IN FOCUS
181606373	https://volunteer.ala.org.au/validate/task/181606373	Valid		system	Tile_028-034-000_0-000.jpg		2021-06-02 22:37:59	2021-06-04 10:53:13		NO		IN FOCUS
181606373	https://volunteer.ala.org.au/validate/task/181606373	Valid		system	Tile_028-034-000_0-000.jpg		2021-06-04 10:41:53	2021-06-04 10:53:13		NO		IN FOCUS
181606373	https://volunteer.ala.org.au/validate/task/181606373	Valid		system	Tile_028-034-000_0-000.jpg			2021-06-04 10:53:13		NO		IN FOCUS
181606373	https://volunteer.ala.org.au/validate/task/181606373	Valid		system	Tile_028-034-000_0-000.jpg		2021-06-04 10:53:13	2021-06-04 10:53:13		NO		IN FOCUS
181606375	https://volunteer.ala.org.au/validate/task/181606375	Valid		system	Tile_028-036-000_0-000.jpg		2021-06-02 22:38:17	2021-06-04 10:54:25		NO		IN FOCUS
181606375	https://volunteer.ala.org.au/validate/task/181606375	Valid		system	Tile_028-036-000_0-000.jpg		2021-06-04 10:43:11	2021-06-04 10:54:25		NO		IN FOCUS
181606375	https://volunteer.ala.org.au/validate/task/181606375	Valid		system	Tile_028-036-000_0-000.jpg		2021-06-04 10:54:25	2021-06-04 10:54:25		NO		IN FOCUS
181606375	https://volunteer.ala.org.au/validate/task/181606375	Valid		system	Tile_028-036-000_0-000.jpg			2021-06-04 10:54:25		NO		IN FOCUS
181606376	https://volunteer.ala.org.au/validate/task/181606376	Valid		system	Tile_028-037-000_0-000.jpg		2021-06-04 10:54:44	2021-06-04 10:54:44		NO		IN FOCUS
181606376	https://volunteer.ala.org.au/validate/task/181606376	Valid		system	Tile_028-037-000_0-000.jpg		2021-06-02 22:38:29	2021-06-04 10:54:44		NO		IN FOCUS
181606376	https://volunteer.ala.org.au/validate/task/181606376	Valid		system	Tile_028-037-000_0-000.jpg			2021-06-04 10:54:44		NO		IN FOCUS
181606376	https://volunteer.ala.org.au/validate/task/181606376	Valid		system	Tile_028-037-000_0-000.jpg		2021-06-04 10:45:46	2021-06-04 10:54:44		NO		IN FOCUS
181606343	https://volunteer.ala.org.au/validate/task/181606343	Valid		system	Tile_028-004-000_0-000.jpg		2021-06-04 10:28:52	2021-06-04 11:44:10		NO		IN FOCUS
181606343	https://volunteer.ala.org.au/validate/task/181606343	Valid		system	Tile_028-004-000_0-000.jpg		2021-06-04 11:44:09	2021-06-04 11:44:10		NO		IN FOCUS
181606343	https://volunteer.ala.org.au/validate/task/181606343	Valid		system	Tile_028-004-000_0-000.jpg			2021-06-04 11:44:10		NO		IN FOCUS
181606343	https://volunteer.ala.org.au/validate/task/181606343	Valid		system	Tile_028-004-000_0-000.jpg		2021-06-02 22:32:33	2021-06-04 11:44:10		NO		IN FOCUS
181606344	https://volunteer.ala.org.au/validate/task/181606344	Valid		system	Tile_028-005-000_0-000.jpg		2021-06-02 22:32:43	2021-06-04 11:44:21		NO		IN FOCUS
181606344	https://volunteer.ala.org.au/validate/task/181606344	Valid		system	Tile_028-005-000_0-000.jpg			2021-06-04 11:44:21		NO		IN FOCUS
181606344	https://volunteer.ala.org.au/validate/task/181606344	Valid		system	Tile_028-005-000_0-000.jpg		2021-06-04 10:29:15	2021-06-04 11:44:21		NO		IN FOCUS
181606344	https://volunteer.ala.org.au/validate/task/181606344	Valid		system	Tile_028-005-000_0-000.jpg		2021-06-04 11:44:20	2021-06-04 11:44:21		NO		IN FOCUS
181606350	https://volunteer.ala.org.au/validate/task/181606350	Valid		system	Tile_028-011-000_0-000.jpg		2021-06-02 22:33:39	2021-06-04 11:45:08		NO		IN FOCUS
181606350	https://volunteer.ala.org.au/validate/task/181606350	Valid		system	Tile_028-011-000_0-000.jpg		2021-06-04 10:31:30	2021-06-04 11:45:08		NO		IN FOCUS
181606350	https://volunteer.ala.org.au/validate/task/181606350	Valid		system	Tile_028-011-000_0-000.jpg		2021-06-04 11:45:08	2021-06-04 11:45:08		NO		IN FOCUS
181606350	https://volunteer.ala.org.au/validate/task/181606350	Valid		system	Tile_028-011-000_0-000.jpg			2021-06-04 11:45:08		NO		IN FOCUS
181606358	https://volunteer.ala.org.au/validate/task/181606358	Valid		system	Tile_028-019-000_0-000.jpg		2021-06-04 10:35:24	2021-06-04 11:45:59		NO		IN FOCUS
181606358	https://volunteer.ala.org.au/validate/task/181606358	Valid		system	Tile_028-019-000_0-000.jpg		2021-06-04 11:45:59	2021-06-04 11:45:59		NO		IN FOCUS
181606358	https://volunteer.ala.org.au/validate/task/181606358	Valid		system	Tile_028-019-000_0-000.jpg			2021-06-04 11:45:59		NO		IN FOCUS
181606358	https://volunteer.ala.org.au/validate/task/181606358	Valid		system	Tile_028-019-000_0-000.jpg		2021-06-04 10:29:45	2021-06-04 11:45:59		NO		IN FOCUS
181606364	https://volunteer.ala.org.au/validate/task/181606364	Valid		system	Tile_028-025-000_0-000.jpg		2021-06-04 10:38:31	2021-06-04 11:46:59		NO		IN FOCUS
181606364	https://volunteer.ala.org.au/validate/task/181606364	Valid		system	Tile_028-025-000_0-000.jpg			2021-06-04 11:46:59		NO		IN FOCUS
181606364	https://volunteer.ala.org.au/validate/task/181606364	Valid		system	Tile_028-025-000_0-000.jpg		2021-06-04 10:34:20	2021-06-04 11:46:59		NO		IN FOCUS
181606364	https://volunteer.ala.org.au/validate/task/181606364	Valid		system	Tile_028-025-000_0-000.jpg		2021-06-04 11:46:57	2021-06-04 11:46:59		NO		IN FOCUS
181606374	https://volunteer.ala.org.au/validate/task/181606374	Valid		system	Tile_028-035-000_0-000.jpg		2021-06-04 11:47:39	2021-06-04 11:47:40		NO		IN FOCUS
181606374	https://volunteer.ala.org.au/validate/task/181606374	Valid		system	Tile_028-035-000_0-000.jpg		2021-06-04 10:42:14	2021-06-04 11:47:40		NO		IN FOCUS
181606374	https://volunteer.ala.org.au/validate/task/181606374	Valid		system	Tile_028-035-000_0-000.jpg			2021-06-04 11:47:40		NO		IN FOCUS
181606374	https://volunteer.ala.org.au/validate/task/181606374	Valid		system	Tile_028-035-000_0-000.jpg		2021-06-04 10:53:55	2021-06-04 11:47:40		NO		IN FOCUS
181606378	https://volunteer.ala.org.au/validate/task/181606378	Valid		system	Tile_028-039-000_0-000.jpg		2021-06-04 10:55:37	2021-06-04 11:48:01		NO		IN FOCUS
181606378	https://volunteer.ala.org.au/validate/task/181606378	Valid		system	Tile_028-039-000_0-000.jpg		2021-06-04 10:47:31	2021-06-04 11:48:01		NO		IN FOCUS
181606378	https://volunteer.ala.org.au/validate/task/181606378	Valid		system	Tile_028-039-000_0-000.jpg		2021-06-04 11:48:00	2021-06-04 11:48:01		NO		IN FOCUS
181606378	https://volunteer.ala.org.au/validate/task/181606378	Valid		system	Tile_028-039-000_0-000.jpg			2021-06-04 11:48:01		NO		IN FOCUS
181606385	https://volunteer.ala.org.au/validate/task/181606385	Valid		system	Tile_028-046-000_0-000.jpg			2021-06-04 12:52:53		NO		IN FOCUS
181606385	https://volunteer.ala.org.au/validate/task/181606385	Valid		system	Tile_028-046-000_0-000.jpg		2021-06-04 12:48:08	2021-06-04 12:52:53		NO		IN FOCUS
181606385	https://volunteer.ala.org.au/validate/task/181606385	Valid		system	Tile_028-046-000_0-000.jpg		2021-06-04 12:52:43	2021-06-04 12:52:53		NO		IN FOCUS
181606385	https://volunteer.ala.org.au/validate/task/181606385	Valid		system	Tile_028-046-000_0-000.jpg		2021-06-04 10:50:20	2021-06-04 12:52:53		NO		IN FOCUS
181606387	https://volunteer.ala.org.au/validate/task/181606387	Valid		system	Tile_028-048-000_0-000.jpg			2021-06-04 12:53:10		NO		IN FOCUS
181606387	https://volunteer.ala.org.au/validate/task/181606387	Valid		system	Tile_028-048-000_0-000.jpg		2021-06-04 12:53:10	2021-06-04 12:53:10		NO		IN FOCUS
181606387	https://volunteer.ala.org.au/validate/task/181606387	Valid		system	Tile_028-048-000_0-000.jpg		2021-06-04 11:48:44	2021-06-04 12:53:10		NO		IN FOCUS
181606387	https://volunteer.ala.org.au/validate/task/181606387	Valid		system	Tile_028-048-000_0-000.jpg		2021-06-04 10:51:10	2021-06-04 12:53:10		NO		IN FOCUS
181606389	https://volunteer.ala.org.au/validate/task/181606389	Valid		system	Tile_028-050-000_0-000.jpg			2021-06-04 12:53:32		NO		IN FOCUS
181606389	https://volunteer.ala.org.au/validate/task/181606389	Valid		system	Tile_028-050-000_0-000.jpg		2021-06-04 12:53:32	2021-06-04 12:53:32		NO		IN FOCUS
181606389	https://volunteer.ala.org.au/validate/task/181606389	Valid		system	Tile_028-050-000_0-000.jpg		2021-06-04 10:52:21	2021-06-04 12:53:32		NO		IN FOCUS
181606389	https://volunteer.ala.org.au/validate/task/181606389	Valid		system	Tile_028-050-000_0-000.jpg		2021-06-04 11:49:19	2021-06-04 12:53:32		NO		IN FOCUS
181606390	https://volunteer.ala.org.au/validate/task/181606390	Valid		system	Tile_028-051-000_0-000.jpg		2021-06-04 11:49:30	2021-06-04 12:54:02		NO		IN FOCUS
181606390	https://volunteer.ala.org.au/validate/task/181606390	Valid		system	Tile_028-051-000_0-000.jpg			2021-06-04 12:54:02		NO		IN FOCUS
181606390	https://volunteer.ala.org.au/validate/task/181606390	Valid		system	Tile_028-051-000_0-000.jpg		2021-06-04 12:54:02	2021-06-04 12:54:02		NO		IN FOCUS
181606390	https://volunteer.ala.org.au/validate/task/181606390	Valid		system	Tile_028-051-000_0-000.jpg		2021-06-04 10:53:01	2021-06-04 12:54:02		NO		IN FOCUS
181606391	https://volunteer.ala.org.au/validate/task/181606391	Valid		system	Tile_028-052-000_0-000.jpg		2021-06-04 10:53:24	2021-06-04 12:54:14		NO		IN FOCUS
181606391	https://volunteer.ala.org.au/validate/task/181606391	Valid		system	Tile_028-052-000_0-000.jpg		2021-06-04 12:54:14	2021-06-04 12:54:14		NO		IN FOCUS
181606391	https://volunteer.ala.org.au/validate/task/181606391	Valid		system	Tile_028-052-000_0-000.jpg			2021-06-04 12:54:14		NO		IN FOCUS
181606391	https://volunteer.ala.org.au/validate/task/181606391	Valid		system	Tile_028-052-000_0-000.jpg		2021-06-04 11:49:41	2021-06-04 12:54:14		NO		IN FOCUS
181606392	https://volunteer.ala.org.au/validate/task/181606392	Valid		system	Tile_028-053-000_0-000.jpg		2021-06-04 11:49:50	2021-06-04 12:54:23		NO		IN FOCUS
181606392	https://volunteer.ala.org.au/validate/task/181606392	Valid		system	Tile_028-053-000_0-000.jpg		2021-06-04 12:54:23	2021-06-04 12:54:23		NO		IN FOCUS
181606392	https://volunteer.ala.org.au/validate/task/181606392	Valid		system	Tile_028-053-000_0-000.jpg			2021-06-04 12:54:23		NO		IN FOCUS
181606392	https://volunteer.ala.org.au/validate/task/181606392	Valid		system	Tile_028-053-000_0-000.jpg		2021-06-04 10:56:00	2021-06-04 12:54:23		NO		IN FOCUS
181606393	https://volunteer.ala.org.au/validate/task/181606393	Valid		system	Tile_028-054-000_0-000.jpg		2021-06-04 11:50:00	2021-06-04 12:54:34		NO		IN FOCUS
181606393	https://volunteer.ala.org.au/validate/task/181606393	Valid		system	Tile_028-054-000_0-000.jpg			2021-06-04 12:54:34		NO		IN FOCUS
181606393	https://volunteer.ala.org.au/validate/task/181606393	Valid		system	Tile_028-054-000_0-000.jpg		2021-06-04 12:54:33	2021-06-04 12:54:34		NO		IN FOCUS
181606393	https://volunteer.ala.org.au/validate/task/181606393	Valid		system	Tile_028-054-000_0-000.jpg		2021-06-04 10:56:29	2021-06-04 12:54:34		NO		IN FOCUS
181606386	https://volunteer.ala.org.au/validate/task/181606386	Valid		system	Tile_028-047-000_0-000.jpg		2021-06-04 12:58:38	2021-06-04 12:58:38		NO		IN FOCUS
181606386	https://volunteer.ala.org.au/validate/task/181606386	Valid		system	Tile_028-047-000_0-000.jpg		2021-06-04 10:50:53	2021-06-04 12:58:38		NO		IN FOCUS
181606386	https://volunteer.ala.org.au/validate/task/181606386	Valid		system	Tile_028-047-000_0-000.jpg		2021-06-04 12:53:01	2021-06-04 12:58:38		NO		IN FOCUS
181606386	https://volunteer.ala.org.au/validate/task/181606386	Valid		system	Tile_028-047-000_0-000.jpg			2021-06-04 12:58:38		NO		IN FOCUS
181606388	https://volunteer.ala.org.au/validate/task/181606388	Valid		system	Tile_028-049-000_0-000.jpg		2021-06-04 12:53:19	2021-06-04 12:59:37		NO		IN FOCUS
181606388	https://volunteer.ala.org.au/validate/task/181606388	Valid		system	Tile_028-049-000_0-000.jpg		2021-06-04 10:52:00	2021-06-04 12:59:37		NO		IN FOCUS
181606388	https://volunteer.ala.org.au/validate/task/181606388	Valid		system	Tile_028-049-000_0-000.jpg		2021-06-04 11:49:09	2021-06-04 12:59:37	1	YES	EDGE	IN FOCUS		Unknown
181606388	https://volunteer.ala.org.au/validate/task/181606388	Valid		system	Tile_028-049-000_0-000.jpg			2021-06-04 12:59:37		NO		IN FOCUS
181606388	https://volunteer.ala.org.au/validate/task/181606388	Valid		system	Tile_028-049-000_0-000.jpg		2021-06-04 12:59:36	2021-06-04 12:59:37		NO		IN FOCUS
181606394	https://volunteer.ala.org.au/validate/task/181606394	Valid		system	Tile_028-055-000_0-000.jpg		2021-06-04 13:00:37	2021-06-04 13:00:37		NO		IN FOCUS
181606394	https://volunteer.ala.org.au/validate/task/181606394	Valid		system	Tile_028-055-000_0-000.jpg		2021-06-04 12:54:45	2021-06-04 13:00:37		NO		IN FOCUS
181606394	https://volunteer.ala.org.au/validate/task/181606394	Valid		system	Tile_028-055-000_0-000.jpg			2021-06-04 13:00:37		NO		IN FOCUS
181606394	https://volunteer.ala.org.au/validate/task/181606394	Valid		system	Tile_028-055-000_0-000.jpg		2021-06-04 10:57:05	2021-06-04 13:00:37		NO		IN FOCUS
181606395	https://volunteer.ala.org.au/validate/task/181606395	Valid		system	Tile_028-056-000_0-000.jpg		2021-06-04 12:54:55	2021-06-04 13:09:25		NO		IN FOCUS
181606395	https://volunteer.ala.org.au/validate/task/181606395	Valid		system	Tile_028-056-000_0-000.jpg		2021-06-04 10:58:01	2021-06-04 13:09:25		NO		IN FOCUS
181606395	https://volunteer.ala.org.au/validate/task/181606395	Valid		system	Tile_028-056-000_0-000.jpg		2021-06-04 13:09:25	2021-06-04 13:09:25		NO		IN FOCUS
181606395	https://volunteer.ala.org.au/validate/task/181606395	Valid		system	Tile_028-056-000_0-000.jpg			2021-06-04 13:09:25		NO		IN FOCUS
181606396	https://volunteer.ala.org.au/validate/task/181606396	Valid		system	Tile_028-057-000_0-000.jpg		2021-06-04 13:09:46	2021-06-04 14:54:10		NO		IN FOCUS
181606396	https://volunteer.ala.org.au/validate/task/181606396	Valid		system	Tile_028-057-000_0-000.jpg		2021-06-04 12:55:05	2021-06-04 14:54:10		NO		IN FOCUS
181606396	https://volunteer.ala.org.au/validate/task/181606396	Valid		system	Tile_028-057-000_0-000.jpg		2021-06-04 14:54:09	2021-06-04 14:54:10		NO		IN FOCUS
181606396	https://volunteer.ala.org.au/validate/task/181606396	Valid		system	Tile_028-057-000_0-000.jpg			2021-06-04 14:54:10		NO		IN FOCUS
181606397	https://volunteer.ala.org.au/validate/task/181606397	Valid		system	Tile_028-058-000_0-000.jpg		2021-06-04 12:55:14	2021-06-04 15:06:20		NO		IN FOCUS
181606397	https://volunteer.ala.org.au/validate/task/181606397	Valid		system	Tile_028-058-000_0-000.jpg		2021-06-04 15:06:19	2021-06-04 15:06:20		NO		IN FOCUS
181606397	https://volunteer.ala.org.au/validate/task/181606397	Valid		system	Tile_028-058-000_0-000.jpg		2021-06-04 13:10:07	2021-06-04 15:06:20		NO		IN FOCUS
181606397	https://volunteer.ala.org.au/validate/task/181606397	Valid		system	Tile_028-058-000_0-000.jpg			2021-06-04 15:06:20		NO		IN FOCUS
181606398	https://volunteer.ala.org.au/validate/task/181606398	Valid		system	Tile_028-059-000_0-000.jpg		2021-06-04 13:10:29	2021-06-04 15:06:54		NO		IN FOCUS
181606398	https://volunteer.ala.org.au/validate/task/181606398	Valid		system	Tile_028-059-000_0-000.jpg		2021-06-04 15:06:53	2021-06-04 15:06:54		NO		IN FOCUS
181606398	https://volunteer.ala.org.au/validate/task/181606398	Valid		system	Tile_028-059-000_0-000.jpg		2021-06-04 12:55:39	2021-06-04 15:06:54		NO		IN FOCUS
181606398	https://volunteer.ala.org.au/validate/task/181606398	Valid		system	Tile_028-059-000_0-000.jpg			2021-06-04 15:06:54		NO		IN FOCUS
181606399	https://volunteer.ala.org.au/validate/task/181606399	Valid		system	Tile_028-060-000_0-000.jpg		2021-06-04 15:07:27	2021-06-04 15:07:27		NO		IN FOCUS
181606399	https://volunteer.ala.org.au/validate/task/181606399	Valid		system	Tile_028-060-000_0-000.jpg			2021-06-04 15:07:27		NO		IN FOCUS
181606399	https://volunteer.ala.org.au/validate/task/181606399	Valid		system	Tile_028-060-000_0-000.jpg		2021-06-04 12:55:51	2021-06-04 15:07:27		NO		IN FOCUS
181606399	https://volunteer.ala.org.au/validate/task/181606399	Valid		system	Tile_028-060-000_0-000.jpg		2021-06-04 14:24:00	2021-06-04 15:07:27		NO		IN FOCUS
181606400	https://volunteer.ala.org.au/validate/task/181606400	Valid		system	Tile_029-001-000_0-000.jpg		2021-06-04 12:56:01	2021-06-04 15:07:43		NO		IN FOCUS
181606400	https://volunteer.ala.org.au/validate/task/181606400	Valid		system	Tile_029-001-000_0-000.jpg		2021-06-04 14:24:22	2021-06-04 15:07:43		NO		IN FOCUS
181606400	https://volunteer.ala.org.au/validate/task/181606400	Valid		system	Tile_029-001-000_0-000.jpg		2021-06-04 15:07:42	2021-06-04 15:07:43		NO		IN FOCUS
181606400	https://volunteer.ala.org.au/validate/task/181606400	Valid		system	Tile_029-001-000_0-000.jpg			2021-06-04 15:07:43		NO		IN FOCUS
181606401	https://volunteer.ala.org.au/validate/task/181606401	Valid		system	Tile_029-002-000_0-000.jpg		2021-06-04 12:56:11	2021-06-04 15:08:02		NO		IN FOCUS
181606401	https://volunteer.ala.org.au/validate/task/181606401	Valid		system	Tile_029-002-000_0-000.jpg			2021-06-04 15:08:02		NO		IN FOCUS
181606401	https://volunteer.ala.org.au/validate/task/181606401	Valid		system	Tile_029-002-000_0-000.jpg		2021-06-04 14:34:50	2021-06-04 15:08:02		NO		IN FOCUS
181606401	https://volunteer.ala.org.au/validate/task/181606401	Valid		system	Tile_029-002-000_0-000.jpg		2021-06-04 15:08:02	2021-06-04 15:08:02		NO		IN FOCUS
181606402	https://volunteer.ala.org.au/validate/task/181606402	Valid		system	Tile_029-003-000_0-000.jpg		2021-06-04 12:56:32	2021-06-04 15:08:28		NO		IN FOCUS
181606402	https://volunteer.ala.org.au/validate/task/181606402	Valid		system	Tile_029-003-000_0-000.jpg		2021-06-04 15:08:27	2021-06-04 15:08:28		NO		IN FOCUS
181606402	https://volunteer.ala.org.au/validate/task/181606402	Valid		system	Tile_029-003-000_0-000.jpg		2021-06-04 14:35:12	2021-06-04 15:08:28		NO		IN FOCUS
181606402	https://volunteer.ala.org.au/validate/task/181606402	Valid		system	Tile_029-003-000_0-000.jpg			2021-06-04 15:08:28		NO		IN FOCUS
181606403	https://volunteer.ala.org.au/validate/task/181606403	Valid		system	Tile_029-004-000_0-000.jpg			2021-06-04 15:08:56		NO		IN FOCUS
181606403	https://volunteer.ala.org.au/validate/task/181606403	Valid		system	Tile_029-004-000_0-000.jpg		2021-06-04 15:08:55	2021-06-04 15:08:56		NO		IN FOCUS
181606403	https://volunteer.ala.org.au/validate/task/181606403	Valid		system	Tile_029-004-000_0-000.jpg		2021-06-04 14:35:36	2021-06-04 15:08:56		NO		IN FOCUS
181606403	https://volunteer.ala.org.au/validate/task/181606403	Valid		system	Tile_029-004-000_0-000.jpg		2021-06-04 12:56:51	2021-06-04 15:08:56		NO		IN FOCUS
181606404	https://volunteer.ala.org.au/validate/task/181606404	Valid		system	Tile_029-005-000_0-000.jpg		2021-06-04 12:57:01	2021-06-04 15:09:21		NO		IN FOCUS
181606404	https://volunteer.ala.org.au/validate/task/181606404	Valid		system	Tile_029-005-000_0-000.jpg		2021-06-04 14:35:59	2021-06-04 15:09:21		NO		IN FOCUS
181606404	https://volunteer.ala.org.au/validate/task/181606404	Valid		system	Tile_029-005-000_0-000.jpg		2021-06-04 15:09:20	2021-06-04 15:09:21		NO		IN FOCUS
181606404	https://volunteer.ala.org.au/validate/task/181606404	Valid		system	Tile_029-005-000_0-000.jpg			2021-06-04 15:09:21		NO		IN FOCUS
181606405	https://volunteer.ala.org.au/validate/task/181606405	Valid		system	Tile_029-006-000_0-000.jpg		2021-06-04 12:57:13	2021-06-04 15:10:03		NO		IN FOCUS
181606405	https://volunteer.ala.org.au/validate/task/181606405	Valid		system	Tile_029-006-000_0-000.jpg			2021-06-04 15:10:03		NO		IN FOCUS
181606405	https://volunteer.ala.org.au/validate/task/181606405	Valid		system	Tile_029-006-000_0-000.jpg		2021-06-04 15:10:03	2021-06-04 15:10:03		NO		IN FOCUS
181606405	https://volunteer.ala.org.au/validate/task/181606405	Valid		system	Tile_029-006-000_0-000.jpg		2021-06-04 14:41:03	2021-06-04 15:10:03		NO		IN FOCUS
181606406	https://volunteer.ala.org.au/validate/task/181606406	Valid		system	Tile_029-007-000_0-000.jpg			2021-06-04 15:10:39		NO		IN FOCUS
181606406	https://volunteer.ala.org.au/validate/task/181606406	Valid		system	Tile_029-007-000_0-000.jpg		2021-06-04 14:41:23	2021-06-04 15:10:39		NO		IN FOCUS
[truncated: 2,166 more rows]
