# Supplementary material for: Inferring the age and environmental characteristics of fossil sites using citizen science
Source: PLoS One. 2023 Apr 17;18(4):e0284388. doi: 10.1371/journal.pone.0284388 (PMC10109468; doi:10.1371/journal.pone.0284388)
Supplement: S1 Data — (ZIP) [file pone.0284388.s004.zip › S1_Data Expedition data-all-raw/Exp7-Raw Project-169549098-DwC.xlsx]

## Sheet: All transcribed
taskID	taskURL	validationStatus		validatorID	externalIdentifier		dateTranscribed	dateValidated	individualCount	occurrenceID	occurrenceRemarks	occurrenceStatus		vernacularName
169574292	https://volunteer.ala.org.au/validate/task/169574292	Valid		system	Tile_034-022-000_0-000.jpg			2021-03-25 16:05:41		NO		IN FOCUS
169574292	https://volunteer.ala.org.au/validate/task/169574292	Valid		system	Tile_034-022-000_0-000.jpg		2021-03-25 16:05:41	2021-03-25 16:05:41		NO		IN FOCUS
169574292	https://volunteer.ala.org.au/validate/task/169574292	Valid		system	Tile_034-022-000_0-000.jpg		2021-03-25 15:53:29	2021-03-25 16:05:41		NO		IN FOCUS
169574292	https://volunteer.ala.org.au/validate/task/169574292	Valid		system	Tile_034-022-000_0-000.jpg		2021-03-25 15:37:10	2021-03-25 16:05:41		NO		IN FOCUS
169574295	https://volunteer.ala.org.au/validate/task/169574295	Valid		system	Tile_034-025-000_0-000.jpg		2021-03-25 15:54:28	2021-03-25 16:06:14		NO		IN FOCUS
169574295	https://volunteer.ala.org.au/validate/task/169574295	Valid		system	Tile_034-025-000_0-000.jpg		2021-03-25 16:06:14	2021-03-25 16:06:14		NO		IN FOCUS
169574295	https://volunteer.ala.org.au/validate/task/169574295	Valid		system	Tile_034-025-000_0-000.jpg		2021-03-25 15:39:34	2021-03-25 16:06:14		NO		IN FOCUS
169574295	https://volunteer.ala.org.au/validate/task/169574295	Valid		system	Tile_034-025-000_0-000.jpg			2021-03-25 16:06:14		NO		IN FOCUS
169574296	https://volunteer.ala.org.au/validate/task/169574296	Valid		system	Tile_034-026-000_0-000.jpg			2021-03-25 16:06:21		NO		IN FOCUS
169574296	https://volunteer.ala.org.au/validate/task/169574296	Valid		system	Tile_034-026-000_0-000.jpg		2021-03-25 16:06:21	2021-03-25 16:06:21		NO		IN FOCUS
169574296	https://volunteer.ala.org.au/validate/task/169574296	Valid		system	Tile_034-026-000_0-000.jpg		2021-03-25 15:39:44	2021-03-25 16:06:21		NO		IN FOCUS
169574296	https://volunteer.ala.org.au/validate/task/169574296	Valid		system	Tile_034-026-000_0-000.jpg		2021-03-25 15:54:40	2021-03-25 16:06:21		NO		IN FOCUS
169574297	https://volunteer.ala.org.au/validate/task/169574297	Valid		system	Tile_034-027-000_0-000.jpg		2021-03-25 15:39:54	2021-03-25 16:06:31		NO		IN FOCUS
169574297	https://volunteer.ala.org.au/validate/task/169574297	Valid		system	Tile_034-027-000_0-000.jpg		2021-03-25 16:06:31	2021-03-25 16:06:31		NO		IN FOCUS
169574297	https://volunteer.ala.org.au/validate/task/169574297	Valid		system	Tile_034-027-000_0-000.jpg		2021-03-25 15:54:54	2021-03-25 16:06:31		NO		IN FOCUS
169574297	https://volunteer.ala.org.au/validate/task/169574297	Valid		system	Tile_034-027-000_0-000.jpg			2021-03-25 16:06:31		NO		IN FOCUS
169574298	https://volunteer.ala.org.au/validate/task/169574298	Valid		system	Tile_034-028-000_0-000.jpg		2021-03-25 15:40:11	2021-03-25 16:06:42		NO		IN FOCUS
169574298	https://volunteer.ala.org.au/validate/task/169574298	Valid		system	Tile_034-028-000_0-000.jpg		2021-03-25 15:55:07	2021-03-25 16:06:42		NO		IN FOCUS
169574298	https://volunteer.ala.org.au/validate/task/169574298	Valid		system	Tile_034-028-000_0-000.jpg		2021-03-25 16:06:42	2021-03-25 16:06:42		NO		IN FOCUS
169574298	https://volunteer.ala.org.au/validate/task/169574298	Valid		system	Tile_034-028-000_0-000.jpg			2021-03-25 16:06:42		NO		IN FOCUS
169574299	https://volunteer.ala.org.au/validate/task/169574299	Valid		system	Tile_034-029-000_0-000.jpg		2021-03-25 15:55:19	2021-03-25 16:06:50		NO		IN FOCUS
169574299	https://volunteer.ala.org.au/validate/task/169574299	Valid		system	Tile_034-029-000_0-000.jpg		2021-03-25 15:40:21	2021-03-25 16:06:50		NO		IN FOCUS
169574299	https://volunteer.ala.org.au/validate/task/169574299	Valid		system	Tile_034-029-000_0-000.jpg		2021-03-25 16:06:50	2021-03-25 16:06:50		NO		IN FOCUS
169574299	https://volunteer.ala.org.au/validate/task/169574299	Valid		system	Tile_034-029-000_0-000.jpg			2021-03-25 16:06:50		NO		IN FOCUS
169574300	https://volunteer.ala.org.au/validate/task/169574300	Valid		system	Tile_034-030-000_0-000.jpg		2021-03-25 16:06:58	2021-03-25 16:06:58		NO		IN FOCUS
169574300	https://volunteer.ala.org.au/validate/task/169574300	Valid		system	Tile_034-030-000_0-000.jpg		2021-03-25 15:40:31	2021-03-25 16:06:58		NO		IN FOCUS
169574300	https://volunteer.ala.org.au/validate/task/169574300	Valid		system	Tile_034-030-000_0-000.jpg			2021-03-25 16:06:58		NO		IN FOCUS
169574300	https://volunteer.ala.org.au/validate/task/169574300	Valid		system	Tile_034-030-000_0-000.jpg		2021-03-25 15:55:32	2021-03-25 16:06:58		NO		IN FOCUS
169574301	https://volunteer.ala.org.au/validate/task/169574301	Valid		system	Tile_034-031-000_0-000.jpg			2021-03-25 16:07:06		NO		IN FOCUS
169574301	https://volunteer.ala.org.au/validate/task/169574301	Valid		system	Tile_034-031-000_0-000.jpg		2021-03-25 16:07:06	2021-03-25 16:07:06		NO		IN FOCUS
169574301	https://volunteer.ala.org.au/validate/task/169574301	Valid		system	Tile_034-031-000_0-000.jpg		2021-03-25 15:40:42	2021-03-25 16:07:06		NO		IN FOCUS
169574301	https://volunteer.ala.org.au/validate/task/169574301	Valid		system	Tile_034-031-000_0-000.jpg		2021-03-25 15:55:44	2021-03-25 16:07:06		NO		IN FOCUS
169574302	https://volunteer.ala.org.au/validate/task/169574302	Valid		system	Tile_034-032-000_0-000.jpg		2021-03-25 15:40:54	2021-03-25 16:07:14		NO		IN FOCUS
169574302	https://volunteer.ala.org.au/validate/task/169574302	Valid		system	Tile_034-032-000_0-000.jpg		2021-03-25 16:07:13	2021-03-25 16:07:14		NO		IN FOCUS
169574302	https://volunteer.ala.org.au/validate/task/169574302	Valid		system	Tile_034-032-000_0-000.jpg		2021-03-25 15:55:56	2021-03-25 16:07:14		NO		IN FOCUS
169574302	https://volunteer.ala.org.au/validate/task/169574302	Valid		system	Tile_034-032-000_0-000.jpg			2021-03-25 16:07:14		NO		IN FOCUS
169574303	https://volunteer.ala.org.au/validate/task/169574303	Valid		system	Tile_034-033-000_0-000.jpg		2021-03-25 16:07:23	2021-03-25 16:07:23		NO		IN FOCUS
169574303	https://volunteer.ala.org.au/validate/task/169574303	Valid		system	Tile_034-033-000_0-000.jpg			2021-03-25 16:07:23		NO		IN FOCUS
169574303	https://volunteer.ala.org.au/validate/task/169574303	Valid		system	Tile_034-033-000_0-000.jpg		2021-03-25 15:56:08	2021-03-25 16:07:23		NO		IN FOCUS
169574303	https://volunteer.ala.org.au/validate/task/169574303	Valid		system	Tile_034-033-000_0-000.jpg		2021-03-25 15:41:07	2021-03-25 16:07:23		NO		IN FOCUS
169574304	https://volunteer.ala.org.au/validate/task/169574304	Valid		system	Tile_034-034-000_0-000.jpg		2021-03-25 15:56:22	2021-03-25 16:07:31		NO		IN FOCUS
169574304	https://volunteer.ala.org.au/validate/task/169574304	Valid		system	Tile_034-034-000_0-000.jpg		2021-03-25 15:41:18	2021-03-25 16:07:31		NO		IN FOCUS
169574304	https://volunteer.ala.org.au/validate/task/169574304	Valid		system	Tile_034-034-000_0-000.jpg			2021-03-25 16:07:31		NO		IN FOCUS
169574304	https://volunteer.ala.org.au/validate/task/169574304	Valid		system	Tile_034-034-000_0-000.jpg		2021-03-25 16:07:31	2021-03-25 16:07:31		NO		IN FOCUS
169574305	https://volunteer.ala.org.au/validate/task/169574305	Valid		system	Tile_034-035-000_0-000.jpg		2021-03-25 15:56:39	2021-03-25 16:07:39		NO		IN FOCUS
169574305	https://volunteer.ala.org.au/validate/task/169574305	Valid		system	Tile_034-035-000_0-000.jpg		2021-03-25 15:41:34	2021-03-25 16:07:39		NO		IN FOCUS
169574305	https://volunteer.ala.org.au/validate/task/169574305	Valid		system	Tile_034-035-000_0-000.jpg			2021-03-25 16:07:39		NO		IN FOCUS
169574305	https://volunteer.ala.org.au/validate/task/169574305	Valid		system	Tile_034-035-000_0-000.jpg		2021-03-25 16:07:39	2021-03-25 16:07:39		NO		IN FOCUS
169574306	https://volunteer.ala.org.au/validate/task/169574306	Valid		system	Tile_034-036-000_0-000.jpg		2021-03-25 15:56:51	2021-03-25 16:07:47		NO		IN FOCUS
169574306	https://volunteer.ala.org.au/validate/task/169574306	Valid		system	Tile_034-036-000_0-000.jpg		2021-03-25 16:07:47	2021-03-25 16:07:47		NO		IN FOCUS
169574306	https://volunteer.ala.org.au/validate/task/169574306	Valid		system	Tile_034-036-000_0-000.jpg		2021-03-25 15:41:45	2021-03-25 16:07:47		NO		IN FOCUS
169574306	https://volunteer.ala.org.au/validate/task/169574306	Valid		system	Tile_034-036-000_0-000.jpg			2021-03-25 16:07:47		NO		IN FOCUS
169574307	https://volunteer.ala.org.au/validate/task/169574307	Valid		system	Tile_034-037-000_0-000.jpg			2021-03-25 16:07:56		NO		IN FOCUS
169574307	https://volunteer.ala.org.au/validate/task/169574307	Valid		system	Tile_034-037-000_0-000.jpg		2021-03-25 16:07:55	2021-03-25 16:07:56		NO		IN FOCUS
169574307	https://volunteer.ala.org.au/validate/task/169574307	Valid		system	Tile_034-037-000_0-000.jpg		2021-03-25 15:57:05	2021-03-25 16:07:56		NO		IN FOCUS
169574307	https://volunteer.ala.org.au/validate/task/169574307	Valid		system	Tile_034-037-000_0-000.jpg		2021-03-25 15:41:57	2021-03-25 16:07:56		NO		IN FOCUS
169574308	https://volunteer.ala.org.au/validate/task/169574308	Valid		system	Tile_034-038-000_0-000.jpg		2021-03-25 15:42:09	2021-03-25 16:08:03		NO		IN FOCUS
169574308	https://volunteer.ala.org.au/validate/task/169574308	Valid		system	Tile_034-038-000_0-000.jpg		2021-03-25 15:57:16	2021-03-25 16:08:03		NO		IN FOCUS
169574308	https://volunteer.ala.org.au/validate/task/169574308	Valid		system	Tile_034-038-000_0-000.jpg			2021-03-25 16:08:03		NO		IN FOCUS
169574308	https://volunteer.ala.org.au/validate/task/169574308	Valid		system	Tile_034-038-000_0-000.jpg		2021-03-25 16:08:03	2021-03-25 16:08:03		NO		IN FOCUS
169574309	https://volunteer.ala.org.au/validate/task/169574309	Valid		system	Tile_034-039-000_0-000.jpg		2021-03-25 15:57:28	2021-03-25 16:08:11		NO		IN FOCUS
169574309	https://volunteer.ala.org.au/validate/task/169574309	Valid		system	Tile_034-039-000_0-000.jpg		2021-03-25 16:08:11	2021-03-25 16:08:11		NO		IN FOCUS
169574309	https://volunteer.ala.org.au/validate/task/169574309	Valid		system	Tile_034-039-000_0-000.jpg			2021-03-25 16:08:11		NO		IN FOCUS
169574309	https://volunteer.ala.org.au/validate/task/169574309	Valid		system	Tile_034-039-000_0-000.jpg		2021-03-25 15:42:19	2021-03-25 16:08:11		NO		IN FOCUS
169574310	https://volunteer.ala.org.au/validate/task/169574310	Valid		system	Tile_034-040-000_0-000.jpg		2021-03-25 15:57:39	2021-03-25 16:08:19		NO		IN FOCUS
169574310	https://volunteer.ala.org.au/validate/task/169574310	Valid		system	Tile_034-040-000_0-000.jpg		2021-03-25 16:08:19	2021-03-25 16:08:19		NO		IN FOCUS
169574310	https://volunteer.ala.org.au/validate/task/169574310	Valid		system	Tile_034-040-000_0-000.jpg		2021-03-25 15:42:30	2021-03-25 16:08:19		NO		IN FOCUS
169574310	https://volunteer.ala.org.au/validate/task/169574310	Valid		system	Tile_034-040-000_0-000.jpg			2021-03-25 16:08:19		NO		IN FOCUS
169574311	https://volunteer.ala.org.au/validate/task/169574311	Valid		system	Tile_034-041-000_0-000.jpg		2021-03-25 15:42:43	2021-03-25 16:08:27		NO		IN FOCUS
169574311	https://volunteer.ala.org.au/validate/task/169574311	Valid		system	Tile_034-041-000_0-000.jpg			2021-03-25 16:08:27		NO		IN FOCUS
169574311	https://volunteer.ala.org.au/validate/task/169574311	Valid		system	Tile_034-041-000_0-000.jpg		2021-03-25 16:08:26	2021-03-25 16:08:27		NO		IN FOCUS
169574311	https://volunteer.ala.org.au/validate/task/169574311	Valid		system	Tile_034-041-000_0-000.jpg		2021-03-25 15:57:54	2021-03-25 16:08:27		NO		IN FOCUS
169574312	https://volunteer.ala.org.au/validate/task/169574312	Valid		system	Tile_034-042-000_0-000.jpg		2021-03-25 15:58:07	2021-03-25 16:08:34		NO		IN FOCUS
169574312	https://volunteer.ala.org.au/validate/task/169574312	Valid		system	Tile_034-042-000_0-000.jpg		2021-03-25 15:42:54	2021-03-25 16:08:34		NO		IN FOCUS
169574312	https://volunteer.ala.org.au/validate/task/169574312	Valid		system	Tile_034-042-000_0-000.jpg		2021-03-25 16:08:34	2021-03-25 16:08:34		NO		IN FOCUS
169574312	https://volunteer.ala.org.au/validate/task/169574312	Valid		system	Tile_034-042-000_0-000.jpg			2021-03-25 16:08:34		NO		IN FOCUS
169574315	https://volunteer.ala.org.au/validate/task/169574315	Valid		system	Tile_034-045-000_0-000.jpg			2021-03-25 16:08:59		NO		IN FOCUS
169574315	https://volunteer.ala.org.au/validate/task/169574315	Valid		system	Tile_034-045-000_0-000.jpg		2021-03-25 16:08:58	2021-03-25 16:08:59		NO		IN FOCUS
169574315	https://volunteer.ala.org.au/validate/task/169574315	Valid		system	Tile_034-045-000_0-000.jpg		2021-03-25 15:43:34	2021-03-25 16:08:59		NO		IN FOCUS
169574315	https://volunteer.ala.org.au/validate/task/169574315	Valid		system	Tile_034-045-000_0-000.jpg		2021-03-25 15:58:45	2021-03-25 16:08:59		NO		IN FOCUS
169574316	https://volunteer.ala.org.au/validate/task/169574316	Valid		system	Tile_034-046-000_0-000.jpg		2021-03-25 15:46:41	2021-03-25 16:09:09		NO		IN FOCUS
169574316	https://volunteer.ala.org.au/validate/task/169574316	Valid		system	Tile_034-046-000_0-000.jpg			2021-03-25 16:09:09		NO		IN FOCUS
169574316	https://volunteer.ala.org.au/validate/task/169574316	Valid		system	Tile_034-046-000_0-000.jpg		2021-03-25 15:59:03	2021-03-25 16:09:09		NO		IN FOCUS
169574316	https://volunteer.ala.org.au/validate/task/169574316	Valid		system	Tile_034-046-000_0-000.jpg		2021-03-25 16:09:09	2021-03-25 16:09:09		NO		IN FOCUS
169574317	https://volunteer.ala.org.au/validate/task/169574317	Valid		system	Tile_034-047-000_0-000.jpg		2021-03-25 15:46:51	2021-03-25 16:09:18		NO		IN FOCUS
169574317	https://volunteer.ala.org.au/validate/task/169574317	Valid		system	Tile_034-047-000_0-000.jpg			2021-03-25 16:09:18		NO		IN FOCUS
169574317	https://volunteer.ala.org.au/validate/task/169574317	Valid		system	Tile_034-047-000_0-000.jpg		2021-03-25 16:09:18	2021-03-25 16:09:18		NO		IN FOCUS
169574317	https://volunteer.ala.org.au/validate/task/169574317	Valid		system	Tile_034-047-000_0-000.jpg		2021-03-25 15:59:21	2021-03-25 16:09:18		NO		IN FOCUS
169574318	https://volunteer.ala.org.au/validate/task/169574318	Valid		system	Tile_034-048-000_0-000.jpg		2021-03-25 15:59:34	2021-03-25 16:09:26		NO		IN FOCUS
169574318	https://volunteer.ala.org.au/validate/task/169574318	Valid		system	Tile_034-048-000_0-000.jpg		2021-03-25 16:09:26	2021-03-25 16:09:26		NO		IN FOCUS
169574318	https://volunteer.ala.org.au/validate/task/169574318	Valid		system	Tile_034-048-000_0-000.jpg		2021-03-25 15:47:01	2021-03-25 16:09:26		NO		IN FOCUS
169574318	https://volunteer.ala.org.au/validate/task/169574318	Valid		system	Tile_034-048-000_0-000.jpg			2021-03-25 16:09:26		NO		IN FOCUS
169574319	https://volunteer.ala.org.au/validate/task/169574319	Valid		system	Tile_034-049-000_0-000.jpg			2021-03-25 16:09:35		NO		IN FOCUS
169574319	https://volunteer.ala.org.au/validate/task/169574319	Valid		system	Tile_034-049-000_0-000.jpg		2021-03-25 15:59:47	2021-03-25 16:09:35		NO		IN FOCUS
169574319	https://volunteer.ala.org.au/validate/task/169574319	Valid		system	Tile_034-049-000_0-000.jpg		2021-03-25 15:47:16	2021-03-25 16:09:35		NO		IN FOCUS
169574319	https://volunteer.ala.org.au/validate/task/169574319	Valid		system	Tile_034-049-000_0-000.jpg		2021-03-25 16:09:34	2021-03-25 16:09:35		NO		IN FOCUS
169574320	https://volunteer.ala.org.au/validate/task/169574320	Valid		system	Tile_034-050-000_0-000.jpg			2021-03-25 16:25:43		NO		IN FOCUS
169574320	https://volunteer.ala.org.au/validate/task/169574320	Valid		system	Tile_034-050-000_0-000.jpg		2021-03-25 16:00:07	2021-03-25 16:25:43		NO		IN FOCUS
169574320	https://volunteer.ala.org.au/validate/task/169574320	Valid		system	Tile_034-050-000_0-000.jpg		2021-03-25 15:47:27	2021-03-25 16:25:43		NO		IN FOCUS
169574320	https://volunteer.ala.org.au/validate/task/169574320	Valid		system	Tile_034-050-000_0-000.jpg		2021-03-25 16:25:43	2021-03-25 16:25:43		NO		IN FOCUS
169574321	https://volunteer.ala.org.au/validate/task/169574321	Valid		system	Tile_034-051-000_0-000.jpg		2021-03-25 16:25:52	2021-03-25 16:25:52		NO		IN FOCUS
169574321	https://volunteer.ala.org.au/validate/task/169574321	Valid		system	Tile_034-051-000_0-000.jpg			2021-03-25 16:25:52		NO		IN FOCUS
169574321	https://volunteer.ala.org.au/validate/task/169574321	Valid		system	Tile_034-051-000_0-000.jpg		2021-03-25 15:47:37	2021-03-25 16:25:52		NO		IN FOCUS
169574321	https://volunteer.ala.org.au/validate/task/169574321	Valid		system	Tile_034-051-000_0-000.jpg		2021-03-25 16:00:19	2021-03-25 16:25:52		NO		IN FOCUS
169574322	https://volunteer.ala.org.au/validate/task/169574322	Valid		system	Tile_034-052-000_0-000.jpg		2021-03-25 15:47:51	2021-03-25 16:26:00		NO		IN FOCUS
169574322	https://volunteer.ala.org.au/validate/task/169574322	Valid		system	Tile_034-052-000_0-000.jpg		2021-03-25 16:00:29	2021-03-25 16:26:00		NO		IN FOCUS
169574322	https://volunteer.ala.org.au/validate/task/169574322	Valid		system	Tile_034-052-000_0-000.jpg			2021-03-25 16:26:00		NO		IN FOCUS
169574322	https://volunteer.ala.org.au/validate/task/169574322	Valid		system	Tile_034-052-000_0-000.jpg		2021-03-25 16:26:00	2021-03-25 16:26:00		NO		IN FOCUS
169574323	https://volunteer.ala.org.au/validate/task/169574323	Valid		system	Tile_034-053-000_0-000.jpg			2021-03-25 16:26:09		NO		IN FOCUS
169574323	https://volunteer.ala.org.au/validate/task/169574323	Valid		system	Tile_034-053-000_0-000.jpg		2021-03-25 16:26:09	2021-03-25 16:26:09		NO		IN FOCUS
169574323	https://volunteer.ala.org.au/validate/task/169574323	Valid		system	Tile_034-053-000_0-000.jpg		2021-03-25 15:48:01	2021-03-25 16:26:09		NO		IN FOCUS
169574323	https://volunteer.ala.org.au/validate/task/169574323	Valid		system	Tile_034-053-000_0-000.jpg		2021-03-25 16:00:40	2021-03-25 16:26:09		NO		IN FOCUS
169574324	https://volunteer.ala.org.au/validate/task/169574324	Valid		system	Tile_034-054-000_0-000.jpg		2021-03-25 15:48:19	2021-03-25 16:26:17		NO		IN FOCUS
169574324	https://volunteer.ala.org.au/validate/task/169574324	Valid		system	Tile_034-054-000_0-000.jpg		2021-03-25 16:26:17	2021-03-25 16:26:17		NO		IN FOCUS
169574324	https://volunteer.ala.org.au/validate/task/169574324	Valid		system	Tile_034-054-000_0-000.jpg		2021-03-25 16:00:54	2021-03-25 16:26:17		NO		IN FOCUS
169574324	https://volunteer.ala.org.au/validate/task/169574324	Valid		system	Tile_034-054-000_0-000.jpg			2021-03-25 16:26:17		NO		IN FOCUS
169574325	https://volunteer.ala.org.au/validate/task/169574325	Valid		system	Tile_034-055-000_0-000.jpg			2021-03-25 16:26:27		NO		IN FOCUS
169574325	https://volunteer.ala.org.au/validate/task/169574325	Valid		system	Tile_034-055-000_0-000.jpg		2021-03-25 16:26:26	2021-03-25 16:26:27		NO		IN FOCUS
169574325	https://volunteer.ala.org.au/validate/task/169574325	Valid		system	Tile_034-055-000_0-000.jpg		2021-03-25 15:48:34	2021-03-25 16:26:27		NO		IN FOCUS
169574325	https://volunteer.ala.org.au/validate/task/169574325	Valid		system	Tile_034-055-000_0-000.jpg		2021-03-25 16:01:06	2021-03-25 16:26:27		NO		IN FOCUS
169574331	https://volunteer.ala.org.au/validate/task/169574331	Valid		system	Tile_035-001-000_0-000.jpg		2021-03-25 15:53:22	2021-03-25 16:37:27		NO		IN FOCUS
169574331	https://volunteer.ala.org.au/validate/task/169574331	Valid		system	Tile_035-001-000_0-000.jpg		2021-03-25 16:03:20	2021-03-25 16:37:27		NO		IN FOCUS
169574331	https://volunteer.ala.org.au/validate/task/169574331	Valid		system	Tile_035-001-000_0-000.jpg			2021-03-25 16:37:27		NO		IN FOCUS
169574331	https://volunteer.ala.org.au/validate/task/169574331	Valid		system	Tile_035-001-000_0-000.jpg		2021-03-25 16:37:27	2021-03-25 16:37:27		NO		IN FOCUS
169574332	https://volunteer.ala.org.au/validate/task/169574332	Valid		system	Tile_035-002-000_0-000.jpg		2021-03-25 16:03:32	2021-03-25 16:38:01		NO		IN FOCUS
169574332	https://volunteer.ala.org.au/validate/task/169574332	Valid		system	Tile_035-002-000_0-000.jpg			2021-03-25 16:38:01		NO		IN FOCUS
169574332	https://volunteer.ala.org.au/validate/task/169574332	Valid		system	Tile_035-002-000_0-000.jpg		2021-03-25 15:53:43	2021-03-25 16:38:01		NO		IN FOCUS
169574332	https://volunteer.ala.org.au/validate/task/169574332	Valid		system	Tile_035-002-000_0-000.jpg		2021-03-25 16:38:01	2021-03-25 16:38:01		NO		IN FOCUS
169574333	https://volunteer.ala.org.au/validate/task/169574333	Valid		system	Tile_035-003-000_0-000.jpg		2021-03-25 16:38:28	2021-03-25 16:38:28		NO		IN FOCUS
169574333	https://volunteer.ala.org.au/validate/task/169574333	Valid		system	Tile_035-003-000_0-000.jpg		2021-03-25 16:03:44	2021-03-25 16:38:28		NO		IN FOCUS
169574333	https://volunteer.ala.org.au/validate/task/169574333	Valid		system	Tile_035-003-000_0-000.jpg		2021-03-25 15:53:56	2021-03-25 16:38:28		NO		IN FOCUS
169574333	https://volunteer.ala.org.au/validate/task/169574333	Valid		system	Tile_035-003-000_0-000.jpg			2021-03-25 16:38:28		NO		IN FOCUS
169574334	https://volunteer.ala.org.au/validate/task/169574334	Valid		system	Tile_035-004-000_0-000.jpg		2021-03-25 15:54:08	2021-03-25 16:38:47		NO		IN FOCUS
169574334	https://volunteer.ala.org.au/validate/task/169574334	Valid		system	Tile_035-004-000_0-000.jpg			2021-03-25 16:38:47		NO		IN FOCUS
169574334	https://volunteer.ala.org.au/validate/task/169574334	Valid		system	Tile_035-004-000_0-000.jpg		2021-03-25 16:38:47	2021-03-25 16:38:47		NO		IN FOCUS
169574334	https://volunteer.ala.org.au/validate/task/169574334	Valid		system	Tile_035-004-000_0-000.jpg		2021-03-25 16:03:55	2021-03-25 16:38:47		NO		IN FOCUS
169574330	https://volunteer.ala.org.au/validate/task/169574330	Valid		system	Tile_034-060-000_0-000.jpg		2021-03-25 16:47:25	2021-03-25 16:47:25		NO		IN FOCUS
169574330	https://volunteer.ala.org.au/validate/task/169574330	Valid		system	Tile_034-060-000_0-000.jpg		2021-03-25 16:03:09	2021-03-25 16:47:25		NO		IN FOCUS
169574330	https://volunteer.ala.org.au/validate/task/169574330	Valid		system	Tile_034-060-000_0-000.jpg		2021-03-25 15:53:10	2021-03-25 16:47:25		NO		IN FOCUS
169574330	https://volunteer.ala.org.au/validate/task/169574330	Valid		system	Tile_034-060-000_0-000.jpg			2021-03-25 16:47:25		NO		IN FOCUS
169574330	https://volunteer.ala.org.au/validate/task/169574330	Valid		system	Tile_034-060-000_0-000.jpg		2021-03-25 16:36:59	2021-03-25 16:47:25	2	YES	MIDDLE	IN FOCUS		Unknown
169574335	https://volunteer.ala.org.au/validate/task/169574335	Valid		system	Tile_035-005-000_0-000.jpg		2021-03-25 16:04:06	2021-03-25 16:47:40		NO		IN FOCUS
169574335	https://volunteer.ala.org.au/validate/task/169574335	Valid		system	Tile_035-005-000_0-000.jpg			2021-03-25 16:47:40		NO		IN FOCUS
169574335	https://volunteer.ala.org.au/validate/task/169574335	Valid		system	Tile_035-005-000_0-000.jpg		2021-03-25 15:59:25	2021-03-25 16:47:40		NO		IN FOCUS
169574335	https://volunteer.ala.org.au/validate/task/169574335	Valid		system	Tile_035-005-000_0-000.jpg		2021-03-25 16:47:40	2021-03-25 16:47:40		NO		IN FOCUS
169574341	https://volunteer.ala.org.au/validate/task/169574341	Valid		system	Tile_035-011-000_0-000.jpg		2021-03-25 16:02:57	2021-03-25 16:48:22		NO		IN FOCUS
169574341	https://volunteer.ala.org.au/validate/task/169574341	Valid		system	Tile_035-011-000_0-000.jpg		2021-03-25 16:05:46	2021-03-25 16:48:22		NO		IN FOCUS
169574341	https://volunteer.ala.org.au/validate/task/169574341	Valid		system	Tile_035-011-000_0-000.jpg			2021-03-25 16:48:22		NO		IN FOCUS
169574341	https://volunteer.ala.org.au/validate/task/169574341	Valid		system	Tile_035-011-000_0-000.jpg		2021-03-25 16:48:22	2021-03-25 16:48:22		NO		IN FOCUS
169574342	https://volunteer.ala.org.au/validate/task/169574342	Valid		system	Tile_035-012-000_0-000.jpg		2021-03-25 16:48:40	2021-03-25 16:48:41		NO		IN FOCUS
169574342	https://volunteer.ala.org.au/validate/task/169574342	Valid		system	Tile_035-012-000_0-000.jpg			2021-03-25 16:48:41		NO		IN FOCUS
169574342	https://volunteer.ala.org.au/validate/task/169574342	Valid		system	Tile_035-012-000_0-000.jpg		2021-03-25 16:03:11	2021-03-25 16:48:41		NO		IN FOCUS
169574342	https://volunteer.ala.org.au/validate/task/169574342	Valid		system	Tile_035-012-000_0-000.jpg		2021-03-25 16:06:03	2021-03-25 16:48:41		NO		IN FOCUS
169574343	https://volunteer.ala.org.au/validate/task/169574343	Valid		system	Tile_035-013-000_0-000.jpg		2021-03-25 16:48:50	2021-03-25 16:48:50		NO		IN FOCUS
169574343	https://volunteer.ala.org.au/validate/task/169574343	Valid		system	Tile_035-013-000_0-000.jpg		2021-03-25 16:03:21	2021-03-25 16:48:50		NO		IN FOCUS
169574343	https://volunteer.ala.org.au/validate/task/169574343	Valid		system	Tile_035-013-000_0-000.jpg			2021-03-25 16:48:50		NO		IN FOCUS
169574343	https://volunteer.ala.org.au/validate/task/169574343	Valid		system	Tile_035-013-000_0-000.jpg		2021-03-25 16:06:15	2021-03-25 16:48:50		NO		IN FOCUS
169574344	https://volunteer.ala.org.au/validate/task/169574344	Valid		system	Tile_035-014-000_0-000.jpg		2021-03-25 16:06:28	2021-03-25 16:49:01		NO		IN FOCUS
169574344	https://volunteer.ala.org.au/validate/task/169574344	Valid		system	Tile_035-014-000_0-000.jpg			2021-03-25 16:49:01		NO		IN FOCUS
169574344	https://volunteer.ala.org.au/validate/task/169574344	Valid		system	Tile_035-014-000_0-000.jpg		2021-03-25 16:03:45	2021-03-25 16:49:01		NO		IN FOCUS
169574344	https://volunteer.ala.org.au/validate/task/169574344	Valid		system	Tile_035-014-000_0-000.jpg		2021-03-25 16:49:01	2021-03-25 16:49:01		NO		IN FOCUS
169574345	https://volunteer.ala.org.au/validate/task/169574345	Valid		system	Tile_035-015-000_0-000.jpg		2021-03-25 16:06:55	2021-03-25 16:49:26		NO		IN FOCUS
169574345	https://volunteer.ala.org.au/validate/task/169574345	Valid		system	Tile_035-015-000_0-000.jpg		2021-03-25 16:49:25	2021-03-25 16:49:26		NO		IN FOCUS
169574345	https://volunteer.ala.org.au/validate/task/169574345	Valid		system	Tile_035-015-000_0-000.jpg		2021-03-25 16:04:15	2021-03-25 16:49:26		NO		IN FOCUS
169574345	https://volunteer.ala.org.au/validate/task/169574345	Valid		system	Tile_035-015-000_0-000.jpg			2021-03-25 16:49:26		NO		IN FOCUS
169574346	https://volunteer.ala.org.au/validate/task/169574346	Valid		system	Tile_035-016-000_0-000.jpg			2021-03-25 16:49:38		NO		IN FOCUS
169574346	https://volunteer.ala.org.au/validate/task/169574346	Valid		system	Tile_035-016-000_0-000.jpg		2021-03-25 16:04:27	2021-03-25 16:49:38		NO		IN FOCUS
169574346	https://volunteer.ala.org.au/validate/task/169574346	Valid		system	Tile_035-016-000_0-000.jpg		2021-03-25 16:49:37	2021-03-25 16:49:38		NO		IN FOCUS
169574346	https://volunteer.ala.org.au/validate/task/169574346	Valid		system	Tile_035-016-000_0-000.jpg		2021-03-25 16:07:08	2021-03-25 16:49:38		NO		IN FOCUS
169574347	https://volunteer.ala.org.au/validate/task/169574347	Valid		system	Tile_035-017-000_0-000.jpg		2021-03-25 16:07:19	2021-03-25 16:49:47		NO		IN FOCUS
169574347	https://volunteer.ala.org.au/validate/task/169574347	Valid		system	Tile_035-017-000_0-000.jpg		2021-03-25 16:04:38	2021-03-25 16:49:47		NO		IN FOCUS
169574347	https://volunteer.ala.org.au/validate/task/169574347	Valid		system	Tile_035-017-000_0-000.jpg		2021-03-25 16:49:47	2021-03-25 16:49:47		NO		IN FOCUS
169574347	https://volunteer.ala.org.au/validate/task/169574347	Valid		system	Tile_035-017-000_0-000.jpg			2021-03-25 16:49:47		NO		IN FOCUS
169574350	https://volunteer.ala.org.au/validate/task/169574350	Valid		system	Tile_035-020-000_0-000.jpg		2021-03-25 16:05:57	2021-03-25 16:50:47		NO		IN FOCUS
169574350	https://volunteer.ala.org.au/validate/task/169574350	Valid		system	Tile_035-020-000_0-000.jpg		2021-03-25 16:08:04	2021-03-25 16:50:47		NO		IN FOCUS
169574350	https://volunteer.ala.org.au/validate/task/169574350	Valid		system	Tile_035-020-000_0-000.jpg		2021-03-25 16:50:47	2021-03-25 16:50:47		NO		IN FOCUS
169574350	https://volunteer.ala.org.au/validate/task/169574350	Valid		system	Tile_035-020-000_0-000.jpg			2021-03-25 16:50:47		NO		IN FOCUS
169574351	https://volunteer.ala.org.au/validate/task/169574351	Valid		system	Tile_035-021-000_0-000.jpg		2021-03-25 16:06:33	2021-03-25 16:50:59		NO		IN FOCUS
169574351	https://volunteer.ala.org.au/validate/task/169574351	Valid		system	Tile_035-021-000_0-000.jpg			2021-03-25 16:50:59		NO		IN FOCUS
169574351	https://volunteer.ala.org.au/validate/task/169574351	Valid		system	Tile_035-021-000_0-000.jpg		2021-03-25 16:08:20	2021-03-25 16:50:59		NO		IN FOCUS
169574351	https://volunteer.ala.org.au/validate/task/169574351	Valid		system	Tile_035-021-000_0-000.jpg		2021-03-25 16:50:59	2021-03-25 16:50:59		NO		IN FOCUS
169574352	https://volunteer.ala.org.au/validate/task/169574352	Valid		system	Tile_035-022-000_0-000.jpg		2021-03-25 16:06:47	2021-03-25 16:51:11		NO		IN FOCUS
169574352	https://volunteer.ala.org.au/validate/task/169574352	Valid		system	Tile_035-022-000_0-000.jpg		2021-03-25 16:51:11	2021-03-25 16:51:11		NO		IN FOCUS
169574352	https://volunteer.ala.org.au/validate/task/169574352	Valid		system	Tile_035-022-000_0-000.jpg		2021-03-25 16:08:32	2021-03-25 16:51:11		NO		IN FOCUS
169574352	https://volunteer.ala.org.au/validate/task/169574352	Valid		system	Tile_035-022-000_0-000.jpg			2021-03-25 16:51:11		NO		IN FOCUS
169574355	https://volunteer.ala.org.au/validate/task/169574355	Valid		system	Tile_035-025-000_0-000.jpg		2021-03-25 16:09:11	2021-03-25 16:51:56		NO		IN FOCUS
169574355	https://volunteer.ala.org.au/validate/task/169574355	Valid		system	Tile_035-025-000_0-000.jpg			2021-03-25 16:51:56		NO		IN FOCUS
169574355	https://volunteer.ala.org.au/validate/task/169574355	Valid		system	Tile_035-025-000_0-000.jpg		2021-03-25 16:51:56	2021-03-25 16:51:56		NO		IN FOCUS
169574355	https://volunteer.ala.org.au/validate/task/169574355	Valid		system	Tile_035-025-000_0-000.jpg		2021-03-25 16:10:09	2021-03-25 16:51:56		NO		IN FOCUS
169574356	https://volunteer.ala.org.au/validate/task/169574356	Valid		system	Tile_035-026-000_0-000.jpg		2021-03-25 16:09:26	2021-03-25 16:52:07		NO		IN FOCUS
169574356	https://volunteer.ala.org.au/validate/task/169574356	Valid		system	Tile_035-026-000_0-000.jpg			2021-03-25 16:52:07		NO		IN FOCUS
169574356	https://volunteer.ala.org.au/validate/task/169574356	Valid		system	Tile_035-026-000_0-000.jpg		2021-03-25 16:10:19	2021-03-25 16:52:07		NO		IN FOCUS
169574356	https://volunteer.ala.org.au/validate/task/169574356	Valid		system	Tile_035-026-000_0-000.jpg		2021-03-25 16:52:07	2021-03-25 16:52:07		NO		IN FOCUS
169574358	https://volunteer.ala.org.au/validate/task/169574358	Valid		system	Tile_035-028-000_0-000.jpg		2021-03-25 16:52:26	2021-03-25 16:52:27		NO		IN FOCUS
169574358	https://volunteer.ala.org.au/validate/task/169574358	Valid		system	Tile_035-028-000_0-000.jpg		2021-03-25 16:09:50	2021-03-25 16:52:27		NO		IN FOCUS
169574358	https://volunteer.ala.org.au/validate/task/169574358	Valid		system	Tile_035-028-000_0-000.jpg			2021-03-25 16:52:27		NO		IN FOCUS
169574358	https://volunteer.ala.org.au/validate/task/169574358	Valid		system	Tile_035-028-000_0-000.jpg		2021-03-25 16:10:56	2021-03-25 16:52:27		NO		IN FOCUS
169574360	https://volunteer.ala.org.au/validate/task/169574360	Valid		system	Tile_035-030-000_0-000.jpg		2021-03-25 16:10:14	2021-03-25 16:52:49		NO		IN FOCUS
169574360	https://volunteer.ala.org.au/validate/task/169574360	Valid		system	Tile_035-030-000_0-000.jpg		2021-03-25 16:52:48	2021-03-25 16:52:49		NO		IN FOCUS
169574360	https://volunteer.ala.org.au/validate/task/169574360	Valid		system	Tile_035-030-000_0-000.jpg			2021-03-25 16:52:49		NO		IN FOCUS
169574360	https://volunteer.ala.org.au/validate/task/169574360	Valid		system	Tile_035-030-000_0-000.jpg		2021-03-25 16:11:17	2021-03-25 16:52:49		NO		IN FOCUS
169574361	https://volunteer.ala.org.au/validate/task/169574361	Valid		system	Tile_035-031-000_0-000.jpg		2021-03-25 16:11:27	2021-03-25 16:53:00		NO		IN FOCUS
169574361	https://volunteer.ala.org.au/validate/task/169574361	Valid		system	Tile_035-031-000_0-000.jpg		2021-03-25 16:52:59	2021-03-25 16:53:00		NO		IN FOCUS
169574361	https://volunteer.ala.org.au/validate/task/169574361	Valid		system	Tile_035-031-000_0-000.jpg			2021-03-25 16:53:00		NO		IN FOCUS
169574361	https://volunteer.ala.org.au/validate/task/169574361	Valid		system	Tile_035-031-000_0-000.jpg		2021-03-25 16:10:28	2021-03-25 16:53:00		NO		IN FOCUS
169574362	https://volunteer.ala.org.au/validate/task/169574362	Valid		system	Tile_035-032-000_0-000.jpg		2021-03-25 16:53:10	2021-03-25 16:53:10		NO		IN FOCUS
169574362	https://volunteer.ala.org.au/validate/task/169574362	Valid		system	Tile_035-032-000_0-000.jpg			2021-03-25 16:53:10		NO		IN FOCUS
169574362	https://volunteer.ala.org.au/validate/task/169574362	Valid		system	Tile_035-032-000_0-000.jpg		2021-03-25 16:10:39	2021-03-25 16:53:10		NO		IN FOCUS
169574362	https://volunteer.ala.org.au/validate/task/169574362	Valid		system	Tile_035-032-000_0-000.jpg		2021-03-25 16:11:37	2021-03-25 16:53:10		NO		IN FOCUS
169574363	https://volunteer.ala.org.au/validate/task/169574363	Valid		system	Tile_035-033-000_0-000.jpg			2021-03-25 16:53:21		NO		IN FOCUS
169574363	https://volunteer.ala.org.au/validate/task/169574363	Valid		system	Tile_035-033-000_0-000.jpg		2021-03-25 16:53:20	2021-03-25 16:53:21		NO		IN FOCUS
169574363	https://volunteer.ala.org.au/validate/task/169574363	Valid		system	Tile_035-033-000_0-000.jpg		2021-03-25 16:12:27	2021-03-25 16:53:21		NO		IN FOCUS
169574363	https://volunteer.ala.org.au/validate/task/169574363	Valid		system	Tile_035-033-000_0-000.jpg		2021-03-25 16:10:51	2021-03-25 16:53:21		NO		IN FOCUS
169574364	https://volunteer.ala.org.au/validate/task/169574364	Valid		system	Tile_035-034-000_0-000.jpg			2021-03-25 16:53:34		NO		IN FOCUS
169574364	https://volunteer.ala.org.au/validate/task/169574364	Valid		system	Tile_035-034-000_0-000.jpg		2021-03-25 16:12:38	2021-03-25 16:53:34		NO		IN FOCUS
169574364	https://volunteer.ala.org.au/validate/task/169574364	Valid		system	Tile_035-034-000_0-000.jpg		2021-03-25 16:11:03	2021-03-25 16:53:34		NO		IN FOCUS
169574364	https://volunteer.ala.org.au/validate/task/169574364	Valid		system	Tile_035-034-000_0-000.jpg		2021-03-25 16:53:34	2021-03-25 16:53:34		NO		IN FOCUS
169574365	https://volunteer.ala.org.au/validate/task/169574365	Valid		system	Tile_035-035-000_0-000.jpg		2021-03-25 16:11:16	2021-03-25 16:53:44		NO		IN FOCUS
169574365	https://volunteer.ala.org.au/validate/task/169574365	Valid		system	Tile_035-035-000_0-000.jpg			2021-03-25 16:53:44		NO		IN FOCUS
169574365	https://volunteer.ala.org.au/validate/task/169574365	Valid		system	Tile_035-035-000_0-000.jpg		2021-03-25 16:53:44	2021-03-25 16:53:44		NO		IN FOCUS
169574365	https://volunteer.ala.org.au/validate/task/169574365	Valid		system	Tile_035-035-000_0-000.jpg		2021-03-25 16:12:48	2021-03-25 16:53:44		NO		IN FOCUS
169574366	https://volunteer.ala.org.au/validate/task/169574366	Valid		system	Tile_035-036-000_0-000.jpg		2021-03-25 16:13:00	2021-03-25 16:53:54		NO		IN FOCUS
169574366	https://volunteer.ala.org.au/validate/task/169574366	Valid		system	Tile_035-036-000_0-000.jpg		2021-03-25 16:53:54	2021-03-25 16:53:54		NO		IN FOCUS
169574366	https://volunteer.ala.org.au/validate/task/169574366	Valid		system	Tile_035-036-000_0-000.jpg			2021-03-25 16:53:54		NO		IN FOCUS
169574366	https://volunteer.ala.org.au/validate/task/169574366	Valid		system	Tile_035-036-000_0-000.jpg		2021-03-25 16:11:31	2021-03-25 16:53:54		NO		IN FOCUS
169574372	https://volunteer.ala.org.au/validate/task/169574372	Valid		system	Tile_035-042-000_0-000.jpg		2021-03-25 16:14:10	2021-03-25 16:55:18		NO		IN FOCUS
169574372	https://volunteer.ala.org.au/validate/task/169574372	Valid		system	Tile_035-042-000_0-000.jpg		2021-03-25 16:55:18	2021-03-25 16:55:18		NO		IN FOCUS
169574372	https://volunteer.ala.org.au/validate/task/169574372	Valid		system	Tile_035-042-000_0-000.jpg			2021-03-25 16:55:18		NO		IN FOCUS
169574372	https://volunteer.ala.org.au/validate/task/169574372	Valid		system	Tile_035-042-000_0-000.jpg		2021-03-25 16:15:54	2021-03-25 16:55:18		NO		IN FOCUS
169574373	https://volunteer.ala.org.au/validate/task/169574373	Valid		system	Tile_035-043-000_0-000.jpg		2021-03-25 16:16:07	2021-03-25 16:55:33		NO		IN FOCUS
169574373	https://volunteer.ala.org.au/validate/task/169574373	Valid		system	Tile_035-043-000_0-000.jpg			2021-03-25 16:55:33		NO		IN FOCUS
169574373	https://volunteer.ala.org.au/validate/task/169574373	Valid		system	Tile_035-043-000_0-000.jpg		2021-03-25 16:14:22	2021-03-25 16:55:33		NO		IN FOCUS
169574373	https://volunteer.ala.org.au/validate/task/169574373	Valid		system	Tile_035-043-000_0-000.jpg		2021-03-25 16:55:33	2021-03-25 16:55:33		NO		IN FOCUS
169574374	https://volunteer.ala.org.au/validate/task/169574374	Valid		system	Tile_035-044-000_0-000.jpg		2021-03-25 16:14:49	2021-03-25 16:55:44		NO		IN FOCUS
169574374	https://volunteer.ala.org.au/validate/task/169574374	Valid		system	Tile_035-044-000_0-000.jpg			2021-03-25 16:55:44		NO		IN FOCUS
169574374	https://volunteer.ala.org.au/validate/task/169574374	Valid		system	Tile_035-044-000_0-000.jpg		2021-03-25 16:16:24	2021-03-25 16:55:44		NO		IN FOCUS
169574374	https://volunteer.ala.org.au/validate/task/169574374	Valid		system	Tile_035-044-000_0-000.jpg		2021-03-25 16:55:44	2021-03-25 16:55:44		NO		IN FOCUS
169574376	https://volunteer.ala.org.au/validate/task/169574376	Valid		system	Tile_035-046-000_0-000.jpg		2021-03-25 16:15:29	2021-03-25 16:56:11		NO		IN FOCUS
169574376	https://volunteer.ala.org.au/validate/task/169574376	Valid		system	Tile_035-046-000_0-000.jpg			2021-03-25 16:56:11		NO		IN FOCUS
169574376	https://volunteer.ala.org.au/validate/task/169574376	Valid		system	Tile_035-046-000_0-000.jpg		2021-03-25 16:56:10	2021-03-25 16:56:11		NO		IN FOCUS
169574376	https://volunteer.ala.org.au/validate/task/169574376	Valid		system	Tile_035-046-000_0-000.jpg		2021-03-25 16:16:46	2021-03-25 16:56:11		NO		IN FOCUS
169574377	https://volunteer.ala.org.au/validate/task/169574377	Valid		system	Tile_035-047-000_0-000.jpg		2021-03-25 16:56:21	2021-03-25 16:56:21		NO		IN FOCUS
169574377	https://volunteer.ala.org.au/validate/task/169574377	Valid		system	Tile_035-047-000_0-000.jpg		2021-03-25 16:16:57	2021-03-25 16:56:21		NO		IN FOCUS
169574377	https://volunteer.ala.org.au/validate/task/169574377	Valid		system	Tile_035-047-000_0-000.jpg		2021-03-25 16:15:41	2021-03-25 16:56:21		NO		IN FOCUS
169574377	https://volunteer.ala.org.au/validate/task/169574377	Valid		system	Tile_035-047-000_0-000.jpg			2021-03-25 16:56:21		NO		IN FOCUS
169574380	https://volunteer.ala.org.au/validate/task/169574380	Valid		system	Tile_035-050-000_0-000.jpg		2021-03-25 16:18:18	2021-03-25 16:57:24		NO		IN FOCUS
169574380	https://volunteer.ala.org.au/validate/task/169574380	Valid		system	Tile_035-050-000_0-000.jpg			2021-03-25 16:57:24		NO		IN FOCUS
169574380	https://volunteer.ala.org.au/validate/task/169574380	Valid		system	Tile_035-050-000_0-000.jpg		2021-03-25 16:16:20	2021-03-25 16:57:24		NO		IN FOCUS
169574380	https://volunteer.ala.org.au/validate/task/169574380	Valid		system	Tile_035-050-000_0-000.jpg		2021-03-25 16:57:24	2021-03-25 16:57:24		NO		IN FOCUS
169574381	https://volunteer.ala.org.au/validate/task/169574381	Valid		system	Tile_035-051-000_0-000.jpg		2021-03-25 16:16:32	2021-03-25 16:57:33		NO		IN FOCUS
169574381	https://volunteer.ala.org.au/validate/task/169574381	Valid		system	Tile_035-051-000_0-000.jpg		2021-03-25 16:18:29	2021-03-25 16:57:33		NO		IN FOCUS
169574381	https://volunteer.ala.org.au/validate/task/169574381	Valid		system	Tile_035-051-000_0-000.jpg		2021-03-25 16:57:33	2021-03-25 16:57:33		NO		IN FOCUS
169574381	https://volunteer.ala.org.au/validate/task/169574381	Valid		system	Tile_035-051-000_0-000.jpg			2021-03-25 16:57:33		NO		IN FOCUS
169574383	https://volunteer.ala.org.au/validate/task/169574383	Valid		system	Tile_035-053-000_0-000.jpg		2021-03-25 16:19:10	2021-03-25 16:58:00		NO		IN FOCUS
169574383	https://volunteer.ala.org.au/validate/task/169574383	Valid		system	Tile_035-053-000_0-000.jpg		2021-03-25 16:57:59	2021-03-25 16:58:00		NO		IN FOCUS
169574383	https://volunteer.ala.org.au/validate/task/169574383	Valid		system	Tile_035-053-000_0-000.jpg			2021-03-25 16:58:00		NO		IN FOCUS
169574383	https://volunteer.ala.org.au/validate/task/169574383	Valid		system	Tile_035-053-000_0-000.jpg		2021-03-25 16:16:56	2021-03-25 16:58:00		NO		IN FOCUS
169574384	https://volunteer.ala.org.au/validate/task/169574384	Valid		system	Tile_035-054-000_0-000.jpg		2021-03-25 16:58:09	2021-03-25 16:58:09		NO		IN FOCUS
169574384	https://volunteer.ala.org.au/validate/task/169574384	Valid		system	Tile_035-054-000_0-000.jpg		2021-03-25 16:17:08	2021-03-25 16:58:09		NO		IN FOCUS
169574384	https://volunteer.ala.org.au/validate/task/169574384	Valid		system	Tile_035-054-000_0-000.jpg			2021-03-25 16:58:09		NO		IN FOCUS
169574384	https://volunteer.ala.org.au/validate/task/169574384	Valid		system	Tile_035-054-000_0-000.jpg		2021-03-25 16:19:28	2021-03-25 16:58:09		NO		IN FOCUS
169574385	https://volunteer.ala.org.au/validate/task/169574385	Valid		system	Tile_035-055-000_0-000.jpg		2021-03-25 16:19:40	2021-03-25 16:58:19		NO		IN FOCUS
169574385	https://volunteer.ala.org.au/validate/task/169574385	Valid		system	Tile_035-055-000_0-000.jpg			2021-03-25 16:58:19		NO		IN FOCUS
169574385	https://volunteer.ala.org.au/validate/task/169574385	Valid		system	Tile_035-055-000_0-000.jpg		2021-03-25 16:17:28	2021-03-25 16:58:19		NO		IN FOCUS
169574385	https://volunteer.ala.org.au/validate/task/169574385	Valid		system	Tile_035-055-000_0-000.jpg		2021-03-25 16:58:18	2021-03-25 16:58:19		NO		IN FOCUS
169574386	https://volunteer.ala.org.au/validate/task/169574386	Valid		system	Tile_035-056-000_0-000.jpg		2021-03-25 16:58:28	2021-03-25 16:58:28		NO		IN FOCUS
169574386	https://volunteer.ala.org.au/validate/task/169574386	Valid		system	Tile_035-056-000_0-000.jpg		2021-03-25 16:18:05	2021-03-25 16:58:28		NO		IN FOCUS
169574386	https://volunteer.ala.org.au/validate/task/169574386	Valid		system	Tile_035-056-000_0-000.jpg			2021-03-25 16:58:28		NO		IN FOCUS
169574386	https://volunteer.ala.org.au/validate/task/169574386	Valid		system	Tile_035-056-000_0-000.jpg		2021-03-25 16:19:51	2021-03-25 16:58:28		NO		IN FOCUS
169574387	https://volunteer.ala.org.au/validate/task/169574387	Valid		system	Tile_035-057-000_0-000.jpg		2021-03-25 16:18:17	2021-03-25 16:58:38		NO		IN FOCUS
169574387	https://volunteer.ala.org.au/validate/task/169574387	Valid		system	Tile_035-057-000_0-000.jpg		2021-03-25 16:20:01	2021-03-25 16:58:38		NO		IN FOCUS
169574387	https://volunteer.ala.org.au/validate/task/169574387	Valid		system	Tile_035-057-000_0-000.jpg		2021-03-25 16:58:37	2021-03-25 16:58:38		NO		IN FOCUS
169574387	https://volunteer.ala.org.au/validate/task/169574387	Valid		system	Tile_035-057-000_0-000.jpg			2021-03-25 16:58:38		NO		IN FOCUS
169574390	https://volunteer.ala.org.au/validate/task/169574390	Valid		system	Tile_035-060-000_0-000.jpg			2021-03-25 16:58:59		NO		IN FOCUS
169574390	https://volunteer.ala.org.au/validate/task/169574390	Valid		system	Tile_035-060-000_0-000.jpg		2021-03-25 16:58:59	2021-03-25 16:58:59		NO		IN FOCUS
169574390	https://volunteer.ala.org.au/validate/task/169574390	Valid		system	Tile_035-060-000_0-000.jpg		2021-03-25 16:21:56	2021-03-25 16:58:59		NO		IN FOCUS
169574390	https://volunteer.ala.org.au/validate/task/169574390	Valid		system	Tile_035-060-000_0-000.jpg		2021-03-25 16:18:55	2021-03-25 16:58:59		NO		IN FOCUS
169574393	https://volunteer.ala.org.au/validate/task/169574393	Valid		system	Tile_036-003-000_0-000.jpg		2021-03-25 16:59:38	2021-03-25 16:59:38		NO		IN FOCUS
169574393	https://volunteer.ala.org.au/validate/task/169574393	Valid		system	Tile_036-003-000_0-000.jpg		2021-03-25 16:22:39	2021-03-25 16:59:38		NO		IN FOCUS
169574393	https://volunteer.ala.org.au/validate/task/169574393	Valid		system	Tile_036-003-000_0-000.jpg		2021-03-25 16:19:46	2021-03-25 16:59:38		NO		IN FOCUS
169574393	https://volunteer.ala.org.au/validate/task/169574393	Valid		system	Tile_036-003-000_0-000.jpg			2021-03-25 16:59:38		NO		IN FOCUS
169574394	https://volunteer.ala.org.au/validate/task/169574394	Valid		system	Tile_036-004-000_0-000.jpg			2021-03-25 17:00:45		NO		IN FOCUS
169574394	https://volunteer.ala.org.au/validate/task/169574394	Valid		system	Tile_036-004-000_0-000.jpg		2021-03-25 16:19:56	2021-03-25 17:00:45		NO		IN FOCUS
169574394	https://volunteer.ala.org.au/validate/task/169574394	Valid		system	Tile_036-004-000_0-000.jpg		2021-03-25 17:00:45	2021-03-25 17:00:45		NO		IN FOCUS
169574394	https://volunteer.ala.org.au/validate/task/169574394	Valid		system	Tile_036-004-000_0-000.jpg		2021-03-25 16:22:49	2021-03-25 17:00:45		NO		IN FOCUS
169574396	https://volunteer.ala.org.au/validate/task/169574396	Valid		system	Tile_036-006-000_0-000.jpg		2021-03-25 17:01:11	2021-03-25 17:01:11		NO		IN FOCUS
169574396	https://volunteer.ala.org.au/validate/task/169574396	Valid		system	Tile_036-006-000_0-000.jpg		2021-03-25 16:20:26	2021-03-25 17:01:11		NO		IN FOCUS
169574396	https://volunteer.ala.org.au/validate/task/169574396	Valid		system	Tile_036-006-000_0-000.jpg		2021-03-25 16:23:14	2021-03-25 17:01:11		NO		IN FOCUS
169574396	https://volunteer.ala.org.au/validate/task/169574396	Valid		system	Tile_036-006-000_0-000.jpg			2021-03-25 17:01:11		NO		IN FOCUS
169574397	https://volunteer.ala.org.au/validate/task/169574397	Valid		system	Tile_036-007-000_0-000.jpg		2021-03-25 17:01:21	2021-03-25 17:01:21		NO		IN FOCUS
169574397	https://volunteer.ala.org.au/validate/task/169574397	Valid		system	Tile_036-007-000_0-000.jpg		2021-03-25 16:20:40	2021-03-25 17:01:21		NO		IN FOCUS
169574397	https://volunteer.ala.org.au/validate/task/169574397	Valid		system	Tile_036-007-000_0-000.jpg			2021-03-25 17:01:21		NO		IN FOCUS
169574397	https://volunteer.ala.org.au/validate/task/169574397	Valid		system	Tile_036-007-000_0-000.jpg		2021-03-25 16:23:25	2021-03-25 17:01:21		NO		IN FOCUS
169574399	https://volunteer.ala.org.au/validate/task/169574399	Valid		system	Tile_036-009-000_0-000.jpg		2021-03-25 16:23:48	2021-03-25 17:01:50		NO		IN FOCUS
169574399	https://volunteer.ala.org.au/validate/task/169574399	Valid		system	Tile_036-009-000_0-000.jpg		2021-03-25 17:01:50	2021-03-25 17:01:50		NO		IN FOCUS
169574399	https://volunteer.ala.org.au/validate/task/169574399	Valid		system	Tile_036-009-000_0-000.jpg			2021-03-25 17:01:50		NO		IN FOCUS
169574399	https://volunteer.ala.org.au/validate/task/169574399	Valid		system	Tile_036-009-000_0-000.jpg		2021-03-25 16:21:06	2021-03-25 17:01:50		NO		IN FOCUS
169574401	https://volunteer.ala.org.au/validate/task/169574401	Valid		system	Tile_036-011-000_0-000.jpg		2021-03-25 16:21:32	2021-03-25 17:02:06		NO		IN FOCUS
169574401	https://volunteer.ala.org.au/validate/task/169574401	Valid		system	Tile_036-011-000_0-000.jpg		2021-03-25 17:02:05	2021-03-25 17:02:06		NO		IN FOCUS
169574401	https://volunteer.ala.org.au/validate/task/169574401	Valid		system	Tile_036-011-000_0-000.jpg		2021-03-25 16:24:15	2021-03-25 17:02:06		NO		IN FOCUS
169574401	https://volunteer.ala.org.au/validate/task/169574401	Valid		system	Tile_036-011-000_0-000.jpg			2021-03-25 17:02:06		NO		IN FOCUS
169574403	https://volunteer.ala.org.au/validate/task/169574403	Valid		system	Tile_036-013-000_0-000.jpg			2021-03-25 17:02:28		NO		IN FOCUS
169574403	https://volunteer.ala.org.au/validate/task/169574403	Valid		system	Tile_036-013-000_0-000.jpg		2021-03-25 16:21:56	2021-03-25 17:02:28		NO		IN FOCUS
169574403	https://volunteer.ala.org.au/validate/task/169574403	Valid		system	Tile_036-013-000_0-000.jpg		2021-03-25 17:02:28	2021-03-25 17:02:28		NO		IN FOCUS
169574403	https://volunteer.ala.org.au/validate/task/169574403	Valid		system	Tile_036-013-000_0-000.jpg		2021-03-25 16:24:50	2021-03-25 17:02:28		NO		IN FOCUS
169574404	https://volunteer.ala.org.au/validate/task/169574404	Valid		system	Tile_036-014-000_0-000.jpg		2021-03-25 16:22:09	2021-03-25 17:02:38		NO		IN FOCUS
169574404	https://volunteer.ala.org.au/validate/task/169574404	Valid		system	Tile_036-014-000_0-000.jpg			2021-03-25 17:02:38		NO		IN FOCUS
169574404	https://volunteer.ala.org.au/validate/task/169574404	Valid		system	Tile_036-014-000_0-000.jpg		2021-03-25 17:02:38	2021-03-25 17:02:38		NO		IN FOCUS
169574404	https://volunteer.ala.org.au/validate/task/169574404	Valid		system	Tile_036-014-000_0-000.jpg		2021-03-25 16:25:05	2021-03-25 17:02:38		NO		IN FOCUS
169574406	https://volunteer.ala.org.au/validate/task/169574406	Valid		system	Tile_036-016-000_0-000.jpg		2021-03-25 17:02:54	2021-03-25 17:02:54		NO		IN FOCUS
169574406	https://volunteer.ala.org.au/validate/task/169574406	Valid		system	Tile_036-016-000_0-000.jpg			2021-03-25 17:02:54		NO		IN FOCUS
169574406	https://volunteer.ala.org.au/validate/task/169574406	Valid		system	Tile_036-016-000_0-000.jpg		2021-03-25 16:25:41	2021-03-25 17:02:54		NO		IN FOCUS
169574406	https://volunteer.ala.org.au/validate/task/169574406	Valid		system	Tile_036-016-000_0-000.jpg		2021-03-25 16:22:42	2021-03-25 17:02:54		NO		IN FOCUS
169574407	https://volunteer.ala.org.au/validate/task/169574407	Valid		system	Tile_036-017-000_0-000.jpg		2021-03-25 16:25:52	2021-03-25 17:03:04		NO		IN FOCUS
169574407	https://volunteer.ala.org.au/validate/task/169574407	Valid		system	Tile_036-017-000_0-000.jpg		2021-03-25 16:22:55	2021-03-25 17:03:04		NO		IN FOCUS
169574407	https://volunteer.ala.org.au/validate/task/169574407	Valid		system	Tile_036-017-000_0-000.jpg			2021-03-25 17:03:04		NO		IN FOCUS
169574407	https://volunteer.ala.org.au/validate/task/169574407	Valid		system	Tile_036-017-000_0-000.jpg		2021-03-25 17:03:04	2021-03-25 17:03:04		NO		IN FOCUS
169574410	https://volunteer.ala.org.au/validate/task/169574410	Valid		system	Tile_036-020-000_0-000.jpg			2021-03-25 17:03:29		NO		IN FOCUS
169574410	https://volunteer.ala.org.au/validate/task/169574410	Valid		system	Tile_036-020-000_0-000.jpg		2021-03-25 17:03:29	2021-03-25 17:03:29		NO		IN FOCUS
169574410	https://volunteer.ala.org.au/validate/task/169574410	Valid		system	Tile_036-020-000_0-000.jpg		2021-03-25 16:23:34	2021-03-25 17:03:29		NO		IN FOCUS
169574410	https://volunteer.ala.org.au/validate/task/169574410	Valid		system	Tile_036-020-000_0-000.jpg		2021-03-25 16:27:41	2021-03-25 17:03:29		NO		IN FOCUS
169574411	https://volunteer.ala.org.au/validate/task/169574411	Valid		system	Tile_036-021-000_0-000.jpg			2021-03-25 17:03:40		NO		IN FOCUS
169574411	https://volunteer.ala.org.au/validate/task/169574411	Valid		system	Tile_036-021-000_0-000.jpg		2021-03-25 17:03:39	2021-03-25 17:03:40		NO		IN FOCUS
169574411	https://volunteer.ala.org.au/validate/task/169574411	Valid		system	Tile_036-021-000_0-000.jpg		2021-03-25 16:23:47	2021-03-25 17:03:40		NO		IN FOCUS
169574411	https://volunteer.ala.org.au/validate/task/169574411	Valid		system	Tile_036-021-000_0-000.jpg		2021-03-25 16:27:52	2021-03-25 17:03:40		NO		IN FOCUS
169574412	https://volunteer.ala.org.au/validate/task/169574412	Valid		system	Tile_036-022-000_0-000.jpg		2021-03-25 16:28:16	2021-03-25 17:03:59		NO		IN FOCUS
169574412	https://volunteer.ala.org.au/validate/task/169574412	Valid		system	Tile_036-022-000_0-000.jpg			2021-03-25 17:03:59		NO		IN FOCUS
169574412	https://volunteer.ala.org.au/validate/task/169574412	Valid		system	Tile_036-022-000_0-000.jpg		2021-03-25 17:03:59	2021-03-25 17:03:59		NO		IN FOCUS
169574412	https://volunteer.ala.org.au/validate/task/169574412	Valid		system	Tile_036-022-000_0-000.jpg		2021-03-25 16:24:03	2021-03-25 17:03:59		NO		IN FOCUS
169574337	https://volunteer.ala.org.au/validate/task/169574337	Valid		system	Tile_035-007-000_0-000.jpg		2021-03-25 17:08:06	2021-03-25 17:08:07		NO		IN FOCUS
169574337	https://volunteer.ala.org.au/validate/task/169574337	Valid		system	Tile_035-007-000_0-000.jpg			2021-03-25 17:08:07		NO		IN FOCUS
169574337	https://volunteer.ala.org.au/validate/task/169574337	Valid		system	Tile_035-007-000_0-000.jpg		2021-03-25 15:59:52	2021-03-25 17:08:07		NO		IN FOCUS
169574337	https://volunteer.ala.org.au/validate/task/169574337	Valid		system	Tile_035-007-000_0-000.jpg		2021-03-25 16:04:30	2021-03-25 17:08:07		NO		IN FOCUS
169574349	https://volunteer.ala.org.au/validate/task/169574349	Valid		system	Tile_035-019-000_0-000.jpg			2021-03-25 17:09:04	1	YES	EDGE	IN FOCUS		Nothofagus pollen
169574349	https://volunteer.ala.org.au/validate/task/169574349	Valid		system	Tile_035-019-000_0-000.jpg		2021-03-25 17:09:03	2021-03-25 17:09:04	1	YES	EDGE	IN FOCUS		Nothofagus pollen
169574349	https://volunteer.ala.org.au/validate/task/169574349	Valid		system	Tile_035-019-000_0-000.jpg		2021-03-25 16:07:49	2021-03-25 17:09:04		NO		IN FOCUS
169574349	https://volunteer.ala.org.au/validate/task/169574349	Valid		system	Tile_035-019-000_0-000.jpg		2021-03-25 16:50:33	2021-03-25 17:09:04	1	YES	EDGE	IN FOCUS		Nothofagus pollen
169574349	https://volunteer.ala.org.au/validate/task/169574349	Valid		system	Tile_035-019-000_0-000.jpg		2021-03-25 16:05:47	2021-03-25 17:09:04	1	YES	EDGE	IN FOCUS		Nothofagus pollen
169574357	https://volunteer.ala.org.au/validate/task/169574357	Valid		system	Tile_035-027-000_0-000.jpg		2021-03-25 17:09:41	2021-03-25 17:09:41		NO		IN FOCUS
169574357	https://volunteer.ala.org.au/validate/task/169574357	Valid		system	Tile_035-027-000_0-000.jpg			2021-03-25 17:09:41		NO		IN FOCUS
169574357	https://volunteer.ala.org.au/validate/task/169574357	Valid		system	Tile_035-027-000_0-000.jpg		2021-03-25 16:09:37	2021-03-25 17:09:41		NO		IN FOCUS
169574357	https://volunteer.ala.org.au/validate/task/169574357	Valid		system	Tile_035-027-000_0-000.jpg		2021-03-25 16:10:42	2021-03-25 17:09:41		NO		IN FOCUS
169574359	https://volunteer.ala.org.au/validate/task/169574359	Valid		system	Tile_035-029-000_0-000.jpg			2021-03-25 17:09:50		NO		IN FOCUS
169574359	https://volunteer.ala.org.au/validate/task/169574359	Valid		system	Tile_035-029-000_0-000.jpg		2021-03-25 17:09:49	2021-03-25 17:09:50		NO		IN FOCUS
169574359	https://volunteer.ala.org.au/validate/task/169574359	Valid		system	Tile_035-029-000_0-000.jpg		2021-03-25 16:11:07	2021-03-25 17:09:50		NO		IN FOCUS
169574359	https://volunteer.ala.org.au/validate/task/169574359	Valid		system	Tile_035-029-000_0-000.jpg		2021-03-25 16:10:02	2021-03-25 17:09:50		NO		IN FOCUS
169574369	https://volunteer.ala.org.au/validate/task/169574369	Valid		system	Tile_035-039-000_0-000.jpg		2021-03-25 17:10:13	2021-03-25 17:10:14		NO		IN FOCUS
169574369	https://volunteer.ala.org.au/validate/task/169574369	Valid		system	Tile_035-039-000_0-000.jpg			2021-03-25 17:10:14		NO		IN FOCUS
169574369	https://volunteer.ala.org.au/validate/task/169574369	Valid		system	Tile_035-039-000_0-000.jpg		2021-03-25 16:54:25	2021-03-25 17:10:14		NO		IN FOCUS
169574369	https://volunteer.ala.org.au/validate/task/169574369	Valid		system	Tile_035-039-000_0-000.jpg		2021-03-25 16:15:18	2021-03-25 17:10:14		NO		IN FOCUS
169574369	https://volunteer.ala.org.au/validate/task/169574369	Valid		system	Tile_035-039-000_0-000.jpg		2021-03-25 16:13:08	2021-03-25 17:10:14	1	YES	EDGE	IN FOCUS		Unknown
169574370	https://volunteer.ala.org.au/validate/task/169574370	Valid		system	Tile_035-040-000_0-000.jpg		2021-03-25 16:15:32	2021-03-25 17:10:32		NO		IN FOCUS
169574370	https://volunteer.ala.org.au/validate/task/169574370	Valid		system	Tile_035-040-000_0-000.jpg		2021-03-25 16:13:39	2021-03-25 17:10:32		NO		IN FOCUS
169574370	https://volunteer.ala.org.au/validate/task/169574370	Valid		system	Tile_035-040-000_0-000.jpg		2021-03-25 17:10:32	2021-03-25 17:10:32		NO		IN FOCUS
169574370	https://volunteer.ala.org.au/validate/task/169574370	Valid		system	Tile_035-040-000_0-000.jpg			2021-03-25 17:10:32		NO		IN FOCUS
169574371	https://volunteer.ala.org.au/validate/task/169574371	Valid		system	Tile_035-041-000_0-000.jpg		2021-03-25 17:10:40	2021-03-25 17:10:40		NO		IN FOCUS
169574371	https://volunteer.ala.org.au/validate/task/169574371	Valid		system	Tile_035-041-000_0-000.jpg			2021-03-25 17:10:40		NO		IN FOCUS
169574371	https://volunteer.ala.org.au/validate/task/169574371	Valid		system	Tile_035-041-000_0-000.jpg		2021-03-25 16:15:45	2021-03-25 17:10:40		NO		IN FOCUS
169574371	https://volunteer.ala.org.au/validate/task/169574371	Valid		system	Tile_035-041-000_0-000.jpg		2021-03-25 16:13:53	2021-03-25 17:10:40		NO		IN FOCUS
169574375	https://volunteer.ala.org.au/validate/task/169574375	Valid		system	Tile_035-045-000_0-000.jpg		2021-03-25 16:16:36	2021-03-25 17:10:48		NO		IN FOCUS
169574375	https://volunteer.ala.org.au/validate/task/169574375	Valid		system	Tile_035-045-000_0-000.jpg			2021-03-25 17:10:48		NO		IN FOCUS
169574375	https://volunteer.ala.org.au/validate/task/169574375	Valid		system	Tile_035-045-000_0-000.jpg		2021-03-25 16:15:06	2021-03-25 17:10:48		NO		IN FOCUS
169574375	https://volunteer.ala.org.au/validate/task/169574375	Valid		system	Tile_035-045-000_0-000.jpg		2021-03-25 17:10:48	2021-03-25 17:10:48		NO		IN FOCUS
169574378	https://volunteer.ala.org.au/validate/task/169574378	Valid		system	Tile_035-048-000_0-000.jpg		2021-03-25 17:10:56	2021-03-25 17:10:56		NO		IN FOCUS
169574378	https://volunteer.ala.org.au/validate/task/169574378	Valid		system	Tile_035-048-000_0-000.jpg		2021-03-25 16:15:53	2021-03-25 17:10:56		NO		IN FOCUS
169574378	https://volunteer.ala.org.au/validate/task/169574378	Valid		system	Tile_035-048-000_0-000.jpg			2021-03-25 17:10:56		NO		IN FOCUS
169574378	https://volunteer.ala.org.au/validate/task/169574378	Valid		system	Tile_035-048-000_0-000.jpg		2021-03-25 16:17:09	2021-03-25 17:10:56		NO		IN FOCUS
169574391	https://volunteer.ala.org.au/validate/task/169574391	Valid		system	Tile_036-001-000_0-000.jpg		2021-03-25 16:22:14	2021-03-25 17:12:22		NO		IN FOCUS
169574391	https://volunteer.ala.org.au/validate/task/169574391	Valid		system	Tile_036-001-000_0-000.jpg			2021-03-25 17:12:22		NO		IN FOCUS
169574391	https://volunteer.ala.org.au/validate/task/169574391	Valid		system	Tile_036-001-000_0-000.jpg		2021-03-25 17:12:22	2021-03-25 17:12:22		NO		IN FOCUS
169574391	https://volunteer.ala.org.au/validate/task/169574391	Valid		system	Tile_036-001-000_0-000.jpg		2021-03-25 16:19:07	2021-03-25 17:12:22		NO		IN FOCUS
169574392	https://volunteer.ala.org.au/validate/task/169574392	Valid		system	Tile_036-002-000_0-000.jpg		2021-03-25 17:12:35	2021-03-25 17:12:36		NO		IN FOCUS
169574392	https://volunteer.ala.org.au/validate/task/169574392	Valid		system	Tile_036-002-000_0-000.jpg			2021-03-25 17:12:36		NO		IN FOCUS
169574392	https://volunteer.ala.org.au/validate/task/169574392	Valid		system	Tile_036-002-000_0-000.jpg		2021-03-25 16:22:27	2021-03-25 17:12:36		NO		IN FOCUS
169574392	https://volunteer.ala.org.au/validate/task/169574392	Valid		system	Tile_036-002-000_0-000.jpg		2021-03-25 16:19:26	2021-03-25 17:12:36		NO		IN FOCUS
169574395	https://volunteer.ala.org.au/validate/task/169574395	Valid		system	Tile_036-005-000_0-000.jpg		2021-03-25 16:23:04	2021-03-25 17:12:45		NO		IN FOCUS
169574395	https://volunteer.ala.org.au/validate/task/169574395	Valid		system	Tile_036-005-000_0-000.jpg		2021-03-25 16:20:10	2021-03-25 17:12:45		NO		IN FOCUS
169574395	https://volunteer.ala.org.au/validate/task/169574395	Valid		system	Tile_036-005-000_0-000.jpg			2021-03-25 17:12:45		NO		IN FOCUS
169574395	https://volunteer.ala.org.au/validate/task/169574395	Valid		system	Tile_036-005-000_0-000.jpg		2021-03-25 17:12:45	2021-03-25 17:12:45		NO		IN FOCUS
169574398	https://volunteer.ala.org.au/validate/task/169574398	Valid		system	Tile_036-008-000_0-000.jpg		2021-03-25 16:23:37	2021-03-25 17:12:59		NO		IN FOCUS
169574398	https://volunteer.ala.org.au/validate/task/169574398	Valid		system	Tile_036-008-000_0-000.jpg		2021-03-25 17:12:59	2021-03-25 17:12:59		NO		IN FOCUS
169574398	https://volunteer.ala.org.au/validate/task/169574398	Valid		system	Tile_036-008-000_0-000.jpg		2021-03-25 16:20:52	2021-03-25 17:12:59		NO		IN FOCUS
169574398	https://volunteer.ala.org.au/validate/task/169574398	Valid		system	Tile_036-008-000_0-000.jpg			2021-03-25 17:12:59		NO		IN FOCUS
169574402	https://volunteer.ala.org.au/validate/task/169574402	Valid		system	Tile_036-012-000_0-000.jpg			2021-03-25 17:13:23		NO		IN FOCUS
169574402	https://volunteer.ala.org.au/validate/task/169574402	Valid		system	Tile_036-012-000_0-000.jpg		2021-03-25 17:13:23	2021-03-25 17:13:23		NO		IN FOCUS
169574402	https://volunteer.ala.org.au/validate/task/169574402	Valid		system	Tile_036-012-000_0-000.jpg		2021-03-25 16:24:37	2021-03-25 17:13:23		NO		IN FOCUS
169574402	https://volunteer.ala.org.au/validate/task/169574402	Valid		system	Tile_036-012-000_0-000.jpg		2021-03-25 16:21:44	2021-03-25 17:13:23		NO		IN FOCUS
169574405	https://volunteer.ala.org.au/validate/task/169574405	Valid		system	Tile_036-015-000_0-000.jpg			2021-03-25 17:13:47		NO		IN FOCUS
169574405	https://volunteer.ala.org.au/validate/task/169574405	Valid		system	Tile_036-015-000_0-000.jpg		2021-03-25 16:25:19	2021-03-25 17:13:47		NO		IN FOCUS
169574405	https://volunteer.ala.org.au/validate/task/169574405	Valid		system	Tile_036-015-000_0-000.jpg		2021-03-25 17:13:47	2021-03-25 17:13:47		NO		IN FOCUS
169574405	https://volunteer.ala.org.au/validate/task/169574405	Valid		system	Tile_036-015-000_0-000.jpg		2021-03-25 16:22:23	2021-03-25 17:13:47		NO		IN FOCUS
169574408	https://volunteer.ala.org.au/validate/task/169574408	Valid		system	Tile_036-018-000_0-000.jpg			2021-03-25 17:13:58		NO		IN FOCUS
169574408	https://volunteer.ala.org.au/validate/task/169574408	Valid		system	Tile_036-018-000_0-000.jpg		2021-03-25 17:13:58	2021-03-25 17:13:58		NO		IN FOCUS
169574408	https://volunteer.ala.org.au/validate/task/169574408	Valid		system	Tile_036-018-000_0-000.jpg		2021-03-25 16:26:09	2021-03-25 17:13:58		NO		IN FOCUS
169574408	https://volunteer.ala.org.au/validate/task/169574408	Valid		system	Tile_036-018-000_0-000.jpg		2021-03-25 16:23:07	2021-03-25 17:13:58		NO		IN FOCUS
169574409	https://volunteer.ala.org.au/validate/task/169574409	Valid		system	Tile_036-019-000_0-000.jpg		2021-03-25 16:23:21	2021-03-25 17:14:07		NO		IN FOCUS
169574409	https://volunteer.ala.org.au/validate/task/169574409	Valid		system	Tile_036-019-000_0-000.jpg			2021-03-25 17:14:07		NO		IN FOCUS
169574409	https://volunteer.ala.org.au/validate/task/169574409	Valid		system	Tile_036-019-000_0-000.jpg		2021-03-25 17:14:07	2021-03-25 17:14:07		NO		IN FOCUS
169574409	https://volunteer.ala.org.au/validate/task/169574409	Valid		system	Tile_036-019-000_0-000.jpg		2021-03-25 16:27:29	2021-03-25 17:14:07	1	YES	EDGE	IN FOCUS		Nothofagus pollen
169574409	https://volunteer.ala.org.au/validate/task/169574409	Valid		system	Tile_036-019-000_0-000.jpg		2021-03-25 17:03:19	2021-03-25 17:14:07		NO		IN FOCUS
169574415	https://volunteer.ala.org.au/validate/task/169574415	Valid		system	Tile_036-025-000_0-000.jpg		2021-03-25 16:24:40	2021-03-25 17:14:29		NO		IN FOCUS
169574415	https://volunteer.ala.org.au/validate/task/169574415	Valid		system	Tile_036-025-000_0-000.jpg		2021-03-25 16:29:05	2021-03-25 17:14:29		NO		IN FOCUS
169574415	https://volunteer.ala.org.au/validate/task/169574415	Valid		system	Tile_036-025-000_0-000.jpg		2021-03-25 17:14:29	2021-03-25 17:14:29		NO		IN FOCUS
169574415	https://volunteer.ala.org.au/validate/task/169574415	Valid		system	Tile_036-025-000_0-000.jpg			2021-03-25 17:14:29		NO		IN FOCUS
169574416	https://volunteer.ala.org.au/validate/task/169574416	Valid		system	Tile_036-026-000_0-000.jpg		2021-03-25 17:14:39	2021-03-25 17:14:39		NO		IN FOCUS
169574416	https://volunteer.ala.org.au/validate/task/169574416	Valid		system	Tile_036-026-000_0-000.jpg			2021-03-25 17:14:39		NO		IN FOCUS
169574416	https://volunteer.ala.org.au/validate/task/169574416	Valid		system	Tile_036-026-000_0-000.jpg		2021-03-25 16:24:52	2021-03-25 17:14:39		NO		IN FOCUS
169574416	https://volunteer.ala.org.au/validate/task/169574416	Valid		system	Tile_036-026-000_0-000.jpg		2021-03-25 16:29:18	2021-03-25 17:14:39		NO		IN FOCUS
169574418	https://volunteer.ala.org.au/validate/task/169574418	Valid		system	Tile_036-028-000_0-000.jpg		2021-03-25 16:29:50	2021-03-25 17:15:06		NO		IN FOCUS
169574418	https://volunteer.ala.org.au/validate/task/169574418	Valid		system	Tile_036-028-000_0-000.jpg		2021-03-25 16:25:18	2021-03-25 17:15:06		NO		IN FOCUS
169574418	https://volunteer.ala.org.au/validate/task/169574418	Valid		system	Tile_036-028-000_0-000.jpg			2021-03-25 17:15:06		NO		IN FOCUS
169574418	https://volunteer.ala.org.au/validate/task/169574418	Valid		system	Tile_036-028-000_0-000.jpg		2021-03-25 17:15:06	2021-03-25 17:15:06		NO		IN FOCUS
169574421	https://volunteer.ala.org.au/validate/task/169574421	Valid		system	Tile_036-031-000_0-000.jpg		2021-03-25 16:26:10	2021-03-25 17:15:30		NO		IN FOCUS
169574421	https://volunteer.ala.org.au/validate/task/169574421	Valid		system	Tile_036-031-000_0-000.jpg		2021-03-25 17:15:30	2021-03-25 17:15:30		NO		IN FOCUS
169574421	https://volunteer.ala.org.au/validate/task/169574421	Valid		system	Tile_036-031-000_0-000.jpg			2021-03-25 17:15:30		NO		IN FOCUS
169574421	https://volunteer.ala.org.au/validate/task/169574421	Valid		system	Tile_036-031-000_0-000.jpg		2021-03-25 16:30:48	2021-03-25 17:15:30		NO		IN FOCUS
169574423	https://volunteer.ala.org.au/validate/task/169574423	Valid		system	Tile_036-033-000_0-000.jpg		2021-03-25 16:26:40	2021-03-25 17:15:44		NO		IN FOCUS
169574423	https://volunteer.ala.org.au/validate/task/169574423	Valid		system	Tile_036-033-000_0-000.jpg			2021-03-25 17:15:44		NO		IN FOCUS
169574423	https://volunteer.ala.org.au/validate/task/169574423	Valid		system	Tile_036-033-000_0-000.jpg		2021-03-25 17:15:44	2021-03-25 17:15:44		NO		IN FOCUS
169574423	https://volunteer.ala.org.au/validate/task/169574423	Valid		system	Tile_036-033-000_0-000.jpg		2021-03-25 16:31:26	2021-03-25 17:15:44		NO		IN FOCUS
169574424	https://volunteer.ala.org.au/validate/task/169574424	Valid		system	Tile_036-034-000_0-000.jpg		2021-03-25 17:15:53	2021-03-25 17:15:53		NO		IN FOCUS
169574424	https://volunteer.ala.org.au/validate/task/169574424	Valid		system	Tile_036-034-000_0-000.jpg		2021-03-25 16:26:57	2021-03-25 17:15:53		NO		IN FOCUS
169574424	https://volunteer.ala.org.au/validate/task/169574424	Valid		system	Tile_036-034-000_0-000.jpg		2021-03-25 16:31:40	2021-03-25 17:15:53		NO		IN FOCUS
169574424	https://volunteer.ala.org.au/validate/task/169574424	Valid		system	Tile_036-034-000_0-000.jpg			2021-03-25 17:15:53		NO		IN FOCUS
169574425	https://volunteer.ala.org.au/validate/task/169574425	Valid		system	Tile_036-035-000_0-000.jpg		2021-03-25 17:16:02	2021-03-25 17:16:02		NO		IN FOCUS
169574425	https://volunteer.ala.org.au/validate/task/169574425	Valid		system	Tile_036-035-000_0-000.jpg		2021-03-25 16:27:08	2021-03-25 17:16:02		NO		IN FOCUS
169574425	https://volunteer.ala.org.au/validate/task/169574425	Valid		system	Tile_036-035-000_0-000.jpg			2021-03-25 17:16:02		NO		IN FOCUS
169574425	https://volunteer.ala.org.au/validate/task/169574425	Valid		system	Tile_036-035-000_0-000.jpg		2021-03-25 16:31:51	2021-03-25 17:16:02		NO		IN FOCUS
169574426	https://volunteer.ala.org.au/validate/task/169574426	Valid		system	Tile_036-036-000_0-000.jpg		2021-03-25 16:32:13	2021-03-25 17:16:13		NO		IN FOCUS
169574426	https://volunteer.ala.org.au/validate/task/169574426	Valid		system	Tile_036-036-000_0-000.jpg		2021-03-25 16:27:23	2021-03-25 17:16:13		NO		IN FOCUS
169574426	https://volunteer.ala.org.au/validate/task/169574426	Valid		system	Tile_036-036-000_0-000.jpg		2021-03-25 17:16:12	2021-03-25 17:16:13		NO		IN FOCUS
169574426	https://volunteer.ala.org.au/validate/task/169574426	Valid		system	Tile_036-036-000_0-000.jpg			2021-03-25 17:16:13		NO		IN FOCUS
169574427	https://volunteer.ala.org.au/validate/task/169574427	Valid		system	Tile_036-037-000_0-000.jpg		2021-03-25 16:32:24	2021-03-25 17:16:22		NO		IN FOCUS
169574427	https://volunteer.ala.org.au/validate/task/169574427	Valid		system	Tile_036-037-000_0-000.jpg		2021-03-25 16:27:53	2021-03-25 17:16:22		NO		IN FOCUS
169574427	https://volunteer.ala.org.au/validate/task/169574427	Valid		system	Tile_036-037-000_0-000.jpg			2021-03-25 17:16:22		NO		IN FOCUS
169574427	https://volunteer.ala.org.au/validate/task/169574427	Valid		system	Tile_036-037-000_0-000.jpg		2021-03-25 17:16:22	2021-03-25 17:16:22		NO		IN FOCUS
169574428	https://volunteer.ala.org.au/validate/task/169574428	Valid		system	Tile_036-038-000_0-000.jpg		2021-03-25 16:28:09	2021-03-25 17:16:31		NO		IN FOCUS
169574428	https://volunteer.ala.org.au/validate/task/169574428	Valid		system	Tile_036-038-000_0-000.jpg			2021-03-25 17:16:31		NO		IN FOCUS
169574428	https://volunteer.ala.org.au/validate/task/169574428	Valid		system	Tile_036-038-000_0-000.jpg		2021-03-25 17:16:30	2021-03-25 17:16:31		NO		IN FOCUS
169574428	https://volunteer.ala.org.au/validate/task/169574428	Valid		system	Tile_036-038-000_0-000.jpg		2021-03-25 16:32:35	2021-03-25 17:16:31		NO		IN FOCUS
169574429	https://volunteer.ala.org.au/validate/task/169574429	Valid		system	Tile_036-039-000_0-000.jpg		2021-03-25 17:16:41	2021-03-25 17:16:42		NO		IN FOCUS
169574429	https://volunteer.ala.org.au/validate/task/169574429	Valid		system	Tile_036-039-000_0-000.jpg			2021-03-25 17:16:42		NO		IN FOCUS
169574429	https://volunteer.ala.org.au/validate/task/169574429	Valid		system	Tile_036-039-000_0-000.jpg		2021-03-25 16:32:51	2021-03-25 17:16:42		NO		IN FOCUS
169574429	https://volunteer.ala.org.au/validate/task/169574429	Valid		system	Tile_036-039-000_0-000.jpg		2021-03-25 16:28:21	2021-03-25 17:16:42		NO		IN FOCUS
169574430	https://volunteer.ala.org.au/validate/task/169574430	Valid		system	Tile_036-040-000_0-000.jpg		2021-03-25 16:28:37	2021-03-25 17:16:53		NO		IN FOCUS
169574430	https://volunteer.ala.org.au/validate/task/169574430	Valid		system	Tile_036-040-000_0-000.jpg			2021-03-25 17:16:53		NO		IN FOCUS
169574430	https://volunteer.ala.org.au/validate/task/169574430	Valid		system	Tile_036-040-000_0-000.jpg		2021-03-25 17:16:52	2021-03-25 17:16:53		NO		IN FOCUS
169574430	https://volunteer.ala.org.au/validate/task/169574430	Valid		system	Tile_036-040-000_0-000.jpg		2021-03-25 16:33:05	2021-03-25 17:16:53		NO		IN FOCUS
169574431	https://volunteer.ala.org.au/validate/task/169574431	Valid		system	Tile_036-041-000_0-000.jpg		2021-03-25 16:33:16	2021-03-25 17:17:05		NO		IN FOCUS
169574431	https://volunteer.ala.org.au/validate/task/169574431	Valid		system	Tile_036-041-000_0-000.jpg		2021-03-25 16:28:51	2021-03-25 17:17:05		NO		IN FOCUS
169574431	https://volunteer.ala.org.au/validate/task/169574431	Valid		system	Tile_036-041-000_0-000.jpg			2021-03-25 17:17:05		NO		IN FOCUS
169574431	https://volunteer.ala.org.au/validate/task/169574431	Valid		system	Tile_036-041-000_0-000.jpg		2021-03-25 17:17:05	2021-03-25 17:17:05		NO		IN FOCUS
169574432	https://volunteer.ala.org.au/validate/task/169574432	Valid		system	Tile_036-042-000_0-000.jpg			2021-03-25 17:17:18		NO		IN FOCUS
169574432	https://volunteer.ala.org.au/validate/task/169574432	Valid		system	Tile_036-042-000_0-000.jpg		2021-03-25 16:29:04	2021-03-25 17:17:18		NO		IN FOCUS
169574432	https://volunteer.ala.org.au/validate/task/169574432	Valid		system	Tile_036-042-000_0-000.jpg		2021-03-25 16:33:31	2021-03-25 17:17:18		NO		IN FOCUS
169574432	https://volunteer.ala.org.au/validate/task/169574432	Valid		system	Tile_036-042-000_0-000.jpg		2021-03-25 17:17:17	2021-03-25 17:17:18		NO		IN FOCUS
169574433	https://volunteer.ala.org.au/validate/task/169574433	Valid		system	Tile_036-043-000_0-000.jpg		2021-03-25 16:33:46	2021-03-25 17:17:29		NO		IN FOCUS
169574433	https://volunteer.ala.org.au/validate/task/169574433	Valid		system	Tile_036-043-000_0-000.jpg		2021-03-25 16:29:15	2021-03-25 17:17:29		NO		IN FOCUS
169574433	https://volunteer.ala.org.au/validate/task/169574433	Valid		system	Tile_036-043-000_0-000.jpg		2021-03-25 17:17:28	2021-03-25 17:17:29		NO		IN FOCUS
169574433	https://volunteer.ala.org.au/validate/task/169574433	Valid		system	Tile_036-043-000_0-000.jpg			2021-03-25 17:17:29		NO		IN FOCUS
169574434	https://volunteer.ala.org.au/validate/task/169574434	Valid		system	Tile_036-044-000_0-000.jpg		2021-03-25 16:33:57	2021-03-25 17:18:16		NO		IN FOCUS
169574434	https://volunteer.ala.org.au/validate/task/169574434	Valid		system	Tile_036-044-000_0-000.jpg		2021-03-25 17:18:16	2021-03-25 17:18:16		NO		IN FOCUS
169574434	https://volunteer.ala.org.au/validate/task/169574434	Valid		system	Tile_036-044-000_0-000.jpg			2021-03-25 17:18:16		NO		IN FOCUS
169574434	https://volunteer.ala.org.au/validate/task/169574434	Valid		system	Tile_036-044-000_0-000.jpg		2021-03-25 16:29:29	2021-03-25 17:18:16		NO		IN FOCUS
169574436	https://volunteer.ala.org.au/validate/task/169574436	Valid		system	Tile_036-046-000_0-000.jpg		2021-03-25 16:30:11	2021-03-25 17:18:58		NO		IN FOCUS
169574436	https://volunteer.ala.org.au/validate/task/169574436	Valid		system	Tile_036-046-000_0-000.jpg			2021-03-25 17:18:58		NO		IN FOCUS
169574436	https://volunteer.ala.org.au/validate/task/169574436	Valid		system	Tile_036-046-000_0-000.jpg		2021-03-25 17:18:58	2021-03-25 17:18:58		NO		IN FOCUS
169574436	https://volunteer.ala.org.au/validate/task/169574436	Valid		system	Tile_036-046-000_0-000.jpg		2021-03-25 16:34:59	2021-03-25 17:18:58		NO		IN FOCUS
169574437	https://volunteer.ala.org.au/validate/task/169574437	Valid		system	Tile_036-047-000_0-000.jpg		2021-03-25 16:35:10	2021-03-25 17:19:11		NO		IN FOCUS
169574437	https://volunteer.ala.org.au/validate/task/169574437	Valid		system	Tile_036-047-000_0-000.jpg		2021-03-25 16:31:28	2021-03-25 17:19:11		NO		IN FOCUS
169574437	https://volunteer.ala.org.au/validate/task/169574437	Valid		system	Tile_036-047-000_0-000.jpg		2021-03-25 17:19:11	2021-03-25 17:19:11		NO		IN FOCUS
169574437	https://volunteer.ala.org.au/validate/task/169574437	Valid		system	Tile_036-047-000_0-000.jpg			2021-03-25 17:19:11		NO		IN FOCUS
169574439	https://volunteer.ala.org.au/validate/task/169574439	Valid		system	Tile_036-049-000_0-000.jpg		2021-03-25 16:36:00	2021-03-25 17:19:38		NO		IN FOCUS
169574439	https://volunteer.ala.org.au/validate/task/169574439	Valid		system	Tile_036-049-000_0-000.jpg		2021-03-25 16:32:44	2021-03-25 17:19:38		NO		IN FOCUS
169574439	https://volunteer.ala.org.au/validate/task/169574439	Valid		system	Tile_036-049-000_0-000.jpg		2021-03-25 17:19:38	2021-03-25 17:19:38		NO		IN FOCUS
169574439	https://volunteer.ala.org.au/validate/task/169574439	Valid		system	Tile_036-049-000_0-000.jpg			2021-03-25 17:19:38		NO		IN FOCUS
169574440	https://volunteer.ala.org.au/validate/task/169574440	Valid		system	Tile_036-050-000_0-000.jpg			2021-03-25 17:19:46		NO		IN FOCUS
169574440	https://volunteer.ala.org.au/validate/task/169574440	Valid		system	Tile_036-050-000_0-000.jpg		2021-03-25 17:19:46	2021-03-25 17:19:46		NO		IN FOCUS
169574440	https://volunteer.ala.org.au/validate/task/169574440	Valid		system	Tile_036-050-000_0-000.jpg		2021-03-25 16:33:15	2021-03-25 17:19:46		NO		IN FOCUS
169574440	https://volunteer.ala.org.au/validate/task/169574440	Valid		system	Tile_036-050-000_0-000.jpg		2021-03-25 16:36:11	2021-03-25 17:19:46		NO		IN FOCUS
169574441	https://volunteer.ala.org.au/validate/task/169574441	Valid		system	Tile_036-051-000_0-000.jpg		2021-03-25 16:34:14	2021-03-25 17:19:55		NO		IN FOCUS
169574441	https://volunteer.ala.org.au/validate/task/169574441	Valid		system	Tile_036-051-000_0-000.jpg		2021-03-25 16:36:23	2021-03-25 17:19:55		NO		IN FOCUS
169574441	https://volunteer.ala.org.au/validate/task/169574441	Valid		system	Tile_036-051-000_0-000.jpg		2021-03-25 17:19:55	2021-03-25 17:19:55		NO		IN FOCUS
169574441	https://volunteer.ala.org.au/validate/task/169574441	Valid		system	Tile_036-051-000_0-000.jpg			2021-03-25 17:19:55		NO		IN FOCUS
169574442	https://volunteer.ala.org.au/validate/task/169574442	Valid		system	Tile_036-052-000_0-000.jpg			2021-03-25 17:20:05		NO		IN FOCUS
169574442	https://volunteer.ala.org.au/validate/task/169574442	Valid		system	Tile_036-052-000_0-000.jpg		2021-03-25 17:20:05	2021-03-25 17:20:05		NO		IN FOCUS
169574442	https://volunteer.ala.org.au/validate/task/169574442	Valid		system	Tile_036-052-000_0-000.jpg		2021-03-25 16:41:13	2021-03-25 17:20:05		NO		IN FOCUS
169574442	https://volunteer.ala.org.au/validate/task/169574442	Valid		system	Tile_036-052-000_0-000.jpg		2021-03-25 16:36:34	2021-03-25 17:20:05		NO		IN FOCUS
169574414	https://volunteer.ala.org.au/validate/task/169574414	Valid		system	Tile_036-024-000_0-000.jpg		2021-03-25 16:24:28	2021-03-25 17:20:13		NO		IN FOCUS
169574414	https://volunteer.ala.org.au/validate/task/169574414	Valid		system	Tile_036-024-000_0-000.jpg			2021-03-25 17:20:13		NO		IN FOCUS
169574414	https://volunteer.ala.org.au/validate/task/169574414	Valid		system	Tile_036-024-000_0-000.jpg		2021-03-25 17:20:12	2021-03-25 17:20:13		NO		IN FOCUS
169574414	https://volunteer.ala.org.au/validate/task/169574414	Valid		system	Tile_036-024-000_0-000.jpg		2021-03-25 16:28:53	2021-03-25 17:20:13		NO		IN FOCUS
169574443	https://volunteer.ala.org.au/validate/task/169574443	Valid		system	Tile_036-053-000_0-000.jpg		2021-03-25 16:44:06	2021-03-25 17:20:22		NO		IN FOCUS
169574443	https://volunteer.ala.org.au/validate/task/169574443	Valid		system	Tile_036-053-000_0-000.jpg		2021-03-25 16:36:45	2021-03-25 17:20:22		NO		IN FOCUS
169574443	https://volunteer.ala.org.au/validate/task/169574443	Valid		system	Tile_036-053-000_0-000.jpg		2021-03-25 17:20:22	2021-03-25 17:20:22		NO		IN FOCUS
169574443	https://volunteer.ala.org.au/validate/task/169574443	Valid		system	Tile_036-053-000_0-000.jpg			2021-03-25 17:20:22		NO		IN FOCUS
169574417	https://volunteer.ala.org.au/validate/task/169574417	Valid		system	Tile_036-027-000_0-000.jpg		2021-03-25 16:25:06	2021-03-25 17:20:27		NO		IN FOCUS
169574417	https://volunteer.ala.org.au/validate/task/169574417	Valid		system	Tile_036-027-000_0-000.jpg			2021-03-25 17:20:27		NO		IN FOCUS
169574417	https://volunteer.ala.org.au/validate/task/169574417	Valid		system	Tile_036-027-000_0-000.jpg		2021-03-25 17:20:26	2021-03-25 17:20:27		NO		IN FOCUS
169574417	https://volunteer.ala.org.au/validate/task/169574417	Valid		system	Tile_036-027-000_0-000.jpg		2021-03-25 16:29:30	2021-03-25 17:20:27		NO		IN FOCUS
169574444	https://volunteer.ala.org.au/validate/task/169574444	Valid		system	Tile_036-054-000_0-000.jpg		2021-03-25 16:49:38	2021-03-25 17:20:35		NO		IN FOCUS
169574444	https://volunteer.ala.org.au/validate/task/169574444	Valid		system	Tile_036-054-000_0-000.jpg		2021-03-25 17:20:35	2021-03-25 17:20:35		NO		IN FOCUS
169574444	https://volunteer.ala.org.au/validate/task/169574444	Valid		system	Tile_036-054-000_0-000.jpg			2021-03-25 17:20:35		NO		IN FOCUS
169574444	https://volunteer.ala.org.au/validate/task/169574444	Valid		system	Tile_036-054-000_0-000.jpg		2021-03-25 16:36:58	2021-03-25 17:20:35		NO		IN FOCUS
169574445	https://volunteer.ala.org.au/validate/task/169574445	Valid		system	Tile_036-055-000_0-000.jpg		2021-03-25 17:20:47	2021-03-25 17:20:48		NO		IN FOCUS
169574445	https://volunteer.ala.org.au/validate/task/169574445	Valid		system	Tile_036-055-000_0-000.jpg			2021-03-25 17:20:48		NO		IN FOCUS
169574445	https://volunteer.ala.org.au/validate/task/169574445	Valid		system	Tile_036-055-000_0-000.jpg		2021-03-25 16:37:10	2021-03-25 17:20:48		NO		IN FOCUS
169574445	https://volunteer.ala.org.au/validate/task/169574445	Valid		system	Tile_036-055-000_0-000.jpg		2021-03-25 16:51:20	2021-03-25 17:20:48		NO		IN FOCUS
169574446	https://volunteer.ala.org.au/validate/task/169574446	Valid		system	Tile_036-056-000_0-000.jpg		2021-03-25 16:37:21	2021-03-25 17:21:00		NO		IN FOCUS
169574446	https://volunteer.ala.org.au/validate/task/169574446	Valid		system	Tile_036-056-000_0-000.jpg			2021-03-25 17:21:00		NO		IN FOCUS
169574446	https://volunteer.ala.org.au/validate/task/169574446	Valid		system	Tile_036-056-000_0-000.jpg		2021-03-25 17:21:00	2021-03-25 17:21:00		NO		IN FOCUS
169574446	https://volunteer.ala.org.au/validate/task/169574446	Valid		system	Tile_036-056-000_0-000.jpg		2021-03-25 16:52:10	2021-03-25 17:21:00		NO		IN FOCUS
169574447	https://volunteer.ala.org.au/validate/task/169574447	Valid		system	Tile_036-057-000_0-000.jpg		2021-03-25 16:37:32	2021-03-25 17:21:09		NO		IN FOCUS
169574447	https://volunteer.ala.org.au/validate/task/169574447	Valid		system	Tile_036-057-000_0-000.jpg			2021-03-25 17:21:09		NO		IN FOCUS
169574447	https://volunteer.ala.org.au/validate/task/169574447	Valid		system	Tile_036-057-000_0-000.jpg		2021-03-25 16:53:54	2021-03-25 17:21:09		NO		IN FOCUS
169574447	https://volunteer.ala.org.au/validate/task/169574447	Valid		system	Tile_036-057-000_0-000.jpg		2021-03-25 17:21:09	2021-03-25 17:21:09		NO		IN FOCUS
169574449	https://volunteer.ala.org.au/validate/task/169574449	Valid		system	Tile_036-059-000_0-000.jpg			2021-03-25 17:21:26		NO		IN FOCUS
169574449	https://volunteer.ala.org.au/validate/task/169574449	Valid		system	Tile_036-059-000_0-000.jpg		2021-03-25 16:54:30	2021-03-25 17:21:26		NO		IN FOCUS
169574449	https://volunteer.ala.org.au/validate/task/169574449	Valid		system	Tile_036-059-000_0-000.jpg		2021-03-25 16:38:00	2021-03-25 17:21:26		NO		IN FOCUS
169574449	https://volunteer.ala.org.au/validate/task/169574449	Valid		system	Tile_036-059-000_0-000.jpg		2021-03-25 17:21:26	2021-03-25 17:21:26		NO		IN FOCUS
169574450	https://volunteer.ala.org.au/validate/task/169574450	Valid		system	Tile_036-060-000_0-000.jpg			2021-03-25 17:21:37		NO		IN FOCUS
169574450	https://volunteer.ala.org.au/validate/task/169574450	Valid		system	Tile_036-060-000_0-000.jpg		2021-03-25 16:54:43	2021-03-25 17:21:37		NO		IN FOCUS
169574450	https://volunteer.ala.org.au/validate/task/169574450	Valid		system	Tile_036-060-000_0-000.jpg		2021-03-25 17:21:37	2021-03-25 17:21:37		NO		IN FOCUS
169574450	https://volunteer.ala.org.au/validate/task/169574450	Valid		system	Tile_036-060-000_0-000.jpg		2021-03-25 16:38:14	2021-03-25 17:21:37		NO		IN FOCUS
169574451	https://volunteer.ala.org.au/validate/task/169574451	Valid		system	Tile_037-001-000_0-000.jpg		2021-03-25 16:55:07	2021-03-25 17:21:46		NO		IN FOCUS
169574451	https://volunteer.ala.org.au/validate/task/169574451	Valid		system	Tile_037-001-000_0-000.jpg		2021-03-25 16:38:35	2021-03-25 17:21:46		NO		IN FOCUS
169574451	https://volunteer.ala.org.au/validate/task/169574451	Valid		system	Tile_037-001-000_0-000.jpg		2021-03-25 17:21:46	2021-03-25 17:21:46		NO		IN FOCUS
169574451	https://volunteer.ala.org.au/validate/task/169574451	Valid		system	Tile_037-001-000_0-000.jpg			2021-03-25 17:21:46		NO		IN FOCUS
169574452	https://volunteer.ala.org.au/validate/task/169574452	Valid		system	Tile_037-002-000_0-000.jpg		2021-03-25 16:56:24	2021-03-25 17:22:10		NO		IN FOCUS
169574452	https://volunteer.ala.org.au/validate/task/169574452	Valid		system	Tile_037-002-000_0-000.jpg		2021-03-25 17:22:09	2021-03-25 17:22:10		NO		IN FOCUS
169574452	https://volunteer.ala.org.au/validate/task/169574452	Valid		system	Tile_037-002-000_0-000.jpg			2021-03-25 17:22:10		NO		IN FOCUS
169574452	https://volunteer.ala.org.au/validate/task/169574452	Valid		system	Tile_037-002-000_0-000.jpg		2021-03-25 16:38:55	2021-03-25 17:22:10		NO		IN FOCUS
169574455	https://volunteer.ala.org.au/validate/task/169574455	Valid		system	Tile_037-005-000_0-000.jpg		2021-03-25 16:39:49	2021-03-25 18:04:50		NO		IN FOCUS
169574455	https://volunteer.ala.org.au/validate/task/169574455	Valid		system	Tile_037-005-000_0-000.jpg			2021-03-25 18:04:50		NO		IN FOCUS
169574455	https://volunteer.ala.org.au/validate/task/169574455	Valid		system	Tile_037-005-000_0-000.jpg		2021-03-25 18:04:50	2021-03-25 18:04:50		NO		IN FOCUS
169574455	https://volunteer.ala.org.au/validate/task/169574455	Valid		system	Tile_037-005-000_0-000.jpg		2021-03-25 17:22:41	2021-03-25 18:04:50		NO		IN FOCUS
169574456	https://volunteer.ala.org.au/validate/task/169574456	Valid		system	Tile_037-006-000_0-000.jpg		2021-03-25 17:22:51	2021-03-25 18:49:55		NO		IN FOCUS
169574456	https://volunteer.ala.org.au/validate/task/169574456	Valid		system	Tile_037-006-000_0-000.jpg			2021-03-25 18:49:55		NO		IN FOCUS
169574456	https://volunteer.ala.org.au/validate/task/169574456	Valid		system	Tile_037-006-000_0-000.jpg		2021-03-25 18:49:55	2021-03-25 18:49:55		NO		IN FOCUS
169574456	https://volunteer.ala.org.au/validate/task/169574456	Valid		system	Tile_037-006-000_0-000.jpg		2021-03-25 16:40:01	2021-03-25 18:49:55		NO		IN FOCUS
169574457	https://volunteer.ala.org.au/validate/task/169574457	Valid		system	Tile_037-007-000_0-000.jpg		2021-03-25 16:40:13	2021-03-25 18:50:18		NO		IN FOCUS
169574457	https://volunteer.ala.org.au/validate/task/169574457	Valid		system	Tile_037-007-000_0-000.jpg		2021-03-25 18:50:18	2021-03-25 18:50:18		NO		IN FOCUS
169574457	https://volunteer.ala.org.au/validate/task/169574457	Valid		system	Tile_037-007-000_0-000.jpg		2021-03-25 17:23:00	2021-03-25 18:50:18		NO		IN FOCUS
169574457	https://volunteer.ala.org.au/validate/task/169574457	Valid		system	Tile_037-007-000_0-000.jpg			2021-03-25 18:50:18		NO		IN FOCUS
169574459	https://volunteer.ala.org.au/validate/task/169574459	Valid		system	Tile_037-009-000_0-000.jpg		2021-03-25 16:40:47	2021-03-25 18:51:22		NO		IN FOCUS
169574459	https://volunteer.ala.org.au/validate/task/169574459	Valid		system	Tile_037-009-000_0-000.jpg		2021-03-25 17:23:16	2021-03-25 18:51:22		NO		IN FOCUS
169574459	https://volunteer.ala.org.au/validate/task/169574459	Valid		system	Tile_037-009-000_0-000.jpg		2021-03-25 18:51:22	2021-03-25 18:51:22		NO		IN FOCUS
169574459	https://volunteer.ala.org.au/validate/task/169574459	Valid		system	Tile_037-009-000_0-000.jpg			2021-03-25 18:51:22		NO		IN FOCUS
169574460	https://volunteer.ala.org.au/validate/task/169574460	Valid		system	Tile_037-010-000_0-000.jpg			2021-03-25 18:52:10		NO		IN FOCUS
169574460	https://volunteer.ala.org.au/validate/task/169574460	Valid		system	Tile_037-010-000_0-000.jpg		2021-03-25 18:52:10	2021-03-25 18:52:10		NO		IN FOCUS
169574460	https://volunteer.ala.org.au/validate/task/169574460	Valid		system	Tile_037-010-000_0-000.jpg		2021-03-25 17:23:36	2021-03-25 18:52:10		NO		IN FOCUS
169574460	https://volunteer.ala.org.au/validate/task/169574460	Valid		system	Tile_037-010-000_0-000.jpg		2021-03-25 16:40:58	2021-03-25 18:52:10		NO		IN FOCUS
169574461	https://volunteer.ala.org.au/validate/task/169574461	Valid		system	Tile_037-011-000_0-000.jpg			2021-03-25 18:52:52		NO		IN FOCUS
169574461	https://volunteer.ala.org.au/validate/task/169574461	Valid		system	Tile_037-011-000_0-000.jpg		2021-03-25 18:52:52	2021-03-25 18:52:52		NO		IN FOCUS
169574461	https://volunteer.ala.org.au/validate/task/169574461	Valid		system	Tile_037-011-000_0-000.jpg		2021-03-25 16:41:09	2021-03-25 18:52:52		NO		IN FOCUS
169574461	https://volunteer.ala.org.au/validate/task/169574461	Valid		system	Tile_037-011-000_0-000.jpg		2021-03-25 17:23:46	2021-03-25 18:52:52		NO		IN FOCUS
169574462	https://volunteer.ala.org.au/validate/task/169574462	Valid		system	Tile_037-012-000_0-000.jpg		2021-03-25 17:23:59	2021-03-25 18:53:28		NO		IN FOCUS
169574462	https://volunteer.ala.org.au/validate/task/169574462	Valid		system	Tile_037-012-000_0-000.jpg		2021-03-25 16:41:20	2021-03-25 18:53:28		NO		IN FOCUS
169574462	https://volunteer.ala.org.au/validate/task/169574462	Valid		system	Tile_037-012-000_0-000.jpg			2021-03-25 18:53:28		NO		IN FOCUS
169574462	https://volunteer.ala.org.au/validate/task/169574462	Valid		system	Tile_037-012-000_0-000.jpg		2021-03-25 18:53:28	2021-03-25 18:53:28		NO		IN FOCUS
169574464	https://volunteer.ala.org.au/validate/task/169574464	Valid		system	Tile_037-014-000_0-000.jpg		2021-03-25 18:54:29	2021-03-25 18:54:29		NO		IN FOCUS
169574464	https://volunteer.ala.org.au/validate/task/169574464	Valid		system	Tile_037-014-000_0-000.jpg		2021-03-25 16:41:43	2021-03-25 18:54:29		NO		IN FOCUS
169574464	https://volunteer.ala.org.au/validate/task/169574464	Valid		system	Tile_037-014-000_0-000.jpg		2021-03-25 17:24:13	2021-03-25 18:54:29		NO		IN FOCUS
169574464	https://volunteer.ala.org.au/validate/task/169574464	Valid		system	Tile_037-014-000_0-000.jpg			2021-03-25 18:54:29		NO		IN FOCUS
169574466	https://volunteer.ala.org.au/validate/task/169574466	Valid		system	Tile_037-015-000_0-000.jpg		2021-03-25 18:55:24	2021-03-25 18:55:24		NO		IN FOCUS
169574466	https://volunteer.ala.org.au/validate/task/169574466	Valid		system	Tile_037-015-000_0-000.jpg		2021-03-25 17:24:40	2021-03-25 18:55:24		NO		IN FOCUS
169574466	https://volunteer.ala.org.au/validate/task/169574466	Valid		system	Tile_037-015-000_0-000.jpg			2021-03-25 18:55:24		NO		IN FOCUS
169574466	https://volunteer.ala.org.au/validate/task/169574466	Valid		system	Tile_037-015-000_0-000.jpg		2021-03-25 16:41:54	2021-03-25 18:55:24		NO		IN FOCUS
169574467	https://volunteer.ala.org.au/validate/task/169574467	Valid		system	Tile_037-016-000_0-000.jpg		2021-03-25 16:42:10	2021-03-25 18:55:52		NO		IN FOCUS
169574467	https://volunteer.ala.org.au/validate/task/169574467	Valid		system	Tile_037-016-000_0-000.jpg		2021-03-25 17:24:53	2021-03-25 18:55:52		NO		IN FOCUS
169574467	https://volunteer.ala.org.au/validate/task/169574467	Valid		system	Tile_037-016-000_0-000.jpg			2021-03-25 18:55:52		NO		IN FOCUS
169574467	https://volunteer.ala.org.au/validate/task/169574467	Valid		system	Tile_037-016-000_0-000.jpg		2021-03-25 18:55:52	2021-03-25 18:55:52		NO		IN FOCUS
169574468	https://volunteer.ala.org.au/validate/task/169574468	Valid		system	Tile_037-017-000_0-000.jpg		2021-03-25 16:42:22	2021-03-25 18:56:24		NO		IN FOCUS
169574468	https://volunteer.ala.org.au/validate/task/169574468	Valid		system	Tile_037-017-000_0-000.jpg		2021-03-25 17:25:01	2021-03-25 18:56:24		NO		IN FOCUS
169574468	https://volunteer.ala.org.au/validate/task/169574468	Valid		system	Tile_037-017-000_0-000.jpg		2021-03-25 18:56:24	2021-03-25 18:56:24		NO		IN FOCUS
169574468	https://volunteer.ala.org.au/validate/task/169574468	Valid		system	Tile_037-017-000_0-000.jpg			2021-03-25 18:56:24		NO		IN FOCUS
169574469	https://volunteer.ala.org.au/validate/task/169574469	Valid		system	Tile_037-018-000_0-000.jpg		2021-03-25 17:25:10	2021-03-25 19:00:00		NO		IN FOCUS
169574469	https://volunteer.ala.org.au/validate/task/169574469	Valid		system	Tile_037-018-000_0-000.jpg		2021-03-25 16:42:33	2021-03-25 19:00:00		NO		IN FOCUS
169574469	https://volunteer.ala.org.au/validate/task/169574469	Valid		system	Tile_037-018-000_0-000.jpg			2021-03-25 19:00:00		NO		IN FOCUS
169574469	https://volunteer.ala.org.au/validate/task/169574469	Valid		system	Tile_037-018-000_0-000.jpg		2021-03-25 19:00:00	2021-03-25 19:00:00		NO		IN FOCUS
169574470	https://volunteer.ala.org.au/validate/task/169574470	Valid		system	Tile_037-019-000_0-000.jpg		2021-03-25 16:42:43	2021-03-25 19:00:21		NO		IN FOCUS
169574470	https://volunteer.ala.org.au/validate/task/169574470	Valid		system	Tile_037-019-000_0-000.jpg		2021-03-25 17:25:20	2021-03-25 19:00:21		NO		IN FOCUS
169574470	https://volunteer.ala.org.au/validate/task/169574470	Valid		system	Tile_037-019-000_0-000.jpg		2021-03-25 19:00:21	2021-03-25 19:00:21		NO		IN FOCUS
169574470	https://volunteer.ala.org.au/validate/task/169574470	Valid		system	Tile_037-019-000_0-000.jpg			2021-03-25 19:00:21		NO		IN FOCUS
169574474	https://volunteer.ala.org.au/validate/task/169574474	Valid		system	Tile_037-023-000_0-000.jpg		2021-03-25 17:25:48	2021-03-25 19:02:47		NO		IN FOCUS
169574474	https://volunteer.ala.org.au/validate/task/169574474	Valid		system	Tile_037-023-000_0-000.jpg		2021-03-25 16:43:57	2021-03-25 19:02:47		NO		IN FOCUS
169574474	https://volunteer.ala.org.au/validate/task/169574474	Valid		system	Tile_037-023-000_0-000.jpg		2021-03-25 19:02:47	2021-03-25 19:02:47		NO		IN FOCUS
169574474	https://volunteer.ala.org.au/validate/task/169574474	Valid		system	Tile_037-023-000_0-000.jpg			2021-03-25 19:02:47		NO		IN FOCUS
169574476	https://volunteer.ala.org.au/validate/task/169574476	Valid		system	Tile_037-025-000_0-000.jpg		2021-03-25 17:26:01	2021-03-25 19:04:11		NO		IN FOCUS
169574476	https://volunteer.ala.org.au/validate/task/169574476	Valid		system	Tile_037-025-000_0-000.jpg		2021-03-25 16:44:21	2021-03-25 19:04:11		NO		IN FOCUS
169574476	https://volunteer.ala.org.au/validate/task/169574476	Valid		system	Tile_037-025-000_0-000.jpg			2021-03-25 19:04:11		NO		IN FOCUS
169574476	https://volunteer.ala.org.au/validate/task/169574476	Valid		system	Tile_037-025-000_0-000.jpg		2021-03-25 19:04:11	2021-03-25 19:04:11		NO		IN FOCUS
169574477	https://volunteer.ala.org.au/validate/task/169574477	Valid		system	Tile_037-026-000_0-000.jpg		2021-03-25 16:44:31	2021-03-25 19:04:49		NO		IN FOCUS
169574477	https://volunteer.ala.org.au/validate/task/169574477	Valid		system	Tile_037-026-000_0-000.jpg			2021-03-25 19:04:49		NO		IN FOCUS
169574477	https://volunteer.ala.org.au/validate/task/169574477	Valid		system	Tile_037-026-000_0-000.jpg		2021-03-25 19:04:49	2021-03-25 19:04:49		NO		IN FOCUS
169574477	https://volunteer.ala.org.au/validate/task/169574477	Valid		system	Tile_037-026-000_0-000.jpg		2021-03-25 17:26:10	2021-03-25 19:04:49		NO		IN FOCUS
169574463	https://volunteer.ala.org.au/validate/task/169574463	Valid		system	Tile_037-013-000_0-000.jpg		2021-03-25 18:53:55	2021-03-25 20:00:28		NO		IN FOCUS
169574463	https://volunteer.ala.org.au/validate/task/169574463	Valid		system	Tile_037-013-000_0-000.jpg			2021-03-25 20:00:28		NO		IN FOCUS
169574463	https://volunteer.ala.org.au/validate/task/169574463	Valid		system	Tile_037-013-000_0-000.jpg		2021-03-25 16:41:32	2021-03-25 20:00:28		NO		IN FOCUS
169574463	https://volunteer.ala.org.au/validate/task/169574463	Valid		system	Tile_037-013-000_0-000.jpg		2021-03-25 20:00:28	2021-03-25 20:00:28		NO		IN FOCUS
169574471	https://volunteer.ala.org.au/validate/task/169574471	Valid		system	Tile_037-020-000_0-000.jpg		2021-03-25 19:01:12	2021-03-25 20:00:57		NO		IN FOCUS
169574471	https://volunteer.ala.org.au/validate/task/169574471	Valid		system	Tile_037-020-000_0-000.jpg			2021-03-25 20:00:57		NO		IN FOCUS
169574471	https://volunteer.ala.org.au/validate/task/169574471	Valid		system	Tile_037-020-000_0-000.jpg		2021-03-25 16:43:03	2021-03-25 20:00:57		NO		IN FOCUS
169574471	https://volunteer.ala.org.au/validate/task/169574471	Valid		system	Tile_037-020-000_0-000.jpg		2021-03-25 20:00:57	2021-03-25 20:00:57		NO		IN FOCUS
169574475	https://volunteer.ala.org.au/validate/task/169574475	Valid		system	Tile_037-024-000_0-000.jpg		2021-03-25 16:44:09	2021-03-25 20:03:38		NO		IN FOCUS
169574475	https://volunteer.ala.org.au/validate/task/169574475	Valid		system	Tile_037-024-000_0-000.jpg		2021-03-25 19:03:41	2021-03-25 20:03:38		NO		IN FOCUS
169574475	https://volunteer.ala.org.au/validate/task/169574475	Valid		system	Tile_037-024-000_0-000.jpg			2021-03-25 20:03:38		NO		IN FOCUS
169574475	https://volunteer.ala.org.au/validate/task/169574475	Valid		system	Tile_037-024-000_0-000.jpg		2021-03-25 20:03:38	2021-03-25 20:03:38		NO		IN FOCUS
169574478	https://volunteer.ala.org.au/validate/task/169574478	Valid		system	Tile_037-027-000_0-000.jpg			2021-03-25 20:03:53		NO		IN FOCUS
169574478	https://volunteer.ala.org.au/validate/task/169574478	Valid		system	Tile_037-027-000_0-000.jpg		2021-03-25 20:03:53	2021-03-25 20:03:53		NO		IN FOCUS
169574478	https://volunteer.ala.org.au/validate/task/169574478	Valid		system	Tile_037-027-000_0-000.jpg		2021-03-25 17:26:21	2021-03-25 20:03:53		NO		IN FOCUS
169574478	https://volunteer.ala.org.au/validate/task/169574478	Valid		system	Tile_037-027-000_0-000.jpg		2021-03-25 19:05:48	2021-03-25 20:03:53		NO		IN FOCUS
169574479	https://volunteer.ala.org.au/validate/task/169574479	Valid		system	Tile_037-028-000_0-000.jpg		2021-03-25 19:06:37	2021-03-25 20:04:07		NO		IN FOCUS
169574479	https://volunteer.ala.org.au/validate/task/169574479	Valid		system	Tile_037-028-000_0-000.jpg			2021-03-25 20:04:07		NO		IN FOCUS
169574479	https://volunteer.ala.org.au/validate/task/169574479	Valid		system	Tile_037-028-000_0-000.jpg		2021-03-25 20:04:07	2021-03-25 20:04:07		NO		IN FOCUS
169574479	https://volunteer.ala.org.au/validate/task/169574479	Valid		system	Tile_037-028-000_0-000.jpg		2021-03-25 17:26:32	2021-03-25 20:04:07		NO		IN FOCUS
169574480	https://volunteer.ala.org.au/validate/task/169574480	Valid		system	Tile_037-029-000_0-000.jpg		2021-03-25 20:04:20	2021-03-25 20:04:20		NO		IN FOCUS
169574480	https://volunteer.ala.org.au/validate/task/169574480	Valid		system	Tile_037-029-000_0-000.jpg			2021-03-25 20:04:20		NO		IN FOCUS
169574480	https://volunteer.ala.org.au/validate/task/169574480	Valid		system	Tile_037-029-000_0-000.jpg		2021-03-25 17:26:57	2021-03-25 20:04:20		NO		IN FOCUS
169574480	https://volunteer.ala.org.au/validate/task/169574480	Valid		system	Tile_037-029-000_0-000.jpg		2021-03-25 19:07:09	2021-03-25 20:04:20		NO		IN FOCUS
169574481	https://volunteer.ala.org.au/validate/task/169574481	Valid		system	Tile_037-030-000_0-000.jpg		2021-03-25 19:07:51	2021-03-25 20:04:34		NO		IN FOCUS
169574481	https://volunteer.ala.org.au/validate/task/169574481	Valid		system	Tile_037-030-000_0-000.jpg		2021-03-25 17:27:18	2021-03-25 20:04:34		NO		IN FOCUS
169574481	https://volunteer.ala.org.au/validate/task/169574481	Valid		system	Tile_037-030-000_0-000.jpg			2021-03-25 20:04:34		NO		IN FOCUS
169574481	https://volunteer.ala.org.au/validate/task/169574481	Valid		system	Tile_037-030-000_0-000.jpg		2021-03-25 20:04:33	2021-03-25 20:04:34		NO		IN FOCUS
169574482	https://volunteer.ala.org.au/validate/task/169574482	Valid		system	Tile_037-031-000_0-000.jpg		2021-03-25 19:10:35	2021-03-25 20:04:48		NO		IN FOCUS
169574482	https://volunteer.ala.org.au/validate/task/169574482	Valid		system	Tile_037-031-000_0-000.jpg		2021-03-25 20:04:48	2021-03-25 20:04:48		NO		IN FOCUS
169574482	https://volunteer.ala.org.au/validate/task/169574482	Valid		system	Tile_037-031-000_0-000.jpg			2021-03-25 20:04:48		NO		IN FOCUS
169574482	https://volunteer.ala.org.au/validate/task/169574482	Valid		system	Tile_037-031-000_0-000.jpg		2021-03-25 17:29:28	2021-03-25 20:04:48		NO		IN FOCUS
169574483	https://volunteer.ala.org.au/validate/task/169574483	Valid		system	Tile_037-032-000_0-000.jpg		2021-03-25 17:29:35	2021-03-25 20:05:05		NO		IN FOCUS
169574483	https://volunteer.ala.org.au/validate/task/169574483	Valid		system	Tile_037-032-000_0-000.jpg		2021-03-25 20:05:05	2021-03-25 20:05:05		NO		IN FOCUS
169574483	https://volunteer.ala.org.au/validate/task/169574483	Valid		system	Tile_037-032-000_0-000.jpg			2021-03-25 20:05:05		NO		IN FOCUS
169574483	https://volunteer.ala.org.au/validate/task/169574483	Valid		system	Tile_037-032-000_0-000.jpg		2021-03-25 19:11:06	2021-03-25 20:05:05		NO		IN FOCUS
169574484	https://volunteer.ala.org.au/validate/task/169574484	Valid		system	Tile_037-033-000_0-000.jpg		2021-03-25 19:11:35	2021-03-25 20:05:22		NO		IN FOCUS
169574484	https://volunteer.ala.org.au/validate/task/169574484	Valid		system	Tile_037-033-000_0-000.jpg		2021-03-25 20:05:22	2021-03-25 20:05:22		NO		IN FOCUS
169574484	https://volunteer.ala.org.au/validate/task/169574484	Valid		system	Tile_037-033-000_0-000.jpg		2021-03-25 17:31:07	2021-03-25 20:05:22		NO		IN FOCUS
169574484	https://volunteer.ala.org.au/validate/task/169574484	Valid		system	Tile_037-033-000_0-000.jpg			2021-03-25 20:05:22		NO		IN FOCUS
169574485	https://volunteer.ala.org.au/validate/task/169574485	Valid		system	Tile_037-034-000_0-000.jpg			2021-03-25 20:05:43		NO		IN FOCUS
169574485	https://volunteer.ala.org.au/validate/task/169574485	Valid		system	Tile_037-034-000_0-000.jpg		2021-03-25 20:05:42	2021-03-25 20:05:43		NO		IN FOCUS
169574485	https://volunteer.ala.org.au/validate/task/169574485	Valid		system	Tile_037-034-000_0-000.jpg		2021-03-25 17:31:16	2021-03-25 20:05:43		NO		IN FOCUS
169574485	https://volunteer.ala.org.au/validate/task/169574485	Valid		system	Tile_037-034-000_0-000.jpg		2021-03-25 19:12:11	2021-03-25 20:05:43		NO		IN FOCUS
169574486	https://volunteer.ala.org.au/validate/task/169574486	Valid		system	Tile_037-035-000_0-000.jpg			2021-03-25 20:06:07		NO		IN FOCUS
169574486	https://volunteer.ala.org.au/validate/task/169574486	Valid		system	Tile_037-035-000_0-000.jpg		2021-03-25 17:31:31	2021-03-25 20:06:07		NO		IN FOCUS
169574486	https://volunteer.ala.org.au/validate/task/169574486	Valid		system	Tile_037-035-000_0-000.jpg		2021-03-25 20:06:07	2021-03-25 20:06:07		NO		IN FOCUS
169574486	https://volunteer.ala.org.au/validate/task/169574486	Valid		system	Tile_037-035-000_0-000.jpg		2021-03-25 19:12:43	2021-03-25 20:06:07		NO		IN FOCUS
169574487	https://volunteer.ala.org.au/validate/task/169574487	Valid		system	Tile_037-036-000_0-000.jpg		2021-03-25 19:13:43	2021-03-25 20:06:19		NO		IN FOCUS
169574487	https://volunteer.ala.org.au/validate/task/169574487	Valid		system	Tile_037-036-000_0-000.jpg		2021-03-25 17:31:45	2021-03-25 20:06:19		NO		IN FOCUS
169574487	https://volunteer.ala.org.au/validate/task/169574487	Valid		system	Tile_037-036-000_0-000.jpg			2021-03-25 20:06:19		NO		IN FOCUS
169574487	https://volunteer.ala.org.au/validate/task/169574487	Valid		system	Tile_037-036-000_0-000.jpg		2021-03-25 20:06:19	2021-03-25 20:06:19		NO		IN FOCUS
169574488	https://volunteer.ala.org.au/validate/task/169574488	Valid		system	Tile_037-037-000_0-000.jpg			2021-03-25 20:06:32		NO		IN FOCUS
169574488	https://volunteer.ala.org.au/validate/task/169574488	Valid		system	Tile_037-037-000_0-000.jpg		2021-03-25 20:06:32	2021-03-25 20:06:32		NO		IN FOCUS
169574488	https://volunteer.ala.org.au/validate/task/169574488	Valid		system	Tile_037-037-000_0-000.jpg		2021-03-25 17:31:53	2021-03-25 20:06:32		NO		IN FOCUS
169574488	https://volunteer.ala.org.au/validate/task/169574488	Valid		system	Tile_037-037-000_0-000.jpg		2021-03-25 19:14:32	2021-03-25 20:06:32		NO		IN FOCUS
169574489	https://volunteer.ala.org.au/validate/task/169574489	Valid		system	Tile_037-038-000_0-000.jpg		2021-03-25 19:15:30	2021-03-25 20:06:54		NO		IN FOCUS
169574489	https://volunteer.ala.org.au/validate/task/169574489	Valid		system	Tile_037-038-000_0-000.jpg			2021-03-25 20:06:54		NO		IN FOCUS
169574489	https://volunteer.ala.org.au/validate/task/169574489	Valid		system	Tile_037-038-000_0-000.jpg		2021-03-25 17:32:02	2021-03-25 20:06:54		NO		IN FOCUS
169574489	https://volunteer.ala.org.au/validate/task/169574489	Valid		system	Tile_037-038-000_0-000.jpg		2021-03-25 20:06:54	2021-03-25 20:06:54		NO		IN FOCUS
169574490	https://volunteer.ala.org.au/validate/task/169574490	Valid		system	Tile_037-039-000_0-000.jpg		2021-03-25 20:07:13	2021-03-25 20:07:13		NO		IN FOCUS
169574490	https://volunteer.ala.org.au/validate/task/169574490	Valid		system	Tile_037-039-000_0-000.jpg			2021-03-25 20:07:13		NO		IN FOCUS
169574490	https://volunteer.ala.org.au/validate/task/169574490	Valid		system	Tile_037-039-000_0-000.jpg		2021-03-25 17:32:14	2021-03-25 20:07:13		NO		IN FOCUS
169574490	https://volunteer.ala.org.au/validate/task/169574490	Valid		system	Tile_037-039-000_0-000.jpg		2021-03-25 19:16:10	2021-03-25 20:07:13		NO		IN FOCUS
169574491	https://volunteer.ala.org.au/validate/task/169574491	Valid		system	Tile_037-040-000_0-000.jpg		2021-03-25 19:16:59	2021-03-25 20:07:43		NO		IN FOCUS
169574491	https://volunteer.ala.org.au/validate/task/169574491	Valid		system	Tile_037-040-000_0-000.jpg		2021-03-25 20:07:42	2021-03-25 20:07:43		NO		IN FOCUS
169574491	https://volunteer.ala.org.au/validate/task/169574491	Valid		system	Tile_037-040-000_0-000.jpg			2021-03-25 20:07:43		NO		IN FOCUS
169574491	https://volunteer.ala.org.au/validate/task/169574491	Valid		system	Tile_037-040-000_0-000.jpg		2021-03-25 17:32:23	2021-03-25 20:07:43		NO		IN FOCUS
169575146	https://volunteer.ala.org.au/validate/task/169575146	Valid		system	Tile_037-041-000_0-000.jpg		2021-03-25 17:32:30	2021-03-25 20:08:23		NO		IN FOCUS
169575146	https://volunteer.ala.org.au/validate/task/169575146	Valid		system	Tile_037-041-000_0-000.jpg			2021-03-25 20:08:23		NO		IN FOCUS
169575146	https://volunteer.ala.org.au/validate/task/169575146	Valid		system	Tile_037-041-000_0-000.jpg		2021-03-25 20:08:23	2021-03-25 20:08:23		NO		IN FOCUS
169575146	https://volunteer.ala.org.au/validate/task/169575146	Valid		system	Tile_037-041-000_0-000.jpg		2021-03-25 19:17:37	2021-03-25 20:08:23		NO		IN FOCUS
169575147	https://volunteer.ala.org.au/validate/task/169575147	Valid		system	Tile_037-042-000_0-000.jpg			2021-03-25 20:31:26		NO		IN FOCUS
169575147	https://volunteer.ala.org.au/validate/task/169575147	Valid		system	Tile_037-042-000_0-000.jpg		2021-03-25 20:08:46	2021-03-25 20:31:26		NO		IN FOCUS
169575147	https://volunteer.ala.org.au/validate/task/169575147	Valid		system	Tile_037-042-000_0-000.jpg		2021-03-25 20:31:25	2021-03-25 20:31:26		NO		IN FOCUS
169575147	https://volunteer.ala.org.au/validate/task/169575147	Valid		system	Tile_037-042-000_0-000.jpg		2021-03-25 19:18:59	2021-03-25 20:31:26		NO		IN FOCUS
169575148	https://volunteer.ala.org.au/validate/task/169575148	Valid		system	Tile_037-043-000_0-000.jpg		2021-03-25 19:19:35	2021-03-25 20:31:37		NO		IN FOCUS
169575148	https://volunteer.ala.org.au/validate/task/169575148	Valid		system	Tile_037-043-000_0-000.jpg			2021-03-25 20:31:37		NO		IN FOCUS
169575148	https://volunteer.ala.org.au/validate/task/169575148	Valid		system	Tile_037-043-000_0-000.jpg		2021-03-25 20:31:37	2021-03-25 20:31:37		NO		IN FOCUS
169575148	https://volunteer.ala.org.au/validate/task/169575148	Valid		system	Tile_037-043-000_0-000.jpg		2021-03-25 20:09:59	2021-03-25 20:31:37		NO		IN FOCUS
169575149	https://volunteer.ala.org.au/validate/task/169575149	Valid		system	Tile_037-044-000_0-000.jpg		2021-03-25 20:10:15	2021-03-25 20:31:48		NO		IN FOCUS
169575149	https://volunteer.ala.org.au/validate/task/169575149	Valid		system	Tile_037-044-000_0-000.jpg		2021-03-25 20:31:48	2021-03-25 20:31:48		NO		IN FOCUS
169575149	https://volunteer.ala.org.au/validate/task/169575149	Valid		system	Tile_037-044-000_0-000.jpg			2021-03-25 20:31:48		NO		IN FOCUS
169575149	https://volunteer.ala.org.au/validate/task/169575149	Valid		system	Tile_037-044-000_0-000.jpg		2021-03-25 19:20:22	2021-03-25 20:31:48		NO		IN FOCUS
169575150	https://volunteer.ala.org.au/validate/task/169575150	Valid		system	Tile_037-045-000_0-000.jpg		2021-03-25 19:23:36	2021-03-25 20:31:58		NO		IN FOCUS
169575150	https://volunteer.ala.org.au/validate/task/169575150	Valid		system	Tile_037-045-000_0-000.jpg		2021-03-25 20:10:43	2021-03-25 20:31:58		NO		IN FOCUS
169575150	https://volunteer.ala.org.au/validate/task/169575150	Valid		system	Tile_037-045-000_0-000.jpg			2021-03-25 20:31:58		NO		IN FOCUS
169575150	https://volunteer.ala.org.au/validate/task/169575150	Valid		system	Tile_037-045-000_0-000.jpg		2021-03-25 20:31:58	2021-03-25 20:31:58		NO		IN FOCUS
169575151	https://volunteer.ala.org.au/validate/task/169575151	Valid		system	Tile_037-046-000_0-000.jpg		2021-03-25 20:32:07	2021-03-26 07:21:23		NO		IN FOCUS
169575151	https://volunteer.ala.org.au/validate/task/169575151	Valid		system	Tile_037-046-000_0-000.jpg		2021-03-25 19:24:24	2021-03-26 07:21:23		NO		IN FOCUS
169575151	https://volunteer.ala.org.au/validate/task/169575151	Valid		system	Tile_037-046-000_0-000.jpg			2021-03-26 07:21:23		NO		IN FOCUS
169575151	https://volunteer.ala.org.au/validate/task/169575151	Valid		system	Tile_037-046-000_0-000.jpg		2021-03-26 07:21:23	2021-03-26 07:21:23		NO		IN FOCUS
169575152	https://volunteer.ala.org.au/validate/task/169575152	Valid		system	Tile_037-047-000_0-000.jpg			2021-03-26 07:21:47		NO		IN FOCUS
169575152	https://volunteer.ala.org.au/validate/task/169575152	Valid		system	Tile_037-047-000_0-000.jpg		2021-03-26 07:21:46	2021-03-26 07:21:47		NO		IN FOCUS
169575152	https://volunteer.ala.org.au/validate/task/169575152	Valid		system	Tile_037-047-000_0-000.jpg		2021-03-25 19:25:53	2021-03-26 07:21:47		NO		IN FOCUS
169575152	https://volunteer.ala.org.au/validate/task/169575152	Valid		system	Tile_037-047-000_0-000.jpg		2021-03-25 20:32:17	2021-03-26 07:21:47		NO		IN FOCUS
169575154	https://volunteer.ala.org.au/validate/task/169575154	Valid		system	Tile_037-049-000_0-000.jpg		2021-03-26 07:22:15	2021-03-26 07:22:15		NO		IN FOCUS
169575154	https://volunteer.ala.org.au/validate/task/169575154	Valid		system	Tile_037-049-000_0-000.jpg			2021-03-26 07:22:15		NO		IN FOCUS
169575154	https://volunteer.ala.org.au/validate/task/169575154	Valid		system	Tile_037-049-000_0-000.jpg		2021-03-25 19:28:36	2021-03-26 07:22:15		NO		IN FOCUS
169575154	https://volunteer.ala.org.au/validate/task/169575154	Valid		system	Tile_037-049-000_0-000.jpg		2021-03-25 20:32:38	2021-03-26 07:22:15		NO		IN FOCUS
169575155	https://volunteer.ala.org.au/validate/task/169575155	Valid		system	Tile_037-050-000_0-000.jpg			2021-03-26 07:22:26		NO		IN FOCUS
169575155	https://volunteer.ala.org.au/validate/task/169575155	Valid		system	Tile_037-050-000_0-000.jpg		2021-03-26 07:22:26	2021-03-26 07:22:26		NO		IN FOCUS
169575155	https://volunteer.ala.org.au/validate/task/169575155	Valid		system	Tile_037-050-000_0-000.jpg		2021-03-25 19:29:01	2021-03-26 07:22:26		NO		IN FOCUS
169575155	https://volunteer.ala.org.au/validate/task/169575155	Valid		system	Tile_037-050-000_0-000.jpg		2021-03-25 20:32:51	2021-03-26 07:22:26		NO		IN FOCUS
169575156	https://volunteer.ala.org.au/validate/task/169575156	Valid		system	Tile_037-051-000_0-000.jpg		2021-03-25 20:33:01	2021-03-26 07:22:37		NO		IN FOCUS
169575156	https://volunteer.ala.org.au/validate/task/169575156	Valid		system	Tile_037-051-000_0-000.jpg		2021-03-25 19:30:06	2021-03-26 07:22:37		NO		IN FOCUS
169575156	https://volunteer.ala.org.au/validate/task/169575156	Valid		system	Tile_037-051-000_0-000.jpg			2021-03-26 07:22:37		NO		IN FOCUS
169575156	https://volunteer.ala.org.au/validate/task/169575156	Valid		system	Tile_037-051-000_0-000.jpg		2021-03-26 07:22:37	2021-03-26 07:22:37		NO		IN FOCUS
169575157	https://volunteer.ala.org.au/validate/task/169575157	Valid		system	Tile_037-052-000_0-000.jpg			2021-03-26 07:22:48		NO		IN FOCUS
169575157	https://volunteer.ala.org.au/validate/task/169575157	Valid		system	Tile_037-052-000_0-000.jpg		2021-03-25 19:30:49	2021-03-26 07:22:48		NO		IN FOCUS
169575157	https://volunteer.ala.org.au/validate/task/169575157	Valid		system	Tile_037-052-000_0-000.jpg		2021-03-26 07:22:48	2021-03-26 07:22:48		NO		IN FOCUS
169575157	https://volunteer.ala.org.au/validate/task/169575157	Valid		system	Tile_037-052-000_0-000.jpg		2021-03-25 20:33:14	2021-03-26 07:22:48		NO		IN FOCUS
169575158	https://volunteer.ala.org.au/validate/task/169575158	Valid		system	Tile_037-053-000_0-000.jpg		2021-03-25 20:33:24	2021-03-26 07:22:59		NO		IN FOCUS
169575158	https://volunteer.ala.org.au/validate/task/169575158	Valid		system	Tile_037-053-000_0-000.jpg			2021-03-26 07:22:59		NO		IN FOCUS
169575158	https://volunteer.ala.org.au/validate/task/169575158	Valid		system	Tile_037-053-000_0-000.jpg		2021-03-26 07:22:58	2021-03-26 07:22:59		NO		IN FOCUS
169575158	https://volunteer.ala.org.au/validate/task/169575158	Valid		system	Tile_037-053-000_0-000.jpg		2021-03-25 19:32:33	2021-03-26 07:22:59		NO		IN FOCUS
169575159	https://volunteer.ala.org.au/validate/task/169575159	Valid		system	Tile_037-054-000_0-000.jpg		2021-03-25 19:36:06	2021-03-26 07:23:11		NO		IN FOCUS
169575159	https://volunteer.ala.org.au/validate/task/169575159	Valid		system	Tile_037-054-000_0-000.jpg		2021-03-26 07:23:11	2021-03-26 07:23:11		NO		IN FOCUS
169575159	https://volunteer.ala.org.au/validate/task/169575159	Valid		system	Tile_037-054-000_0-000.jpg			2021-03-26 07:23:11		NO		IN FOCUS
169575159	https://volunteer.ala.org.au/validate/task/169575159	Valid		system	Tile_037-054-000_0-000.jpg		2021-03-25 20:33:35	2021-03-26 07:23:11		NO		IN FOCUS
169575160	https://volunteer.ala.org.au/validate/task/169575160	Valid		system	Tile_037-055-000_0-000.jpg		2021-03-25 19:36:37	2021-03-26 07:23:21		NO		IN FOCUS
169575160	https://volunteer.ala.org.au/validate/task/169575160	Valid		system	Tile_037-055-000_0-000.jpg		2021-03-26 07:23:21	2021-03-26 07:23:21		NO		IN FOCUS
169575160	https://volunteer.ala.org.au/validate/task/169575160	Valid		system	Tile_037-055-000_0-000.jpg			2021-03-26 07:23:21		NO		IN FOCUS
169575160	https://volunteer.ala.org.au/validate/task/169575160	Valid		system	Tile_037-055-000_0-000.jpg		2021-03-25 20:33:45	2021-03-26 07:23:21		NO		IN FOCUS
169575161	https://volunteer.ala.org.au/validate/task/169575161	Valid		system	Tile_037-056-000_0-000.jpg		2021-03-25 20:33:57	2021-03-26 07:23:34		NO		IN FOCUS
169575161	https://volunteer.ala.org.au/validate/task/169575161	Valid		system	Tile_037-056-000_0-000.jpg		2021-03-25 19:37:14	2021-03-26 07:23:34		NO		IN FOCUS
169575161	https://volunteer.ala.org.au/validate/task/169575161	Valid		system	Tile_037-056-000_0-000.jpg		2021-03-26 07:23:34	2021-03-26 07:23:34		NO		IN FOCUS
169575161	https://volunteer.ala.org.au/validate/task/169575161	Valid		system	Tile_037-056-000_0-000.jpg			2021-03-26 07:23:34		NO		IN FOCUS
169575162	https://volunteer.ala.org.au/validate/task/169575162	Valid		system	Tile_037-057-000_0-000.jpg		2021-03-25 20:34:08	2021-03-26 07:23:47		NO		IN FOCUS
169575162	https://volunteer.ala.org.au/validate/task/169575162	Valid		system	Tile_037-057-000_0-000.jpg		2021-03-26 07:23:47	2021-03-26 07:23:47		NO		IN FOCUS
169575162	https://volunteer.ala.org.au/validate/task/169575162	Valid		system	Tile_037-057-000_0-000.jpg			2021-03-26 07:23:47		NO		IN FOCUS
169575162	https://volunteer.ala.org.au/validate/task/169575162	Valid		system	Tile_037-057-000_0-000.jpg		2021-03-25 19:38:15	2021-03-26 07:23:47		NO		IN FOCUS
169575164	https://volunteer.ala.org.au/validate/task/169575164	Valid		system	Tile_037-059-000_0-000.jpg		2021-03-25 20:34:56	2021-03-26 07:25:56		NO		IN FOCUS
169575164	https://volunteer.ala.org.au/validate/task/169575164	Valid		system	Tile_037-059-000_0-000.jpg		2021-03-25 19:40:07	2021-03-26 07:25:56		NO		IN FOCUS
169575164	https://volunteer.ala.org.au/validate/task/169575164	Valid		system	Tile_037-059-000_0-000.jpg		2021-03-26 07:25:55	2021-03-26 07:25:56		NO		IN FOCUS
169575164	https://volunteer.ala.org.au/validate/task/169575164	Valid		system	Tile_037-059-000_0-000.jpg			2021-03-26 07:25:56		NO		IN FOCUS
169575167	https://volunteer.ala.org.au/validate/task/169575167	Valid		system	Tile_038-002-000_0-000.jpg		2021-03-25 19:45:04	2021-03-26 07:27:30		NO		IN FOCUS
169575167	https://volunteer.ala.org.au/validate/task/169575167	Valid		system	Tile_038-002-000_0-000.jpg			2021-03-26 07:27:30		NO		IN FOCUS
169575167	https://volunteer.ala.org.au/validate/task/169575167	Valid		system	Tile_038-002-000_0-000.jpg		2021-03-26 07:27:30	2021-03-26 07:27:30		NO		IN FOCUS
169575167	https://volunteer.ala.org.au/validate/task/169575167	Valid		system	Tile_038-002-000_0-000.jpg		2021-03-25 20:36:25	2021-03-26 07:27:30		NO		IN FOCUS
169575169	https://volunteer.ala.org.au/validate/task/169575169	Valid		system	Tile_038-004-000_0-000.jpg		2021-03-25 20:36:41	2021-03-26 07:28:10		NO		IN FOCUS
169575169	https://volunteer.ala.org.au/validate/task/169575169	Valid		system	Tile_038-004-000_0-000.jpg			2021-03-26 07:28:10		NO		IN FOCUS
169575169	https://volunteer.ala.org.au/validate/task/169575169	Valid		system	Tile_038-004-000_0-000.jpg		2021-03-26 07:28:10	2021-03-26 07:28:10		NO		IN FOCUS
169575169	https://volunteer.ala.org.au/validate/task/169575169	Valid		system	Tile_038-004-000_0-000.jpg		2021-03-25 19:46:18	2021-03-26 07:28:10		NO		IN FOCUS
169575170	https://volunteer.ala.org.au/validate/task/169575170	Valid		system	Tile_038-005-000_0-000.jpg		2021-03-25 19:46:58	2021-03-26 07:31:50		NO		IN FOCUS
169575170	https://volunteer.ala.org.au/validate/task/169575170	Valid		system	Tile_038-005-000_0-000.jpg			2021-03-26 07:31:50		NO		IN FOCUS
169575170	https://volunteer.ala.org.au/validate/task/169575170	Valid		system	Tile_038-005-000_0-000.jpg		2021-03-26 07:31:50	2021-03-26 07:31:50		NO		IN FOCUS
169575170	https://volunteer.ala.org.au/validate/task/169575170	Valid		system	Tile_038-005-000_0-000.jpg		2021-03-25 20:36:52	2021-03-26 07:31:50		NO		IN FOCUS
169575171	https://volunteer.ala.org.au/validate/task/169575171	Valid		system	Tile_038-006-000_0-000.jpg		2021-03-25 19:47:39	2021-03-26 07:32:00		NO		IN FOCUS
169575171	https://volunteer.ala.org.au/validate/task/169575171	Valid		system	Tile_038-006-000_0-000.jpg		2021-03-26 07:32:00	2021-03-26 07:32:00		NO		IN FOCUS
169575171	https://volunteer.ala.org.au/validate/task/169575171	Valid		system	Tile_038-006-000_0-000.jpg			2021-03-26 07:32:00		NO		IN FOCUS
169575171	https://volunteer.ala.org.au/validate/task/169575171	Valid		system	Tile_038-006-000_0-000.jpg		2021-03-25 20:37:02	2021-03-26 07:32:00		NO		IN FOCUS
169575172	https://volunteer.ala.org.au/validate/task/169575172	Valid		system	Tile_038-007-000_0-000.jpg			2021-03-26 07:32:10		NO		IN FOCUS
169575172	https://volunteer.ala.org.au/validate/task/169575172	Valid		system	Tile_038-007-000_0-000.jpg		2021-03-26 07:32:10	2021-03-26 07:32:10		NO		IN FOCUS
169575172	https://volunteer.ala.org.au/validate/task/169575172	Valid		system	Tile_038-007-000_0-000.jpg		2021-03-25 19:48:22	2021-03-26 07:32:10		NO		IN FOCUS
169575172	https://volunteer.ala.org.au/validate/task/169575172	Valid		system	Tile_038-007-000_0-000.jpg		2021-03-25 20:37:13	2021-03-26 07:32:10		NO		IN FOCUS
169575173	https://volunteer.ala.org.au/validate/task/169575173	Valid		system	Tile_038-008-000_0-000.jpg		2021-03-25 19:48:49	2021-03-26 07:32:23		NO		IN FOCUS
169575173	https://volunteer.ala.org.au/validate/task/169575173	Valid		system	Tile_038-008-000_0-000.jpg		2021-03-25 20:37:24	2021-03-26 07:32:23		NO		IN FOCUS
169575173	https://volunteer.ala.org.au/validate/task/169575173	Valid		system	Tile_038-008-000_0-000.jpg			2021-03-26 07:32:23		NO		IN FOCUS
169575173	https://volunteer.ala.org.au/validate/task/169575173	Valid		system	Tile_038-008-000_0-000.jpg		2021-03-26 07:32:23	2021-03-26 07:32:23		NO		IN FOCUS
169575174	https://volunteer.ala.org.au/validate/task/169575174	Valid		system	Tile_038-009-000_0-000.jpg		2021-03-25 19:49:38	2021-03-26 07:32:44		NO		IN FOCUS
169575174	https://volunteer.ala.org.au/validate/task/169575174	Valid		system	Tile_038-009-000_0-000.jpg		2021-03-25 20:37:37	2021-03-26 07:32:44		NO		IN FOCUS
169575174	https://volunteer.ala.org.au/validate/task/169575174	Valid		system	Tile_038-009-000_0-000.jpg			2021-03-26 07:32:44		NO		IN FOCUS
169575174	https://volunteer.ala.org.au/validate/task/169575174	Valid		system	Tile_038-009-000_0-000.jpg		2021-03-26 07:32:44	2021-03-26 07:32:44		NO		IN FOCUS
169575176	https://volunteer.ala.org.au/validate/task/169575176	Valid		system	Tile_038-011-000_0-000.jpg		2021-03-25 19:52:41	2021-03-26 07:33:05		NO		IN FOCUS
169575176	https://volunteer.ala.org.au/validate/task/169575176	Valid		system	Tile_038-011-000_0-000.jpg			2021-03-26 07:33:05		NO		IN FOCUS
169575176	https://volunteer.ala.org.au/validate/task/169575176	Valid		system	Tile_038-011-000_0-000.jpg		2021-03-26 07:33:05	2021-03-26 07:33:05		NO		IN FOCUS
169575176	https://volunteer.ala.org.au/validate/task/169575176	Valid		system	Tile_038-011-000_0-000.jpg		2021-03-25 20:37:58	2021-03-26 07:33:05		NO		IN FOCUS
169575177	https://volunteer.ala.org.au/validate/task/169575177	Valid		system	Tile_038-012-000_0-000.jpg			2021-03-26 07:33:22		NO		IN FOCUS
169575177	https://volunteer.ala.org.au/validate/task/169575177	Valid		system	Tile_038-012-000_0-000.jpg		2021-03-26 07:33:21	2021-03-26 07:33:22		NO		IN FOCUS
169575177	https://volunteer.ala.org.au/validate/task/169575177	Valid		system	Tile_038-012-000_0-000.jpg		2021-03-25 20:38:11	2021-03-26 07:33:22		NO		IN FOCUS
169575177	https://volunteer.ala.org.au/validate/task/169575177	Valid		system	Tile_038-012-000_0-000.jpg		2021-03-25 19:53:13	2021-03-26 07:33:22		NO		IN FOCUS
169575179	https://volunteer.ala.org.au/validate/task/169575179	Valid		system	Tile_038-014-000_0-000.jpg			2021-03-26 07:34:02		NO		IN FOCUS
169575179	https://volunteer.ala.org.au/validate/task/169575179	Valid		system	Tile_038-014-000_0-000.jpg		2021-03-25 19:54:25	2021-03-26 07:34:02		NO		IN FOCUS
169575179	https://volunteer.ala.org.au/validate/task/169575179	Valid		system	Tile_038-014-000_0-000.jpg		2021-03-25 20:38:37	2021-03-26 07:34:02		NO		IN FOCUS
169575179	https://volunteer.ala.org.au/validate/task/169575179	Valid		system	Tile_038-014-000_0-000.jpg		2021-03-26 07:34:02	2021-03-26 07:34:02		NO		IN FOCUS
169575181	https://volunteer.ala.org.au/validate/task/169575181	Valid		system	Tile_038-016-000_0-000.jpg		2021-03-25 19:55:45	2021-03-26 07:38:15		NO		IN FOCUS
169575181	https://volunteer.ala.org.au/validate/task/169575181	Valid		system	Tile_038-016-000_0-000.jpg		2021-03-25 20:40:23	2021-03-26 07:38:15		NO		IN FOCUS
169575181	https://volunteer.ala.org.au/validate/task/169575181	Valid		system	Tile_038-016-000_0-000.jpg		2021-03-26 07:38:15	2021-03-26 07:38:15		NO		IN FOCUS
169575181	https://volunteer.ala.org.au/validate/task/169575181	Valid		system	Tile_038-016-000_0-000.jpg			2021-03-26 07:38:15		NO		IN FOCUS
169575182	https://volunteer.ala.org.au/validate/task/169575182	Valid		system	Tile_038-017-000_0-000.jpg		2021-03-26 07:38:25	2021-03-26 07:38:25		NO		IN FOCUS
169575182	https://volunteer.ala.org.au/validate/task/169575182	Valid		system	Tile_038-017-000_0-000.jpg			2021-03-26 07:38:25		NO		IN FOCUS
169575182	https://volunteer.ala.org.au/validate/task/169575182	Valid		system	Tile_038-017-000_0-000.jpg		2021-03-25 20:40:33	2021-03-26 07:38:25		NO		IN FOCUS
169575182	https://volunteer.ala.org.au/validate/task/169575182	Valid		system	Tile_038-017-000_0-000.jpg		2021-03-25 19:56:06	2021-03-26 07:38:25		NO		IN FOCUS
169575183	https://volunteer.ala.org.au/validate/task/169575183	Valid		system	Tile_038-018-000_0-000.jpg		2021-03-25 19:58:05	2021-03-26 07:38:41		NO		IN FOCUS
169575183	https://volunteer.ala.org.au/validate/task/169575183	Valid		system	Tile_038-018-000_0-000.jpg		2021-03-25 20:40:43	2021-03-26 07:38:41		NO		IN FOCUS
169575183	https://volunteer.ala.org.au/validate/task/169575183	Valid		system	Tile_038-018-000_0-000.jpg		2021-03-26 07:38:41	2021-03-26 07:38:41		NO		IN FOCUS
169575183	https://volunteer.ala.org.au/validate/task/169575183	Valid		system	Tile_038-018-000_0-000.jpg			2021-03-26 07:38:41		NO		IN FOCUS
169575184	https://volunteer.ala.org.au/validate/task/169575184	Valid		system	Tile_038-019-000_0-000.jpg		2021-03-26 07:38:51	2021-03-26 07:38:51		NO		IN FOCUS
169575184	https://volunteer.ala.org.au/validate/task/169575184	Valid		system	Tile_038-019-000_0-000.jpg			2021-03-26 07:38:51		NO		IN FOCUS
169575184	https://volunteer.ala.org.au/validate/task/169575184	Valid		system	Tile_038-019-000_0-000.jpg		2021-03-25 20:40:54	2021-03-26 07:38:51		NO		IN FOCUS
169575184	https://volunteer.ala.org.au/validate/task/169575184	Valid		system	Tile_038-019-000_0-000.jpg		2021-03-25 20:02:52	2021-03-26 07:38:51		NO		IN FOCUS
169575185	https://volunteer.ala.org.au/validate/task/169575185	Valid		system	Tile_038-020-000_0-000.jpg		2021-03-25 20:04:00	2021-03-26 07:39:09		NO		IN FOCUS
169575185	https://volunteer.ala.org.au/validate/task/169575185	Valid		system	Tile_038-020-000_0-000.jpg		2021-03-25 20:41:09	2021-03-26 07:39:09		NO		IN FOCUS
169575185	https://volunteer.ala.org.au/validate/task/169575185	Valid		system	Tile_038-020-000_0-000.jpg			2021-03-26 07:39:09		NO		IN FOCUS
169575185	https://volunteer.ala.org.au/validate/task/169575185	Valid		system	Tile_038-020-000_0-000.jpg		2021-03-26 07:39:09	2021-03-26 07:39:09		NO		IN FOCUS
169575186	https://volunteer.ala.org.au/validate/task/169575186	Valid		system	Tile_038-021-000_0-000.jpg		2021-03-26 07:39:22	2021-03-26 07:39:23		NO		IN FOCUS
169575186	https://volunteer.ala.org.au/validate/task/169575186	Valid		system	Tile_038-021-000_0-000.jpg		2021-03-25 20:41:22	2021-03-26 07:39:23		NO		IN FOCUS
169575186	https://volunteer.ala.org.au/validate/task/169575186	Valid		system	Tile_038-021-000_0-000.jpg		2021-03-25 20:04:46	2021-03-26 07:39:23		NO		IN FOCUS
169575186	https://volunteer.ala.org.au/validate/task/169575186	Valid		system	Tile_038-021-000_0-000.jpg			2021-03-26 07:39:23		NO		IN FOCUS
169575187	https://volunteer.ala.org.au/validate/task/169575187	Valid		system	Tile_038-022-000_0-000.jpg			2021-03-26 07:39:34		NO		IN FOCUS
169575187	https://volunteer.ala.org.au/validate/task/169575187	Valid		system	Tile_038-022-000_0-000.jpg		2021-03-26 07:39:34	2021-03-26 07:39:34		NO		IN FOCUS
169575187	https://volunteer.ala.org.au/validate/task/169575187	Valid		system	Tile_038-022-000_0-000.jpg		2021-03-25 20:41:33	2021-03-26 07:39:34		NO		IN FOCUS
169575187	https://volunteer.ala.org.au/validate/task/169575187	Valid		system	Tile_038-022-000_0-000.jpg		2021-03-25 20:05:19	2021-03-26 07:39:34		NO		IN FOCUS
169575188	https://volunteer.ala.org.au/validate/task/169575188	Valid		system	Tile_038-023-000_0-000.jpg		2021-03-25 20:07:38	2021-03-26 07:39:44		NO		IN FOCUS
169575188	https://volunteer.ala.org.au/validate/task/169575188	Valid		system	Tile_038-023-000_0-000.jpg			2021-03-26 07:39:44		NO		IN FOCUS
169575188	https://volunteer.ala.org.au/validate/task/169575188	Valid		system	Tile_038-023-000_0-000.jpg		2021-03-26 07:39:44	2021-03-26 07:39:44		NO		IN FOCUS
169575188	https://volunteer.ala.org.au/validate/task/169575188	Valid		system	Tile_038-023-000_0-000.jpg		2021-03-25 20:41:44	2021-03-26 07:39:44		NO		IN FOCUS
169575192	https://volunteer.ala.org.au/validate/task/169575192	Valid		system	Tile_038-027-000_0-000.jpg		2021-03-25 20:42:10	2021-03-26 07:43:51		NO		IN FOCUS
169575192	https://volunteer.ala.org.au/validate/task/169575192	Valid		system	Tile_038-027-000_0-000.jpg		2021-03-25 20:12:15	2021-03-26 07:43:51		NO		IN FOCUS
169575192	https://volunteer.ala.org.au/validate/task/169575192	Valid		system	Tile_038-027-000_0-000.jpg			2021-03-26 07:43:51		NO		IN FOCUS
169575192	https://volunteer.ala.org.au/validate/task/169575192	Valid		system	Tile_038-027-000_0-000.jpg		2021-03-26 07:43:51	2021-03-26 07:43:51		NO		IN FOCUS
169575193	https://volunteer.ala.org.au/validate/task/169575193	Valid		system	Tile_038-028-000_0-000.jpg			2021-03-26 07:44:02		NO		IN FOCUS
169575193	https://volunteer.ala.org.au/validate/task/169575193	Valid		system	Tile_038-028-000_0-000.jpg		2021-03-26 07:44:02	2021-03-26 07:44:02		NO		IN FOCUS
169575193	https://volunteer.ala.org.au/validate/task/169575193	Valid		system	Tile_038-028-000_0-000.jpg		2021-03-25 20:42:22	2021-03-26 07:44:02		NO		IN FOCUS
169575193	https://volunteer.ala.org.au/validate/task/169575193	Valid		system	Tile_038-028-000_0-000.jpg		2021-03-25 20:12:47	2021-03-26 07:44:02		NO		IN FOCUS
169575194	https://volunteer.ala.org.au/validate/task/169575194	Valid		system	Tile_038-029-000_0-000.jpg		2021-03-25 20:13:58	2021-03-26 07:44:15		NO		IN FOCUS
169575194	https://volunteer.ala.org.au/validate/task/169575194	Valid		system	Tile_038-029-000_0-000.jpg			2021-03-26 07:44:15		NO		IN FOCUS
169575194	https://volunteer.ala.org.au/validate/task/169575194	Valid		system	Tile_038-029-000_0-000.jpg		2021-03-26 07:44:15	2021-03-26 07:44:15		NO		IN FOCUS
169575194	https://volunteer.ala.org.au/validate/task/169575194	Valid		system	Tile_038-029-000_0-000.jpg		2021-03-25 20:42:33	2021-03-26 07:44:15		NO		IN FOCUS
169575196	https://volunteer.ala.org.au/validate/task/169575196	Valid		system	Tile_038-031-000_0-000.jpg		2021-03-26 07:44:42	2021-03-26 07:44:42		NO		IN FOCUS
169575196	https://volunteer.ala.org.au/validate/task/169575196	Valid		system	Tile_038-031-000_0-000.jpg			2021-03-26 07:44:42		NO		IN FOCUS
169575196	https://volunteer.ala.org.au/validate/task/169575196	Valid		system	Tile_038-031-000_0-000.jpg		2021-03-25 20:45:09	2021-03-26 07:44:42		NO		IN FOCUS
169575196	https://volunteer.ala.org.au/validate/task/169575196	Valid		system	Tile_038-031-000_0-000.jpg		2021-03-25 20:16:16	2021-03-26 07:44:42		NO		IN FOCUS
169575197	https://volunteer.ala.org.au/validate/task/169575197	Valid		system	Tile_038-032-000_0-000.jpg		2021-03-25 20:16:52	2021-03-26 07:44:52		NO		IN FOCUS
169575197	https://volunteer.ala.org.au/validate/task/169575197	Valid		system	Tile_038-032-000_0-000.jpg		2021-03-26 07:44:52	2021-03-26 07:44:52		NO		IN FOCUS
169575197	https://volunteer.ala.org.au/validate/task/169575197	Valid		system	Tile_038-032-000_0-000.jpg			2021-03-26 07:44:52		NO		IN FOCUS
169575197	https://volunteer.ala.org.au/validate/task/169575197	Valid		system	Tile_038-032-000_0-000.jpg		2021-03-25 20:45:22	2021-03-26 07:44:52		NO		IN FOCUS
169575198	https://volunteer.ala.org.au/validate/task/169575198	Valid		system	Tile_038-033-000_0-000.jpg		2021-03-25 20:17:51	2021-03-26 07:45:03		NO		IN FOCUS
169575198	https://volunteer.ala.org.au/validate/task/169575198	Valid		system	Tile_038-033-000_0-000.jpg			2021-03-26 07:45:03		NO		IN FOCUS
169575198	https://volunteer.ala.org.au/validate/task/169575198	Valid		system	Tile_038-033-000_0-000.jpg		2021-03-25 20:45:32	2021-03-26 07:45:03		NO		IN FOCUS
169575198	https://volunteer.ala.org.au/validate/task/169575198	Valid		system	Tile_038-033-000_0-000.jpg		2021-03-26 07:45:03	2021-03-26 07:45:03		NO		IN FOCUS
169575199	https://volunteer.ala.org.au/validate/task/169575199	Valid		system	Tile_038-034-000_0-000.jpg		2021-03-26 07:45:13	2021-03-26 07:45:13		NO		IN FOCUS
169575199	https://volunteer.ala.org.au/validate/task/169575199	Valid		system	Tile_038-034-000_0-000.jpg			2021-03-26 07:45:13		NO		IN FOCUS
169575199	https://volunteer.ala.org.au/validate/task/169575199	Valid		system	Tile_038-034-000_0-000.jpg		2021-03-25 20:45:41	2021-03-26 07:45:13		NO		IN FOCUS
169575199	https://volunteer.ala.org.au/validate/task/169575199	Valid		system	Tile_038-034-000_0-000.jpg		2021-03-25 20:18:24	2021-03-26 07:45:13		NO		IN FOCUS
169575201	https://volunteer.ala.org.au/validate/task/169575201	Valid		system	Tile_038-036-000_0-000.jpg		2021-03-25 20:46:01	2021-03-26 07:45:34		NO		IN FOCUS
169575201	https://volunteer.ala.org.au/validate/task/169575201	Valid		system	Tile_038-036-000_0-000.jpg		2021-03-25 20:20:26	2021-03-26 07:45:34		NO		IN FOCUS
169575201	https://volunteer.ala.org.au/validate/task/169575201	Valid		system	Tile_038-036-000_0-000.jpg		2021-03-26 07:45:33	2021-03-26 07:45:34		NO		IN FOCUS
169575201	https://volunteer.ala.org.au/validate/task/169575201	Valid		system	Tile_038-036-000_0-000.jpg			2021-03-26 07:45:34		NO		IN FOCUS
169575202	https://volunteer.ala.org.au/validate/task/169575202	Valid		system	Tile_038-037-000_0-000.jpg			2021-03-26 07:45:55		NO		IN FOCUS
169575202	https://volunteer.ala.org.au/validate/task/169575202	Valid		system	Tile_038-037-000_0-000.jpg		2021-03-26 07:45:55	2021-03-26 07:45:55		NO		IN FOCUS
169575202	https://volunteer.ala.org.au/validate/task/169575202	Valid		system	Tile_038-037-000_0-000.jpg		2021-03-25 20:46:13	2021-03-26 07:45:55		NO		IN FOCUS
169575202	https://volunteer.ala.org.au/validate/task/169575202	Valid		system	Tile_038-037-000_0-000.jpg		2021-03-25 20:21:02	2021-03-26 07:45:55		NO		IN FOCUS
169575204	https://volunteer.ala.org.au/validate/task/169575204	Valid		system	Tile_038-039-000_0-000.jpg		2021-03-25 20:22:25	2021-03-26 07:46:17		NO		IN FOCUS
169575204	https://volunteer.ala.org.au/validate/task/169575204	Valid		system	Tile_038-039-000_0-000.jpg			2021-03-26 07:46:17		NO		IN FOCUS
169575204	https://volunteer.ala.org.au/validate/task/169575204	Valid		system	Tile_038-039-000_0-000.jpg		2021-03-25 20:47:13	2021-03-26 07:46:17		NO		IN FOCUS
169575204	https://volunteer.ala.org.au/validate/task/169575204	Valid		system	Tile_038-039-000_0-000.jpg		2021-03-26 07:46:17	2021-03-26 07:46:17		NO		IN FOCUS
169575206	https://volunteer.ala.org.au/validate/task/169575206	Valid		system	Tile_038-041-000_0-000.jpg		2021-03-25 20:25:29	2021-03-26 07:46:47		NO		IN FOCUS
169575206	https://volunteer.ala.org.au/validate/task/169575206	Valid		system	Tile_038-041-000_0-000.jpg		2021-03-25 20:47:33	2021-03-26 07:46:47		NO		IN FOCUS
169575206	https://volunteer.ala.org.au/validate/task/169575206	Valid		system	Tile_038-041-000_0-000.jpg		2021-03-26 07:46:47	2021-03-26 07:46:47		NO		IN FOCUS
169575206	https://volunteer.ala.org.au/validate/task/169575206	Valid		system	Tile_038-041-000_0-000.jpg			2021-03-26 07:46:47		NO		IN FOCUS
169575208	https://volunteer.ala.org.au/validate/task/169575208	Valid		system	Tile_038-043-000_0-000.jpg		2021-03-25 20:58:56	2021-03-26 07:47:13		NO		IN FOCUS
169575208	https://volunteer.ala.org.au/validate/task/169575208	Valid		system	Tile_038-043-000_0-000.jpg			2021-03-26 07:47:13		NO		IN FOCUS
169575208	https://volunteer.ala.org.au/validate/task/169575208	Valid		system	Tile_038-043-000_0-000.jpg		2021-03-26 07:47:13	2021-03-26 07:47:13		NO		IN FOCUS
169575208	https://volunteer.ala.org.au/validate/task/169575208	Valid		system	Tile_038-043-000_0-000.jpg		2021-03-25 20:26:51	2021-03-26 07:47:13		NO		IN FOCUS
169575209	https://volunteer.ala.org.au/validate/task/169575209	Valid		system	Tile_038-044-000_0-000.jpg		2021-03-25 20:27:27	2021-03-26 07:47:25		NO		IN FOCUS
169575209	https://volunteer.ala.org.au/validate/task/169575209	Valid		system	Tile_038-044-000_0-000.jpg		2021-03-25 20:59:08	2021-03-26 07:47:25		NO		IN FOCUS
169575209	https://volunteer.ala.org.au/validate/task/169575209	Valid		system	Tile_038-044-000_0-000.jpg			2021-03-26 07:47:25		NO		IN FOCUS
169575209	https://volunteer.ala.org.au/validate/task/169575209	Valid		system	Tile_038-044-000_0-000.jpg		2021-03-26 07:47:24	2021-03-26 07:47:25		NO		IN FOCUS
169575210	https://volunteer.ala.org.au/validate/task/169575210	Valid		system	Tile_038-045-000_0-000.jpg			2021-03-26 07:47:39		NO		IN FOCUS
169575210	https://volunteer.ala.org.au/validate/task/169575210	Valid		system	Tile_038-045-000_0-000.jpg		2021-03-26 07:47:39	2021-03-26 07:47:39		NO		IN FOCUS
169575210	https://volunteer.ala.org.au/validate/task/169575210	Valid		system	Tile_038-045-000_0-000.jpg		2021-03-25 20:28:08	2021-03-26 07:47:39		NO		IN FOCUS
169575210	https://volunteer.ala.org.au/validate/task/169575210	Valid		system	Tile_038-045-000_0-000.jpg		2021-03-25 20:59:19	2021-03-26 07:47:39		NO		IN FOCUS
169575212	https://volunteer.ala.org.au/validate/task/169575212	Valid		system	Tile_038-047-000_0-000.jpg		2021-03-25 20:30:43	2021-03-26 07:54:03		NO		IN FOCUS
169575212	https://volunteer.ala.org.au/validate/task/169575212	Valid		system	Tile_038-047-000_0-000.jpg		2021-03-25 20:59:39	2021-03-26 07:54:03		NO		IN FOCUS
169575212	https://volunteer.ala.org.au/validate/task/169575212	Valid		system	Tile_038-047-000_0-000.jpg		2021-03-26 07:54:03	2021-03-26 07:54:03		NO		IN FOCUS
169575212	https://volunteer.ala.org.au/validate/task/169575212	Valid		system	Tile_038-047-000_0-000.jpg			2021-03-26 07:54:03		NO		IN FOCUS
169575214	https://volunteer.ala.org.au/validate/task/169575214	Valid		system	Tile_038-049-000_0-000.jpg		2021-03-25 21:00:23	2021-03-26 07:54:29		NO		IN FOCUS
169575214	https://volunteer.ala.org.au/validate/task/169575214	Valid		system	Tile_038-049-000_0-000.jpg		2021-03-25 20:32:23	2021-03-26 07:54:29		NO		IN FOCUS
169575214	https://volunteer.ala.org.au/validate/task/169575214	Valid		system	Tile_038-049-000_0-000.jpg			2021-03-26 07:54:29		NO		IN FOCUS
169575214	https://volunteer.ala.org.au/validate/task/169575214	Valid		system	Tile_038-049-000_0-000.jpg		2021-03-26 07:54:29	2021-03-26 07:54:29		NO		IN FOCUS
169575215	https://volunteer.ala.org.au/validate/task/169575215	Valid		system	Tile_038-050-000_0-000.jpg		2021-03-26 07:54:40	2021-03-26 07:54:40		NO		IN FOCUS
169575215	https://volunteer.ala.org.au/validate/task/169575215	Valid		system	Tile_038-050-000_0-000.jpg			2021-03-26 07:54:40		NO		IN FOCUS
169575215	https://volunteer.ala.org.au/validate/task/169575215	Valid		system	Tile_038-050-000_0-000.jpg		2021-03-25 21:00:36	2021-03-26 07:54:40		NO		IN FOCUS
169575215	https://volunteer.ala.org.au/validate/task/169575215	Valid		system	Tile_038-050-000_0-000.jpg		2021-03-25 20:33:15	2021-03-26 07:54:40		NO		IN FOCUS
169575217	https://volunteer.ala.org.au/validate/task/169575217	Valid		system	Tile_038-052-000_0-000.jpg		2021-03-25 20:35:42	2021-03-26 07:55:03		NO		IN FOCUS
169575217	https://volunteer.ala.org.au/validate/task/169575217	Valid		system	Tile_038-052-000_0-000.jpg		2021-03-25 21:00:52	2021-03-26 07:55:03		NO		IN FOCUS
169575217	https://volunteer.ala.org.au/validate/task/169575217	Valid		system	Tile_038-052-000_0-000.jpg		2021-03-26 07:55:02	2021-03-26 07:55:03		NO		IN FOCUS
169575217	https://volunteer.ala.org.au/validate/task/169575217	Valid		system	Tile_038-052-000_0-000.jpg			2021-03-26 07:55:03		NO		IN FOCUS
169575218	https://volunteer.ala.org.au/validate/task/169575218	Valid		system	Tile_038-053-000_0-000.jpg		2021-03-26 07:55:13	2021-03-26 07:55:13		NO		IN FOCUS
169575218	https://volunteer.ala.org.au/validate/task/169575218	Valid		system	Tile_038-053-000_0-000.jpg		2021-03-25 21:01:03	2021-03-26 07:55:13		NO		IN FOCUS
169575218	https://volunteer.ala.org.au/validate/task/169575218	Valid		system	Tile_038-053-000_0-000.jpg			2021-03-26 07:55:13		NO		IN FOCUS
169575218	https://volunteer.ala.org.au/validate/task/169575218	Valid		system	Tile_038-053-000_0-000.jpg		2021-03-25 20:36:24	2021-03-26 07:55:13		NO		IN FOCUS
169575219	https://volunteer.ala.org.au/validate/task/169575219	Valid		system	Tile_038-054-000_0-000.jpg		2021-03-25 20:37:10	2021-03-26 07:55:25		NO		IN FOCUS
169575219	https://volunteer.ala.org.au/validate/task/169575219	Valid		system	Tile_038-054-000_0-000.jpg			2021-03-26 07:55:25		NO		IN FOCUS
169575219	https://volunteer.ala.org.au/validate/task/169575219	Valid		system	Tile_038-054-000_0-000.jpg		2021-03-25 21:01:14	2021-03-26 07:55:25		NO		IN FOCUS
169575219	https://volunteer.ala.org.au/validate/task/169575219	Valid		system	Tile_038-054-000_0-000.jpg		2021-03-26 07:55:25	2021-03-26 07:55:25		NO		IN FOCUS
169575220	https://volunteer.ala.org.au/validate/task/169575220	Valid		system	Tile_038-055-000_0-000.jpg		2021-03-26 07:55:34	2021-03-26 07:55:35		NO		IN FOCUS
169575220	https://volunteer.ala.org.au/validate/task/169575220	Valid		system	Tile_038-055-000_0-000.jpg			2021-03-26 07:55:35		NO		IN FOCUS
169575220	https://volunteer.ala.org.au/validate/task/169575220	Valid		system	Tile_038-055-000_0-000.jpg		2021-03-25 21:01:24	2021-03-26 07:55:35		NO		IN FOCUS
169575220	https://volunteer.ala.org.au/validate/task/169575220	Valid		system	Tile_038-055-000_0-000.jpg		2021-03-25 20:37:40	2021-03-26 07:55:35		NO		IN FOCUS
169575226	https://volunteer.ala.org.au/validate/task/169575226	Valid		system	Tile_039-001-000_0-000.jpg		2021-03-25 20:42:05	2021-03-26 08:09:15		NO		IN FOCUS
169575226	https://volunteer.ala.org.au/validate/task/169575226	Valid		system	Tile_039-001-000_0-000.jpg			2021-03-26 08:09:15		NO		IN FOCUS
169575226	https://volunteer.ala.org.au/validate/task/169575226	Valid		system	Tile_039-001-000_0-000.jpg		2021-03-26 08:09:14	2021-03-26 08:09:15		NO		IN FOCUS
169575226	https://volunteer.ala.org.au/validate/task/169575226	Valid		system	Tile_039-001-000_0-000.jpg		2021-03-25 21:03:54	2021-03-26 08:09:15		NO		IN FOCUS
169575227	https://volunteer.ala.org.au/validate/task/169575227	Valid		system	Tile_039-002-000_0-000.jpg		2021-03-25 20:42:45	2021-03-26 08:09:26		NO		IN FOCUS
169575227	https://volunteer.ala.org.au/validate/task/169575227	Valid		system	Tile_039-002-000_0-000.jpg		2021-03-25 21:04:07	2021-03-26 08:09:26		NO		IN FOCUS
169575227	https://volunteer.ala.org.au/validate/task/169575227	Valid		system	Tile_039-002-000_0-000.jpg		2021-03-26 08:09:25	2021-03-26 08:09:26		NO		IN FOCUS
169575227	https://volunteer.ala.org.au/validate/task/169575227	Valid		system	Tile_039-002-000_0-000.jpg			2021-03-26 08:09:26		NO		IN FOCUS
169575228	https://volunteer.ala.org.au/validate/task/169575228	Valid		system	Tile_039-003-000_0-000.jpg			2021-03-26 08:09:36		NO		IN FOCUS
169575228	https://volunteer.ala.org.au/validate/task/169575228	Valid		system	Tile_039-003-000_0-000.jpg		2021-03-25 21:04:17	2021-03-26 08:09:36		NO		IN FOCUS
169575228	https://volunteer.ala.org.au/validate/task/169575228	Valid		system	Tile_039-003-000_0-000.jpg		2021-03-26 08:09:36	2021-03-26 08:09:36		NO		IN FOCUS
169575228	https://volunteer.ala.org.au/validate/task/169575228	Valid		system	Tile_039-003-000_0-000.jpg		2021-03-25 20:43:36	2021-03-26 08:09:36		NO		IN FOCUS
169575229	https://volunteer.ala.org.au/validate/task/169575229	Valid		system	Tile_039-004-000_0-000.jpg		2021-03-25 20:44:15	2021-03-26 08:09:46		NO		IN FOCUS
169575229	https://volunteer.ala.org.au/validate/task/169575229	Valid		system	Tile_039-004-000_0-000.jpg		2021-03-26 08:09:46	2021-03-26 08:09:46		NO		IN FOCUS
169575229	https://volunteer.ala.org.au/validate/task/169575229	Valid		system	Tile_039-004-000_0-000.jpg			2021-03-26 08:09:46		NO		IN FOCUS
169575229	https://volunteer.ala.org.au/validate/task/169575229	Valid		system	Tile_039-004-000_0-000.jpg		2021-03-25 21:04:30	2021-03-26 08:09:46		NO		IN FOCUS
169575230	https://volunteer.ala.org.au/validate/task/169575230	Valid		system	Tile_039-005-000_0-000.jpg		2021-03-26 08:09:57	2021-03-26 08:09:57		NO		IN FOCUS
169575230	https://volunteer.ala.org.au/validate/task/169575230	Valid		system	Tile_039-005-000_0-000.jpg			2021-03-26 08:09:57		NO		IN FOCUS
169575230	https://volunteer.ala.org.au/validate/task/169575230	Valid		system	Tile_039-005-000_0-000.jpg		2021-03-25 21:04:42	2021-03-26 08:09:57		NO		IN FOCUS
169575230	https://volunteer.ala.org.au/validate/task/169575230	Valid		system	Tile_039-005-000_0-000.jpg		2021-03-25 20:44:59	2021-03-26 08:09:57		NO		IN FOCUS
169575232	https://volunteer.ala.org.au/validate/task/169575232	Valid		system	Tile_039-007-000_0-000.jpg		2021-03-25 20:46:38	2021-03-26 08:10:49		NO		IN FOCUS
169575232	https://volunteer.ala.org.au/validate/task/169575232	Valid		system	Tile_039-007-000_0-000.jpg		2021-03-25 21:05:26	2021-03-26 08:10:49		NO		IN FOCUS
169575232	https://volunteer.ala.org.au/validate/task/169575232	Valid		system	Tile_039-007-000_0-000.jpg			2021-03-26 08:10:49		NO		IN FOCUS
169575232	https://volunteer.ala.org.au/validate/task/169575232	Valid		system	Tile_039-007-000_0-000.jpg		2021-03-26 08:10:49	2021-03-26 08:10:49		NO		IN FOCUS
169575233	https://volunteer.ala.org.au/validate/task/169575233	Valid		system	Tile_039-008-000_0-000.jpg		2021-03-25 20:47:13	2021-03-26 08:11:00		NO		IN FOCUS
169575233	https://volunteer.ala.org.au/validate/task/169575233	Valid		system	Tile_039-008-000_0-000.jpg		2021-03-25 21:05:36	2021-03-26 08:11:00		NO		IN FOCUS
169575233	https://volunteer.ala.org.au/validate/task/169575233	Valid		system	Tile_039-008-000_0-000.jpg			2021-03-26 08:11:00		NO		IN FOCUS
169575233	https://volunteer.ala.org.au/validate/task/169575233	Valid		system	Tile_039-008-000_0-000.jpg		2021-03-26 08:11:00	2021-03-26 08:11:00		NO		IN FOCUS
169575235	https://volunteer.ala.org.au/validate/task/169575235	Valid		system	Tile_039-010-000_0-000.jpg		2021-03-25 20:49:54	2021-03-26 08:11:24		NO		IN FOCUS
169575235	https://volunteer.ala.org.au/validate/task/169575235	Valid		system	Tile_039-010-000_0-000.jpg		2021-03-26 08:11:24	2021-03-26 08:11:24		NO		IN FOCUS
169575235	https://volunteer.ala.org.au/validate/task/169575235	Valid		system	Tile_039-010-000_0-000.jpg		2021-03-25 21:06:32	2021-03-26 08:11:24		NO		IN FOCUS
169575235	https://volunteer.ala.org.au/validate/task/169575235	Valid		system	Tile_039-010-000_0-000.jpg			2021-03-26 08:11:24		NO		IN FOCUS
169575236	https://volunteer.ala.org.au/validate/task/169575236	Valid		system	Tile_039-011-000_0-000.jpg			2021-03-26 08:11:35		NO		IN FOCUS
169575236	https://volunteer.ala.org.au/validate/task/169575236	Valid		system	Tile_039-011-000_0-000.jpg		2021-03-26 08:11:34	2021-03-26 08:11:35		NO		IN FOCUS
169575236	https://volunteer.ala.org.au/validate/task/169575236	Valid		system	Tile_039-011-000_0-000.jpg		2021-03-25 20:50:26	2021-03-26 08:11:35		NO		IN FOCUS
169575236	https://volunteer.ala.org.au/validate/task/169575236	Valid		system	Tile_039-011-000_0-000.jpg		2021-03-25 21:06:43	2021-03-26 08:11:35		NO		IN FOCUS
169575239	https://volunteer.ala.org.au/validate/task/169575239	Valid		system	Tile_039-014-000_0-000.jpg			2021-03-26 08:12:33		NO		IN FOCUS
169575239	https://volunteer.ala.org.au/validate/task/169575239	Valid		system	Tile_039-014-000_0-000.jpg		2021-03-26 08:12:33	2021-03-26 08:12:33		NO		IN FOCUS
169575239	https://volunteer.ala.org.au/validate/task/169575239	Valid		system	Tile_039-014-000_0-000.jpg		2021-03-25 20:52:40	2021-03-26 08:12:33		NO		IN FOCUS
169575239	https://volunteer.ala.org.au/validate/task/169575239	Valid		system	Tile_039-014-000_0-000.jpg		2021-03-25 21:09:00	2021-03-26 08:12:33		NO		IN FOCUS
169575240	https://volunteer.ala.org.au/validate/task/169575240	Valid		system	Tile_039-015-000_0-000.jpg		2021-03-25 20:53:10	2021-03-26 08:12:43		NO		IN FOCUS
169575240	https://volunteer.ala.org.au/validate/task/169575240	Valid		system	Tile_039-015-000_0-000.jpg		2021-03-25 21:09:12	2021-03-26 08:12:43		NO		IN FOCUS
169575240	https://volunteer.ala.org.au/validate/task/169575240	Valid		system	Tile_039-015-000_0-000.jpg			2021-03-26 08:12:43		NO		IN FOCUS
169575240	https://volunteer.ala.org.au/validate/task/169575240	Valid		system	Tile_039-015-000_0-000.jpg		2021-03-26 08:12:43	2021-03-26 08:12:43		NO		IN FOCUS
169575241	https://volunteer.ala.org.au/validate/task/169575241	Valid		system	Tile_039-016-000_0-000.jpg			2021-03-26 08:13:00		NO		IN FOCUS
169575241	https://volunteer.ala.org.au/validate/task/169575241	Valid		system	Tile_039-016-000_0-000.jpg		2021-03-25 20:54:22	2021-03-26 08:13:00		NO		IN FOCUS
169575241	https://volunteer.ala.org.au/validate/task/169575241	Valid		system	Tile_039-016-000_0-000.jpg		2021-03-26 08:12:59	2021-03-26 08:13:00		NO		IN FOCUS
169575241	https://volunteer.ala.org.au/validate/task/169575241	Valid		system	Tile_039-016-000_0-000.jpg		2021-03-25 21:09:27	2021-03-26 08:13:00		NO		IN FOCUS
169575165	https://volunteer.ala.org.au/validate/task/169575165	Valid		system	Tile_037-060-000_0-000.jpg		2021-03-26 07:26:15	2021-03-26 09:37:32		NO		IN FOCUS
169575165	https://volunteer.ala.org.au/validate/task/169575165	Valid		system	Tile_037-060-000_0-000.jpg		2021-03-26 09:37:32	2021-03-26 09:37:32		NO		IN FOCUS
169575165	https://volunteer.ala.org.au/validate/task/169575165	Valid		system	Tile_037-060-000_0-000.jpg		2021-03-25 19:42:55	2021-03-26 09:37:32		NO		IN FOCUS
169575165	https://volunteer.ala.org.au/validate/task/169575165	Valid		system	Tile_037-060-000_0-000.jpg			2021-03-26 09:37:32		NO		IN FOCUS
169575168	https://volunteer.ala.org.au/validate/task/169575168	Valid		system	Tile_038-003-000_0-000.jpg		2021-03-26 07:27:59	2021-03-26 09:39:40		NO		IN FOCUS
169575168	https://volunteer.ala.org.au/validate/task/169575168	Valid		system	Tile_038-003-000_0-000.jpg		2021-03-25 19:45:50	2021-03-26 09:39:40		NO		IN FOCUS
169575168	https://volunteer.ala.org.au/validate/task/169575168	Valid		system	Tile_038-003-000_0-000.jpg			2021-03-26 09:39:40		NO		IN FOCUS
169575168	https://volunteer.ala.org.au/validate/task/169575168	Valid		system	Tile_038-003-000_0-000.jpg		2021-03-26 09:39:40	2021-03-26 09:39:40		NO		IN FOCUS
169575175	https://volunteer.ala.org.au/validate/task/169575175	Valid		system	Tile_038-010-000_0-000.jpg			2021-03-26 09:40:30		NO		IN FOCUS
169575175	https://volunteer.ala.org.au/validate/task/169575175	Valid		system	Tile_038-010-000_0-000.jpg		2021-03-26 07:32:54	2021-03-26 09:40:30		NO		IN FOCUS
169575175	https://volunteer.ala.org.au/validate/task/169575175	Valid		system	Tile_038-010-000_0-000.jpg		2021-03-26 09:40:30	2021-03-26 09:40:30		NO		IN FOCUS
169575175	https://volunteer.ala.org.au/validate/task/169575175	Valid		system	Tile_038-010-000_0-000.jpg		2021-03-25 19:52:18	2021-03-26 09:40:30		NO		IN FOCUS
169575178	https://volunteer.ala.org.au/validate/task/169575178	Valid		system	Tile_038-013-000_0-000.jpg		2021-03-25 19:53:51	2021-03-26 09:42:06		NO		IN FOCUS
169575178	https://volunteer.ala.org.au/validate/task/169575178	Valid		system	Tile_038-013-000_0-000.jpg		2021-03-25 20:38:25	2021-03-26 09:42:06				IN FOCUS
169575178	https://volunteer.ala.org.au/validate/task/169575178	Valid		system	Tile_038-013-000_0-000.jpg		2021-03-26 09:42:06	2021-03-26 09:42:06		NO		IN FOCUS
169575178	https://volunteer.ala.org.au/validate/task/169575178	Valid		system	Tile_038-013-000_0-000.jpg		2021-03-26 07:33:46	2021-03-26 09:42:06		NO		IN FOCUS
169575178	https://volunteer.ala.org.au/validate/task/169575178	Valid		system	Tile_038-013-000_0-000.jpg			2021-03-26 09:42:06		NO		IN FOCUS
169575189	https://volunteer.ala.org.au/validate/task/169575189	Valid		system	Tile_038-024-000_0-000.jpg		2021-03-26 07:40:02	2021-03-26 09:43:15		NO		IN FOCUS
169575189	https://volunteer.ala.org.au/validate/task/169575189	Valid		system	Tile_038-024-000_0-000.jpg		2021-03-25 20:09:04	2021-03-26 09:43:15		NO		IN FOCUS
169575189	https://volunteer.ala.org.au/validate/task/169575189	Valid		system	Tile_038-024-000_0-000.jpg			2021-03-26 09:43:15		NO		IN FOCUS
169575189	https://volunteer.ala.org.au/validate/task/169575189	Valid		system	Tile_038-024-000_0-000.jpg		2021-03-26 09:43:14	2021-03-26 09:43:15		NO		IN FOCUS
169575190	https://volunteer.ala.org.au/validate/task/169575190	Valid		system	Tile_038-025-000_0-000.jpg			2021-03-26 09:43:36		NO		IN FOCUS
169575190	https://volunteer.ala.org.au/validate/task/169575190	Valid		system	Tile_038-025-000_0-000.jpg		2021-03-26 07:40:14	2021-03-26 09:43:36		NO		IN FOCUS
169575190	https://volunteer.ala.org.au/validate/task/169575190	Valid		system	Tile_038-025-000_0-000.jpg		2021-03-26 09:43:36	2021-03-26 09:43:36		NO		IN FOCUS
169575190	https://volunteer.ala.org.au/validate/task/169575190	Valid		system	Tile_038-025-000_0-000.jpg		2021-03-25 20:09:57	2021-03-26 09:43:36		NO		IN FOCUS
169575191	https://volunteer.ala.org.au/validate/task/169575191	Valid		system	Tile_038-026-000_0-000.jpg		2021-03-25 20:11:38	2021-03-26 09:44:01		NO		IN FOCUS
169575191	https://volunteer.ala.org.au/validate/task/169575191	Valid		system	Tile_038-026-000_0-000.jpg		2021-03-26 07:40:28	2021-03-26 09:44:01		NO		IN FOCUS
169575191	https://volunteer.ala.org.au/validate/task/169575191	Valid		system	Tile_038-026-000_0-000.jpg		2021-03-26 09:44:01	2021-03-26 09:44:01		NO		IN FOCUS
169575191	https://volunteer.ala.org.au/validate/task/169575191	Valid		system	Tile_038-026-000_0-000.jpg			2021-03-26 09:44:01		NO		IN FOCUS
169575195	https://volunteer.ala.org.au/validate/task/169575195	Valid		system	Tile_038-030-000_0-000.jpg			2021-03-26 09:44:40		NO		IN FOCUS
169575195	https://volunteer.ala.org.au/validate/task/169575195	Valid		system	Tile_038-030-000_0-000.jpg		2021-03-26 09:44:40	2021-03-26 09:44:40		NO		IN FOCUS
169575195	https://volunteer.ala.org.au/validate/task/169575195	Valid		system	Tile_038-030-000_0-000.jpg		2021-03-25 20:15:26	2021-03-26 09:44:40		NO		IN FOCUS
169575195	https://volunteer.ala.org.au/validate/task/169575195	Valid		system	Tile_038-030-000_0-000.jpg		2021-03-25 20:44:58	2021-03-26 09:44:40	1	YES	MIDDLE	IN FOCUS		Nothofagus pollen
169575195	https://volunteer.ala.org.au/validate/task/169575195	Valid		system	Tile_038-030-000_0-000.jpg		2021-03-26 07:44:31	2021-03-26 09:44:40		NO		IN FOCUS
169575200	https://volunteer.ala.org.au/validate/task/169575200	Valid		system	Tile_038-035-000_0-000.jpg		2021-03-25 20:19:41	2021-03-26 09:45:05				IN FOCUS
169575200	https://volunteer.ala.org.au/validate/task/169575200	Valid		system	Tile_038-035-000_0-000.jpg		2021-03-26 07:45:23	2021-03-26 09:45:05		NO		IN FOCUS
169575200	https://volunteer.ala.org.au/validate/task/169575200	Valid		system	Tile_038-035-000_0-000.jpg		2021-03-26 09:45:03	2021-03-26 09:45:05		NO		IN FOCUS
169575200	https://volunteer.ala.org.au/validate/task/169575200	Valid		system	Tile_038-035-000_0-000.jpg		2021-03-25 20:45:51	2021-03-26 09:45:05		NO		IN FOCUS
169575200	https://volunteer.ala.org.au/validate/task/169575200	Valid		system	Tile_038-035-000_0-000.jpg			2021-03-26 09:45:05		NO		IN FOCUS
169575203	https://volunteer.ala.org.au/validate/task/169575203	Valid		system	Tile_038-038-000_0-000.jpg		2021-03-25 20:21:46	2021-03-26 09:45:29		NO		IN FOCUS
169575203	https://volunteer.ala.org.au/validate/task/169575203	Valid		system	Tile_038-038-000_0-000.jpg		2021-03-26 07:46:06	2021-03-26 09:45:29		NO		IN FOCUS
169575203	https://volunteer.ala.org.au/validate/task/169575203	Valid		system	Tile_038-038-000_0-000.jpg		2021-03-25 20:47:03	2021-03-26 09:45:29	1	YES	EDGE	IN FOCUS		Unknown
169575203	https://volunteer.ala.org.au/validate/task/169575203	Valid		system	Tile_038-038-000_0-000.jpg			2021-03-26 09:45:29		NO		IN FOCUS
169575203	https://volunteer.ala.org.au/validate/task/169575203	Valid		system	Tile_038-038-000_0-000.jpg		2021-03-26 09:45:29	2021-03-26 09:45:29		NO		IN FOCUS
169575207	https://volunteer.ala.org.au/validate/task/169575207	Valid		system	Tile_038-042-000_0-000.jpg		2021-03-26 07:47:00	2021-03-26 09:46:43		NO		IN FOCUS
169575207	https://volunteer.ala.org.au/validate/task/169575207	Valid		system	Tile_038-042-000_0-000.jpg		2021-03-25 20:26:25	2021-03-26 09:46:43		NO		IN FOCUS
169575207	https://volunteer.ala.org.au/validate/task/169575207	Valid		system	Tile_038-042-000_0-000.jpg			2021-03-26 09:46:43		NO		IN FOCUS
169575207	https://volunteer.ala.org.au/validate/task/169575207	Valid		system	Tile_038-042-000_0-000.jpg		2021-03-26 09:46:43	2021-03-26 09:46:43		NO		IN FOCUS
169575211	https://volunteer.ala.org.au/validate/task/169575211	Valid		system	Tile_038-046-000_0-000.jpg		2021-03-25 20:30:08	2021-03-26 09:47:38		NO		IN FOCUS
169575211	https://volunteer.ala.org.au/validate/task/169575211	Valid		system	Tile_038-046-000_0-000.jpg		2021-03-26 07:48:03	2021-03-26 09:47:38		NO		IN FOCUS
169575211	https://volunteer.ala.org.au/validate/task/169575211	Valid		system	Tile_038-046-000_0-000.jpg		2021-03-26 09:47:37	2021-03-26 09:47:38		NO		IN FOCUS
169575211	https://volunteer.ala.org.au/validate/task/169575211	Valid		system	Tile_038-046-000_0-000.jpg			2021-03-26 09:47:38		NO		IN FOCUS
169575213	https://volunteer.ala.org.au/validate/task/169575213	Valid		system	Tile_038-048-000_0-000.jpg		2021-03-26 07:54:18	2021-03-26 09:48:21		NO		IN FOCUS
169575213	https://volunteer.ala.org.au/validate/task/169575213	Valid		system	Tile_038-048-000_0-000.jpg		2021-03-25 21:00:10	2021-03-26 09:48:21	1	YES	MIDDLE	IN FOCUS		Unknown
169575213	https://volunteer.ala.org.au/validate/task/169575213	Valid		system	Tile_038-048-000_0-000.jpg		2021-03-26 09:48:21	2021-03-26 09:48:21		NO		IN FOCUS
169575213	https://volunteer.ala.org.au/validate/task/169575213	Valid		system	Tile_038-048-000_0-000.jpg			2021-03-26 09:48:21		NO		IN FOCUS
169575213	https://volunteer.ala.org.au/validate/task/169575213	Valid		system	Tile_038-048-000_0-000.jpg		2021-03-25 20:31:18	2021-03-26 09:48:21		NO		IN FOCUS
169575221	https://volunteer.ala.org.au/validate/task/169575221	Valid		system	Tile_038-056-000_0-000.jpg		2021-03-25 20:38:18	2021-03-26 09:49:25		NO		IN FOCUS
169575221	https://volunteer.ala.org.au/validate/task/169575221	Valid		system	Tile_038-056-000_0-000.jpg		2021-03-25 21:02:45	2021-03-26 09:49:25	1	YES	EDGE	IN FOCUS		Nothofagus pollen
169575221	https://volunteer.ala.org.au/validate/task/169575221	Valid		system	Tile_038-056-000_0-000.jpg			2021-03-26 09:49:25		NO		IN FOCUS
169575221	https://volunteer.ala.org.au/validate/task/169575221	Valid		system	Tile_038-056-000_0-000.jpg		2021-03-26 09:49:25	2021-03-26 09:49:25		NO		IN FOCUS
169575221	https://volunteer.ala.org.au/validate/task/169575221	Valid		system	Tile_038-056-000_0-000.jpg		2021-03-26 07:55:45	2021-03-26 09:49:25		NO		IN FOCUS
169575224	https://volunteer.ala.org.au/validate/task/169575224	Valid		system	Tile_038-059-000_0-000.jpg		2021-03-26 09:53:30	2021-03-26 09:53:30		NO		IN FOCUS
169575224	https://volunteer.ala.org.au/validate/task/169575224	Valid		system	Tile_038-059-000_0-000.jpg		2021-03-25 20:40:28	2021-03-26 09:53:30		NO		IN FOCUS
169575224	https://volunteer.ala.org.au/validate/task/169575224	Valid		system	Tile_038-059-000_0-000.jpg			2021-03-26 09:53:30		NO		IN FOCUS
169575224	https://volunteer.ala.org.au/validate/task/169575224	Valid		system	Tile_038-059-000_0-000.jpg		2021-03-26 08:00:41	2021-03-26 09:53:30		NO		IN FOCUS
169575231	https://volunteer.ala.org.au/validate/task/169575231	Valid		system	Tile_039-006-000_0-000.jpg		2021-03-26 09:56:10	2021-03-26 09:56:11		NO		IN FOCUS
169575231	https://volunteer.ala.org.au/validate/task/169575231	Valid		system	Tile_039-006-000_0-000.jpg		2021-03-26 08:10:09	2021-03-26 09:56:11		NO		IN FOCUS
169575231	https://volunteer.ala.org.au/validate/task/169575231	Valid		system	Tile_039-006-000_0-000.jpg		2021-03-25 21:05:16	2021-03-26 09:56:11	1	YES	Both MIDDLE and EDGE	IN FOCUS		Unknown
169575231	https://volunteer.ala.org.au/validate/task/169575231	Valid		system	Tile_039-006-000_0-000.jpg		2021-03-25 20:46:03	2021-03-26 09:56:11		NO		IN FOCUS
169575231	https://volunteer.ala.org.au/validate/task/169575231	Valid		system	Tile_039-006-000_0-000.jpg			2021-03-26 09:56:11		NO		IN FOCUS
169575237	https://volunteer.ala.org.au/validate/task/169575237	Valid		system	Tile_039-012-000_0-000.jpg		2021-03-25 20:50:49	2021-03-26 09:57:10		NO		IN FOCUS
169575237	https://volunteer.ala.org.au/validate/task/169575237	Valid		system	Tile_039-012-000_0-000.jpg		2021-03-25 21:07:44	2021-03-26 09:57:10	1	YES	EDGE	IN FOCUS		Unknown
169575237	https://volunteer.ala.org.au/validate/task/169575237	Valid		system	Tile_039-012-000_0-000.jpg			2021-03-26 09:57:10		NO		IN FOCUS
169575237	https://volunteer.ala.org.au/validate/task/169575237	Valid		system	Tile_039-012-000_0-000.jpg		2021-03-26 08:11:45	2021-03-26 09:57:10		NO		IN FOCUS
169575237	https://volunteer.ala.org.au/validate/task/169575237	Valid		system	Tile_039-012-000_0-000.jpg		2021-03-26 09:57:10	2021-03-26 09:57:10		NO		IN FOCUS
169575242	https://volunteer.ala.org.au/validate/task/169575242	Valid		system	Tile_039-017-000_0-000.jpg			2021-03-26 09:58:14		NO		IN FOCUS
169575242	https://volunteer.ala.org.au/validate/task/169575242	Valid		system	Tile_039-017-000_0-000.jpg		2021-03-25 20:56:07	2021-03-26 09:58:14		NO		IN FOCUS
169575242	https://volunteer.ala.org.au/validate/task/169575242	Valid		system	Tile_039-017-000_0-000.jpg		2021-03-26 09:58:13	2021-03-26 09:58:14		NO		IN FOCUS
169575242	https://volunteer.ala.org.au/validate/task/169575242	Valid		system	Tile_039-017-000_0-000.jpg		2021-03-26 08:13:10	2021-03-26 09:58:14		NO		IN FOCUS
169575243	https://volunteer.ala.org.au/validate/task/169575243	Valid		system	Tile_039-018-000_0-000.jpg		2021-03-26 08:13:27	2021-03-26 09:58:18		NO		IN FOCUS
169575243	https://volunteer.ala.org.au/validate/task/169575243	Valid		system	Tile_039-018-000_0-000.jpg		2021-03-26 09:58:47	2021-03-26 09:58:18		NO		IN FOCUS
169575243	https://volunteer.ala.org.au/validate/task/169575243	Valid		system	Tile_039-018-000_0-000.jpg		2021-03-26 09:58:18	2021-03-26 09:58:18		NO		IN FOCUS
169575243	https://volunteer.ala.org.au/validate/task/169575243	Valid		system	Tile_039-018-000_0-000.jpg		2021-03-25 20:57:26	2021-03-26 09:58:18		NO		IN FOCUS
169575243	https://volunteer.ala.org.au/validate/task/169575243	Valid		system	Tile_039-018-000_0-000.jpg			2021-03-26 09:58:18		NO		IN FOCUS
169575244	https://volunteer.ala.org.au/validate/task/169575244	Valid		system	Tile_039-019-000_0-000.jpg		2021-03-26 08:13:38	2021-03-26 09:59:21		NO		IN FOCUS
169575244	https://volunteer.ala.org.au/validate/task/169575244	Valid		system	Tile_039-019-000_0-000.jpg		2021-03-26 09:58:32	2021-03-26 09:59:21		NO		IN FOCUS
169575244	https://volunteer.ala.org.au/validate/task/169575244	Valid		system	Tile_039-019-000_0-000.jpg			2021-03-26 09:59:21		NO		IN FOCUS
169575244	https://volunteer.ala.org.au/validate/task/169575244	Valid		system	Tile_039-019-000_0-000.jpg		2021-03-26 09:59:21	2021-03-26 09:59:21		NO		IN FOCUS
169575245	https://volunteer.ala.org.au/validate/task/169575245	Valid		system	Tile_039-020-000_0-000.jpg		2021-03-26 09:58:46	2021-03-26 09:59:47		NO		IN FOCUS
169575245	https://volunteer.ala.org.au/validate/task/169575245	Valid		system	Tile_039-020-000_0-000.jpg		2021-03-26 09:59:46	2021-03-26 09:59:47		NO		IN FOCUS
169575245	https://volunteer.ala.org.au/validate/task/169575245	Valid		system	Tile_039-020-000_0-000.jpg			2021-03-26 09:59:47		NO		IN FOCUS
169575245	https://volunteer.ala.org.au/validate/task/169575245	Valid		system	Tile_039-020-000_0-000.jpg		2021-03-26 08:13:49	2021-03-26 09:59:47		NO		IN FOCUS
169575246	https://volunteer.ala.org.au/validate/task/169575246	Valid		system	Tile_039-021-000_0-000.jpg		2021-03-26 10:00:14	2021-03-26 10:00:14		NO		IN FOCUS
169575246	https://volunteer.ala.org.au/validate/task/169575246	Valid		system	Tile_039-021-000_0-000.jpg		2021-03-26 08:13:59	2021-03-26 10:00:14		NO		IN FOCUS
169575246	https://volunteer.ala.org.au/validate/task/169575246	Valid		system	Tile_039-021-000_0-000.jpg			2021-03-26 10:00:14		NO		IN FOCUS
169575246	https://volunteer.ala.org.au/validate/task/169575246	Valid		system	Tile_039-021-000_0-000.jpg		2021-03-26 09:58:59	2021-03-26 10:00:14		NO		IN FOCUS
169575247	https://volunteer.ala.org.au/validate/task/169575247	Valid		system	Tile_039-022-000_0-000.jpg		2021-03-26 10:00:35	2021-03-26 10:00:35		NO		IN FOCUS
169575247	https://volunteer.ala.org.au/validate/task/169575247	Valid		system	Tile_039-022-000_0-000.jpg		2021-03-26 09:59:12	2021-03-26 10:00:35		NO		IN FOCUS
169575247	https://volunteer.ala.org.au/validate/task/169575247	Valid		system	Tile_039-022-000_0-000.jpg		2021-03-26 08:14:10	2021-03-26 10:00:35		NO		IN FOCUS
169575247	https://volunteer.ala.org.au/validate/task/169575247	Valid		system	Tile_039-022-000_0-000.jpg			2021-03-26 10:00:35		NO		IN FOCUS
169575248	https://volunteer.ala.org.au/validate/task/169575248	Valid		system	Tile_039-023-000_0-000.jpg			2021-03-26 10:00:59		NO		IN FOCUS
169575248	https://volunteer.ala.org.au/validate/task/169575248	Valid		system	Tile_039-023-000_0-000.jpg		2021-03-26 08:14:20	2021-03-26 10:00:59		NO		IN FOCUS
169575248	https://volunteer.ala.org.au/validate/task/169575248	Valid		system	Tile_039-023-000_0-000.jpg		2021-03-26 10:00:59	2021-03-26 10:00:59		NO		IN FOCUS
169575248	https://volunteer.ala.org.au/validate/task/169575248	Valid		system	Tile_039-023-000_0-000.jpg		2021-03-26 09:59:31	2021-03-26 10:00:59		NO		IN FOCUS
169575249	https://volunteer.ala.org.au/validate/task/169575249	Valid		system	Tile_039-024-000_0-000.jpg		2021-03-26 08:14:30	2021-03-26 10:01:24		NO		IN FOCUS
169575249	https://volunteer.ala.org.au/validate/task/169575249	Valid		system	Tile_039-024-000_0-000.jpg		2021-03-26 10:01:24	2021-03-26 10:01:24		NO		IN FOCUS
169575249	https://volunteer.ala.org.au/validate/task/169575249	Valid		system	Tile_039-024-000_0-000.jpg			2021-03-26 10:01:24		NO		IN FOCUS
169575249	https://volunteer.ala.org.au/validate/task/169575249	Valid		system	Tile_039-024-000_0-000.jpg		2021-03-26 09:59:57	2021-03-26 10:01:24		NO		IN FOCUS
169575250	https://volunteer.ala.org.au/validate/task/169575250	Valid		system	Tile_039-025-000_0-000.jpg			2021-03-26 10:01:44		NO		IN FOCUS
169575250	https://volunteer.ala.org.au/validate/task/169575250	Valid		system	Tile_039-025-000_0-000.jpg		2021-03-26 10:01:44	2021-03-26 10:01:44		NO		IN FOCUS
169575250	https://volunteer.ala.org.au/validate/task/169575250	Valid		system	Tile_039-025-000_0-000.jpg		2021-03-26 10:00:10	2021-03-26 10:01:44		NO		IN FOCUS
169575250	https://volunteer.ala.org.au/validate/task/169575250	Valid		system	Tile_039-025-000_0-000.jpg		2021-03-26 08:14:41	2021-03-26 10:01:44		NO		IN FOCUS
169575252	https://volunteer.ala.org.au/validate/task/169575252	Valid		system	Tile_039-027-000_0-000.jpg		2021-03-26 10:01:14	2021-03-26 10:02:40		NO		IN FOCUS
169575252	https://volunteer.ala.org.au/validate/task/169575252	Valid		system	Tile_039-027-000_0-000.jpg		2021-03-26 10:02:40	2021-03-26 10:02:40		NO		IN FOCUS
169575252	https://volunteer.ala.org.au/validate/task/169575252	Valid		system	Tile_039-027-000_0-000.jpg			2021-03-26 10:02:40		NO		IN FOCUS
169575252	https://volunteer.ala.org.au/validate/task/169575252	Valid		system	Tile_039-027-000_0-000.jpg		2021-03-26 08:15:05	2021-03-26 10:02:40		NO		IN FOCUS
169575253	https://volunteer.ala.org.au/validate/task/169575253	Valid		system	Tile_039-028-000_0-000.jpg		2021-03-26 08:15:15	2021-03-26 10:03:41		NO		IN FOCUS
169575253	https://volunteer.ala.org.au/validate/task/169575253	Valid		system	Tile_039-028-000_0-000.jpg		2021-03-26 10:01:27	2021-03-26 10:03:41		NO		IN FOCUS
169575253	https://volunteer.ala.org.au/validate/task/169575253	Valid		system	Tile_039-028-000_0-000.jpg			2021-03-26 10:03:41		NO		IN FOCUS
169575253	https://volunteer.ala.org.au/validate/task/169575253	Valid		system	Tile_039-028-000_0-000.jpg		2021-03-26 10:03:41	2021-03-26 10:03:41		NO		IN FOCUS
169575254	https://volunteer.ala.org.au/validate/task/169575254	Valid		system	Tile_039-029-000_0-000.jpg		2021-03-26 08:15:28	2021-03-26 10:04:19		NO		IN FOCUS
169575254	https://volunteer.ala.org.au/validate/task/169575254	Valid		system	Tile_039-029-000_0-000.jpg		2021-03-26 10:01:41	2021-03-26 10:04:19		NO		IN FOCUS
169575254	https://volunteer.ala.org.au/validate/task/169575254	Valid		system	Tile_039-029-000_0-000.jpg		2021-03-26 10:04:18	2021-03-26 10:04:19		NO		IN FOCUS
169575254	https://volunteer.ala.org.au/validate/task/169575254	Valid		system	Tile_039-029-000_0-000.jpg			2021-03-26 10:04:19		NO		IN FOCUS
169575255	https://volunteer.ala.org.au/validate/task/169575255	Valid		system	Tile_039-030-000_0-000.jpg		2021-03-26 10:04:46	2021-03-26 10:04:47		NO		IN FOCUS
169575255	https://volunteer.ala.org.au/validate/task/169575255	Valid		system	Tile_039-030-000_0-000.jpg			2021-03-26 10:04:47		NO		IN FOCUS
169575255	https://volunteer.ala.org.au/validate/task/169575255	Valid		system	Tile_039-030-000_0-000.jpg		2021-03-26 10:01:53	2021-03-26 10:04:47		NO		IN FOCUS
169575255	https://volunteer.ala.org.au/validate/task/169575255	Valid		system	Tile_039-030-000_0-000.jpg		2021-03-26 08:15:39	2021-03-26 10:04:47		NO		IN FOCUS
169575256	https://volunteer.ala.org.au/validate/task/169575256	Valid		system	Tile_039-031-000_0-000.jpg		2021-03-26 08:15:50	2021-03-26 10:05:11		NO		IN FOCUS
169575256	https://volunteer.ala.org.au/validate/task/169575256	Valid		system	Tile_039-031-000_0-000.jpg			2021-03-26 10:05:11		NO		IN FOCUS
169575256	https://volunteer.ala.org.au/validate/task/169575256	Valid		system	Tile_039-031-000_0-000.jpg		2021-03-26 10:05:10	2021-03-26 10:05:11		NO		IN FOCUS
169575256	https://volunteer.ala.org.au/validate/task/169575256	Valid		system	Tile_039-031-000_0-000.jpg		2021-03-26 10:02:04	2021-03-26 10:05:11		NO		IN FOCUS
169575257	https://volunteer.ala.org.au/validate/task/169575257	Valid		system	Tile_039-032-000_0-000.jpg		2021-03-26 08:16:00	2021-03-26 10:05:36		NO		IN FOCUS
169575257	https://volunteer.ala.org.au/validate/task/169575257	Valid		system	Tile_039-032-000_0-000.jpg			2021-03-26 10:05:36		NO		IN FOCUS
169575257	https://volunteer.ala.org.au/validate/task/169575257	Valid		system	Tile_039-032-000_0-000.jpg		2021-03-26 10:05:34	2021-03-26 10:05:36		NO		IN FOCUS
169575257	https://volunteer.ala.org.au/validate/task/169575257	Valid		system	Tile_039-032-000_0-000.jpg		2021-03-26 10:02:16	2021-03-26 10:05:36		NO		IN FOCUS
169575258	https://volunteer.ala.org.au/validate/task/169575258	Valid		system	Tile_039-033-000_0-000.jpg			2021-03-26 10:06:07		NO		IN FOCUS
169575258	https://volunteer.ala.org.au/validate/task/169575258	Valid		system	Tile_039-033-000_0-000.jpg		2021-03-26 10:02:28	2021-03-26 10:06:07		NO		IN FOCUS
169575258	https://volunteer.ala.org.au/validate/task/169575258	Valid		system	Tile_039-033-000_0-000.jpg		2021-03-26 10:06:07	2021-03-26 10:06:07		NO		IN FOCUS
169575258	https://volunteer.ala.org.au/validate/task/169575258	Valid		system	Tile_039-033-000_0-000.jpg		2021-03-26 08:16:16	2021-03-26 10:06:07		NO		IN FOCUS
169575259	https://volunteer.ala.org.au/validate/task/169575259	Valid		system	Tile_039-034-000_0-000.jpg		2021-03-26 08:16:26	2021-03-26 10:06:36		NO		IN FOCUS
169575259	https://volunteer.ala.org.au/validate/task/169575259	Valid		system	Tile_039-034-000_0-000.jpg		2021-03-26 10:02:40	2021-03-26 10:06:36		NO		IN FOCUS
169575259	https://volunteer.ala.org.au/validate/task/169575259	Valid		system	Tile_039-034-000_0-000.jpg		2021-03-26 10:06:36	2021-03-26 10:06:36		NO		IN FOCUS
169575259	https://volunteer.ala.org.au/validate/task/169575259	Valid		system	Tile_039-034-000_0-000.jpg			2021-03-26 10:06:36		NO		IN FOCUS
169575260	https://volunteer.ala.org.au/validate/task/169575260	Valid		system	Tile_039-035-000_0-000.jpg		2021-03-26 10:07:01	2021-03-26 10:07:01		NO		IN FOCUS
169575260	https://volunteer.ala.org.au/validate/task/169575260	Valid		system	Tile_039-035-000_0-000.jpg		2021-03-26 10:02:54	2021-03-26 10:07:01		NO		IN FOCUS
169575260	https://volunteer.ala.org.au/validate/task/169575260	Valid		system	Tile_039-035-000_0-000.jpg			2021-03-26 10:07:01		NO		IN FOCUS
169575260	https://volunteer.ala.org.au/validate/task/169575260	Valid		system	Tile_039-035-000_0-000.jpg		2021-03-26 08:16:35	2021-03-26 10:07:01		NO		IN FOCUS
169575261	https://volunteer.ala.org.au/validate/task/169575261	Valid		system	Tile_039-036-000_0-000.jpg		2021-03-26 08:16:49	2021-03-26 10:07:49		NO		IN FOCUS
169575261	https://volunteer.ala.org.au/validate/task/169575261	Valid		system	Tile_039-036-000_0-000.jpg		2021-03-26 10:07:49	2021-03-26 10:07:49		NO		IN FOCUS
169575261	https://volunteer.ala.org.au/validate/task/169575261	Valid		system	Tile_039-036-000_0-000.jpg			2021-03-26 10:07:49		NO		IN FOCUS
169575261	https://volunteer.ala.org.au/validate/task/169575261	Valid		system	Tile_039-036-000_0-000.jpg		2021-03-26 10:03:06	2021-03-26 10:07:49		NO		IN FOCUS
169575262	https://volunteer.ala.org.au/validate/task/169575262	Valid		system	Tile_039-037-000_0-000.jpg		2021-03-26 08:17:00	2021-03-26 10:08:11		NO		IN FOCUS
169575262	https://volunteer.ala.org.au/validate/task/169575262	Valid		system	Tile_039-037-000_0-000.jpg		2021-03-26 10:08:10	2021-03-26 10:08:11		NO		IN FOCUS
169575262	https://volunteer.ala.org.au/validate/task/169575262	Valid		system	Tile_039-037-000_0-000.jpg		2021-03-26 10:03:19	2021-03-26 10:08:11		NO		IN FOCUS
169575262	https://volunteer.ala.org.au/validate/task/169575262	Valid		system	Tile_039-037-000_0-000.jpg			2021-03-26 10:08:11		NO		IN FOCUS
169575263	https://volunteer.ala.org.au/validate/task/169575263	Valid		system	Tile_039-038-000_0-000.jpg			2021-03-26 10:08:34		NO		IN FOCUS
169575263	https://volunteer.ala.org.au/validate/task/169575263	Valid		system	Tile_039-038-000_0-000.jpg		2021-03-26 10:08:34	2021-03-26 10:08:34		NO		IN FOCUS
169575263	https://volunteer.ala.org.au/validate/task/169575263	Valid		system	Tile_039-038-000_0-000.jpg		2021-03-26 10:03:30	2021-03-26 10:08:34		NO		IN FOCUS
169575263	https://volunteer.ala.org.au/validate/task/169575263	Valid		system	Tile_039-038-000_0-000.jpg		2021-03-26 08:17:10	2021-03-26 10:08:34		NO		IN FOCUS
169575264	https://volunteer.ala.org.au/validate/task/169575264	Valid		system	Tile_039-039-000_0-000.jpg		2021-03-26 08:17:20	2021-03-26 10:09:06		NO		IN FOCUS
169575264	https://volunteer.ala.org.au/validate/task/169575264	Valid		system	Tile_039-039-000_0-000.jpg			2021-03-26 10:09:06		NO		IN FOCUS
169575264	https://volunteer.ala.org.au/validate/task/169575264	Valid		system	Tile_039-039-000_0-000.jpg		2021-03-26 10:09:06	2021-03-26 10:09:06		NO		IN FOCUS
169575264	https://volunteer.ala.org.au/validate/task/169575264	Valid		system	Tile_039-039-000_0-000.jpg		2021-03-26 10:03:43	2021-03-26 10:09:06		NO		IN FOCUS
169575265	https://volunteer.ala.org.au/validate/task/169575265	Valid		system	Tile_039-040-000_0-000.jpg		2021-03-26 10:03:53	2021-03-26 10:09:31		NO		IN FOCUS
169575265	https://volunteer.ala.org.au/validate/task/169575265	Valid		system	Tile_039-040-000_0-000.jpg		2021-03-26 10:09:31	2021-03-26 10:09:31		NO		IN FOCUS
169575265	https://volunteer.ala.org.au/validate/task/169575265	Valid		system	Tile_039-040-000_0-000.jpg			2021-03-26 10:09:31		NO		IN FOCUS
169575265	https://volunteer.ala.org.au/validate/task/169575265	Valid		system	Tile_039-040-000_0-000.jpg		2021-03-26 08:17:31	2021-03-26 10:09:31		NO		IN FOCUS
169575265	https://volunteer.ala.org.au/validate/task/169575265	Valid		system	Tile_039-040-000_0-000.jpg		2021-03-26 10:09:48	2021-03-26 10:09:31		NO		IN FOCUS
169575268	https://volunteer.ala.org.au/validate/task/169575268	Valid		system	Tile_039-043-000_0-000.jpg			2021-03-26 10:11:03		NO		IN FOCUS
169575268	https://volunteer.ala.org.au/validate/task/169575268	Valid		system	Tile_039-043-000_0-000.jpg		2021-03-26 08:19:53	2021-03-26 10:11:03		NO		IN FOCUS
169575268	https://volunteer.ala.org.au/validate/task/169575268	Valid		system	Tile_039-043-000_0-000.jpg		2021-03-26 10:11:03	2021-03-26 10:11:03		NO		IN FOCUS
169575268	https://volunteer.ala.org.au/validate/task/169575268	Valid		system	Tile_039-043-000_0-000.jpg		2021-03-26 10:05:06	2021-03-26 10:11:03		NO		IN FOCUS
169575269	https://volunteer.ala.org.au/validate/task/169575269	Valid		system	Tile_039-044-000_0-000.jpg			2021-03-26 10:11:29		NO		IN FOCUS
169575269	https://volunteer.ala.org.au/validate/task/169575269	Valid		system	Tile_039-044-000_0-000.jpg		2021-03-26 08:23:39	2021-03-26 10:11:29		NO		IN FOCUS
169575269	https://volunteer.ala.org.au/validate/task/169575269	Valid		system	Tile_039-044-000_0-000.jpg		2021-03-26 10:11:28	2021-03-26 10:11:29		NO		IN FOCUS
169575269	https://volunteer.ala.org.au/validate/task/169575269	Valid		system	Tile_039-044-000_0-000.jpg		2021-03-26 10:05:20	2021-03-26 10:11:29		NO		IN FOCUS
169575270	https://volunteer.ala.org.au/validate/task/169575270	Valid		system	Tile_039-045-000_0-000.jpg		2021-03-26 10:11:56	2021-03-26 10:11:56		NO		IN FOCUS
169575270	https://volunteer.ala.org.au/validate/task/169575270	Valid		system	Tile_039-045-000_0-000.jpg		2021-03-26 10:05:31	2021-03-26 10:11:56		NO		IN FOCUS
169575270	https://volunteer.ala.org.au/validate/task/169575270	Valid		system	Tile_039-045-000_0-000.jpg			2021-03-26 10:11:56		NO		IN FOCUS
169575270	https://volunteer.ala.org.au/validate/task/169575270	Valid		system	Tile_039-045-000_0-000.jpg		2021-03-26 08:23:58	2021-03-26 10:11:56		NO		IN FOCUS
169575271	https://volunteer.ala.org.au/validate/task/169575271	Valid		system	Tile_039-046-000_0-000.jpg		2021-03-26 10:12:26	2021-03-26 10:12:26		NO		IN FOCUS
169575271	https://volunteer.ala.org.au/validate/task/169575271	Valid		system	Tile_039-046-000_0-000.jpg			2021-03-26 10:12:26		NO		IN FOCUS
169575271	https://volunteer.ala.org.au/validate/task/169575271	Valid		system	Tile_039-046-000_0-000.jpg		2021-03-26 08:24:11	2021-03-26 10:12:26		NO		IN FOCUS
169575271	https://volunteer.ala.org.au/validate/task/169575271	Valid		system	Tile_039-046-000_0-000.jpg		2021-03-26 10:05:43	2021-03-26 10:12:26		NO		IN FOCUS
169575272	https://volunteer.ala.org.au/validate/task/169575272	Valid		system	Tile_039-047-000_0-000.jpg		2021-03-26 10:05:56	2021-03-26 10:12:50		NO		IN FOCUS
169575272	https://volunteer.ala.org.au/validate/task/169575272	Valid		system	Tile_039-047-000_0-000.jpg			2021-03-26 10:12:50		NO		IN FOCUS
169575272	https://volunteer.ala.org.au/validate/task/169575272	Valid		system	Tile_039-047-000_0-000.jpg		2021-03-26 10:12:49	2021-03-26 10:12:50		NO		IN FOCUS
169575272	https://volunteer.ala.org.au/validate/task/169575272	Valid		system	Tile_039-047-000_0-000.jpg		2021-03-26 08:24:23	2021-03-26 10:12:50		NO		IN FOCUS
169575273	https://volunteer.ala.org.au/validate/task/169575273	Valid		system	Tile_039-048-000_0-000.jpg		2021-03-26 08:24:40	2021-03-26 10:13:01		NO		IN FOCUS
169575273	https://volunteer.ala.org.au/validate/task/169575273	Valid		system	Tile_039-048-000_0-000.jpg		2021-03-26 10:06:06	2021-03-26 10:13:01		NO		IN FOCUS
169575273	https://volunteer.ala.org.au/validate/task/169575273	Valid		system	Tile_039-048-000_0-000.jpg		2021-03-26 10:13:01	2021-03-26 10:13:01		NO		IN FOCUS
169575273	https://volunteer.ala.org.au/validate/task/169575273	Valid		system	Tile_039-048-000_0-000.jpg			2021-03-26 10:13:01		NO		IN FOCUS
169575273	https://volunteer.ala.org.au/validate/task/169575273	Valid		system	Tile_039-048-000_0-000.jpg		2021-03-26 10:13:14	2021-03-26 10:13:01		NO		IN FOCUS
169575274	https://volunteer.ala.org.au/validate/task/169575274	Valid		system	Tile_039-049-000_0-000.jpg		2021-03-26 08:32:09	2021-03-26 10:13:43		NO		IN FOCUS
169575274	https://volunteer.ala.org.au/validate/task/169575274	Valid		system	Tile_039-049-000_0-000.jpg		2021-03-26 10:13:42	2021-03-26 10:13:43		NO		IN FOCUS
169575274	https://volunteer.ala.org.au/validate/task/169575274	Valid		system	Tile_039-049-000_0-000.jpg			2021-03-26 10:13:43		NO		IN FOCUS
169575274	https://volunteer.ala.org.au/validate/task/169575274	Valid		system	Tile_039-049-000_0-000.jpg		2021-03-26 10:13:51	2021-03-26 10:13:43		NO		IN FOCUS
169575274	https://volunteer.ala.org.au/validate/task/169575274	Valid		system	Tile_039-049-000_0-000.jpg		2021-03-26 10:06:17	2021-03-26 10:13:43		NO		IN FOCUS
169575275	https://volunteer.ala.org.au/validate/task/169575275	Valid		system	Tile_039-050-000_0-000.jpg		2021-03-26 08:32:20	2021-03-26 10:14:08		NO		IN FOCUS
169575275	https://volunteer.ala.org.au/validate/task/169575275	Valid		system	Tile_039-050-000_0-000.jpg			2021-03-26 10:14:08		NO		IN FOCUS
169575275	https://volunteer.ala.org.au/validate/task/169575275	Valid		system	Tile_039-050-000_0-000.jpg		2021-03-26 10:06:28	2021-03-26 10:14:08		NO		IN FOCUS
169575275	https://volunteer.ala.org.au/validate/task/169575275	Valid		system	Tile_039-050-000_0-000.jpg		2021-03-26 10:14:12	2021-03-26 10:14:08		NO		IN FOCUS
169575275	https://volunteer.ala.org.au/validate/task/169575275	Valid		system	Tile_039-050-000_0-000.jpg		2021-03-26 10:14:08	2021-03-26 10:14:08		NO		IN FOCUS
169575278	https://volunteer.ala.org.au/validate/task/169575278	Valid		system	Tile_039-053-000_0-000.jpg		2021-03-26 08:33:16	2021-03-26 10:15:20		NO		IN FOCUS
169575278	https://volunteer.ala.org.au/validate/task/169575278	Valid		system	Tile_039-053-000_0-000.jpg		2021-03-26 10:07:40	2021-03-26 10:15:20		NO		IN FOCUS
169575278	https://volunteer.ala.org.au/validate/task/169575278	Valid		system	Tile_039-053-000_0-000.jpg			2021-03-26 10:15:20		NO		IN FOCUS
169575278	https://volunteer.ala.org.au/validate/task/169575278	Valid		system	Tile_039-053-000_0-000.jpg		2021-03-26 10:15:20	2021-03-26 10:15:20		NO		IN FOCUS
169575279	https://volunteer.ala.org.au/validate/task/169575279	Valid		system	Tile_039-054-000_0-000.jpg			2021-03-26 10:15:59		NO		IN FOCUS
169575279	https://volunteer.ala.org.au/validate/task/169575279	Valid		system	Tile_039-054-000_0-000.jpg		2021-03-26 10:15:59	2021-03-26 10:15:59		NO		IN FOCUS
169575279	https://volunteer.ala.org.au/validate/task/169575279	Valid		system	Tile_039-054-000_0-000.jpg		2021-03-26 10:07:54	2021-03-26 10:15:59		NO		IN FOCUS
169575279	https://volunteer.ala.org.au/validate/task/169575279	Valid		system	Tile_039-054-000_0-000.jpg		2021-03-26 08:33:28	2021-03-26 10:15:59		NO		IN FOCUS
169575280	https://volunteer.ala.org.au/validate/task/169575280	Valid		system	Tile_039-055-000_0-000.jpg		2021-03-26 08:33:39	2021-03-26 10:16:24		NO		IN FOCUS
169575280	https://volunteer.ala.org.au/validate/task/169575280	Valid		system	Tile_039-055-000_0-000.jpg			2021-03-26 10:16:24		NO		IN FOCUS
169575280	https://volunteer.ala.org.au/validate/task/169575280	Valid		system	Tile_039-055-000_0-000.jpg		2021-03-26 10:16:24	2021-03-26 10:16:24		NO		IN FOCUS
169575280	https://volunteer.ala.org.au/validate/task/169575280	Valid		system	Tile_039-055-000_0-000.jpg		2021-03-26 10:08:30	2021-03-26 10:16:24		NO		IN FOCUS
169575281	https://volunteer.ala.org.au/validate/task/169575281	Valid		system	Tile_039-056-000_0-000.jpg		2021-03-26 10:16:48	2021-03-26 10:16:49		NO		IN FOCUS
169575281	https://volunteer.ala.org.au/validate/task/169575281	Valid		system	Tile_039-056-000_0-000.jpg			2021-03-26 10:16:49		NO		IN FOCUS
169575281	https://volunteer.ala.org.au/validate/task/169575281	Valid		system	Tile_039-056-000_0-000.jpg		2021-03-26 10:08:41	2021-03-26 10:16:49		NO		IN FOCUS
169575281	https://volunteer.ala.org.au/validate/task/169575281	Valid		system	Tile_039-056-000_0-000.jpg		2021-03-26 08:33:56	2021-03-26 10:16:49		NO		IN FOCUS
169575282	https://volunteer.ala.org.au/validate/task/169575282	Valid		system	Tile_039-057-000_0-000.jpg		2021-03-26 08:34:07	2021-03-26 10:17:12		NO		IN FOCUS
169575282	https://volunteer.ala.org.au/validate/task/169575282	Valid		system	Tile_039-057-000_0-000.jpg		2021-03-26 10:08:51	2021-03-26 10:17:12		NO		IN FOCUS
169575282	https://volunteer.ala.org.au/validate/task/169575282	Valid		system	Tile_039-057-000_0-000.jpg			2021-03-26 10:17:12		NO		IN FOCUS
169575282	https://volunteer.ala.org.au/validate/task/169575282	Valid		system	Tile_039-057-000_0-000.jpg		2021-03-26 10:17:11	2021-03-26 10:17:12		NO		IN FOCUS
169575283	https://volunteer.ala.org.au/validate/task/169575283	Valid		system	Tile_039-058-000_0-000.jpg		2021-03-26 10:17:54	2021-03-26 10:17:31		NO		IN FOCUS
169575283	https://volunteer.ala.org.au/validate/task/169575283	Valid		system	Tile_039-058-000_0-000.jpg			2021-03-26 10:17:31		NO		IN FOCUS
169575283	https://volunteer.ala.org.au/validate/task/169575283	Valid		system	Tile_039-058-000_0-000.jpg		2021-03-26 10:17:31	2021-03-26 10:17:31		NO		IN FOCUS
169575283	https://volunteer.ala.org.au/validate/task/169575283	Valid		system	Tile_039-058-000_0-000.jpg		2021-03-26 08:34:17	2021-03-26 10:17:31		NO		IN FOCUS
169575283	https://volunteer.ala.org.au/validate/task/169575283	Valid		system	Tile_039-058-000_0-000.jpg		2021-03-26 10:09:02	2021-03-26 10:17:31		NO		IN FOCUS
169575284	https://volunteer.ala.org.au/validate/task/169575284	Valid		system	Tile_039-059-000_0-000.jpg			2021-03-26 10:17:52		NO		IN FOCUS
169575284	https://volunteer.ala.org.au/validate/task/169575284	Valid		system	Tile_039-059-000_0-000.jpg		2021-03-26 10:17:51	2021-03-26 10:17:52		NO		IN FOCUS
169575284	https://volunteer.ala.org.au/validate/task/169575284	Valid		system	Tile_039-059-000_0-000.jpg		2021-03-26 10:09:13	2021-03-26 10:17:52		NO		IN FOCUS
169575284	https://volunteer.ala.org.au/validate/task/169575284	Valid		system	Tile_039-059-000_0-000.jpg		2021-03-26 08:41:13	2021-03-26 10:17:52		NO		IN FOCUS
169575285	https://volunteer.ala.org.au/validate/task/169575285	Valid		system	Tile_039-060-000_0-000.jpg		2021-03-26 10:09:24	2021-03-26 10:18:11		NO		IN FOCUS
169575285	https://volunteer.ala.org.au/validate/task/169575285	Valid		system	Tile_039-060-000_0-000.jpg			2021-03-26 10:18:11		NO		IN FOCUS
169575285	https://volunteer.ala.org.au/validate/task/169575285	Valid		system	Tile_039-060-000_0-000.jpg		2021-03-26 08:41:24	2021-03-26 10:18:11		NO		IN FOCUS
169575285	https://volunteer.ala.org.au/validate/task/169575285	Valid		system	Tile_039-060-000_0-000.jpg		2021-03-26 10:18:22	2021-03-26 10:18:11		NO		IN FOCUS
169575285	https://volunteer.ala.org.au/validate/task/169575285	Valid		system	Tile_039-060-000_0-000.jpg		2021-03-26 10:18:11	2021-03-26 10:18:11		NO		IN FOCUS
169575287	https://volunteer.ala.org.au/validate/task/169575287	Valid		system	Tile_040-002-000_0-000.jpg		2021-03-26 10:10:16	2021-03-26 10:19:00		NO		IN FOCUS
169575287	https://volunteer.ala.org.au/validate/task/169575287	Valid		system	Tile_040-002-000_0-000.jpg		2021-03-26 10:19:00	2021-03-26 10:19:00		NO		IN FOCUS
169575287	https://volunteer.ala.org.au/validate/task/169575287	Valid		system	Tile_040-002-000_0-000.jpg			2021-03-26 10:19:00		NO		IN FOCUS
169575287	https://volunteer.ala.org.au/validate/task/169575287	Valid		system	Tile_040-002-000_0-000.jpg		2021-03-26 08:41:47	2021-03-26 10:19:00		NO		IN FOCUS
169575288	https://volunteer.ala.org.au/validate/task/169575288	Valid		system	Tile_040-003-000_0-000.jpg			2021-03-26 10:19:46		NO		IN FOCUS
169575288	https://volunteer.ala.org.au/validate/task/169575288	Valid		system	Tile_040-003-000_0-000.jpg		2021-03-26 10:19:45	2021-03-26 10:19:46		NO		IN FOCUS
169575288	https://volunteer.ala.org.au/validate/task/169575288	Valid		system	Tile_040-003-000_0-000.jpg		2021-03-26 08:42:04	2021-03-26 10:19:46		NO		IN FOCUS
169575288	https://volunteer.ala.org.au/validate/task/169575288	Valid		system	Tile_040-003-000_0-000.jpg		2021-03-26 10:10:27	2021-03-26 10:19:46		NO		IN FOCUS
169575289	https://volunteer.ala.org.au/validate/task/169575289	Valid		system	Tile_040-004-000_0-000.jpg		2021-03-26 10:10:39	2021-03-26 10:20:56		NO		IN FOCUS
169575289	https://volunteer.ala.org.au/validate/task/169575289	Valid		system	Tile_040-004-000_0-000.jpg		2021-03-26 08:42:55	2021-03-26 10:20:56		NO		IN FOCUS
169575289	https://volunteer.ala.org.au/validate/task/169575289	Valid		system	Tile_040-004-000_0-000.jpg		2021-03-26 10:20:56	2021-03-26 10:20:56		NO		IN FOCUS
169575289	https://volunteer.ala.org.au/validate/task/169575289	Valid		system	Tile_040-004-000_0-000.jpg			2021-03-26 10:20:56		NO		IN FOCUS
169575290	https://volunteer.ala.org.au/validate/task/169575290	Valid		system	Tile_040-005-000_0-000.jpg		2021-03-26 10:21:32	2021-03-26 10:21:32		NO		IN FOCUS
169575290	https://volunteer.ala.org.au/validate/task/169575290	Valid		system	Tile_040-005-000_0-000.jpg		2021-03-26 08:43:06	2021-03-26 10:21:32		NO		IN FOCUS
169575290	https://volunteer.ala.org.au/validate/task/169575290	Valid		system	Tile_040-005-000_0-000.jpg			2021-03-26 10:21:32		NO		IN FOCUS
169575290	https://volunteer.ala.org.au/validate/task/169575290	Valid		system	Tile_040-005-000_0-000.jpg		2021-03-26 10:10:52	2021-03-26 10:21:32		NO		IN FOCUS
169575291	https://volunteer.ala.org.au/validate/task/169575291	Valid		system	Tile_040-006-000_0-000.jpg		2021-03-26 10:22:05	2021-03-26 10:22:05		NO		IN FOCUS
169575291	https://volunteer.ala.org.au/validate/task/169575291	Valid		system	Tile_040-006-000_0-000.jpg			2021-03-26 10:22:05		NO		IN FOCUS
169575291	https://volunteer.ala.org.au/validate/task/169575291	Valid		system	Tile_040-006-000_0-000.jpg		2021-03-26 10:11:05	2021-03-26 10:22:05		NO		IN FOCUS
169575291	https://volunteer.ala.org.au/validate/task/169575291	Valid		system	Tile_040-006-000_0-000.jpg		2021-03-26 08:43:18	2021-03-26 10:22:05		NO		IN FOCUS
169575292	https://volunteer.ala.org.au/validate/task/169575292	Valid		system	Tile_040-007-000_0-000.jpg		2021-03-26 10:11:17	2021-03-26 10:22:33		NO		IN FOCUS
169575292	https://volunteer.ala.org.au/validate/task/169575292	Valid		system	Tile_040-007-000_0-000.jpg		2021-03-26 08:43:29	2021-03-26 10:22:33		NO		IN FOCUS
169575292	https://volunteer.ala.org.au/validate/task/169575292	Valid		system	Tile_040-007-000_0-000.jpg			2021-03-26 10:22:33		NO		IN FOCUS
169575292	https://volunteer.ala.org.au/validate/task/169575292	Valid		system	Tile_040-007-000_0-000.jpg		2021-03-26 10:22:33	2021-03-26 10:22:33		NO		IN FOCUS
169575293	https://volunteer.ala.org.au/validate/task/169575293	Valid		system	Tile_040-008-000_0-000.jpg		2021-03-26 10:22:55	2021-03-26 10:22:55		NO		IN FOCUS
169575293	https://volunteer.ala.org.au/validate/task/169575293	Valid		system	Tile_040-008-000_0-000.jpg		2021-03-26 10:11:29	2021-03-26 10:22:55		NO		IN FOCUS
169575293	https://volunteer.ala.org.au/validate/task/169575293	Valid		system	Tile_040-008-000_0-000.jpg		2021-03-26 08:43:41	2021-03-26 10:22:55		NO		IN FOCUS
169575293	https://volunteer.ala.org.au/validate/task/169575293	Valid		system	Tile_040-008-000_0-000.jpg			2021-03-26 10:22:55		NO		IN FOCUS
169575293	https://volunteer.ala.org.au/validate/task/169575293	Valid		system	Tile_040-008-000_0-000.jpg		2021-03-26 10:22:57	2021-03-26 10:22:55		NO		IN FOCUS
169575294	https://volunteer.ala.org.au/validate/task/169575294	Valid		system	Tile_040-009-000_0-000.jpg		2021-03-26 08:43:52	2021-03-26 10:23:16		NO		IN FOCUS
169575294	https://volunteer.ala.org.au/validate/task/169575294	Valid		system	Tile_040-009-000_0-000.jpg		2021-03-26 10:11:42	2021-03-26 10:23:16		NO		IN FOCUS
169575294	https://volunteer.ala.org.au/validate/task/169575294	Valid		system	Tile_040-009-000_0-000.jpg			2021-03-26 10:23:16		NO		IN FOCUS
169575294	https://volunteer.ala.org.au/validate/task/169575294	Valid		system	Tile_040-009-000_0-000.jpg		2021-03-26 10:23:16	2021-03-26 10:23:16		NO		IN FOCUS
169575294	https://volunteer.ala.org.au/validate/task/169575294	Valid		system	Tile_040-009-000_0-000.jpg		2021-03-26 10:23:30	2021-03-26 10:23:16		NO		IN FOCUS
169575295	https://volunteer.ala.org.au/validate/task/169575295	Valid		system	Tile_040-010-000_0-000.jpg			2021-03-26 10:23:39		NO		IN FOCUS
169575295	https://volunteer.ala.org.au/validate/task/169575295	Valid		system	Tile_040-010-000_0-000.jpg		2021-03-26 10:23:39	2021-03-26 10:23:39		NO		IN FOCUS
169575295	https://volunteer.ala.org.au/validate/task/169575295	Valid		system	Tile_040-010-000_0-000.jpg		2021-03-26 08:44:03	2021-03-26 10:23:39		NO		IN FOCUS
169575295	https://volunteer.ala.org.au/validate/task/169575295	Valid		system	Tile_040-010-000_0-000.jpg		2021-03-26 10:24:03	2021-03-26 10:23:39		NO		IN FOCUS
169575295	https://volunteer.ala.org.au/validate/task/169575295	Valid		system	Tile_040-010-000_0-000.jpg		2021-03-26 10:11:54	2021-03-26 10:23:39		NO		IN FOCUS
169575296	https://volunteer.ala.org.au/validate/task/169575296	Valid		system	Tile_040-011-000_0-000.jpg			2021-03-26 10:24:01		NO		IN FOCUS
169575296	https://volunteer.ala.org.au/validate/task/169575296	Valid		system	Tile_040-011-000_0-000.jpg		2021-03-26 10:24:01	2021-03-26 10:24:01		NO		IN FOCUS
169575296	https://volunteer.ala.org.au/validate/task/169575296	Valid		system	Tile_040-011-000_0-000.jpg		2021-03-26 08:44:13	2021-03-26 10:24:01		NO		IN FOCUS
169575296	https://volunteer.ala.org.au/validate/task/169575296	Valid		system	Tile_040-011-000_0-000.jpg		2021-03-26 10:12:07	2021-03-26 10:24:01		NO		IN FOCUS
169575297	https://volunteer.ala.org.au/validate/task/169575297	Valid		system	Tile_040-012-000_0-000.jpg			2021-03-26 10:24:24		NO		IN FOCUS
169575297	https://volunteer.ala.org.au/validate/task/169575297	Valid		system	Tile_040-012-000_0-000.jpg		2021-03-26 08:44:24	2021-03-26 10:24:24		NO		IN FOCUS
169575297	https://volunteer.ala.org.au/validate/task/169575297	Valid		system	Tile_040-012-000_0-000.jpg		2021-03-26 10:24:24	2021-03-26 10:24:24		NO		IN FOCUS
169575297	https://volunteer.ala.org.au/validate/task/169575297	Valid		system	Tile_040-012-000_0-000.jpg		2021-03-26 10:24:38	2021-03-26 10:24:24		NO		IN FOCUS
169575297	https://volunteer.ala.org.au/validate/task/169575297	Valid		system	Tile_040-012-000_0-000.jpg		2021-03-26 10:12:18	2021-03-26 10:24:24		NO		IN FOCUS
169575298	https://volunteer.ala.org.au/validate/task/169575298	Valid		system	Tile_040-013-000_0-000.jpg			2021-03-26 10:24:47		NO		IN FOCUS
169575298	https://volunteer.ala.org.au/validate/task/169575298	Valid		system	Tile_040-013-000_0-000.jpg		2021-03-26 08:44:49	2021-03-26 10:24:47		NO		IN FOCUS
169575298	https://volunteer.ala.org.au/validate/task/169575298	Valid		system	Tile_040-013-000_0-000.jpg		2021-03-26 10:24:47	2021-03-26 10:24:47		NO		IN FOCUS
169575298	https://volunteer.ala.org.au/validate/task/169575298	Valid		system	Tile_040-013-000_0-000.jpg		2021-03-26 10:12:29	2021-03-26 10:24:47		NO		IN FOCUS
169575298	https://volunteer.ala.org.au/validate/task/169575298	Valid		system	Tile_040-013-000_0-000.jpg		2021-03-26 10:24:59	2021-03-26 10:24:47		NO		IN FOCUS
169575299	https://volunteer.ala.org.au/validate/task/169575299	Valid		system	Tile_040-014-000_0-000.jpg		2021-03-26 10:25:07	2021-03-26 10:25:07		NO		IN FOCUS
169575299	https://volunteer.ala.org.au/validate/task/169575299	Valid		system	Tile_040-014-000_0-000.jpg			2021-03-26 10:25:07		NO		IN FOCUS
169575299	https://volunteer.ala.org.au/validate/task/169575299	Valid		system	Tile_040-014-000_0-000.jpg		2021-03-26 10:27:02	2021-03-26 10:25:07		NO		IN FOCUS
169575299	https://volunteer.ala.org.au/validate/task/169575299	Valid		system	Tile_040-014-000_0-000.jpg		2021-03-26 08:45:00	2021-03-26 10:25:07		NO		IN FOCUS
169575299	https://volunteer.ala.org.au/validate/task/169575299	Valid		system	Tile_040-014-000_0-000.jpg		2021-03-26 10:12:42	2021-03-26 10:25:07		NO		IN FOCUS
169575300	https://volunteer.ala.org.au/validate/task/169575300	Valid		system	Tile_040-015-000_0-000.jpg		2021-03-26 10:12:54	2021-03-26 10:25:29		NO		IN FOCUS
169575300	https://volunteer.ala.org.au/validate/task/169575300	Valid		system	Tile_040-015-000_0-000.jpg		2021-03-26 10:25:29	2021-03-26 10:25:29		NO		IN FOCUS
169575300	https://volunteer.ala.org.au/validate/task/169575300	Valid		system	Tile_040-015-000_0-000.jpg			2021-03-26 10:25:29		NO		IN FOCUS
169575300	https://volunteer.ala.org.au/validate/task/169575300	Valid		system	Tile_040-015-000_0-000.jpg		2021-03-26 08:45:10	2021-03-26 10:25:29		NO		IN FOCUS
169575301	https://volunteer.ala.org.au/validate/task/169575301	Valid		system	Tile_040-016-000_0-000.jpg		2021-03-26 08:45:21	2021-03-26 10:26:15		NO		IN FOCUS
169575301	https://volunteer.ala.org.au/validate/task/169575301	Valid		system	Tile_040-016-000_0-000.jpg			2021-03-26 10:26:15		NO		IN FOCUS
169575301	https://volunteer.ala.org.au/validate/task/169575301	Valid		system	Tile_040-016-000_0-000.jpg		2021-03-26 10:13:06	2021-03-26 10:26:15		NO		IN FOCUS
169575301	https://volunteer.ala.org.au/validate/task/169575301	Valid		system	Tile_040-016-000_0-000.jpg		2021-03-26 10:26:15	2021-03-26 10:26:15		NO		IN FOCUS
169575303	https://volunteer.ala.org.au/validate/task/169575303	Valid		system	Tile_040-018-000_0-000.jpg		2021-03-26 08:46:55	2021-03-26 10:27:36		NO		IN FOCUS
169575303	https://volunteer.ala.org.au/validate/task/169575303	Valid		system	Tile_040-018-000_0-000.jpg		2021-03-26 10:13:31	2021-03-26 10:27:36		NO		IN FOCUS
169575303	https://volunteer.ala.org.au/validate/task/169575303	Valid		system	Tile_040-018-000_0-000.jpg			2021-03-26 10:27:36		NO		IN FOCUS
169575303	https://volunteer.ala.org.au/validate/task/169575303	Valid		system	Tile_040-018-000_0-000.jpg		2021-03-26 10:27:36	2021-03-26 10:27:36		NO		IN FOCUS
169575304	https://volunteer.ala.org.au/validate/task/169575304	Valid		system	Tile_040-019-000_0-000.jpg		2021-03-26 10:13:41	2021-03-26 10:28:08		NO		IN FOCUS
169575304	https://volunteer.ala.org.au/validate/task/169575304	Valid		system	Tile_040-019-000_0-000.jpg		2021-03-26 10:28:08	2021-03-26 10:28:08		NO		IN FOCUS
169575304	https://volunteer.ala.org.au/validate/task/169575304	Valid		system	Tile_040-019-000_0-000.jpg			2021-03-26 10:28:08		NO		IN FOCUS
169575304	https://volunteer.ala.org.au/validate/task/169575304	Valid		system	Tile_040-019-000_0-000.jpg		2021-03-26 08:47:07	2021-03-26 10:28:08		NO		IN FOCUS
169575305	https://volunteer.ala.org.au/validate/task/169575305	Valid		system	Tile_040-020-000_0-000.jpg		2021-03-26 10:28:34	2021-03-26 10:28:35		NO		IN FOCUS
169575305	https://volunteer.ala.org.au/validate/task/169575305	Valid		system	Tile_040-020-000_0-000.jpg		2021-03-26 08:47:19	2021-03-26 10:28:35		NO		IN FOCUS
169575305	https://volunteer.ala.org.au/validate/task/169575305	Valid		system	Tile_040-020-000_0-000.jpg			2021-03-26 10:28:35		NO		IN FOCUS
169575305	https://volunteer.ala.org.au/validate/task/169575305	Valid		system	Tile_040-020-000_0-000.jpg		2021-03-26 10:13:53	2021-03-26 10:28:35		NO		IN FOCUS
169575306	https://volunteer.ala.org.au/validate/task/169575306	Valid		system	Tile_040-021-000_0-000.jpg		2021-03-26 10:14:03	2021-03-26 10:29:07		NO		IN FOCUS
169575306	https://volunteer.ala.org.au/validate/task/169575306	Valid		system	Tile_040-021-000_0-000.jpg		2021-03-26 08:47:30	2021-03-26 10:29:07		NO		IN FOCUS
169575306	https://volunteer.ala.org.au/validate/task/169575306	Valid		system	Tile_040-021-000_0-000.jpg		2021-03-26 10:29:07	2021-03-26 10:29:07		NO		IN FOCUS
169575306	https://volunteer.ala.org.au/validate/task/169575306	Valid		system	Tile_040-021-000_0-000.jpg			2021-03-26 10:29:07		NO		IN FOCUS
169575307	https://volunteer.ala.org.au/validate/task/169575307	Valid		system	Tile_040-022-000_0-000.jpg		2021-03-26 08:47:41	2021-03-26 10:29:49		NO		IN FOCUS
169575307	https://volunteer.ala.org.au/validate/task/169575307	Valid		system	Tile_040-022-000_0-000.jpg		2021-03-26 10:14:15	2021-03-26 10:29:49		NO		IN FOCUS
169575307	https://volunteer.ala.org.au/validate/task/169575307	Valid		system	Tile_040-022-000_0-000.jpg			2021-03-26 10:29:49		NO		IN FOCUS
169575307	https://volunteer.ala.org.au/validate/task/169575307	Valid		system	Tile_040-022-000_0-000.jpg		2021-03-26 10:29:48	2021-03-26 10:29:49		NO		IN FOCUS
169575308	https://volunteer.ala.org.au/validate/task/169575308	Valid		system	Tile_040-023-000_0-000.jpg		2021-03-26 10:30:17	2021-03-26 10:30:17		NO		IN FOCUS
169575308	https://volunteer.ala.org.au/validate/task/169575308	Valid		system	Tile_040-023-000_0-000.jpg			2021-03-26 10:30:17		NO		IN FOCUS
169575308	https://volunteer.ala.org.au/validate/task/169575308	Valid		system	Tile_040-023-000_0-000.jpg		2021-03-26 10:14:26	2021-03-26 10:30:17		NO		IN FOCUS
169575308	https://volunteer.ala.org.au/validate/task/169575308	Valid		system	Tile_040-023-000_0-000.jpg		2021-03-26 08:56:19	2021-03-26 10:30:17		NO		IN FOCUS
169575309	https://volunteer.ala.org.au/validate/task/169575309	Valid		system	Tile_040-024-000_0-000.jpg		2021-03-26 08:56:30	2021-03-26 10:36:11		NO		IN FOCUS
169575309	https://volunteer.ala.org.au/validate/task/169575309	Valid		system	Tile_040-024-000_0-000.jpg			2021-03-26 10:36:11		NO		IN FOCUS
169575309	https://volunteer.ala.org.au/validate/task/169575309	Valid		system	Tile_040-024-000_0-000.jpg		2021-03-26 10:31:02	2021-03-26 10:36:11		NO		IN FOCUS
169575309	https://volunteer.ala.org.au/validate/task/169575309	Valid		system	Tile_040-024-000_0-000.jpg		2021-03-26 10:36:11	2021-03-26 10:36:11		NO		IN FOCUS
169575310	https://volunteer.ala.org.au/validate/task/169575310	Valid		system	Tile_040-025-000_0-000.jpg		2021-03-26 10:36:43	2021-03-26 10:36:43		NO		IN FOCUS
169575310	https://volunteer.ala.org.au/validate/task/169575310	Valid		system	Tile_040-025-000_0-000.jpg			2021-03-26 10:36:43		NO		IN FOCUS
169575310	https://volunteer.ala.org.au/validate/task/169575310	Valid		system	Tile_040-025-000_0-000.jpg		2021-03-26 10:31:43	2021-03-26 10:36:43		NO		IN FOCUS
169575310	https://volunteer.ala.org.au/validate/task/169575310	Valid		system	Tile_040-025-000_0-000.jpg		2021-03-26 08:56:39	2021-03-26 10:36:43		NO		IN FOCUS
169575311	https://volunteer.ala.org.au/validate/task/169575311	Valid		system	Tile_040-026-000_0-000.jpg		2021-03-26 08:56:53	2021-03-26 10:38:20		NO		IN FOCUS
169575311	https://volunteer.ala.org.au/validate/task/169575311	Valid		system	Tile_040-026-000_0-000.jpg			2021-03-26 10:38:20		NO		IN FOCUS
169575311	https://volunteer.ala.org.au/validate/task/169575311	Valid		system	Tile_040-026-000_0-000.jpg		2021-03-26 10:38:20	2021-03-26 10:38:20		NO		IN FOCUS
169575311	https://volunteer.ala.org.au/validate/task/169575311	Valid		system	Tile_040-026-000_0-000.jpg		2021-03-26 10:34:18	2021-03-26 10:38:20		NO		IN FOCUS
169575312	https://volunteer.ala.org.au/validate/task/169575312	Valid		system	Tile_040-027-000_0-000.jpg		2021-03-26 10:37:37	2021-03-26 10:38:50		NO		IN FOCUS
169575312	https://volunteer.ala.org.au/validate/task/169575312	Valid		system	Tile_040-027-000_0-000.jpg			2021-03-26 10:38:50		NO		IN FOCUS
169575312	https://volunteer.ala.org.au/validate/task/169575312	Valid		system	Tile_040-027-000_0-000.jpg		2021-03-26 10:38:50	2021-03-26 10:38:50		NO		IN FOCUS
169575312	https://volunteer.ala.org.au/validate/task/169575312	Valid		system	Tile_040-027-000_0-000.jpg		2021-03-26 08:57:03	2021-03-26 10:38:50		NO		IN FOCUS
169575313	https://volunteer.ala.org.au/validate/task/169575313	Valid		system	Tile_040-028-000_0-000.jpg			2021-03-26 10:39:41		NO		IN FOCUS
169575313	https://volunteer.ala.org.au/validate/task/169575313	Valid		system	Tile_040-028-000_0-000.jpg		2021-03-26 10:39:41	2021-03-26 10:39:41		NO		IN FOCUS
169575313	https://volunteer.ala.org.au/validate/task/169575313	Valid		system	Tile_040-028-000_0-000.jpg		2021-03-26 08:57:13	2021-03-26 10:39:41		NO		IN FOCUS
169575313	https://volunteer.ala.org.au/validate/task/169575313	Valid		system	Tile_040-028-000_0-000.jpg		2021-03-26 10:37:55	2021-03-26 10:39:41		NO		IN FOCUS
169575286	https://volunteer.ala.org.au/validate/task/169575286	Valid		system	Tile_040-001-000_0-000.jpg		2021-03-26 08:41:37	2021-03-26 10:42:40		NO		IN FOCUS
169575286	https://volunteer.ala.org.au/validate/task/169575286	Valid		system	Tile_040-001-000_0-000.jpg		2021-03-26 10:21:59	2021-03-26 10:42:40		NO		IN FOCUS
169575286	https://volunteer.ala.org.au/validate/task/169575286	Valid		system	Tile_040-001-000_0-000.jpg		2021-03-26 10:18:34	2021-03-26 10:42:40		NO		IN FOCUS
169575286	https://volunteer.ala.org.au/validate/task/169575286	Valid		system	Tile_040-001-000_0-000.jpg			2021-03-26 10:42:40		NO		IN FOCUS
169575286	https://volunteer.ala.org.au/validate/task/169575286	Valid		system	Tile_040-001-000_0-000.jpg		2021-03-26 10:10:05	2021-03-26 10:42:40	1	YES	Both MIDDLE and EDGE	IN FOCUS		Unknown
169575314	https://volunteer.ala.org.au/validate/task/169575314	Valid		system	Tile_040-029-000_0-000.jpg		2021-03-26 10:38:15	2021-03-26 10:43:57		NO		IN FOCUS
169575314	https://volunteer.ala.org.au/validate/task/169575314	Valid		system	Tile_040-029-000_0-000.jpg			2021-03-26 10:43:57		NO		IN FOCUS
169575314	https://volunteer.ala.org.au/validate/task/169575314	Valid		system	Tile_040-029-000_0-000.jpg		2021-03-26 10:43:56	2021-03-26 10:43:57		NO		IN FOCUS
169575314	https://volunteer.ala.org.au/validate/task/169575314	Valid		system	Tile_040-029-000_0-000.jpg		2021-03-26 08:57:23	2021-03-26 10:43:57		NO		IN FOCUS
169575315	https://volunteer.ala.org.au/validate/task/169575315	Valid		system	Tile_040-030-000_0-000.jpg		2021-03-26 08:57:33	2021-03-26 10:44:31		NO		IN FOCUS
169575315	https://volunteer.ala.org.au/validate/task/169575315	Valid		system	Tile_040-030-000_0-000.jpg		2021-03-26 10:44:29	2021-03-26 10:44:31		NO		IN FOCUS
169575315	https://volunteer.ala.org.au/validate/task/169575315	Valid		system	Tile_040-030-000_0-000.jpg			2021-03-26 10:44:31		NO		IN FOCUS
169575315	https://volunteer.ala.org.au/validate/task/169575315	Valid		system	Tile_040-030-000_0-000.jpg		2021-03-26 10:38:44	2021-03-26 10:44:31		NO		IN FOCUS
169575316	https://volunteer.ala.org.au/validate/task/169575316	Valid		system	Tile_040-031-000_0-000.jpg		2021-03-26 10:57:09	2021-03-26 10:57:09		NO		IN FOCUS
169575316	https://volunteer.ala.org.au/validate/task/169575316	Valid		system	Tile_040-031-000_0-000.jpg		2021-03-26 10:39:07	2021-03-26 10:57:09		NO		IN FOCUS
169575316	https://volunteer.ala.org.au/validate/task/169575316	Valid		system	Tile_040-031-000_0-000.jpg			2021-03-26 10:57:09		NO		IN FOCUS
169575316	https://volunteer.ala.org.au/validate/task/169575316	Valid		system	Tile_040-031-000_0-000.jpg		2021-03-26 08:57:45	2021-03-26 10:57:09		NO		IN FOCUS
169575318	https://volunteer.ala.org.au/validate/task/169575318	Valid		system	Tile_040-033-000_0-000.jpg			2021-03-26 10:58:59		NO		IN FOCUS
169575318	https://volunteer.ala.org.au/validate/task/169575318	Valid		system	Tile_040-033-000_0-000.jpg		2021-03-26 10:58:59	2021-03-26 10:58:59		NO		IN FOCUS
169575318	https://volunteer.ala.org.au/validate/task/169575318	Valid		system	Tile_040-033-000_0-000.jpg		2021-03-26 10:40:47	2021-03-26 10:58:59		NO		IN FOCUS
169575318	https://volunteer.ala.org.au/validate/task/169575318	Valid		system	Tile_040-033-000_0-000.jpg		2021-03-26 08:58:05	2021-03-26 10:58:59		NO		IN FOCUS
169575319	https://volunteer.ala.org.au/validate/task/169575319	Valid		system	Tile_040-034-000_0-000.jpg		2021-03-26 08:58:14	2021-03-26 11:05:46		NO		IN FOCUS
169575319	https://volunteer.ala.org.au/validate/task/169575319	Valid		system	Tile_040-034-000_0-000.jpg		2021-03-26 11:05:45	2021-03-26 11:05:46		NO		IN FOCUS
169575319	https://volunteer.ala.org.au/validate/task/169575319	Valid		system	Tile_040-034-000_0-000.jpg			2021-03-26 11:05:46		NO		IN FOCUS
169575319	https://volunteer.ala.org.au/validate/task/169575319	Valid		system	Tile_040-034-000_0-000.jpg		2021-03-26 10:41:11	2021-03-26 11:05:46		NO		IN FOCUS
169575320	https://volunteer.ala.org.au/validate/task/169575320	Valid		system	Tile_040-035-000_0-000.jpg		2021-03-26 10:41:35	2021-03-26 11:06:12		NO		IN FOCUS
169575320	https://volunteer.ala.org.au/validate/task/169575320	Valid		system	Tile_040-035-000_0-000.jpg		2021-03-26 08:58:24	2021-03-26 11:06:12		NO		IN FOCUS
169575320	https://volunteer.ala.org.au/validate/task/169575320	Valid		system	Tile_040-035-000_0-000.jpg		2021-03-26 11:06:11	2021-03-26 11:06:12		NO		IN FOCUS
169575320	https://volunteer.ala.org.au/validate/task/169575320	Valid		system	Tile_040-035-000_0-000.jpg			2021-03-26 11:06:12		NO		IN FOCUS
169575321	https://volunteer.ala.org.au/validate/task/169575321	Valid		system	Tile_040-036-000_0-000.jpg		2021-03-26 11:06:29	2021-03-26 11:06:30		NO		IN FOCUS
169575321	https://volunteer.ala.org.au/validate/task/169575321	Valid		system	Tile_040-036-000_0-000.jpg		2021-03-26 08:58:34	2021-03-26 11:06:30		NO		IN FOCUS
169575321	https://volunteer.ala.org.au/validate/task/169575321	Valid		system	Tile_040-036-000_0-000.jpg		2021-03-26 10:42:01	2021-03-26 11:06:30		NO		IN FOCUS
169575321	https://volunteer.ala.org.au/validate/task/169575321	Valid		system	Tile_040-036-000_0-000.jpg			2021-03-26 11:06:30		NO		IN FOCUS
169575322	https://volunteer.ala.org.au/validate/task/169575322	Valid		system	Tile_040-037-000_0-000.jpg		2021-03-26 11:06:53	2021-03-26 11:06:54		NO		IN FOCUS
169575322	https://volunteer.ala.org.au/validate/task/169575322	Valid		system	Tile_040-037-000_0-000.jpg		2021-03-26 08:58:45	2021-03-26 11:06:54		NO		IN FOCUS
169575322	https://volunteer.ala.org.au/validate/task/169575322	Valid		system	Tile_040-037-000_0-000.jpg			2021-03-26 11:06:54		NO		IN FOCUS
169575322	https://volunteer.ala.org.au/validate/task/169575322	Valid		system	Tile_040-037-000_0-000.jpg		2021-03-26 10:43:23	2021-03-26 11:06:54		NO		IN FOCUS
169575323	https://volunteer.ala.org.au/validate/task/169575323	Valid		system	Tile_040-038-000_0-000.jpg			2021-03-26 11:07:13		NO		IN FOCUS
169575323	https://volunteer.ala.org.au/validate/task/169575323	Valid		system	Tile_040-038-000_0-000.jpg		2021-03-26 10:43:50	2021-03-26 11:07:13		NO		IN FOCUS
169575323	https://volunteer.ala.org.au/validate/task/169575323	Valid		system	Tile_040-038-000_0-000.jpg		2021-03-26 08:58:54	2021-03-26 11:07:13		NO		IN FOCUS
169575323	https://volunteer.ala.org.au/validate/task/169575323	Valid		system	Tile_040-038-000_0-000.jpg		2021-03-26 11:07:13	2021-03-26 11:07:13		NO		IN FOCUS
169575324	https://volunteer.ala.org.au/validate/task/169575324	Valid		system	Tile_040-039-000_0-000.jpg			2021-03-26 11:07:33		NO		IN FOCUS
169575324	https://volunteer.ala.org.au/validate/task/169575324	Valid		system	Tile_040-039-000_0-000.jpg		2021-03-26 10:44:37	2021-03-26 11:07:33		NO		IN FOCUS
169575324	https://volunteer.ala.org.au/validate/task/169575324	Valid		system	Tile_040-039-000_0-000.jpg		2021-03-26 09:27:42	2021-03-26 11:07:33		NO		IN FOCUS
169575324	https://volunteer.ala.org.au/validate/task/169575324	Valid		system	Tile_040-039-000_0-000.jpg		2021-03-26 11:07:32	2021-03-26 11:07:33		NO		IN FOCUS
169575325	https://volunteer.ala.org.au/validate/task/169575325	Valid		system	Tile_040-040-000_0-000.jpg			2021-03-26 11:08:01		NO		IN FOCUS
169575325	https://volunteer.ala.org.au/validate/task/169575325	Valid		system	Tile_040-040-000_0-000.jpg		2021-03-26 10:45:13	2021-03-26 11:08:01		NO		IN FOCUS
169575325	https://volunteer.ala.org.au/validate/task/169575325	Valid		system	Tile_040-040-000_0-000.jpg		2021-03-26 09:27:53	2021-03-26 11:08:01		NO		IN FOCUS
169575325	https://volunteer.ala.org.au/validate/task/169575325	Valid		system	Tile_040-040-000_0-000.jpg		2021-03-26 11:08:01	2021-03-26 11:08:01		NO		IN FOCUS
169575327	https://volunteer.ala.org.au/validate/task/169575327	Valid		system	Tile_040-042-000_0-000.jpg			2021-03-26 11:09:41		NO		IN FOCUS
169575327	https://volunteer.ala.org.au/validate/task/169575327	Valid		system	Tile_040-042-000_0-000.jpg		2021-03-26 09:28:14	2021-03-26 11:09:41		NO		IN FOCUS
169575327	https://volunteer.ala.org.au/validate/task/169575327	Valid		system	Tile_040-042-000_0-000.jpg		2021-03-26 11:09:41	2021-03-26 11:09:41		NO		IN FOCUS
169575327	https://volunteer.ala.org.au/validate/task/169575327	Valid		system	Tile_040-042-000_0-000.jpg		2021-03-26 10:46:30	2021-03-26 11:09:41		NO		IN FOCUS
169575328	https://volunteer.ala.org.au/validate/task/169575328	Valid		system	Tile_040-043-000_0-000.jpg		2021-03-26 11:10:04	2021-03-26 11:10:04		NO		IN FOCUS
169575328	https://volunteer.ala.org.au/validate/task/169575328	Valid		system	Tile_040-043-000_0-000.jpg			2021-03-26 11:10:04		NO		IN FOCUS
169575328	https://volunteer.ala.org.au/validate/task/169575328	Valid		system	Tile_040-043-000_0-000.jpg		2021-03-26 10:46:55	2021-03-26 11:10:04		NO		IN FOCUS
169575328	https://volunteer.ala.org.au/validate/task/169575328	Valid		system	Tile_040-043-000_0-000.jpg		2021-03-26 09:28:24	2021-03-26 11:10:04		NO		IN FOCUS
169575329	https://volunteer.ala.org.au/validate/task/169575329	Valid		system	Tile_040-044-000_0-000.jpg		2021-03-26 09:28:35	2021-03-26 11:10:31		NO		IN FOCUS
169575329	https://volunteer.ala.org.au/validate/task/169575329	Valid		system	Tile_040-044-000_0-000.jpg		2021-03-26 10:47:34	2021-03-26 11:10:31		NO		IN FOCUS
169575329	https://volunteer.ala.org.au/validate/task/169575329	Valid		system	Tile_040-044-000_0-000.jpg			2021-03-26 11:10:31		NO		IN FOCUS
169575329	https://volunteer.ala.org.au/validate/task/169575329	Valid		system	Tile_040-044-000_0-000.jpg		2021-03-26 11:10:30	2021-03-26 11:10:31		NO		IN FOCUS
169575331	https://volunteer.ala.org.au/validate/task/169575331	Valid		system	Tile_040-046-000_0-000.jpg			2021-03-26 11:23:33		NO		IN FOCUS
169575331	https://volunteer.ala.org.au/validate/task/169575331	Valid		system	Tile_040-046-000_0-000.jpg		2021-03-26 11:23:33	2021-03-26 11:23:33		NO		IN FOCUS
169575331	https://volunteer.ala.org.au/validate/task/169575331	Valid		system	Tile_040-046-000_0-000.jpg		2021-03-26 10:52:08	2021-03-26 11:23:33		NO		IN FOCUS
169575331	https://volunteer.ala.org.au/validate/task/169575331	Valid		system	Tile_040-046-000_0-000.jpg		2021-03-26 09:30:41	2021-03-26 11:23:33		NO		IN FOCUS
169575332	https://volunteer.ala.org.au/validate/task/169575332	Valid		system	Tile_040-047-000_0-000.jpg		2021-03-26 10:52:48	2021-03-26 11:26:28		NO		IN FOCUS
169575332	https://volunteer.ala.org.au/validate/task/169575332	Valid		system	Tile_040-047-000_0-000.jpg		2021-03-26 09:30:51	2021-03-26 11:26:28		NO		IN FOCUS
169575332	https://volunteer.ala.org.au/validate/task/169575332	Valid		system	Tile_040-047-000_0-000.jpg		2021-03-26 11:26:27	2021-03-26 11:26:28		NO		IN FOCUS
169575332	https://volunteer.ala.org.au/validate/task/169575332	Valid		system	Tile_040-047-000_0-000.jpg			2021-03-26 11:26:28		NO		IN FOCUS
169575333	https://volunteer.ala.org.au/validate/task/169575333	Valid		system	Tile_040-048-000_0-000.jpg		2021-03-26 11:26:54	2021-03-26 11:26:55		NO		IN FOCUS
169575333	https://volunteer.ala.org.au/validate/task/169575333	Valid		system	Tile_040-048-000_0-000.jpg			2021-03-26 11:26:55		NO		IN FOCUS
169575333	https://volunteer.ala.org.au/validate/task/169575333	Valid		system	Tile_040-048-000_0-000.jpg		2021-03-26 09:31:05	2021-03-26 11:26:55		NO		IN FOCUS
169575333	https://volunteer.ala.org.au/validate/task/169575333	Valid		system	Tile_040-048-000_0-000.jpg		2021-03-26 10:53:11	2021-03-26 11:26:55		NO		IN FOCUS
169575334	https://volunteer.ala.org.au/validate/task/169575334	Valid		system	Tile_040-049-000_0-000.jpg			2021-03-26 11:27:17				OUT OF FOCUS
169575334	https://volunteer.ala.org.au/validate/task/169575334	Valid		system	Tile_040-049-000_0-000.jpg		2021-03-26 10:53:53	2021-03-26 11:27:17				OUT OF FOCUS
169575334	https://volunteer.ala.org.au/validate/task/169575334	Valid		system	Tile_040-049-000_0-000.jpg		2021-03-26 11:27:17	2021-03-26 11:27:17				OUT OF FOCUS
169575334	https://volunteer.ala.org.au/validate/task/169575334	Valid		system	Tile_040-049-000_0-000.jpg		2021-03-26 09:31:15	2021-03-26 11:27:17				OUT OF FOCUS
169575337	https://volunteer.ala.org.au/validate/task/169575337	Valid		system	Tile_040-052-000_0-000.jpg		2021-03-26 10:54:40	2021-03-26 11:28:17		NO		IN FOCUS
169575337	https://volunteer.ala.org.au/validate/task/169575337	Valid		system	Tile_040-052-000_0-000.jpg			2021-03-26 11:28:17		NO		IN FOCUS
169575337	https://volunteer.ala.org.au/validate/task/169575337	Valid		system	Tile_040-052-000_0-000.jpg		2021-03-26 11:28:17	2021-03-26 11:28:17		NO		IN FOCUS
169575337	https://volunteer.ala.org.au/validate/task/169575337	Valid		system	Tile_040-052-000_0-000.jpg		2021-03-26 09:32:16	2021-03-26 11:28:17		NO		IN FOCUS
169575338	https://volunteer.ala.org.au/validate/task/169575338	Valid		system	Tile_040-053-000_0-000.jpg		2021-03-26 10:55:13	2021-03-26 11:45:32		NO		IN FOCUS
169575338	https://volunteer.ala.org.au/validate/task/169575338	Valid		system	Tile_040-053-000_0-000.jpg		2021-03-26 11:45:31	2021-03-26 11:45:32		NO		IN FOCUS
169575338	https://volunteer.ala.org.au/validate/task/169575338	Valid		system	Tile_040-053-000_0-000.jpg		2021-03-26 09:32:28	2021-03-26 11:45:32		NO		IN FOCUS
169575338	https://volunteer.ala.org.au/validate/task/169575338	Valid		system	Tile_040-053-000_0-000.jpg			2021-03-26 11:45:32		NO		IN FOCUS
169575339	https://volunteer.ala.org.au/validate/task/169575339	Valid		system	Tile_040-054-000_0-000.jpg		2021-03-26 11:46:23	2021-03-26 11:46:24		NO		IN FOCUS
169575339	https://volunteer.ala.org.au/validate/task/169575339	Valid		system	Tile_040-054-000_0-000.jpg		2021-03-26 09:33:12	2021-03-26 11:46:24		NO		IN FOCUS
169575339	https://volunteer.ala.org.au/validate/task/169575339	Valid		system	Tile_040-054-000_0-000.jpg			2021-03-26 11:46:24		NO		IN FOCUS
169575339	https://volunteer.ala.org.au/validate/task/169575339	Valid		system	Tile_040-054-000_0-000.jpg		2021-03-26 10:55:47	2021-03-26 11:46:24		NO		IN FOCUS
169575340	https://volunteer.ala.org.au/validate/task/169575340	Valid		system	Tile_040-055-000_0-000.jpg			2021-03-26 11:46:45		NO		IN FOCUS
169575340	https://volunteer.ala.org.au/validate/task/169575340	Valid		system	Tile_040-055-000_0-000.jpg		2021-03-26 09:46:28	2021-03-26 11:46:45		NO		IN FOCUS
169575340	https://volunteer.ala.org.au/validate/task/169575340	Valid		system	Tile_040-055-000_0-000.jpg		2021-03-26 10:56:21	2021-03-26 11:46:45		NO		IN FOCUS
169575340	https://volunteer.ala.org.au/validate/task/169575340	Valid		system	Tile_040-055-000_0-000.jpg		2021-03-26 11:46:45	2021-03-26 11:46:45		NO		IN FOCUS
169575341	https://volunteer.ala.org.au/validate/task/169575341	Valid		system	Tile_040-056-000_0-000.jpg			2021-03-26 11:47:30		NO		IN FOCUS
169575341	https://volunteer.ala.org.au/validate/task/169575341	Valid		system	Tile_040-056-000_0-000.jpg		2021-03-26 11:47:29	2021-03-26 11:47:30		NO		IN FOCUS
169575341	https://volunteer.ala.org.au/validate/task/169575341	Valid		system	Tile_040-056-000_0-000.jpg		2021-03-26 10:56:46	2021-03-26 11:47:30		NO		IN FOCUS
169575341	https://volunteer.ala.org.au/validate/task/169575341	Valid		system	Tile_040-056-000_0-000.jpg		2021-03-26 09:46:44	2021-03-26 11:47:30		NO		IN FOCUS
169575342	https://volunteer.ala.org.au/validate/task/169575342	Valid		system	Tile_040-057-000_0-000.jpg		2021-03-26 11:48:08	2021-03-26 11:48:09		NO		IN FOCUS
169575342	https://volunteer.ala.org.au/validate/task/169575342	Valid		system	Tile_040-057-000_0-000.jpg		2021-03-26 09:46:56	2021-03-26 11:48:09		NO		IN FOCUS
169575342	https://volunteer.ala.org.au/validate/task/169575342	Valid		system	Tile_040-057-000_0-000.jpg			2021-03-26 11:48:09		NO		IN FOCUS
169575342	https://volunteer.ala.org.au/validate/task/169575342	Valid		system	Tile_040-057-000_0-000.jpg		2021-03-26 10:57:25	2021-03-26 11:48:09		NO		IN FOCUS
169575343	https://volunteer.ala.org.au/validate/task/169575343	Valid		system	Tile_040-058-000_0-000.jpg		2021-03-26 09:47:07	2021-03-26 11:48:42		NO		IN FOCUS
169575343	https://volunteer.ala.org.au/validate/task/169575343	Valid		system	Tile_040-058-000_0-000.jpg		2021-03-26 11:48:41	2021-03-26 11:48:42		NO		IN FOCUS
169575343	https://volunteer.ala.org.au/validate/task/169575343	Valid		system	Tile_040-058-000_0-000.jpg		2021-03-26 10:58:40	2021-03-26 11:48:42		NO		IN FOCUS
169575343	https://volunteer.ala.org.au/validate/task/169575343	Valid		system	Tile_040-058-000_0-000.jpg			2021-03-26 11:48:42		NO		IN FOCUS
169575344	https://volunteer.ala.org.au/validate/task/169575344	Valid		system	Tile_040-059-000_0-000.jpg			2021-03-26 11:49:05		NO		IN FOCUS
169575344	https://volunteer.ala.org.au/validate/task/169575344	Valid		system	Tile_040-059-000_0-000.jpg		2021-03-26 10:59:02	2021-03-26 11:49:05		NO		IN FOCUS
169575344	https://volunteer.ala.org.au/validate/task/169575344	Valid		system	Tile_040-059-000_0-000.jpg		2021-03-26 09:47:25	2021-03-26 11:49:05		NO		IN FOCUS
169575344	https://volunteer.ala.org.au/validate/task/169575344	Valid		system	Tile_040-059-000_0-000.jpg		2021-03-26 11:49:04	2021-03-26 11:49:05		NO		IN FOCUS
169575345	https://volunteer.ala.org.au/validate/task/169575345	Valid		system	Tile_040-060-000_0-000.jpg		2021-03-26 11:50:04	2021-03-26 11:50:05		NO		IN FOCUS
169575345	https://volunteer.ala.org.au/validate/task/169575345	Valid		system	Tile_040-060-000_0-000.jpg		2021-03-26 09:47:35	2021-03-26 11:50:05		NO		IN FOCUS
169575345	https://volunteer.ala.org.au/validate/task/169575345	Valid		system	Tile_040-060-000_0-000.jpg			2021-03-26 11:50:05		NO		IN FOCUS
169575345	https://volunteer.ala.org.au/validate/task/169575345	Valid		system	Tile_040-060-000_0-000.jpg		2021-03-26 10:59:26	2021-03-26 11:50:05		NO		IN FOCUS
169576161	https://volunteer.ala.org.au/validate/task/169576161	Valid		system	Tile_041-002-000_0-000.jpg		2021-03-26 11:01:06	2021-03-26 11:51:13		NO		IN FOCUS
169576161	https://volunteer.ala.org.au/validate/task/169576161	Valid		system	Tile_041-002-000_0-000.jpg		2021-03-26 09:48:08	2021-03-26 11:51:13		NO		IN FOCUS
169576161	https://volunteer.ala.org.au/validate/task/169576161	Valid		system	Tile_041-002-000_0-000.jpg			2021-03-26 11:51:13		NO		IN FOCUS
169576161	https://volunteer.ala.org.au/validate/task/169576161	Valid		system	Tile_041-002-000_0-000.jpg		2021-03-26 11:51:12	2021-03-26 11:51:13		NO		IN FOCUS
169576162	https://volunteer.ala.org.au/validate/task/169576162	Valid		system	Tile_041-003-000_0-000.jpg		2021-03-26 09:48:19	2021-03-26 11:51:36		NO		IN FOCUS
169576162	https://volunteer.ala.org.au/validate/task/169576162	Valid		system	Tile_041-003-000_0-000.jpg		2021-03-26 11:51:36	2021-03-26 11:51:36		NO		IN FOCUS
169576162	https://volunteer.ala.org.au/validate/task/169576162	Valid		system	Tile_041-003-000_0-000.jpg		2021-03-26 11:01:34	2021-03-26 11:51:36		NO		IN FOCUS
169576162	https://volunteer.ala.org.au/validate/task/169576162	Valid		system	Tile_041-003-000_0-000.jpg			2021-03-26 11:51:36		NO		IN FOCUS
169576163	https://volunteer.ala.org.au/validate/task/169576163	Valid		system	Tile_041-004-000_0-000.jpg			2021-03-26 11:52:01		NO		IN FOCUS
169576163	https://volunteer.ala.org.au/validate/task/169576163	Valid		system	Tile_041-004-000_0-000.jpg		2021-03-26 11:02:18	2021-03-26 11:52:01		NO		IN FOCUS
169576163	https://volunteer.ala.org.au/validate/task/169576163	Valid		system	Tile_041-004-000_0-000.jpg		2021-03-26 09:48:30	2021-03-26 11:52:01		NO		IN FOCUS
169576163	https://volunteer.ala.org.au/validate/task/169576163	Valid		system	Tile_041-004-000_0-000.jpg		2021-03-26 11:52:00	2021-03-26 11:52:01		NO		IN FOCUS
169575326	https://volunteer.ala.org.au/validate/task/169575326	Valid		system	Tile_040-041-000_0-000.jpg		2021-03-26 11:52:19	2021-03-26 11:52:19		NO		IN FOCUS
169575326	https://volunteer.ala.org.au/validate/task/169575326	Valid		system	Tile_040-041-000_0-000.jpg		2021-03-26 10:46:02	2021-03-26 11:52:19		NO		IN FOCUS
169575326	https://volunteer.ala.org.au/validate/task/169575326	Valid		system	Tile_040-041-000_0-000.jpg		2021-03-26 09:28:04	2021-03-26 11:52:19		NO		IN FOCUS
169575326	https://volunteer.ala.org.au/validate/task/169575326	Valid		system	Tile_040-041-000_0-000.jpg			2021-03-26 11:52:19		NO		IN FOCUS
169576164	https://volunteer.ala.org.au/validate/task/169576164	Valid		system	Tile_041-005-000_0-000.jpg		2021-03-26 11:54:04	2021-03-26 11:54:04		NO		IN FOCUS
169576164	https://volunteer.ala.org.au/validate/task/169576164	Valid		system	Tile_041-005-000_0-000.jpg			2021-03-26 11:54:04		NO		IN FOCUS
169576164	https://volunteer.ala.org.au/validate/task/169576164	Valid		system	Tile_041-005-000_0-000.jpg		2021-03-26 11:03:01	2021-03-26 11:54:04		NO		IN FOCUS
169576164	https://volunteer.ala.org.au/validate/task/169576164	Valid		system	Tile_041-005-000_0-000.jpg		2021-03-26 09:48:43	2021-03-26 11:54:04		NO		IN FOCUS
169576167	https://volunteer.ala.org.au/validate/task/169576167	Valid		system	Tile_041-008-000_0-000.jpg		2021-03-26 11:56:40	2021-03-26 11:56:40		NO		IN FOCUS
169576167	https://volunteer.ala.org.au/validate/task/169576167	Valid		system	Tile_041-008-000_0-000.jpg			2021-03-26 11:56:40		NO		IN FOCUS
169576167	https://volunteer.ala.org.au/validate/task/169576167	Valid		system	Tile_041-008-000_0-000.jpg		2021-03-26 09:49:30	2021-03-26 11:56:40		NO		IN FOCUS
169576167	https://volunteer.ala.org.au/validate/task/169576167	Valid		system	Tile_041-008-000_0-000.jpg		2021-03-26 11:05:25	2021-03-26 11:56:40		NO		IN FOCUS
169576168	https://volunteer.ala.org.au/validate/task/169576168	Valid		system	Tile_041-009-000_0-000.jpg			2021-03-26 11:57:10		NO		IN FOCUS
169576168	https://volunteer.ala.org.au/validate/task/169576168	Valid		system	Tile_041-009-000_0-000.jpg		2021-03-26 11:57:08	2021-03-26 11:57:10		NO		IN FOCUS
169576168	https://volunteer.ala.org.au/validate/task/169576168	Valid		system	Tile_041-009-000_0-000.jpg		2021-03-26 11:05:48	2021-03-26 11:57:10		NO		IN FOCUS
169576168	https://volunteer.ala.org.au/validate/task/169576168	Valid		system	Tile_041-009-000_0-000.jpg		2021-03-26 09:49:41	2021-03-26 11:57:10		NO		IN FOCUS
169576169	https://volunteer.ala.org.au/validate/task/169576169	Valid		system	Tile_041-010-000_0-000.jpg		2021-03-26 09:49:53	2021-03-26 11:57:40		NO		IN FOCUS
169576169	https://volunteer.ala.org.au/validate/task/169576169	Valid		system	Tile_041-010-000_0-000.jpg		2021-03-26 11:06:23	2021-03-26 11:57:40		NO		IN FOCUS
169576169	https://volunteer.ala.org.au/validate/task/169576169	Valid		system	Tile_041-010-000_0-000.jpg		2021-03-26 11:57:40	2021-03-26 11:57:40		NO		IN FOCUS
169576169	https://volunteer.ala.org.au/validate/task/169576169	Valid		system	Tile_041-010-000_0-000.jpg			2021-03-26 11:57:40		NO		IN FOCUS
169576166	https://volunteer.ala.org.au/validate/task/169576166	Valid		system	Tile_041-007-000_0-000.jpg		2021-03-26 11:04:50	2021-03-26 11:58:09		NO		IN FOCUS
169576166	https://volunteer.ala.org.au/validate/task/169576166	Valid		system	Tile_041-007-000_0-000.jpg		2021-03-26 09:49:18	2021-03-26 11:58:09		NO		IN FOCUS
169576166	https://volunteer.ala.org.au/validate/task/169576166	Valid		system	Tile_041-007-000_0-000.jpg			2021-03-26 11:58:09		NO		IN FOCUS
169576166	https://volunteer.ala.org.au/validate/task/169576166	Valid		system	Tile_041-007-000_0-000.jpg		2021-03-26 11:58:09	2021-03-26 11:58:09		NO		IN FOCUS
169576170	https://volunteer.ala.org.au/validate/task/169576170	Valid		system	Tile_041-011-000_0-000.jpg		2021-03-26 11:06:44	2021-03-26 11:58:10		NO		IN FOCUS
169576170	https://volunteer.ala.org.au/validate/task/169576170	Valid		system	Tile_041-011-000_0-000.jpg		2021-03-26 11:58:10	2021-03-26 11:58:10		NO		IN FOCUS
169576170	https://volunteer.ala.org.au/validate/task/169576170	Valid		system	Tile_041-011-000_0-000.jpg			2021-03-26 11:58:10		NO		IN FOCUS
169576170	https://volunteer.ala.org.au/validate/task/169576170	Valid		system	Tile_041-011-000_0-000.jpg		2021-03-26 09:50:02	2021-03-26 11:58:10		NO		IN FOCUS
169576171	https://volunteer.ala.org.au/validate/task/169576171	Valid		system	Tile_041-012-000_0-000.jpg			2021-03-26 11:58:22		NO		IN FOCUS
169576171	https://volunteer.ala.org.au/validate/task/169576171	Valid		system	Tile_041-012-000_0-000.jpg		2021-03-26 11:58:22	2021-03-26 11:58:22		NO		IN FOCUS
169576171	https://volunteer.ala.org.au/validate/task/169576171	Valid		system	Tile_041-012-000_0-000.jpg		2021-03-26 09:50:12	2021-03-26 11:58:22		NO		IN FOCUS
169576171	https://volunteer.ala.org.au/validate/task/169576171	Valid		system	Tile_041-012-000_0-000.jpg		2021-03-26 11:07:19	2021-03-26 11:58:22		NO		IN FOCUS
169576173	https://volunteer.ala.org.au/validate/task/169576173	Valid		system	Tile_041-014-000_0-000.jpg		2021-03-26 09:50:49	2021-03-26 11:58:37		NO		IN FOCUS
169576173	https://volunteer.ala.org.au/validate/task/169576173	Valid		system	Tile_041-014-000_0-000.jpg		2021-03-26 11:58:36	2021-03-26 11:58:37		NO		IN FOCUS
169576173	https://volunteer.ala.org.au/validate/task/169576173	Valid		system	Tile_041-014-000_0-000.jpg			2021-03-26 11:58:37		NO		IN FOCUS
169576173	https://volunteer.ala.org.au/validate/task/169576173	Valid		system	Tile_041-014-000_0-000.jpg		2021-03-26 11:08:10	2021-03-26 11:58:37		NO		IN FOCUS
169576174	https://volunteer.ala.org.au/validate/task/169576174	Valid		system	Tile_041-015-000_0-000.jpg		2021-03-26 11:58:48	2021-03-26 11:58:49		NO		IN FOCUS
169576174	https://volunteer.ala.org.au/validate/task/169576174	Valid		system	Tile_041-015-000_0-000.jpg			2021-03-26 11:58:49		NO		IN FOCUS
169576174	https://volunteer.ala.org.au/validate/task/169576174	Valid		system	Tile_041-015-000_0-000.jpg		2021-03-26 09:51:23	2021-03-26 11:58:49		NO		IN FOCUS
169576174	https://volunteer.ala.org.au/validate/task/169576174	Valid		system	Tile_041-015-000_0-000.jpg		2021-03-26 11:08:38	2021-03-26 11:58:49		NO		IN FOCUS
169576175	https://volunteer.ala.org.au/validate/task/169576175	Valid		system	Tile_041-016-000_0-000.jpg			2021-03-26 11:59:01		NO		IN FOCUS
169576175	https://volunteer.ala.org.au/validate/task/169576175	Valid		system	Tile_041-016-000_0-000.jpg		2021-03-26 11:59:01	2021-03-26 11:59:01		NO		IN FOCUS
169576175	https://volunteer.ala.org.au/validate/task/169576175	Valid		system	Tile_041-016-000_0-000.jpg		2021-03-26 11:08:58	2021-03-26 11:59:01		NO		IN FOCUS
169576175	https://volunteer.ala.org.au/validate/task/169576175	Valid		system	Tile_041-016-000_0-000.jpg		2021-03-26 09:51:40	2021-03-26 11:59:01		NO		IN FOCUS
169576177	https://volunteer.ala.org.au/validate/task/169576177	Valid		system	Tile_041-018-000_0-000.jpg			2021-03-26 12:00:20		NO		IN FOCUS
169576177	https://volunteer.ala.org.au/validate/task/169576177	Valid		system	Tile_041-018-000_0-000.jpg		2021-03-26 12:00:20	2021-03-26 12:00:20		NO		IN FOCUS
169576177	https://volunteer.ala.org.au/validate/task/169576177	Valid		system	Tile_041-018-000_0-000.jpg		2021-03-26 09:53:02	2021-03-26 12:00:20		NO		IN FOCUS
169576177	https://volunteer.ala.org.au/validate/task/169576177	Valid		system	Tile_041-018-000_0-000.jpg		2021-03-26 11:10:55	2021-03-26 12:00:20		NO		IN FOCUS
169576179	https://volunteer.ala.org.au/validate/task/169576179	Valid		system	Tile_041-020-000_0-000.jpg		2021-03-26 10:03:36	2021-03-26 12:00:40		NO		IN FOCUS
169576179	https://volunteer.ala.org.au/validate/task/169576179	Valid		system	Tile_041-020-000_0-000.jpg		2021-03-26 12:00:40	2021-03-26 12:00:40		NO		IN FOCUS
169576179	https://volunteer.ala.org.au/validate/task/169576179	Valid		system	Tile_041-020-000_0-000.jpg			2021-03-26 12:00:40		NO		IN FOCUS
169576179	https://volunteer.ala.org.au/validate/task/169576179	Valid		system	Tile_041-020-000_0-000.jpg		2021-03-26 11:11:31	2021-03-26 12:00:40		NO		IN FOCUS
169576180	https://volunteer.ala.org.au/validate/task/169576180	Valid		system	Tile_041-021-000_0-000.jpg		2021-03-26 11:12:18	2021-03-26 12:01:55	1	YES	MIDDLE	IN FOCUS		Spores
169576180	https://volunteer.ala.org.au/validate/task/169576180	Valid		system	Tile_041-021-000_0-000.jpg		2021-03-26 12:01:55	2021-03-26 12:01:55	1	YES	MIDDLE	IN FOCUS		Spores
169576180	https://volunteer.ala.org.au/validate/task/169576180	Valid		system	Tile_041-021-000_0-000.jpg			2021-03-26 12:01:55	1	YES	MIDDLE	IN FOCUS		Spores
169576180	https://volunteer.ala.org.au/validate/task/169576180	Valid		system	Tile_041-021-000_0-000.jpg		2021-03-26 11:51:15	2021-03-26 12:01:55	1	YES	MIDDLE	IN FOCUS		Spores
169576183	https://volunteer.ala.org.au/validate/task/169576183	Valid		system	Tile_041-024-000_0-000.jpg			2021-03-26 12:02:28		NO		IN FOCUS
169576183	https://volunteer.ala.org.au/validate/task/169576183	Valid		system	Tile_041-024-000_0-000.jpg		2021-03-26 11:13:58	2021-03-26 12:02:28		NO		IN FOCUS
169576183	https://volunteer.ala.org.au/validate/task/169576183	Valid		system	Tile_041-024-000_0-000.jpg		2021-03-26 12:02:27	2021-03-26 12:02:28		NO		IN FOCUS
169576183	https://volunteer.ala.org.au/validate/task/169576183	Valid		system	Tile_041-024-000_0-000.jpg		2021-03-26 11:51:54	2021-03-26 12:02:28		NO		IN FOCUS
169576172	https://volunteer.ala.org.au/validate/task/169576172	Valid		system	Tile_041-013-000_0-000.jpg		2021-03-26 12:02:31	2021-03-26 12:02:31		NO		IN FOCUS
169576172	https://volunteer.ala.org.au/validate/task/169576172	Valid		system	Tile_041-013-000_0-000.jpg			2021-03-26 12:02:31		NO		IN FOCUS
169576172	https://volunteer.ala.org.au/validate/task/169576172	Valid		system	Tile_041-013-000_0-000.jpg		2021-03-26 09:50:24	2021-03-26 12:02:31		NO		IN FOCUS
169576172	https://volunteer.ala.org.au/validate/task/169576172	Valid		system	Tile_041-013-000_0-000.jpg		2021-03-26 11:07:42	2021-03-26 12:02:31		NO		IN FOCUS
169576184	https://volunteer.ala.org.au/validate/task/169576184	Valid		system	Tile_041-025-000_0-000.jpg		2021-03-26 11:14:22	2021-03-26 12:02:38		NO		IN FOCUS
169576184	https://volunteer.ala.org.au/validate/task/169576184	Valid		system	Tile_041-025-000_0-000.jpg			2021-03-26 12:02:38		NO		IN FOCUS
169576184	https://volunteer.ala.org.au/validate/task/169576184	Valid		system	Tile_041-025-000_0-000.jpg		2021-03-26 11:52:06	2021-03-26 12:02:38		NO		IN FOCUS
169576184	https://volunteer.ala.org.au/validate/task/169576184	Valid		system	Tile_041-025-000_0-000.jpg		2021-03-26 12:02:38	2021-03-26 12:02:38		NO		IN FOCUS
169576185	https://volunteer.ala.org.au/validate/task/169576185	Valid		system	Tile_041-026-000_0-000.jpg		2021-03-26 11:14:43	2021-03-26 12:03:12		NO		IN FOCUS
169576185	https://volunteer.ala.org.au/validate/task/169576185	Valid		system	Tile_041-026-000_0-000.jpg			2021-03-26 12:03:12		NO		IN FOCUS
169576185	https://volunteer.ala.org.au/validate/task/169576185	Valid		system	Tile_041-026-000_0-000.jpg		2021-03-26 12:03:11	2021-03-26 12:03:12		NO		IN FOCUS
169576185	https://volunteer.ala.org.au/validate/task/169576185	Valid		system	Tile_041-026-000_0-000.jpg		2021-03-26 11:52:53	2021-03-26 12:03:12		NO		IN FOCUS
169576186	https://volunteer.ala.org.au/validate/task/169576186	Valid		system	Tile_041-027-000_0-000.jpg		2021-03-26 11:53:04	2021-03-26 12:03:23		NO		IN FOCUS
169576186	https://volunteer.ala.org.au/validate/task/169576186	Valid		system	Tile_041-027-000_0-000.jpg			2021-03-26 12:03:23		NO		IN FOCUS
169576186	https://volunteer.ala.org.au/validate/task/169576186	Valid		system	Tile_041-027-000_0-000.jpg		2021-03-26 12:03:23	2021-03-26 12:03:23		NO		IN FOCUS
169576186	https://volunteer.ala.org.au/validate/task/169576186	Valid		system	Tile_041-027-000_0-000.jpg		2021-03-26 11:15:17	2021-03-26 12:03:23		NO		IN FOCUS
169576187	https://volunteer.ala.org.au/validate/task/169576187	Valid		system	Tile_041-028-000_0-000.jpg			2021-03-26 12:03:35		NO		IN FOCUS
169576187	https://volunteer.ala.org.au/validate/task/169576187	Valid		system	Tile_041-028-000_0-000.jpg		2021-03-26 11:15:42	2021-03-26 12:03:35		NO		IN FOCUS
169576187	https://volunteer.ala.org.au/validate/task/169576187	Valid		system	Tile_041-028-000_0-000.jpg		2021-03-26 12:03:34	2021-03-26 12:03:35		NO		IN FOCUS
169576187	https://volunteer.ala.org.au/validate/task/169576187	Valid		system	Tile_041-028-000_0-000.jpg		2021-03-26 11:53:19	2021-03-26 12:03:35		NO		IN FOCUS
169576188	https://volunteer.ala.org.au/validate/task/169576188	Valid		system	Tile_041-029-000_0-000.jpg		2021-03-26 11:16:36	2021-03-26 12:03:46		NO		IN FOCUS
169576188	https://volunteer.ala.org.au/validate/task/169576188	Valid		system	Tile_041-029-000_0-000.jpg		2021-03-26 12:03:46	2021-03-26 12:03:46		NO		IN FOCUS
169576188	https://volunteer.ala.org.au/validate/task/169576188	Valid		system	Tile_041-029-000_0-000.jpg			2021-03-26 12:03:46		NO		IN FOCUS
169576188	https://volunteer.ala.org.au/validate/task/169576188	Valid		system	Tile_041-029-000_0-000.jpg		2021-03-26 11:53:31	2021-03-26 12:03:46		NO		IN FOCUS
169576189	https://volunteer.ala.org.au/validate/task/169576189	Valid		system	Tile_041-030-000_0-000.jpg		2021-03-26 11:16:54	2021-03-26 12:04:01		NO		IN FOCUS
169576189	https://volunteer.ala.org.au/validate/task/169576189	Valid		system	Tile_041-030-000_0-000.jpg		2021-03-26 12:04:00	2021-03-26 12:04:01		NO		IN FOCUS
169576189	https://volunteer.ala.org.au/validate/task/169576189	Valid		system	Tile_041-030-000_0-000.jpg		2021-03-26 11:53:43	2021-03-26 12:04:01		NO		IN FOCUS
169576189	https://volunteer.ala.org.au/validate/task/169576189	Valid		system	Tile_041-030-000_0-000.jpg			2021-03-26 12:04:01		NO		IN FOCUS
169576176	https://volunteer.ala.org.au/validate/task/169576176	Valid		system	Tile_041-017-000_0-000.jpg		2021-03-26 11:09:45	2021-03-26 12:04:23	1	YES	Both MIDDLE and EDGE	IN FOCUS		Unknown
169576176	https://volunteer.ala.org.au/validate/task/169576176	Valid		system	Tile_041-017-000_0-000.jpg		2021-03-26 12:00:09	2021-03-26 12:04:23	1	YES	EDGE	IN FOCUS		Unknown
169576176	https://volunteer.ala.org.au/validate/task/169576176	Valid		system	Tile_041-017-000_0-000.jpg		2021-03-26 09:52:49	2021-03-26 12:04:23	1	YES	Both MIDDLE and EDGE	IN FOCUS		Unknown
169576176	https://volunteer.ala.org.au/validate/task/169576176	Valid		system	Tile_041-017-000_0-000.jpg		2021-03-26 12:04:23	2021-03-26 12:04:23	1	YES	Both MIDDLE and EDGE	IN FOCUS		Unknown
169576176	https://volunteer.ala.org.au/validate/task/169576176	Valid		system	Tile_041-017-000_0-000.jpg			2021-03-26 12:04:23	1	YES	Both MIDDLE and EDGE	IN FOCUS		Unknown
169576191	https://volunteer.ala.org.au/validate/task/169576191	Valid		system	Tile_041-032-000_0-000.jpg		2021-03-26 11:17:43	2021-03-26 12:04:47		NO		IN FOCUS
169576191	https://volunteer.ala.org.au/validate/task/169576191	Valid		system	Tile_041-032-000_0-000.jpg			2021-03-26 12:04:47		NO		IN FOCUS
169576191	https://volunteer.ala.org.au/validate/task/169576191	Valid		system	Tile_041-032-000_0-000.jpg		2021-03-26 12:04:47	2021-03-26 12:04:47		NO		IN FOCUS
169576191	https://volunteer.ala.org.au/validate/task/169576191	Valid		system	Tile_041-032-000_0-000.jpg		2021-03-26 11:54:15	2021-03-26 12:04:47		NO		IN FOCUS
169576192	https://volunteer.ala.org.au/validate/task/169576192	Valid		system	Tile_041-033-000_0-000.jpg		2021-03-26 11:18:02	2021-03-26 12:04:59		NO		IN FOCUS
169576192	https://volunteer.ala.org.au/validate/task/169576192	Valid		system	Tile_041-033-000_0-000.jpg			2021-03-26 12:04:59		NO		IN FOCUS
169576192	https://volunteer.ala.org.au/validate/task/169576192	Valid		system	Tile_041-033-000_0-000.jpg		2021-03-26 12:04:58	2021-03-26 12:04:59		NO		IN FOCUS
169576192	https://volunteer.ala.org.au/validate/task/169576192	Valid		system	Tile_041-033-000_0-000.jpg		2021-03-26 11:54:27	2021-03-26 12:04:59		NO		IN FOCUS
169576178	https://volunteer.ala.org.au/validate/task/169576178	Valid		system	Tile_041-019-000_0-000.jpg		2021-03-26 09:53:18	2021-03-26 12:05:01		NO		IN FOCUS
169576178	https://volunteer.ala.org.au/validate/task/169576178	Valid		system	Tile_041-019-000_0-000.jpg		2021-03-26 11:11:13	2021-03-26 12:05:01		NO		IN FOCUS
169576178	https://volunteer.ala.org.au/validate/task/169576178	Valid		system	Tile_041-019-000_0-000.jpg			2021-03-26 12:05:01		NO		IN FOCUS
169576178	https://volunteer.ala.org.au/validate/task/169576178	Valid		system	Tile_041-019-000_0-000.jpg		2021-03-26 12:00:30	2021-03-26 12:05:01		NO
169576178	https://volunteer.ala.org.au/validate/task/169576178	Valid		system	Tile_041-019-000_0-000.jpg		2021-03-26 12:05:01	2021-03-26 12:05:01		NO		IN FOCUS
169576181	https://volunteer.ala.org.au/validate/task/169576181	Valid		system	Tile_041-022-000_0-000.jpg		2021-03-26 12:02:06	2021-03-26 12:05:54		NO		IN FOCUS
169576181	https://volunteer.ala.org.au/validate/task/169576181	Valid		system	Tile_041-022-000_0-000.jpg		2021-03-26 11:51:29	2021-03-26 12:05:54		NO		IN FOCUS
169576181	https://volunteer.ala.org.au/validate/task/169576181	Valid		system	Tile_041-022-000_0-000.jpg			2021-03-26 12:05:54		NO		IN FOCUS
169576181	https://volunteer.ala.org.au/validate/task/169576181	Valid		system	Tile_041-022-000_0-000.jpg		2021-03-26 12:05:54	2021-03-26 12:05:54		NO		IN FOCUS
169576182	https://volunteer.ala.org.au/validate/task/169576182	Valid		system	Tile_041-023-000_0-000.jpg			2021-03-26 12:06:18		NO		IN FOCUS
169576182	https://volunteer.ala.org.au/validate/task/169576182	Valid		system	Tile_041-023-000_0-000.jpg		2021-03-26 11:13:14	2021-03-26 12:06:18		NO		IN FOCUS
169576182	https://volunteer.ala.org.au/validate/task/169576182	Valid		system	Tile_041-023-000_0-000.jpg		2021-03-26 11:51:40	2021-03-26 12:06:18		NO		IN FOCUS
169576182	https://volunteer.ala.org.au/validate/task/169576182	Valid		system	Tile_041-023-000_0-000.jpg		2021-03-26 12:06:18	2021-03-26 12:06:18		NO		IN FOCUS
169576182	https://volunteer.ala.org.au/validate/task/169576182	Valid		system	Tile_041-023-000_0-000.jpg		2021-03-26 12:02:15	2021-03-26 12:06:18		NO
169576190	https://volunteer.ala.org.au/validate/task/169576190	Valid		system	Tile_041-031-000_0-000.jpg		2021-03-26 11:54:03	2021-03-26 12:06:44		NO		IN FOCUS
169576190	https://volunteer.ala.org.au/validate/task/169576190	Valid		system	Tile_041-031-000_0-000.jpg		2021-03-26 11:17:13	2021-03-26 12:06:44		NO		IN FOCUS
169576190	https://volunteer.ala.org.au/validate/task/169576190	Valid		system	Tile_041-031-000_0-000.jpg		2021-03-26 12:06:42	2021-03-26 12:06:44		NO		IN FOCUS
169576190	https://volunteer.ala.org.au/validate/task/169576190	Valid		system	Tile_041-031-000_0-000.jpg		2021-03-26 12:04:35	2021-03-26 12:06:44	1	YES	MIDDLE	IN FOCUS		Unknown
169576190	https://volunteer.ala.org.au/validate/task/169576190	Valid		system	Tile_041-031-000_0-000.jpg			2021-03-26 12:06:44		NO		IN FOCUS
169576193	https://volunteer.ala.org.au/validate/task/169576193	Valid		system	Tile_041-034-000_0-000.jpg		2021-03-26 12:05:10	2021-03-26 12:07:04		NO		IN FOCUS
169576193	https://volunteer.ala.org.au/validate/task/169576193	Valid		system	Tile_041-034-000_0-000.jpg		2021-03-26 11:18:27	2021-03-26 12:07:04		NO		IN FOCUS
169576193	https://volunteer.ala.org.au/validate/task/169576193	Valid		system	Tile_041-034-000_0-000.jpg			2021-03-26 12:07:04		NO		IN FOCUS
169576193	https://volunteer.ala.org.au/validate/task/169576193	Valid		system	Tile_041-034-000_0-000.jpg		2021-03-26 12:07:02	2021-03-26 12:07:04		NO		IN FOCUS
169576194	https://volunteer.ala.org.au/validate/task/169576194	Valid		system	Tile_041-035-000_0-000.jpg		2021-03-26 11:18:59	2021-03-26 12:09:57		NO		IN FOCUS
169576194	https://volunteer.ala.org.au/validate/task/169576194	Valid		system	Tile_041-035-000_0-000.jpg			2021-03-26 12:09:57		NO		IN FOCUS
169576194	https://volunteer.ala.org.au/validate/task/169576194	Valid		system	Tile_041-035-000_0-000.jpg		2021-03-26 12:07:31	2021-03-26 12:09:57		NO		IN FOCUS
169576194	https://volunteer.ala.org.au/validate/task/169576194	Valid		system	Tile_041-035-000_0-000.jpg		2021-03-26 12:09:57	2021-03-26 12:09:57		NO		IN FOCUS
169576196	https://volunteer.ala.org.au/validate/task/169576196	Valid		system	Tile_041-037-000_0-000.jpg		2021-03-26 12:12:59	2021-03-26 12:12:59		NO		IN FOCUS
169576196	https://volunteer.ala.org.au/validate/task/169576196	Valid		system	Tile_041-037-000_0-000.jpg		2021-03-26 11:22:02	2021-03-26 12:12:59		NO		IN FOCUS
169576196	https://volunteer.ala.org.au/validate/task/169576196	Valid		system	Tile_041-037-000_0-000.jpg		2021-03-26 12:09:29	2021-03-26 12:12:59		NO		IN FOCUS
169576196	https://volunteer.ala.org.au/validate/task/169576196	Valid		system	Tile_041-037-000_0-000.jpg			2021-03-26 12:12:59		NO		IN FOCUS
169576197	https://volunteer.ala.org.au/validate/task/169576197	Valid		system	Tile_041-038-000_0-000.jpg		2021-03-26 11:22:28	2021-03-26 12:32:33		NO		IN FOCUS
169576197	https://volunteer.ala.org.au/validate/task/169576197	Valid		system	Tile_041-038-000_0-000.jpg			2021-03-26 12:32:33		NO		IN FOCUS
169576197	https://volunteer.ala.org.au/validate/task/169576197	Valid		system	Tile_041-038-000_0-000.jpg		2021-03-26 12:13:09	2021-03-26 12:32:33		NO		IN FOCUS
169576197	https://volunteer.ala.org.au/validate/task/169576197	Valid		system	Tile_041-038-000_0-000.jpg		2021-03-26 12:32:33	2021-03-26 12:32:33		NO		IN FOCUS
169576198	https://volunteer.ala.org.au/validate/task/169576198	Valid		system	Tile_041-039-000_0-000.jpg		2021-03-26 11:22:58	2021-03-26 12:32:45		NO		IN FOCUS
169576198	https://volunteer.ala.org.au/validate/task/169576198	Valid		system	Tile_041-039-000_0-000.jpg		2021-03-26 12:13:21	2021-03-26 12:32:45		NO		IN FOCUS
169576198	https://volunteer.ala.org.au/validate/task/169576198	Valid		system	Tile_041-039-000_0-000.jpg		2021-03-26 12:32:45	2021-03-26 12:32:45		NO		IN FOCUS
169576198	https://volunteer.ala.org.au/validate/task/169576198	Valid		system	Tile_041-039-000_0-000.jpg			2021-03-26 12:32:45		NO		IN FOCUS
169576199	https://volunteer.ala.org.au/validate/task/169576199	Valid		system	Tile_041-040-000_0-000.jpg			2021-03-26 12:32:56		NO		IN FOCUS
169576199	https://volunteer.ala.org.au/validate/task/169576199	Valid		system	Tile_041-040-000_0-000.jpg		2021-03-26 11:23:25	2021-03-26 12:32:56		NO		IN FOCUS
169576199	https://volunteer.ala.org.au/validate/task/169576199	Valid		system	Tile_041-040-000_0-000.jpg		2021-03-26 12:13:48	2021-03-26 12:32:56		NO		IN FOCUS
169576199	https://volunteer.ala.org.au/validate/task/169576199	Valid		system	Tile_041-040-000_0-000.jpg		2021-03-26 12:32:56	2021-03-26 12:32:56		NO		IN FOCUS
169576200	https://volunteer.ala.org.au/validate/task/169576200	Valid		system	Tile_041-041-000_0-000.jpg		2021-03-26 12:33:07	2021-03-26 12:33:09		NO		IN FOCUS
169576200	https://volunteer.ala.org.au/validate/task/169576200	Valid		system	Tile_041-041-000_0-000.jpg			2021-03-26 12:33:09		NO		IN FOCUS
169576200	https://volunteer.ala.org.au/validate/task/169576200	Valid		system	Tile_041-041-000_0-000.jpg		2021-03-26 11:23:43	2021-03-26 12:33:09		NO		IN FOCUS
169576200	https://volunteer.ala.org.au/validate/task/169576200	Valid		system	Tile_041-041-000_0-000.jpg		2021-03-26 12:14:09	2021-03-26 12:33:09		NO		IN FOCUS
169576201	https://volunteer.ala.org.au/validate/task/169576201	Valid		system	Tile_041-042-000_0-000.jpg			2021-03-26 12:33:21		NO		IN FOCUS
169576201	https://volunteer.ala.org.au/validate/task/169576201	Valid		system	Tile_041-042-000_0-000.jpg		2021-03-26 12:33:20	2021-03-26 12:33:21		NO		IN FOCUS
169576201	https://volunteer.ala.org.au/validate/task/169576201	Valid		system	Tile_041-042-000_0-000.jpg		2021-03-26 11:24:11	2021-03-26 12:33:21		NO		IN FOCUS
169576201	https://volunteer.ala.org.au/validate/task/169576201	Valid		system	Tile_041-042-000_0-000.jpg		2021-03-26 12:14:20	2021-03-26 12:33:21		NO		IN FOCUS
169576202	https://volunteer.ala.org.au/validate/task/169576202	Valid		system	Tile_041-043-000_0-000.jpg		2021-03-26 11:24:37	2021-03-26 12:33:34		NO		IN FOCUS
169576202	https://volunteer.ala.org.au/validate/task/169576202	Valid		system	Tile_041-043-000_0-000.jpg		2021-03-26 12:14:30	2021-03-26 12:33:34		NO		IN FOCUS
169576202	https://volunteer.ala.org.au/validate/task/169576202	Valid		system	Tile_041-043-000_0-000.jpg		2021-03-26 12:33:33	2021-03-26 12:33:34		NO		IN FOCUS
169576202	https://volunteer.ala.org.au/validate/task/169576202	Valid		system	Tile_041-043-000_0-000.jpg			2021-03-26 12:33:34		NO		IN FOCUS
169576204	https://volunteer.ala.org.au/validate/task/169576204	Valid		system	Tile_041-045-000_0-000.jpg		2021-03-26 12:15:09	2021-03-26 12:34:09		NO		IN FOCUS
169576204	https://volunteer.ala.org.au/validate/task/169576204	Valid		system	Tile_041-045-000_0-000.jpg		2021-03-26 11:25:05	2021-03-26 12:34:09		NO		IN FOCUS
169576204	https://volunteer.ala.org.au/validate/task/169576204	Valid		system	Tile_041-045-000_0-000.jpg			2021-03-26 12:34:09		NO		IN FOCUS
169576204	https://volunteer.ala.org.au/validate/task/169576204	Valid		system	Tile_041-045-000_0-000.jpg		2021-03-26 12:34:09	2021-03-26 12:34:09		NO		IN FOCUS
169576206	https://volunteer.ala.org.au/validate/task/169576206	Valid		system	Tile_041-047-000_0-000.jpg		2021-03-26 12:16:09	2021-03-26 12:34:33		NO		IN FOCUS
169576206	https://volunteer.ala.org.au/validate/task/169576206	Valid		system	Tile_041-047-000_0-000.jpg		2021-03-26 11:26:17	2021-03-26 12:34:33		NO		IN FOCUS
169576206	https://volunteer.ala.org.au/validate/task/169576206	Valid		system	Tile_041-047-000_0-000.jpg		2021-03-26 12:34:33	2021-03-26 12:34:33		NO		IN FOCUS
169576206	https://volunteer.ala.org.au/validate/task/169576206	Valid		system	Tile_041-047-000_0-000.jpg			2021-03-26 12:34:33		NO		IN FOCUS
169576207	https://volunteer.ala.org.au/validate/task/169576207	Valid		system	Tile_041-048-000_0-000.jpg			2021-03-26 12:34:56		NO		IN FOCUS
169576207	https://volunteer.ala.org.au/validate/task/169576207	Valid		system	Tile_041-048-000_0-000.jpg		2021-03-26 12:34:55	2021-03-26 12:34:56		NO		IN FOCUS
169576207	https://volunteer.ala.org.au/validate/task/169576207	Valid		system	Tile_041-048-000_0-000.jpg		2021-03-26 12:16:18	2021-03-26 12:34:56		NO		IN FOCUS
169576207	https://volunteer.ala.org.au/validate/task/169576207	Valid		system	Tile_041-048-000_0-000.jpg		2021-03-26 11:26:35	2021-03-26 12:34:56		NO		IN FOCUS
169576208	https://volunteer.ala.org.au/validate/task/169576208	Valid		system	Tile_041-049-000_0-000.jpg		2021-03-26 11:27:39	2021-03-26 12:35:20		NO		IN FOCUS
169576208	https://volunteer.ala.org.au/validate/task/169576208	Valid		system	Tile_041-049-000_0-000.jpg		2021-03-26 12:16:32	2021-03-26 12:35:20		NO		IN FOCUS
169576208	https://volunteer.ala.org.au/validate/task/169576208	Valid		system	Tile_041-049-000_0-000.jpg			2021-03-26 12:35:20		NO		IN FOCUS
169576208	https://volunteer.ala.org.au/validate/task/169576208	Valid		system	Tile_041-049-000_0-000.jpg		2021-03-26 12:35:20	2021-03-26 12:35:20		NO		IN FOCUS
169576209	https://volunteer.ala.org.au/validate/task/169576209	Valid		system	Tile_041-050-000_0-000.jpg		2021-03-26 12:16:41	2021-03-26 12:35:36		NO		IN FOCUS
169576209	https://volunteer.ala.org.au/validate/task/169576209	Valid		system	Tile_041-050-000_0-000.jpg		2021-03-26 12:35:36	2021-03-26 12:35:36		NO		IN FOCUS
169576209	https://volunteer.ala.org.au/validate/task/169576209	Valid		system	Tile_041-050-000_0-000.jpg		2021-03-26 11:28:09	2021-03-26 12:35:36		NO		IN FOCUS
169576209	https://volunteer.ala.org.au/validate/task/169576209	Valid		system	Tile_041-050-000_0-000.jpg			2021-03-26 12:35:36		NO		IN FOCUS
169576211	https://volunteer.ala.org.au/validate/task/169576211	Valid		system	Tile_041-052-000_0-000.jpg		2021-03-26 12:17:31	2021-03-26 12:36:13		NO		IN FOCUS
169576211	https://volunteer.ala.org.au/validate/task/169576211	Valid		system	Tile_041-052-000_0-000.jpg		2021-03-26 11:29:18	2021-03-26 12:36:13		NO		IN FOCUS
169576211	https://volunteer.ala.org.au/validate/task/169576211	Valid		system	Tile_041-052-000_0-000.jpg		2021-03-26 12:36:12	2021-03-26 12:36:13		NO		IN FOCUS
169576211	https://volunteer.ala.org.au/validate/task/169576211	Valid		system	Tile_041-052-000_0-000.jpg			2021-03-26 12:36:13		NO		IN FOCUS
169576212	https://volunteer.ala.org.au/validate/task/169576212	Valid		system	Tile_041-053-000_0-000.jpg			2021-03-26 12:36:28		NO		IN FOCUS
169576212	https://volunteer.ala.org.au/validate/task/169576212	Valid		system	Tile_041-053-000_0-000.jpg		2021-03-26 12:17:41	2021-03-26 12:36:28		NO		IN FOCUS
169576212	https://volunteer.ala.org.au/validate/task/169576212	Valid		system	Tile_041-053-000_0-000.jpg		2021-03-26 11:29:35	2021-03-26 12:36:28		NO		IN FOCUS
169576212	https://volunteer.ala.org.au/validate/task/169576212	Valid		system	Tile_041-053-000_0-000.jpg		2021-03-26 12:36:27	2021-03-26 12:36:28		NO		IN FOCUS
169576213	https://volunteer.ala.org.au/validate/task/169576213	Valid		system	Tile_041-054-000_0-000.jpg		2021-03-26 11:29:49	2021-03-26 12:36:45		NO		IN FOCUS
169576213	https://volunteer.ala.org.au/validate/task/169576213	Valid		system	Tile_041-054-000_0-000.jpg			2021-03-26 12:36:45		NO		IN FOCUS
169576213	https://volunteer.ala.org.au/validate/task/169576213	Valid		system	Tile_041-054-000_0-000.jpg		2021-03-26 12:36:44	2021-03-26 12:36:45		NO		IN FOCUS
169576213	https://volunteer.ala.org.au/validate/task/169576213	Valid		system	Tile_041-054-000_0-000.jpg		2021-03-26 12:17:51	2021-03-26 12:36:45		NO		IN FOCUS
169576215	https://volunteer.ala.org.au/validate/task/169576215	Valid		system	Tile_041-056-000_0-000.jpg		2021-03-26 12:18:34	2021-03-26 12:37:22		NO		IN FOCUS
169576215	https://volunteer.ala.org.au/validate/task/169576215	Valid		system	Tile_041-056-000_0-000.jpg		2021-03-26 12:37:22	2021-03-26 12:37:22		NO		IN FOCUS
169576215	https://volunteer.ala.org.au/validate/task/169576215	Valid		system	Tile_041-056-000_0-000.jpg			2021-03-26 12:37:22		NO		IN FOCUS
169576215	https://volunteer.ala.org.au/validate/task/169576215	Valid		system	Tile_041-056-000_0-000.jpg		2021-03-26 11:30:34	2021-03-26 12:37:22		NO		IN FOCUS
169576216	https://volunteer.ala.org.au/validate/task/169576216	Valid		system	Tile_041-057-000_0-000.jpg		2021-03-26 12:37:37	2021-03-26 12:37:37		NO		IN FOCUS
169576216	https://volunteer.ala.org.au/validate/task/169576216	Valid		system	Tile_041-057-000_0-000.jpg		2021-03-26 11:30:46	2021-03-26 12:37:37		NO		IN FOCUS
169576216	https://volunteer.ala.org.au/validate/task/169576216	Valid		system	Tile_041-057-000_0-000.jpg			2021-03-26 12:37:37		NO		IN FOCUS
169576216	https://volunteer.ala.org.au/validate/task/169576216	Valid		system	Tile_041-057-000_0-000.jpg		2021-03-26 12:18:43	2021-03-26 12:37:37		NO		IN FOCUS
169576217	https://volunteer.ala.org.au/validate/task/169576217	Valid		system	Tile_041-058-000_0-000.jpg		2021-03-26 12:18:55	2021-03-26 12:56:51		NO		IN FOCUS
169576217	https://volunteer.ala.org.au/validate/task/169576217	Valid		system	Tile_041-058-000_0-000.jpg			2021-03-26 12:56:51		NO		IN FOCUS
169576217	https://volunteer.ala.org.au/validate/task/169576217	Valid		system	Tile_041-058-000_0-000.jpg		2021-03-26 12:56:51	2021-03-26 12:56:51		NO		IN FOCUS
169576217	https://volunteer.ala.org.au/validate/task/169576217	Valid		system	Tile_041-058-000_0-000.jpg		2021-03-26 11:30:57	2021-03-26 12:56:51		NO		IN FOCUS
169576219	https://volunteer.ala.org.au/validate/task/169576219	Valid		system	Tile_041-060-000_0-000.jpg			2021-03-26 12:57:19		NO		IN FOCUS
169576219	https://volunteer.ala.org.au/validate/task/169576219	Valid		system	Tile_041-060-000_0-000.jpg		2021-03-26 12:57:19	2021-03-26 12:57:19		NO		IN FOCUS
169576219	https://volunteer.ala.org.au/validate/task/169576219	Valid		system	Tile_041-060-000_0-000.jpg		2021-03-26 11:31:19	2021-03-26 12:57:19		NO		IN FOCUS
169576219	https://volunteer.ala.org.au/validate/task/169576219	Valid		system	Tile_041-060-000_0-000.jpg		2021-03-26 12:19:59	2021-03-26 12:57:19		NO		IN FOCUS
169576220	https://volunteer.ala.org.au/validate/task/169576220	Valid		system	Tile_042-001-000_0-000.jpg		2021-03-26 12:20:07	2021-03-26 12:57:38		NO		IN FOCUS
169576220	https://volunteer.ala.org.au/validate/task/169576220	Valid		system	Tile_042-001-000_0-000.jpg		2021-03-26 12:57:38	2021-03-26 12:57:38		NO		IN FOCUS
169576220	https://volunteer.ala.org.au/validate/task/169576220	Valid		system	Tile_042-001-000_0-000.jpg			2021-03-26 12:57:38		NO		IN FOCUS
169576220	https://volunteer.ala.org.au/validate/task/169576220	Valid		system	Tile_042-001-000_0-000.jpg		2021-03-26 11:31:31	2021-03-26 12:57:38		NO		IN FOCUS
169576221	https://volunteer.ala.org.au/validate/task/169576221	Valid		system	Tile_042-002-000_0-000.jpg		2021-03-26 11:31:44	2021-03-26 12:57:49		NO		IN FOCUS
169576221	https://volunteer.ala.org.au/validate/task/169576221	Valid		system	Tile_042-002-000_0-000.jpg		2021-03-26 12:20:19	2021-03-26 12:57:49		NO		IN FOCUS
169576221	https://volunteer.ala.org.au/validate/task/169576221	Valid		system	Tile_042-002-000_0-000.jpg		2021-03-26 12:57:49	2021-03-26 12:57:49		NO		IN FOCUS
169576221	https://volunteer.ala.org.au/validate/task/169576221	Valid		system	Tile_042-002-000_0-000.jpg			2021-03-26 12:57:49		NO		IN FOCUS
169576222	https://volunteer.ala.org.au/validate/task/169576222	Valid		system	Tile_042-003-000_0-000.jpg			2021-03-26 12:58:01		NO		IN FOCUS
169576222	https://volunteer.ala.org.au/validate/task/169576222	Valid		system	Tile_042-003-000_0-000.jpg		2021-03-26 12:58:01	2021-03-26 12:58:01		NO		IN FOCUS
169576222	https://volunteer.ala.org.au/validate/task/169576222	Valid		system	Tile_042-003-000_0-000.jpg		2021-03-26 11:32:01	2021-03-26 12:58:01		NO		IN FOCUS
169576222	https://volunteer.ala.org.au/validate/task/169576222	Valid		system	Tile_042-003-000_0-000.jpg		2021-03-26 12:20:27	2021-03-26 12:58:01		NO		IN FOCUS
169576223	https://volunteer.ala.org.au/validate/task/169576223	Valid		system	Tile_042-004-000_0-000.jpg		2021-03-26 12:20:41	2021-03-26 12:58:13		NO		IN FOCUS
169576223	https://volunteer.ala.org.au/validate/task/169576223	Valid		system	Tile_042-004-000_0-000.jpg			2021-03-26 12:58:13		NO		IN FOCUS
169576223	https://volunteer.ala.org.au/validate/task/169576223	Valid		system	Tile_042-004-000_0-000.jpg		2021-03-26 12:58:13	2021-03-26 12:58:13		NO		IN FOCUS
169576223	https://volunteer.ala.org.au/validate/task/169576223	Valid		system	Tile_042-004-000_0-000.jpg		2021-03-26 11:32:13	2021-03-26 12:58:13		NO		IN FOCUS
169576224	https://volunteer.ala.org.au/validate/task/169576224	Valid		system	Tile_042-005-000_0-000.jpg		2021-03-26 11:32:29	2021-03-26 12:58:34		NO		IN FOCUS
169576224	https://volunteer.ala.org.au/validate/task/169576224	Valid		system	Tile_042-005-000_0-000.jpg		2021-03-26 12:58:34	2021-03-26 12:58:34		NO		IN FOCUS
169576224	https://volunteer.ala.org.au/validate/task/169576224	Valid		system	Tile_042-005-000_0-000.jpg		2021-03-26 12:20:50	2021-03-26 12:58:34		NO		IN FOCUS
169576224	https://volunteer.ala.org.au/validate/task/169576224	Valid		system	Tile_042-005-000_0-000.jpg			2021-03-26 12:58:34		NO		IN FOCUS
169576225	https://volunteer.ala.org.au/validate/task/169576225	Valid		system	Tile_042-006-000_0-000.jpg		2021-03-26 11:32:40	2021-03-26 12:58:46		NO		IN FOCUS
169576225	https://volunteer.ala.org.au/validate/task/169576225	Valid		system	Tile_042-006-000_0-000.jpg		2021-03-26 12:58:46	2021-03-26 12:58:46		NO		IN FOCUS
169576225	https://volunteer.ala.org.au/validate/task/169576225	Valid		system	Tile_042-006-000_0-000.jpg		2021-03-26 12:21:00	2021-03-26 12:58:46		NO		IN FOCUS
169576225	https://volunteer.ala.org.au/validate/task/169576225	Valid		system	Tile_042-006-000_0-000.jpg			2021-03-26 12:58:46		NO		IN FOCUS
169576226	https://volunteer.ala.org.au/validate/task/169576226	Valid		system	Tile_042-007-000_0-000.jpg		2021-03-26 12:58:57	2021-03-26 12:58:57		NO		IN FOCUS
169576226	https://volunteer.ala.org.au/validate/task/169576226	Valid		system	Tile_042-007-000_0-000.jpg			2021-03-26 12:58:57		NO		IN FOCUS
169576226	https://volunteer.ala.org.au/validate/task/169576226	Valid		system	Tile_042-007-000_0-000.jpg		2021-03-26 11:32:58	2021-03-26 12:58:57		NO		IN FOCUS
169576226	https://volunteer.ala.org.au/validate/task/169576226	Valid		system	Tile_042-007-000_0-000.jpg		2021-03-26 12:21:16	2021-03-26 12:58:57		NO		IN FOCUS
169576227	https://volunteer.ala.org.au/validate/task/169576227	Valid		system	Tile_042-008-000_0-000.jpg		2021-03-26 12:21:53	2021-03-26 12:59:10		NO		IN FOCUS
169576227	https://volunteer.ala.org.au/validate/task/169576227	Valid		system	Tile_042-008-000_0-000.jpg		2021-03-26 11:33:09	2021-03-26 12:59:10		NO		IN FOCUS
169576227	https://volunteer.ala.org.au/validate/task/169576227	Valid		system	Tile_042-008-000_0-000.jpg			2021-03-26 12:59:10		NO		IN FOCUS
169576227	https://volunteer.ala.org.au/validate/task/169576227	Valid		system	Tile_042-008-000_0-000.jpg		2021-03-26 12:59:10	2021-03-26 12:59:10		NO		IN FOCUS
169576228	https://volunteer.ala.org.au/validate/task/169576228	Valid		system	Tile_042-009-000_0-000.jpg		2021-03-26 12:22:11	2021-03-26 12:59:21		NO		IN FOCUS
169576228	https://volunteer.ala.org.au/validate/task/169576228	Valid		system	Tile_042-009-000_0-000.jpg		2021-03-26 12:59:20	2021-03-26 12:59:21		NO		IN FOCUS
169576228	https://volunteer.ala.org.au/validate/task/169576228	Valid		system	Tile_042-009-000_0-000.jpg			2021-03-26 12:59:21		NO		IN FOCUS
169576228	https://volunteer.ala.org.au/validate/task/169576228	Valid		system	Tile_042-009-000_0-000.jpg		2021-03-26 11:33:21	2021-03-26 12:59:21		NO		IN FOCUS
169576210	https://volunteer.ala.org.au/validate/task/169576210	Valid		system	Tile_041-051-000_0-000.jpg		2021-03-26 11:28:42	2021-03-26 12:59:25		NO		IN FOCUS
169576210	https://volunteer.ala.org.au/validate/task/169576210	Valid		system	Tile_041-051-000_0-000.jpg		2021-03-26 12:35:57	2021-03-26 12:59:25		NO		IN FOCUS
169576210	https://volunteer.ala.org.au/validate/task/169576210	Valid		system	Tile_041-051-000_0-000.jpg		2021-03-26 12:17:19	2021-03-26 12:59:25	1	YES	EDGE	IN FOCUS		Saccate gymnospermous pollen
169576210	https://volunteer.ala.org.au/validate/task/169576210	Valid		system	Tile_041-051-000_0-000.jpg			2021-03-26 12:59:25		NO		IN FOCUS
169576210	https://volunteer.ala.org.au/validate/task/169576210	Valid		system	Tile_041-051-000_0-000.jpg		2021-03-26 12:59:25	2021-03-26 12:59:25		NO		IN FOCUS
169576229	https://volunteer.ala.org.au/validate/task/169576229	Valid		system	Tile_042-010-000_0-000.jpg		2021-03-26 11:33:36	2021-03-26 12:59:33		NO		IN FOCUS
169576229	https://volunteer.ala.org.au/validate/task/169576229	Valid		system	Tile_042-010-000_0-000.jpg			2021-03-26 12:59:33		NO		IN FOCUS
169576229	https://volunteer.ala.org.au/validate/task/169576229	Valid		system	Tile_042-010-000_0-000.jpg		2021-03-26 12:59:33	2021-03-26 12:59:33		NO		IN FOCUS
169576229	https://volunteer.ala.org.au/validate/task/169576229	Valid		system	Tile_042-010-000_0-000.jpg		2021-03-26 12:22:24	2021-03-26 12:59:33		NO		IN FOCUS
169576230	https://volunteer.ala.org.au/validate/task/169576230	Valid		system	Tile_042-011-000_0-000.jpg		2021-03-26 11:33:56	2021-03-26 12:59:46		NO		IN FOCUS
169576230	https://volunteer.ala.org.au/validate/task/169576230	Valid		system	Tile_042-011-000_0-000.jpg			2021-03-26 12:59:46		NO		IN FOCUS
169576230	https://volunteer.ala.org.au/validate/task/169576230	Valid		system	Tile_042-011-000_0-000.jpg		2021-03-26 12:22:35	2021-03-26 12:59:46		NO		IN FOCUS
169576230	https://volunteer.ala.org.au/validate/task/169576230	Valid		system	Tile_042-011-000_0-000.jpg		2021-03-26 12:59:45	2021-03-26 12:59:46		NO		IN FOCUS
169576231	https://volunteer.ala.org.au/validate/task/169576231	Valid		system	Tile_042-012-000_0-000.jpg		2021-03-26 12:59:57	2021-03-26 12:59:57		NO		IN FOCUS
169576231	https://volunteer.ala.org.au/validate/task/169576231	Valid		system	Tile_042-012-000_0-000.jpg			2021-03-26 12:59:57		NO		IN FOCUS
169576231	https://volunteer.ala.org.au/validate/task/169576231	Valid		system	Tile_042-012-000_0-000.jpg		2021-03-26 12:22:45	2021-03-26 12:59:57		NO		IN FOCUS
169576231	https://volunteer.ala.org.au/validate/task/169576231	Valid		system	Tile_042-012-000_0-000.jpg		2021-03-26 11:34:09	2021-03-26 12:59:57		NO		IN FOCUS
169576232	https://volunteer.ala.org.au/validate/task/169576232	Valid		system	Tile_042-013-000_0-000.jpg		2021-03-26 11:34:27	2021-03-26 13:00:08		NO		IN FOCUS
169576232	https://volunteer.ala.org.au/validate/task/169576232	Valid		system	Tile_042-013-000_0-000.jpg		2021-03-26 12:23:01	2021-03-26 13:00:08		NO		IN FOCUS
169576232	https://volunteer.ala.org.au/validate/task/169576232	Valid		system	Tile_042-013-000_0-000.jpg			2021-03-26 13:00:08		NO		IN FOCUS
169576232	https://volunteer.ala.org.au/validate/task/169576232	Valid		system	Tile_042-013-000_0-000.jpg		2021-03-26 13:00:08	2021-03-26 13:00:08		NO		IN FOCUS
169576233	https://volunteer.ala.org.au/validate/task/169576233	Valid		system	Tile_042-014-000_0-000.jpg		2021-03-26 13:00:19	2021-03-26 13:00:20		NO		IN FOCUS
169576233	https://volunteer.ala.org.au/validate/task/169576233	Valid		system	Tile_042-014-000_0-000.jpg			2021-03-26 13:00:20		NO		IN FOCUS
169576233	https://volunteer.ala.org.au/validate/task/169576233	Valid		system	Tile_042-014-000_0-000.jpg		2021-03-26 12:23:29	2021-03-26 13:00:20		NO		IN FOCUS
169576233	https://volunteer.ala.org.au/validate/task/169576233	Valid		system	Tile_042-014-000_0-000.jpg		2021-03-26 11:34:42	2021-03-26 13:00:20		NO		IN FOCUS
169576234	https://volunteer.ala.org.au/validate/task/169576234	Valid		system	Tile_042-015-000_0-000.jpg		2021-03-26 11:34:54	2021-03-26 13:00:31		NO		IN FOCUS
169576234	https://volunteer.ala.org.au/validate/task/169576234	Valid		system	Tile_042-015-000_0-000.jpg		2021-03-26 12:23:39	2021-03-26 13:00:31		NO		IN FOCUS
169576234	https://volunteer.ala.org.au/validate/task/169576234	Valid		system	Tile_042-015-000_0-000.jpg			2021-03-26 13:00:31		NO		IN FOCUS
169576234	https://volunteer.ala.org.au/validate/task/169576234	Valid		system	Tile_042-015-000_0-000.jpg		2021-03-26 13:00:31	2021-03-26 13:00:31		NO		IN FOCUS
169576235	https://volunteer.ala.org.au/validate/task/169576235	Valid		system	Tile_042-016-000_0-000.jpg			2021-03-26 13:00:48		NO		IN FOCUS
169576235	https://volunteer.ala.org.au/validate/task/169576235	Valid		system	Tile_042-016-000_0-000.jpg		2021-03-26 12:24:14	2021-03-26 13:00:48		NO		IN FOCUS
169576235	https://volunteer.ala.org.au/validate/task/169576235	Valid		system	Tile_042-016-000_0-000.jpg		2021-03-26 13:00:48	2021-03-26 13:00:48		NO		IN FOCUS
169576235	https://volunteer.ala.org.au/validate/task/169576235	Valid		system	Tile_042-016-000_0-000.jpg		2021-03-26 11:35:14	2021-03-26 13:00:48		NO		IN FOCUS
169576238	https://volunteer.ala.org.au/validate/task/169576238	Valid		system	Tile_042-019-000_0-000.jpg		2021-03-26 12:29:06	2021-03-26 13:04:10		NO		IN FOCUS
169576238	https://volunteer.ala.org.au/validate/task/169576238	Valid		system	Tile_042-019-000_0-000.jpg			2021-03-26 13:04:10		NO		IN FOCUS
169576238	https://volunteer.ala.org.au/validate/task/169576238	Valid		system	Tile_042-019-000_0-000.jpg		2021-03-26 11:35:47	2021-03-26 13:04:10		NO		IN FOCUS
169576238	https://volunteer.ala.org.au/validate/task/169576238	Valid		system	Tile_042-019-000_0-000.jpg		2021-03-26 13:04:10	2021-03-26 13:04:10		NO		IN FOCUS
169576239	https://volunteer.ala.org.au/validate/task/169576239	Valid		system	Tile_042-020-000_0-000.jpg			2021-03-26 13:04:21		NO		IN FOCUS
169576239	https://volunteer.ala.org.au/validate/task/169576239	Valid		system	Tile_042-020-000_0-000.jpg		2021-03-26 13:04:21	2021-03-26 13:04:21		NO		IN FOCUS
169576239	https://volunteer.ala.org.au/validate/task/169576239	Valid		system	Tile_042-020-000_0-000.jpg		2021-03-26 11:36:01	2021-03-26 13:04:21		NO		IN FOCUS
169576239	https://volunteer.ala.org.au/validate/task/169576239	Valid		system	Tile_042-020-000_0-000.jpg		2021-03-26 12:29:16	2021-03-26 13:04:21		NO		IN FOCUS
169576240	https://volunteer.ala.org.au/validate/task/169576240	Valid		system	Tile_042-021-000_0-000.jpg			2021-03-26 13:04:33		NO		IN FOCUS
169576240	https://volunteer.ala.org.au/validate/task/169576240	Valid		system	Tile_042-021-000_0-000.jpg		2021-03-26 11:36:13	2021-03-26 13:04:33		NO		IN FOCUS
169576240	https://volunteer.ala.org.au/validate/task/169576240	Valid		system	Tile_042-021-000_0-000.jpg		2021-03-26 13:04:33	2021-03-26 13:04:33		NO		IN FOCUS
169576240	https://volunteer.ala.org.au/validate/task/169576240	Valid		system	Tile_042-021-000_0-000.jpg		2021-03-26 12:29:29	2021-03-26 13:04:33		NO		IN FOCUS
169576241	https://volunteer.ala.org.au/validate/task/169576241	Valid		system	Tile_042-022-000_0-000.jpg		2021-03-26 13:04:44	2021-03-26 13:04:44		NO		IN FOCUS
169576241	https://volunteer.ala.org.au/validate/task/169576241	Valid		system	Tile_042-022-000_0-000.jpg			2021-03-26 13:04:44		NO		IN FOCUS
169576241	https://volunteer.ala.org.au/validate/task/169576241	Valid		system	Tile_042-022-000_0-000.jpg		2021-03-26 12:29:38	2021-03-26 13:04:44		NO		IN FOCUS
169576241	https://volunteer.ala.org.au/validate/task/169576241	Valid		system	Tile_042-022-000_0-000.jpg		2021-03-26 11:36:26	2021-03-26 13:04:44		NO		IN FOCUS
169576242	https://volunteer.ala.org.au/validate/task/169576242	Valid		system	Tile_042-023-000_0-000.jpg			2021-03-26 13:04:55		NO		IN FOCUS
169576242	https://volunteer.ala.org.au/validate/task/169576242	Valid		system	Tile_042-023-000_0-000.jpg		2021-03-26 13:04:55	2021-03-26 13:04:55		NO		IN FOCUS
169576242	https://volunteer.ala.org.au/validate/task/169576242	Valid		system	Tile_042-023-000_0-000.jpg		2021-03-26 12:29:49	2021-03-26 13:04:55		NO		IN FOCUS
169576242	https://volunteer.ala.org.au/validate/task/169576242	Valid		system	Tile_042-023-000_0-000.jpg		2021-03-26 11:36:39	2021-03-26 13:04:55		NO		IN FOCUS
169576243	https://volunteer.ala.org.au/validate/task/169576243	Valid		system	Tile_042-024-000_0-000.jpg		2021-03-26 11:36:52	2021-03-26 13:05:07		NO		IN FOCUS
169576243	https://volunteer.ala.org.au/validate/task/169576243	Valid		system	Tile_042-024-000_0-000.jpg		2021-03-26 12:29:59	2021-03-26 13:05:07		NO		IN FOCUS
169576243	https://volunteer.ala.org.au/validate/task/169576243	Valid		system	Tile_042-024-000_0-000.jpg			2021-03-26 13:05:07		NO		IN FOCUS
169576243	https://volunteer.ala.org.au/validate/task/169576243	Valid		system	Tile_042-024-000_0-000.jpg		2021-03-26 13:05:07	2021-03-26 13:05:07		NO		IN FOCUS
169576244	https://volunteer.ala.org.au/validate/task/169576244	Valid		system	Tile_042-025-000_0-000.jpg		2021-03-26 13:05:19	2021-03-26 13:05:19		NO		IN FOCUS
169576244	https://volunteer.ala.org.au/validate/task/169576244	Valid		system	Tile_042-025-000_0-000.jpg			2021-03-26 13:05:19		NO		IN FOCUS
169576244	https://volunteer.ala.org.au/validate/task/169576244	Valid		system	Tile_042-025-000_0-000.jpg		2021-03-26 11:37:04	2021-03-26 13:05:19		NO		IN FOCUS
169576244	https://volunteer.ala.org.au/validate/task/169576244	Valid		system	Tile_042-025-000_0-000.jpg		2021-03-26 12:30:11	2021-03-26 13:05:19		NO		IN FOCUS
169576245	https://volunteer.ala.org.au/validate/task/169576245	Valid		system	Tile_042-026-000_0-000.jpg		2021-03-26 13:05:30	2021-03-26 13:05:30		NO		IN FOCUS
169576245	https://volunteer.ala.org.au/validate/task/169576245	Valid		system	Tile_042-026-000_0-000.jpg		2021-03-26 13:00:02	2021-03-26 13:05:30		NO		IN FOCUS
169576245	https://volunteer.ala.org.au/validate/task/169576245	Valid		system	Tile_042-026-000_0-000.jpg			2021-03-26 13:05:30		NO		IN FOCUS
169576245	https://volunteer.ala.org.au/validate/task/169576245	Valid		system	Tile_042-026-000_0-000.jpg		2021-03-26 11:37:28	2021-03-26 13:05:30		NO		IN FOCUS
169576248	https://volunteer.ala.org.au/validate/task/169576248	Valid		system	Tile_042-029-000_0-000.jpg		2021-03-26 13:01:04	2021-03-26 13:06:13		NO		IN FOCUS
169576248	https://volunteer.ala.org.au/validate/task/169576248	Valid		system	Tile_042-029-000_0-000.jpg		2021-03-26 11:38:16	2021-03-26 13:06:13		NO		IN FOCUS
169576248	https://volunteer.ala.org.au/validate/task/169576248	Valid		system	Tile_042-029-000_0-000.jpg			2021-03-26 13:06:13		NO		IN FOCUS
169576248	https://volunteer.ala.org.au/validate/task/169576248	Valid		system	Tile_042-029-000_0-000.jpg		2021-03-26 13:06:13	2021-03-26 13:06:13		NO		IN FOCUS
169576249	https://volunteer.ala.org.au/validate/task/169576249	Valid		system	Tile_042-030-000_0-000.jpg		2021-03-26 13:06:24	2021-03-26 13:06:24		NO		IN FOCUS
169576249	https://volunteer.ala.org.au/validate/task/169576249	Valid		system	Tile_042-030-000_0-000.jpg			2021-03-26 13:06:24		NO		IN FOCUS
169576249	https://volunteer.ala.org.au/validate/task/169576249	Valid		system	Tile_042-030-000_0-000.jpg		2021-03-26 13:01:15	2021-03-26 13:06:24		NO		IN FOCUS
169576249	https://volunteer.ala.org.au/validate/task/169576249	Valid		system	Tile_042-030-000_0-000.jpg		2021-03-26 11:39:24	2021-03-26 13:06:24		NO		IN FOCUS
169576250	https://volunteer.ala.org.au/validate/task/169576250	Valid		system	Tile_042-031-000_0-000.jpg		2021-03-26 13:01:24	2021-03-26 13:06:40		NO		IN FOCUS
169576250	https://volunteer.ala.org.au/validate/task/169576250	Valid		system	Tile_042-031-000_0-000.jpg			2021-03-26 13:06:40		NO		IN FOCUS
169576250	https://volunteer.ala.org.au/validate/task/169576250	Valid		system	Tile_042-031-000_0-000.jpg		2021-03-26 13:06:40	2021-03-26 13:06:40		NO		IN FOCUS
169576250	https://volunteer.ala.org.au/validate/task/169576250	Valid		system	Tile_042-031-000_0-000.jpg		2021-03-26 11:39:37	2021-03-26 13:06:40		NO		IN FOCUS
169576251	https://volunteer.ala.org.au/validate/task/169576251	Valid		system	Tile_042-032-000_0-000.jpg		2021-03-26 13:01:36	2021-03-26 13:06:52		NO		IN FOCUS
169576251	https://volunteer.ala.org.au/validate/task/169576251	Valid		system	Tile_042-032-000_0-000.jpg		2021-03-26 11:39:50	2021-03-26 13:06:52		NO		IN FOCUS
169576251	https://volunteer.ala.org.au/validate/task/169576251	Valid		system	Tile_042-032-000_0-000.jpg			2021-03-26 13:06:52		NO		IN FOCUS
169576251	https://volunteer.ala.org.au/validate/task/169576251	Valid		system	Tile_042-032-000_0-000.jpg		2021-03-26 13:06:52	2021-03-26 13:06:52		NO		IN FOCUS
169576252	https://volunteer.ala.org.au/validate/task/169576252	Valid		system	Tile_042-033-000_0-000.jpg		2021-03-26 13:07:02	2021-03-26 13:07:02		NO		IN FOCUS
169576252	https://volunteer.ala.org.au/validate/task/169576252	Valid		system	Tile_042-033-000_0-000.jpg			2021-03-26 13:07:02		NO		IN FOCUS
169576252	https://volunteer.ala.org.au/validate/task/169576252	Valid		system	Tile_042-033-000_0-000.jpg		2021-03-26 11:40:01	2021-03-26 13:07:02		NO		IN FOCUS
169576252	https://volunteer.ala.org.au/validate/task/169576252	Valid		system	Tile_042-033-000_0-000.jpg		2021-03-26 13:02:06	2021-03-26 13:07:02		NO		IN FOCUS
169576253	https://volunteer.ala.org.au/validate/task/169576253	Valid		system	Tile_042-034-000_0-000.jpg		2021-03-26 13:02:17	2021-03-26 13:07:17		NO		IN FOCUS
169576253	https://volunteer.ala.org.au/validate/task/169576253	Valid		system	Tile_042-034-000_0-000.jpg		2021-03-26 11:40:14	2021-03-26 13:07:17		NO		IN FOCUS
169576253	https://volunteer.ala.org.au/validate/task/169576253	Valid		system	Tile_042-034-000_0-000.jpg			2021-03-26 13:07:17		NO		IN FOCUS
169576253	https://volunteer.ala.org.au/validate/task/169576253	Valid		system	Tile_042-034-000_0-000.jpg		2021-03-26 13:07:17	2021-03-26 13:07:17		NO		IN FOCUS
169576254	https://volunteer.ala.org.au/validate/task/169576254	Valid		system	Tile_042-035-000_0-000.jpg		2021-03-26 13:07:37	2021-03-26 13:07:37		NO		IN FOCUS
169576254	https://volunteer.ala.org.au/validate/task/169576254	Valid		system	Tile_042-035-000_0-000.jpg			2021-03-26 13:07:37		NO		IN FOCUS
169576254	https://volunteer.ala.org.au/validate/task/169576254	Valid		system	Tile_042-035-000_0-000.jpg		2021-03-26 11:40:26	2021-03-26 13:07:37		NO		IN FOCUS
169576254	https://volunteer.ala.org.au/validate/task/169576254	Valid		system	Tile_042-035-000_0-000.jpg		2021-03-26 13:02:27	2021-03-26 13:07:37		NO		IN FOCUS
169576256	https://volunteer.ala.org.au/validate/task/169576256	Valid		system	Tile_042-037-000_0-000.jpg		2021-03-26 13:08:28	2021-03-26 13:08:28		NO		IN FOCUS
169576256	https://volunteer.ala.org.au/validate/task/169576256	Valid		system	Tile_042-037-000_0-000.jpg			2021-03-26 13:08:28		NO		IN FOCUS
169576256	https://volunteer.ala.org.au/validate/task/169576256	Valid		system	Tile_042-037-000_0-000.jpg		2021-03-26 13:02:50	2021-03-26 13:08:28		NO		IN FOCUS
169576256	https://volunteer.ala.org.au/validate/task/169576256	Valid		system	Tile_042-037-000_0-000.jpg		2021-03-26 11:41:06	2021-03-26 13:08:28		NO		IN FOCUS
169576258	https://volunteer.ala.org.au/validate/task/169576258	Valid		system	Tile_042-039-000_0-000.jpg		2021-03-26 11:41:35	2021-03-26 13:08:49		NO		IN FOCUS
169576258	https://volunteer.ala.org.au/validate/task/169576258	Valid		system	Tile_042-039-000_0-000.jpg		2021-03-26 13:03:31	2021-03-26 13:08:49		NO		IN FOCUS
169576258	https://volunteer.ala.org.au/validate/task/169576258	Valid		system	Tile_042-039-000_0-000.jpg		2021-03-26 13:08:48	2021-03-26 13:08:49		NO		IN FOCUS
169576258	https://volunteer.ala.org.au/validate/task/169576258	Valid		system	Tile_042-039-000_0-000.jpg			2021-03-26 13:08:49		NO		IN FOCUS
169576259	https://volunteer.ala.org.au/validate/task/169576259	Valid		system	Tile_042-040-000_0-000.jpg		2021-03-26 13:12:42	2021-03-26 13:12:42		NO		IN FOCUS
169576259	https://volunteer.ala.org.au/validate/task/169576259	Valid		system	Tile_042-040-000_0-000.jpg		2021-03-26 13:03:42	2021-03-26 13:12:42		NO		IN FOCUS
169576259	https://volunteer.ala.org.au/validate/task/169576259	Valid		system	Tile_042-040-000_0-000.jpg			2021-03-26 13:12:42		NO		IN FOCUS
169576259	https://volunteer.ala.org.au/validate/task/169576259	Valid		system	Tile_042-040-000_0-000.jpg		2021-03-26 11:41:47	2021-03-26 13:12:42		NO		IN FOCUS
169576260	https://volunteer.ala.org.au/validate/task/169576260	Valid		system	Tile_042-041-000_0-000.jpg		2021-03-26 11:42:00	2021-03-26 13:12:53		NO		IN FOCUS
169576260	https://volunteer.ala.org.au/validate/task/169576260	Valid		system	Tile_042-041-000_0-000.jpg		2021-03-26 13:03:50	2021-03-26 13:12:53		NO		IN FOCUS
169576260	https://volunteer.ala.org.au/validate/task/169576260	Valid		system	Tile_042-041-000_0-000.jpg			2021-03-26 13:12:53		NO		IN FOCUS
169576260	https://volunteer.ala.org.au/validate/task/169576260	Valid		system	Tile_042-041-000_0-000.jpg		2021-03-26 13:12:53	2021-03-26 13:12:53		NO		IN FOCUS
169576214	https://volunteer.ala.org.au/validate/task/169576214	Valid		system	Tile_041-055-000_0-000.jpg		2021-03-26 12:18:26	2021-03-26 13:17:01	1	YES	MIDDLE	IN FOCUS		Unknown
169576214	https://volunteer.ala.org.au/validate/task/169576214	Valid		system	Tile_041-055-000_0-000.jpg			2021-03-26 13:17:01		NO		IN FOCUS
169576214	https://volunteer.ala.org.au/validate/task/169576214	Valid		system	Tile_041-055-000_0-000.jpg		2021-03-26 12:37:09	2021-03-26 13:17:01		NO		IN FOCUS
169576214	https://volunteer.ala.org.au/validate/task/169576214	Valid		system	Tile_041-055-000_0-000.jpg		2021-03-26 11:30:16	2021-03-26 13:17:01		NO		IN FOCUS
169576214	https://volunteer.ala.org.au/validate/task/169576214	Valid		system	Tile_041-055-000_0-000.jpg		2021-03-26 13:17:00	2021-03-26 13:17:01		NO		IN FOCUS
169576218	https://volunteer.ala.org.au/validate/task/169576218	Valid		system	Tile_041-059-000_0-000.jpg		2021-03-26 13:17:43	2021-03-26 13:17:43		NO		IN FOCUS
169576218	https://volunteer.ala.org.au/validate/task/169576218	Valid		system	Tile_041-059-000_0-000.jpg		2021-03-26 11:31:07	2021-03-26 13:17:43		NO		IN FOCUS
169576218	https://volunteer.ala.org.au/validate/task/169576218	Valid		system	Tile_041-059-000_0-000.jpg		2021-03-26 12:19:39	2021-03-26 13:17:43	1	YES	MIDDLE	IN FOCUS		Myrtaceae and cupanieidite pollen
169576218	https://volunteer.ala.org.au/validate/task/169576218	Valid		system	Tile_041-059-000_0-000.jpg		2021-03-26 12:57:06	2021-03-26 13:17:43		NO		IN FOCUS
169576218	https://volunteer.ala.org.au/validate/task/169576218	Valid		system	Tile_041-059-000_0-000.jpg			2021-03-26 13:17:43		NO		IN FOCUS
169576246	https://volunteer.ala.org.au/validate/task/169576246	Valid		system	Tile_042-027-000_0-000.jpg		2021-03-26 13:00:12	2021-03-26 13:27:58		NO		IN FOCUS
169576246	https://volunteer.ala.org.au/validate/task/169576246	Valid		system	Tile_042-027-000_0-000.jpg		2021-03-26 13:05:41	2021-03-26 13:27:58		NO		IN FOCUS
169576246	https://volunteer.ala.org.au/validate/task/169576246	Valid		system	Tile_042-027-000_0-000.jpg			2021-03-26 13:27:58		NO		IN FOCUS
169576246	https://volunteer.ala.org.au/validate/task/169576246	Valid		system	Tile_042-027-000_0-000.jpg		2021-03-26 13:27:58	2021-03-26 13:27:58		NO		IN FOCUS
169576255	https://volunteer.ala.org.au/validate/task/169576255	Valid		system	Tile_042-036-000_0-000.jpg		2021-03-26 13:02:35	2021-03-26 13:38:40				IN FOCUS
169576255	https://volunteer.ala.org.au/validate/task/169576255	Valid		system	Tile_042-036-000_0-000.jpg		2021-03-26 11:40:53	2021-03-26 13:38:40		NO		IN FOCUS
169576255	https://volunteer.ala.org.au/validate/task/169576255	Valid		system	Tile_042-036-000_0-000.jpg		2021-03-26 13:08:16	2021-03-26 13:38:40		NO		IN FOCUS
169576255	https://volunteer.ala.org.au/validate/task/169576255	Valid		system	Tile_042-036-000_0-000.jpg			2021-03-26 13:38:40		NO		IN FOCUS
169576255	https://volunteer.ala.org.au/validate/task/169576255	Valid		system	Tile_042-036-000_0-000.jpg		2021-03-26 13:38:40	2021-03-26 13:38:40		NO		IN FOCUS
169576257	https://volunteer.ala.org.au/validate/task/169576257	Valid		system	Tile_042-038-000_0-000.jpg		2021-03-26 13:03:21	2021-03-26 13:39:12	1	YES	EDGE	IN FOCUS		Unknown
169576257	https://volunteer.ala.org.au/validate/task/169576257	Valid		system	Tile_042-038-000_0-000.jpg		2021-03-26 13:39:12	2021-03-26 13:39:12		NO		IN FOCUS
169576257	https://volunteer.ala.org.au/validate/task/169576257	Valid		system	Tile_042-038-000_0-000.jpg		2021-03-26 13:08:38	2021-03-26 13:39:12		NO		IN FOCUS
169576257	https://volunteer.ala.org.au/validate/task/169576257	Valid		system	Tile_042-038-000_0-000.jpg			2021-03-26 13:39:12		NO		IN FOCUS
169576257	https://volunteer.ala.org.au/validate/task/169576257	Valid		system	Tile_042-038-000_0-000.jpg		2021-03-26 11:41:23	2021-03-26 13:39:12		NO		IN FOCUS
169576261	https://volunteer.ala.org.au/validate/task/169576261	Valid		system	Tile_042-042-000_0-000.jpg		2021-03-26 13:13:05	2021-03-26 13:39:55		NO		IN FOCUS
169576261	https://volunteer.ala.org.au/validate/task/169576261	Valid		system	Tile_042-042-000_0-000.jpg		2021-03-26 13:04:01	2021-03-26 13:39:55		NO
169576261	https://volunteer.ala.org.au/validate/task/169576261	Valid		system	Tile_042-042-000_0-000.jpg		2021-03-26 13:39:55	2021-03-26 13:39:55		NO		IN FOCUS
169576261	https://volunteer.ala.org.au/validate/task/169576261	Valid		system	Tile_042-042-000_0-000.jpg		2021-03-26 11:42:13	2021-03-26 13:39:55		NO		IN FOCUS
169576261	https://volunteer.ala.org.au/validate/task/169576261	Valid		system	Tile_042-042-000_0-000.jpg			2021-03-26 13:39:55		NO		IN FOCUS
169576262	https://volunteer.ala.org.au/validate/task/169576262	Valid		system	Tile_042-043-000_0-000.jpg			2021-03-26 13:40:52		NO		IN FOCUS
169576262	https://volunteer.ala.org.au/validate/task/169576262	Valid		system	Tile_042-043-000_0-000.jpg		2021-03-26 13:40:52	2021-03-26 13:40:52		NO		IN FOCUS
169576262	https://volunteer.ala.org.au/validate/task/169576262	Valid		system	Tile_042-043-000_0-000.jpg		2021-03-26 13:13:18	2021-03-26 13:40:52		NO		IN FOCUS
169576262	https://volunteer.ala.org.au/validate/task/169576262	Valid		system	Tile_042-043-000_0-000.jpg		2021-03-26 11:42:26	2021-03-26 13:40:52		NO		IN FOCUS
169576263	https://volunteer.ala.org.au/validate/task/169576263	Valid		system	Tile_042-044-000_0-000.jpg		2021-03-26 13:13:29	2021-03-26 13:41:24		NO		IN FOCUS
169576263	https://volunteer.ala.org.au/validate/task/169576263	Valid		system	Tile_042-044-000_0-000.jpg		2021-03-26 11:42:39	2021-03-26 13:41:24		NO		IN FOCUS
169576263	https://volunteer.ala.org.au/validate/task/169576263	Valid		system	Tile_042-044-000_0-000.jpg		2021-03-26 13:41:23	2021-03-26 13:41:24		NO		IN FOCUS
169576263	https://volunteer.ala.org.au/validate/task/169576263	Valid		system	Tile_042-044-000_0-000.jpg			2021-03-26 13:41:24		NO		IN FOCUS
169576264	https://volunteer.ala.org.au/validate/task/169576264	Valid		system	Tile_042-045-000_0-000.jpg		2021-03-26 13:41:47	2021-03-26 13:41:48		NO		IN FOCUS
169576264	https://volunteer.ala.org.au/validate/task/169576264	Valid		system	Tile_042-045-000_0-000.jpg			2021-03-26 13:41:48		NO		IN FOCUS
169576264	https://volunteer.ala.org.au/validate/task/169576264	Valid		system	Tile_042-045-000_0-000.jpg		2021-03-26 11:42:55	2021-03-26 13:41:48		NO		IN FOCUS
169576264	https://volunteer.ala.org.au/validate/task/169576264	Valid		system	Tile_042-045-000_0-000.jpg		2021-03-26 13:14:24	2021-03-26 13:41:48		NO		IN FOCUS
169576265	https://volunteer.ala.org.au/validate/task/169576265	Valid		system	Tile_042-046-000_0-000.jpg		2021-03-26 11:43:08	2021-03-26 13:42:20		NO		IN FOCUS
169576265	https://volunteer.ala.org.au/validate/task/169576265	Valid		system	Tile_042-046-000_0-000.jpg		2021-03-26 13:14:36	2021-03-26 13:42:20		NO		IN FOCUS
169576265	https://volunteer.ala.org.au/validate/task/169576265	Valid		system	Tile_042-046-000_0-000.jpg		2021-03-26 13:42:20	2021-03-26 13:42:20		NO		IN FOCUS
169576265	https://volunteer.ala.org.au/validate/task/169576265	Valid		system	Tile_042-046-000_0-000.jpg			2021-03-26 13:42:20		NO		IN FOCUS
169576266	https://volunteer.ala.org.au/validate/task/169576266	Valid		system	Tile_042-047-000_0-000.jpg			2021-03-26 13:48:04		NO		IN FOCUS
169576266	https://volunteer.ala.org.au/validate/task/169576266	Valid		system	Tile_042-047-000_0-000.jpg		2021-03-26 13:48:04	2021-03-26 13:48:04		NO		IN FOCUS
169576266	https://volunteer.ala.org.au/validate/task/169576266	Valid		system	Tile_042-047-000_0-000.jpg		2021-03-26 11:43:25	2021-03-26 13:48:04		NO		IN FOCUS
169576266	https://volunteer.ala.org.au/validate/task/169576266	Valid		system	Tile_042-047-000_0-000.jpg		2021-03-26 13:14:50	2021-03-26 13:48:04		NO		IN FOCUS
169576267	https://volunteer.ala.org.au/validate/task/169576267	Valid		system	Tile_042-048-000_0-000.jpg			2021-03-26 13:48:33		NO		IN FOCUS
169576267	https://volunteer.ala.org.au/validate/task/169576267	Valid		system	Tile_042-048-000_0-000.jpg		2021-03-26 13:48:33	2021-03-26 13:48:33		NO		IN FOCUS
169576267	https://volunteer.ala.org.au/validate/task/169576267	Valid		system	Tile_042-048-000_0-000.jpg		2021-03-26 11:43:37	2021-03-26 13:48:33		NO		IN FOCUS
169576267	https://volunteer.ala.org.au/validate/task/169576267	Valid		system	Tile_042-048-000_0-000.jpg		2021-03-26 13:15:19	2021-03-26 13:48:33		NO		IN FOCUS
169576269	https://volunteer.ala.org.au/validate/task/169576269	Valid		system	Tile_042-050-000_0-000.jpg		2021-03-26 11:44:11	2021-03-26 13:50:11		NO		IN FOCUS
169576269	https://volunteer.ala.org.au/validate/task/169576269	Valid		system	Tile_042-050-000_0-000.jpg			2021-03-26 13:50:11		NO		IN FOCUS
169576269	https://volunteer.ala.org.au/validate/task/169576269	Valid		system	Tile_042-050-000_0-000.jpg		2021-03-26 13:50:10	2021-03-26 13:50:11		NO		IN FOCUS
169576269	https://volunteer.ala.org.au/validate/task/169576269	Valid		system	Tile_042-050-000_0-000.jpg		2021-03-26 13:15:54	2021-03-26 13:50:11		NO		IN FOCUS
169576270	https://volunteer.ala.org.au/validate/task/169576270	Valid		system	Tile_042-051-000_0-000.jpg			2021-03-26 13:50:41		NO		IN FOCUS
169576270	https://volunteer.ala.org.au/validate/task/169576270	Valid		system	Tile_042-051-000_0-000.jpg		2021-03-26 13:50:41	2021-03-26 13:50:41		NO		IN FOCUS
169576270	https://volunteer.ala.org.au/validate/task/169576270	Valid		system	Tile_042-051-000_0-000.jpg		2021-03-26 11:44:23	2021-03-26 13:50:41		NO		IN FOCUS
169576270	https://volunteer.ala.org.au/validate/task/169576270	Valid		system	Tile_042-051-000_0-000.jpg		2021-03-26 13:16:06	2021-03-26 13:50:41		NO		IN FOCUS
169576271	https://volunteer.ala.org.au/validate/task/169576271	Valid		system	Tile_042-052-000_0-000.jpg		2021-03-26 13:16:18	2021-03-26 13:51:04		NO		IN FOCUS
169576271	https://volunteer.ala.org.au/validate/task/169576271	Valid		system	Tile_042-052-000_0-000.jpg			2021-03-26 13:51:04		NO		IN FOCUS
169576271	https://volunteer.ala.org.au/validate/task/169576271	Valid		system	Tile_042-052-000_0-000.jpg		2021-03-26 13:51:04	2021-03-26 13:51:04		NO		IN FOCUS
169576271	https://volunteer.ala.org.au/validate/task/169576271	Valid		system	Tile_042-052-000_0-000.jpg		2021-03-26 11:44:44	2021-03-26 13:51:04		NO		IN FOCUS
169576272	https://volunteer.ala.org.au/validate/task/169576272	Valid		system	Tile_042-053-000_0-000.jpg		2021-03-26 11:44:58	2021-03-26 13:51:24		NO		IN FOCUS
169576272	https://volunteer.ala.org.au/validate/task/169576272	Valid		system	Tile_042-053-000_0-000.jpg		2021-03-26 13:51:23	2021-03-26 13:51:24		NO		IN FOCUS
169576272	https://volunteer.ala.org.au/validate/task/169576272	Valid		system	Tile_042-053-000_0-000.jpg			2021-03-26 13:51:24		NO		IN FOCUS
169576272	https://volunteer.ala.org.au/validate/task/169576272	Valid		system	Tile_042-053-000_0-000.jpg		2021-03-26 13:16:30	2021-03-26 13:51:24		NO		IN FOCUS
169576273	https://volunteer.ala.org.au/validate/task/169576273	Valid		system	Tile_042-054-000_0-000.jpg			2021-03-26 13:57:46		NO		IN FOCUS
169576273	https://volunteer.ala.org.au/validate/task/169576273	Valid		system	Tile_042-054-000_0-000.jpg		2021-03-26 13:16:41	2021-03-26 13:57:46		NO		IN FOCUS
169576273	https://volunteer.ala.org.au/validate/task/169576273	Valid		system	Tile_042-054-000_0-000.jpg		2021-03-26 13:57:45	2021-03-26 13:57:46		NO		IN FOCUS
169576273	https://volunteer.ala.org.au/validate/task/169576273	Valid		system	Tile_042-054-000_0-000.jpg		2021-03-26 11:45:10	2021-03-26 13:57:46		NO		IN FOCUS
169576275	https://volunteer.ala.org.au/validate/task/169576275	Valid		system	Tile_042-056-000_0-000.jpg		2021-03-26 13:17:10	2021-03-26 13:58:40		NO		IN FOCUS
169576275	https://volunteer.ala.org.au/validate/task/169576275	Valid		system	Tile_042-056-000_0-000.jpg			2021-03-26 13:58:40		NO		IN FOCUS
169576275	https://volunteer.ala.org.au/validate/task/169576275	Valid		system	Tile_042-056-000_0-000.jpg		2021-03-26 13:58:40	2021-03-26 13:58:40		NO		IN FOCUS
169576275	https://volunteer.ala.org.au/validate/task/169576275	Valid		system	Tile_042-056-000_0-000.jpg		2021-03-26 11:45:32	2021-03-26 13:58:40		NO		IN FOCUS
169576276	https://volunteer.ala.org.au/validate/task/169576276	Valid		system	Tile_042-057-000_0-000.jpg		2021-03-26 11:45:47	2021-03-26 13:59:11		NO		IN FOCUS
169576276	https://volunteer.ala.org.au/validate/task/169576276	Valid		system	Tile_042-057-000_0-000.jpg			2021-03-26 13:59:11		NO		IN FOCUS
169576276	https://volunteer.ala.org.au/validate/task/169576276	Valid		system	Tile_042-057-000_0-000.jpg		2021-03-26 13:17:23	2021-03-26 13:59:11		NO		IN FOCUS
169576276	https://volunteer.ala.org.au/validate/task/169576276	Valid		system	Tile_042-057-000_0-000.jpg		2021-03-26 13:59:10	2021-03-26 13:59:11		NO		IN FOCUS
169576277	https://volunteer.ala.org.au/validate/task/169576277	Valid		system	Tile_042-058-000_0-000.jpg		2021-03-26 13:59:41	2021-03-26 13:59:42		NO		IN FOCUS
169576277	https://volunteer.ala.org.au/validate/task/169576277	Valid		system	Tile_042-058-000_0-000.jpg			2021-03-26 13:59:42		NO		IN FOCUS
169576277	https://volunteer.ala.org.au/validate/task/169576277	Valid		system	Tile_042-058-000_0-000.jpg		2021-03-26 11:45:59	2021-03-26 13:59:42		NO		IN FOCUS
169576277	https://volunteer.ala.org.au/validate/task/169576277	Valid		system	Tile_042-058-000_0-000.jpg		2021-03-26 13:17:34	2021-03-26 13:59:42		NO		IN FOCUS
169576278	https://volunteer.ala.org.au/validate/task/169576278	Valid		system	Tile_042-059-000_0-000.jpg		2021-03-26 14:00:10	2021-03-26 14:00:10		NO		IN FOCUS
169576278	https://volunteer.ala.org.au/validate/task/169576278	Valid		system	Tile_042-059-000_0-000.jpg		2021-03-26 13:17:50	2021-03-26 14:00:10		NO		IN FOCUS
169576278	https://volunteer.ala.org.au/validate/task/169576278	Valid		system	Tile_042-059-000_0-000.jpg			2021-03-26 14:00:10		NO		IN FOCUS
169576278	https://volunteer.ala.org.au/validate/task/169576278	Valid		system	Tile_042-059-000_0-000.jpg		2021-03-26 11:46:14	2021-03-26 14:00:10		NO		IN FOCUS
169576280	https://volunteer.ala.org.au/validate/task/169576280	Valid		system	Tile_043-001-000_0-000.jpg			2021-03-26 14:01:54		NO		IN FOCUS
169576280	https://volunteer.ala.org.au/validate/task/169576280	Valid		system	Tile_043-001-000_0-000.jpg		2021-03-26 13:18:28	2021-03-26 14:01:54		NO		IN FOCUS
169576280	https://volunteer.ala.org.au/validate/task/169576280	Valid		system	Tile_043-001-000_0-000.jpg		2021-03-26 14:01:54	2021-03-26 14:01:54		NO		IN FOCUS
169576280	https://volunteer.ala.org.au/validate/task/169576280	Valid		system	Tile_043-001-000_0-000.jpg		2021-03-26 11:46:38	2021-03-26 14:01:54		NO		IN FOCUS
169576281	https://volunteer.ala.org.au/validate/task/169576281	Valid		system	Tile_043-002-000_0-000.jpg		2021-03-26 14:02:16	2021-03-26 14:02:16		NO		IN FOCUS
169576281	https://volunteer.ala.org.au/validate/task/169576281	Valid		system	Tile_043-002-000_0-000.jpg			2021-03-26 14:02:16		NO		IN FOCUS
169576281	https://volunteer.ala.org.au/validate/task/169576281	Valid		system	Tile_043-002-000_0-000.jpg		2021-03-26 13:18:42	2021-03-26 14:02:16		NO		IN FOCUS
169576281	https://volunteer.ala.org.au/validate/task/169576281	Valid		system	Tile_043-002-000_0-000.jpg		2021-03-26 11:46:52	2021-03-26 14:02:16		NO		IN FOCUS
169576282	https://volunteer.ala.org.au/validate/task/169576282	Valid		system	Tile_043-003-000_0-000.jpg		2021-03-26 11:47:07	2021-03-26 14:02:50		NO		IN FOCUS
169576282	https://volunteer.ala.org.au/validate/task/169576282	Valid		system	Tile_043-003-000_0-000.jpg		2021-03-26 13:18:56	2021-03-26 14:02:50		NO		IN FOCUS
169576282	https://volunteer.ala.org.au/validate/task/169576282	Valid		system	Tile_043-003-000_0-000.jpg			2021-03-26 14:02:50		NO		IN FOCUS
169576282	https://volunteer.ala.org.au/validate/task/169576282	Valid		system	Tile_043-003-000_0-000.jpg		2021-03-26 14:02:50	2021-03-26 14:02:50		NO		IN FOCUS
169576283	https://volunteer.ala.org.au/validate/task/169576283	Valid		system	Tile_043-004-000_0-000.jpg		2021-03-26 14:03:25	2021-03-26 14:03:25		NO		IN FOCUS
169576283	https://volunteer.ala.org.au/validate/task/169576283	Valid		system	Tile_043-004-000_0-000.jpg		2021-03-26 13:19:12	2021-03-26 14:03:25		NO		IN FOCUS
169576283	https://volunteer.ala.org.au/validate/task/169576283	Valid		system	Tile_043-004-000_0-000.jpg			2021-03-26 14:03:25		NO		IN FOCUS
169576283	https://volunteer.ala.org.au/validate/task/169576283	Valid		system	Tile_043-004-000_0-000.jpg		2021-03-26 11:47:19	2021-03-26 14:03:25		NO		IN FOCUS
169576268	https://volunteer.ala.org.au/validate/task/169576268	Valid		system	Tile_042-049-000_0-000.jpg		2021-03-26 13:15:33	2021-03-26 14:04:41		NO		IN FOCUS
169576268	https://volunteer.ala.org.au/validate/task/169576268	Valid		system	Tile_042-049-000_0-000.jpg		2021-03-26 14:04:41	2021-03-26 14:04:41		NO		IN FOCUS
169576268	https://volunteer.ala.org.au/validate/task/169576268	Valid		system	Tile_042-049-000_0-000.jpg			2021-03-26 14:04:41		NO		IN FOCUS
169576268	https://volunteer.ala.org.au/validate/task/169576268	Valid		system	Tile_042-049-000_0-000.jpg		2021-03-26 11:43:54	2021-03-26 14:04:41		NO		IN FOCUS
169576274	https://volunteer.ala.org.au/validate/task/169576274	Valid		system	Tile_042-055-000_0-000.jpg		2021-03-26 13:16:53	2021-03-26 14:04:51		NO		IN FOCUS
169576274	https://volunteer.ala.org.au/validate/task/169576274	Valid		system	Tile_042-055-000_0-000.jpg			2021-03-26 14:04:51		NO		IN FOCUS
169576274	https://volunteer.ala.org.au/validate/task/169576274	Valid		system	Tile_042-055-000_0-000.jpg		2021-03-26 14:04:51	2021-03-26 14:04:51		NO		IN FOCUS
169576274	https://volunteer.ala.org.au/validate/task/169576274	Valid		system	Tile_042-055-000_0-000.jpg		2021-03-26 13:58:17	2021-03-26 14:04:51		NO		IN FOCUS
169576284	https://volunteer.ala.org.au/validate/task/169576284	Valid		system	Tile_043-005-000_0-000.jpg		2021-03-26 13:19:22	2021-03-26 14:06:22		NO		IN FOCUS
169576284	https://volunteer.ala.org.au/validate/task/169576284	Valid		system	Tile_043-005-000_0-000.jpg		2021-03-26 11:47:36	2021-03-26 14:06:22		NO		IN FOCUS
169576284	https://volunteer.ala.org.au/validate/task/169576284	Valid		system	Tile_043-005-000_0-000.jpg			2021-03-26 14:06:22		NO		IN FOCUS
169576284	https://volunteer.ala.org.au/validate/task/169576284	Valid		system	Tile_043-005-000_0-000.jpg		2021-03-26 14:06:22	2021-03-26 14:06:22		NO		IN FOCUS
169576285	https://volunteer.ala.org.au/validate/task/169576285	Valid		system	Tile_043-006-000_0-000.jpg			2021-03-26 14:06:50		NO		IN FOCUS
169576285	https://volunteer.ala.org.au/validate/task/169576285	Valid		system	Tile_043-006-000_0-000.jpg		2021-03-26 14:06:49	2021-03-26 14:06:50		NO		IN FOCUS
169576285	https://volunteer.ala.org.au/validate/task/169576285	Valid		system	Tile_043-006-000_0-000.jpg		2021-03-26 11:47:50	2021-03-26 14:06:50		NO		IN FOCUS
169576285	https://volunteer.ala.org.au/validate/task/169576285	Valid		system	Tile_043-006-000_0-000.jpg		2021-03-26 13:19:35	2021-03-26 14:06:50		NO		IN FOCUS
169576279	https://volunteer.ala.org.au/validate/task/169576279	Valid		system	Tile_042-060-000_0-000.jpg		2021-03-26 11:46:27	2021-03-26 14:07:19		NO		IN FOCUS
169576279	https://volunteer.ala.org.au/validate/task/169576279	Valid		system	Tile_042-060-000_0-000.jpg		2021-03-26 14:07:18	2021-03-26 14:07:19		NO		IN FOCUS
169576279	https://volunteer.ala.org.au/validate/task/169576279	Valid		system	Tile_042-060-000_0-000.jpg			2021-03-26 14:07:19		NO		IN FOCUS
169576279	https://volunteer.ala.org.au/validate/task/169576279	Valid		system	Tile_042-060-000_0-000.jpg		2021-03-26 13:18:11	2021-03-26 14:07:19		NO		IN FOCUS
169576286	https://volunteer.ala.org.au/validate/task/169576286	Valid		system	Tile_043-007-000_0-000.jpg		2021-03-26 13:19:51	2021-03-26 14:07:31		NO		IN FOCUS
169576286	https://volunteer.ala.org.au/validate/task/169576286	Valid		system	Tile_043-007-000_0-000.jpg		2021-03-26 11:48:04	2021-03-26 14:07:31		NO		IN FOCUS
169576286	https://volunteer.ala.org.au/validate/task/169576286	Valid		system	Tile_043-007-000_0-000.jpg		2021-03-26 14:07:30	2021-03-26 14:07:31		NO		IN FOCUS
169576286	https://volunteer.ala.org.au/validate/task/169576286	Valid		system	Tile_043-007-000_0-000.jpg			2021-03-26 14:07:31		NO		IN FOCUS
169576287	https://volunteer.ala.org.au/validate/task/169576287	Valid		system	Tile_043-008-000_0-000.jpg		2021-03-26 14:07:41	2021-03-26 14:07:42		NO		IN FOCUS
169576287	https://volunteer.ala.org.au/validate/task/169576287	Valid		system	Tile_043-008-000_0-000.jpg			2021-03-26 14:07:42		NO		IN FOCUS
169576287	https://volunteer.ala.org.au/validate/task/169576287	Valid		system	Tile_043-008-000_0-000.jpg		2021-03-26 11:48:15	2021-03-26 14:07:42		NO		IN FOCUS
169576287	https://volunteer.ala.org.au/validate/task/169576287	Valid		system	Tile_043-008-000_0-000.jpg		2021-03-26 13:20:11	2021-03-26 14:07:42		NO		IN FOCUS
169576288	https://volunteer.ala.org.au/validate/task/169576288	Valid		system	Tile_043-009-000_0-000.jpg		2021-03-26 13:20:24	2021-03-26 14:08:25		NO		IN FOCUS
169576288	https://volunteer.ala.org.au/validate/task/169576288	Valid		system	Tile_043-009-000_0-000.jpg		2021-03-26 14:08:24	2021-03-26 14:08:25		NO		IN FOCUS
169576288	https://volunteer.ala.org.au/validate/task/169576288	Valid		system	Tile_043-009-000_0-000.jpg			2021-03-26 14:08:25		NO		IN FOCUS
169576288	https://volunteer.ala.org.au/validate/task/169576288	Valid		system	Tile_043-009-000_0-000.jpg		2021-03-26 11:48:43	2021-03-26 14:08:25		NO		IN FOCUS
169576289	https://volunteer.ala.org.au/validate/task/169576289	Valid		system	Tile_043-010-000_0-000.jpg		2021-03-26 11:48:55	2021-03-26 14:08:54		NO		IN FOCUS
169576289	https://volunteer.ala.org.au/validate/task/169576289	Valid		system	Tile_043-010-000_0-000.jpg		2021-03-26 13:20:41	2021-03-26 14:08:54		NO		IN FOCUS
169576289	https://volunteer.ala.org.au/validate/task/169576289	Valid		system	Tile_043-010-000_0-000.jpg		2021-03-26 14:08:54	2021-03-26 14:08:54		NO		IN FOCUS
169576289	https://volunteer.ala.org.au/validate/task/169576289	Valid		system	Tile_043-010-000_0-000.jpg			2021-03-26 14:08:54		NO		IN FOCUS
169576290	https://volunteer.ala.org.au/validate/task/169576290	Valid		system	Tile_043-011-000_0-000.jpg		2021-03-26 14:09:06	2021-03-26 14:09:07		NO		IN FOCUS
169576290	https://volunteer.ala.org.au/validate/task/169576290	Valid		system	Tile_043-011-000_0-000.jpg		2021-03-26 14:09:27	2021-03-26 14:09:07		NO		IN FOCUS
169576290	https://volunteer.ala.org.au/validate/task/169576290	Valid		system	Tile_043-011-000_0-000.jpg			2021-03-26 14:09:07		NO		IN FOCUS
169576290	https://volunteer.ala.org.au/validate/task/169576290	Valid		system	Tile_043-011-000_0-000.jpg		2021-03-26 13:20:54	2021-03-26 14:09:07		NO		IN FOCUS
169576290	https://volunteer.ala.org.au/validate/task/169576290	Valid		system	Tile_043-011-000_0-000.jpg		2021-03-26 11:49:07	2021-03-26 14:09:07		NO		IN FOCUS
169576291	https://volunteer.ala.org.au/validate/task/169576291	Valid		system	Tile_043-012-000_0-000.jpg		2021-03-26 13:21:21	2021-03-26 14:09:19		NO		IN FOCUS
169576291	https://volunteer.ala.org.au/validate/task/169576291	Valid		system	Tile_043-012-000_0-000.jpg		2021-03-26 11:49:21	2021-03-26 14:09:19		NO		IN FOCUS
169576291	https://volunteer.ala.org.au/validate/task/169576291	Valid		system	Tile_043-012-000_0-000.jpg		2021-03-26 14:09:19	2021-03-26 14:09:19		NO		IN FOCUS
169576291	https://volunteer.ala.org.au/validate/task/169576291	Valid		system	Tile_043-012-000_0-000.jpg			2021-03-26 14:09:19		NO		IN FOCUS
169576292	https://volunteer.ala.org.au/validate/task/169576292	Valid		system	Tile_043-013-000_0-000.jpg			2021-03-26 14:09:35		NO		IN FOCUS
169576292	https://volunteer.ala.org.au/validate/task/169576292	Valid		system	Tile_043-013-000_0-000.jpg		2021-03-26 14:09:34	2021-03-26 14:09:35		NO		IN FOCUS
169576292	https://volunteer.ala.org.au/validate/task/169576292	Valid		system	Tile_043-013-000_0-000.jpg		2021-03-26 13:21:35	2021-03-26 14:09:35		NO		IN FOCUS
169576292	https://volunteer.ala.org.au/validate/task/169576292	Valid		system	Tile_043-013-000_0-000.jpg		2021-03-26 11:49:40	2021-03-26 14:09:35		NO		IN FOCUS
169576293	https://volunteer.ala.org.au/validate/task/169576293	Valid		system	Tile_043-014-000_0-000.jpg		2021-03-26 11:49:50	2021-03-26 14:09:48		NO		IN FOCUS
169576293	https://volunteer.ala.org.au/validate/task/169576293	Valid		system	Tile_043-014-000_0-000.jpg		2021-03-26 14:10:02	2021-03-26 14:09:48		NO		IN FOCUS
169576293	https://volunteer.ala.org.au/validate/task/169576293	Valid		system	Tile_043-014-000_0-000.jpg		2021-03-26 14:09:47	2021-03-26 14:09:48		NO		IN FOCUS
169576293	https://volunteer.ala.org.au/validate/task/169576293	Valid		system	Tile_043-014-000_0-000.jpg			2021-03-26 14:09:48		NO		IN FOCUS
169576293	https://volunteer.ala.org.au/validate/task/169576293	Valid		system	Tile_043-014-000_0-000.jpg		2021-03-26 13:21:48	2021-03-26 14:09:48		NO		IN FOCUS
169576294	https://volunteer.ala.org.au/validate/task/169576294	Valid		system	Tile_043-015-000_0-000.jpg		2021-03-26 13:22:01	2021-03-26 14:10:00		NO		IN FOCUS
169576294	https://volunteer.ala.org.au/validate/task/169576294	Valid		system	Tile_043-015-000_0-000.jpg		2021-03-26 11:50:02	2021-03-26 14:10:00		NO		IN FOCUS
169576294	https://volunteer.ala.org.au/validate/task/169576294	Valid		system	Tile_043-015-000_0-000.jpg		2021-03-26 14:10:00	2021-03-26 14:10:00		NO		IN FOCUS
169576294	https://volunteer.ala.org.au/validate/task/169576294	Valid		system	Tile_043-015-000_0-000.jpg			2021-03-26 14:10:00		NO		IN FOCUS
169576295	https://volunteer.ala.org.au/validate/task/169576295	Valid		system	Tile_043-016-000_0-000.jpg		2021-03-26 14:10:33	2021-03-26 14:10:13		NO		IN FOCUS
169576295	https://volunteer.ala.org.au/validate/task/169576295	Valid		system	Tile_043-016-000_0-000.jpg		2021-03-26 14:10:12	2021-03-26 14:10:13		NO		IN FOCUS
169576295	https://volunteer.ala.org.au/validate/task/169576295	Valid		system	Tile_043-016-000_0-000.jpg			2021-03-26 14:10:13		NO		IN FOCUS
169576295	https://volunteer.ala.org.au/validate/task/169576295	Valid		system	Tile_043-016-000_0-000.jpg		2021-03-26 13:22:27	2021-03-26 14:10:13		NO		IN FOCUS
169576295	https://volunteer.ala.org.au/validate/task/169576295	Valid		system	Tile_043-016-000_0-000.jpg		2021-03-26 11:50:21	2021-03-26 14:10:13		NO		IN FOCUS
169576296	https://volunteer.ala.org.au/validate/task/169576296	Valid		system	Tile_043-017-000_0-000.jpg		2021-03-26 13:22:38	2021-03-26 14:10:23		NO		IN FOCUS
169576296	https://volunteer.ala.org.au/validate/task/169576296	Valid		system	Tile_043-017-000_0-000.jpg			2021-03-26 14:10:23		NO		IN FOCUS
169576296	https://volunteer.ala.org.au/validate/task/169576296	Valid		system	Tile_043-017-000_0-000.jpg		2021-03-26 14:10:23	2021-03-26 14:10:23		NO		IN FOCUS
169576296	https://volunteer.ala.org.au/validate/task/169576296	Valid		system	Tile_043-017-000_0-000.jpg		2021-03-26 11:50:31	2021-03-26 14:10:23		NO		IN FOCUS
169576297	https://volunteer.ala.org.au/validate/task/169576297	Valid		system	Tile_043-018-000_0-000.jpg		2021-03-26 11:50:44	2021-03-26 14:10:35		NO		IN FOCUS
169576297	https://volunteer.ala.org.au/validate/task/169576297	Valid		system	Tile_043-018-000_0-000.jpg			2021-03-26 14:10:35		NO		IN FOCUS
169576297	https://volunteer.ala.org.au/validate/task/169576297	Valid		system	Tile_043-018-000_0-000.jpg		2021-03-26 13:22:49	2021-03-26 14:10:35		NO		IN FOCUS
169576297	https://volunteer.ala.org.au/validate/task/169576297	Valid		system	Tile_043-018-000_0-000.jpg		2021-03-26 14:10:35	2021-03-26 14:10:35		NO		IN FOCUS
169576298	https://volunteer.ala.org.au/validate/task/169576298	Valid		system	Tile_043-019-000_0-000.jpg		2021-03-26 14:10:48	2021-03-26 14:10:49		NO		IN FOCUS
169576298	https://volunteer.ala.org.au/validate/task/169576298	Valid		system	Tile_043-019-000_0-000.jpg		2021-03-26 13:23:01	2021-03-26 14:10:49		NO		IN FOCUS
169576298	https://volunteer.ala.org.au/validate/task/169576298	Valid		system	Tile_043-019-000_0-000.jpg			2021-03-26 14:10:49		NO		IN FOCUS
169576298	https://volunteer.ala.org.au/validate/task/169576298	Valid		system	Tile_043-019-000_0-000.jpg		2021-03-26 11:50:57	2021-03-26 14:10:49		NO		IN FOCUS
169576299	https://volunteer.ala.org.au/validate/task/169576299	Valid		system	Tile_043-020-000_0-000.jpg		2021-03-26 11:51:16	2021-03-26 14:11:01		NO		IN FOCUS
169576299	https://volunteer.ala.org.au/validate/task/169576299	Valid		system	Tile_043-020-000_0-000.jpg		2021-03-26 14:11:01	2021-03-26 14:11:01		NO		IN FOCUS
169576299	https://volunteer.ala.org.au/validate/task/169576299	Valid		system	Tile_043-020-000_0-000.jpg		2021-03-26 13:23:15	2021-03-26 14:11:01		NO		IN FOCUS
169576299	https://volunteer.ala.org.au/validate/task/169576299	Valid		system	Tile_043-020-000_0-000.jpg			2021-03-26 14:11:01		NO		IN FOCUS
169576300	https://volunteer.ala.org.au/validate/task/169576300	Valid		system	Tile_043-021-000_0-000.jpg		2021-03-26 14:11:11	2021-03-26 14:11:11		NO		IN FOCUS
169576300	https://volunteer.ala.org.au/validate/task/169576300	Valid		system	Tile_043-021-000_0-000.jpg			2021-03-26 14:11:11		NO		IN FOCUS
169576300	https://volunteer.ala.org.au/validate/task/169576300	Valid		system	Tile_043-021-000_0-000.jpg		2021-03-26 11:51:27	2021-03-26 14:11:11		NO		IN FOCUS
169576300	https://volunteer.ala.org.au/validate/task/169576300	Valid		system	Tile_043-021-000_0-000.jpg		2021-03-26 13:23:26	2021-03-26 14:11:11		NO		IN FOCUS
169576301	https://volunteer.ala.org.au/validate/task/169576301	Valid		system	Tile_043-022-000_0-000.jpg		2021-03-26 13:23:38	2021-03-26 14:11:28		NO		IN FOCUS
169576301	https://volunteer.ala.org.au/validate/task/169576301	Valid		system	Tile_043-022-000_0-000.jpg		2021-03-26 11:51:49	2021-03-26 14:11:28		NO		IN FOCUS
169576301	https://volunteer.ala.org.au/validate/task/169576301	Valid		system	Tile_043-022-000_0-000.jpg		2021-03-26 14:11:28	2021-03-26 14:11:28		NO		IN FOCUS
169576301	https://volunteer.ala.org.au/validate/task/169576301	Valid		system	Tile_043-022-000_0-000.jpg			2021-03-26 14:11:28		NO		IN FOCUS
169576302	https://volunteer.ala.org.au/validate/task/169576302	Valid		system	Tile_043-023-000_0-000.jpg			2021-03-26 14:11:39		NO		IN FOCUS
169576302	https://volunteer.ala.org.au/validate/task/169576302	Valid		system	Tile_043-023-000_0-000.jpg		2021-03-26 14:11:39	2021-03-26 14:11:39		NO		IN FOCUS
169576302	https://volunteer.ala.org.au/validate/task/169576302	Valid		system	Tile_043-023-000_0-000.jpg		2021-03-26 11:52:00	2021-03-26 14:11:39		NO		IN FOCUS
169576302	https://volunteer.ala.org.au/validate/task/169576302	Valid		system	Tile_043-023-000_0-000.jpg		2021-03-26 13:23:49	2021-03-26 14:11:39		NO		IN FOCUS
169576303	https://volunteer.ala.org.au/validate/task/169576303	Valid		system	Tile_043-024-000_0-000.jpg		2021-03-26 11:52:11	2021-03-26 14:11:59		NO		IN FOCUS
169576303	https://volunteer.ala.org.au/validate/task/169576303	Valid		system	Tile_043-024-000_0-000.jpg		2021-03-26 14:11:59	2021-03-26 14:11:59		NO		IN FOCUS
169576303	https://volunteer.ala.org.au/validate/task/169576303	Valid		system	Tile_043-024-000_0-000.jpg		2021-03-26 13:24:01	2021-03-26 14:11:59		NO		IN FOCUS
169576303	https://volunteer.ala.org.au/validate/task/169576303	Valid		system	Tile_043-024-000_0-000.jpg			2021-03-26 14:11:59		NO		IN FOCUS
169576304	https://volunteer.ala.org.au/validate/task/169576304	Valid		system	Tile_043-025-000_0-000.jpg			2021-03-26 14:12:10		NO		IN FOCUS
169576304	https://volunteer.ala.org.au/validate/task/169576304	Valid		system	Tile_043-025-000_0-000.jpg		2021-03-26 14:12:10	2021-03-26 14:12:10		NO		IN FOCUS
169576304	https://volunteer.ala.org.au/validate/task/169576304	Valid		system	Tile_043-025-000_0-000.jpg		2021-03-26 11:52:22	2021-03-26 14:12:10		NO		IN FOCUS
169576304	https://volunteer.ala.org.au/validate/task/169576304	Valid		system	Tile_043-025-000_0-000.jpg		2021-03-26 13:24:12	2021-03-26 14:12:10		NO		IN FOCUS
169576305	https://volunteer.ala.org.au/validate/task/169576305	Valid		system	Tile_043-026-000_0-000.jpg		2021-03-26 13:24:23	2021-03-26 14:12:24		NO		IN FOCUS
169576305	https://volunteer.ala.org.au/validate/task/169576305	Valid		system	Tile_043-026-000_0-000.jpg			2021-03-26 14:12:24		NO		IN FOCUS
169576305	https://volunteer.ala.org.au/validate/task/169576305	Valid		system	Tile_043-026-000_0-000.jpg		2021-03-26 14:12:23	2021-03-26 14:12:24		NO		IN FOCUS
169576305	https://volunteer.ala.org.au/validate/task/169576305	Valid		system	Tile_043-026-000_0-000.jpg		2021-03-26 11:52:33	2021-03-26 14:12:24		NO		IN FOCUS
169576306	https://volunteer.ala.org.au/validate/task/169576306	Valid		system	Tile_043-027-000_0-000.jpg		2021-03-26 11:52:51	2021-03-26 14:12:43		NO		IN FOCUS
169576306	https://volunteer.ala.org.au/validate/task/169576306	Valid		system	Tile_043-027-000_0-000.jpg		2021-03-26 14:12:55	2021-03-26 14:12:43		NO		IN FOCUS
169576306	https://volunteer.ala.org.au/validate/task/169576306	Valid		system	Tile_043-027-000_0-000.jpg		2021-03-26 13:24:35	2021-03-26 14:12:43		NO		IN FOCUS
169576306	https://volunteer.ala.org.au/validate/task/169576306	Valid		system	Tile_043-027-000_0-000.jpg			2021-03-26 14:12:43		NO		IN FOCUS
169576306	https://volunteer.ala.org.au/validate/task/169576306	Valid		system	Tile_043-027-000_0-000.jpg		2021-03-26 14:12:42	2021-03-26 14:12:43		NO		IN FOCUS
169576307	https://volunteer.ala.org.au/validate/task/169576307	Valid		system	Tile_043-028-000_0-000.jpg			2021-03-26 14:12:55		NO		IN FOCUS
169576307	https://volunteer.ala.org.au/validate/task/169576307	Valid		system	Tile_043-028-000_0-000.jpg		2021-03-26 14:12:55	2021-03-26 14:12:55		NO		IN FOCUS
169576307	https://volunteer.ala.org.au/validate/task/169576307	Valid		system	Tile_043-028-000_0-000.jpg		2021-03-26 11:53:07	2021-03-26 14:12:55		NO		IN FOCUS
169576307	https://volunteer.ala.org.au/validate/task/169576307	Valid		system	Tile_043-028-000_0-000.jpg		2021-03-26 13:24:47	2021-03-26 14:12:55		NO		IN FOCUS
169576308	https://volunteer.ala.org.au/validate/task/169576308	Valid		system	Tile_043-029-000_0-000.jpg			2021-03-26 14:13:07		NO		IN FOCUS
169576308	https://volunteer.ala.org.au/validate/task/169576308	Valid		system	Tile_043-029-000_0-000.jpg		2021-03-26 14:13:07	2021-03-26 14:13:07		NO		IN FOCUS
169576308	https://volunteer.ala.org.au/validate/task/169576308	Valid		system	Tile_043-029-000_0-000.jpg		2021-03-26 11:53:19	2021-03-26 14:13:07		NO		IN FOCUS
169576308	https://volunteer.ala.org.au/validate/task/169576308	Valid		system	Tile_043-029-000_0-000.jpg		2021-03-26 13:25:01	2021-03-26 14:13:07		NO		IN FOCUS
169576309	https://volunteer.ala.org.au/validate/task/169576309	Valid		system	Tile_043-030-000_0-000.jpg		2021-03-26 13:25:13	2021-03-26 14:13:19		NO		IN FOCUS
169576309	https://volunteer.ala.org.au/validate/task/169576309	Valid		system	Tile_043-030-000_0-000.jpg		2021-03-26 11:53:32	2021-03-26 14:13:19		NO		IN FOCUS
169576309	https://volunteer.ala.org.au/validate/task/169576309	Valid		system	Tile_043-030-000_0-000.jpg			2021-03-26 14:13:19		NO		IN FOCUS
169576309	https://volunteer.ala.org.au/validate/task/169576309	Valid		system	Tile_043-030-000_0-000.jpg		2021-03-26 14:13:19	2021-03-26 14:13:19		NO		IN FOCUS
169576310	https://volunteer.ala.org.au/validate/task/169576310	Valid		system	Tile_043-031-000_0-000.jpg			2021-03-26 14:13:31		NO		IN FOCUS
169576310	https://volunteer.ala.org.au/validate/task/169576310	Valid		system	Tile_043-031-000_0-000.jpg		2021-03-26 14:13:31	2021-03-26 14:13:31		NO		IN FOCUS
169576310	https://volunteer.ala.org.au/validate/task/169576310	Valid		system	Tile_043-031-000_0-000.jpg		2021-03-26 11:53:44	2021-03-26 14:13:31		NO		IN FOCUS
169576310	https://volunteer.ala.org.au/validate/task/169576310	Valid		system	Tile_043-031-000_0-000.jpg		2021-03-26 13:25:32	2021-03-26 14:13:31		NO		IN FOCUS
169576311	https://volunteer.ala.org.au/validate/task/169576311	Valid		system	Tile_043-032-000_0-000.jpg		2021-03-26 11:53:56	2021-03-26 14:13:44		NO		IN FOCUS
169576311	https://volunteer.ala.org.au/validate/task/169576311	Valid		system	Tile_043-032-000_0-000.jpg		2021-03-26 13:25:48	2021-03-26 14:13:44		NO		IN FOCUS
169576311	https://volunteer.ala.org.au/validate/task/169576311	Valid		system	Tile_043-032-000_0-000.jpg		2021-03-26 14:13:43	2021-03-26 14:13:44		NO		IN FOCUS
169576311	https://volunteer.ala.org.au/validate/task/169576311	Valid		system	Tile_043-032-000_0-000.jpg			2021-03-26 14:13:44		NO		IN FOCUS
169576312	https://volunteer.ala.org.au/validate/task/169576312	Valid		system	Tile_043-033-000_0-000.jpg		2021-03-26 13:26:02	2021-03-26 14:13:55		NO		IN FOCUS
169576312	https://volunteer.ala.org.au/validate/task/169576312	Valid		system	Tile_043-033-000_0-000.jpg		2021-03-26 14:14:22	2021-03-26 14:13:55		NO		IN FOCUS
169576312	https://volunteer.ala.org.au/validate/task/169576312	Valid		system	Tile_043-033-000_0-000.jpg			2021-03-26 14:13:55		NO		IN FOCUS
169576312	https://volunteer.ala.org.au/validate/task/169576312	Valid		system	Tile_043-033-000_0-000.jpg		2021-03-26 14:13:54	2021-03-26 14:13:55		NO		IN FOCUS
169576312	https://volunteer.ala.org.au/validate/task/169576312	Valid		system	Tile_043-033-000_0-000.jpg		2021-03-26 11:54:32	2021-03-26 14:13:55		NO		IN FOCUS
169576313	https://volunteer.ala.org.au/validate/task/169576313	Valid		system	Tile_043-034-000_0-000.jpg		2021-03-26 11:55:06	2021-03-26 14:14:07		NO		IN FOCUS
169576313	https://volunteer.ala.org.au/validate/task/169576313	Valid		system	Tile_043-034-000_0-000.jpg			2021-03-26 14:14:07		NO		IN FOCUS
[truncated: 2,212 more rows]
