# Supplementary material for: Inferring the age and environmental characteristics of fossil sites using citizen science
Source: PLoS One. 2023 Apr 17;18(4):e0284388. doi: 10.1371/journal.pone.0284388 (PMC10109468; doi:10.1371/journal.pone.0284388)
Supplement: S1 Data — (ZIP) [file pone.0284388.s004.zip › S1_Data Expedition data-all-raw/Exp9-Raw Project-169802618-DwC.xlsx]

## Sheet: All transcribed
taskID	taskURL	validationStatus		validatorID	externalIdentifier		dateTranscribed	dateValidated	individualCount	occurrenceID	occurrenceRemarks	occurrenceStatus		vernacularName
169827561	https://volunteer.ala.org.au/validate/task/169827561	Valid		system	Tile_001-007-000_0-000.jpg			2021-04-06 11:33:09		NO		IN FOCUS
169827561	https://volunteer.ala.org.au/validate/task/169827561	Valid		system	Tile_001-007-000_0-000.jpg		2021-04-06 11:33:09	2021-04-06 11:33:09		NO		IN FOCUS
169827561	https://volunteer.ala.org.au/validate/task/169827561	Valid		system	Tile_001-007-000_0-000.jpg		2021-04-06 11:24:50	2021-04-06 11:33:09		NO		IN FOCUS
169827561	https://volunteer.ala.org.au/validate/task/169827561	Valid		system	Tile_001-007-000_0-000.jpg		2021-04-06 11:27:01	2021-04-06 11:33:09		NO		IN FOCUS
169827562	https://volunteer.ala.org.au/validate/task/169827562	Valid		system	Tile_001-008-000_0-000.jpg		2021-04-06 11:27:14	2021-04-06 11:34:01		NO		IN FOCUS
169827562	https://volunteer.ala.org.au/validate/task/169827562	Valid		system	Tile_001-008-000_0-000.jpg			2021-04-06 11:34:01		NO		IN FOCUS
169827562	https://volunteer.ala.org.au/validate/task/169827562	Valid		system	Tile_001-008-000_0-000.jpg		2021-04-06 11:26:31	2021-04-06 11:34:01		NO		IN FOCUS
169827562	https://volunteer.ala.org.au/validate/task/169827562	Valid		system	Tile_001-008-000_0-000.jpg		2021-04-06 11:34:01	2021-04-06 11:34:01		NO		IN FOCUS
169827567	https://volunteer.ala.org.au/validate/task/169827567	Valid		system	Tile_001-013-000_0-000.jpg			2021-04-06 11:39:47		NO		IN FOCUS
169827567	https://volunteer.ala.org.au/validate/task/169827567	Valid		system	Tile_001-013-000_0-000.jpg		2021-04-06 11:32:41	2021-04-06 11:39:47		NO		IN FOCUS
169827567	https://volunteer.ala.org.au/validate/task/169827567	Valid		system	Tile_001-013-000_0-000.jpg		2021-04-06 11:39:47	2021-04-06 11:39:47		NO		IN FOCUS
169827567	https://volunteer.ala.org.au/validate/task/169827567	Valid		system	Tile_001-013-000_0-000.jpg		2021-04-06 11:28:16	2021-04-06 11:39:47		NO		IN FOCUS
169827568	https://volunteer.ala.org.au/validate/task/169827568	Valid		system	Tile_001-014-000_0-000.jpg		2021-04-06 11:28:28	2021-04-06 11:41:14		NO		IN FOCUS
169827568	https://volunteer.ala.org.au/validate/task/169827568	Valid		system	Tile_001-014-000_0-000.jpg		2021-04-06 11:41:14	2021-04-06 11:41:14		NO		IN FOCUS
169827568	https://volunteer.ala.org.au/validate/task/169827568	Valid		system	Tile_001-014-000_0-000.jpg		2021-04-06 11:33:02	2021-04-06 11:41:14		NO		IN FOCUS
169827568	https://volunteer.ala.org.au/validate/task/169827568	Valid		system	Tile_001-014-000_0-000.jpg			2021-04-06 11:41:14		NO		IN FOCUS
169827569	https://volunteer.ala.org.au/validate/task/169827569	Valid		system	Tile_001-015-000_0-000.jpg		2021-04-06 11:43:12	2021-04-06 11:43:12		NO		IN FOCUS
169827569	https://volunteer.ala.org.au/validate/task/169827569	Valid		system	Tile_001-015-000_0-000.jpg		2021-04-06 11:33:11	2021-04-06 11:43:12		NO		IN FOCUS
169827569	https://volunteer.ala.org.au/validate/task/169827569	Valid		system	Tile_001-015-000_0-000.jpg		2021-04-06 11:28:39	2021-04-06 11:43:12		NO		IN FOCUS
169827569	https://volunteer.ala.org.au/validate/task/169827569	Valid		system	Tile_001-015-000_0-000.jpg			2021-04-06 11:43:12		NO		IN FOCUS
169827570	https://volunteer.ala.org.au/validate/task/169827570	Valid		system	Tile_001-016-000_0-000.jpg		2021-04-06 11:33:30	2021-04-06 11:44:37		NO		IN FOCUS
169827570	https://volunteer.ala.org.au/validate/task/169827570	Valid		system	Tile_001-016-000_0-000.jpg		2021-04-06 11:28:50	2021-04-06 11:44:37		NO		IN FOCUS
169827570	https://volunteer.ala.org.au/validate/task/169827570	Valid		system	Tile_001-016-000_0-000.jpg			2021-04-06 11:44:37		NO		IN FOCUS
169827570	https://volunteer.ala.org.au/validate/task/169827570	Valid		system	Tile_001-016-000_0-000.jpg		2021-04-06 11:44:37	2021-04-06 11:44:37		NO		IN FOCUS
169827564	https://volunteer.ala.org.au/validate/task/169827564	Valid		system	Tile_001-010-000_0-000.jpg		2021-04-06 11:37:25	2021-04-06 11:45:48		NO		IN FOCUS
169827564	https://volunteer.ala.org.au/validate/task/169827564	Valid		system	Tile_001-010-000_0-000.jpg		2021-04-06 11:30:56	2021-04-06 11:45:48		YES	Both MIDDLE and EDGE	IN FOCUS		Unknown
169827564	https://volunteer.ala.org.au/validate/task/169827564	Valid		system	Tile_001-010-000_0-000.jpg		2021-04-06 11:45:48	2021-04-06 11:45:48		NO		IN FOCUS
169827564	https://volunteer.ala.org.au/validate/task/169827564	Valid		system	Tile_001-010-000_0-000.jpg		2021-04-06 11:27:40	2021-04-06 11:45:48		NO		IN FOCUS
169827564	https://volunteer.ala.org.au/validate/task/169827564	Valid		system	Tile_001-010-000_0-000.jpg			2021-04-06 11:45:48		NO		IN FOCUS
169827565	https://volunteer.ala.org.au/validate/task/169827565	Valid		system	Tile_001-011-000_0-000.jpg		2021-04-06 11:31:22	2021-04-06 11:50:10		YES	Both MIDDLE and EDGE	IN FOCUS		Unknown
169827565	https://volunteer.ala.org.au/validate/task/169827565	Valid		system	Tile_001-011-000_0-000.jpg			2021-04-06 11:50:10		NO		IN FOCUS
169827565	https://volunteer.ala.org.au/validate/task/169827565	Valid		system	Tile_001-011-000_0-000.jpg		2021-04-06 11:27:53	2021-04-06 11:50:10		NO		IN FOCUS
169827565	https://volunteer.ala.org.au/validate/task/169827565	Valid		system	Tile_001-011-000_0-000.jpg		2021-04-06 11:50:10	2021-04-06 11:50:10		NO		IN FOCUS
169827565	https://volunteer.ala.org.au/validate/task/169827565	Valid		system	Tile_001-011-000_0-000.jpg		2021-04-06 11:38:13	2021-04-06 11:50:10		NO		IN FOCUS
169827571	https://volunteer.ala.org.au/validate/task/169827571	Valid		system	Tile_001-017-000_0-000.jpg		2021-04-06 11:29:03	2021-04-06 11:52:34		NO		IN FOCUS
169827571	https://volunteer.ala.org.au/validate/task/169827571	Valid		system	Tile_001-017-000_0-000.jpg			2021-04-06 11:52:34		NO		IN FOCUS
169827571	https://volunteer.ala.org.au/validate/task/169827571	Valid		system	Tile_001-017-000_0-000.jpg		2021-04-06 11:52:33	2021-04-06 11:52:34		NO		IN FOCUS
169827571	https://volunteer.ala.org.au/validate/task/169827571	Valid		system	Tile_001-017-000_0-000.jpg		2021-04-06 11:33:47	2021-04-06 11:52:34		NO		IN FOCUS
169827566	https://volunteer.ala.org.au/validate/task/169827566	Valid		system	Tile_001-012-000_0-000.jpg		2021-04-06 11:54:50	2021-04-06 11:54:50		NO		IN FOCUS
169827566	https://volunteer.ala.org.au/validate/task/169827566	Valid		system	Tile_001-012-000_0-000.jpg			2021-04-06 11:54:50		NO		IN FOCUS
169827566	https://volunteer.ala.org.au/validate/task/169827566	Valid		system	Tile_001-012-000_0-000.jpg		2021-04-06 11:39:22	2021-04-06 11:54:50		NO		IN FOCUS
169827566	https://volunteer.ala.org.au/validate/task/169827566	Valid		system	Tile_001-012-000_0-000.jpg		2021-04-06 11:28:04	2021-04-06 11:54:50		NO		IN FOCUS
169827566	https://volunteer.ala.org.au/validate/task/169827566	Valid		system	Tile_001-012-000_0-000.jpg		2021-04-06 11:32:28	2021-04-06 11:54:50		YES	MIDDLE	IN FOCUS		Unknown
169827572	https://volunteer.ala.org.au/validate/task/169827572	Valid		system	Tile_001-018-000_0-000.jpg		2021-04-06 11:54:04	2021-04-06 11:55:28		NO		IN FOCUS
169827572	https://volunteer.ala.org.au/validate/task/169827572	Valid		system	Tile_001-018-000_0-000.jpg		2021-04-06 11:55:28	2021-04-06 11:55:28		NO		IN FOCUS
169827572	https://volunteer.ala.org.au/validate/task/169827572	Valid		system	Tile_001-018-000_0-000.jpg		2021-04-06 11:36:02	2021-04-06 11:55:28	2	YES	MIDDLE	IN FOCUS		Fungal spores,Unknown
169827572	https://volunteer.ala.org.au/validate/task/169827572	Valid		system	Tile_001-018-000_0-000.jpg			2021-04-06 11:55:28		NO		IN FOCUS
169827572	https://volunteer.ala.org.au/validate/task/169827572	Valid		system	Tile_001-018-000_0-000.jpg		2021-04-06 11:29:15	2021-04-06 11:55:28		NO		IN FOCUS
169827573	https://volunteer.ala.org.au/validate/task/169827573	Valid		system	Tile_001-019-000_0-000.jpg		2021-04-06 11:37:39	2021-04-06 11:57:28		YES	MIDDLE	IN FOCUS		Fungal spores,Unknown
169827573	https://volunteer.ala.org.au/validate/task/169827573	Valid		system	Tile_001-019-000_0-000.jpg		2021-04-06 11:55:59	2021-04-06 11:57:28		NO		IN FOCUS
169827573	https://volunteer.ala.org.au/validate/task/169827573	Valid		system	Tile_001-019-000_0-000.jpg			2021-04-06 11:57:28		NO		IN FOCUS
169827573	https://volunteer.ala.org.au/validate/task/169827573	Valid		system	Tile_001-019-000_0-000.jpg		2021-04-06 11:29:29	2021-04-06 11:57:28		NO		IN FOCUS
169827573	https://volunteer.ala.org.au/validate/task/169827573	Valid		system	Tile_001-019-000_0-000.jpg		2021-04-06 11:57:28	2021-04-06 11:57:28		NO		IN FOCUS
169827574	https://volunteer.ala.org.au/validate/task/169827574	Valid		system	Tile_001-020-000_0-000.jpg		2021-04-06 11:56:52	2021-04-06 11:59:49		NO		IN FOCUS
169827574	https://volunteer.ala.org.au/validate/task/169827574	Valid		system	Tile_001-020-000_0-000.jpg		2021-04-06 11:39:28	2021-04-06 11:59:49	1	YES	MIDDLE	IN FOCUS		Unknown
169827574	https://volunteer.ala.org.au/validate/task/169827574	Valid		system	Tile_001-020-000_0-000.jpg			2021-04-06 11:59:49		NO		IN FOCUS
169827574	https://volunteer.ala.org.au/validate/task/169827574	Valid		system	Tile_001-020-000_0-000.jpg		2021-04-06 11:59:49	2021-04-06 11:59:49		NO		IN FOCUS
169827574	https://volunteer.ala.org.au/validate/task/169827574	Valid		system	Tile_001-020-000_0-000.jpg		2021-04-06 11:29:41	2021-04-06 11:59:49		NO		IN FOCUS
169827576	https://volunteer.ala.org.au/validate/task/169827576	Valid		system	Tile_001-022-000_0-000.jpg			2021-04-06 12:01:20		NO		IN FOCUS
169827576	https://volunteer.ala.org.au/validate/task/169827576	Valid		system	Tile_001-022-000_0-000.jpg		2021-04-06 11:40:50	2021-04-06 12:01:20		NO		IN FOCUS
169827576	https://volunteer.ala.org.au/validate/task/169827576	Valid		system	Tile_001-022-000_0-000.jpg		2021-04-06 11:30:48	2021-04-06 12:01:20		NO		IN FOCUS
169827576	https://volunteer.ala.org.au/validate/task/169827576	Valid		system	Tile_001-022-000_0-000.jpg		2021-04-06 12:01:19	2021-04-06 12:01:20		NO		IN FOCUS
169827577	https://volunteer.ala.org.au/validate/task/169827577	Valid		system	Tile_001-023-000_0-000.jpg		2021-04-06 12:02:56	2021-04-06 12:02:56		NO		IN FOCUS
169827577	https://volunteer.ala.org.au/validate/task/169827577	Valid		system	Tile_001-023-000_0-000.jpg		2021-04-06 11:41:14	2021-04-06 12:02:56		NO		IN FOCUS
169827577	https://volunteer.ala.org.au/validate/task/169827577	Valid		system	Tile_001-023-000_0-000.jpg		2021-04-06 11:31:34	2021-04-06 12:02:56		NO		IN FOCUS
169827577	https://volunteer.ala.org.au/validate/task/169827577	Valid		system	Tile_001-023-000_0-000.jpg			2021-04-06 12:02:56		NO		IN FOCUS
169827578	https://volunteer.ala.org.au/validate/task/169827578	Valid		system	Tile_001-024-000_0-000.jpg		2021-04-06 12:03:15	2021-04-06 12:03:36		NO		IN FOCUS
169827578	https://volunteer.ala.org.au/validate/task/169827578	Valid		system	Tile_001-024-000_0-000.jpg			2021-04-06 12:03:36		NO		IN FOCUS
169827578	https://volunteer.ala.org.au/validate/task/169827578	Valid		system	Tile_001-024-000_0-000.jpg		2021-04-06 11:31:46	2021-04-06 12:03:36		NO		IN FOCUS
169827578	https://volunteer.ala.org.au/validate/task/169827578	Valid		system	Tile_001-024-000_0-000.jpg		2021-04-06 12:03:36	2021-04-06 12:03:36		NO		IN FOCUS
169827578	https://volunteer.ala.org.au/validate/task/169827578	Valid		system	Tile_001-024-000_0-000.jpg		2021-04-06 11:43:13	2021-04-06 12:03:36	1	YES	MIDDLE	IN FOCUS		Unknown
169827579	https://volunteer.ala.org.au/validate/task/169827579	Valid		system	Tile_001-025-000_0-000.jpg			2021-04-06 12:03:59		NO		IN FOCUS
169827579	https://volunteer.ala.org.au/validate/task/169827579	Valid		system	Tile_001-025-000_0-000.jpg		2021-04-06 11:31:58	2021-04-06 12:03:59		NO		IN FOCUS
169827579	https://volunteer.ala.org.au/validate/task/169827579	Valid		system	Tile_001-025-000_0-000.jpg		2021-04-06 12:03:58	2021-04-06 12:03:59		NO		IN FOCUS
169827579	https://volunteer.ala.org.au/validate/task/169827579	Valid		system	Tile_001-025-000_0-000.jpg		2021-04-06 11:44:47	2021-04-06 12:03:59		NO		IN FOCUS
169827579	https://volunteer.ala.org.au/validate/task/169827579	Valid		system	Tile_001-025-000_0-000.jpg		2021-04-06 12:06:19	2021-04-06 12:03:59		NO		IN FOCUS
169827583	https://volunteer.ala.org.au/validate/task/169827583	Valid		system	Tile_001-029-000_0-000.jpg		2021-04-06 12:04:52	2021-04-06 12:04:52		NO		IN FOCUS
169827583	https://volunteer.ala.org.au/validate/task/169827583	Valid		system	Tile_001-029-000_0-000.jpg			2021-04-06 12:04:52		NO		IN FOCUS
169827583	https://volunteer.ala.org.au/validate/task/169827583	Valid		system	Tile_001-029-000_0-000.jpg		2021-04-06 11:48:41	2021-04-06 12:04:52		NO		IN FOCUS
169827583	https://volunteer.ala.org.au/validate/task/169827583	Valid		system	Tile_001-029-000_0-000.jpg		2021-04-06 11:32:45	2021-04-06 12:04:52		NO		IN FOCUS
169827585	https://volunteer.ala.org.au/validate/task/169827585	Valid		system	Tile_001-031-000_0-000.jpg		2021-04-06 11:50:01	2021-04-06 12:05:25		NO		IN FOCUS
169827585	https://volunteer.ala.org.au/validate/task/169827585	Valid		system	Tile_001-031-000_0-000.jpg			2021-04-06 12:05:25		NO		IN FOCUS
169827585	https://volunteer.ala.org.au/validate/task/169827585	Valid		system	Tile_001-031-000_0-000.jpg		2021-04-06 12:05:24	2021-04-06 12:05:25		NO		IN FOCUS
169827585	https://volunteer.ala.org.au/validate/task/169827585	Valid		system	Tile_001-031-000_0-000.jpg		2021-04-06 11:33:10	2021-04-06 12:05:25		NO		IN FOCUS
169827586	https://volunteer.ala.org.au/validate/task/169827586	Valid		system	Tile_001-032-000_0-000.jpg		2021-04-06 11:51:39	2021-04-06 12:05:44		NO		IN FOCUS
169827586	https://volunteer.ala.org.au/validate/task/169827586	Valid		system	Tile_001-032-000_0-000.jpg		2021-04-06 12:05:44	2021-04-06 12:05:44		NO		IN FOCUS
169827586	https://volunteer.ala.org.au/validate/task/169827586	Valid		system	Tile_001-032-000_0-000.jpg		2021-04-06 11:33:22	2021-04-06 12:05:44		NO		IN FOCUS
169827586	https://volunteer.ala.org.au/validate/task/169827586	Valid		system	Tile_001-032-000_0-000.jpg			2021-04-06 12:05:44		NO		IN FOCUS
169827587	https://volunteer.ala.org.au/validate/task/169827587	Valid		system	Tile_001-033-000_0-000.jpg		2021-04-06 12:05:58	2021-04-06 12:05:58		NO		IN FOCUS
169827587	https://volunteer.ala.org.au/validate/task/169827587	Valid		system	Tile_001-033-000_0-000.jpg			2021-04-06 12:05:58		NO		IN FOCUS
169827587	https://volunteer.ala.org.au/validate/task/169827587	Valid		system	Tile_001-033-000_0-000.jpg		2021-04-06 11:33:33	2021-04-06 12:05:58		NO		IN FOCUS
169827587	https://volunteer.ala.org.au/validate/task/169827587	Valid		system	Tile_001-033-000_0-000.jpg		2021-04-06 11:52:23	2021-04-06 12:05:58		NO		IN FOCUS
169827589	https://volunteer.ala.org.au/validate/task/169827589	Valid		system	Tile_001-035-000_0-000.jpg			2021-04-06 12:06:38		NO		IN FOCUS
169827589	https://volunteer.ala.org.au/validate/task/169827589	Valid		system	Tile_001-035-000_0-000.jpg		2021-04-06 11:56:36	2021-04-06 12:06:38		NO		IN FOCUS
169827589	https://volunteer.ala.org.au/validate/task/169827589	Valid		system	Tile_001-035-000_0-000.jpg		2021-04-06 11:33:57	2021-04-06 12:06:38		NO		IN FOCUS
169827589	https://volunteer.ala.org.au/validate/task/169827589	Valid		system	Tile_001-035-000_0-000.jpg		2021-04-06 12:06:38	2021-04-06 12:06:38		NO		IN FOCUS
169827581	https://volunteer.ala.org.au/validate/task/169827581	Valid		system	Tile_001-027-000_0-000.jpg		2021-04-06 11:32:22	2021-04-06 12:08:09		NO		IN FOCUS
169827581	https://volunteer.ala.org.au/validate/task/169827581	Valid		system	Tile_001-027-000_0-000.jpg		2021-04-06 11:47:54	2021-04-06 12:08:09		NO		IN FOCUS
169827581	https://volunteer.ala.org.au/validate/task/169827581	Valid		system	Tile_001-027-000_0-000.jpg		2021-04-06 12:08:08	2021-04-06 12:08:09		NO		IN FOCUS
169827581	https://volunteer.ala.org.au/validate/task/169827581	Valid		system	Tile_001-027-000_0-000.jpg			2021-04-06 12:08:09		NO		IN FOCUS
169827596	https://volunteer.ala.org.au/validate/task/169827596	Valid		system	Tile_001-042-000_0-000.jpg		2021-04-06 11:35:33	2021-04-06 12:08:50		NO		IN FOCUS
169827596	https://volunteer.ala.org.au/validate/task/169827596	Valid		system	Tile_001-042-000_0-000.jpg			2021-04-06 12:08:50		NO		IN FOCUS
169827596	https://volunteer.ala.org.au/validate/task/169827596	Valid		system	Tile_001-042-000_0-000.jpg		2021-04-06 12:07:40	2021-04-06 12:08:50		NO		IN FOCUS
169827596	https://volunteer.ala.org.au/validate/task/169827596	Valid		system	Tile_001-042-000_0-000.jpg		2021-04-06 12:08:50	2021-04-06 12:08:50		NO		IN FOCUS
169827582	https://volunteer.ala.org.au/validate/task/169827582	Valid		system	Tile_001-028-000_0-000.jpg		2021-04-06 11:48:27	2021-04-06 12:09:09		NO		IN FOCUS
169827582	https://volunteer.ala.org.au/validate/task/169827582	Valid		system	Tile_001-028-000_0-000.jpg		2021-04-06 11:32:34	2021-04-06 12:09:09		NO		IN FOCUS
169827582	https://volunteer.ala.org.au/validate/task/169827582	Valid		system	Tile_001-028-000_0-000.jpg		2021-04-06 12:09:09	2021-04-06 12:09:09		NO		IN FOCUS
169827582	https://volunteer.ala.org.au/validate/task/169827582	Valid		system	Tile_001-028-000_0-000.jpg			2021-04-06 12:09:09		NO		IN FOCUS
169827597	https://volunteer.ala.org.au/validate/task/169827597	Valid		system	Tile_001-043-000_0-000.jpg		2021-04-06 12:07:53	2021-04-06 12:09:19		NO		IN FOCUS
169827597	https://volunteer.ala.org.au/validate/task/169827597	Valid		system	Tile_001-043-000_0-000.jpg			2021-04-06 12:09:19		NO		IN FOCUS
169827597	https://volunteer.ala.org.au/validate/task/169827597	Valid		system	Tile_001-043-000_0-000.jpg		2021-04-06 12:09:19	2021-04-06 12:09:19		NO		IN FOCUS
169827597	https://volunteer.ala.org.au/validate/task/169827597	Valid		system	Tile_001-043-000_0-000.jpg		2021-04-06 11:35:45	2021-04-06 12:09:19		NO		IN FOCUS
169827591	https://volunteer.ala.org.au/validate/task/169827591	Valid		system	Tile_001-037-000_0-000.jpg		2021-04-06 12:05:31	2021-04-06 12:14:16	1	YES	MIDDLE	IN FOCUS		Unknown
169827591	https://volunteer.ala.org.au/validate/task/169827591	Valid		system	Tile_001-037-000_0-000.jpg		2021-04-06 12:07:09	2021-04-06 12:14:16		NO		IN FOCUS
169827591	https://volunteer.ala.org.au/validate/task/169827591	Valid		system	Tile_001-037-000_0-000.jpg			2021-04-06 12:14:16		NO		IN FOCUS
169827591	https://volunteer.ala.org.au/validate/task/169827591	Valid		system	Tile_001-037-000_0-000.jpg		2021-04-06 11:34:21	2021-04-06 12:14:16		NO		IN FOCUS
169827591	https://volunteer.ala.org.au/validate/task/169827591	Valid		system	Tile_001-037-000_0-000.jpg		2021-04-06 12:14:15	2021-04-06 12:14:16		NO		IN FOCUS
169827592	https://volunteer.ala.org.au/validate/task/169827592	Valid		system	Tile_001-038-000_0-000.jpg		2021-04-06 12:05:44	2021-04-06 12:14:55		NO		IN FOCUS
169827592	https://volunteer.ala.org.au/validate/task/169827592	Valid		system	Tile_001-038-000_0-000.jpg		2021-04-06 11:34:36	2021-04-06 12:14:55		NO		IN FOCUS
169827592	https://volunteer.ala.org.au/validate/task/169827592	Valid		system	Tile_001-038-000_0-000.jpg		2021-04-06 12:14:55	2021-04-06 12:14:55		NO		IN FOCUS
169827592	https://volunteer.ala.org.au/validate/task/169827592	Valid		system	Tile_001-038-000_0-000.jpg			2021-04-06 12:14:55		NO		IN FOCUS
169827602	https://volunteer.ala.org.au/validate/task/169827602	Valid		system	Tile_001-048-000_0-000.jpg		2021-04-06 12:11:53	2021-04-06 12:20:03		NO		IN FOCUS
169827602	https://volunteer.ala.org.au/validate/task/169827602	Valid		system	Tile_001-048-000_0-000.jpg		2021-04-06 12:20:03	2021-04-06 12:20:03		NO		IN FOCUS
169827602	https://volunteer.ala.org.au/validate/task/169827602	Valid		system	Tile_001-048-000_0-000.jpg			2021-04-06 12:20:03		NO		IN FOCUS
169827602	https://volunteer.ala.org.au/validate/task/169827602	Valid		system	Tile_001-048-000_0-000.jpg		2021-04-06 11:37:44	2021-04-06 12:20:03		NO		IN FOCUS
169827598	https://volunteer.ala.org.au/validate/task/169827598	Valid		system	Tile_001-044-000_0-000.jpg		2021-04-06 12:09:34	2021-04-06 12:20:07		NO		IN FOCUS
169827598	https://volunteer.ala.org.au/validate/task/169827598	Valid		system	Tile_001-044-000_0-000.jpg			2021-04-06 12:20:07		NO		IN FOCUS
169827598	https://volunteer.ala.org.au/validate/task/169827598	Valid		system	Tile_001-044-000_0-000.jpg		2021-04-06 12:20:07	2021-04-06 12:20:07		NO		IN FOCUS
169827598	https://volunteer.ala.org.au/validate/task/169827598	Valid		system	Tile_001-044-000_0-000.jpg		2021-04-06 12:12:15	2021-04-06 12:20:07		YES	MIDDLE	IN FOCUS		Fungal spores,Unknown
169827598	https://volunteer.ala.org.au/validate/task/169827598	Valid		system	Tile_001-044-000_0-000.jpg		2021-04-06 11:35:59	2021-04-06 12:20:07		NO		IN FOCUS
169827603	https://volunteer.ala.org.au/validate/task/169827603	Valid		system	Tile_001-049-000_0-000.jpg			2021-04-06 12:20:31		NO		IN FOCUS
169827603	https://volunteer.ala.org.au/validate/task/169827603	Valid		system	Tile_001-049-000_0-000.jpg		2021-04-06 12:12:25	2021-04-06 12:20:31		NO		IN FOCUS
169827603	https://volunteer.ala.org.au/validate/task/169827603	Valid		system	Tile_001-049-000_0-000.jpg		2021-04-06 12:20:30	2021-04-06 12:20:31		NO		IN FOCUS
169827603	https://volunteer.ala.org.au/validate/task/169827603	Valid		system	Tile_001-049-000_0-000.jpg		2021-04-06 11:37:54	2021-04-06 12:20:31		NO		IN FOCUS
169827604	https://volunteer.ala.org.au/validate/task/169827604	Valid		system	Tile_001-050-000_0-000.jpg			2021-04-06 12:20:45		NO		IN FOCUS
169827604	https://volunteer.ala.org.au/validate/task/169827604	Valid		system	Tile_001-050-000_0-000.jpg		2021-04-06 11:38:05	2021-04-06 12:20:45		NO		IN FOCUS
169827604	https://volunteer.ala.org.au/validate/task/169827604	Valid		system	Tile_001-050-000_0-000.jpg		2021-04-06 12:20:45	2021-04-06 12:20:45		NO		IN FOCUS
169827604	https://volunteer.ala.org.au/validate/task/169827604	Valid		system	Tile_001-050-000_0-000.jpg		2021-04-06 12:12:43	2021-04-06 12:20:45		NO		IN FOCUS
169827605	https://volunteer.ala.org.au/validate/task/169827605	Valid		system	Tile_001-051-000_0-000.jpg			2021-04-06 12:23:13		NO		IN FOCUS
169827605	https://volunteer.ala.org.au/validate/task/169827605	Valid		system	Tile_001-051-000_0-000.jpg		2021-04-06 12:20:56	2021-04-06 12:23:13		NO		IN FOCUS
169827605	https://volunteer.ala.org.au/validate/task/169827605	Valid		system	Tile_001-051-000_0-000.jpg		2021-04-06 11:38:18	2021-04-06 12:23:13		NO		IN FOCUS
169827605	https://volunteer.ala.org.au/validate/task/169827605	Valid		system	Tile_001-051-000_0-000.jpg		2021-04-06 12:23:13	2021-04-06 12:23:13		NO		IN FOCUS
169827607	https://volunteer.ala.org.au/validate/task/169827607	Valid		system	Tile_001-053-000_0-000.jpg		2021-04-06 12:13:41	2021-04-06 12:24:09		NO		IN FOCUS
169827607	https://volunteer.ala.org.au/validate/task/169827607	Valid		system	Tile_001-053-000_0-000.jpg		2021-04-06 12:24:09	2021-04-06 12:24:09		NO		IN FOCUS
169827607	https://volunteer.ala.org.au/validate/task/169827607	Valid		system	Tile_001-053-000_0-000.jpg			2021-04-06 12:24:09		NO		IN FOCUS
169827607	https://volunteer.ala.org.au/validate/task/169827607	Valid		system	Tile_001-053-000_0-000.jpg		2021-04-06 12:27:20	2021-04-06 12:24:09		NO		IN FOCUS
169827607	https://volunteer.ala.org.au/validate/task/169827607	Valid		system	Tile_001-053-000_0-000.jpg		2021-04-06 11:38:41	2021-04-06 12:24:09		NO		IN FOCUS
169827608	https://volunteer.ala.org.au/validate/task/169827608	Valid		system	Tile_001-054-000_0-000.jpg		2021-04-06 12:24:22	2021-04-06 12:24:47		NO		IN FOCUS
169827608	https://volunteer.ala.org.au/validate/task/169827608	Valid		system	Tile_001-054-000_0-000.jpg			2021-04-06 12:24:47		NO		IN FOCUS
169827608	https://volunteer.ala.org.au/validate/task/169827608	Valid		system	Tile_001-054-000_0-000.jpg		2021-04-06 11:38:52	2021-04-06 12:24:47		NO		IN FOCUS
169827608	https://volunteer.ala.org.au/validate/task/169827608	Valid		system	Tile_001-054-000_0-000.jpg		2021-04-06 12:24:47	2021-04-06 12:24:47		NO		IN FOCUS
169827606	https://volunteer.ala.org.au/validate/task/169827606	Valid		system	Tile_001-052-000_0-000.jpg		2021-04-06 12:21:16	2021-04-06 12:24:54		NO		IN FOCUS
169827606	https://volunteer.ala.org.au/validate/task/169827606	Valid		system	Tile_001-052-000_0-000.jpg		2021-04-06 11:38:29	2021-04-06 12:24:54		NO		IN FOCUS
169827606	https://volunteer.ala.org.au/validate/task/169827606	Valid		system	Tile_001-052-000_0-000.jpg			2021-04-06 12:24:54		NO		IN FOCUS
169827606	https://volunteer.ala.org.au/validate/task/169827606	Valid		system	Tile_001-052-000_0-000.jpg		2021-04-06 12:24:54	2021-04-06 12:24:54		NO		IN FOCUS
169827610	https://volunteer.ala.org.au/validate/task/169827610	Valid		system	Tile_001-056-000_0-000.jpg		2021-04-06 12:27:18	2021-04-06 12:27:18		NO		IN FOCUS
169827610	https://volunteer.ala.org.au/validate/task/169827610	Valid		system	Tile_001-056-000_0-000.jpg		2021-04-06 12:26:09	2021-04-06 12:27:18		NO		IN FOCUS
169827610	https://volunteer.ala.org.au/validate/task/169827610	Valid		system	Tile_001-056-000_0-000.jpg			2021-04-06 12:27:18		NO		IN FOCUS
169827610	https://volunteer.ala.org.au/validate/task/169827610	Valid		system	Tile_001-056-000_0-000.jpg		2021-04-06 11:40:41	2021-04-06 12:27:18		NO		IN FOCUS
169827613	https://volunteer.ala.org.au/validate/task/169827613	Valid		system	Tile_001-059-000_0-000.jpg			2021-04-06 12:27:34		NO		IN FOCUS
169827613	https://volunteer.ala.org.au/validate/task/169827613	Valid		system	Tile_001-059-000_0-000.jpg		2021-04-06 12:15:29	2021-04-06 12:27:34		NO		IN FOCUS
169827613	https://volunteer.ala.org.au/validate/task/169827613	Valid		system	Tile_001-059-000_0-000.jpg		2021-04-06 12:27:33	2021-04-06 12:27:34		NO		IN FOCUS
169827613	https://volunteer.ala.org.au/validate/task/169827613	Valid		system	Tile_001-059-000_0-000.jpg		2021-04-06 11:41:26	2021-04-06 12:27:34		NO		IN FOCUS
169827612	https://volunteer.ala.org.au/validate/task/169827612	Valid		system	Tile_001-058-000_0-000.jpg			2021-04-06 12:27:37		NO		IN FOCUS
169827612	https://volunteer.ala.org.au/validate/task/169827612	Valid		system	Tile_001-058-000_0-000.jpg		2021-04-06 11:41:05	2021-04-06 12:27:37		NO		IN FOCUS
169827612	https://volunteer.ala.org.au/validate/task/169827612	Valid		system	Tile_001-058-000_0-000.jpg		2021-04-06 12:27:37	2021-04-06 12:27:37		NO		IN FOCUS
169827612	https://volunteer.ala.org.au/validate/task/169827612	Valid		system	Tile_001-058-000_0-000.jpg		2021-04-06 12:27:09	2021-04-06 12:27:37		NO		IN FOCUS
169827611	https://volunteer.ala.org.au/validate/task/169827611	Valid		system	Tile_001-057-000_0-000.jpg		2021-04-06 12:26:38	2021-04-06 12:29:00		NO		IN FOCUS
169827611	https://volunteer.ala.org.au/validate/task/169827611	Valid		system	Tile_001-057-000_0-000.jpg			2021-04-06 12:29:00		NO		IN FOCUS
169827611	https://volunteer.ala.org.au/validate/task/169827611	Valid		system	Tile_001-057-000_0-000.jpg		2021-04-06 12:29:00	2021-04-06 12:29:00		NO		IN FOCUS
169827611	https://volunteer.ala.org.au/validate/task/169827611	Valid		system	Tile_001-057-000_0-000.jpg		2021-04-06 11:40:54	2021-04-06 12:29:00		NO		IN FOCUS
169827614	https://volunteer.ala.org.au/validate/task/169827614	Valid		system	Tile_001-060-000_0-000.jpg		2021-04-06 12:29:44	2021-04-06 12:29:45		NO		IN FOCUS
169827614	https://volunteer.ala.org.au/validate/task/169827614	Valid		system	Tile_001-060-000_0-000.jpg			2021-04-06 12:29:45		NO		IN FOCUS
169827614	https://volunteer.ala.org.au/validate/task/169827614	Valid		system	Tile_001-060-000_0-000.jpg		2021-04-06 12:15:49	2021-04-06 12:29:45		NO		IN FOCUS
169827614	https://volunteer.ala.org.au/validate/task/169827614	Valid		system	Tile_001-060-000_0-000.jpg		2021-04-06 11:41:38	2021-04-06 12:29:45		NO		IN FOCUS
169827619	https://volunteer.ala.org.au/validate/task/169827619	Valid		system	Tile_002-005-000_0-000.jpg		2021-04-06 11:45:56	2021-04-06 12:30:38		NO		IN FOCUS
169827619	https://volunteer.ala.org.au/validate/task/169827619	Valid		system	Tile_002-005-000_0-000.jpg		2021-04-06 12:30:38	2021-04-06 12:30:38		NO		IN FOCUS
169827619	https://volunteer.ala.org.au/validate/task/169827619	Valid		system	Tile_002-005-000_0-000.jpg			2021-04-06 12:30:38		NO		IN FOCUS
169827619	https://volunteer.ala.org.au/validate/task/169827619	Valid		system	Tile_002-005-000_0-000.jpg		2021-04-06 12:17:08	2021-04-06 12:30:38		NO		IN FOCUS
169827620	https://volunteer.ala.org.au/validate/task/169827620	Valid		system	Tile_002-006-000_0-000.jpg		2021-04-06 11:46:07	2021-04-06 12:31:06		NO		IN FOCUS
169827620	https://volunteer.ala.org.au/validate/task/169827620	Valid		system	Tile_002-006-000_0-000.jpg			2021-04-06 12:31:06		NO		IN FOCUS
169827620	https://volunteer.ala.org.au/validate/task/169827620	Valid		system	Tile_002-006-000_0-000.jpg		2021-04-06 12:31:06	2021-04-06 12:31:06		NO		IN FOCUS
169827620	https://volunteer.ala.org.au/validate/task/169827620	Valid		system	Tile_002-006-000_0-000.jpg		2021-04-06 12:17:44	2021-04-06 12:31:06		NO		IN FOCUS
169827621	https://volunteer.ala.org.au/validate/task/169827621	Valid		system	Tile_002-007-000_0-000.jpg		2021-04-06 11:46:18	2021-04-06 12:31:28		NO		IN FOCUS
169827621	https://volunteer.ala.org.au/validate/task/169827621	Valid		system	Tile_002-007-000_0-000.jpg		2021-04-06 12:31:28	2021-04-06 12:31:28		NO		IN FOCUS
169827621	https://volunteer.ala.org.au/validate/task/169827621	Valid		system	Tile_002-007-000_0-000.jpg		2021-04-06 12:18:04	2021-04-06 12:31:28		NO		IN FOCUS
169827621	https://volunteer.ala.org.au/validate/task/169827621	Valid		system	Tile_002-007-000_0-000.jpg			2021-04-06 12:31:28		NO		IN FOCUS
169827621	https://volunteer.ala.org.au/validate/task/169827621	Valid		system	Tile_002-007-000_0-000.jpg		2021-04-06 12:31:34	2021-04-06 12:31:28		NO		IN FOCUS
169827623	https://volunteer.ala.org.au/validate/task/169827623	Valid		system	Tile_002-009-000_0-000.jpg		2021-04-06 12:20:23	2021-04-06 12:33:22		NO		IN FOCUS
169827623	https://volunteer.ala.org.au/validate/task/169827623	Valid		system	Tile_002-009-000_0-000.jpg		2021-04-06 12:33:22	2021-04-06 12:33:22		NO		IN FOCUS
169827623	https://volunteer.ala.org.au/validate/task/169827623	Valid		system	Tile_002-009-000_0-000.jpg		2021-04-06 12:32:29	2021-04-06 12:33:22		YES	EDGE	IN FOCUS		Unknown
169827623	https://volunteer.ala.org.au/validate/task/169827623	Valid		system	Tile_002-009-000_0-000.jpg			2021-04-06 12:33:22		NO		IN FOCUS
169827623	https://volunteer.ala.org.au/validate/task/169827623	Valid		system	Tile_002-009-000_0-000.jpg		2021-04-06 11:46:44	2021-04-06 12:33:22		NO		IN FOCUS
169827624	https://volunteer.ala.org.au/validate/task/169827624	Valid		system	Tile_002-010-000_0-000.jpg		2021-04-06 12:33:50	2021-04-06 12:33:50		NO		IN FOCUS
169827624	https://volunteer.ala.org.au/validate/task/169827624	Valid		system	Tile_002-010-000_0-000.jpg			2021-04-06 12:33:50		NO		IN FOCUS
169827624	https://volunteer.ala.org.au/validate/task/169827624	Valid		system	Tile_002-010-000_0-000.jpg		2021-04-06 11:46:56	2021-04-06 12:33:50		NO		IN FOCUS
169827624	https://volunteer.ala.org.au/validate/task/169827624	Valid		system	Tile_002-010-000_0-000.jpg		2021-04-06 12:32:52	2021-04-06 12:33:50		NO		IN FOCUS
169827626	https://volunteer.ala.org.au/validate/task/169827626	Valid		system	Tile_002-012-000_0-000.jpg		2021-04-06 12:34:39	2021-04-06 12:35:16		NO		IN FOCUS
169827626	https://volunteer.ala.org.au/validate/task/169827626	Valid		system	Tile_002-012-000_0-000.jpg		2021-04-06 12:36:03	2021-04-06 12:35:16		YES	Both MIDDLE and EDGE	IN FOCUS		Unknown
169827626	https://volunteer.ala.org.au/validate/task/169827626	Valid		system	Tile_002-012-000_0-000.jpg		2021-04-06 11:47:21	2021-04-06 12:35:16		NO		IN FOCUS
169827626	https://volunteer.ala.org.au/validate/task/169827626	Valid		system	Tile_002-012-000_0-000.jpg			2021-04-06 12:35:16		NO		IN FOCUS
169827626	https://volunteer.ala.org.au/validate/task/169827626	Valid		system	Tile_002-012-000_0-000.jpg		2021-04-06 12:35:16	2021-04-06 12:35:16		NO		IN FOCUS
169827628	https://volunteer.ala.org.au/validate/task/169827628	Valid		system	Tile_002-014-000_0-000.jpg			2021-04-06 12:36:09		NO		IN FOCUS
169827628	https://volunteer.ala.org.au/validate/task/169827628	Valid		system	Tile_002-014-000_0-000.jpg		2021-04-06 11:47:43	2021-04-06 12:36:09		NO		IN FOCUS
169827628	https://volunteer.ala.org.au/validate/task/169827628	Valid		system	Tile_002-014-000_0-000.jpg		2021-04-06 12:21:41	2021-04-06 12:36:09		NO		IN FOCUS
169827628	https://volunteer.ala.org.au/validate/task/169827628	Valid		system	Tile_002-014-000_0-000.jpg		2021-04-06 12:36:09	2021-04-06 12:36:09		NO		IN FOCUS
169827629	https://volunteer.ala.org.au/validate/task/169827629	Valid		system	Tile_002-015-000_0-000.jpg		2021-04-06 12:36:58	2021-04-06 12:36:54		NO		IN FOCUS
169827629	https://volunteer.ala.org.au/validate/task/169827629	Valid		system	Tile_002-015-000_0-000.jpg		2021-04-06 12:36:54	2021-04-06 12:36:54		NO		IN FOCUS
169827629	https://volunteer.ala.org.au/validate/task/169827629	Valid		system	Tile_002-015-000_0-000.jpg		2021-04-06 12:22:05	2021-04-06 12:36:54		NO		IN FOCUS
169827629	https://volunteer.ala.org.au/validate/task/169827629	Valid		system	Tile_002-015-000_0-000.jpg		2021-04-06 11:47:54	2021-04-06 12:36:54		NO		IN FOCUS
169827629	https://volunteer.ala.org.au/validate/task/169827629	Valid		system	Tile_002-015-000_0-000.jpg			2021-04-06 12:36:54		NO		IN FOCUS
169827630	https://volunteer.ala.org.au/validate/task/169827630	Valid		system	Tile_002-016-000_0-000.jpg			2021-04-06 12:37:50		NO		IN FOCUS
169827630	https://volunteer.ala.org.au/validate/task/169827630	Valid		system	Tile_002-016-000_0-000.jpg		2021-04-06 12:37:13	2021-04-06 12:37:50		NO		IN FOCUS
169827630	https://volunteer.ala.org.au/validate/task/169827630	Valid		system	Tile_002-016-000_0-000.jpg		2021-04-06 11:48:05	2021-04-06 12:37:50		NO		IN FOCUS
169827630	https://volunteer.ala.org.au/validate/task/169827630	Valid		system	Tile_002-016-000_0-000.jpg		2021-04-06 12:37:50	2021-04-06 12:37:50		NO		IN FOCUS
169827627	https://volunteer.ala.org.au/validate/task/169827627	Valid		system	Tile_002-013-000_0-000.jpg		2021-04-06 11:47:32	2021-04-06 12:37:52		NO		IN FOCUS
169827627	https://volunteer.ala.org.au/validate/task/169827627	Valid		system	Tile_002-013-000_0-000.jpg		2021-04-06 12:35:49	2021-04-06 12:37:52		NO		IN FOCUS
169827627	https://volunteer.ala.org.au/validate/task/169827627	Valid		system	Tile_002-013-000_0-000.jpg		2021-04-06 12:37:52	2021-04-06 12:37:52		NO		IN FOCUS
169827627	https://volunteer.ala.org.au/validate/task/169827627	Valid		system	Tile_002-013-000_0-000.jpg			2021-04-06 12:37:52		NO		IN FOCUS
169827632	https://volunteer.ala.org.au/validate/task/169827632	Valid		system	Tile_002-018-000_0-000.jpg			2021-04-06 12:38:07		NO		IN FOCUS
169827632	https://volunteer.ala.org.au/validate/task/169827632	Valid		system	Tile_002-018-000_0-000.jpg		2021-04-06 12:38:07	2021-04-06 12:38:07		NO		IN FOCUS
169827632	https://volunteer.ala.org.au/validate/task/169827632	Valid		system	Tile_002-018-000_0-000.jpg		2021-04-06 12:23:23	2021-04-06 12:38:07		NO		IN FOCUS
169827632	https://volunteer.ala.org.au/validate/task/169827632	Valid		system	Tile_002-018-000_0-000.jpg		2021-04-06 11:48:30	2021-04-06 12:38:07		NO		IN FOCUS
169827635	https://volunteer.ala.org.au/validate/task/169827635	Valid		system	Tile_002-021-000_0-000.jpg		2021-04-06 12:24:07	2021-04-06 12:39:37		NO		IN FOCUS
169827635	https://volunteer.ala.org.au/validate/task/169827635	Valid		system	Tile_002-021-000_0-000.jpg			2021-04-06 12:39:37		NO		IN FOCUS
169827635	https://volunteer.ala.org.au/validate/task/169827635	Valid		system	Tile_002-021-000_0-000.jpg		2021-04-06 12:39:37	2021-04-06 12:39:37		NO		IN FOCUS
169827635	https://volunteer.ala.org.au/validate/task/169827635	Valid		system	Tile_002-021-000_0-000.jpg		2021-04-06 11:49:08	2021-04-06 12:39:37		NO		IN FOCUS
169827636	https://volunteer.ala.org.au/validate/task/169827636	Valid		system	Tile_002-022-000_0-000.jpg		2021-04-06 11:49:19	2021-04-06 12:39:58		NO		IN FOCUS
169827636	https://volunteer.ala.org.au/validate/task/169827636	Valid		system	Tile_002-022-000_0-000.jpg			2021-04-06 12:39:58		NO		IN FOCUS
169827636	https://volunteer.ala.org.au/validate/task/169827636	Valid		system	Tile_002-022-000_0-000.jpg		2021-04-06 12:26:42	2021-04-06 12:39:58		NO		IN FOCUS
169827636	https://volunteer.ala.org.au/validate/task/169827636	Valid		system	Tile_002-022-000_0-000.jpg		2021-04-06 12:39:58	2021-04-06 12:39:58		NO		IN FOCUS
169827633	https://volunteer.ala.org.au/validate/task/169827633	Valid		system	Tile_002-019-000_0-000.jpg		2021-04-06 12:40:10	2021-04-06 12:40:11		NO		IN FOCUS
169827633	https://volunteer.ala.org.au/validate/task/169827633	Valid		system	Tile_002-019-000_0-000.jpg		2021-04-06 12:38:53	2021-04-06 12:40:11		NO		IN FOCUS
169827633	https://volunteer.ala.org.au/validate/task/169827633	Valid		system	Tile_002-019-000_0-000.jpg		2021-04-06 11:48:42	2021-04-06 12:40:11		NO		IN FOCUS
169827633	https://volunteer.ala.org.au/validate/task/169827633	Valid		system	Tile_002-019-000_0-000.jpg			2021-04-06 12:40:11		NO		IN FOCUS
169827637	https://volunteer.ala.org.au/validate/task/169827637	Valid		system	Tile_002-023-000_0-000.jpg		2021-04-06 12:40:35	2021-04-06 12:41:09		NO		IN FOCUS
169827637	https://volunteer.ala.org.au/validate/task/169827637	Valid		system	Tile_002-023-000_0-000.jpg			2021-04-06 12:41:09		NO		IN FOCUS
169827637	https://volunteer.ala.org.au/validate/task/169827637	Valid		system	Tile_002-023-000_0-000.jpg		2021-04-06 11:49:31	2021-04-06 12:41:09		NO		IN FOCUS
169827637	https://volunteer.ala.org.au/validate/task/169827637	Valid		system	Tile_002-023-000_0-000.jpg		2021-04-06 12:41:08	2021-04-06 12:41:09		NO		IN FOCUS
169827638	https://volunteer.ala.org.au/validate/task/169827638	Valid		system	Tile_002-024-000_0-000.jpg			2021-04-06 12:41:41		NO		IN FOCUS
169827638	https://volunteer.ala.org.au/validate/task/169827638	Valid		system	Tile_002-024-000_0-000.jpg		2021-04-06 12:40:55	2021-04-06 12:41:41		NO		IN FOCUS
169827638	https://volunteer.ala.org.au/validate/task/169827638	Valid		system	Tile_002-024-000_0-000.jpg		2021-04-06 11:49:54	2021-04-06 12:41:41		NO		IN FOCUS
169827638	https://volunteer.ala.org.au/validate/task/169827638	Valid		system	Tile_002-024-000_0-000.jpg		2021-04-06 12:41:41	2021-04-06 12:41:41		NO		IN FOCUS
169827641	https://volunteer.ala.org.au/validate/task/169827641	Valid		system	Tile_002-027-000_0-000.jpg		2021-04-06 12:42:24	2021-04-06 12:43:51		NO		IN FOCUS
169827641	https://volunteer.ala.org.au/validate/task/169827641	Valid		system	Tile_002-027-000_0-000.jpg		2021-04-06 12:43:51	2021-04-06 12:43:51		NO		IN FOCUS
169827641	https://volunteer.ala.org.au/validate/task/169827641	Valid		system	Tile_002-027-000_0-000.jpg			2021-04-06 12:43:51		NO		IN FOCUS
169827641	https://volunteer.ala.org.au/validate/task/169827641	Valid		system	Tile_002-027-000_0-000.jpg		2021-04-06 11:50:43	2021-04-06 12:43:51		NO		IN FOCUS
169827643	https://volunteer.ala.org.au/validate/task/169827643	Valid		system	Tile_002-029-000_0-000.jpg		2021-04-06 12:46:24	2021-04-06 12:46:25		NO		IN FOCUS
169827643	https://volunteer.ala.org.au/validate/task/169827643	Valid		system	Tile_002-029-000_0-000.jpg			2021-04-06 12:46:25		NO		IN FOCUS
169827643	https://volunteer.ala.org.au/validate/task/169827643	Valid		system	Tile_002-029-000_0-000.jpg		2021-04-06 12:45:11	2021-04-06 12:46:25		NO		IN FOCUS
169827643	https://volunteer.ala.org.au/validate/task/169827643	Valid		system	Tile_002-029-000_0-000.jpg		2021-04-06 11:51:13	2021-04-06 12:46:25		NO		IN FOCUS
169827647	https://volunteer.ala.org.au/validate/task/169827647	Valid		system	Tile_002-033-000_0-000.jpg		2021-04-06 12:48:37	2021-04-06 12:48:37		NO		IN FOCUS
169827647	https://volunteer.ala.org.au/validate/task/169827647	Valid		system	Tile_002-033-000_0-000.jpg		2021-04-06 12:29:46	2021-04-06 12:48:37		NO		IN FOCUS
169827647	https://volunteer.ala.org.au/validate/task/169827647	Valid		system	Tile_002-033-000_0-000.jpg		2021-04-06 11:51:59	2021-04-06 12:48:37		NO		IN FOCUS
169827647	https://volunteer.ala.org.au/validate/task/169827647	Valid		system	Tile_002-033-000_0-000.jpg			2021-04-06 12:48:37		NO		IN FOCUS
169827649	https://volunteer.ala.org.au/validate/task/169827649	Valid		system	Tile_002-035-000_0-000.jpg		2021-04-06 12:51:04	2021-04-06 12:51:04		NO		IN FOCUS
169827649	https://volunteer.ala.org.au/validate/task/169827649	Valid		system	Tile_002-035-000_0-000.jpg			2021-04-06 12:51:04		NO		IN FOCUS
169827649	https://volunteer.ala.org.au/validate/task/169827649	Valid		system	Tile_002-035-000_0-000.jpg		2021-04-06 11:52:22	2021-04-06 12:51:04		NO		IN FOCUS
169827649	https://volunteer.ala.org.au/validate/task/169827649	Valid		system	Tile_002-035-000_0-000.jpg		2021-04-06 12:50:23	2021-04-06 12:51:04		NO		IN FOCUS
169827653	https://volunteer.ala.org.au/validate/task/169827653	Valid		system	Tile_002-039-000_0-000.jpg		2021-04-06 12:52:26	2021-04-06 12:52:26		NO		IN FOCUS
169827653	https://volunteer.ala.org.au/validate/task/169827653	Valid		system	Tile_002-039-000_0-000.jpg			2021-04-06 12:52:26		NO		IN FOCUS
169827653	https://volunteer.ala.org.au/validate/task/169827653	Valid		system	Tile_002-039-000_0-000.jpg		2021-04-06 12:31:14	2021-04-06 12:52:26		NO		IN FOCUS
169827653	https://volunteer.ala.org.au/validate/task/169827653	Valid		system	Tile_002-039-000_0-000.jpg		2021-04-06 11:53:13	2021-04-06 12:52:26		NO		IN FOCUS
169827648	https://volunteer.ala.org.au/validate/task/169827648	Valid		system	Tile_002-034-000_0-000.jpg			2021-04-06 12:52:45		NO		IN FOCUS
169827648	https://volunteer.ala.org.au/validate/task/169827648	Valid		system	Tile_002-034-000_0-000.jpg		2021-04-06 11:52:11	2021-04-06 12:52:45		NO		IN FOCUS
169827648	https://volunteer.ala.org.au/validate/task/169827648	Valid		system	Tile_002-034-000_0-000.jpg		2021-04-06 12:52:44	2021-04-06 12:52:45		NO		IN FOCUS
169827648	https://volunteer.ala.org.au/validate/task/169827648	Valid		system	Tile_002-034-000_0-000.jpg		2021-04-06 12:49:50	2021-04-06 12:52:45		NO		IN FOCUS
169827656	https://volunteer.ala.org.au/validate/task/169827656	Valid		system	Tile_002-042-000_0-000.jpg		2021-04-06 11:53:55	2021-04-06 12:56:46		NO		IN FOCUS
169827656	https://volunteer.ala.org.au/validate/task/169827656	Valid		system	Tile_002-042-000_0-000.jpg			2021-04-06 12:56:46		NO		IN FOCUS
169827656	https://volunteer.ala.org.au/validate/task/169827656	Valid		system	Tile_002-042-000_0-000.jpg		2021-04-06 12:56:46	2021-04-06 12:56:46		NO		IN FOCUS
169827656	https://volunteer.ala.org.au/validate/task/169827656	Valid		system	Tile_002-042-000_0-000.jpg		2021-04-06 12:53:24	2021-04-06 12:56:46		NO		IN FOCUS
169827659	https://volunteer.ala.org.au/validate/task/169827659	Valid		system	Tile_002-045-000_0-000.jpg			2021-04-06 12:57:53	1	YES	MIDDLE	IN FOCUS		Nothofagus pollen
169827659	https://volunteer.ala.org.au/validate/task/169827659	Valid		system	Tile_002-045-000_0-000.jpg		2021-04-06 12:34:41	2021-04-06 12:57:53	1	YES	MIDDLE	IN FOCUS		Nothofagus pollen
169827659	https://volunteer.ala.org.au/validate/task/169827659	Valid		system	Tile_002-045-000_0-000.jpg		2021-04-06 12:57:53	2021-04-06 12:57:53	1	YES	MIDDLE	IN FOCUS		Nothofagus pollen
169827659	https://volunteer.ala.org.au/validate/task/169827659	Valid		system	Tile_002-045-000_0-000.jpg		2021-04-06 11:55:56	2021-04-06 12:57:53	1	YES	MIDDLE	IN FOCUS		Nothofagus pollen
169827659	https://volunteer.ala.org.au/validate/task/169827659	Valid		system	Tile_002-045-000_0-000.jpg		2021-04-06 12:58:33	2021-04-06 12:57:53	1	YES	MIDDLE	IN FOCUS		Nothofagus pollen
169827660	https://volunteer.ala.org.au/validate/task/169827660	Valid		system	Tile_002-046-000_0-000.jpg		2021-04-06 11:56:19	2021-04-06 12:58:11		NO		IN FOCUS
169827660	https://volunteer.ala.org.au/validate/task/169827660	Valid		system	Tile_002-046-000_0-000.jpg			2021-04-06 12:58:11		NO		IN FOCUS
169827660	https://volunteer.ala.org.au/validate/task/169827660	Valid		system	Tile_002-046-000_0-000.jpg		2021-04-06 12:35:18	2021-04-06 12:58:11		NO		IN FOCUS
169827660	https://volunteer.ala.org.au/validate/task/169827660	Valid		system	Tile_002-046-000_0-000.jpg		2021-04-06 12:58:11	2021-04-06 12:58:11		NO		IN FOCUS
169827661	https://volunteer.ala.org.au/validate/task/169827661	Valid		system	Tile_002-047-000_0-000.jpg		2021-04-06 11:56:31	2021-04-06 12:58:22		NO		IN FOCUS
169827661	https://volunteer.ala.org.au/validate/task/169827661	Valid		system	Tile_002-047-000_0-000.jpg		2021-04-06 12:58:22	2021-04-06 12:58:22		NO		IN FOCUS
169827661	https://volunteer.ala.org.au/validate/task/169827661	Valid		system	Tile_002-047-000_0-000.jpg		2021-04-06 12:35:39	2021-04-06 12:58:22		NO		IN FOCUS
169827661	https://volunteer.ala.org.au/validate/task/169827661	Valid		system	Tile_002-047-000_0-000.jpg			2021-04-06 12:58:22		NO		IN FOCUS
169827667	https://volunteer.ala.org.au/validate/task/169827667	Valid		system	Tile_002-053-000_0-000.jpg		2021-04-06 12:33:42	2021-04-06 13:00:53		NO		IN FOCUS
169827667	https://volunteer.ala.org.au/validate/task/169827667	Valid		system	Tile_002-053-000_0-000.jpg			2021-04-06 13:00:53		NO		IN FOCUS
169827667	https://volunteer.ala.org.au/validate/task/169827667	Valid		system	Tile_002-053-000_0-000.jpg		2021-04-06 13:00:52	2021-04-06 13:00:53		NO		IN FOCUS
169827667	https://volunteer.ala.org.au/validate/task/169827667	Valid		system	Tile_002-053-000_0-000.jpg		2021-04-06 12:37:04	2021-04-06 13:00:53		NO		IN FOCUS
169827666	https://volunteer.ala.org.au/validate/task/169827666	Valid		system	Tile_002-052-000_0-000.jpg		2021-04-06 13:01:15	2021-04-06 13:01:16		NO		IN FOCUS
169827666	https://volunteer.ala.org.au/validate/task/169827666	Valid		system	Tile_002-052-000_0-000.jpg		2021-04-06 12:33:29	2021-04-06 13:01:16		NO		IN FOCUS
169827666	https://volunteer.ala.org.au/validate/task/169827666	Valid		system	Tile_002-052-000_0-000.jpg		2021-04-06 12:36:44	2021-04-06 13:01:16		NO		IN FOCUS
169827666	https://volunteer.ala.org.au/validate/task/169827666	Valid		system	Tile_002-052-000_0-000.jpg			2021-04-06 13:01:16		NO		IN FOCUS
169827666	https://volunteer.ala.org.au/validate/task/169827666	Valid		system	Tile_002-052-000_0-000.jpg		2021-04-06 13:01:44	2021-04-06 13:01:16		NO		IN FOCUS
169827671	https://volunteer.ala.org.au/validate/task/169827671	Valid		system	Tile_002-057-000_0-000.jpg		2021-04-06 12:34:49	2021-04-06 13:02:17		NO		IN FOCUS
169827671	https://volunteer.ala.org.au/validate/task/169827671	Valid		system	Tile_002-057-000_0-000.jpg			2021-04-06 13:02:17		NO		IN FOCUS
169827671	https://volunteer.ala.org.au/validate/task/169827671	Valid		system	Tile_002-057-000_0-000.jpg		2021-04-06 13:02:17	2021-04-06 13:02:17		NO		IN FOCUS
169827671	https://volunteer.ala.org.au/validate/task/169827671	Valid		system	Tile_002-057-000_0-000.jpg		2021-04-06 13:05:34	2021-04-06 13:02:17		NO		IN FOCUS
169827671	https://volunteer.ala.org.au/validate/task/169827671	Valid		system	Tile_002-057-000_0-000.jpg		2021-04-06 12:41:29	2021-04-06 13:02:17		NO		IN FOCUS
169827665	https://volunteer.ala.org.au/validate/task/169827665	Valid		system	Tile_002-051-000_0-000.jpg			2021-04-06 13:02:36		NO		IN FOCUS
169827665	https://volunteer.ala.org.au/validate/task/169827665	Valid		system	Tile_002-051-000_0-000.jpg		2021-04-06 11:57:15	2021-04-06 13:02:36		NO		IN FOCUS
169827665	https://volunteer.ala.org.au/validate/task/169827665	Valid		system	Tile_002-051-000_0-000.jpg		2021-04-06 13:02:35	2021-04-06 13:02:36		NO		IN FOCUS
169827665	https://volunteer.ala.org.au/validate/task/169827665	Valid		system	Tile_002-051-000_0-000.jpg		2021-04-06 12:36:26	2021-04-06 13:02:36		NO		IN FOCUS
169827669	https://volunteer.ala.org.au/validate/task/169827669	Valid		system	Tile_002-055-000_0-000.jpg		2021-04-06 12:34:24	2021-04-06 13:02:56		NO		IN FOCUS
169827669	https://volunteer.ala.org.au/validate/task/169827669	Valid		system	Tile_002-055-000_0-000.jpg		2021-04-06 13:02:55	2021-04-06 13:02:56		NO		IN FOCUS
169827669	https://volunteer.ala.org.au/validate/task/169827669	Valid		system	Tile_002-055-000_0-000.jpg		2021-04-06 12:40:45	2021-04-06 13:02:56		NO		IN FOCUS
169827669	https://volunteer.ala.org.au/validate/task/169827669	Valid		system	Tile_002-055-000_0-000.jpg			2021-04-06 13:02:56		NO		IN FOCUS
169827672	https://volunteer.ala.org.au/validate/task/169827672	Valid		system	Tile_002-058-000_0-000.jpg		2021-04-06 12:41:43	2021-04-06 13:02:56		NO		IN FOCUS
169827672	https://volunteer.ala.org.au/validate/task/169827672	Valid		system	Tile_002-058-000_0-000.jpg			2021-04-06 13:02:56		NO		IN FOCUS
169827672	https://volunteer.ala.org.au/validate/task/169827672	Valid		system	Tile_002-058-000_0-000.jpg		2021-04-06 12:35:17	2021-04-06 13:02:56		NO		IN FOCUS
169827672	https://volunteer.ala.org.au/validate/task/169827672	Valid		system	Tile_002-058-000_0-000.jpg		2021-04-06 13:02:56	2021-04-06 13:02:56		NO		IN FOCUS
169827673	https://volunteer.ala.org.au/validate/task/169827673	Valid		system	Tile_002-059-000_0-000.jpg		2021-04-06 13:04:15	2021-04-06 13:03:48		NO		IN FOCUS
169827673	https://volunteer.ala.org.au/validate/task/169827673	Valid		system	Tile_002-059-000_0-000.jpg		2021-04-06 12:42:26	2021-04-06 13:03:48		NO		IN FOCUS
169827673	https://volunteer.ala.org.au/validate/task/169827673	Valid		system	Tile_002-059-000_0-000.jpg		2021-04-06 12:35:30	2021-04-06 13:03:48		NO		IN FOCUS
169827673	https://volunteer.ala.org.au/validate/task/169827673	Valid		system	Tile_002-059-000_0-000.jpg		2021-04-06 13:03:48	2021-04-06 13:03:48		NO		IN FOCUS
169827673	https://volunteer.ala.org.au/validate/task/169827673	Valid		system	Tile_002-059-000_0-000.jpg			2021-04-06 13:03:48		NO		IN FOCUS
169827679	https://volunteer.ala.org.au/validate/task/169827679	Valid		system	Tile_003-005-000_0-000.jpg		2021-04-06 12:43:39	2021-04-06 13:04:28		NO		IN FOCUS
169827679	https://volunteer.ala.org.au/validate/task/169827679	Valid		system	Tile_003-005-000_0-000.jpg		2021-04-06 12:36:45	2021-04-06 13:04:28		NO		IN FOCUS
169827679	https://volunteer.ala.org.au/validate/task/169827679	Valid		system	Tile_003-005-000_0-000.jpg		2021-04-06 13:04:32	2021-04-06 13:04:28		NO		IN FOCUS
169827679	https://volunteer.ala.org.au/validate/task/169827679	Valid		system	Tile_003-005-000_0-000.jpg			2021-04-06 13:04:28		NO		IN FOCUS
169827679	https://volunteer.ala.org.au/validate/task/169827679	Valid		system	Tile_003-005-000_0-000.jpg		2021-04-06 13:04:28	2021-04-06 13:04:28		NO		IN FOCUS
169827680	https://volunteer.ala.org.au/validate/task/169827680	Valid		system	Tile_003-006-000_0-000.jpg			2021-04-06 13:04:49		NO		IN FOCUS
169827680	https://volunteer.ala.org.au/validate/task/169827680	Valid		system	Tile_003-006-000_0-000.jpg		2021-04-06 13:04:49	2021-04-06 13:04:49		NO		IN FOCUS
169827680	https://volunteer.ala.org.au/validate/task/169827680	Valid		system	Tile_003-006-000_0-000.jpg		2021-04-06 13:04:41	2021-04-06 13:04:49		NO		IN FOCUS
169827680	https://volunteer.ala.org.au/validate/task/169827680	Valid		system	Tile_003-006-000_0-000.jpg		2021-04-06 12:36:57	2021-04-06 13:04:49		NO		IN FOCUS
169827682	https://volunteer.ala.org.au/validate/task/169827682	Valid		system	Tile_003-008-000_0-000.jpg			2021-04-06 13:05:13		NO		IN FOCUS
169827682	https://volunteer.ala.org.au/validate/task/169827682	Valid		system	Tile_003-008-000_0-000.jpg		2021-04-06 13:05:01	2021-04-06 13:05:13		NO		IN FOCUS
169827682	https://volunteer.ala.org.au/validate/task/169827682	Valid		system	Tile_003-008-000_0-000.jpg		2021-04-06 12:37:20	2021-04-06 13:05:13		NO		IN FOCUS
169827682	https://volunteer.ala.org.au/validate/task/169827682	Valid		system	Tile_003-008-000_0-000.jpg		2021-04-06 13:05:12	2021-04-06 13:05:13		NO		IN FOCUS
169827681	https://volunteer.ala.org.au/validate/task/169827681	Valid		system	Tile_003-007-000_0-000.jpg		2021-04-06 12:37:09	2021-04-06 13:05:27		NO		IN FOCUS
169827681	https://volunteer.ala.org.au/validate/task/169827681	Valid		system	Tile_003-007-000_0-000.jpg			2021-04-06 13:05:27		NO		IN FOCUS
169827681	https://volunteer.ala.org.au/validate/task/169827681	Valid		system	Tile_003-007-000_0-000.jpg		2021-04-06 13:05:27	2021-04-06 13:05:27		NO		IN FOCUS
169827681	https://volunteer.ala.org.au/validate/task/169827681	Valid		system	Tile_003-007-000_0-000.jpg		2021-04-06 12:44:27	2021-04-06 13:05:27		NO		IN FOCUS
169827684	https://volunteer.ala.org.au/validate/task/169827684	Valid		system	Tile_003-010-000_0-000.jpg		2021-04-06 13:05:28	2021-04-06 13:05:29		NO		IN FOCUS
169827684	https://volunteer.ala.org.au/validate/task/169827684	Valid		system	Tile_003-010-000_0-000.jpg			2021-04-06 13:05:29		NO		IN FOCUS
169827684	https://volunteer.ala.org.au/validate/task/169827684	Valid		system	Tile_003-010-000_0-000.jpg		2021-04-06 13:05:29	2021-04-06 13:05:29		NO		IN FOCUS
169827684	https://volunteer.ala.org.au/validate/task/169827684	Valid		system	Tile_003-010-000_0-000.jpg		2021-04-06 12:37:45	2021-04-06 13:05:29		NO		IN FOCUS
169827684	https://volunteer.ala.org.au/validate/task/169827684	Valid		system	Tile_003-010-000_0-000.jpg		2021-04-06 12:45:10	2021-04-06 13:05:29		NO		IN FOCUS
169827686	https://volunteer.ala.org.au/validate/task/169827686	Valid		system	Tile_003-012-000_0-000.jpg		2021-04-06 12:39:47	2021-04-06 13:06:28		NO		IN FOCUS
169827686	https://volunteer.ala.org.au/validate/task/169827686	Valid		system	Tile_003-012-000_0-000.jpg		2021-04-06 13:06:01	2021-04-06 13:06:28		NO		IN FOCUS
169827686	https://volunteer.ala.org.au/validate/task/169827686	Valid		system	Tile_003-012-000_0-000.jpg		2021-04-06 13:06:28	2021-04-06 13:06:28		NO		IN FOCUS
169827686	https://volunteer.ala.org.au/validate/task/169827686	Valid		system	Tile_003-012-000_0-000.jpg		2021-04-06 13:06:31	2021-04-06 13:06:28	5 or more	YES	Both MIDDLE and EDGE	IN FOCUS		Unknown
169827686	https://volunteer.ala.org.au/validate/task/169827686	Valid		system	Tile_003-012-000_0-000.jpg			2021-04-06 13:06:28		NO		IN FOCUS
169827690	https://volunteer.ala.org.au/validate/task/169827690	Valid		system	Tile_003-016-000_0-000.jpg		2021-04-06 13:06:59	2021-04-06 13:06:59		NO		IN FOCUS
169827690	https://volunteer.ala.org.au/validate/task/169827690	Valid		system	Tile_003-016-000_0-000.jpg		2021-04-06 13:07:35	2021-04-06 13:06:59		NO		IN FOCUS
169827690	https://volunteer.ala.org.au/validate/task/169827690	Valid		system	Tile_003-016-000_0-000.jpg		2021-04-06 13:06:58	2021-04-06 13:06:59		NO		IN FOCUS
169827690	https://volunteer.ala.org.au/validate/task/169827690	Valid		system	Tile_003-016-000_0-000.jpg			2021-04-06 13:06:59		NO		IN FOCUS
169827690	https://volunteer.ala.org.au/validate/task/169827690	Valid		system	Tile_003-016-000_0-000.jpg		2021-04-06 12:42:45	2021-04-06 13:06:59		NO		IN FOCUS
169827696	https://volunteer.ala.org.au/validate/task/169827696	Valid		system	Tile_003-022-000_0-000.jpg		2021-04-06 12:43:59	2021-04-06 13:07:41		NO		IN FOCUS
169827696	https://volunteer.ala.org.au/validate/task/169827696	Valid		system	Tile_003-022-000_0-000.jpg		2021-04-06 12:49:10	2021-04-06 13:07:41		NO		IN FOCUS
169827696	https://volunteer.ala.org.au/validate/task/169827696	Valid		system	Tile_003-022-000_0-000.jpg		2021-04-06 13:08:18	2021-04-06 13:07:41		NO		IN FOCUS
169827696	https://volunteer.ala.org.au/validate/task/169827696	Valid		system	Tile_003-022-000_0-000.jpg			2021-04-06 13:07:41		NO		IN FOCUS
169827696	https://volunteer.ala.org.au/validate/task/169827696	Valid		system	Tile_003-022-000_0-000.jpg		2021-04-06 13:07:41	2021-04-06 13:07:41		NO		IN FOCUS
169827697	https://volunteer.ala.org.au/validate/task/169827697	Valid		system	Tile_003-023-000_0-000.jpg		2021-04-06 12:49:33	2021-04-06 13:07:53		NO		IN FOCUS
169827697	https://volunteer.ala.org.au/validate/task/169827697	Valid		system	Tile_003-023-000_0-000.jpg		2021-04-06 13:07:52	2021-04-06 13:07:53		NO		IN FOCUS
169827697	https://volunteer.ala.org.au/validate/task/169827697	Valid		system	Tile_003-023-000_0-000.jpg		2021-04-06 13:08:36	2021-04-06 13:07:53		NO		IN FOCUS
169827697	https://volunteer.ala.org.au/validate/task/169827697	Valid		system	Tile_003-023-000_0-000.jpg		2021-04-06 12:44:11	2021-04-06 13:07:53		NO		IN FOCUS
169827697	https://volunteer.ala.org.au/validate/task/169827697	Valid		system	Tile_003-023-000_0-000.jpg			2021-04-06 13:07:53		NO		IN FOCUS
169827707	https://volunteer.ala.org.au/validate/task/169827707	Valid		system	Tile_003-033-000_0-000.jpg		2021-04-06 13:09:54	2021-04-06 13:09:54		NO		IN FOCUS
169827707	https://volunteer.ala.org.au/validate/task/169827707	Valid		system	Tile_003-033-000_0-000.jpg		2021-04-06 13:09:43	2021-04-06 13:09:54		NO		IN FOCUS
169827707	https://volunteer.ala.org.au/validate/task/169827707	Valid		system	Tile_003-033-000_0-000.jpg		2021-04-06 12:46:14	2021-04-06 13:09:54		NO		IN FOCUS
169827707	https://volunteer.ala.org.au/validate/task/169827707	Valid		system	Tile_003-033-000_0-000.jpg			2021-04-06 13:09:54		NO		IN FOCUS
169827706	https://volunteer.ala.org.au/validate/task/169827706	Valid		system	Tile_003-032-000_0-000.jpg		2021-04-06 12:46:02	2021-04-06 13:09:55		NO		IN FOCUS
169827706	https://volunteer.ala.org.au/validate/task/169827706	Valid		system	Tile_003-032-000_0-000.jpg			2021-04-06 13:09:55		NO		IN FOCUS
169827706	https://volunteer.ala.org.au/validate/task/169827706	Valid		system	Tile_003-032-000_0-000.jpg		2021-04-06 13:09:55	2021-04-06 13:09:55		NO		IN FOCUS
169827706	https://volunteer.ala.org.au/validate/task/169827706	Valid		system	Tile_003-032-000_0-000.jpg		2021-04-06 12:52:39	2021-04-06 13:09:55		NO		IN FOCUS
169827710	https://volunteer.ala.org.au/validate/task/169827710	Valid		system	Tile_003-036-000_0-000.jpg		2021-04-06 12:47:02	2021-04-06 13:10:17		NO		IN FOCUS
169827710	https://volunteer.ala.org.au/validate/task/169827710	Valid		system	Tile_003-036-000_0-000.jpg		2021-04-06 12:53:51	2021-04-06 13:10:17		NO		IN FOCUS
169827710	https://volunteer.ala.org.au/validate/task/169827710	Valid		system	Tile_003-036-000_0-000.jpg			2021-04-06 13:10:17		NO		IN FOCUS
169827710	https://volunteer.ala.org.au/validate/task/169827710	Valid		system	Tile_003-036-000_0-000.jpg		2021-04-06 13:10:16	2021-04-06 13:10:17		NO		IN FOCUS
169827691	https://volunteer.ala.org.au/validate/task/169827691	Valid		system	Tile_003-017-000_0-000.jpg		2021-04-06 13:07:14	2021-04-06 13:10:27		NO		IN FOCUS
169827691	https://volunteer.ala.org.au/validate/task/169827691	Valid		system	Tile_003-017-000_0-000.jpg		2021-04-06 13:10:26	2021-04-06 13:10:27		NO		IN FOCUS
169827691	https://volunteer.ala.org.au/validate/task/169827691	Valid		system	Tile_003-017-000_0-000.jpg		2021-04-06 12:42:57	2021-04-06 13:10:27		NO		IN FOCUS
169827691	https://volunteer.ala.org.au/validate/task/169827691	Valid		system	Tile_003-017-000_0-000.jpg			2021-04-06 13:10:27		NO		IN FOCUS
169827711	https://volunteer.ala.org.au/validate/task/169827711	Valid		system	Tile_003-037-000_0-000.jpg			2021-04-06 13:10:37		NO		IN FOCUS
169827711	https://volunteer.ala.org.au/validate/task/169827711	Valid		system	Tile_003-037-000_0-000.jpg		2021-04-06 13:10:30	2021-04-06 13:10:37		NO		IN FOCUS
169827711	https://volunteer.ala.org.au/validate/task/169827711	Valid		system	Tile_003-037-000_0-000.jpg		2021-04-06 13:10:37	2021-04-06 13:10:37		NO		IN FOCUS
169827711	https://volunteer.ala.org.au/validate/task/169827711	Valid		system	Tile_003-037-000_0-000.jpg		2021-04-06 12:47:14	2021-04-06 13:10:37		NO		IN FOCUS
169827713	https://volunteer.ala.org.au/validate/task/169827713	Valid		system	Tile_003-039-000_0-000.jpg		2021-04-06 13:10:57	2021-04-06 13:10:57		NO		IN FOCUS
169827713	https://volunteer.ala.org.au/validate/task/169827713	Valid		system	Tile_003-039-000_0-000.jpg		2021-04-06 13:11:00	2021-04-06 13:10:57		NO		IN FOCUS
169827713	https://volunteer.ala.org.au/validate/task/169827713	Valid		system	Tile_003-039-000_0-000.jpg		2021-04-06 12:47:38	2021-04-06 13:10:57		NO		IN FOCUS
169827713	https://volunteer.ala.org.au/validate/task/169827713	Valid		system	Tile_003-039-000_0-000.jpg		2021-04-06 12:54:46	2021-04-06 13:10:57		NO		IN FOCUS
169827713	https://volunteer.ala.org.au/validate/task/169827713	Valid		system	Tile_003-039-000_0-000.jpg			2021-04-06 13:10:57		NO		IN FOCUS
169827712	https://volunteer.ala.org.au/validate/task/169827712	Valid		system	Tile_003-038-000_0-000.jpg		2021-04-06 13:11:06	2021-04-06 13:11:06		NO		IN FOCUS
169827712	https://volunteer.ala.org.au/validate/task/169827712	Valid		system	Tile_003-038-000_0-000.jpg		2021-04-06 12:47:26	2021-04-06 13:11:06		NO		IN FOCUS
169827712	https://volunteer.ala.org.au/validate/task/169827712	Valid		system	Tile_003-038-000_0-000.jpg		2021-04-06 13:10:43	2021-04-06 13:11:06		NO		IN FOCUS
169827712	https://volunteer.ala.org.au/validate/task/169827712	Valid		system	Tile_003-038-000_0-000.jpg			2021-04-06 13:11:06		NO		IN FOCUS
169827714	https://volunteer.ala.org.au/validate/task/169827714	Valid		system	Tile_003-040-000_0-000.jpg			2021-04-06 13:11:12		NO		IN FOCUS
169827714	https://volunteer.ala.org.au/validate/task/169827714	Valid		system	Tile_003-040-000_0-000.jpg		2021-04-06 13:11:12	2021-04-06 13:11:12		NO		IN FOCUS
169827714	https://volunteer.ala.org.au/validate/task/169827714	Valid		system	Tile_003-040-000_0-000.jpg		2021-04-06 13:11:13	2021-04-06 13:11:12		NO		IN FOCUS
169827714	https://volunteer.ala.org.au/validate/task/169827714	Valid		system	Tile_003-040-000_0-000.jpg		2021-04-06 12:55:06	2021-04-06 13:11:12		NO		IN FOCUS
169827714	https://volunteer.ala.org.au/validate/task/169827714	Valid		system	Tile_003-040-000_0-000.jpg		2021-04-06 12:47:49	2021-04-06 13:11:12		NO		IN FOCUS
169827715	https://volunteer.ala.org.au/validate/task/169827715	Valid		system	Tile_003-041-000_0-000.jpg		2021-04-06 13:11:32	2021-04-06 13:11:33		NO		IN FOCUS
169827715	https://volunteer.ala.org.au/validate/task/169827715	Valid		system	Tile_003-041-000_0-000.jpg		2021-04-06 12:48:01	2021-04-06 13:11:33		NO		IN FOCUS
169827715	https://volunteer.ala.org.au/validate/task/169827715	Valid		system	Tile_003-041-000_0-000.jpg			2021-04-06 13:11:33		NO		IN FOCUS
169827715	https://volunteer.ala.org.au/validate/task/169827715	Valid		system	Tile_003-041-000_0-000.jpg		2021-04-06 13:11:24	2021-04-06 13:11:33		NO		IN FOCUS
169827716	https://volunteer.ala.org.au/validate/task/169827716	Valid		system	Tile_003-042-000_0-000.jpg		2021-04-06 13:11:51	2021-04-06 13:11:51		NO		IN FOCUS
169827716	https://volunteer.ala.org.au/validate/task/169827716	Valid		system	Tile_003-042-000_0-000.jpg			2021-04-06 13:11:51		NO		IN FOCUS
169827716	https://volunteer.ala.org.au/validate/task/169827716	Valid		system	Tile_003-042-000_0-000.jpg		2021-04-06 13:11:37	2021-04-06 13:11:51		NO		IN FOCUS
169827716	https://volunteer.ala.org.au/validate/task/169827716	Valid		system	Tile_003-042-000_0-000.jpg		2021-04-06 12:48:13	2021-04-06 13:11:51		NO		IN FOCUS
169827719	https://volunteer.ala.org.au/validate/task/169827719	Valid		system	Tile_003-045-000_0-000.jpg		2021-04-06 13:12:24	2021-04-06 13:12:24		NO		IN FOCUS
169827719	https://volunteer.ala.org.au/validate/task/169827719	Valid		system	Tile_003-045-000_0-000.jpg		2021-04-06 13:13:05	2021-04-06 13:12:24		NO		IN FOCUS
169827719	https://volunteer.ala.org.au/validate/task/169827719	Valid		system	Tile_003-045-000_0-000.jpg		2021-04-06 12:48:50	2021-04-06 13:12:24		NO		IN FOCUS
169827719	https://volunteer.ala.org.au/validate/task/169827719	Valid		system	Tile_003-045-000_0-000.jpg		2021-04-06 12:57:01	2021-04-06 13:12:24		NO		IN FOCUS
169827719	https://volunteer.ala.org.au/validate/task/169827719	Valid		system	Tile_003-045-000_0-000.jpg			2021-04-06 13:12:24		NO		IN FOCUS
169827721	https://volunteer.ala.org.au/validate/task/169827721	Valid		system	Tile_003-047-000_0-000.jpg			2021-04-06 13:13:01		NO		IN FOCUS
169827721	https://volunteer.ala.org.au/validate/task/169827721	Valid		system	Tile_003-047-000_0-000.jpg		2021-04-06 13:13:00	2021-04-06 13:13:01		NO		IN FOCUS
169827721	https://volunteer.ala.org.au/validate/task/169827721	Valid		system	Tile_003-047-000_0-000.jpg		2021-04-06 12:49:14	2021-04-06 13:13:01		NO		IN FOCUS
169827721	https://volunteer.ala.org.au/validate/task/169827721	Valid		system	Tile_003-047-000_0-000.jpg		2021-04-06 13:12:49	2021-04-06 13:13:01		NO		IN FOCUS
169827722	https://volunteer.ala.org.au/validate/task/169827722	Valid		system	Tile_003-048-000_0-000.jpg			2021-04-06 13:13:36		NO		IN FOCUS
169827722	https://volunteer.ala.org.au/validate/task/169827722	Valid		system	Tile_003-048-000_0-000.jpg		2021-04-06 13:13:35	2021-04-06 13:13:36		NO		IN FOCUS
169827722	https://volunteer.ala.org.au/validate/task/169827722	Valid		system	Tile_003-048-000_0-000.jpg		2021-04-06 12:49:26	2021-04-06 13:13:36		NO		IN FOCUS
169827722	https://volunteer.ala.org.au/validate/task/169827722	Valid		system	Tile_003-048-000_0-000.jpg		2021-04-06 13:13:07	2021-04-06 13:13:36		NO		IN FOCUS
169827720	https://volunteer.ala.org.au/validate/task/169827720	Valid		system	Tile_003-046-000_0-000.jpg		2021-04-06 13:15:00	2021-04-06 13:13:50	1	YES	MIDDLE	IN FOCUS		Fungal spores
169827720	https://volunteer.ala.org.au/validate/task/169827720	Valid		system	Tile_003-046-000_0-000.jpg		2021-04-06 13:13:50	2021-04-06 13:13:50		NO		IN FOCUS
169827720	https://volunteer.ala.org.au/validate/task/169827720	Valid		system	Tile_003-046-000_0-000.jpg		2021-04-06 12:49:02	2021-04-06 13:13:50		NO		IN FOCUS
169827720	https://volunteer.ala.org.au/validate/task/169827720	Valid		system	Tile_003-046-000_0-000.jpg		2021-04-06 13:12:40	2021-04-06 13:13:50		NO		IN FOCUS
169827720	https://volunteer.ala.org.au/validate/task/169827720	Valid		system	Tile_003-046-000_0-000.jpg			2021-04-06 13:13:50		NO		IN FOCUS
169827723	https://volunteer.ala.org.au/validate/task/169827723	Valid		system	Tile_003-049-000_0-000.jpg		2021-04-06 13:13:27	2021-04-06 13:13:55		NO		IN FOCUS
169827723	https://volunteer.ala.org.au/validate/task/169827723	Valid		system	Tile_003-049-000_0-000.jpg		2021-04-06 13:13:55	2021-04-06 13:13:55		NO		IN FOCUS
169827723	https://volunteer.ala.org.au/validate/task/169827723	Valid		system	Tile_003-049-000_0-000.jpg			2021-04-06 13:13:55		NO		IN FOCUS
169827723	https://volunteer.ala.org.au/validate/task/169827723	Valid		system	Tile_003-049-000_0-000.jpg		2021-04-06 12:49:39	2021-04-06 13:13:55		NO		IN FOCUS
169827725	https://volunteer.ala.org.au/validate/task/169827725	Valid		system	Tile_003-051-000_0-000.jpg		2021-04-06 13:14:30	2021-04-06 13:14:31		NO		IN FOCUS
169827725	https://volunteer.ala.org.au/validate/task/169827725	Valid		system	Tile_003-051-000_0-000.jpg		2021-04-06 13:14:36	2021-04-06 13:14:31		NO		IN FOCUS
169827725	https://volunteer.ala.org.au/validate/task/169827725	Valid		system	Tile_003-051-000_0-000.jpg		2021-04-06 12:58:25	2021-04-06 13:14:31		NO		IN FOCUS
169827725	https://volunteer.ala.org.au/validate/task/169827725	Valid		system	Tile_003-051-000_0-000.jpg			2021-04-06 13:14:31		NO		IN FOCUS
169827725	https://volunteer.ala.org.au/validate/task/169827725	Valid		system	Tile_003-051-000_0-000.jpg		2021-04-06 12:50:02	2021-04-06 13:14:31		NO		IN FOCUS
169827726	https://volunteer.ala.org.au/validate/task/169827726	Valid		system	Tile_003-052-000_0-000.jpg		2021-04-06 13:00:06	2021-04-06 13:14:58		NO		IN FOCUS
169827726	https://volunteer.ala.org.au/validate/task/169827726	Valid		system	Tile_003-052-000_0-000.jpg		2021-04-06 13:15:13	2021-04-06 13:14:58		NO		IN FOCUS
169827726	https://volunteer.ala.org.au/validate/task/169827726	Valid		system	Tile_003-052-000_0-000.jpg		2021-04-06 12:50:42	2021-04-06 13:14:58		NO		IN FOCUS
169827726	https://volunteer.ala.org.au/validate/task/169827726	Valid		system	Tile_003-052-000_0-000.jpg		2021-04-06 13:14:57	2021-04-06 13:14:58		NO		IN FOCUS
169827726	https://volunteer.ala.org.au/validate/task/169827726	Valid		system	Tile_003-052-000_0-000.jpg			2021-04-06 13:14:58		NO		IN FOCUS
169827728	https://volunteer.ala.org.au/validate/task/169827728	Valid		system	Tile_003-054-000_0-000.jpg		2021-04-06 13:15:43	2021-04-06 13:15:43		NO		IN FOCUS
169827728	https://volunteer.ala.org.au/validate/task/169827728	Valid		system	Tile_003-054-000_0-000.jpg		2021-04-06 13:00:36	2021-04-06 13:15:43		NO		IN FOCUS
169827728	https://volunteer.ala.org.au/validate/task/169827728	Valid		system	Tile_003-054-000_0-000.jpg			2021-04-06 13:15:43		NO		IN FOCUS
169827728	https://volunteer.ala.org.au/validate/task/169827728	Valid		system	Tile_003-054-000_0-000.jpg		2021-04-06 12:51:05	2021-04-06 13:15:43		NO		IN FOCUS
169827724	https://volunteer.ala.org.au/validate/task/169827724	Valid		system	Tile_003-050-000_0-000.jpg			2021-04-06 13:17:35		NO		IN FOCUS
169827724	https://volunteer.ala.org.au/validate/task/169827724	Valid		system	Tile_003-050-000_0-000.jpg		2021-04-06 13:17:34	2021-04-06 13:17:35		NO		IN FOCUS
169827724	https://volunteer.ala.org.au/validate/task/169827724	Valid		system	Tile_003-050-000_0-000.jpg		2021-04-06 12:49:50	2021-04-06 13:17:35		NO		IN FOCUS
169827724	https://volunteer.ala.org.au/validate/task/169827724	Valid		system	Tile_003-050-000_0-000.jpg		2021-04-06 13:14:13	2021-04-06 13:17:35		NO		IN FOCUS
169827741	https://volunteer.ala.org.au/validate/task/169827741	Valid		system	Tile_004-007-000_0-000.jpg			2021-04-06 13:17:59		NO		IN FOCUS
169827741	https://volunteer.ala.org.au/validate/task/169827741	Valid		system	Tile_004-007-000_0-000.jpg		2021-04-06 12:53:37	2021-04-06 13:17:59		NO		IN FOCUS
169827741	https://volunteer.ala.org.au/validate/task/169827741	Valid		system	Tile_004-007-000_0-000.jpg		2021-04-06 13:18:05	2021-04-06 13:17:59		NO		IN FOCUS
169827741	https://volunteer.ala.org.au/validate/task/169827741	Valid		system	Tile_004-007-000_0-000.jpg		2021-04-06 13:17:59	2021-04-06 13:17:59		NO		IN FOCUS
169827741	https://volunteer.ala.org.au/validate/task/169827741	Valid		system	Tile_004-007-000_0-000.jpg		2021-04-06 13:17:50	2021-04-06 13:17:59		NO		IN FOCUS
169827742	https://volunteer.ala.org.au/validate/task/169827742	Valid		system	Tile_004-008-000_0-000.jpg			2021-04-06 13:18:09		NO		IN FOCUS
169827742	https://volunteer.ala.org.au/validate/task/169827742	Valid		system	Tile_004-008-000_0-000.jpg		2021-04-06 13:18:01	2021-04-06 13:18:09		NO		IN FOCUS
169827742	https://volunteer.ala.org.au/validate/task/169827742	Valid		system	Tile_004-008-000_0-000.jpg		2021-04-06 13:18:08	2021-04-06 13:18:09		NO		IN FOCUS
169827742	https://volunteer.ala.org.au/validate/task/169827742	Valid		system	Tile_004-008-000_0-000.jpg		2021-04-06 12:53:48	2021-04-06 13:18:09		NO		IN FOCUS
169827743	https://volunteer.ala.org.au/validate/task/169827743	Valid		system	Tile_004-009-000_0-000.jpg		2021-04-06 12:53:59	2021-04-06 13:18:11		NO		IN FOCUS
169827743	https://volunteer.ala.org.au/validate/task/169827743	Valid		system	Tile_004-009-000_0-000.jpg		2021-04-06 13:18:11	2021-04-06 13:18:11		NO		IN FOCUS
169827743	https://volunteer.ala.org.au/validate/task/169827743	Valid		system	Tile_004-009-000_0-000.jpg			2021-04-06 13:18:11		NO		IN FOCUS
169827743	https://volunteer.ala.org.au/validate/task/169827743	Valid		system	Tile_004-009-000_0-000.jpg		2021-04-06 13:18:10	2021-04-06 13:18:11		NO		IN FOCUS
169827744	https://volunteer.ala.org.au/validate/task/169827744	Valid		system	Tile_004-010-000_0-000.jpg			2021-04-06 13:18:28		NO		IN FOCUS
169827744	https://volunteer.ala.org.au/validate/task/169827744	Valid		system	Tile_004-010-000_0-000.jpg		2021-04-06 12:54:10	2021-04-06 13:18:28		NO		IN FOCUS
169827744	https://volunteer.ala.org.au/validate/task/169827744	Valid		system	Tile_004-010-000_0-000.jpg		2021-04-06 13:18:28	2021-04-06 13:18:28		NO		IN FOCUS
169827744	https://volunteer.ala.org.au/validate/task/169827744	Valid		system	Tile_004-010-000_0-000.jpg		2021-04-06 13:18:21	2021-04-06 13:18:28		NO		IN FOCUS
169827749	https://volunteer.ala.org.au/validate/task/169827749	Valid		system	Tile_004-015-000_0-000.jpg			2021-04-06 13:19:16		NO		IN FOCUS
169827749	https://volunteer.ala.org.au/validate/task/169827749	Valid		system	Tile_004-015-000_0-000.jpg		2021-04-06 12:56:31	2021-04-06 13:19:16		NO		IN FOCUS
169827749	https://volunteer.ala.org.au/validate/task/169827749	Valid		system	Tile_004-015-000_0-000.jpg		2021-04-06 13:19:03	2021-04-06 13:19:16		NO		IN FOCUS
169827749	https://volunteer.ala.org.au/validate/task/169827749	Valid		system	Tile_004-015-000_0-000.jpg		2021-04-06 13:19:15	2021-04-06 13:19:16		NO		IN FOCUS
169827745	https://volunteer.ala.org.au/validate/task/169827745	Valid		system	Tile_004-011-000_0-000.jpg		2021-04-06 12:55:19	2021-04-06 13:19:23		NO		IN FOCUS
169827745	https://volunteer.ala.org.au/validate/task/169827745	Valid		system	Tile_004-011-000_0-000.jpg		2021-04-06 13:19:22	2021-04-06 13:19:23		NO		IN FOCUS
169827745	https://volunteer.ala.org.au/validate/task/169827745	Valid		system	Tile_004-011-000_0-000.jpg		2021-04-06 13:18:25	2021-04-06 13:19:23		NO		IN FOCUS
169827745	https://volunteer.ala.org.au/validate/task/169827745	Valid		system	Tile_004-011-000_0-000.jpg			2021-04-06 13:19:23		NO		IN FOCUS
169827748	https://volunteer.ala.org.au/validate/task/169827748	Valid		system	Tile_004-014-000_0-000.jpg		2021-04-06 12:56:20	2021-04-06 13:19:44		NO		IN FOCUS
169827748	https://volunteer.ala.org.au/validate/task/169827748	Valid		system	Tile_004-014-000_0-000.jpg			2021-04-06 13:19:44		NO		IN FOCUS
169827748	https://volunteer.ala.org.au/validate/task/169827748	Valid		system	Tile_004-014-000_0-000.jpg		2021-04-06 13:18:48	2021-04-06 13:19:44		NO		IN FOCUS
169827748	https://volunteer.ala.org.au/validate/task/169827748	Valid		system	Tile_004-014-000_0-000.jpg		2021-04-06 13:19:44	2021-04-06 13:19:44		NO		IN FOCUS
169827958	https://volunteer.ala.org.au/validate/task/169827958	Valid		system	Tile_004-021-000_0-000.jpg		2021-04-06 12:57:40	2021-04-06 13:20:06		NO		IN FOCUS
169827958	https://volunteer.ala.org.au/validate/task/169827958	Valid		system	Tile_004-021-000_0-000.jpg			2021-04-06 13:20:06		NO		IN FOCUS
169827958	https://volunteer.ala.org.au/validate/task/169827958	Valid		system	Tile_004-021-000_0-000.jpg		2021-04-06 13:20:01	2021-04-06 13:20:06		NO		IN FOCUS
169827958	https://volunteer.ala.org.au/validate/task/169827958	Valid		system	Tile_004-021-000_0-000.jpg		2021-04-06 13:20:06	2021-04-06 13:20:06		NO		IN FOCUS
169827960	https://volunteer.ala.org.au/validate/task/169827960	Valid		system	Tile_004-023-000_0-000.jpg			2021-04-06 13:20:21		NO		IN FOCUS
169827960	https://volunteer.ala.org.au/validate/task/169827960	Valid		system	Tile_004-023-000_0-000.jpg		2021-04-06 13:20:20	2021-04-06 13:20:21		NO		IN FOCUS
169827960	https://volunteer.ala.org.au/validate/task/169827960	Valid		system	Tile_004-023-000_0-000.jpg		2021-04-06 13:20:21	2021-04-06 13:20:21		NO		IN FOCUS
169827960	https://volunteer.ala.org.au/validate/task/169827960	Valid		system	Tile_004-023-000_0-000.jpg		2021-04-06 13:00:21	2021-04-06 13:20:21		NO		IN FOCUS
169827961	https://volunteer.ala.org.au/validate/task/169827961	Valid		system	Tile_004-024-000_0-000.jpg		2021-04-06 13:00:36	2021-04-06 13:20:32		NO		IN FOCUS
169827961	https://volunteer.ala.org.au/validate/task/169827961	Valid		system	Tile_004-024-000_0-000.jpg		2021-04-06 13:20:28	2021-04-06 13:20:32		NO		IN FOCUS
169827961	https://volunteer.ala.org.au/validate/task/169827961	Valid		system	Tile_004-024-000_0-000.jpg		2021-04-06 13:20:32	2021-04-06 13:20:32		NO		IN FOCUS
169827961	https://volunteer.ala.org.au/validate/task/169827961	Valid		system	Tile_004-024-000_0-000.jpg			2021-04-06 13:20:32		NO		IN FOCUS
169827962	https://volunteer.ala.org.au/validate/task/169827962	Valid		system	Tile_004-025-000_0-000.jpg		2021-04-06 13:00:50	2021-04-06 13:20:34		NO		IN FOCUS
169827962	https://volunteer.ala.org.au/validate/task/169827962	Valid		system	Tile_004-025-000_0-000.jpg		2021-04-06 13:20:30	2021-04-06 13:20:34		NO		IN FOCUS
169827962	https://volunteer.ala.org.au/validate/task/169827962	Valid		system	Tile_004-025-000_0-000.jpg			2021-04-06 13:20:34		NO		IN FOCUS
169827962	https://volunteer.ala.org.au/validate/task/169827962	Valid		system	Tile_004-025-000_0-000.jpg		2021-04-06 13:20:34	2021-04-06 13:20:34		NO		IN FOCUS
169827964	https://volunteer.ala.org.au/validate/task/169827964	Valid		system	Tile_004-027-000_0-000.jpg		2021-04-06 13:21:32	2021-04-06 13:20:46		NO		IN FOCUS
169827964	https://volunteer.ala.org.au/validate/task/169827964	Valid		system	Tile_004-027-000_0-000.jpg		2021-04-06 13:20:45	2021-04-06 13:20:46		NO		IN FOCUS
169827964	https://volunteer.ala.org.au/validate/task/169827964	Valid		system	Tile_004-027-000_0-000.jpg			2021-04-06 13:20:46		NO		IN FOCUS
169827964	https://volunteer.ala.org.au/validate/task/169827964	Valid		system	Tile_004-027-000_0-000.jpg		2021-04-06 13:14:22	2021-04-06 13:20:46		NO		IN FOCUS
169827964	https://volunteer.ala.org.au/validate/task/169827964	Valid		system	Tile_004-027-000_0-000.jpg		2021-04-06 13:03:12	2021-04-06 13:20:46		NO		IN FOCUS
169827739	https://volunteer.ala.org.au/validate/task/169827739	Valid		system	Tile_004-005-000_0-000.jpg		2021-04-06 13:17:48	2021-04-06 13:20:50		NO		IN FOCUS
169827739	https://volunteer.ala.org.au/validate/task/169827739	Valid		system	Tile_004-005-000_0-000.jpg		2021-04-06 13:20:50	2021-04-06 13:20:50		NO		IN FOCUS
169827739	https://volunteer.ala.org.au/validate/task/169827739	Valid		system	Tile_004-005-000_0-000.jpg			2021-04-06 13:20:50		NO		IN FOCUS
169827739	https://volunteer.ala.org.au/validate/task/169827739	Valid		system	Tile_004-005-000_0-000.jpg		2021-04-06 12:53:13	2021-04-06 13:20:50		NO		IN FOCUS
169827967	https://volunteer.ala.org.au/validate/task/169827967	Valid		system	Tile_004-030-000_0-000.jpg		2021-04-06 13:21:04	2021-04-06 13:21:09		NO		IN FOCUS
169827967	https://volunteer.ala.org.au/validate/task/169827967	Valid		system	Tile_004-030-000_0-000.jpg		2021-04-06 13:21:09	2021-04-06 13:21:09		NO		IN FOCUS
169827967	https://volunteer.ala.org.au/validate/task/169827967	Valid		system	Tile_004-030-000_0-000.jpg			2021-04-06 13:21:09		NO		IN FOCUS
169827967	https://volunteer.ala.org.au/validate/task/169827967	Valid		system	Tile_004-030-000_0-000.jpg		2021-04-06 13:21:06	2021-04-06 13:21:09		NO		IN FOCUS
169827971	https://volunteer.ala.org.au/validate/task/169827971	Valid		system	Tile_004-034-000_0-000.jpg		2021-04-06 13:16:15	2021-04-06 13:21:34		NO		IN FOCUS
169827971	https://volunteer.ala.org.au/validate/task/169827971	Valid		system	Tile_004-034-000_0-000.jpg		2021-04-06 13:21:40	2021-04-06 13:21:34		NO		IN FOCUS
169827971	https://volunteer.ala.org.au/validate/task/169827971	Valid		system	Tile_004-034-000_0-000.jpg			2021-04-06 13:21:34		NO		IN FOCUS
169827971	https://volunteer.ala.org.au/validate/task/169827971	Valid		system	Tile_004-034-000_0-000.jpg		2021-04-06 13:21:33	2021-04-06 13:21:34		NO		IN FOCUS
169827971	https://volunteer.ala.org.au/validate/task/169827971	Valid		system	Tile_004-034-000_0-000.jpg		2021-04-06 13:21:34	2021-04-06 13:21:34		NO		IN FOCUS
169827972	https://volunteer.ala.org.au/validate/task/169827972	Valid		system	Tile_004-035-000_0-000.jpg		2021-04-06 13:21:35	2021-04-06 13:21:54		NO		IN FOCUS
169827972	https://volunteer.ala.org.au/validate/task/169827972	Valid		system	Tile_004-035-000_0-000.jpg		2021-04-06 13:21:50	2021-04-06 13:21:54		NO		IN FOCUS
169827972	https://volunteer.ala.org.au/validate/task/169827972	Valid		system	Tile_004-035-000_0-000.jpg			2021-04-06 13:21:54		NO		IN FOCUS
169827972	https://volunteer.ala.org.au/validate/task/169827972	Valid		system	Tile_004-035-000_0-000.jpg		2021-04-06 13:21:53	2021-04-06 13:21:54		NO		IN FOCUS
169827973	https://volunteer.ala.org.au/validate/task/169827973	Valid		system	Tile_004-036-000_0-000.jpg		2021-04-06 13:21:46	2021-04-06 13:21:57		NO		IN FOCUS
169827973	https://volunteer.ala.org.au/validate/task/169827973	Valid		system	Tile_004-036-000_0-000.jpg		2021-04-06 13:21:50	2021-04-06 13:21:57		NO		IN FOCUS
169827973	https://volunteer.ala.org.au/validate/task/169827973	Valid		system	Tile_004-036-000_0-000.jpg		2021-04-06 13:21:57	2021-04-06 13:21:57		NO		IN FOCUS
169827973	https://volunteer.ala.org.au/validate/task/169827973	Valid		system	Tile_004-036-000_0-000.jpg			2021-04-06 13:21:57		NO		IN FOCUS
169827975	https://volunteer.ala.org.au/validate/task/169827975	Valid		system	Tile_004-038-000_0-000.jpg		2021-04-06 13:23:09	2021-04-06 13:22:34		NO		IN FOCUS
169827975	https://volunteer.ala.org.au/validate/task/169827975	Valid		system	Tile_004-038-000_0-000.jpg		2021-04-06 13:22:33	2021-04-06 13:22:34		NO		IN FOCUS
169827975	https://volunteer.ala.org.au/validate/task/169827975	Valid		system	Tile_004-038-000_0-000.jpg		2021-04-06 13:22:06	2021-04-06 13:22:34		NO		IN FOCUS
169827975	https://volunteer.ala.org.au/validate/task/169827975	Valid		system	Tile_004-038-000_0-000.jpg		2021-04-06 13:22:14	2021-04-06 13:22:34		NO		IN FOCUS
169827975	https://volunteer.ala.org.au/validate/task/169827975	Valid		system	Tile_004-038-000_0-000.jpg			2021-04-06 13:22:34		NO		IN FOCUS
169827982	https://volunteer.ala.org.au/validate/task/169827982	Valid		system	Tile_004-045-000_0-000.jpg			2021-04-06 13:23:41		NO		IN FOCUS
169827982	https://volunteer.ala.org.au/validate/task/169827982	Valid		system	Tile_004-045-000_0-000.jpg		2021-04-06 13:22:56	2021-04-06 13:23:41		NO		IN FOCUS
169827982	https://volunteer.ala.org.au/validate/task/169827982	Valid		system	Tile_004-045-000_0-000.jpg		2021-04-06 13:23:37	2021-04-06 13:23:41		NO		IN FOCUS
169827982	https://volunteer.ala.org.au/validate/task/169827982	Valid		system	Tile_004-045-000_0-000.jpg		2021-04-06 13:23:40	2021-04-06 13:23:41		NO		IN FOCUS
169827984	https://volunteer.ala.org.au/validate/task/169827984	Valid		system	Tile_004-047-000_0-000.jpg		2021-04-06 13:23:58	2021-04-06 13:23:55		NO		IN FOCUS
169827984	https://volunteer.ala.org.au/validate/task/169827984	Valid		system	Tile_004-047-000_0-000.jpg			2021-04-06 13:23:55		NO		IN FOCUS
169827984	https://volunteer.ala.org.au/validate/task/169827984	Valid		system	Tile_004-047-000_0-000.jpg		2021-04-06 13:23:18	2021-04-06 13:23:55		NO		IN FOCUS
169827984	https://volunteer.ala.org.au/validate/task/169827984	Valid		system	Tile_004-047-000_0-000.jpg		2021-04-06 13:23:55	2021-04-06 13:23:55		NO		IN FOCUS
169827984	https://volunteer.ala.org.au/validate/task/169827984	Valid		system	Tile_004-047-000_0-000.jpg		2021-04-06 13:21:38	2021-04-06 13:23:55		NO		IN FOCUS
169827988	https://volunteer.ala.org.au/validate/task/169827988	Valid		system	Tile_004-051-000_0-000.jpg		2021-04-06 13:24:57	2021-04-06 13:24:57		NO		IN FOCUS
169827988	https://volunteer.ala.org.au/validate/task/169827988	Valid		system	Tile_004-051-000_0-000.jpg			2021-04-06 13:24:57		NO		IN FOCUS
169827988	https://volunteer.ala.org.au/validate/task/169827988	Valid		system	Tile_004-051-000_0-000.jpg		2021-04-06 13:24:46	2021-04-06 13:24:57		NO		IN FOCUS
169827988	https://volunteer.ala.org.au/validate/task/169827988	Valid		system	Tile_004-051-000_0-000.jpg		2021-04-06 13:23:41	2021-04-06 13:24:57		NO		IN FOCUS
169827989	https://volunteer.ala.org.au/validate/task/169827989	Valid		system	Tile_004-052-000_0-000.jpg			2021-04-06 13:25:51		NO		IN FOCUS
169827989	https://volunteer.ala.org.au/validate/task/169827989	Valid		system	Tile_004-052-000_0-000.jpg		2021-04-06 13:24:57	2021-04-06 13:25:51		NO		IN FOCUS
169827989	https://volunteer.ala.org.au/validate/task/169827989	Valid		system	Tile_004-052-000_0-000.jpg		2021-04-06 13:23:51	2021-04-06 13:25:51		NO		IN FOCUS
169827989	https://volunteer.ala.org.au/validate/task/169827989	Valid		system	Tile_004-052-000_0-000.jpg		2021-04-06 13:25:51	2021-04-06 13:25:51		NO		IN FOCUS
169827992	https://volunteer.ala.org.au/validate/task/169827992	Valid		system	Tile_004-055-000_0-000.jpg		2021-04-06 13:25:59	2021-04-06 13:26:00		NO		IN FOCUS
169827992	https://volunteer.ala.org.au/validate/task/169827992	Valid		system	Tile_004-055-000_0-000.jpg		2021-04-06 13:24:02	2021-04-06 13:26:00		NO		IN FOCUS
169827992	https://volunteer.ala.org.au/validate/task/169827992	Valid		system	Tile_004-055-000_0-000.jpg		2021-04-06 13:24:13	2021-04-06 13:26:00		NO		IN FOCUS
169827992	https://volunteer.ala.org.au/validate/task/169827992	Valid		system	Tile_004-055-000_0-000.jpg			2021-04-06 13:26:00		NO		IN FOCUS
169827993	https://volunteer.ala.org.au/validate/task/169827993	Valid		system	Tile_004-056-000_0-000.jpg		2021-04-06 13:26:27	2021-04-06 13:26:11		NO		IN FOCUS
169827993	https://volunteer.ala.org.au/validate/task/169827993	Valid		system	Tile_004-056-000_0-000.jpg		2021-04-06 13:24:24	2021-04-06 13:26:11		NO		IN FOCUS
169827993	https://volunteer.ala.org.au/validate/task/169827993	Valid		system	Tile_004-056-000_0-000.jpg		2021-04-06 13:24:36	2021-04-06 13:26:11		NO		IN FOCUS
169827993	https://volunteer.ala.org.au/validate/task/169827993	Valid		system	Tile_004-056-000_0-000.jpg			2021-04-06 13:26:11		NO		IN FOCUS
169827993	https://volunteer.ala.org.au/validate/task/169827993	Valid		system	Tile_004-056-000_0-000.jpg		2021-04-06 13:26:10	2021-04-06 13:26:11		NO		IN FOCUS
169827996	https://volunteer.ala.org.au/validate/task/169827996	Valid		system	Tile_004-059-000_0-000.jpg		2021-04-06 13:26:43	2021-04-06 13:26:43		NO		IN FOCUS
169827996	https://volunteer.ala.org.au/validate/task/169827996	Valid		system	Tile_004-059-000_0-000.jpg		2021-04-06 13:24:56	2021-04-06 13:26:43		NO		IN FOCUS
169827996	https://volunteer.ala.org.au/validate/task/169827996	Valid		system	Tile_004-059-000_0-000.jpg			2021-04-06 13:26:43		NO		IN FOCUS
169827996	https://volunteer.ala.org.au/validate/task/169827996	Valid		system	Tile_004-059-000_0-000.jpg		2021-04-06 13:26:39	2021-04-06 13:26:43		NO		IN FOCUS
169827997	https://volunteer.ala.org.au/validate/task/169827997	Valid		system	Tile_004-060-000_0-000.jpg			2021-04-06 13:27:20		NO		IN FOCUS
169827997	https://volunteer.ala.org.au/validate/task/169827997	Valid		system	Tile_004-060-000_0-000.jpg		2021-04-06 13:27:45	2021-04-06 13:27:20	1	YES	MIDDLE	IN FOCUS		Spores
169827997	https://volunteer.ala.org.au/validate/task/169827997	Valid		system	Tile_004-060-000_0-000.jpg		2021-04-06 13:26:52	2021-04-06 13:27:20		NO		IN FOCUS
169827997	https://volunteer.ala.org.au/validate/task/169827997	Valid		system	Tile_004-060-000_0-000.jpg		2021-04-06 13:27:19	2021-04-06 13:27:20		NO		IN FOCUS
169827997	https://volunteer.ala.org.au/validate/task/169827997	Valid		system	Tile_004-060-000_0-000.jpg		2021-04-06 13:25:05	2021-04-06 13:27:20		NO		IN FOCUS
169828001	https://volunteer.ala.org.au/validate/task/169828001	Valid		system	Tile_005-004-000_0-000.jpg		2021-04-06 13:27:30	2021-04-06 13:28:16		NO		IN FOCUS
169828001	https://volunteer.ala.org.au/validate/task/169828001	Valid		system	Tile_005-004-000_0-000.jpg			2021-04-06 13:28:16		NO		IN FOCUS
169828001	https://volunteer.ala.org.au/validate/task/169828001	Valid		system	Tile_005-004-000_0-000.jpg		2021-04-06 13:25:38	2021-04-06 13:28:16		NO		IN FOCUS
169828001	https://volunteer.ala.org.au/validate/task/169828001	Valid		system	Tile_005-004-000_0-000.jpg		2021-04-06 13:28:16	2021-04-06 13:28:16		NO		IN FOCUS
169827966	https://volunteer.ala.org.au/validate/task/169827966	Valid		system	Tile_004-029-000_0-000.jpg		2021-04-06 13:20:53	2021-04-06 13:28:26		NO		IN FOCUS
169827966	https://volunteer.ala.org.au/validate/task/169827966	Valid		system	Tile_004-029-000_0-000.jpg		2021-04-06 13:28:26	2021-04-06 13:28:26		NO		IN FOCUS
169827966	https://volunteer.ala.org.au/validate/task/169827966	Valid		system	Tile_004-029-000_0-000.jpg			2021-04-06 13:28:26		NO		IN FOCUS
169827966	https://volunteer.ala.org.au/validate/task/169827966	Valid		system	Tile_004-029-000_0-000.jpg		2021-04-06 13:21:04	2021-04-06 13:28:26		NO		IN FOCUS
169828002	https://volunteer.ala.org.au/validate/task/169828002	Valid		system	Tile_005-005-000_0-000.jpg		2021-04-06 13:29:10	2021-04-06 13:28:35	2	YES	MIDDLE	IN FOCUS		Fungal spores
169828002	https://volunteer.ala.org.au/validate/task/169828002	Valid		system	Tile_005-005-000_0-000.jpg			2021-04-06 13:28:35		NO		IN FOCUS
169828002	https://volunteer.ala.org.au/validate/task/169828002	Valid		system	Tile_005-005-000_0-000.jpg		2021-04-06 13:27:43	2021-04-06 13:28:35		NO		IN FOCUS
169828002	https://volunteer.ala.org.au/validate/task/169828002	Valid		system	Tile_005-005-000_0-000.jpg		2021-04-06 13:28:35	2021-04-06 13:28:35		NO		IN FOCUS
169828002	https://volunteer.ala.org.au/validate/task/169828002	Valid		system	Tile_005-005-000_0-000.jpg		2021-04-06 13:25:50	2021-04-06 13:28:35		NO		IN FOCUS
169828003	https://volunteer.ala.org.au/validate/task/169828003	Valid		system	Tile_005-006-000_0-000.jpg		2021-04-06 13:27:56	2021-04-06 13:28:38		NO		IN FOCUS
169828003	https://volunteer.ala.org.au/validate/task/169828003	Valid		system	Tile_005-006-000_0-000.jpg		2021-04-06 13:26:00	2021-04-06 13:28:38		NO		IN FOCUS
169828003	https://volunteer.ala.org.au/validate/task/169828003	Valid		system	Tile_005-006-000_0-000.jpg		2021-04-06 13:29:20	2021-04-06 13:28:38		NO		IN FOCUS
169828003	https://volunteer.ala.org.au/validate/task/169828003	Valid		system	Tile_005-006-000_0-000.jpg			2021-04-06 13:28:38		NO		IN FOCUS
169828003	https://volunteer.ala.org.au/validate/task/169828003	Valid		system	Tile_005-006-000_0-000.jpg		2021-04-06 13:28:38	2021-04-06 13:28:38		NO		IN FOCUS
169828004	https://volunteer.ala.org.au/validate/task/169828004	Valid		system	Tile_005-007-000_0-000.jpg		2021-04-06 13:28:49	2021-04-06 13:28:50		NO		IN FOCUS
169828004	https://volunteer.ala.org.au/validate/task/169828004	Valid		system	Tile_005-007-000_0-000.jpg		2021-04-06 13:28:07	2021-04-06 13:28:50		NO		IN FOCUS
169828004	https://volunteer.ala.org.au/validate/task/169828004	Valid		system	Tile_005-007-000_0-000.jpg		2021-04-06 13:28:49	2021-04-06 13:28:50		NO		IN FOCUS
169828004	https://volunteer.ala.org.au/validate/task/169828004	Valid		system	Tile_005-007-000_0-000.jpg			2021-04-06 13:28:50		NO		IN FOCUS
169828004	https://volunteer.ala.org.au/validate/task/169828004	Valid		system	Tile_005-007-000_0-000.jpg		2021-04-06 13:26:15	2021-04-06 13:28:50		NO		IN FOCUS
169828005	https://volunteer.ala.org.au/validate/task/169828005	Valid		system	Tile_005-008-000_0-000.jpg		2021-04-06 13:29:03	2021-04-06 13:29:01		NO		IN FOCUS
169828005	https://volunteer.ala.org.au/validate/task/169828005	Valid		system	Tile_005-008-000_0-000.jpg			2021-04-06 13:29:01		NO		IN FOCUS
169828005	https://volunteer.ala.org.au/validate/task/169828005	Valid		system	Tile_005-008-000_0-000.jpg		2021-04-06 13:28:18	2021-04-06 13:29:01		NO		IN FOCUS
169828005	https://volunteer.ala.org.au/validate/task/169828005	Valid		system	Tile_005-008-000_0-000.jpg		2021-04-06 13:26:24	2021-04-06 13:29:01		NO		IN FOCUS
169828005	https://volunteer.ala.org.au/validate/task/169828005	Valid		system	Tile_005-008-000_0-000.jpg		2021-04-06 13:29:00	2021-04-06 13:29:01		NO		IN FOCUS
169828006	https://volunteer.ala.org.au/validate/task/169828006	Valid		system	Tile_005-009-000_0-000.jpg		2021-04-06 13:29:13	2021-04-06 13:29:12		NO		IN FOCUS
169828006	https://volunteer.ala.org.au/validate/task/169828006	Valid		system	Tile_005-009-000_0-000.jpg		2021-04-06 13:26:37	2021-04-06 13:29:12		NO		IN FOCUS
169828006	https://volunteer.ala.org.au/validate/task/169828006	Valid		system	Tile_005-009-000_0-000.jpg		2021-04-06 13:28:30	2021-04-06 13:29:12		NO		IN FOCUS
169828006	https://volunteer.ala.org.au/validate/task/169828006	Valid		system	Tile_005-009-000_0-000.jpg		2021-04-06 13:29:11	2021-04-06 13:29:12		NO		IN FOCUS
169828006	https://volunteer.ala.org.au/validate/task/169828006	Valid		system	Tile_005-009-000_0-000.jpg			2021-04-06 13:29:12		NO		IN FOCUS
169828008	https://volunteer.ala.org.au/validate/task/169828008	Valid		system	Tile_005-011-000_0-000.jpg		2021-04-06 13:29:24	2021-04-06 13:29:24		NO		IN FOCUS
169828008	https://volunteer.ala.org.au/validate/task/169828008	Valid		system	Tile_005-011-000_0-000.jpg		2021-04-06 13:28:55	2021-04-06 13:29:24		NO		IN FOCUS
169828008	https://volunteer.ala.org.au/validate/task/169828008	Valid		system	Tile_005-011-000_0-000.jpg		2021-04-06 13:26:55	2021-04-06 13:29:24		NO		IN FOCUS
169828008	https://volunteer.ala.org.au/validate/task/169828008	Valid		system	Tile_005-011-000_0-000.jpg		2021-04-06 13:29:30	2021-04-06 13:29:24		NO		IN FOCUS
169828008	https://volunteer.ala.org.au/validate/task/169828008	Valid		system	Tile_005-011-000_0-000.jpg			2021-04-06 13:29:24		NO		IN FOCUS
169828012	https://volunteer.ala.org.au/validate/task/169828012	Valid		system	Tile_005-015-000_0-000.jpg		2021-04-06 13:29:37	2021-04-06 13:29:55		NO		IN FOCUS
169828012	https://volunteer.ala.org.au/validate/task/169828012	Valid		system	Tile_005-015-000_0-000.jpg		2021-04-06 13:29:55	2021-04-06 13:29:55		NO		IN FOCUS
169828012	https://volunteer.ala.org.au/validate/task/169828012	Valid		system	Tile_005-015-000_0-000.jpg		2021-04-06 13:27:30	2021-04-06 13:29:55		NO		IN FOCUS
169828012	https://volunteer.ala.org.au/validate/task/169828012	Valid		system	Tile_005-015-000_0-000.jpg			2021-04-06 13:29:55		NO		IN FOCUS
169828007	https://volunteer.ala.org.au/validate/task/169828007	Valid		system	Tile_005-010-000_0-000.jpg			2021-04-06 13:30:09		NO		IN FOCUS
169828007	https://volunteer.ala.org.au/validate/task/169828007	Valid		system	Tile_005-010-000_0-000.jpg		2021-04-06 13:28:45	2021-04-06 13:30:09		NO		IN FOCUS
169828007	https://volunteer.ala.org.au/validate/task/169828007	Valid		system	Tile_005-010-000_0-000.jpg		2021-04-06 13:30:09	2021-04-06 13:30:09		NO		IN FOCUS
169828007	https://volunteer.ala.org.au/validate/task/169828007	Valid		system	Tile_005-010-000_0-000.jpg		2021-04-06 13:29:35	2021-04-06 13:30:09	1	YES	MIDDLE	IN FOCUS		Fungal spores
169828007	https://volunteer.ala.org.au/validate/task/169828007	Valid		system	Tile_005-010-000_0-000.jpg		2021-04-06 13:26:46	2021-04-06 13:30:09		NO		IN FOCUS
169828014	https://volunteer.ala.org.au/validate/task/169828014	Valid		system	Tile_005-017-000_0-000.jpg		2021-04-06 13:27:50	2021-04-06 13:30:32		NO		IN FOCUS
169828014	https://volunteer.ala.org.au/validate/task/169828014	Valid		system	Tile_005-017-000_0-000.jpg		2021-04-06 13:30:32	2021-04-06 13:30:32		NO		IN FOCUS
169828014	https://volunteer.ala.org.au/validate/task/169828014	Valid		system	Tile_005-017-000_0-000.jpg		2021-04-06 13:30:00	2021-04-06 13:30:32		NO		IN FOCUS
169828014	https://volunteer.ala.org.au/validate/task/169828014	Valid		system	Tile_005-017-000_0-000.jpg		2021-04-06 13:30:40	2021-04-06 13:30:32	2	YES	EDGE	IN FOCUS		Fungal spores
169828014	https://volunteer.ala.org.au/validate/task/169828014	Valid		system	Tile_005-017-000_0-000.jpg			2021-04-06 13:30:32		NO		IN FOCUS
169828017	https://volunteer.ala.org.au/validate/task/169828017	Valid		system	Tile_005-020-000_0-000.jpg		2021-04-06 13:31:02	2021-04-06 13:31:02		NO		IN FOCUS
169828017	https://volunteer.ala.org.au/validate/task/169828017	Valid		system	Tile_005-020-000_0-000.jpg		2021-04-06 13:28:17	2021-04-06 13:31:02		NO		IN FOCUS
169828017	https://volunteer.ala.org.au/validate/task/169828017	Valid		system	Tile_005-020-000_0-000.jpg		2021-04-06 13:30:32	2021-04-06 13:31:02		NO		IN FOCUS
169828017	https://volunteer.ala.org.au/validate/task/169828017	Valid		system	Tile_005-020-000_0-000.jpg			2021-04-06 13:31:02		NO		IN FOCUS
169828019	https://volunteer.ala.org.au/validate/task/169828019	Valid		system	Tile_005-022-000_0-000.jpg		2021-04-06 13:31:27	2021-04-06 13:31:27		NO		IN FOCUS
169828019	https://volunteer.ala.org.au/validate/task/169828019	Valid		system	Tile_005-022-000_0-000.jpg			2021-04-06 13:31:27		NO		IN FOCUS
169828019	https://volunteer.ala.org.au/validate/task/169828019	Valid		system	Tile_005-022-000_0-000.jpg		2021-04-06 13:30:57	2021-04-06 13:31:27		NO		IN FOCUS
169828019	https://volunteer.ala.org.au/validate/task/169828019	Valid		system	Tile_005-022-000_0-000.jpg		2021-04-06 13:28:32	2021-04-06 13:31:27		NO		IN FOCUS
169828020	https://volunteer.ala.org.au/validate/task/169828020	Valid		system	Tile_005-023-000_0-000.jpg		2021-04-06 13:31:32	2021-04-06 13:31:33		NO		IN FOCUS
169828020	https://volunteer.ala.org.au/validate/task/169828020	Valid		system	Tile_005-023-000_0-000.jpg			2021-04-06 13:31:33		NO		IN FOCUS
169828020	https://volunteer.ala.org.au/validate/task/169828020	Valid		system	Tile_005-023-000_0-000.jpg		2021-04-06 13:28:41	2021-04-06 13:31:33		NO		IN FOCUS
169828020	https://volunteer.ala.org.au/validate/task/169828020	Valid		system	Tile_005-023-000_0-000.jpg		2021-04-06 13:31:43	2021-04-06 13:31:33		NO		IN FOCUS
169828020	https://volunteer.ala.org.au/validate/task/169828020	Valid		system	Tile_005-023-000_0-000.jpg		2021-04-06 13:31:20	2021-04-06 13:31:33		NO		IN FOCUS
169828021	https://volunteer.ala.org.au/validate/task/169828021	Valid		system	Tile_005-024-000_0-000.jpg		2021-04-06 13:31:58	2021-04-06 13:31:47		NO		IN FOCUS
169828021	https://volunteer.ala.org.au/validate/task/169828021	Valid		system	Tile_005-024-000_0-000.jpg		2021-04-06 13:31:47	2021-04-06 13:31:47		NO		IN FOCUS
169828021	https://volunteer.ala.org.au/validate/task/169828021	Valid		system	Tile_005-024-000_0-000.jpg			2021-04-06 13:31:47		NO		IN FOCUS
169828021	https://volunteer.ala.org.au/validate/task/169828021	Valid		system	Tile_005-024-000_0-000.jpg		2021-04-06 13:28:58	2021-04-06 13:31:47		NO		IN FOCUS
169828021	https://volunteer.ala.org.au/validate/task/169828021	Valid		system	Tile_005-024-000_0-000.jpg		2021-04-06 13:31:31	2021-04-06 13:31:47		NO		IN FOCUS
169828018	https://volunteer.ala.org.au/validate/task/169828018	Valid		system	Tile_005-021-000_0-000.jpg		2021-04-06 13:31:16	2021-04-06 13:31:56		NO		IN FOCUS
169828018	https://volunteer.ala.org.au/validate/task/169828018	Valid		system	Tile_005-021-000_0-000.jpg		2021-04-06 13:30:45	2021-04-06 13:31:56		NO		IN FOCUS
169828018	https://volunteer.ala.org.au/validate/task/169828018	Valid		system	Tile_005-021-000_0-000.jpg			2021-04-06 13:31:56		NO		IN FOCUS
169828018	https://volunteer.ala.org.au/validate/task/169828018	Valid		system	Tile_005-021-000_0-000.jpg		2021-04-06 13:31:56	2021-04-06 13:31:56		NO		IN FOCUS
169828026	https://volunteer.ala.org.au/validate/task/169828026	Valid		system	Tile_005-029-000_0-000.jpg		2021-04-06 13:29:25	2021-04-06 13:32:38		NO		IN FOCUS
169828026	https://volunteer.ala.org.au/validate/task/169828026	Valid		system	Tile_005-029-000_0-000.jpg		2021-04-06 13:32:38	2021-04-06 13:32:38		NO		IN FOCUS
169828026	https://volunteer.ala.org.au/validate/task/169828026	Valid		system	Tile_005-029-000_0-000.jpg			2021-04-06 13:32:38		NO		IN FOCUS
169828026	https://volunteer.ala.org.au/validate/task/169828026	Valid		system	Tile_005-029-000_0-000.jpg		2021-04-06 13:32:48	2021-04-06 13:32:38		NO		IN FOCUS
169828026	https://volunteer.ala.org.au/validate/task/169828026	Valid		system	Tile_005-029-000_0-000.jpg		2021-04-06 13:32:24	2021-04-06 13:32:38		NO		IN FOCUS
169828029	https://volunteer.ala.org.au/validate/task/169828029	Valid		system	Tile_005-032-000_0-000.jpg			2021-04-06 13:33:21		NO		IN FOCUS
169828029	https://volunteer.ala.org.au/validate/task/169828029	Valid		system	Tile_005-032-000_0-000.jpg		2021-04-06 13:30:10	2021-04-06 13:33:21		NO		IN FOCUS
169828029	https://volunteer.ala.org.au/validate/task/169828029	Valid		system	Tile_005-032-000_0-000.jpg		2021-04-06 13:32:54	2021-04-06 13:33:21		NO		IN FOCUS
169828029	https://volunteer.ala.org.au/validate/task/169828029	Valid		system	Tile_005-032-000_0-000.jpg		2021-04-06 13:33:21	2021-04-06 13:33:21		NO		IN FOCUS
169828027	https://volunteer.ala.org.au/validate/task/169828027	Valid		system	Tile_005-030-000_0-000.jpg		2021-04-06 13:29:35	2021-04-06 13:34:00		NO		IN FOCUS
169828027	https://volunteer.ala.org.au/validate/task/169828027	Valid		system	Tile_005-030-000_0-000.jpg		2021-04-06 13:32:36	2021-04-06 13:34:00		NO		IN FOCUS
169828027	https://volunteer.ala.org.au/validate/task/169828027	Valid		system	Tile_005-030-000_0-000.jpg			2021-04-06 13:34:00		NO		IN FOCUS
169828027	https://volunteer.ala.org.au/validate/task/169828027	Valid		system	Tile_005-030-000_0-000.jpg		2021-04-06 13:34:00	2021-04-06 13:34:00		NO		IN FOCUS
169828037	https://volunteer.ala.org.au/validate/task/169828037	Valid		system	Tile_005-040-000_0-000.jpg		2021-04-06 13:34:30	2021-04-06 13:35:21		NO		IN FOCUS
169828037	https://volunteer.ala.org.au/validate/task/169828037	Valid		system	Tile_005-040-000_0-000.jpg		2021-04-06 13:31:20	2021-04-06 13:35:21		NO		IN FOCUS
169828037	https://volunteer.ala.org.au/validate/task/169828037	Valid		system	Tile_005-040-000_0-000.jpg			2021-04-06 13:35:21		NO		IN FOCUS
169828037	https://volunteer.ala.org.au/validate/task/169828037	Valid		system	Tile_005-040-000_0-000.jpg		2021-04-06 13:35:21	2021-04-06 13:35:21		NO		IN FOCUS
169828030	https://volunteer.ala.org.au/validate/task/169828030	Valid		system	Tile_005-033-000_0-000.jpg		2021-04-06 13:33:05	2021-04-06 13:35:58		NO		IN FOCUS
169828030	https://volunteer.ala.org.au/validate/task/169828030	Valid		system	Tile_005-033-000_0-000.jpg			2021-04-06 13:35:58		NO		IN FOCUS
169828030	https://volunteer.ala.org.au/validate/task/169828030	Valid		system	Tile_005-033-000_0-000.jpg		2021-04-06 13:35:58	2021-04-06 13:35:58		NO		IN FOCUS
169828030	https://volunteer.ala.org.au/validate/task/169828030	Valid		system	Tile_005-033-000_0-000.jpg		2021-04-06 13:30:20	2021-04-06 13:35:58		NO		IN FOCUS
169828039	https://volunteer.ala.org.au/validate/task/169828039	Valid		system	Tile_005-042-000_0-000.jpg		2021-04-06 13:34:54	2021-04-06 13:36:09		NO		IN FOCUS
169828039	https://volunteer.ala.org.au/validate/task/169828039	Valid		system	Tile_005-042-000_0-000.jpg			2021-04-06 13:36:09		NO		IN FOCUS
169828039	https://volunteer.ala.org.au/validate/task/169828039	Valid		system	Tile_005-042-000_0-000.jpg		2021-04-06 13:36:02	2021-04-06 13:36:09		NO		IN FOCUS
169828039	https://volunteer.ala.org.au/validate/task/169828039	Valid		system	Tile_005-042-000_0-000.jpg		2021-04-06 13:31:42	2021-04-06 13:36:09		NO		IN FOCUS
169828032	https://volunteer.ala.org.au/validate/task/169828032	Valid		system	Tile_005-035-000_0-000.jpg		2021-04-06 13:30:37	2021-04-06 13:36:32		NO		IN FOCUS
169828032	https://volunteer.ala.org.au/validate/task/169828032	Valid		system	Tile_005-035-000_0-000.jpg		2021-04-06 13:33:26	2021-04-06 13:36:32		NO		IN FOCUS
169828032	https://volunteer.ala.org.au/validate/task/169828032	Valid		system	Tile_005-035-000_0-000.jpg			2021-04-06 13:36:32		NO		IN FOCUS
169828032	https://volunteer.ala.org.au/validate/task/169828032	Valid		system	Tile_005-035-000_0-000.jpg		2021-04-06 13:36:32	2021-04-06 13:36:32		NO		IN FOCUS
169828033	https://volunteer.ala.org.au/validate/task/169828033	Valid		system	Tile_005-036-000_0-000.jpg		2021-04-06 13:30:47	2021-04-06 13:36:48		NO		IN FOCUS
169828033	https://volunteer.ala.org.au/validate/task/169828033	Valid		system	Tile_005-036-000_0-000.jpg			2021-04-06 13:36:48		NO		IN FOCUS
169828033	https://volunteer.ala.org.au/validate/task/169828033	Valid		system	Tile_005-036-000_0-000.jpg		2021-04-06 13:33:38	2021-04-06 13:36:48		NO		IN FOCUS
169828033	https://volunteer.ala.org.au/validate/task/169828033	Valid		system	Tile_005-036-000_0-000.jpg		2021-04-06 13:36:47	2021-04-06 13:36:48		NO		IN FOCUS
169828035	https://volunteer.ala.org.au/validate/task/169828035	Valid		system	Tile_005-038-000_0-000.jpg		2021-04-06 13:31:02	2021-04-06 13:37:08		NO		IN FOCUS
169828035	https://volunteer.ala.org.au/validate/task/169828035	Valid		system	Tile_005-038-000_0-000.jpg		2021-04-06 13:37:07	2021-04-06 13:37:08		NO		IN FOCUS
169828035	https://volunteer.ala.org.au/validate/task/169828035	Valid		system	Tile_005-038-000_0-000.jpg			2021-04-06 13:37:08		NO		IN FOCUS
169828035	https://volunteer.ala.org.au/validate/task/169828035	Valid		system	Tile_005-038-000_0-000.jpg		2021-04-06 13:34:06	2021-04-06 13:37:08		NO		IN FOCUS
169828044	https://volunteer.ala.org.au/validate/task/169828044	Valid		system	Tile_005-047-000_0-000.jpg			2021-04-06 13:37:10		NO		IN FOCUS
169828044	https://volunteer.ala.org.au/validate/task/169828044	Valid		system	Tile_005-047-000_0-000.jpg		2021-04-06 13:37:10	2021-04-06 13:37:10		NO		IN FOCUS
169828044	https://volunteer.ala.org.au/validate/task/169828044	Valid		system	Tile_005-047-000_0-000.jpg		2021-04-06 13:35:47	2021-04-06 13:37:10		NO		IN FOCUS
169828044	https://volunteer.ala.org.au/validate/task/169828044	Valid		system	Tile_005-047-000_0-000.jpg		2021-04-06 13:32:25	2021-04-06 13:37:10		NO		IN FOCUS
169828036	https://volunteer.ala.org.au/validate/task/169828036	Valid		system	Tile_005-039-000_0-000.jpg		2021-04-06 13:37:22	2021-04-06 13:37:23		NO		IN FOCUS
169828036	https://volunteer.ala.org.au/validate/task/169828036	Valid		system	Tile_005-039-000_0-000.jpg			2021-04-06 13:37:23		NO		IN FOCUS
169828036	https://volunteer.ala.org.au/validate/task/169828036	Valid		system	Tile_005-039-000_0-000.jpg		2021-04-06 13:31:11	2021-04-06 13:37:23		NO		IN FOCUS
169828036	https://volunteer.ala.org.au/validate/task/169828036	Valid		system	Tile_005-039-000_0-000.jpg		2021-04-06 13:34:19	2021-04-06 13:37:23		NO		IN FOCUS
169828042	https://volunteer.ala.org.au/validate/task/169828042	Valid		system	Tile_005-045-000_0-000.jpg		2021-04-06 13:32:02	2021-04-06 13:37:53		NO		IN FOCUS
169828042	https://volunteer.ala.org.au/validate/task/169828042	Valid		system	Tile_005-045-000_0-000.jpg		2021-04-06 13:37:53	2021-04-06 13:37:53		NO		IN FOCUS
169828042	https://volunteer.ala.org.au/validate/task/169828042	Valid		system	Tile_005-045-000_0-000.jpg		2021-04-06 13:35:23	2021-04-06 13:37:53		NO		IN FOCUS
169828042	https://volunteer.ala.org.au/validate/task/169828042	Valid		system	Tile_005-045-000_0-000.jpg			2021-04-06 13:37:53		NO		IN FOCUS
169828048	https://volunteer.ala.org.au/validate/task/169828048	Valid		system	Tile_005-051-000_0-000.jpg		2021-04-06 13:37:53	2021-04-06 13:38:29		NO		IN FOCUS
169828048	https://volunteer.ala.org.au/validate/task/169828048	Valid		system	Tile_005-051-000_0-000.jpg			2021-04-06 13:38:29		NO		IN FOCUS
169828048	https://volunteer.ala.org.au/validate/task/169828048	Valid		system	Tile_005-051-000_0-000.jpg		2021-04-06 13:38:29	2021-04-06 13:38:29		NO		IN FOCUS
169828048	https://volunteer.ala.org.au/validate/task/169828048	Valid		system	Tile_005-051-000_0-000.jpg		2021-04-06 13:32:46	2021-04-06 13:38:29		NO		IN FOCUS
169828050	https://volunteer.ala.org.au/validate/task/169828050	Valid		system	Tile_005-053-000_0-000.jpg			2021-04-06 13:38:44		NO		IN FOCUS
169828050	https://volunteer.ala.org.au/validate/task/169828050	Valid		system	Tile_005-053-000_0-000.jpg		2021-04-06 13:36:33	2021-04-06 13:38:44		NO		IN FOCUS
169828050	https://volunteer.ala.org.au/validate/task/169828050	Valid		system	Tile_005-053-000_0-000.jpg		2021-04-06 13:33:07	2021-04-06 13:38:44		NO		IN FOCUS
169828050	https://volunteer.ala.org.au/validate/task/169828050	Valid		system	Tile_005-053-000_0-000.jpg		2021-04-06 13:38:44	2021-04-06 13:38:44		NO		IN FOCUS
169828052	https://volunteer.ala.org.au/validate/task/169828052	Valid		system	Tile_005-055-000_0-000.jpg			2021-04-06 13:39:35		NO		IN FOCUS
169828052	https://volunteer.ala.org.au/validate/task/169828052	Valid		system	Tile_005-055-000_0-000.jpg		2021-04-06 13:39:35	2021-04-06 13:39:35		NO		IN FOCUS
169828052	https://volunteer.ala.org.au/validate/task/169828052	Valid		system	Tile_005-055-000_0-000.jpg		2021-04-06 13:33:20	2021-04-06 13:39:35		NO		IN FOCUS
169828052	https://volunteer.ala.org.au/validate/task/169828052	Valid		system	Tile_005-055-000_0-000.jpg		2021-04-06 13:36:56	2021-04-06 13:39:35		NO		IN FOCUS
169828056	https://volunteer.ala.org.au/validate/task/169828056	Valid		system	Tile_005-059-000_0-000.jpg		2021-04-06 13:33:58	2021-04-06 13:40:30		NO		IN FOCUS
169828056	https://volunteer.ala.org.au/validate/task/169828056	Valid		system	Tile_005-059-000_0-000.jpg		2021-04-06 13:37:47	2021-04-06 13:40:30		NO		IN FOCUS
169828056	https://volunteer.ala.org.au/validate/task/169828056	Valid		system	Tile_005-059-000_0-000.jpg		2021-04-06 13:40:30	2021-04-06 13:40:30		NO		IN FOCUS
169828056	https://volunteer.ala.org.au/validate/task/169828056	Valid		system	Tile_005-059-000_0-000.jpg			2021-04-06 13:40:30		NO		IN FOCUS
169828057	https://volunteer.ala.org.au/validate/task/169828057	Valid		system	Tile_005-060-000_0-000.jpg		2021-04-06 13:34:07	2021-04-06 13:40:40		NO		IN FOCUS
169828057	https://volunteer.ala.org.au/validate/task/169828057	Valid		system	Tile_005-060-000_0-000.jpg		2021-04-06 13:37:59	2021-04-06 13:40:40		NO		IN FOCUS
169828057	https://volunteer.ala.org.au/validate/task/169828057	Valid		system	Tile_005-060-000_0-000.jpg			2021-04-06 13:40:40		NO		IN FOCUS
169828057	https://volunteer.ala.org.au/validate/task/169828057	Valid		system	Tile_005-060-000_0-000.jpg		2021-04-06 13:40:40	2021-04-06 13:40:40		NO		IN FOCUS
169828054	https://volunteer.ala.org.au/validate/task/169828054	Valid		system	Tile_005-057-000_0-000.jpg			2021-04-06 13:41:08				IN FOCUS
169828054	https://volunteer.ala.org.au/validate/task/169828054	Valid		system	Tile_005-057-000_0-000.jpg			2021-04-06 13:41:08		NO		IN FOCUS
169828054	https://volunteer.ala.org.au/validate/task/169828054	Valid		system	Tile_005-057-000_0-000.jpg		2021-04-06 13:41:08	2021-04-06 13:41:08		NO		IN FOCUS
169828054	https://volunteer.ala.org.au/validate/task/169828054	Valid		system	Tile_005-057-000_0-000.jpg		2021-04-06 13:33:37	2021-04-06 13:41:08		NO		IN FOCUS
169828054	https://volunteer.ala.org.au/validate/task/169828054	Valid		system	Tile_005-057-000_0-000.jpg		2021-04-06 13:37:32	2021-04-06 13:41:08		NO		IN FOCUS
169828059	https://volunteer.ala.org.au/validate/task/169828059	Valid		system	Tile_006-002-000_0-000.jpg		2021-04-06 13:41:20	2021-04-06 13:41:20		NO		IN FOCUS
169828059	https://volunteer.ala.org.au/validate/task/169828059	Valid		system	Tile_006-002-000_0-000.jpg		2021-04-06 13:34:28	2021-04-06 13:41:20		NO		IN FOCUS
169828059	https://volunteer.ala.org.au/validate/task/169828059	Valid		system	Tile_006-002-000_0-000.jpg			2021-04-06 13:41:20		NO		IN FOCUS
169828059	https://volunteer.ala.org.au/validate/task/169828059	Valid		system	Tile_006-002-000_0-000.jpg		2021-04-06 13:38:13	2021-04-06 13:41:20		NO		IN FOCUS
169828062	https://volunteer.ala.org.au/validate/task/169828062	Valid		system	Tile_006-005-000_0-000.jpg		2021-04-06 13:41:50	2021-04-06 13:41:50		NO		IN FOCUS
169828062	https://volunteer.ala.org.au/validate/task/169828062	Valid		system	Tile_006-005-000_0-000.jpg			2021-04-06 13:41:50		NO		IN FOCUS
169828062	https://volunteer.ala.org.au/validate/task/169828062	Valid		system	Tile_006-005-000_0-000.jpg		2021-04-06 13:38:59	2021-04-06 13:41:50		NO		IN FOCUS
169828062	https://volunteer.ala.org.au/validate/task/169828062	Valid		system	Tile_006-005-000_0-000.jpg		2021-04-06 13:34:51	2021-04-06 13:41:50		NO		IN FOCUS
169828060	https://volunteer.ala.org.au/validate/task/169828060	Valid		system	Tile_006-003-000_0-000.jpg		2021-04-06 13:41:54	2021-04-06 13:41:54		NO		IN FOCUS
169828060	https://volunteer.ala.org.au/validate/task/169828060	Valid		system	Tile_006-003-000_0-000.jpg			2021-04-06 13:41:54		NO		IN FOCUS
169828060	https://volunteer.ala.org.au/validate/task/169828060	Valid		system	Tile_006-003-000_0-000.jpg			2021-04-06 13:41:54				IN FOCUS
169828060	https://volunteer.ala.org.au/validate/task/169828060	Valid		system	Tile_006-003-000_0-000.jpg		2021-04-06 13:34:37	2021-04-06 13:41:54		NO		IN FOCUS
169828060	https://volunteer.ala.org.au/validate/task/169828060	Valid		system	Tile_006-003-000_0-000.jpg		2021-04-06 13:38:36	2021-04-06 13:41:54		NO		IN FOCUS
169828063	https://volunteer.ala.org.au/validate/task/169828063	Valid		system	Tile_006-006-000_0-000.jpg		2021-04-06 13:39:09	2021-04-06 13:42:03		NO		IN FOCUS
169828063	https://volunteer.ala.org.au/validate/task/169828063	Valid		system	Tile_006-006-000_0-000.jpg		2021-04-06 13:43:07	2021-04-06 13:42:03		NO		IN FOCUS
169828063	https://volunteer.ala.org.au/validate/task/169828063	Valid		system	Tile_006-006-000_0-000.jpg		2021-04-06 13:42:03	2021-04-06 13:42:03		NO		IN FOCUS
169828063	https://volunteer.ala.org.au/validate/task/169828063	Valid		system	Tile_006-006-000_0-000.jpg		2021-04-06 13:35:00	2021-04-06 13:42:03		NO		IN FOCUS
169828063	https://volunteer.ala.org.au/validate/task/169828063	Valid		system	Tile_006-006-000_0-000.jpg			2021-04-06 13:42:03		NO		IN FOCUS
169828067	https://volunteer.ala.org.au/validate/task/169828067	Valid		system	Tile_006-010-000_0-000.jpg		2021-04-06 13:35:40	2021-04-06 13:43:42		NO		IN FOCUS
169828067	https://volunteer.ala.org.au/validate/task/169828067	Valid		system	Tile_006-010-000_0-000.jpg		2021-04-06 13:39:46	2021-04-06 13:43:42		NO		IN FOCUS
169828067	https://volunteer.ala.org.au/validate/task/169828067	Valid		system	Tile_006-010-000_0-000.jpg			2021-04-06 13:43:42		NO		IN FOCUS
169828067	https://volunteer.ala.org.au/validate/task/169828067	Valid		system	Tile_006-010-000_0-000.jpg			2021-04-06 13:43:42				IN FOCUS
169828067	https://volunteer.ala.org.au/validate/task/169828067	Valid		system	Tile_006-010-000_0-000.jpg		2021-04-06 13:43:41	2021-04-06 13:43:42		NO		IN FOCUS
169828068	https://volunteer.ala.org.au/validate/task/169828068	Valid		system	Tile_006-011-000_0-000.jpg		2021-04-06 13:44:05	2021-04-06 13:43:45		NO		IN FOCUS
169828068	https://volunteer.ala.org.au/validate/task/169828068	Valid		system	Tile_006-011-000_0-000.jpg		2021-04-06 13:35:49	2021-04-06 13:43:45		NO		IN FOCUS
169828068	https://volunteer.ala.org.au/validate/task/169828068	Valid		system	Tile_006-011-000_0-000.jpg			2021-04-06 13:43:45		NO		IN FOCUS
169828068	https://volunteer.ala.org.au/validate/task/169828068	Valid		system	Tile_006-011-000_0-000.jpg		2021-04-06 13:43:45	2021-04-06 13:43:45		NO		IN FOCUS
169828068	https://volunteer.ala.org.au/validate/task/169828068	Valid		system	Tile_006-011-000_0-000.jpg		2021-04-06 13:39:55	2021-04-06 13:43:45		NO		IN FOCUS
169828070	https://volunteer.ala.org.au/validate/task/169828070	Valid		system	Tile_006-013-000_0-000.jpg			2021-04-06 13:44:13		NO		IN FOCUS
169828070	https://volunteer.ala.org.au/validate/task/169828070	Valid		system	Tile_006-013-000_0-000.jpg		2021-04-06 13:36:03	2021-04-06 13:44:13		NO		IN FOCUS
169828070	https://volunteer.ala.org.au/validate/task/169828070	Valid		system	Tile_006-013-000_0-000.jpg		2021-04-06 13:40:34	2021-04-06 13:44:13		NO		IN FOCUS
169828070	https://volunteer.ala.org.au/validate/task/169828070	Valid		system	Tile_006-013-000_0-000.jpg		2021-04-06 13:44:13	2021-04-06 13:44:13		NO		IN FOCUS
169828071	https://volunteer.ala.org.au/validate/task/169828071	Valid		system	Tile_006-014-000_0-000.jpg		2021-04-06 13:36:16	2021-04-06 13:44:30		NO		IN FOCUS
169828071	https://volunteer.ala.org.au/validate/task/169828071	Valid		system	Tile_006-014-000_0-000.jpg		2021-04-06 13:44:30	2021-04-06 13:44:30		NO		IN FOCUS
169828071	https://volunteer.ala.org.au/validate/task/169828071	Valid		system	Tile_006-014-000_0-000.jpg			2021-04-06 13:44:30		NO		IN FOCUS
169828071	https://volunteer.ala.org.au/validate/task/169828071	Valid		system	Tile_006-014-000_0-000.jpg		2021-04-06 13:40:47	2021-04-06 13:44:30		NO		IN FOCUS
169828072	https://volunteer.ala.org.au/validate/task/169828072	Valid		system	Tile_006-015-000_0-000.jpg		2021-04-06 13:36:26	2021-04-06 13:44:41		NO		IN FOCUS
169828072	https://volunteer.ala.org.au/validate/task/169828072	Valid		system	Tile_006-015-000_0-000.jpg		2021-04-06 13:44:41	2021-04-06 13:44:41		NO		IN FOCUS
169828072	https://volunteer.ala.org.au/validate/task/169828072	Valid		system	Tile_006-015-000_0-000.jpg		2021-04-06 13:40:58	2021-04-06 13:44:41		NO		IN FOCUS
169828072	https://volunteer.ala.org.au/validate/task/169828072	Valid		system	Tile_006-015-000_0-000.jpg			2021-04-06 13:44:41		NO		IN FOCUS
169828065	https://volunteer.ala.org.au/validate/task/169828065	Valid		system	Tile_006-008-000_0-000.jpg		2021-04-06 13:44:46	2021-04-06 13:44:46		NO		IN FOCUS
169828065	https://volunteer.ala.org.au/validate/task/169828065	Valid		system	Tile_006-008-000_0-000.jpg		2021-04-06 13:42:47	2021-04-06 13:44:46		NO		IN FOCUS
169828065	https://volunteer.ala.org.au/validate/task/169828065	Valid		system	Tile_006-008-000_0-000.jpg			2021-04-06 13:44:46		NO		IN FOCUS
169828065	https://volunteer.ala.org.au/validate/task/169828065	Valid		system	Tile_006-008-000_0-000.jpg		2021-04-06 13:39:24	2021-04-06 13:44:46		NO		IN FOCUS
169828073	https://volunteer.ala.org.au/validate/task/169828073	Valid		system	Tile_006-016-000_0-000.jpg			2021-04-06 13:44:55		NO		IN FOCUS
169828073	https://volunteer.ala.org.au/validate/task/169828073	Valid		system	Tile_006-016-000_0-000.jpg		2021-04-06 13:41:10	2021-04-06 13:44:55		NO		IN FOCUS
169828073	https://volunteer.ala.org.au/validate/task/169828073	Valid		system	Tile_006-016-000_0-000.jpg		2021-04-06 13:44:54	2021-04-06 13:44:55		NO		IN FOCUS
169828073	https://volunteer.ala.org.au/validate/task/169828073	Valid		system	Tile_006-016-000_0-000.jpg		2021-04-06 13:36:36	2021-04-06 13:44:55		NO		IN FOCUS
169828074	https://volunteer.ala.org.au/validate/task/169828074	Valid		system	Tile_006-017-000_0-000.jpg		2021-04-06 13:41:25	2021-04-06 13:45:13		NO		IN FOCUS
169828074	https://volunteer.ala.org.au/validate/task/169828074	Valid		system	Tile_006-017-000_0-000.jpg		2021-04-06 13:36:45	2021-04-06 13:45:13		NO		IN FOCUS
169828074	https://volunteer.ala.org.au/validate/task/169828074	Valid		system	Tile_006-017-000_0-000.jpg			2021-04-06 13:45:13		NO		IN FOCUS
169828074	https://volunteer.ala.org.au/validate/task/169828074	Valid		system	Tile_006-017-000_0-000.jpg		2021-04-06 13:48:10	2021-04-06 13:45:13	1	YES	MIDDLE	IN FOCUS		Fungal spores
169828074	https://volunteer.ala.org.au/validate/task/169828074	Valid		system	Tile_006-017-000_0-000.jpg		2021-04-06 13:45:13	2021-04-06 13:45:13		NO		IN FOCUS
169828075	https://volunteer.ala.org.au/validate/task/169828075	Valid		system	Tile_006-018-000_0-000.jpg		2021-04-06 13:45:22	2021-04-06 13:45:22		NO		IN FOCUS
169828075	https://volunteer.ala.org.au/validate/task/169828075	Valid		system	Tile_006-018-000_0-000.jpg			2021-04-06 13:45:22		NO		IN FOCUS
169828075	https://volunteer.ala.org.au/validate/task/169828075	Valid		system	Tile_006-018-000_0-000.jpg		2021-04-06 13:41:40	2021-04-06 13:45:22		NO		IN FOCUS
169828075	https://volunteer.ala.org.au/validate/task/169828075	Valid		system	Tile_006-018-000_0-000.jpg		2021-04-06 13:37:01	2021-04-06 13:45:22		NO		IN FOCUS
169828076	https://volunteer.ala.org.au/validate/task/169828076	Valid		system	Tile_006-019-000_0-000.jpg			2021-04-06 13:45:34		NO		IN FOCUS
169828076	https://volunteer.ala.org.au/validate/task/169828076	Valid		system	Tile_006-019-000_0-000.jpg		2021-04-06 13:37:12	2021-04-06 13:45:34		NO		IN FOCUS
169828076	https://volunteer.ala.org.au/validate/task/169828076	Valid		system	Tile_006-019-000_0-000.jpg		2021-04-06 13:45:34	2021-04-06 13:45:34		NO		IN FOCUS
169828076	https://volunteer.ala.org.au/validate/task/169828076	Valid		system	Tile_006-019-000_0-000.jpg		2021-04-06 13:41:52	2021-04-06 13:45:34		NO		IN FOCUS
169828077	https://volunteer.ala.org.au/validate/task/169828077	Valid		system	Tile_006-020-000_0-000.jpg		2021-04-06 13:45:51	2021-04-06 13:45:45		NO		IN FOCUS
169828077	https://volunteer.ala.org.au/validate/task/169828077	Valid		system	Tile_006-020-000_0-000.jpg		2021-04-06 13:45:45	2021-04-06 13:45:45		NO		IN FOCUS
169828077	https://volunteer.ala.org.au/validate/task/169828077	Valid		system	Tile_006-020-000_0-000.jpg		2021-04-06 13:37:21	2021-04-06 13:45:45		NO		IN FOCUS
169828077	https://volunteer.ala.org.au/validate/task/169828077	Valid		system	Tile_006-020-000_0-000.jpg		2021-04-06 13:42:03	2021-04-06 13:45:45		NO		IN FOCUS
169828077	https://volunteer.ala.org.au/validate/task/169828077	Valid		system	Tile_006-020-000_0-000.jpg			2021-04-06 13:45:45		NO		IN FOCUS
169828079	https://volunteer.ala.org.au/validate/task/169828079	Valid		system	Tile_006-022-000_0-000.jpg			2021-04-06 13:46:07		NO		IN FOCUS
169828079	https://volunteer.ala.org.au/validate/task/169828079	Valid		system	Tile_006-022-000_0-000.jpg		2021-04-06 13:42:34	2021-04-06 13:46:07		NO		IN FOCUS
169828079	https://volunteer.ala.org.au/validate/task/169828079	Valid		system	Tile_006-022-000_0-000.jpg		2021-04-06 13:46:07	2021-04-06 13:46:07		NO		IN FOCUS
169828079	https://volunteer.ala.org.au/validate/task/169828079	Valid		system	Tile_006-022-000_0-000.jpg		2021-04-06 13:37:41	2021-04-06 13:46:07		NO		IN FOCUS
169828078	https://volunteer.ala.org.au/validate/task/169828078	Valid		system	Tile_006-021-000_0-000.jpg			2021-04-06 13:46:15				IN FOCUS
169828078	https://volunteer.ala.org.au/validate/task/169828078	Valid		system	Tile_006-021-000_0-000.jpg		2021-04-06 13:42:22	2021-04-06 13:46:15		NO		IN FOCUS
169828078	https://volunteer.ala.org.au/validate/task/169828078	Valid		system	Tile_006-021-000_0-000.jpg			2021-04-06 13:46:15		NO		IN FOCUS
169828078	https://volunteer.ala.org.au/validate/task/169828078	Valid		system	Tile_006-021-000_0-000.jpg		2021-04-06 13:37:30	2021-04-06 13:46:15		NO		IN FOCUS
169828078	https://volunteer.ala.org.au/validate/task/169828078	Valid		system	Tile_006-021-000_0-000.jpg		2021-04-06 13:46:15	2021-04-06 13:46:15		NO		IN FOCUS
169828081	https://volunteer.ala.org.au/validate/task/169828081	Valid		system	Tile_006-024-000_0-000.jpg		2021-04-06 13:46:24	2021-04-06 13:46:25		NO		IN FOCUS
169828081	https://volunteer.ala.org.au/validate/task/169828081	Valid		system	Tile_006-024-000_0-000.jpg		2021-04-06 13:37:58	2021-04-06 13:46:25		NO		IN FOCUS
169828081	https://volunteer.ala.org.au/validate/task/169828081	Valid		system	Tile_006-024-000_0-000.jpg		2021-04-06 13:42:59	2021-04-06 13:46:25		NO		IN FOCUS
169828081	https://volunteer.ala.org.au/validate/task/169828081	Valid		system	Tile_006-024-000_0-000.jpg			2021-04-06 13:46:25		NO		IN FOCUS
169828080	https://volunteer.ala.org.au/validate/task/169828080	Valid		system	Tile_006-023-000_0-000.jpg		2021-04-06 13:37:50	2021-04-06 13:46:27		NO		IN FOCUS
169828080	https://volunteer.ala.org.au/validate/task/169828080	Valid		system	Tile_006-023-000_0-000.jpg			2021-04-06 13:46:27		NO		IN FOCUS
169828080	https://volunteer.ala.org.au/validate/task/169828080	Valid		system	Tile_006-023-000_0-000.jpg			2021-04-06 13:46:27				IN FOCUS
169828080	https://volunteer.ala.org.au/validate/task/169828080	Valid		system	Tile_006-023-000_0-000.jpg		2021-04-06 13:42:47	2021-04-06 13:46:27		NO		IN FOCUS
169828080	https://volunteer.ala.org.au/validate/task/169828080	Valid		system	Tile_006-023-000_0-000.jpg		2021-04-06 13:46:26	2021-04-06 13:46:27		NO		IN FOCUS
169828082	https://volunteer.ala.org.au/validate/task/169828082	Valid		system	Tile_006-025-000_0-000.jpg			2021-04-06 13:46:38		NO		IN FOCUS
169828082	https://volunteer.ala.org.au/validate/task/169828082	Valid		system	Tile_006-025-000_0-000.jpg		2021-04-06 13:46:38	2021-04-06 13:46:38		NO		IN FOCUS
169828082	https://volunteer.ala.org.au/validate/task/169828082	Valid		system	Tile_006-025-000_0-000.jpg		2021-04-06 13:38:06	2021-04-06 13:46:38		NO		IN FOCUS
169828082	https://volunteer.ala.org.au/validate/task/169828082	Valid		system	Tile_006-025-000_0-000.jpg		2021-04-06 13:47:16	2021-04-06 13:46:38		NO		IN FOCUS
169828082	https://volunteer.ala.org.au/validate/task/169828082	Valid		system	Tile_006-025-000_0-000.jpg		2021-04-06 13:43:11	2021-04-06 13:46:38		NO		IN FOCUS
169828084	https://volunteer.ala.org.au/validate/task/169828084	Valid		system	Tile_006-027-000_0-000.jpg			2021-04-06 13:46:57		NO		IN FOCUS
169828084	https://volunteer.ala.org.au/validate/task/169828084	Valid		system	Tile_006-027-000_0-000.jpg		2021-04-06 13:38:27	2021-04-06 13:46:57		NO		IN FOCUS
169828084	https://volunteer.ala.org.au/validate/task/169828084	Valid		system	Tile_006-027-000_0-000.jpg		2021-04-06 13:46:57	2021-04-06 13:46:57		NO		IN FOCUS
169828084	https://volunteer.ala.org.au/validate/task/169828084	Valid		system	Tile_006-027-000_0-000.jpg		2021-04-06 13:43:33	2021-04-06 13:46:57		NO		IN FOCUS
169828085	https://volunteer.ala.org.au/validate/task/169828085	Valid		system	Tile_006-028-000_0-000.jpg		2021-04-06 13:47:14	2021-04-06 13:47:14		NO		IN FOCUS
169828085	https://volunteer.ala.org.au/validate/task/169828085	Valid		system	Tile_006-028-000_0-000.jpg			2021-04-06 13:47:14		NO		IN FOCUS
169828085	https://volunteer.ala.org.au/validate/task/169828085	Valid		system	Tile_006-028-000_0-000.jpg		2021-04-06 13:43:43	2021-04-06 13:47:14		NO		IN FOCUS
169828085	https://volunteer.ala.org.au/validate/task/169828085	Valid		system	Tile_006-028-000_0-000.jpg		2021-04-06 13:38:38	2021-04-06 13:47:14		NO		IN FOCUS
169828086	https://volunteer.ala.org.au/validate/task/169828086	Valid		system	Tile_006-029-000_0-000.jpg		2021-04-06 13:47:23	2021-04-06 13:47:24		NO		IN FOCUS
169828086	https://volunteer.ala.org.au/validate/task/169828086	Valid		system	Tile_006-029-000_0-000.jpg		2021-04-06 13:43:55	2021-04-06 13:47:24		NO		IN FOCUS
169828086	https://volunteer.ala.org.au/validate/task/169828086	Valid		system	Tile_006-029-000_0-000.jpg		2021-04-06 13:38:47	2021-04-06 13:47:24		NO		IN FOCUS
169828086	https://volunteer.ala.org.au/validate/task/169828086	Valid		system	Tile_006-029-000_0-000.jpg			2021-04-06 13:47:24		NO		IN FOCUS
169828083	https://volunteer.ala.org.au/validate/task/169828083	Valid		system	Tile_006-026-000_0-000.jpg			2021-04-06 13:47:33				IN FOCUS
169828083	https://volunteer.ala.org.au/validate/task/169828083	Valid		system	Tile_006-026-000_0-000.jpg		2021-04-06 13:43:22	2021-04-06 13:47:33		NO		IN FOCUS
169828083	https://volunteer.ala.org.au/validate/task/169828083	Valid		system	Tile_006-026-000_0-000.jpg		2021-04-06 13:38:18	2021-04-06 13:47:33		NO		IN FOCUS
169828083	https://volunteer.ala.org.au/validate/task/169828083	Valid		system	Tile_006-026-000_0-000.jpg		2021-04-06 13:47:32	2021-04-06 13:47:33		NO		IN FOCUS
169828083	https://volunteer.ala.org.au/validate/task/169828083	Valid		system	Tile_006-026-000_0-000.jpg			2021-04-06 13:47:33		NO		IN FOCUS
169828088	https://volunteer.ala.org.au/validate/task/169828088	Valid		system	Tile_006-031-000_0-000.jpg		2021-04-06 13:48:08	2021-04-06 13:48:03		NO		IN FOCUS
169828088	https://volunteer.ala.org.au/validate/task/169828088	Valid		system	Tile_006-031-000_0-000.jpg		2021-04-06 13:48:03	2021-04-06 13:48:03		NO		IN FOCUS
169828088	https://volunteer.ala.org.au/validate/task/169828088	Valid		system	Tile_006-031-000_0-000.jpg		2021-04-06 13:39:05	2021-04-06 13:48:03		NO		IN FOCUS
169828088	https://volunteer.ala.org.au/validate/task/169828088	Valid		system	Tile_006-031-000_0-000.jpg		2021-04-06 13:44:17	2021-04-06 13:48:03		NO		IN FOCUS
169828088	https://volunteer.ala.org.au/validate/task/169828088	Valid		system	Tile_006-031-000_0-000.jpg			2021-04-06 13:48:03		NO		IN FOCUS
169828092	https://volunteer.ala.org.au/validate/task/169828092	Valid		system	Tile_006-035-000_0-000.jpg			2021-04-06 13:49:08		NO		IN FOCUS
169828092	https://volunteer.ala.org.au/validate/task/169828092	Valid		system	Tile_006-035-000_0-000.jpg		2021-04-06 13:49:07	2021-04-06 13:49:08		NO		IN FOCUS
169828092	https://volunteer.ala.org.au/validate/task/169828092	Valid		system	Tile_006-035-000_0-000.jpg		2021-04-06 13:48:49	2021-04-06 13:49:08		NO		IN FOCUS
169828092	https://volunteer.ala.org.au/validate/task/169828092	Valid		system	Tile_006-035-000_0-000.jpg		2021-04-06 13:39:37	2021-04-06 13:49:08		NO		IN FOCUS
169828093	https://volunteer.ala.org.au/validate/task/169828093	Valid		system	Tile_006-036-000_0-000.jpg			2021-04-06 13:49:18		NO		IN FOCUS
169828093	https://volunteer.ala.org.au/validate/task/169828093	Valid		system	Tile_006-036-000_0-000.jpg		2021-04-06 13:49:18	2021-04-06 13:49:18		NO		IN FOCUS
169828093	https://volunteer.ala.org.au/validate/task/169828093	Valid		system	Tile_006-036-000_0-000.jpg		2021-04-06 13:39:47	2021-04-06 13:49:18		NO		IN FOCUS
169828093	https://volunteer.ala.org.au/validate/task/169828093	Valid		system	Tile_006-036-000_0-000.jpg		2021-04-06 13:49:01	2021-04-06 13:49:18		NO		IN FOCUS
169828095	https://volunteer.ala.org.au/validate/task/169828095	Valid		system	Tile_006-038-000_0-000.jpg			2021-04-06 13:50:22		NO		IN FOCUS
169828095	https://volunteer.ala.org.au/validate/task/169828095	Valid		system	Tile_006-038-000_0-000.jpg		2021-04-06 13:50:10	2021-04-06 13:50:22		NO		IN FOCUS
169828095	https://volunteer.ala.org.au/validate/task/169828095	Valid		system	Tile_006-038-000_0-000.jpg		2021-04-06 13:40:45	2021-04-06 13:50:22		NO		IN FOCUS
169828095	https://volunteer.ala.org.au/validate/task/169828095	Valid		system	Tile_006-038-000_0-000.jpg		2021-04-06 13:50:22	2021-04-06 13:50:22		NO		IN FOCUS
169828096	https://volunteer.ala.org.au/validate/task/169828096	Valid		system	Tile_006-039-000_0-000.jpg			2021-04-06 13:50:36		NO		IN FOCUS
169828096	https://volunteer.ala.org.au/validate/task/169828096	Valid		system	Tile_006-039-000_0-000.jpg		2021-04-06 13:40:54	2021-04-06 13:50:36		NO		IN FOCUS
169828096	https://volunteer.ala.org.au/validate/task/169828096	Valid		system	Tile_006-039-000_0-000.jpg		2021-04-06 13:50:32	2021-04-06 13:50:36		NO		IN FOCUS
169828096	https://volunteer.ala.org.au/validate/task/169828096	Valid		system	Tile_006-039-000_0-000.jpg		2021-04-06 13:50:35	2021-04-06 13:50:36		NO		IN FOCUS
169828097	https://volunteer.ala.org.au/validate/task/169828097	Valid		system	Tile_006-040-000_0-000.jpg		2021-04-06 13:51:00	2021-04-06 13:51:01		NO		IN FOCUS
169828097	https://volunteer.ala.org.au/validate/task/169828097	Valid		system	Tile_006-040-000_0-000.jpg			2021-04-06 13:51:01		NO		IN FOCUS
169828097	https://volunteer.ala.org.au/validate/task/169828097	Valid		system	Tile_006-040-000_0-000.jpg		2021-04-06 13:50:47	2021-04-06 13:51:01		NO		IN FOCUS
169828097	https://volunteer.ala.org.au/validate/task/169828097	Valid		system	Tile_006-040-000_0-000.jpg		2021-04-06 13:41:04	2021-04-06 13:51:01		NO		IN FOCUS
169828102	https://volunteer.ala.org.au/validate/task/169828102	Valid		system	Tile_006-045-000_0-000.jpg		2021-04-06 13:55:29	2021-04-06 13:55:29		NO		IN FOCUS
169828102	https://volunteer.ala.org.au/validate/task/169828102	Valid		system	Tile_006-045-000_0-000.jpg			2021-04-06 13:55:29		NO		IN FOCUS
169828102	https://volunteer.ala.org.au/validate/task/169828102	Valid		system	Tile_006-045-000_0-000.jpg			2021-04-06 13:55:29		NO		IN FOCUS
169828102	https://volunteer.ala.org.au/validate/task/169828102	Valid		system	Tile_006-045-000_0-000.jpg		2021-04-06 13:42:08	2021-04-06 13:55:29		NO		IN FOCUS
169828102	https://volunteer.ala.org.au/validate/task/169828102	Valid		system	Tile_006-045-000_0-000.jpg		2021-04-06 13:55:29	2021-04-06 13:55:29		NO		IN FOCUS
169828104	https://volunteer.ala.org.au/validate/task/169828104	Valid		system	Tile_006-047-000_0-000.jpg		2021-04-06 13:57:33	2021-04-06 13:57:33		NO		IN FOCUS
169828104	https://volunteer.ala.org.au/validate/task/169828104	Valid		system	Tile_006-047-000_0-000.jpg		2021-04-06 13:42:26	2021-04-06 13:57:33		NO		IN FOCUS
169828104	https://volunteer.ala.org.au/validate/task/169828104	Valid		system	Tile_006-047-000_0-000.jpg			2021-04-06 13:57:33		NO		IN FOCUS
169828104	https://volunteer.ala.org.au/validate/task/169828104	Valid		system	Tile_006-047-000_0-000.jpg		2021-04-06 13:55:36	2021-04-06 13:57:33		NO		IN FOCUS
169828106	https://volunteer.ala.org.au/validate/task/169828106	Valid		system	Tile_006-049-000_0-000.jpg		2021-04-06 14:00:55	2021-04-06 13:59:20		YES	Both MIDDLE and EDGE	IN FOCUS		Unknown
169828106	https://volunteer.ala.org.au/validate/task/169828106	Valid		system	Tile_006-049-000_0-000.jpg		2021-04-06 13:58:23	2021-04-06 13:59:20		NO		IN FOCUS
169828106	https://volunteer.ala.org.au/validate/task/169828106	Valid		system	Tile_006-049-000_0-000.jpg		2021-04-06 13:59:20	2021-04-06 13:59:20		NO		IN FOCUS
169828106	https://volunteer.ala.org.au/validate/task/169828106	Valid		system	Tile_006-049-000_0-000.jpg			2021-04-06 13:59:20		NO		IN FOCUS
169828106	https://volunteer.ala.org.au/validate/task/169828106	Valid		system	Tile_006-049-000_0-000.jpg		2021-04-06 13:42:47	2021-04-06 13:59:20		NO		IN FOCUS
169828107	https://volunteer.ala.org.au/validate/task/169828107	Valid		system	Tile_006-050-000_0-000.jpg		2021-04-06 13:59:27	2021-04-06 14:00:12		NO		IN FOCUS
169828107	https://volunteer.ala.org.au/validate/task/169828107	Valid		system	Tile_006-050-000_0-000.jpg		2021-04-06 13:42:58	2021-04-06 14:00:12		NO		IN FOCUS
169828107	https://volunteer.ala.org.au/validate/task/169828107	Valid		system	Tile_006-050-000_0-000.jpg			2021-04-06 14:00:12		NO		IN FOCUS
169828107	https://volunteer.ala.org.au/validate/task/169828107	Valid		system	Tile_006-050-000_0-000.jpg		2021-04-06 14:00:12	2021-04-06 14:00:12		NO		IN FOCUS
169828108	https://volunteer.ala.org.au/validate/task/169828108	Valid		system	Tile_006-051-000_0-000.jpg		2021-04-06 14:01:32	2021-04-06 14:01:09		NO		IN FOCUS
169828108	https://volunteer.ala.org.au/validate/task/169828108	Valid		system	Tile_006-051-000_0-000.jpg		2021-04-06 14:01:09	2021-04-06 14:01:09		NO		IN FOCUS
169828108	https://volunteer.ala.org.au/validate/task/169828108	Valid		system	Tile_006-051-000_0-000.jpg		2021-04-06 13:43:07	2021-04-06 14:01:09		NO		IN FOCUS
169828108	https://volunteer.ala.org.au/validate/task/169828108	Valid		system	Tile_006-051-000_0-000.jpg		2021-04-06 13:59:44	2021-04-06 14:01:09		NO		IN FOCUS
169828108	https://volunteer.ala.org.au/validate/task/169828108	Valid		system	Tile_006-051-000_0-000.jpg			2021-04-06 14:01:09		NO		IN FOCUS
169828109	https://volunteer.ala.org.au/validate/task/169828109	Valid		system	Tile_006-052-000_0-000.jpg			2021-04-06 14:01:48		NO		IN FOCUS
169828109	https://volunteer.ala.org.au/validate/task/169828109	Valid		system	Tile_006-052-000_0-000.jpg		2021-04-06 14:02:41	2021-04-06 14:01:48		NO		IN FOCUS
169828109	https://volunteer.ala.org.au/validate/task/169828109	Valid		system	Tile_006-052-000_0-000.jpg		2021-04-06 14:01:47	2021-04-06 14:01:48		NO		IN FOCUS
169828109	https://volunteer.ala.org.au/validate/task/169828109	Valid		system	Tile_006-052-000_0-000.jpg		2021-04-06 13:43:17	2021-04-06 14:01:48		NO		IN FOCUS
169828109	https://volunteer.ala.org.au/validate/task/169828109	Valid		system	Tile_006-052-000_0-000.jpg		2021-04-06 14:00:08	2021-04-06 14:01:48		NO		IN FOCUS
169828015	https://volunteer.ala.org.au/validate/task/169828015	Valid		system	Tile_005-018-000_0-000.jpg			2021-04-06 14:02:31		NO		IN FOCUS
169828015	https://volunteer.ala.org.au/validate/task/169828015	Valid		system	Tile_005-018-000_0-000.jpg		2021-04-06 13:28:00	2021-04-06 14:02:31		NO		IN FOCUS
169828015	https://volunteer.ala.org.au/validate/task/169828015	Valid		system	Tile_005-018-000_0-000.jpg		2021-04-06 13:30:12	2021-04-06 14:02:31		NO		IN FOCUS
169828015	https://volunteer.ala.org.au/validate/task/169828015	Valid		system	Tile_005-018-000_0-000.jpg		2021-04-06 14:02:30	2021-04-06 14:02:31		NO		IN FOCUS
169828111	https://volunteer.ala.org.au/validate/task/169828111	Valid		system	Tile_006-054-000_0-000.jpg			2021-04-06 14:02:58		NO		IN FOCUS
169828111	https://volunteer.ala.org.au/validate/task/169828111	Valid		system	Tile_006-054-000_0-000.jpg		2021-04-06 14:02:42	2021-04-06 14:02:58		NO		IN FOCUS
169828111	https://volunteer.ala.org.au/validate/task/169828111	Valid		system	Tile_006-054-000_0-000.jpg		2021-04-06 14:05:40	2021-04-06 14:02:58		NO		IN FOCUS
169828111	https://volunteer.ala.org.au/validate/task/169828111	Valid		system	Tile_006-054-000_0-000.jpg		2021-04-06 14:02:58	2021-04-06 14:02:58		NO		IN FOCUS
169828111	https://volunteer.ala.org.au/validate/task/169828111	Valid		system	Tile_006-054-000_0-000.jpg		2021-04-06 13:43:35	2021-04-06 14:02:58		NO		IN FOCUS
169828112	https://volunteer.ala.org.au/validate/task/169828112	Valid		system	Tile_006-055-000_0-000.jpg		2021-04-06 14:03:19	2021-04-06 14:03:22		NO		IN FOCUS
169828112	https://volunteer.ala.org.au/validate/task/169828112	Valid		system	Tile_006-055-000_0-000.jpg		2021-04-06 14:03:22	2021-04-06 14:03:22		NO		IN FOCUS
169828112	https://volunteer.ala.org.au/validate/task/169828112	Valid		system	Tile_006-055-000_0-000.jpg		2021-04-06 13:43:43	2021-04-06 14:03:22		NO		IN FOCUS
169828112	https://volunteer.ala.org.au/validate/task/169828112	Valid		system	Tile_006-055-000_0-000.jpg			2021-04-06 14:03:22		NO		IN FOCUS
169828112	https://volunteer.ala.org.au/validate/task/169828112	Valid		system	Tile_006-055-000_0-000.jpg		2021-04-06 14:04:07	2021-04-06 14:03:22		NO		IN FOCUS
169828113	https://volunteer.ala.org.au/validate/task/169828113	Valid		system	Tile_006-056-000_0-000.jpg		2021-04-06 14:03:34	2021-04-06 14:04:11		NO		IN FOCUS
169828113	https://volunteer.ala.org.au/validate/task/169828113	Valid		system	Tile_006-056-000_0-000.jpg		2021-04-06 13:43:53	2021-04-06 14:04:11		NO		IN FOCUS
169828113	https://volunteer.ala.org.au/validate/task/169828113	Valid		system	Tile_006-056-000_0-000.jpg			2021-04-06 14:04:11		NO		IN FOCUS
169828113	https://volunteer.ala.org.au/validate/task/169828113	Valid		system	Tile_006-056-000_0-000.jpg		2021-04-06 14:04:11	2021-04-06 14:04:11		NO		IN FOCUS
169828113	https://volunteer.ala.org.au/validate/task/169828113	Valid		system	Tile_006-056-000_0-000.jpg		2021-04-06 14:05:00	2021-04-06 14:04:11		NO		IN FOCUS
169828114	https://volunteer.ala.org.au/validate/task/169828114	Valid		system	Tile_006-057-000_0-000.jpg		2021-04-06 14:03:46	2021-04-06 14:04:23		NO		IN FOCUS
169828114	https://volunteer.ala.org.au/validate/task/169828114	Valid		system	Tile_006-057-000_0-000.jpg		2021-04-06 13:44:02	2021-04-06 14:04:23		NO		IN FOCUS
169828114	https://volunteer.ala.org.au/validate/task/169828114	Valid		system	Tile_006-057-000_0-000.jpg			2021-04-06 14:04:23		NO		IN FOCUS
169828114	https://volunteer.ala.org.au/validate/task/169828114	Valid		system	Tile_006-057-000_0-000.jpg		2021-04-06 14:05:13	2021-04-06 14:04:23		NO		IN FOCUS
169828114	https://volunteer.ala.org.au/validate/task/169828114	Valid		system	Tile_006-057-000_0-000.jpg		2021-04-06 14:04:23	2021-04-06 14:04:23		NO		IN FOCUS
169828117	https://volunteer.ala.org.au/validate/task/169828117	Valid		system	Tile_006-060-000_0-000.jpg		2021-04-06 14:05:10	2021-04-06 14:06:22		NO		IN FOCUS
169828117	https://volunteer.ala.org.au/validate/task/169828117	Valid		system	Tile_006-060-000_0-000.jpg		2021-04-06 13:44:27	2021-04-06 14:06:22		NO		IN FOCUS
169828117	https://volunteer.ala.org.au/validate/task/169828117	Valid		system	Tile_006-060-000_0-000.jpg			2021-04-06 14:06:22		NO		IN FOCUS
169828117	https://volunteer.ala.org.au/validate/task/169828117	Valid		system	Tile_006-060-000_0-000.jpg		2021-04-06 14:06:22	2021-04-06 14:06:22		NO		IN FOCUS
169828117	https://volunteer.ala.org.au/validate/task/169828117	Valid		system	Tile_006-060-000_0-000.jpg		2021-04-06 14:06:27	2021-04-06 14:06:22		NO		IN FOCUS
169828118	https://volunteer.ala.org.au/validate/task/169828118	Valid		system	Tile_007-001-000_0-000.jpg		2021-04-06 14:06:40	2021-04-06 14:06:54		NO		IN FOCUS
169828118	https://volunteer.ala.org.au/validate/task/169828118	Valid		system	Tile_007-001-000_0-000.jpg			2021-04-06 14:06:54		NO		IN FOCUS
169828118	https://volunteer.ala.org.au/validate/task/169828118	Valid		system	Tile_007-001-000_0-000.jpg		2021-04-06 13:44:37	2021-04-06 14:06:54		NO		IN FOCUS
169828118	https://volunteer.ala.org.au/validate/task/169828118	Valid		system	Tile_007-001-000_0-000.jpg		2021-04-06 14:06:53	2021-04-06 14:06:54		NO		IN FOCUS
169828118	https://volunteer.ala.org.au/validate/task/169828118	Valid		system	Tile_007-001-000_0-000.jpg		2021-04-06 14:08:35	2021-04-06 14:06:54	1	YES	EDGE	IN FOCUS		Unknown
169828116	https://volunteer.ala.org.au/validate/task/169828116	Valid		system	Tile_006-059-000_0-000.jpg			2021-04-06 14:08:22		NO		IN FOCUS
169828116	https://volunteer.ala.org.au/validate/task/169828116	Valid		system	Tile_006-059-000_0-000.jpg		2021-04-06 14:11:05	2021-04-06 14:08:22		NO		IN FOCUS
169828116	https://volunteer.ala.org.au/validate/task/169828116	Valid		system	Tile_006-059-000_0-000.jpg		2021-04-06 14:04:53	2021-04-06 14:08:22		NO		IN FOCUS
169828116	https://volunteer.ala.org.au/validate/task/169828116	Valid		system	Tile_006-059-000_0-000.jpg		2021-04-06 14:08:22	2021-04-06 14:08:22		NO		IN FOCUS
169828116	https://volunteer.ala.org.au/validate/task/169828116	Valid		system	Tile_006-059-000_0-000.jpg		2021-04-06 13:44:18	2021-04-06 14:08:22		NO		IN FOCUS
169828120	https://volunteer.ala.org.au/validate/task/169828120	Valid		system	Tile_007-003-000_0-000.jpg			2021-04-06 14:09:26		NO		IN FOCUS
169828120	https://volunteer.ala.org.au/validate/task/169828120	Valid		system	Tile_007-003-000_0-000.jpg		2021-04-06 13:44:50	2021-04-06 14:09:26		NO		IN FOCUS
169828120	https://volunteer.ala.org.au/validate/task/169828120	Valid		system	Tile_007-003-000_0-000.jpg		2021-04-06 14:07:29	2021-04-06 14:09:26		NO		IN FOCUS
169828120	https://volunteer.ala.org.au/validate/task/169828120	Valid		system	Tile_007-003-000_0-000.jpg		2021-04-06 14:09:25	2021-04-06 14:09:26		NO		IN FOCUS
169828122	https://volunteer.ala.org.au/validate/task/169828122	Valid		system	Tile_007-005-000_0-000.jpg			2021-04-06 14:10:35		NO		IN FOCUS
169828122	https://volunteer.ala.org.au/validate/task/169828122	Valid		system	Tile_007-005-000_0-000.jpg		2021-04-06 13:45:03	2021-04-06 14:10:35		NO		IN FOCUS
169828122	https://volunteer.ala.org.au/validate/task/169828122	Valid		system	Tile_007-005-000_0-000.jpg		2021-04-06 14:09:34	2021-04-06 14:10:35				IN FOCUS
169828122	https://volunteer.ala.org.au/validate/task/169828122	Valid		system	Tile_007-005-000_0-000.jpg		2021-04-06 14:10:35	2021-04-06 14:10:35		NO		IN FOCUS
169828122	https://volunteer.ala.org.au/validate/task/169828122	Valid		system	Tile_007-005-000_0-000.jpg		2021-04-06 14:07:53	2021-04-06 14:10:35		NO		IN FOCUS
169828121	https://volunteer.ala.org.au/validate/task/169828121	Valid		system	Tile_007-004-000_0-000.jpg		2021-04-06 14:07:42	2021-04-06 14:11:01		NO		IN FOCUS
169828121	https://volunteer.ala.org.au/validate/task/169828121	Valid		system	Tile_007-004-000_0-000.jpg		2021-04-06 14:11:01	2021-04-06 14:11:01		NO		IN FOCUS
169828121	https://volunteer.ala.org.au/validate/task/169828121	Valid		system	Tile_007-004-000_0-000.jpg		2021-04-06 14:09:20	2021-04-06 14:11:01		NO		IN FOCUS
169828121	https://volunteer.ala.org.au/validate/task/169828121	Valid		system	Tile_007-004-000_0-000.jpg			2021-04-06 14:11:01		NO		IN FOCUS
169828123	https://volunteer.ala.org.au/validate/task/169828123	Valid		system	Tile_007-006-000_0-000.jpg		2021-04-06 13:45:13	2021-04-06 14:11:20		NO		IN FOCUS
169828123	https://volunteer.ala.org.au/validate/task/169828123	Valid		system	Tile_007-006-000_0-000.jpg		2021-04-06 14:08:12	2021-04-06 14:11:20		NO		IN FOCUS
169828123	https://volunteer.ala.org.au/validate/task/169828123	Valid		system	Tile_007-006-000_0-000.jpg		2021-04-06 14:11:20	2021-04-06 14:11:20		NO		IN FOCUS
169828123	https://volunteer.ala.org.au/validate/task/169828123	Valid		system	Tile_007-006-000_0-000.jpg		2021-04-06 14:13:45	2021-04-06 14:11:20	1	YES	EDGE	IN FOCUS		Unknown
169828123	https://volunteer.ala.org.au/validate/task/169828123	Valid		system	Tile_007-006-000_0-000.jpg			2021-04-06 14:11:20		NO		IN FOCUS
169828124	https://volunteer.ala.org.au/validate/task/169828124	Valid		system	Tile_007-007-000_0-000.jpg		2021-04-06 13:45:23	2021-04-06 14:11:28		NO		IN FOCUS
169828124	https://volunteer.ala.org.au/validate/task/169828124	Valid		system	Tile_007-007-000_0-000.jpg		2021-04-06 14:08:29	2021-04-06 14:11:28		NO		IN FOCUS
169828124	https://volunteer.ala.org.au/validate/task/169828124	Valid		system	Tile_007-007-000_0-000.jpg			2021-04-06 14:11:28		NO		IN FOCUS
169828124	https://volunteer.ala.org.au/validate/task/169828124	Valid		system	Tile_007-007-000_0-000.jpg		2021-04-06 14:11:28	2021-04-06 14:11:28		NO		IN FOCUS
169828124	https://volunteer.ala.org.au/validate/task/169828124	Valid		system	Tile_007-007-000_0-000.jpg		2021-04-06 14:11:33	2021-04-06 14:11:28		NO		IN FOCUS
169828125	https://volunteer.ala.org.au/validate/task/169828125	Valid		system	Tile_007-008-000_0-000.jpg		2021-04-06 13:45:34	2021-04-06 14:11:41		NO		IN FOCUS
169828125	https://volunteer.ala.org.au/validate/task/169828125	Valid		system	Tile_007-008-000_0-000.jpg		2021-04-06 14:09:00	2021-04-06 14:11:41		NO		IN FOCUS
169828125	https://volunteer.ala.org.au/validate/task/169828125	Valid		system	Tile_007-008-000_0-000.jpg			2021-04-06 14:11:41		NO		IN FOCUS
169828125	https://volunteer.ala.org.au/validate/task/169828125	Valid		system	Tile_007-008-000_0-000.jpg		2021-04-06 14:11:41	2021-04-06 14:11:41		NO		IN FOCUS
169828125	https://volunteer.ala.org.au/validate/task/169828125	Valid		system	Tile_007-008-000_0-000.jpg		2021-04-06 14:12:10	2021-04-06 14:11:41		YES	Both MIDDLE and EDGE	IN FOCUS		Unknown
169828126	https://volunteer.ala.org.au/validate/task/169828126	Valid		system	Tile_007-009-000_0-000.jpg		2021-04-06 14:11:48	2021-04-06 14:11:48		NO		IN FOCUS
169828126	https://volunteer.ala.org.au/validate/task/169828126	Valid		system	Tile_007-009-000_0-000.jpg		2021-04-06 14:09:17	2021-04-06 14:11:48		NO		IN FOCUS
169828126	https://volunteer.ala.org.au/validate/task/169828126	Valid		system	Tile_007-009-000_0-000.jpg			2021-04-06 14:11:48		NO		IN FOCUS
169828126	https://volunteer.ala.org.au/validate/task/169828126	Valid		system	Tile_007-009-000_0-000.jpg		2021-04-06 13:45:48	2021-04-06 14:11:48		NO		IN FOCUS
169828129	https://volunteer.ala.org.au/validate/task/169828129	Valid		system	Tile_007-012-000_0-000.jpg		2021-04-06 14:13:39	2021-04-06 14:13:15		NO		IN FOCUS
169828129	https://volunteer.ala.org.au/validate/task/169828129	Valid		system	Tile_007-012-000_0-000.jpg			2021-04-06 14:13:15		NO		IN FOCUS
169828129	https://volunteer.ala.org.au/validate/task/169828129	Valid		system	Tile_007-012-000_0-000.jpg		2021-04-06 13:46:29	2021-04-06 14:13:15		NO		IN FOCUS
169828129	https://volunteer.ala.org.au/validate/task/169828129	Valid		system	Tile_007-012-000_0-000.jpg		2021-04-06 14:10:02	2021-04-06 14:13:15		NO		IN FOCUS
169828129	https://volunteer.ala.org.au/validate/task/169828129	Valid		system	Tile_007-012-000_0-000.jpg		2021-04-06 14:13:15	2021-04-06 14:13:15		NO		IN FOCUS
169828130	https://volunteer.ala.org.au/validate/task/169828130	Valid		system	Tile_007-013-000_0-000.jpg		2021-04-06 14:13:33	2021-04-06 14:13:33		NO		IN FOCUS
169828130	https://volunteer.ala.org.au/validate/task/169828130	Valid		system	Tile_007-013-000_0-000.jpg			2021-04-06 14:13:33		NO		IN FOCUS
169828130	https://volunteer.ala.org.au/validate/task/169828130	Valid		system	Tile_007-013-000_0-000.jpg		2021-04-06 14:10:15	2021-04-06 14:13:33		NO		IN FOCUS
169828130	https://volunteer.ala.org.au/validate/task/169828130	Valid		system	Tile_007-013-000_0-000.jpg		2021-04-06 13:46:38	2021-04-06 14:13:33		NO		IN FOCUS
169828128	https://volunteer.ala.org.au/validate/task/169828128	Valid		system	Tile_007-011-000_0-000.jpg			2021-04-06 14:13:54		NO		IN FOCUS
169828128	https://volunteer.ala.org.au/validate/task/169828128	Valid		system	Tile_007-011-000_0-000.jpg		2021-04-06 13:46:20	2021-04-06 14:13:54		NO		IN FOCUS
169828128	https://volunteer.ala.org.au/validate/task/169828128	Valid		system	Tile_007-011-000_0-000.jpg		2021-04-06 14:13:54	2021-04-06 14:13:54		NO		IN FOCUS
169828128	https://volunteer.ala.org.au/validate/task/169828128	Valid		system	Tile_007-011-000_0-000.jpg		2021-04-06 14:14:05	2021-04-06 14:13:54		NO		IN FOCUS
169828128	https://volunteer.ala.org.au/validate/task/169828128	Valid		system	Tile_007-011-000_0-000.jpg		2021-04-06 14:09:50	2021-04-06 14:13:54		NO		IN FOCUS
169828131	https://volunteer.ala.org.au/validate/task/169828131	Valid		system	Tile_007-014-000_0-000.jpg			2021-04-06 14:13:55		NO		IN FOCUS
169828131	https://volunteer.ala.org.au/validate/task/169828131	Valid		system	Tile_007-014-000_0-000.jpg		2021-04-06 14:13:55	2021-04-06 14:13:55		NO		IN FOCUS
169828131	https://volunteer.ala.org.au/validate/task/169828131	Valid		system	Tile_007-014-000_0-000.jpg		2021-04-06 13:46:48	2021-04-06 14:13:55		NO		IN FOCUS
169828131	https://volunteer.ala.org.au/validate/task/169828131	Valid		system	Tile_007-014-000_0-000.jpg		2021-04-06 14:10:27	2021-04-06 14:13:55		NO		IN FOCUS
169828132	https://volunteer.ala.org.au/validate/task/169828132	Valid		system	Tile_007-015-000_0-000.jpg		2021-04-06 14:13:58	2021-04-06 14:13:59		NO		IN FOCUS
169828132	https://volunteer.ala.org.au/validate/task/169828132	Valid		system	Tile_007-015-000_0-000.jpg		2021-04-06 14:10:39	2021-04-06 14:13:59		NO		IN FOCUS
169828132	https://volunteer.ala.org.au/validate/task/169828132	Valid		system	Tile_007-015-000_0-000.jpg		2021-04-06 14:14:14	2021-04-06 14:13:59		NO		IN FOCUS
169828132	https://volunteer.ala.org.au/validate/task/169828132	Valid		system	Tile_007-015-000_0-000.jpg		2021-04-06 13:46:57	2021-04-06 14:13:59		NO		IN FOCUS
169828132	https://volunteer.ala.org.au/validate/task/169828132	Valid		system	Tile_007-015-000_0-000.jpg			2021-04-06 14:13:59		NO		IN FOCUS
169828133	https://volunteer.ala.org.au/validate/task/169828133	Valid		system	Tile_007-016-000_0-000.jpg		2021-04-06 14:14:15	2021-04-06 14:14:16		NO		IN FOCUS
169828133	https://volunteer.ala.org.au/validate/task/169828133	Valid		system	Tile_007-016-000_0-000.jpg		2021-04-06 14:10:50	2021-04-06 14:14:16		NO		IN FOCUS
169828133	https://volunteer.ala.org.au/validate/task/169828133	Valid		system	Tile_007-016-000_0-000.jpg			2021-04-06 14:14:16		NO		IN FOCUS
169828133	https://volunteer.ala.org.au/validate/task/169828133	Valid		system	Tile_007-016-000_0-000.jpg		2021-04-06 13:47:09	2021-04-06 14:14:16		NO		IN FOCUS
169828133	https://volunteer.ala.org.au/validate/task/169828133	Valid		system	Tile_007-016-000_0-000.jpg		2021-04-06 14:14:22	2021-04-06 14:14:16		NO		IN FOCUS
169828134	https://volunteer.ala.org.au/validate/task/169828134	Valid		system	Tile_007-017-000_0-000.jpg		2021-04-06 14:14:39	2021-04-06 14:14:39		NO		IN FOCUS
169828134	https://volunteer.ala.org.au/validate/task/169828134	Valid		system	Tile_007-017-000_0-000.jpg		2021-04-06 14:14:39	2021-04-06 14:14:39		NO		IN FOCUS
169828134	https://volunteer.ala.org.au/validate/task/169828134	Valid		system	Tile_007-017-000_0-000.jpg		2021-04-06 14:11:03	2021-04-06 14:14:39		NO		IN FOCUS
169828134	https://volunteer.ala.org.au/validate/task/169828134	Valid		system	Tile_007-017-000_0-000.jpg			2021-04-06 14:14:39		NO		IN FOCUS
169828134	https://volunteer.ala.org.au/validate/task/169828134	Valid		system	Tile_007-017-000_0-000.jpg		2021-04-06 13:47:19	2021-04-06 14:14:39		NO		IN FOCUS
169828136	https://volunteer.ala.org.au/validate/task/169828136	Valid		system	Tile_007-019-000_0-000.jpg		2021-04-06 14:11:26	2021-04-06 14:14:52		NO		IN FOCUS
169828136	https://volunteer.ala.org.au/validate/task/169828136	Valid		system	Tile_007-019-000_0-000.jpg		2021-04-06 14:14:52	2021-04-06 14:14:52		NO		IN FOCUS
169828136	https://volunteer.ala.org.au/validate/task/169828136	Valid		system	Tile_007-019-000_0-000.jpg			2021-04-06 14:14:52		NO		IN FOCUS
169828136	https://volunteer.ala.org.au/validate/task/169828136	Valid		system	Tile_007-019-000_0-000.jpg		2021-04-06 14:14:55	2021-04-06 14:14:52		NO		IN FOCUS
169828136	https://volunteer.ala.org.au/validate/task/169828136	Valid		system	Tile_007-019-000_0-000.jpg		2021-04-06 13:47:37	2021-04-06 14:14:52		NO		IN FOCUS
169828139	https://volunteer.ala.org.au/validate/task/169828139	Valid		system	Tile_007-022-000_0-000.jpg		2021-04-06 14:12:03	2021-04-06 14:15:55		NO		IN FOCUS
169828139	https://volunteer.ala.org.au/validate/task/169828139	Valid		system	Tile_007-022-000_0-000.jpg		2021-04-06 14:15:29	2021-04-06 14:15:55		NO		IN FOCUS
169828139	https://volunteer.ala.org.au/validate/task/169828139	Valid		system	Tile_007-022-000_0-000.jpg			2021-04-06 14:15:55		NO		IN FOCUS
169828139	https://volunteer.ala.org.au/validate/task/169828139	Valid		system	Tile_007-022-000_0-000.jpg		2021-04-06 14:15:54	2021-04-06 14:15:55		NO		IN FOCUS
169828141	https://volunteer.ala.org.au/validate/task/169828141	Valid		system	Tile_007-024-000_0-000.jpg		2021-04-06 14:12:27	2021-04-06 14:16:37		NO		IN FOCUS
169828141	https://volunteer.ala.org.au/validate/task/169828141	Valid		system	Tile_007-024-000_0-000.jpg			2021-04-06 14:16:37		NO		IN FOCUS
169828141	https://volunteer.ala.org.au/validate/task/169828141	Valid		system	Tile_007-024-000_0-000.jpg		2021-04-06 14:16:36	2021-04-06 14:16:37		NO		IN FOCUS
169828141	https://volunteer.ala.org.au/validate/task/169828141	Valid		system	Tile_007-024-000_0-000.jpg		2021-04-06 14:15:56	2021-04-06 14:16:37		NO		IN FOCUS
169828140	https://volunteer.ala.org.au/validate/task/169828140	Valid		system	Tile_007-023-000_0-000.jpg		2021-04-06 14:16:21	2021-04-06 14:16:43		NO		IN FOCUS
169828140	https://volunteer.ala.org.au/validate/task/169828140	Valid		system	Tile_007-023-000_0-000.jpg		2021-04-06 14:16:43	2021-04-06 14:16:43		NO		IN FOCUS
169828140	https://volunteer.ala.org.au/validate/task/169828140	Valid		system	Tile_007-023-000_0-000.jpg			2021-04-06 14:16:43		NO		IN FOCUS
169828140	https://volunteer.ala.org.au/validate/task/169828140	Valid		system	Tile_007-023-000_0-000.jpg		2021-04-06 14:12:15	2021-04-06 14:16:43		NO		IN FOCUS
169828144	https://volunteer.ala.org.au/validate/task/169828144	Valid		system	Tile_007-027-000_0-000.jpg			2021-04-06 14:17:37		NO		IN FOCUS
169828144	https://volunteer.ala.org.au/validate/task/169828144	Valid		system	Tile_007-027-000_0-000.jpg		2021-04-06 14:17:36	2021-04-06 14:17:37		NO		IN FOCUS
169828144	https://volunteer.ala.org.au/validate/task/169828144	Valid		system	Tile_007-027-000_0-000.jpg		2021-04-06 14:16:47	2021-04-06 14:17:37		NO		IN FOCUS
169828144	https://volunteer.ala.org.au/validate/task/169828144	Valid		system	Tile_007-027-000_0-000.jpg		2021-04-06 14:13:05	2021-04-06 14:17:37		NO		IN FOCUS
169828142	https://volunteer.ala.org.au/validate/task/169828142	Valid		system	Tile_007-025-000_0-000.jpg			2021-04-06 14:17:41		NO		IN FOCUS
169828142	https://volunteer.ala.org.au/validate/task/169828142	Valid		system	Tile_007-025-000_0-000.jpg		2021-04-06 14:17:40	2021-04-06 14:17:41		NO		IN FOCUS
169828142	https://volunteer.ala.org.au/validate/task/169828142	Valid		system	Tile_007-025-000_0-000.jpg		2021-04-06 14:16:57	2021-04-06 14:17:41		NO		IN FOCUS
169828142	https://volunteer.ala.org.au/validate/task/169828142	Valid		system	Tile_007-025-000_0-000.jpg		2021-04-06 14:12:39	2021-04-06 14:17:41		NO		IN FOCUS
169828146	https://volunteer.ala.org.au/validate/task/169828146	Valid		system	Tile_007-029-000_0-000.jpg		2021-04-06 14:17:46	2021-04-06 14:18:23		NO		IN FOCUS
169828146	https://volunteer.ala.org.au/validate/task/169828146	Valid		system	Tile_007-029-000_0-000.jpg			2021-04-06 14:18:23		NO		IN FOCUS
169828146	https://volunteer.ala.org.au/validate/task/169828146	Valid		system	Tile_007-029-000_0-000.jpg		2021-04-06 14:18:23	2021-04-06 14:18:23		NO		IN FOCUS
169828146	https://volunteer.ala.org.au/validate/task/169828146	Valid		system	Tile_007-029-000_0-000.jpg		2021-04-06 14:13:30	2021-04-06 14:18:23		NO		IN FOCUS
169828143	https://volunteer.ala.org.au/validate/task/169828143	Valid		system	Tile_007-026-000_0-000.jpg		2021-04-06 14:17:17	2021-04-06 14:18:33		NO		IN FOCUS
169828143	https://volunteer.ala.org.au/validate/task/169828143	Valid		system	Tile_007-026-000_0-000.jpg		2021-04-06 14:12:53	2021-04-06 14:18:33		NO		IN FOCUS
169828143	https://volunteer.ala.org.au/validate/task/169828143	Valid		system	Tile_007-026-000_0-000.jpg			2021-04-06 14:18:33		NO		IN FOCUS
169828143	https://volunteer.ala.org.au/validate/task/169828143	Valid		system	Tile_007-026-000_0-000.jpg		2021-04-06 14:18:32	2021-04-06 14:18:33		NO		IN FOCUS
169828147	https://volunteer.ala.org.au/validate/task/169828147	Valid		system	Tile_007-030-000_0-000.jpg		2021-04-06 14:18:44	2021-04-06 14:18:44		NO		IN FOCUS
169828147	https://volunteer.ala.org.au/validate/task/169828147	Valid		system	Tile_007-030-000_0-000.jpg			2021-04-06 14:18:44		NO		IN FOCUS
169828147	https://volunteer.ala.org.au/validate/task/169828147	Valid		system	Tile_007-030-000_0-000.jpg		2021-04-06 14:18:03	2021-04-06 14:18:44		NO		IN FOCUS
169828147	https://volunteer.ala.org.au/validate/task/169828147	Valid		system	Tile_007-030-000_0-000.jpg		2021-04-06 14:13:42	2021-04-06 14:18:44		NO		IN FOCUS
169828148	https://volunteer.ala.org.au/validate/task/169828148	Valid		system	Tile_007-031-000_0-000.jpg		2021-04-06 14:19:36	2021-04-06 14:19:36		NO		IN FOCUS
169828148	https://volunteer.ala.org.au/validate/task/169828148	Valid		system	Tile_007-031-000_0-000.jpg		2021-04-06 14:20:56	2021-04-06 14:19:36		NO		IN FOCUS
169828148	https://volunteer.ala.org.au/validate/task/169828148	Valid		system	Tile_007-031-000_0-000.jpg			2021-04-06 14:19:36		NO		IN FOCUS
169828148	https://volunteer.ala.org.au/validate/task/169828148	Valid		system	Tile_007-031-000_0-000.jpg		2021-04-06 14:13:54	2021-04-06 14:19:36		NO		IN FOCUS
169828148	https://volunteer.ala.org.au/validate/task/169828148	Valid		system	Tile_007-031-000_0-000.jpg		2021-04-06 14:18:20	2021-04-06 14:19:36		NO		IN FOCUS
169828090	https://volunteer.ala.org.au/validate/task/169828090	Valid		system	Tile_006-033-000_0-000.jpg		2021-04-06 13:39:20	2021-04-06 14:20:14		NO		IN FOCUS
169828090	https://volunteer.ala.org.au/validate/task/169828090	Valid		system	Tile_006-033-000_0-000.jpg		2021-04-06 14:20:14	2021-04-06 14:20:14		NO		IN FOCUS
169828090	https://volunteer.ala.org.au/validate/task/169828090	Valid		system	Tile_006-033-000_0-000.jpg			2021-04-06 14:20:14				IN FOCUS
169828090	https://volunteer.ala.org.au/validate/task/169828090	Valid		system	Tile_006-033-000_0-000.jpg		2021-04-06 13:48:18	2021-04-06 14:20:14		NO		IN FOCUS
169828090	https://volunteer.ala.org.au/validate/task/169828090	Valid		system	Tile_006-033-000_0-000.jpg			2021-04-06 14:20:14		NO		IN FOCUS
169828150	https://volunteer.ala.org.au/validate/task/169828150	Valid		system	Tile_007-033-000_0-000.jpg		2021-04-06 14:14:18	2021-04-06 14:20:27		NO		IN FOCUS
169828150	https://volunteer.ala.org.au/validate/task/169828150	Valid		system	Tile_007-033-000_0-000.jpg		2021-04-06 14:20:32	2021-04-06 14:20:27		NO		IN FOCUS
169828150	https://volunteer.ala.org.au/validate/task/169828150	Valid		system	Tile_007-033-000_0-000.jpg			2021-04-06 14:20:27		NO		IN FOCUS
169828150	https://volunteer.ala.org.au/validate/task/169828150	Valid		system	Tile_007-033-000_0-000.jpg		2021-04-06 14:19:06	2021-04-06 14:20:27		NO		IN FOCUS
169828150	https://volunteer.ala.org.au/validate/task/169828150	Valid		system	Tile_007-033-000_0-000.jpg		2021-04-06 14:20:26	2021-04-06 14:20:27		NO		IN FOCUS
169828151	https://volunteer.ala.org.au/validate/task/169828151	Valid		system	Tile_007-034-000_0-000.jpg		2021-04-06 14:20:38	2021-04-06 14:20:39		NO		IN FOCUS
169828151	https://volunteer.ala.org.au/validate/task/169828151	Valid		system	Tile_007-034-000_0-000.jpg			2021-04-06 14:20:39		NO		IN FOCUS
169828151	https://volunteer.ala.org.au/validate/task/169828151	Valid		system	Tile_007-034-000_0-000.jpg		2021-04-06 14:19:20	2021-04-06 14:20:39		NO		IN FOCUS
169828151	https://volunteer.ala.org.au/validate/task/169828151	Valid		system	Tile_007-034-000_0-000.jpg		2021-04-06 14:14:30	2021-04-06 14:20:39		NO		IN FOCUS
169828151	https://volunteer.ala.org.au/validate/task/169828151	Valid		system	Tile_007-034-000_0-000.jpg		2021-04-06 14:20:48	2021-04-06 14:20:39		NO		IN FOCUS
169828152	https://volunteer.ala.org.au/validate/task/169828152	Valid		system	Tile_007-035-000_0-000.jpg		2021-04-06 14:20:53	2021-04-06 14:20:54		NO		IN FOCUS
169828152	https://volunteer.ala.org.au/validate/task/169828152	Valid		system	Tile_007-035-000_0-000.jpg		2021-04-06 14:20:46	2021-04-06 14:20:54		NO		IN FOCUS
169828152	https://volunteer.ala.org.au/validate/task/169828152	Valid		system	Tile_007-035-000_0-000.jpg		2021-04-06 14:14:44	2021-04-06 14:20:54		NO		IN FOCUS
169828152	https://volunteer.ala.org.au/validate/task/169828152	Valid		system	Tile_007-035-000_0-000.jpg			2021-04-06 14:20:54		NO		IN FOCUS
169828154	https://volunteer.ala.org.au/validate/task/169828154	Valid		system	Tile_007-037-000_0-000.jpg		2021-04-06 14:15:06	2021-04-06 14:21:12		NO		IN FOCUS
169828154	https://volunteer.ala.org.au/validate/task/169828154	Valid		system	Tile_007-037-000_0-000.jpg		2021-04-06 14:21:12	2021-04-06 14:21:12		NO		IN FOCUS
169828154	https://volunteer.ala.org.au/validate/task/169828154	Valid		system	Tile_007-037-000_0-000.jpg			2021-04-06 14:21:12		NO		IN FOCUS
169828154	https://volunteer.ala.org.au/validate/task/169828154	Valid		system	Tile_007-037-000_0-000.jpg		2021-04-06 14:21:03	2021-04-06 14:21:12		NO		IN FOCUS
169828155	https://volunteer.ala.org.au/validate/task/169828155	Valid		system	Tile_007-038-000_0-000.jpg		2021-04-06 14:15:19	2021-04-06 14:21:28		NO		IN FOCUS
169828155	https://volunteer.ala.org.au/validate/task/169828155	Valid		system	Tile_007-038-000_0-000.jpg		2021-04-06 14:21:33	2021-04-06 14:21:28		NO		IN FOCUS
169828155	https://volunteer.ala.org.au/validate/task/169828155	Valid		system	Tile_007-038-000_0-000.jpg		2021-04-06 14:21:28	2021-04-06 14:21:28		NO		IN FOCUS
169828155	https://volunteer.ala.org.au/validate/task/169828155	Valid		system	Tile_007-038-000_0-000.jpg			2021-04-06 14:21:28		NO		IN FOCUS
169828155	https://volunteer.ala.org.au/validate/task/169828155	Valid		system	Tile_007-038-000_0-000.jpg		2021-04-06 14:21:12	2021-04-06 14:21:28		NO		IN FOCUS
169828156	https://volunteer.ala.org.au/validate/task/169828156	Valid		system	Tile_007-039-000_0-000.jpg		2021-04-06 14:21:22	2021-04-06 14:21:37		NO		IN FOCUS
169828156	https://volunteer.ala.org.au/validate/task/169828156	Valid		system	Tile_007-039-000_0-000.jpg			2021-04-06 14:21:37		NO		IN FOCUS
169828156	https://volunteer.ala.org.au/validate/task/169828156	Valid		system	Tile_007-039-000_0-000.jpg		2021-04-06 14:15:31	2021-04-06 14:21:37		NO		IN FOCUS
169828156	https://volunteer.ala.org.au/validate/task/169828156	Valid		system	Tile_007-039-000_0-000.jpg		2021-04-06 14:21:37	2021-04-06 14:21:37		NO		IN FOCUS
169828149	https://volunteer.ala.org.au/validate/task/169828149	Valid		system	Tile_007-032-000_0-000.jpg		2021-04-06 14:14:06	2021-04-06 14:21:44		NO		IN FOCUS
169828149	https://volunteer.ala.org.au/validate/task/169828149	Valid		system	Tile_007-032-000_0-000.jpg		2021-04-06 14:21:44	2021-04-06 14:21:44		NO		IN FOCUS
169828149	https://volunteer.ala.org.au/validate/task/169828149	Valid		system	Tile_007-032-000_0-000.jpg			2021-04-06 14:21:44		NO		IN FOCUS
169828149	https://volunteer.ala.org.au/validate/task/169828149	Valid		system	Tile_007-032-000_0-000.jpg		2021-04-06 14:20:19	2021-04-06 14:21:44		NO		IN FOCUS
169828157	https://volunteer.ala.org.au/validate/task/169828157	Valid		system	Tile_007-040-000_0-000.jpg		2021-04-06 14:21:53	2021-04-06 14:21:53		NO		IN FOCUS
169828157	https://volunteer.ala.org.au/validate/task/169828157	Valid		system	Tile_007-040-000_0-000.jpg		2021-04-06 14:21:33	2021-04-06 14:21:53		NO		IN FOCUS
169828157	https://volunteer.ala.org.au/validate/task/169828157	Valid		system	Tile_007-040-000_0-000.jpg		2021-04-06 14:15:45	2021-04-06 14:21:53		NO		IN FOCUS
169828157	https://volunteer.ala.org.au/validate/task/169828157	Valid		system	Tile_007-040-000_0-000.jpg		2021-04-06 14:22:07	2021-04-06 14:21:53		NO		IN FOCUS
169828157	https://volunteer.ala.org.au/validate/task/169828157	Valid		system	Tile_007-040-000_0-000.jpg			2021-04-06 14:21:53		NO		IN FOCUS
169828370	https://volunteer.ala.org.au/validate/task/169828370	Valid		system	Tile_007-041-000_0-000.jpg		2021-04-06 14:15:57	2021-04-06 14:22:05		NO		IN FOCUS
169828370	https://volunteer.ala.org.au/validate/task/169828370	Valid		system	Tile_007-041-000_0-000.jpg			2021-04-06 14:22:05		NO		IN FOCUS
169828370	https://volunteer.ala.org.au/validate/task/169828370	Valid		system	Tile_007-041-000_0-000.jpg		2021-04-06 14:22:28	2021-04-06 14:22:05		NO		IN FOCUS
169828370	https://volunteer.ala.org.au/validate/task/169828370	Valid		system	Tile_007-041-000_0-000.jpg		2021-04-06 14:21:44	2021-04-06 14:22:05		NO		IN FOCUS
169828370	https://volunteer.ala.org.au/validate/task/169828370	Valid		system	Tile_007-041-000_0-000.jpg		2021-04-06 14:22:05	2021-04-06 14:22:05		NO		IN FOCUS
169828373	https://volunteer.ala.org.au/validate/task/169828373	Valid		system	Tile_007-044-000_0-000.jpg		2021-04-06 14:22:30	2021-04-06 14:22:30		NO		IN FOCUS
169828373	https://volunteer.ala.org.au/validate/task/169828373	Valid		system	Tile_007-044-000_0-000.jpg			2021-04-06 14:22:30		NO		IN FOCUS
169828373	https://volunteer.ala.org.au/validate/task/169828373	Valid		system	Tile_007-044-000_0-000.jpg		2021-04-06 14:22:13	2021-04-06 14:22:30		NO		IN FOCUS
169828373	https://volunteer.ala.org.au/validate/task/169828373	Valid		system	Tile_007-044-000_0-000.jpg		2021-04-06 14:16:41	2021-04-06 14:22:30		NO		IN FOCUS
169828374	https://volunteer.ala.org.au/validate/task/169828374	Valid		system	Tile_007-045-000_0-000.jpg		2021-04-06 14:22:53	2021-04-06 14:22:54		NO		IN FOCUS
169828374	https://volunteer.ala.org.au/validate/task/169828374	Valid		system	Tile_007-045-000_0-000.jpg		2021-04-06 14:23:27	2021-04-06 14:22:54		NO		IN FOCUS
169828374	https://volunteer.ala.org.au/validate/task/169828374	Valid		system	Tile_007-045-000_0-000.jpg		2021-04-06 14:16:54	2021-04-06 14:22:54		NO		IN FOCUS
169828374	https://volunteer.ala.org.au/validate/task/169828374	Valid		system	Tile_007-045-000_0-000.jpg			2021-04-06 14:22:54		NO		IN FOCUS
169828374	https://volunteer.ala.org.au/validate/task/169828374	Valid		system	Tile_007-045-000_0-000.jpg		2021-04-06 14:22:24	2021-04-06 14:22:54		NO		IN FOCUS
169828375	https://volunteer.ala.org.au/validate/task/169828375	Valid		system	Tile_007-046-000_0-000.jpg		2021-04-06 14:22:54	2021-04-06 14:22:56		NO		IN FOCUS
169828375	https://volunteer.ala.org.au/validate/task/169828375	Valid		system	Tile_007-046-000_0-000.jpg		2021-04-06 14:22:35	2021-04-06 14:22:56		NO		IN FOCUS
169828375	https://volunteer.ala.org.au/validate/task/169828375	Valid		system	Tile_007-046-000_0-000.jpg		2021-04-06 14:17:06	2021-04-06 14:22:56		NO		IN FOCUS
169828375	https://volunteer.ala.org.au/validate/task/169828375	Valid		system	Tile_007-046-000_0-000.jpg			2021-04-06 14:22:56		NO		IN FOCUS
169828376	https://volunteer.ala.org.au/validate/task/169828376	Valid		system	Tile_007-047-000_0-000.jpg		2021-04-06 14:23:08	2021-04-06 14:23:08		NO		IN FOCUS
169828376	https://volunteer.ala.org.au/validate/task/169828376	Valid		system	Tile_007-047-000_0-000.jpg			2021-04-06 14:23:08		NO		IN FOCUS
169828376	https://volunteer.ala.org.au/validate/task/169828376	Valid		system	Tile_007-047-000_0-000.jpg		2021-04-06 14:22:44	2021-04-06 14:23:08		NO		IN FOCUS
169828376	https://volunteer.ala.org.au/validate/task/169828376	Valid		system	Tile_007-047-000_0-000.jpg		2021-04-06 14:17:18	2021-04-06 14:23:08		NO		IN FOCUS
169828377	https://volunteer.ala.org.au/validate/task/169828377	Valid		system	Tile_007-048-000_0-000.jpg		2021-04-06 14:17:30	2021-04-06 14:23:22		NO		IN FOCUS
169828377	https://volunteer.ala.org.au/validate/task/169828377	Valid		system	Tile_007-048-000_0-000.jpg		2021-04-06 14:22:58	2021-04-06 14:23:22		NO		IN FOCUS
169828377	https://volunteer.ala.org.au/validate/task/169828377	Valid		system	Tile_007-048-000_0-000.jpg			2021-04-06 14:23:22		NO		IN FOCUS
169828377	https://volunteer.ala.org.au/validate/task/169828377	Valid		system	Tile_007-048-000_0-000.jpg		2021-04-06 14:25:08	2021-04-06 14:23:22		NO		IN FOCUS		Unknown
169828377	https://volunteer.ala.org.au/validate/task/169828377	Valid		system	Tile_007-048-000_0-000.jpg		2021-04-06 14:23:22	2021-04-06 14:23:22		NO		IN FOCUS
169828380	https://volunteer.ala.org.au/validate/task/169828380	Valid		system	Tile_007-051-000_0-000.jpg		2021-04-06 14:24:49	2021-04-06 14:24:14		NO		IN FOCUS
169828380	https://volunteer.ala.org.au/validate/task/169828380	Valid		system	Tile_007-051-000_0-000.jpg			2021-04-06 14:24:14		NO		IN FOCUS
169828380	https://volunteer.ala.org.au/validate/task/169828380	Valid		system	Tile_007-051-000_0-000.jpg		2021-04-06 14:24:09	2021-04-06 14:24:14		NO		IN FOCUS
169828380	https://volunteer.ala.org.au/validate/task/169828380	Valid		system	Tile_007-051-000_0-000.jpg		2021-04-06 14:18:06	2021-04-06 14:24:14		NO		IN FOCUS
169828380	https://volunteer.ala.org.au/validate/task/169828380	Valid		system	Tile_007-051-000_0-000.jpg		2021-04-06 14:24:14	2021-04-06 14:24:14		NO		IN FOCUS
169828383	https://volunteer.ala.org.au/validate/task/169828383	Valid		system	Tile_007-054-000_0-000.jpg		2021-04-06 14:25:14	2021-04-06 14:24:57		NO		IN FOCUS
169828383	https://volunteer.ala.org.au/validate/task/169828383	Valid		system	Tile_007-054-000_0-000.jpg		2021-04-06 14:24:57	2021-04-06 14:24:57		NO		IN FOCUS
169828383	https://volunteer.ala.org.au/validate/task/169828383	Valid		system	Tile_007-054-000_0-000.jpg			2021-04-06 14:24:57		NO		IN FOCUS
169828383	https://volunteer.ala.org.au/validate/task/169828383	Valid		system	Tile_007-054-000_0-000.jpg		2021-04-06 14:24:49	2021-04-06 14:24:57		NO		IN FOCUS
169828383	https://volunteer.ala.org.au/validate/task/169828383	Valid		system	Tile_007-054-000_0-000.jpg		2021-04-06 14:18:43	2021-04-06 14:24:57		NO		IN FOCUS
169828382	https://volunteer.ala.org.au/validate/task/169828382	Valid		system	Tile_007-053-000_0-000.jpg		2021-04-06 14:25:33	2021-04-06 14:25:33		NO		IN FOCUS
169828382	https://volunteer.ala.org.au/validate/task/169828382	Valid		system	Tile_007-053-000_0-000.jpg		2021-04-06 14:18:30	2021-04-06 14:25:33		NO		IN FOCUS
169828382	https://volunteer.ala.org.au/validate/task/169828382	Valid		system	Tile_007-053-000_0-000.jpg		2021-04-06 14:25:00	2021-04-06 14:25:33		NO		IN FOCUS
169828382	https://volunteer.ala.org.au/validate/task/169828382	Valid		system	Tile_007-053-000_0-000.jpg			2021-04-06 14:25:33		NO		IN FOCUS
169828386	https://volunteer.ala.org.au/validate/task/169828386	Valid		system	Tile_007-057-000_0-000.jpg		2021-04-06 14:25:37	2021-04-06 14:25:44		NO		IN FOCUS
169828386	https://volunteer.ala.org.au/validate/task/169828386	Valid		system	Tile_007-057-000_0-000.jpg		2021-04-06 14:20:33	2021-04-06 14:25:44		NO		IN FOCUS
169828386	https://volunteer.ala.org.au/validate/task/169828386	Valid		system	Tile_007-057-000_0-000.jpg		2021-04-06 14:25:43	2021-04-06 14:25:44		NO		IN FOCUS
169828386	https://volunteer.ala.org.au/validate/task/169828386	Valid		system	Tile_007-057-000_0-000.jpg			2021-04-06 14:25:44		NO		IN FOCUS
169828384	https://volunteer.ala.org.au/validate/task/169828384	Valid		system	Tile_007-055-000_0-000.jpg		2021-04-06 14:18:54	2021-04-06 14:25:53		NO		IN FOCUS
169828384	https://volunteer.ala.org.au/validate/task/169828384	Valid		system	Tile_007-055-000_0-000.jpg		2021-04-06 14:29:47	2021-04-06 14:25:53		NO		IN FOCUS
169828384	https://volunteer.ala.org.au/validate/task/169828384	Valid		system	Tile_007-055-000_0-000.jpg		2021-04-06 14:25:21	2021-04-06 14:25:53		NO		IN FOCUS
169828384	https://volunteer.ala.org.au/validate/task/169828384	Valid		system	Tile_007-055-000_0-000.jpg		2021-04-06 14:25:53	2021-04-06 14:25:53		NO		IN FOCUS
169828384	https://volunteer.ala.org.au/validate/task/169828384	Valid		system	Tile_007-055-000_0-000.jpg			2021-04-06 14:25:53		NO		IN FOCUS
169828387	https://volunteer.ala.org.au/validate/task/169828387	Valid		system	Tile_007-058-000_0-000.jpg		2021-04-06 14:26:06	2021-04-06 14:26:03		NO		IN FOCUS
169828387	https://volunteer.ala.org.au/validate/task/169828387	Valid		system	Tile_007-058-000_0-000.jpg		2021-04-06 14:25:55	2021-04-06 14:26:03		NO		IN FOCUS
169828387	https://volunteer.ala.org.au/validate/task/169828387	Valid		system	Tile_007-058-000_0-000.jpg			2021-04-06 14:26:03		NO		IN FOCUS
169828387	https://volunteer.ala.org.au/validate/task/169828387	Valid		system	Tile_007-058-000_0-000.jpg		2021-04-06 14:26:03	2021-04-06 14:26:03		NO		IN FOCUS
169828387	https://volunteer.ala.org.au/validate/task/169828387	Valid		system	Tile_007-058-000_0-000.jpg		2021-04-06 14:20:44	2021-04-06 14:26:03		NO		IN FOCUS
169828388	https://volunteer.ala.org.au/validate/task/169828388	Valid		system	Tile_007-059-000_0-000.jpg		2021-04-06 14:26:27	2021-04-06 14:26:27		NO		IN FOCUS
169828388	https://volunteer.ala.org.au/validate/task/169828388	Valid		system	Tile_007-059-000_0-000.jpg		2021-04-06 14:26:07	2021-04-06 14:26:27		NO		IN FOCUS
169828388	https://volunteer.ala.org.au/validate/task/169828388	Valid		system	Tile_007-059-000_0-000.jpg			2021-04-06 14:26:27		NO		IN FOCUS
169828388	https://volunteer.ala.org.au/validate/task/169828388	Valid		system	Tile_007-059-000_0-000.jpg		2021-04-06 14:20:56	2021-04-06 14:26:27		NO		IN FOCUS
169828389	https://volunteer.ala.org.au/validate/task/169828389	Valid		system	Tile_007-060-000_0-000.jpg			2021-04-06 14:26:48		NO		IN FOCUS
169828389	https://volunteer.ala.org.au/validate/task/169828389	Valid		system	Tile_007-060-000_0-000.jpg		2021-04-06 14:26:18	2021-04-06 14:26:48		NO		IN FOCUS
169828389	https://volunteer.ala.org.au/validate/task/169828389	Valid		system	Tile_007-060-000_0-000.jpg		2021-04-06 14:21:08	2021-04-06 14:26:48		NO		IN FOCUS
169828389	https://volunteer.ala.org.au/validate/task/169828389	Valid		system	Tile_007-060-000_0-000.jpg		2021-04-06 14:26:47	2021-04-06 14:26:48		NO		IN FOCUS
169828390	https://volunteer.ala.org.au/validate/task/169828390	Valid		system	Tile_008-001-000_0-000.jpg		2021-04-06 14:21:20	2021-04-06 14:27:04		NO		IN FOCUS
169828390	https://volunteer.ala.org.au/validate/task/169828390	Valid		system	Tile_008-001-000_0-000.jpg		2021-04-06 14:27:19	2021-04-06 14:27:04		NO		IN FOCUS
169828390	https://volunteer.ala.org.au/validate/task/169828390	Valid		system	Tile_008-001-000_0-000.jpg			2021-04-06 14:27:04		NO		IN FOCUS
169828390	https://volunteer.ala.org.au/validate/task/169828390	Valid		system	Tile_008-001-000_0-000.jpg		2021-04-06 14:26:28	2021-04-06 14:27:04		NO		IN FOCUS
169828390	https://volunteer.ala.org.au/validate/task/169828390	Valid		system	Tile_008-001-000_0-000.jpg		2021-04-06 14:27:04	2021-04-06 14:27:04		NO		IN FOCUS
169828391	https://volunteer.ala.org.au/validate/task/169828391	Valid		system	Tile_008-002-000_0-000.jpg			2021-04-06 14:27:14		NO		IN FOCUS
169828391	https://volunteer.ala.org.au/validate/task/169828391	Valid		system	Tile_008-002-000_0-000.jpg		2021-04-06 14:26:41	2021-04-06 14:27:14		NO		IN FOCUS
169828391	https://volunteer.ala.org.au/validate/task/169828391	Valid		system	Tile_008-002-000_0-000.jpg		2021-04-06 14:27:14	2021-04-06 14:27:14		NO		IN FOCUS
169828391	https://volunteer.ala.org.au/validate/task/169828391	Valid		system	Tile_008-002-000_0-000.jpg		2021-04-06 14:21:32	2021-04-06 14:27:14		NO		IN FOCUS
169828391	https://volunteer.ala.org.au/validate/task/169828391	Valid		system	Tile_008-002-000_0-000.jpg		2021-04-06 14:27:22	2021-04-06 14:27:14		NO		IN FOCUS
169828392	https://volunteer.ala.org.au/validate/task/169828392	Valid		system	Tile_008-003-000_0-000.jpg		2021-04-06 14:28:00	2021-04-06 14:28:01		NO		IN FOCUS
169828392	https://volunteer.ala.org.au/validate/task/169828392	Valid		system	Tile_008-003-000_0-000.jpg		2021-04-06 14:28:05	2021-04-06 14:28:01		NO		IN FOCUS
169828392	https://volunteer.ala.org.au/validate/task/169828392	Valid		system	Tile_008-003-000_0-000.jpg			2021-04-06 14:28:01		NO		IN FOCUS
169828392	https://volunteer.ala.org.au/validate/task/169828392	Valid		system	Tile_008-003-000_0-000.jpg		2021-04-06 14:26:52	2021-04-06 14:28:01		NO		IN FOCUS
169828392	https://volunteer.ala.org.au/validate/task/169828392	Valid		system	Tile_008-003-000_0-000.jpg		2021-04-06 14:21:44	2021-04-06 14:28:01		NO		IN FOCUS
169828394	https://volunteer.ala.org.au/validate/task/169828394	Valid		system	Tile_008-005-000_0-000.jpg		2021-04-06 14:23:56	2021-04-06 14:28:26		NO		IN FOCUS
169828394	https://volunteer.ala.org.au/validate/task/169828394	Valid		system	Tile_008-005-000_0-000.jpg		2021-04-06 14:28:26	2021-04-06 14:28:26		NO		IN FOCUS
169828394	https://volunteer.ala.org.au/validate/task/169828394	Valid		system	Tile_008-005-000_0-000.jpg		2021-04-06 14:27:08	2021-04-06 14:28:26		NO		IN FOCUS
169828394	https://volunteer.ala.org.au/validate/task/169828394	Valid		system	Tile_008-005-000_0-000.jpg			2021-04-06 14:28:26		NO		IN FOCUS
169828396	https://volunteer.ala.org.au/validate/task/169828396	Valid		system	Tile_008-007-000_0-000.jpg			2021-04-06 14:28:41		NO		IN FOCUS
169828396	https://volunteer.ala.org.au/validate/task/169828396	Valid		system	Tile_008-007-000_0-000.jpg		2021-04-06 14:26:54	2021-04-06 14:28:41		NO		IN FOCUS
169828396	https://volunteer.ala.org.au/validate/task/169828396	Valid		system	Tile_008-007-000_0-000.jpg		2021-04-06 14:27:28	2021-04-06 14:28:41		NO		IN FOCUS
169828396	https://volunteer.ala.org.au/validate/task/169828396	Valid		system	Tile_008-007-000_0-000.jpg		2021-04-06 14:28:41	2021-04-06 14:28:41		NO		IN FOCUS
169828397	https://volunteer.ala.org.au/validate/task/169828397	Valid		system	Tile_008-008-000_0-000.jpg		2021-04-06 14:28:51	2021-04-06 14:29:04		NO		IN FOCUS
169828397	https://volunteer.ala.org.au/validate/task/169828397	Valid		system	Tile_008-008-000_0-000.jpg		2021-04-06 14:27:38	2021-04-06 14:29:04		NO		IN FOCUS
169828397	https://volunteer.ala.org.au/validate/task/169828397	Valid		system	Tile_008-008-000_0-000.jpg		2021-04-06 14:29:03	2021-04-06 14:29:04		NO		IN FOCUS
169828397	https://volunteer.ala.org.au/validate/task/169828397	Valid		system	Tile_008-008-000_0-000.jpg			2021-04-06 14:29:04		NO		IN FOCUS
169828398	https://volunteer.ala.org.au/validate/task/169828398	Valid		system	Tile_008-009-000_0-000.jpg			2021-04-06 14:30:10		NO		IN FOCUS
169828398	https://volunteer.ala.org.au/validate/task/169828398	Valid		system	Tile_008-009-000_0-000.jpg		2021-04-06 14:29:23	2021-04-06 14:30:10		NO		IN FOCUS
169828398	https://volunteer.ala.org.au/validate/task/169828398	Valid		system	Tile_008-009-000_0-000.jpg		2021-04-06 14:30:10	2021-04-06 14:30:10		NO		IN FOCUS
169828398	https://volunteer.ala.org.au/validate/task/169828398	Valid		system	Tile_008-009-000_0-000.jpg		2021-04-06 14:29:19	2021-04-06 14:30:10		NO		IN FOCUS
169828401	https://volunteer.ala.org.au/validate/task/169828401	Valid		system	Tile_008-012-000_0-000.jpg			2021-04-06 14:47:01		NO		IN FOCUS
169828401	https://volunteer.ala.org.au/validate/task/169828401	Valid		system	Tile_008-012-000_0-000.jpg		2021-04-06 14:30:06	2021-04-06 14:47:01		NO		IN FOCUS
169828401	https://volunteer.ala.org.au/validate/task/169828401	Valid		system	Tile_008-012-000_0-000.jpg		2021-04-06 14:31:28	2021-04-06 14:47:01		NO		IN FOCUS
169828401	https://volunteer.ala.org.au/validate/task/169828401	Valid		system	Tile_008-012-000_0-000.jpg		2021-04-06 14:47:00	2021-04-06 14:47:01		NO		IN FOCUS
169828403	https://volunteer.ala.org.au/validate/task/169828403	Valid		system	Tile_008-014-000_0-000.jpg			2021-04-06 15:03:39		NO		IN FOCUS
169828403	https://volunteer.ala.org.au/validate/task/169828403	Valid		system	Tile_008-014-000_0-000.jpg		2021-04-06 14:30:42	2021-04-06 15:03:39		NO		IN FOCUS
169828403	https://volunteer.ala.org.au/validate/task/169828403	Valid		system	Tile_008-014-000_0-000.jpg		2021-04-06 15:03:39	2021-04-06 15:03:39		NO		IN FOCUS
169828403	https://volunteer.ala.org.au/validate/task/169828403	Valid		system	Tile_008-014-000_0-000.jpg		2021-04-06 14:31:49	2021-04-06 15:03:39		NO		IN FOCUS
169828404	https://volunteer.ala.org.au/validate/task/169828404	Valid		system	Tile_008-015-000_0-000.jpg		2021-04-06 15:04:45	2021-04-06 15:04:46		NO		IN FOCUS
169828404	https://volunteer.ala.org.au/validate/task/169828404	Valid		system	Tile_008-015-000_0-000.jpg		2021-04-06 14:34:10	2021-04-06 15:04:46		NO		IN FOCUS
169828404	https://volunteer.ala.org.au/validate/task/169828404	Valid		system	Tile_008-015-000_0-000.jpg		2021-04-06 14:30:54	2021-04-06 15:04:46		NO		IN FOCUS
169828404	https://volunteer.ala.org.au/validate/task/169828404	Valid		system	Tile_008-015-000_0-000.jpg			2021-04-06 15:04:46		NO		IN FOCUS
169828405	https://volunteer.ala.org.au/validate/task/169828405	Valid		system	Tile_008-016-000_0-000.jpg		2021-04-06 15:07:17	2021-04-06 15:07:17		NO		IN FOCUS
169828405	https://volunteer.ala.org.au/validate/task/169828405	Valid		system	Tile_008-016-000_0-000.jpg		2021-04-06 14:31:05	2021-04-06 15:07:17		NO		IN FOCUS
169828405	https://volunteer.ala.org.au/validate/task/169828405	Valid		system	Tile_008-016-000_0-000.jpg		2021-04-06 14:34:32	2021-04-06 15:07:17		NO		IN FOCUS
169828405	https://volunteer.ala.org.au/validate/task/169828405	Valid		system	Tile_008-016-000_0-000.jpg			2021-04-06 15:07:17		NO		IN FOCUS
169828402	https://volunteer.ala.org.au/validate/task/169828402	Valid		system	Tile_008-013-000_0-000.jpg		2021-04-06 15:19:36	2021-04-06 15:19:36		NO		IN FOCUS
169828402	https://volunteer.ala.org.au/validate/task/169828402	Valid		system	Tile_008-013-000_0-000.jpg			2021-04-06 15:19:36		NO		IN FOCUS
169828402	https://volunteer.ala.org.au/validate/task/169828402	Valid		system	Tile_008-013-000_0-000.jpg		2021-04-06 14:30:23	2021-04-06 15:19:36		NO		IN FOCUS
169828402	https://volunteer.ala.org.au/validate/task/169828402	Valid		system	Tile_008-013-000_0-000.jpg		2021-04-06 14:48:41	2021-04-06 15:19:36		NO		IN FOCUS
169828410	https://volunteer.ala.org.au/validate/task/169828410	Valid		system	Tile_008-021-000_0-000.jpg		2021-04-06 15:21:13	2021-04-06 15:21:13		NO		IN FOCUS
169828410	https://volunteer.ala.org.au/validate/task/169828410	Valid		system	Tile_008-021-000_0-000.jpg			2021-04-06 15:21:13		NO		IN FOCUS
169828410	https://volunteer.ala.org.au/validate/task/169828410	Valid		system	Tile_008-021-000_0-000.jpg		2021-04-06 14:37:39	2021-04-06 15:21:13		NO		IN FOCUS
169828410	https://volunteer.ala.org.au/validate/task/169828410	Valid		system	Tile_008-021-000_0-000.jpg		2021-04-06 14:36:11	2021-04-06 15:21:13		NO		IN FOCUS
169828415	https://volunteer.ala.org.au/validate/task/169828415	Valid		system	Tile_008-026-000_0-000.jpg		2021-04-06 14:39:11	2021-04-06 15:23:04		NO		IN FOCUS
169828415	https://volunteer.ala.org.au/validate/task/169828415	Valid		system	Tile_008-026-000_0-000.jpg		2021-04-06 14:38:39	2021-04-06 15:23:04		NO		IN FOCUS
169828415	https://volunteer.ala.org.au/validate/task/169828415	Valid		system	Tile_008-026-000_0-000.jpg		2021-04-06 15:23:03	2021-04-06 15:23:04		NO		IN FOCUS
169828415	https://volunteer.ala.org.au/validate/task/169828415	Valid		system	Tile_008-026-000_0-000.jpg			2021-04-06 15:23:04		NO		IN FOCUS
169828416	https://volunteer.ala.org.au/validate/task/169828416	Valid		system	Tile_008-027-000_0-000.jpg		2021-04-06 14:40:12	2021-04-06 15:23:21		NO		IN FOCUS
169828416	https://volunteer.ala.org.au/validate/task/169828416	Valid		system	Tile_008-027-000_0-000.jpg		2021-04-06 15:23:20	2021-04-06 15:23:21		NO		IN FOCUS
169828416	https://volunteer.ala.org.au/validate/task/169828416	Valid		system	Tile_008-027-000_0-000.jpg		2021-04-06 14:38:52	2021-04-06 15:23:21		NO		IN FOCUS
169828416	https://volunteer.ala.org.au/validate/task/169828416	Valid		system	Tile_008-027-000_0-000.jpg			2021-04-06 15:23:21		NO		IN FOCUS
169828406	https://volunteer.ala.org.au/validate/task/169828406	Valid		system	Tile_008-017-000_0-000.jpg		2021-04-06 14:31:32	2021-04-06 15:23:27		NO		IN FOCUS
169828406	https://volunteer.ala.org.au/validate/task/169828406	Valid		system	Tile_008-017-000_0-000.jpg		2021-04-06 15:19:56	2021-04-06 15:23:27		NO		IN FOCUS
169828406	https://volunteer.ala.org.au/validate/task/169828406	Valid		system	Tile_008-017-000_0-000.jpg			2021-04-06 15:23:27		NO		IN FOCUS
169828406	https://volunteer.ala.org.au/validate/task/169828406	Valid		system	Tile_008-017-000_0-000.jpg		2021-04-06 15:23:26	2021-04-06 15:23:27		NO		IN FOCUS
169828417	https://volunteer.ala.org.au/validate/task/169828417	Valid		system	Tile_008-028-000_0-000.jpg		2021-04-06 14:39:04	2021-04-06 15:23:39		NO		IN FOCUS
169828417	https://volunteer.ala.org.au/validate/task/169828417	Valid		system	Tile_008-028-000_0-000.jpg		2021-04-06 14:41:25	2021-04-06 15:23:39		NO		IN FOCUS
169828417	https://volunteer.ala.org.au/validate/task/169828417	Valid		system	Tile_008-028-000_0-000.jpg			2021-04-06 15:23:39		NO		IN FOCUS
169828417	https://volunteer.ala.org.au/validate/task/169828417	Valid		system	Tile_008-028-000_0-000.jpg		2021-04-06 15:23:38	2021-04-06 15:23:39		NO		IN FOCUS
169828407	https://volunteer.ala.org.au/validate/task/169828407	Valid		system	Tile_008-018-000_0-000.jpg			2021-04-06 15:23:59		NO		IN FOCUS
169828407	https://volunteer.ala.org.au/validate/task/169828407	Valid		system	Tile_008-018-000_0-000.jpg		2021-04-06 15:23:59	2021-04-06 15:23:59		NO		IN FOCUS
169828407	https://volunteer.ala.org.au/validate/task/169828407	Valid		system	Tile_008-018-000_0-000.jpg		2021-04-06 15:20:15	2021-04-06 15:23:59		NO		IN FOCUS
169828407	https://volunteer.ala.org.au/validate/task/169828407	Valid		system	Tile_008-018-000_0-000.jpg		2021-04-06 14:36:55	2021-04-06 15:23:59		NO		IN FOCUS
169828419	https://volunteer.ala.org.au/validate/task/169828419	Valid		system	Tile_008-030-000_0-000.jpg		2021-04-06 15:24:14	2021-04-06 15:24:15		NO		IN FOCUS
169828419	https://volunteer.ala.org.au/validate/task/169828419	Valid		system	Tile_008-030-000_0-000.jpg		2021-04-06 14:39:30	2021-04-06 15:24:15		NO		IN FOCUS
169828419	https://volunteer.ala.org.au/validate/task/169828419	Valid		system	Tile_008-030-000_0-000.jpg			2021-04-06 15:24:15		NO		IN FOCUS
169828419	https://volunteer.ala.org.au/validate/task/169828419	Valid		system	Tile_008-030-000_0-000.jpg		2021-04-06 14:43:42	2021-04-06 15:24:15		NO		IN FOCUS
169828420	https://volunteer.ala.org.au/validate/task/169828420	Valid		system	Tile_008-031-000_0-000.jpg			2021-04-06 15:24:32		NO		IN FOCUS
169828420	https://volunteer.ala.org.au/validate/task/169828420	Valid		system	Tile_008-031-000_0-000.jpg		2021-04-06 14:44:17	2021-04-06 15:24:32		NO		IN FOCUS
169828420	https://volunteer.ala.org.au/validate/task/169828420	Valid		system	Tile_008-031-000_0-000.jpg		2021-04-06 14:39:43	2021-04-06 15:24:32		NO		IN FOCUS
169828420	https://volunteer.ala.org.au/validate/task/169828420	Valid		system	Tile_008-031-000_0-000.jpg		2021-04-06 15:24:32	2021-04-06 15:24:32		NO		IN FOCUS
169828423	https://volunteer.ala.org.au/validate/task/169828423	Valid		system	Tile_008-034-000_0-000.jpg		2021-04-06 15:25:37	2021-04-06 15:25:37		NO		IN FOCUS
169828423	https://volunteer.ala.org.au/validate/task/169828423	Valid		system	Tile_008-034-000_0-000.jpg		2021-04-06 14:40:24	2021-04-06 15:25:37		NO		IN FOCUS
169828423	https://volunteer.ala.org.au/validate/task/169828423	Valid		system	Tile_008-034-000_0-000.jpg		2021-04-06 14:46:32	2021-04-06 15:25:37		NO		IN FOCUS
169828423	https://volunteer.ala.org.au/validate/task/169828423	Valid		system	Tile_008-034-000_0-000.jpg			2021-04-06 15:25:37		NO		IN FOCUS
169828408	https://volunteer.ala.org.au/validate/task/169828408	Valid		system	Tile_008-019-000_0-000.jpg		2021-04-06 14:37:14	2021-04-06 15:26:18		NO		IN FOCUS
169828408	https://volunteer.ala.org.au/validate/task/169828408	Valid		system	Tile_008-019-000_0-000.jpg			2021-04-06 15:26:18		NO		IN FOCUS
169828408	https://volunteer.ala.org.au/validate/task/169828408	Valid		system	Tile_008-019-000_0-000.jpg		2021-04-06 15:26:17	2021-04-06 15:26:18		NO		IN FOCUS
169828408	https://volunteer.ala.org.au/validate/task/169828408	Valid		system	Tile_008-019-000_0-000.jpg		2021-04-06 15:20:34	2021-04-06 15:26:18		NO		IN FOCUS
169828409	https://volunteer.ala.org.au/validate/task/169828409	Valid		system	Tile_008-020-000_0-000.jpg		2021-04-06 15:31:13	2021-04-06 15:31:14		NO		IN FOCUS
169828409	https://volunteer.ala.org.au/validate/task/169828409	Valid		system	Tile_008-020-000_0-000.jpg			2021-04-06 15:31:14		NO		IN FOCUS
169828409	https://volunteer.ala.org.au/validate/task/169828409	Valid		system	Tile_008-020-000_0-000.jpg		2021-04-06 15:20:54	2021-04-06 15:31:14		NO		IN FOCUS
169828409	https://volunteer.ala.org.au/validate/task/169828409	Valid		system	Tile_008-020-000_0-000.jpg		2021-04-06 14:37:27	2021-04-06 15:31:14		NO		IN FOCUS
169828426	https://volunteer.ala.org.au/validate/task/169828426	Valid		system	Tile_008-037-000_0-000.jpg		2021-04-06 14:43:25	2021-04-06 15:31:30		NO		IN FOCUS
169828426	https://volunteer.ala.org.au/validate/task/169828426	Valid		system	Tile_008-037-000_0-000.jpg		2021-04-06 15:31:30	2021-04-06 15:31:30		NO		IN FOCUS
169828426	https://volunteer.ala.org.au/validate/task/169828426	Valid		system	Tile_008-037-000_0-000.jpg		2021-04-06 14:50:51	2021-04-06 15:31:30		NO		IN FOCUS
169828426	https://volunteer.ala.org.au/validate/task/169828426	Valid		system	Tile_008-037-000_0-000.jpg			2021-04-06 15:31:30		NO		IN FOCUS
169828427	https://volunteer.ala.org.au/validate/task/169828427	Valid		system	Tile_008-038-000_0-000.jpg		2021-04-06 14:51:10	2021-04-06 15:31:52		NO		IN FOCUS
169828427	https://volunteer.ala.org.au/validate/task/169828427	Valid		system	Tile_008-038-000_0-000.jpg		2021-04-06 15:31:51	2021-04-06 15:31:52		NO		IN FOCUS
169828427	https://volunteer.ala.org.au/validate/task/169828427	Valid		system	Tile_008-038-000_0-000.jpg		2021-04-06 14:43:37	2021-04-06 15:31:52		NO		IN FOCUS
169828427	https://volunteer.ala.org.au/validate/task/169828427	Valid		system	Tile_008-038-000_0-000.jpg			2021-04-06 15:31:52		NO		IN FOCUS
169828428	https://volunteer.ala.org.au/validate/task/169828428	Valid		system	Tile_008-039-000_0-000.jpg		2021-04-06 14:43:49	2021-04-06 15:32:11		NO		IN FOCUS
169828428	https://volunteer.ala.org.au/validate/task/169828428	Valid		system	Tile_008-039-000_0-000.jpg			2021-04-06 15:32:11		NO		IN FOCUS
169828428	https://volunteer.ala.org.au/validate/task/169828428	Valid		system	Tile_008-039-000_0-000.jpg		2021-04-06 14:51:27	2021-04-06 15:32:11		NO		IN FOCUS
169828428	https://volunteer.ala.org.au/validate/task/169828428	Valid		system	Tile_008-039-000_0-000.jpg		2021-04-06 15:32:11	2021-04-06 15:32:11		NO		IN FOCUS
169828411	https://volunteer.ala.org.au/validate/task/169828411	Valid		system	Tile_008-022-000_0-000.jpg			2021-04-06 15:37:00		NO		IN FOCUS
169828411	https://volunteer.ala.org.au/validate/task/169828411	Valid		system	Tile_008-022-000_0-000.jpg		2021-04-06 15:21:37	2021-04-06 15:37:00		NO		IN FOCUS
169828411	https://volunteer.ala.org.au/validate/task/169828411	Valid		system	Tile_008-022-000_0-000.jpg		2021-04-06 15:37:00	2021-04-06 15:37:00		NO		IN FOCUS
169828411	https://volunteer.ala.org.au/validate/task/169828411	Valid		system	Tile_008-022-000_0-000.jpg		2021-04-06 14:37:51	2021-04-06 15:37:00		NO		IN FOCUS
169828436	https://volunteer.ala.org.au/validate/task/169828436	Valid		system	Tile_008-047-000_0-000.jpg		2021-04-06 14:53:09	2021-04-06 15:37:18		NO		IN FOCUS
169828436	https://volunteer.ala.org.au/validate/task/169828436	Valid		system	Tile_008-047-000_0-000.jpg		2021-04-06 14:47:01	2021-04-06 15:37:18		NO		IN FOCUS
169828436	https://volunteer.ala.org.au/validate/task/169828436	Valid		system	Tile_008-047-000_0-000.jpg		2021-04-06 15:37:18	2021-04-06 15:37:18		NO		IN FOCUS
169828436	https://volunteer.ala.org.au/validate/task/169828436	Valid		system	Tile_008-047-000_0-000.jpg			2021-04-06 15:37:18		NO		IN FOCUS
169828441	https://volunteer.ala.org.au/validate/task/169828441	Valid		system	Tile_008-052-000_0-000.jpg		2021-04-06 14:48:10	2021-04-06 15:39:09		NO		IN FOCUS
169828441	https://volunteer.ala.org.au/validate/task/169828441	Valid		system	Tile_008-052-000_0-000.jpg			2021-04-06 15:39:09		NO		IN FOCUS
169828441	https://volunteer.ala.org.au/validate/task/169828441	Valid		system	Tile_008-052-000_0-000.jpg		2021-04-06 15:39:09	2021-04-06 15:39:09		NO		IN FOCUS
169828441	https://volunteer.ala.org.au/validate/task/169828441	Valid		system	Tile_008-052-000_0-000.jpg		2021-04-06 14:56:39	2021-04-06 15:39:09		NO		IN FOCUS
169828442	https://volunteer.ala.org.au/validate/task/169828442	Valid		system	Tile_008-053-000_0-000.jpg		2021-04-06 14:57:04	2021-04-06 15:39:26		NO		IN FOCUS
169828442	https://volunteer.ala.org.au/validate/task/169828442	Valid		system	Tile_008-053-000_0-000.jpg			2021-04-06 15:39:26		NO		IN FOCUS
169828442	https://volunteer.ala.org.au/validate/task/169828442	Valid		system	Tile_008-053-000_0-000.jpg		2021-04-06 15:39:25	2021-04-06 15:39:26		NO		IN FOCUS
169828442	https://volunteer.ala.org.au/validate/task/169828442	Valid		system	Tile_008-053-000_0-000.jpg		2021-04-06 14:48:22	2021-04-06 15:39:26		NO		IN FOCUS
169828412	https://volunteer.ala.org.au/validate/task/169828412	Valid		system	Tile_008-023-000_0-000.jpg		2021-04-06 15:40:12	2021-04-06 15:40:13		NO		IN FOCUS
169828412	https://volunteer.ala.org.au/validate/task/169828412	Valid		system	Tile_008-023-000_0-000.jpg		2021-04-06 15:21:56	2021-04-06 15:40:13		NO		IN FOCUS
169828412	https://volunteer.ala.org.au/validate/task/169828412	Valid		system	Tile_008-023-000_0-000.jpg		2021-04-06 14:38:03	2021-04-06 15:40:13		NO		IN FOCUS
169828412	https://volunteer.ala.org.au/validate/task/169828412	Valid		system	Tile_008-023-000_0-000.jpg			2021-04-06 15:40:13		NO		IN FOCUS
169828444	https://volunteer.ala.org.au/validate/task/169828444	Valid		system	Tile_008-055-000_0-000.jpg		2021-04-06 14:48:47	2021-04-06 15:40:13		NO		IN FOCUS
169828444	https://volunteer.ala.org.au/validate/task/169828444	Valid		system	Tile_008-055-000_0-000.jpg		2021-04-06 14:58:05	2021-04-06 15:40:13		NO		IN FOCUS
169828444	https://volunteer.ala.org.au/validate/task/169828444	Valid		system	Tile_008-055-000_0-000.jpg		2021-04-06 15:40:13	2021-04-06 15:40:13		NO		IN FOCUS
169828444	https://volunteer.ala.org.au/validate/task/169828444	Valid		system	Tile_008-055-000_0-000.jpg			2021-04-06 15:40:13		NO		IN FOCUS
169828413	https://volunteer.ala.org.au/validate/task/169828413	Valid		system	Tile_008-024-000_0-000.jpg		2021-04-06 15:22:13	2021-04-06 15:41:07		NO		IN FOCUS
169828413	https://volunteer.ala.org.au/validate/task/169828413	Valid		system	Tile_008-024-000_0-000.jpg		2021-04-06 15:41:07	2021-04-06 15:41:07		NO		IN FOCUS
169828413	https://volunteer.ala.org.au/validate/task/169828413	Valid		system	Tile_008-024-000_0-000.jpg		2021-04-06 14:38:15	2021-04-06 15:41:07		NO		IN FOCUS
169828413	https://volunteer.ala.org.au/validate/task/169828413	Valid		system	Tile_008-024-000_0-000.jpg			2021-04-06 15:41:07		NO		IN FOCUS
169828414	https://volunteer.ala.org.au/validate/task/169828414	Valid		system	Tile_008-025-000_0-000.jpg		2021-04-06 15:41:55	2021-04-06 15:41:55		NO		IN FOCUS
169828414	https://volunteer.ala.org.au/validate/task/169828414	Valid		system	Tile_008-025-000_0-000.jpg		2021-04-06 14:38:27	2021-04-06 15:41:55		NO		IN FOCUS
169828414	https://volunteer.ala.org.au/validate/task/169828414	Valid		system	Tile_008-025-000_0-000.jpg			2021-04-06 15:41:55		NO		IN FOCUS
169828414	https://volunteer.ala.org.au/validate/task/169828414	Valid		system	Tile_008-025-000_0-000.jpg		2021-04-06 15:22:33	2021-04-06 15:41:55		NO		IN FOCUS
169828418	https://volunteer.ala.org.au/validate/task/169828418	Valid		system	Tile_008-029-000_0-000.jpg		2021-04-06 15:43:36	2021-04-06 15:43:36		NO		IN FOCUS
169828418	https://volunteer.ala.org.au/validate/task/169828418	Valid		system	Tile_008-029-000_0-000.jpg		2021-04-06 15:23:56	2021-04-06 15:43:36		NO		IN FOCUS
169828418	https://volunteer.ala.org.au/validate/task/169828418	Valid		system	Tile_008-029-000_0-000.jpg		2021-04-06 14:39:18	2021-04-06 15:43:36		NO		IN FOCUS
169828418	https://volunteer.ala.org.au/validate/task/169828418	Valid		system	Tile_008-029-000_0-000.jpg			2021-04-06 15:43:36		NO		IN FOCUS
169828448	https://volunteer.ala.org.au/validate/task/169828448	Valid		system	Tile_008-059-000_0-000.jpg		2021-04-06 14:59:29	2021-04-06 15:44:15		NO		IN FOCUS
169828448	https://volunteer.ala.org.au/validate/task/169828448	Valid		system	Tile_008-059-000_0-000.jpg			2021-04-06 15:44:15		NO		IN FOCUS
169828448	https://volunteer.ala.org.au/validate/task/169828448	Valid		system	Tile_008-059-000_0-000.jpg		2021-04-06 14:55:22	2021-04-06 15:44:15		NO		IN FOCUS
169828448	https://volunteer.ala.org.au/validate/task/169828448	Valid		system	Tile_008-059-000_0-000.jpg		2021-04-06 15:44:15	2021-04-06 15:44:15		NO		IN FOCUS
169828449	https://volunteer.ala.org.au/validate/task/169828449	Valid		system	Tile_008-060-000_0-000.jpg		2021-04-06 14:55:33	2021-04-06 15:44:34		NO		IN FOCUS
169828449	https://volunteer.ala.org.au/validate/task/169828449	Valid		system	Tile_008-060-000_0-000.jpg		2021-04-06 14:59:47	2021-04-06 15:44:34		NO		IN FOCUS
169828449	https://volunteer.ala.org.au/validate/task/169828449	Valid		system	Tile_008-060-000_0-000.jpg		2021-04-06 15:44:33	2021-04-06 15:44:34		NO		IN FOCUS
169828449	https://volunteer.ala.org.au/validate/task/169828449	Valid		system	Tile_008-060-000_0-000.jpg			2021-04-06 15:44:34		NO		IN FOCUS
169828452	https://volunteer.ala.org.au/validate/task/169828452	Valid		system	Tile_009-003-000_0-000.jpg		2021-04-06 14:56:10	2021-04-06 15:45:33		NO		IN FOCUS
169828452	https://volunteer.ala.org.au/validate/task/169828452	Valid		system	Tile_009-003-000_0-000.jpg			2021-04-06 15:45:33		NO		IN FOCUS
169828452	https://volunteer.ala.org.au/validate/task/169828452	Valid		system	Tile_009-003-000_0-000.jpg		2021-04-06 15:00:23	2021-04-06 15:45:33		NO		IN FOCUS
169828452	https://volunteer.ala.org.au/validate/task/169828452	Valid		system	Tile_009-003-000_0-000.jpg		2021-04-06 15:45:32	2021-04-06 15:45:33		NO		IN FOCUS
169828421	https://volunteer.ala.org.au/validate/task/169828421	Valid		system	Tile_008-032-000_0-000.jpg		2021-04-06 15:24:55	2021-04-06 15:47:35		NO		IN FOCUS
169828421	https://volunteer.ala.org.au/validate/task/169828421	Valid		system	Tile_008-032-000_0-000.jpg			2021-04-06 15:47:35		NO		IN FOCUS
169828421	https://volunteer.ala.org.au/validate/task/169828421	Valid		system	Tile_008-032-000_0-000.jpg		2021-04-06 14:39:57	2021-04-06 15:47:35		NO		IN FOCUS
169828421	https://volunteer.ala.org.au/validate/task/169828421	Valid		system	Tile_008-032-000_0-000.jpg		2021-04-06 15:47:34	2021-04-06 15:47:35		NO		IN FOCUS
169828460	https://volunteer.ala.org.au/validate/task/169828460	Valid		system	Tile_009-011-000_0-000.jpg		2021-04-06 15:03:51	2021-04-06 15:49:09		NO		IN FOCUS
169828460	https://volunteer.ala.org.au/validate/task/169828460	Valid		system	Tile_009-011-000_0-000.jpg		2021-04-06 15:49:09	2021-04-06 15:49:09		NO		IN FOCUS
169828460	https://volunteer.ala.org.au/validate/task/169828460	Valid		system	Tile_009-011-000_0-000.jpg			2021-04-06 15:49:09		NO		IN FOCUS
169828460	https://volunteer.ala.org.au/validate/task/169828460	Valid		system	Tile_009-011-000_0-000.jpg		2021-04-06 14:57:48	2021-04-06 15:49:09		NO		IN FOCUS
169828422	https://volunteer.ala.org.au/validate/task/169828422	Valid		system	Tile_008-033-000_0-000.jpg		2021-04-06 14:40:10	2021-04-06 15:59:08		NO		IN FOCUS
169828422	https://volunteer.ala.org.au/validate/task/169828422	Valid		system	Tile_008-033-000_0-000.jpg		2021-04-06 15:59:08	2021-04-06 15:59:08		NO		IN FOCUS
169828422	https://volunteer.ala.org.au/validate/task/169828422	Valid		system	Tile_008-033-000_0-000.jpg			2021-04-06 15:59:08		NO		IN FOCUS
169828422	https://volunteer.ala.org.au/validate/task/169828422	Valid		system	Tile_008-033-000_0-000.jpg		2021-04-06 15:25:14	2021-04-06 15:59:08		NO		IN FOCUS
169828430	https://volunteer.ala.org.au/validate/task/169828430	Valid		system	Tile_008-041-000_0-000.jpg			2021-04-06 16:00:27		NO		IN FOCUS
169828430	https://volunteer.ala.org.au/validate/task/169828430	Valid		system	Tile_008-041-000_0-000.jpg		2021-04-06 15:34:31	2021-04-06 16:00:27		NO		IN FOCUS
169828430	https://volunteer.ala.org.au/validate/task/169828430	Valid		system	Tile_008-041-000_0-000.jpg		2021-04-06 16:00:26	2021-04-06 16:00:27		NO		IN FOCUS
169828430	https://volunteer.ala.org.au/validate/task/169828430	Valid		system	Tile_008-041-000_0-000.jpg		2021-04-06 14:45:46	2021-04-06 16:00:27		NO		IN FOCUS
169828431	https://volunteer.ala.org.au/validate/task/169828431	Valid		system	Tile_008-042-000_0-000.jpg		2021-04-06 14:45:58	2021-04-06 16:01:57		NO		IN FOCUS
169828431	https://volunteer.ala.org.au/validate/task/169828431	Valid		system	Tile_008-042-000_0-000.jpg			2021-04-06 16:01:57		NO		IN FOCUS
169828431	https://volunteer.ala.org.au/validate/task/169828431	Valid		system	Tile_008-042-000_0-000.jpg		2021-04-06 16:01:57	2021-04-06 16:01:57		NO		IN FOCUS
169828431	https://volunteer.ala.org.au/validate/task/169828431	Valid		system	Tile_008-042-000_0-000.jpg		2021-04-06 15:35:00	2021-04-06 16:01:57		NO		IN FOCUS
169828432	https://volunteer.ala.org.au/validate/task/169828432	Valid		system	Tile_008-043-000_0-000.jpg		2021-04-06 14:46:11	2021-04-06 16:06:42		NO		IN FOCUS
169828432	https://volunteer.ala.org.au/validate/task/169828432	Valid		system	Tile_008-043-000_0-000.jpg		2021-04-06 15:35:23	2021-04-06 16:06:42		NO		IN FOCUS
169828432	https://volunteer.ala.org.au/validate/task/169828432	Valid		system	Tile_008-043-000_0-000.jpg			2021-04-06 16:06:42		NO		IN FOCUS
169828432	https://volunteer.ala.org.au/validate/task/169828432	Valid		system	Tile_008-043-000_0-000.jpg		2021-04-06 16:06:42	2021-04-06 16:06:42		NO		IN FOCUS
169828433	https://volunteer.ala.org.au/validate/task/169828433	Valid		system	Tile_008-044-000_0-000.jpg		2021-04-06 16:07:40	2021-04-06 16:07:40		NO		IN FOCUS
169828433	https://volunteer.ala.org.au/validate/task/169828433	Valid		system	Tile_008-044-000_0-000.jpg		2021-04-06 15:35:46	2021-04-06 16:07:40		NO		IN FOCUS
169828433	https://volunteer.ala.org.au/validate/task/169828433	Valid		system	Tile_008-044-000_0-000.jpg		2021-04-06 14:46:24	2021-04-06 16:07:40		NO		IN FOCUS
169828433	https://volunteer.ala.org.au/validate/task/169828433	Valid		system	Tile_008-044-000_0-000.jpg			2021-04-06 16:07:40		NO		IN FOCUS
169828434	https://volunteer.ala.org.au/validate/task/169828434	Valid		system	Tile_008-045-000_0-000.jpg		2021-04-06 15:36:35	2021-04-06 16:09:42		NO		IN FOCUS
169828434	https://volunteer.ala.org.au/validate/task/169828434	Valid		system	Tile_008-045-000_0-000.jpg			2021-04-06 16:09:42		NO		IN FOCUS
169828434	https://volunteer.ala.org.au/validate/task/169828434	Valid		system	Tile_008-045-000_0-000.jpg		2021-04-06 14:46:36	2021-04-06 16:09:42		NO		IN FOCUS
169828434	https://volunteer.ala.org.au/validate/task/169828434	Valid		system	Tile_008-045-000_0-000.jpg		2021-04-06 16:09:42	2021-04-06 16:09:42		NO		IN FOCUS
169828435	https://volunteer.ala.org.au/validate/task/169828435	Valid		system	Tile_008-046-000_0-000.jpg		2021-04-06 15:37:02	2021-04-06 16:13:52		NO		IN FOCUS
169828435	https://volunteer.ala.org.au/validate/task/169828435	Valid		system	Tile_008-046-000_0-000.jpg		2021-04-06 16:13:51	2021-04-06 16:13:52		NO		IN FOCUS
169828435	https://volunteer.ala.org.au/validate/task/169828435	Valid		system	Tile_008-046-000_0-000.jpg			2021-04-06 16:13:52		NO		IN FOCUS
169828435	https://volunteer.ala.org.au/validate/task/169828435	Valid		system	Tile_008-046-000_0-000.jpg		2021-04-06 14:46:49	2021-04-06 16:13:52		NO		IN FOCUS
169828437	https://volunteer.ala.org.au/validate/task/169828437	Valid		system	Tile_008-048-000_0-000.jpg		2021-04-06 14:47:18	2021-04-06 16:16:14		NO		IN FOCUS
169828437	https://volunteer.ala.org.au/validate/task/169828437	Valid		system	Tile_008-048-000_0-000.jpg		2021-04-06 16:16:14	2021-04-06 16:16:14		NO		IN FOCUS
169828437	https://volunteer.ala.org.au/validate/task/169828437	Valid		system	Tile_008-048-000_0-000.jpg			2021-04-06 16:16:14		NO		IN FOCUS
169828437	https://volunteer.ala.org.au/validate/task/169828437	Valid		system	Tile_008-048-000_0-000.jpg		2021-04-06 15:37:35	2021-04-06 16:16:14		NO		IN FOCUS
169828438	https://volunteer.ala.org.au/validate/task/169828438	Valid		system	Tile_008-049-000_0-000.jpg		2021-04-06 14:47:30	2021-04-06 16:21:57		NO		IN FOCUS
169828438	https://volunteer.ala.org.au/validate/task/169828438	Valid		system	Tile_008-049-000_0-000.jpg		2021-04-06 16:21:56	2021-04-06 16:21:57		NO		IN FOCUS
169828438	https://volunteer.ala.org.au/validate/task/169828438	Valid		system	Tile_008-049-000_0-000.jpg			2021-04-06 16:21:57		NO		IN FOCUS
169828438	https://volunteer.ala.org.au/validate/task/169828438	Valid		system	Tile_008-049-000_0-000.jpg		2021-04-06 15:38:13	2021-04-06 16:21:57		NO		IN FOCUS
169828440	https://volunteer.ala.org.au/validate/task/169828440	Valid		system	Tile_008-051-000_0-000.jpg		2021-04-06 16:22:47	2021-04-06 16:22:48		NO		IN FOCUS
169828440	https://volunteer.ala.org.au/validate/task/169828440	Valid		system	Tile_008-051-000_0-000.jpg			2021-04-06 16:22:48		NO		IN FOCUS
169828440	https://volunteer.ala.org.au/validate/task/169828440	Valid		system	Tile_008-051-000_0-000.jpg		2021-04-06 14:47:55	2021-04-06 16:22:48		NO		IN FOCUS
169828440	https://volunteer.ala.org.au/validate/task/169828440	Valid		system	Tile_008-051-000_0-000.jpg		2021-04-06 15:38:52	2021-04-06 16:22:48		NO		IN FOCUS
169828439	https://volunteer.ala.org.au/validate/task/169828439	Valid		system	Tile_008-050-000_0-000.jpg		2021-04-06 14:47:42	2021-04-06 16:23:02		NO		IN FOCUS
169828439	https://volunteer.ala.org.au/validate/task/169828439	Valid		system	Tile_008-050-000_0-000.jpg		2021-04-06 15:38:33	2021-04-06 16:23:02		NO		IN FOCUS
169828439	https://volunteer.ala.org.au/validate/task/169828439	Valid		system	Tile_008-050-000_0-000.jpg		2021-04-06 16:23:01	2021-04-06 16:23:02		NO		IN FOCUS
169828439	https://volunteer.ala.org.au/validate/task/169828439	Valid		system	Tile_008-050-000_0-000.jpg			2021-04-06 16:23:02		NO		IN FOCUS
169828445	https://volunteer.ala.org.au/validate/task/169828445	Valid		system	Tile_008-056-000_0-000.jpg		2021-04-06 16:33:31	2021-04-06 16:33:32		NO		IN FOCUS
169828445	https://volunteer.ala.org.au/validate/task/169828445	Valid		system	Tile_008-056-000_0-000.jpg		2021-04-06 14:49:00	2021-04-06 16:33:32		NO		IN FOCUS
169828445	https://volunteer.ala.org.au/validate/task/169828445	Valid		system	Tile_008-056-000_0-000.jpg			2021-04-06 16:33:32		NO		IN FOCUS
169828445	https://volunteer.ala.org.au/validate/task/169828445	Valid		system	Tile_008-056-000_0-000.jpg		2021-04-06 15:40:29	2021-04-06 16:33:32		NO		IN FOCUS
169828454	https://volunteer.ala.org.au/validate/task/169828454	Valid		system	Tile_009-005-000_0-000.jpg		2021-04-06 15:46:15	2021-04-06 16:36:43		NO		IN FOCUS
169828454	https://volunteer.ala.org.au/validate/task/169828454	Valid		system	Tile_009-005-000_0-000.jpg		2021-04-06 16:36:43	2021-04-06 16:36:43		NO		IN FOCUS
169828454	https://volunteer.ala.org.au/validate/task/169828454	Valid		system	Tile_009-005-000_0-000.jpg			2021-04-06 16:36:43		NO		IN FOCUS
169828454	https://volunteer.ala.org.au/validate/task/169828454	Valid		system	Tile_009-005-000_0-000.jpg		2021-04-06 14:56:37	2021-04-06 16:36:43		NO		IN FOCUS
169828451	https://volunteer.ala.org.au/validate/task/169828451	Valid		system	Tile_009-002-000_0-000.jpg		2021-04-06 14:55:58	2021-04-06 16:36:58		NO		IN FOCUS
169828451	https://volunteer.ala.org.au/validate/task/169828451	Valid		system	Tile_009-002-000_0-000.jpg		2021-04-06 15:45:14	2021-04-06 16:36:58		NO		IN FOCUS
169828451	https://volunteer.ala.org.au/validate/task/169828451	Valid		system	Tile_009-002-000_0-000.jpg		2021-04-06 16:36:58	2021-04-06 16:36:58		NO		IN FOCUS
169828451	https://volunteer.ala.org.au/validate/task/169828451	Valid		system	Tile_009-002-000_0-000.jpg			2021-04-06 16:36:58		NO		IN FOCUS
169828457	https://volunteer.ala.org.au/validate/task/169828457	Valid		system	Tile_009-008-000_0-000.jpg		2021-04-06 14:57:12	2021-04-06 16:37:31		NO		IN FOCUS
169828457	https://volunteer.ala.org.au/validate/task/169828457	Valid		system	Tile_009-008-000_0-000.jpg		2021-04-06 15:47:58	2021-04-06 16:37:31		NO		IN FOCUS
169828457	https://volunteer.ala.org.au/validate/task/169828457	Valid		system	Tile_009-008-000_0-000.jpg		2021-04-06 16:37:31	2021-04-06 16:37:31		NO		IN FOCUS
169828457	https://volunteer.ala.org.au/validate/task/169828457	Valid		system	Tile_009-008-000_0-000.jpg			2021-04-06 16:37:31		NO		IN FOCUS
169828458	https://volunteer.ala.org.au/validate/task/169828458	Valid		system	Tile_009-009-000_0-000.jpg		2021-04-06 15:48:30	2021-04-06 16:38:42		NO		IN FOCUS
169828458	https://volunteer.ala.org.au/validate/task/169828458	Valid		system	Tile_009-009-000_0-000.jpg		2021-04-06 16:38:42	2021-04-06 16:38:42		NO		IN FOCUS
169828458	https://volunteer.ala.org.au/validate/task/169828458	Valid		system	Tile_009-009-000_0-000.jpg		2021-04-06 14:57:24	2021-04-06 16:38:42		NO		IN FOCUS
169828458	https://volunteer.ala.org.au/validate/task/169828458	Valid		system	Tile_009-009-000_0-000.jpg			2021-04-06 16:38:42		NO		IN FOCUS
169828459	https://volunteer.ala.org.au/validate/task/169828459	Valid		system	Tile_009-010-000_0-000.jpg		2021-04-06 15:48:51	2021-04-06 16:39:07		NO		IN FOCUS
169828459	https://volunteer.ala.org.au/validate/task/169828459	Valid		system	Tile_009-010-000_0-000.jpg			2021-04-06 16:39:07		NO		IN FOCUS
169828459	https://volunteer.ala.org.au/validate/task/169828459	Valid		system	Tile_009-010-000_0-000.jpg		2021-04-06 16:39:07	2021-04-06 16:39:07		NO		IN FOCUS
169828459	https://volunteer.ala.org.au/validate/task/169828459	Valid		system	Tile_009-010-000_0-000.jpg		2021-04-06 14:57:36	2021-04-06 16:39:07		NO		IN FOCUS
169828461	https://volunteer.ala.org.au/validate/task/169828461	Valid		system	Tile_009-012-000_0-000.jpg			2021-04-06 16:39:33		NO		IN FOCUS
169828461	https://volunteer.ala.org.au/validate/task/169828461	Valid		system	Tile_009-012-000_0-000.jpg		2021-04-06 15:49:26	2021-04-06 16:39:33		NO		IN FOCUS
169828461	https://volunteer.ala.org.au/validate/task/169828461	Valid		system	Tile_009-012-000_0-000.jpg		2021-04-06 16:39:33	2021-04-06 16:39:33		NO		IN FOCUS
169828461	https://volunteer.ala.org.au/validate/task/169828461	Valid		system	Tile_009-012-000_0-000.jpg		2021-04-06 14:58:01	2021-04-06 16:39:33		NO		IN FOCUS
169828464	https://volunteer.ala.org.au/validate/task/169828464	Valid		system	Tile_009-015-000_0-000.jpg			2021-04-06 16:40:30		NO		IN FOCUS
169828464	https://volunteer.ala.org.au/validate/task/169828464	Valid		system	Tile_009-015-000_0-000.jpg		2021-04-06 16:40:36	2021-04-06 16:40:30		NO		IN FOCUS
169828464	https://volunteer.ala.org.au/validate/task/169828464	Valid		system	Tile_009-015-000_0-000.jpg		2021-04-06 14:58:38	2021-04-06 16:40:30		NO		IN FOCUS
169828464	https://volunteer.ala.org.au/validate/task/169828464	Valid		system	Tile_009-015-000_0-000.jpg		2021-04-06 16:40:30	2021-04-06 16:40:30		NO		IN FOCUS
169828464	https://volunteer.ala.org.au/validate/task/169828464	Valid		system	Tile_009-015-000_0-000.jpg		2021-04-06 15:06:57	2021-04-06 16:40:30		NO		IN FOCUS
169828465	https://volunteer.ala.org.au/validate/task/169828465	Valid		system	Tile_009-016-000_0-000.jpg			2021-04-06 16:41:00		NO		IN FOCUS
169828465	https://volunteer.ala.org.au/validate/task/169828465	Valid		system	Tile_009-016-000_0-000.jpg		2021-04-06 16:40:59	2021-04-06 16:41:00		NO		IN FOCUS
169828465	https://volunteer.ala.org.au/validate/task/169828465	Valid		system	Tile_009-016-000_0-000.jpg		2021-04-06 15:09:34	2021-04-06 16:41:00		NO		IN FOCUS
169828465	https://volunteer.ala.org.au/validate/task/169828465	Valid		system	Tile_009-016-000_0-000.jpg		2021-04-06 14:58:50	2021-04-06 16:41:00		NO		IN FOCUS
169828476	https://volunteer.ala.org.au/validate/task/169828476	Valid		system	Tile_009-027-000_0-000.jpg		2021-04-06 16:45:27	2021-04-06 16:45:27		NO		IN FOCUS
169828476	https://volunteer.ala.org.au/validate/task/169828476	Valid		system	Tile_009-027-000_0-000.jpg			2021-04-06 16:45:27		NO		IN FOCUS
169828476	https://volunteer.ala.org.au/validate/task/169828476	Valid		system	Tile_009-027-000_0-000.jpg		2021-04-06 15:01:00	2021-04-06 16:45:27		NO		IN FOCUS
169828476	https://volunteer.ala.org.au/validate/task/169828476	Valid		system	Tile_009-027-000_0-000.jpg		2021-04-06 15:14:20	2021-04-06 16:45:27		NO		IN FOCUS
169828479	https://volunteer.ala.org.au/validate/task/169828479	Valid		system	Tile_009-030-000_0-000.jpg		2021-04-06 16:47:20	2021-04-06 16:47:21		NO		IN FOCUS
169828479	https://volunteer.ala.org.au/validate/task/169828479	Valid		system	Tile_009-030-000_0-000.jpg		2021-04-06 15:17:06	2021-04-06 16:47:21		NO		IN FOCUS
169828479	https://volunteer.ala.org.au/validate/task/169828479	Valid		system	Tile_009-030-000_0-000.jpg			2021-04-06 16:47:21		NO		IN FOCUS
169828479	https://volunteer.ala.org.au/validate/task/169828479	Valid		system	Tile_009-030-000_0-000.jpg		2021-04-06 15:01:50	2021-04-06 16:47:21		NO		IN FOCUS
169828466	https://volunteer.ala.org.au/validate/task/169828466	Valid		system	Tile_009-017-000_0-000.jpg		2021-04-06 16:41:20	2021-04-06 16:48:46		NO		IN FOCUS
169828466	https://volunteer.ala.org.au/validate/task/169828466	Valid		system	Tile_009-017-000_0-000.jpg			2021-04-06 16:48:46		NO		IN FOCUS
169828466	https://volunteer.ala.org.au/validate/task/169828466	Valid		system	Tile_009-017-000_0-000.jpg		2021-04-06 14:59:02	2021-04-06 16:48:46		NO		IN FOCUS
169828466	https://volunteer.ala.org.au/validate/task/169828466	Valid		system	Tile_009-017-000_0-000.jpg		2021-04-06 16:48:46	2021-04-06 16:48:46		NO		IN FOCUS
169828467	https://volunteer.ala.org.au/validate/task/169828467	Valid		system	Tile_009-018-000_0-000.jpg			2021-04-06 16:52:58		NO		IN FOCUS
169828467	https://volunteer.ala.org.au/validate/task/169828467	Valid		system	Tile_009-018-000_0-000.jpg		2021-04-06 14:59:14	2021-04-06 16:52:58		NO		IN FOCUS
169828467	https://volunteer.ala.org.au/validate/task/169828467	Valid		system	Tile_009-018-000_0-000.jpg		2021-04-06 16:41:51	2021-04-06 16:52:58		NO		IN FOCUS
169828467	https://volunteer.ala.org.au/validate/task/169828467	Valid		system	Tile_009-018-000_0-000.jpg		2021-04-06 16:52:58	2021-04-06 16:52:58		NO		IN FOCUS
169828468	https://volunteer.ala.org.au/validate/task/169828468	Valid		system	Tile_009-019-000_0-000.jpg		2021-04-06 14:59:26	2021-04-06 17:16:06		NO		IN FOCUS
169828468	https://volunteer.ala.org.au/validate/task/169828468	Valid		system	Tile_009-019-000_0-000.jpg			2021-04-06 17:16:06		NO		IN FOCUS
169828468	https://volunteer.ala.org.au/validate/task/169828468	Valid		system	Tile_009-019-000_0-000.jpg		2021-04-06 17:16:06	2021-04-06 17:16:06		NO		IN FOCUS
169828468	https://volunteer.ala.org.au/validate/task/169828468	Valid		system	Tile_009-019-000_0-000.jpg		2021-04-06 16:42:15	2021-04-06 17:16:06		NO		IN FOCUS
169828470	https://volunteer.ala.org.au/validate/task/169828470	Valid		system	Tile_009-021-000_0-000.jpg		2021-04-06 14:59:50	2021-04-06 17:16:40		NO		IN FOCUS
169828470	https://volunteer.ala.org.au/validate/task/169828470	Valid		system	Tile_009-021-000_0-000.jpg		2021-04-06 17:16:39	2021-04-06 17:16:40		NO		IN FOCUS
169828470	https://volunteer.ala.org.au/validate/task/169828470	Valid		system	Tile_009-021-000_0-000.jpg			2021-04-06 17:16:40		NO		IN FOCUS
169828470	https://volunteer.ala.org.au/validate/task/169828470	Valid		system	Tile_009-021-000_0-000.jpg		2021-04-06 16:42:56	2021-04-06 17:16:40		NO		IN FOCUS
169828471	https://volunteer.ala.org.au/validate/task/169828471	Valid		system	Tile_009-022-000_0-000.jpg		2021-04-06 15:00:01	2021-04-06 17:16:52		NO		IN FOCUS
169828471	https://volunteer.ala.org.au/validate/task/169828471	Valid		system	Tile_009-022-000_0-000.jpg		2021-04-06 17:16:52	2021-04-06 17:16:52		NO		IN FOCUS
169828471	https://volunteer.ala.org.au/validate/task/169828471	Valid		system	Tile_009-022-000_0-000.jpg		2021-04-06 16:43:16	2021-04-06 17:16:52		NO		IN FOCUS
169828471	https://volunteer.ala.org.au/validate/task/169828471	Valid		system	Tile_009-022-000_0-000.jpg			2021-04-06 17:16:52		NO		IN FOCUS
169828472	https://volunteer.ala.org.au/validate/task/169828472	Valid		system	Tile_009-023-000_0-000.jpg		2021-04-06 15:00:13	2021-04-06 17:17:03		NO		IN FOCUS
169828472	https://volunteer.ala.org.au/validate/task/169828472	Valid		system	Tile_009-023-000_0-000.jpg			2021-04-06 17:17:03		NO		IN FOCUS
169828472	https://volunteer.ala.org.au/validate/task/169828472	Valid		system	Tile_009-023-000_0-000.jpg		2021-04-06 17:17:03	2021-04-06 17:17:03		NO		IN FOCUS
169828472	https://volunteer.ala.org.au/validate/task/169828472	Valid		system	Tile_009-023-000_0-000.jpg		2021-04-06 16:43:45	2021-04-06 17:17:03		NO		IN FOCUS
169828473	https://volunteer.ala.org.au/validate/task/169828473	Valid		system	Tile_009-024-000_0-000.jpg		2021-04-06 16:44:17	2021-04-06 17:17:19		NO		IN FOCUS
169828473	https://volunteer.ala.org.au/validate/task/169828473	Valid		system	Tile_009-024-000_0-000.jpg			2021-04-06 17:17:19		NO		IN FOCUS
169828473	https://volunteer.ala.org.au/validate/task/169828473	Valid		system	Tile_009-024-000_0-000.jpg		2021-04-06 15:00:26	2021-04-06 17:17:19		NO		IN FOCUS
169828473	https://volunteer.ala.org.au/validate/task/169828473	Valid		system	Tile_009-024-000_0-000.jpg		2021-04-06 17:17:18	2021-04-06 17:17:19		NO		IN FOCUS
169828474	https://volunteer.ala.org.au/validate/task/169828474	Valid		system	Tile_009-025-000_0-000.jpg			2021-04-06 17:17:35		NO		IN FOCUS
169828474	https://volunteer.ala.org.au/validate/task/169828474	Valid		system	Tile_009-025-000_0-000.jpg		2021-04-06 16:44:38	2021-04-06 17:17:35		NO		IN FOCUS
169828474	https://volunteer.ala.org.au/validate/task/169828474	Valid		system	Tile_009-025-000_0-000.jpg		2021-04-06 17:17:35	2021-04-06 17:17:35		NO		IN FOCUS
169828474	https://volunteer.ala.org.au/validate/task/169828474	Valid		system	Tile_009-025-000_0-000.jpg		2021-04-06 15:00:37	2021-04-06 17:17:35		NO		IN FOCUS
169828475	https://volunteer.ala.org.au/validate/task/169828475	Valid		system	Tile_009-026-000_0-000.jpg		2021-04-06 17:17:49	2021-04-06 17:17:49		NO		IN FOCUS
169828475	https://volunteer.ala.org.au/validate/task/169828475	Valid		system	Tile_009-026-000_0-000.jpg		2021-04-06 15:00:48	2021-04-06 17:17:49		NO		IN FOCUS
169828475	https://volunteer.ala.org.au/validate/task/169828475	Valid		system	Tile_009-026-000_0-000.jpg		2021-04-06 16:45:05	2021-04-06 17:17:49		NO		IN FOCUS
169828475	https://volunteer.ala.org.au/validate/task/169828475	Valid		system	Tile_009-026-000_0-000.jpg			2021-04-06 17:17:49		NO		IN FOCUS
169828477	https://volunteer.ala.org.au/validate/task/169828477	Valid		system	Tile_009-028-000_0-000.jpg		2021-04-06 15:01:11	2021-04-06 17:18:06		NO		IN FOCUS
169828477	https://volunteer.ala.org.au/validate/task/169828477	Valid		system	Tile_009-028-000_0-000.jpg		2021-04-06 17:18:05	2021-04-06 17:18:06		NO		IN FOCUS
169828477	https://volunteer.ala.org.au/validate/task/169828477	Valid		system	Tile_009-028-000_0-000.jpg			2021-04-06 17:18:06		NO		IN FOCUS
169828477	https://volunteer.ala.org.au/validate/task/169828477	Valid		system	Tile_009-028-000_0-000.jpg		2021-04-06 15:14:36	2021-04-06 17:18:06		NO		IN FOCUS
169828478	https://volunteer.ala.org.au/validate/task/169828478	Valid		system	Tile_009-029-000_0-000.jpg		2021-04-06 17:18:21	2021-04-06 17:18:22		NO		IN FOCUS
169828478	https://volunteer.ala.org.au/validate/task/169828478	Valid		system	Tile_009-029-000_0-000.jpg			2021-04-06 17:18:22		NO		IN FOCUS
169828478	https://volunteer.ala.org.au/validate/task/169828478	Valid		system	Tile_009-029-000_0-000.jpg		2021-04-06 16:46:41	2021-04-06 17:18:22		NO		IN FOCUS
169828478	https://volunteer.ala.org.au/validate/task/169828478	Valid		system	Tile_009-029-000_0-000.jpg		2021-04-06 15:01:24	2021-04-06 17:18:22		NO		IN FOCUS
169828480	https://volunteer.ala.org.au/validate/task/169828480	Valid		system	Tile_009-031-000_0-000.jpg		2021-04-06 16:48:16	2021-04-06 17:18:35		NO		IN FOCUS
169828480	https://volunteer.ala.org.au/validate/task/169828480	Valid		system	Tile_009-031-000_0-000.jpg		2021-04-06 17:18:35	2021-04-06 17:18:35		NO		IN FOCUS
169828480	https://volunteer.ala.org.au/validate/task/169828480	Valid		system	Tile_009-031-000_0-000.jpg		2021-04-06 15:02:04	2021-04-06 17:18:35		NO		IN FOCUS
169828480	https://volunteer.ala.org.au/validate/task/169828480	Valid		system	Tile_009-031-000_0-000.jpg			2021-04-06 17:18:35		NO		IN FOCUS
169828481	https://volunteer.ala.org.au/validate/task/169828481	Valid		system	Tile_009-032-000_0-000.jpg			2021-04-06 17:18:49		NO		IN FOCUS
169828481	https://volunteer.ala.org.au/validate/task/169828481	Valid		system	Tile_009-032-000_0-000.jpg		2021-04-06 17:18:49	2021-04-06 17:18:49		NO		IN FOCUS
169828481	https://volunteer.ala.org.au/validate/task/169828481	Valid		system	Tile_009-032-000_0-000.jpg		2021-04-06 16:48:49	2021-04-06 17:18:49		NO		IN FOCUS
169828481	https://volunteer.ala.org.au/validate/task/169828481	Valid		system	Tile_009-032-000_0-000.jpg		2021-04-06 15:02:16	2021-04-06 17:18:49		NO		IN FOCUS
169828491	https://volunteer.ala.org.au/validate/task/169828491	Valid		system	Tile_009-042-000_0-000.jpg		2021-04-06 15:22:45	2021-04-06 17:21:37		NO		IN FOCUS
169828491	https://volunteer.ala.org.au/validate/task/169828491	Valid		system	Tile_009-042-000_0-000.jpg		2021-04-06 15:04:44	2021-04-06 17:21:37		NO		IN FOCUS
169828491	https://volunteer.ala.org.au/validate/task/169828491	Valid		system	Tile_009-042-000_0-000.jpg		2021-04-06 17:21:37	2021-04-06 17:21:37		NO		IN FOCUS
169828491	https://volunteer.ala.org.au/validate/task/169828491	Valid		system	Tile_009-042-000_0-000.jpg			2021-04-06 17:21:37		NO		IN FOCUS
169828492	https://volunteer.ala.org.au/validate/task/169828492	Valid		system	Tile_009-043-000_0-000.jpg			2021-04-06 17:21:51		NO		IN FOCUS
169828492	https://volunteer.ala.org.au/validate/task/169828492	Valid		system	Tile_009-043-000_0-000.jpg		2021-04-06 17:21:50	2021-04-06 17:21:51		NO		IN FOCUS
169828492	https://volunteer.ala.org.au/validate/task/169828492	Valid		system	Tile_009-043-000_0-000.jpg		2021-04-06 15:04:57	2021-04-06 17:21:51		NO		IN FOCUS
169828492	https://volunteer.ala.org.au/validate/task/169828492	Valid		system	Tile_009-043-000_0-000.jpg		2021-04-06 15:23:02	2021-04-06 17:21:51		NO		IN FOCUS
169828493	https://volunteer.ala.org.au/validate/task/169828493	Valid		system	Tile_009-044-000_0-000.jpg			2021-04-06 17:22:02		NO		IN FOCUS
169828493	https://volunteer.ala.org.au/validate/task/169828493	Valid		system	Tile_009-044-000_0-000.jpg		2021-04-06 15:23:20	2021-04-06 17:22:02		NO		IN FOCUS
169828493	https://volunteer.ala.org.au/validate/task/169828493	Valid		system	Tile_009-044-000_0-000.jpg		2021-04-06 17:22:02	2021-04-06 17:22:02		NO		IN FOCUS
169828493	https://volunteer.ala.org.au/validate/task/169828493	Valid		system	Tile_009-044-000_0-000.jpg		2021-04-06 15:05:09	2021-04-06 17:22:02		NO		IN FOCUS
169828501	https://volunteer.ala.org.au/validate/task/169828501	Valid		system	Tile_009-052-000_0-000.jpg		2021-04-06 15:06:48	2021-04-06 17:29:04		NO		IN FOCUS
169828501	https://volunteer.ala.org.au/validate/task/169828501	Valid		system	Tile_009-052-000_0-000.jpg		2021-04-06 15:26:21	2021-04-06 17:29:04		NO		IN FOCUS
169828501	https://volunteer.ala.org.au/validate/task/169828501	Valid		system	Tile_009-052-000_0-000.jpg		2021-04-06 17:29:03	2021-04-06 17:29:04		NO		IN FOCUS
169828501	https://volunteer.ala.org.au/validate/task/169828501	Valid		system	Tile_009-052-000_0-000.jpg			2021-04-06 17:29:04		NO		IN FOCUS
169828504	https://volunteer.ala.org.au/validate/task/169828504	Valid		system	Tile_009-055-000_0-000.jpg		2021-04-06 17:34:45	2021-04-06 17:34:47		NO		IN FOCUS
169828504	https://volunteer.ala.org.au/validate/task/169828504	Valid		system	Tile_009-055-000_0-000.jpg		2021-04-06 15:28:13	2021-04-06 17:34:47		NO		IN FOCUS
169828504	https://volunteer.ala.org.au/validate/task/169828504	Valid		system	Tile_009-055-000_0-000.jpg		2021-04-06 15:08:57	2021-04-06 17:34:47		NO		IN FOCUS
169828504	https://volunteer.ala.org.au/validate/task/169828504	Valid		system	Tile_009-055-000_0-000.jpg			2021-04-06 17:34:47		NO		IN FOCUS
169828509	https://volunteer.ala.org.au/validate/task/169828509	Valid		system	Tile_009-060-000_0-000.jpg		2021-04-06 15:10:00	2021-04-06 17:35:53		NO		IN FOCUS
169828509	https://volunteer.ala.org.au/validate/task/169828509	Valid		system	Tile_009-060-000_0-000.jpg		2021-04-06 15:29:17	2021-04-06 17:35:53		NO		IN FOCUS
169828509	https://volunteer.ala.org.au/validate/task/169828509	Valid		system	Tile_009-060-000_0-000.jpg			2021-04-06 17:35:53		NO		IN FOCUS
169828509	https://volunteer.ala.org.au/validate/task/169828509	Valid		system	Tile_009-060-000_0-000.jpg		2021-04-06 17:35:53	2021-04-06 17:35:53		NO		IN FOCUS
169828519	https://volunteer.ala.org.au/validate/task/169828519	Valid		system	Tile_010-010-000_0-000.jpg			2021-04-06 17:43:50		NO		IN FOCUS
169828519	https://volunteer.ala.org.au/validate/task/169828519	Valid		system	Tile_010-010-000_0-000.jpg		2021-04-06 15:12:15	2021-04-06 17:43:50		NO		IN FOCUS
169828519	https://volunteer.ala.org.au/validate/task/169828519	Valid		system	Tile_010-010-000_0-000.jpg		2021-04-06 15:31:34	2021-04-06 17:43:50		NO		IN FOCUS
169828519	https://volunteer.ala.org.au/validate/task/169828519	Valid		system	Tile_010-010-000_0-000.jpg		2021-04-06 17:43:49	2021-04-06 17:43:50		NO		IN FOCUS
169828521	https://volunteer.ala.org.au/validate/task/169828521	Valid		system	Tile_010-012-000_0-000.jpg		2021-04-06 15:31:58	2021-04-06 17:44:34		NO		IN FOCUS
169828521	https://volunteer.ala.org.au/validate/task/169828521	Valid		system	Tile_010-012-000_0-000.jpg		2021-04-06 17:44:33	2021-04-06 17:44:34		NO		IN FOCUS
169828521	https://volunteer.ala.org.au/validate/task/169828521	Valid		system	Tile_010-012-000_0-000.jpg			2021-04-06 17:44:34		NO		IN FOCUS
169828521	https://volunteer.ala.org.au/validate/task/169828521	Valid		system	Tile_010-012-000_0-000.jpg		2021-04-06 15:12:39	2021-04-06 17:44:34		NO		IN FOCUS
169828523	https://volunteer.ala.org.au/validate/task/169828523	Valid		system	Tile_010-014-000_0-000.jpg		2021-04-06 17:45:00	2021-04-06 17:45:01		NO		IN FOCUS
169828523	https://volunteer.ala.org.au/validate/task/169828523	Valid		system	Tile_010-014-000_0-000.jpg		2021-04-06 15:13:05	2021-04-06 17:45:01		NO		IN FOCUS
169828523	https://volunteer.ala.org.au/validate/task/169828523	Valid		system	Tile_010-014-000_0-000.jpg		2021-04-06 15:32:42	2021-04-06 17:45:01		NO		IN FOCUS
169828523	https://volunteer.ala.org.au/validate/task/169828523	Valid		system	Tile_010-014-000_0-000.jpg			2021-04-06 17:45:01		NO		IN FOCUS
169828524	https://volunteer.ala.org.au/validate/task/169828524	Valid		system	Tile_010-015-000_0-000.jpg		2021-04-06 17:45:11	2021-04-06 17:45:11		NO		IN FOCUS
169828524	https://volunteer.ala.org.au/validate/task/169828524	Valid		system	Tile_010-015-000_0-000.jpg		2021-04-06 15:13:17	2021-04-06 17:45:11		NO		IN FOCUS
169828524	https://volunteer.ala.org.au/validate/task/169828524	Valid		system	Tile_010-015-000_0-000.jpg			2021-04-06 17:45:11		NO		IN FOCUS
169828524	https://volunteer.ala.org.au/validate/task/169828524	Valid		system	Tile_010-015-000_0-000.jpg		2021-04-06 15:32:55	2021-04-06 17:45:11		NO		IN FOCUS
169828482	https://volunteer.ala.org.au/validate/task/169828482	Valid		system	Tile_009-033-000_0-000.jpg		2021-04-06 20:02:26	2021-04-06 20:02:26		NO		IN FOCUS
169828482	https://volunteer.ala.org.au/validate/task/169828482	Valid		system	Tile_009-033-000_0-000.jpg		2021-04-06 17:19:03	2021-04-06 20:02:26		NO		IN FOCUS
169828482	https://volunteer.ala.org.au/validate/task/169828482	Valid		system	Tile_009-033-000_0-000.jpg			2021-04-06 20:02:26		NO		IN FOCUS
169828482	https://volunteer.ala.org.au/validate/task/169828482	Valid		system	Tile_009-033-000_0-000.jpg		2021-04-06 15:02:27	2021-04-06 20:02:26		NO		IN FOCUS
169828483	https://volunteer.ala.org.au/validate/task/169828483	Valid		system	Tile_009-034-000_0-000.jpg		2021-04-06 20:02:46	2021-04-06 20:02:46		NO		IN FOCUS
169828483	https://volunteer.ala.org.au/validate/task/169828483	Valid		system	Tile_009-034-000_0-000.jpg			2021-04-06 20:02:46		NO		IN FOCUS
169828483	https://volunteer.ala.org.au/validate/task/169828483	Valid		system	Tile_009-034-000_0-000.jpg		2021-04-06 17:19:17	2021-04-06 20:02:46		NO		IN FOCUS
169828483	https://volunteer.ala.org.au/validate/task/169828483	Valid		system	Tile_009-034-000_0-000.jpg		2021-04-06 15:02:39	2021-04-06 20:02:46		NO		IN FOCUS
169828484	https://volunteer.ala.org.au/validate/task/169828484	Valid		system	Tile_009-035-000_0-000.jpg		2021-04-06 17:19:30	2021-04-06 20:03:03		NO		IN FOCUS
169828484	https://volunteer.ala.org.au/validate/task/169828484	Valid		system	Tile_009-035-000_0-000.jpg		2021-04-06 20:03:03	2021-04-06 20:03:03		NO		IN FOCUS
169828484	https://volunteer.ala.org.au/validate/task/169828484	Valid		system	Tile_009-035-000_0-000.jpg			2021-04-06 20:03:03		NO		IN FOCUS
169828484	https://volunteer.ala.org.au/validate/task/169828484	Valid		system	Tile_009-035-000_0-000.jpg		2021-04-06 15:02:51	2021-04-06 20:03:03		NO		IN FOCUS
169828487	https://volunteer.ala.org.au/validate/task/169828487	Valid		system	Tile_009-038-000_0-000.jpg			2021-04-06 20:09:20		NO		IN FOCUS
169828487	https://volunteer.ala.org.au/validate/task/169828487	Valid		system	Tile_009-038-000_0-000.jpg		2021-04-06 15:03:55	2021-04-06 20:09:20		NO		IN FOCUS
169828487	https://volunteer.ala.org.au/validate/task/169828487	Valid		system	Tile_009-038-000_0-000.jpg		2021-04-06 20:09:20	2021-04-06 20:09:20		NO		IN FOCUS
169828487	https://volunteer.ala.org.au/validate/task/169828487	Valid		system	Tile_009-038-000_0-000.jpg		2021-04-06 17:20:41	2021-04-06 20:09:20		NO		IN FOCUS
169828488	https://volunteer.ala.org.au/validate/task/169828488	Valid		system	Tile_009-039-000_0-000.jpg			2021-04-06 20:09:47		NO		IN FOCUS
169828488	https://volunteer.ala.org.au/validate/task/169828488	Valid		system	Tile_009-039-000_0-000.jpg		2021-04-06 20:09:46	2021-04-06 20:09:47		NO		IN FOCUS
169828488	https://volunteer.ala.org.au/validate/task/169828488	Valid		system	Tile_009-039-000_0-000.jpg		2021-04-06 17:20:52	2021-04-06 20:09:47		NO		IN FOCUS
169828488	https://volunteer.ala.org.au/validate/task/169828488	Valid		system	Tile_009-039-000_0-000.jpg		2021-04-06 15:04:08	2021-04-06 20:09:47		NO		IN FOCUS
169828490	https://volunteer.ala.org.au/validate/task/169828490	Valid		system	Tile_009-041-000_0-000.jpg			2021-04-06 20:21:05		NO		IN FOCUS
169828490	https://volunteer.ala.org.au/validate/task/169828490	Valid		system	Tile_009-041-000_0-000.jpg		2021-04-06 17:21:21	2021-04-06 20:21:05		NO		IN FOCUS
169828490	https://volunteer.ala.org.au/validate/task/169828490	Valid		system	Tile_009-041-000_0-000.jpg		2021-04-06 15:04:33	2021-04-06 20:21:05		NO		IN FOCUS
169828490	https://volunteer.ala.org.au/validate/task/169828490	Valid		system	Tile_009-041-000_0-000.jpg		2021-04-06 20:21:05	2021-04-06 20:21:05		NO		IN FOCUS
169828494	https://volunteer.ala.org.au/validate/task/169828494	Valid		system	Tile_009-045-000_0-000.jpg		2021-04-06 20:22:47	2021-04-06 20:22:47		NO		IN FOCUS
169828494	https://volunteer.ala.org.au/validate/task/169828494	Valid		system	Tile_009-045-000_0-000.jpg		2021-04-06 15:05:21	2021-04-06 20:22:47		NO		IN FOCUS
169828494	https://volunteer.ala.org.au/validate/task/169828494	Valid		system	Tile_009-045-000_0-000.jpg			2021-04-06 20:22:47		NO		IN FOCUS
169828494	https://volunteer.ala.org.au/validate/task/169828494	Valid		system	Tile_009-045-000_0-000.jpg		2021-04-06 17:26:51	2021-04-06 20:22:47		NO		IN FOCUS
169828496	https://volunteer.ala.org.au/validate/task/169828496	Valid		system	Tile_009-047-000_0-000.jpg			2021-04-06 20:22:50		NO		IN FOCUS
169828496	https://volunteer.ala.org.au/validate/task/169828496	Valid		system	Tile_009-047-000_0-000.jpg		2021-04-06 20:22:50	2021-04-06 20:22:50		NO		IN FOCUS
169828496	https://volunteer.ala.org.au/validate/task/169828496	Valid		system	Tile_009-047-000_0-000.jpg		2021-04-06 15:05:46	2021-04-06 20:22:50		NO		IN FOCUS
169828496	https://volunteer.ala.org.au/validate/task/169828496	Valid		system	Tile_009-047-000_0-000.jpg		2021-04-06 17:27:10	2021-04-06 20:22:50		NO		IN FOCUS
169828497	https://volunteer.ala.org.au/validate/task/169828497	Valid		system	Tile_009-048-000_0-000.jpg		2021-04-06 17:27:27	2021-04-06 20:23:09		NO		IN FOCUS
169828497	https://volunteer.ala.org.au/validate/task/169828497	Valid		system	Tile_009-048-000_0-000.jpg		2021-04-06 20:23:09	2021-04-06 20:23:09		NO		IN FOCUS
169828497	https://volunteer.ala.org.au/validate/task/169828497	Valid		system	Tile_009-048-000_0-000.jpg			2021-04-06 20:23:09		NO		IN FOCUS
169828497	https://volunteer.ala.org.au/validate/task/169828497	Valid		system	Tile_009-048-000_0-000.jpg		2021-04-06 15:05:58	2021-04-06 20:23:09		NO		IN FOCUS
169828502	https://volunteer.ala.org.au/validate/task/169828502	Valid		system	Tile_009-053-000_0-000.jpg		2021-04-06 15:07:05	2021-04-06 20:24:16		NO		IN FOCUS
169828502	https://volunteer.ala.org.au/validate/task/169828502	Valid		system	Tile_009-053-000_0-000.jpg		2021-04-06 15:27:34	2021-04-06 20:24:16	1	YES	EDGE	IN FOCUS		Fungal spores
169828502	https://volunteer.ala.org.au/validate/task/169828502	Valid		system	Tile_009-053-000_0-000.jpg		2021-04-06 20:24:15	2021-04-06 20:24:16		NO		IN FOCUS
169828502	https://volunteer.ala.org.au/validate/task/169828502	Valid		system	Tile_009-053-000_0-000.jpg			2021-04-06 20:24:16		NO		IN FOCUS
169828502	https://volunteer.ala.org.au/validate/task/169828502	Valid		system	Tile_009-053-000_0-000.jpg		2021-04-06 17:29:16	2021-04-06 20:24:16		NO		IN FOCUS
169828506	https://volunteer.ala.org.au/validate/task/169828506	Valid		system	Tile_009-057-000_0-000.jpg		2021-04-06 20:24:48	2021-04-06 20:24:50		NO		IN FOCUS
169828506	https://volunteer.ala.org.au/validate/task/169828506	Valid		system	Tile_009-057-000_0-000.jpg		2021-04-06 15:09:21	2021-04-06 20:24:50		NO		IN FOCUS
169828506	https://volunteer.ala.org.au/validate/task/169828506	Valid		system	Tile_009-057-000_0-000.jpg			2021-04-06 20:24:50		NO		IN FOCUS
169828506	https://volunteer.ala.org.au/validate/task/169828506	Valid		system	Tile_009-057-000_0-000.jpg		2021-04-06 17:35:14	2021-04-06 20:24:50		NO		IN FOCUS
169828511	https://volunteer.ala.org.au/validate/task/169828511	Valid		system	Tile_010-002-000_0-000.jpg		2021-04-06 15:10:28	2021-04-06 20:25:51		NO		IN FOCUS
169828511	https://volunteer.ala.org.au/validate/task/169828511	Valid		system	Tile_010-002-000_0-000.jpg		2021-04-06 17:42:04	2021-04-06 20:25:51		NO		IN FOCUS
169828511	https://volunteer.ala.org.au/validate/task/169828511	Valid		system	Tile_010-002-000_0-000.jpg			2021-04-06 20:25:51		NO		IN FOCUS
169828511	https://volunteer.ala.org.au/validate/task/169828511	Valid		system	Tile_010-002-000_0-000.jpg		2021-04-06 20:25:50	2021-04-06 20:25:51		NO		IN FOCUS
169828512	https://volunteer.ala.org.au/validate/task/169828512	Valid		system	Tile_010-003-000_0-000.jpg		2021-04-06 20:26:41	2021-04-06 20:26:42		NO		IN FOCUS
169828512	https://volunteer.ala.org.au/validate/task/169828512	Valid		system	Tile_010-003-000_0-000.jpg			2021-04-06 20:26:42		NO		IN FOCUS
169828512	https://volunteer.ala.org.au/validate/task/169828512	Valid		system	Tile_010-003-000_0-000.jpg		2021-04-06 17:42:18	2021-04-06 20:26:42		NO		IN FOCUS
169828512	https://volunteer.ala.org.au/validate/task/169828512	Valid		system	Tile_010-003-000_0-000.jpg		2021-04-06 15:10:41	2021-04-06 20:26:42		NO		IN FOCUS
169828513	https://volunteer.ala.org.au/validate/task/169828513	Valid		system	Tile_010-004-000_0-000.jpg			2021-04-06 20:26:52		NO		IN FOCUS
169828513	https://volunteer.ala.org.au/validate/task/169828513	Valid		system	Tile_010-004-000_0-000.jpg		2021-04-06 20:26:52	2021-04-06 20:26:52		NO		IN FOCUS
169828513	https://volunteer.ala.org.au/validate/task/169828513	Valid		system	Tile_010-004-000_0-000.jpg		2021-04-06 15:10:54	2021-04-06 20:26:52		NO		IN FOCUS
169828513	https://volunteer.ala.org.au/validate/task/169828513	Valid		system	Tile_010-004-000_0-000.jpg		2021-04-06 17:42:33	2021-04-06 20:26:52		NO		IN FOCUS
169828514	https://volunteer.ala.org.au/validate/task/169828514	Valid		system	Tile_010-005-000_0-000.jpg		2021-04-06 15:11:07	2021-04-06 20:27:04		NO		IN FOCUS
169828514	https://volunteer.ala.org.au/validate/task/169828514	Valid		system	Tile_010-005-000_0-000.jpg		2021-04-06 17:42:44	2021-04-06 20:27:04		NO		IN FOCUS
169828514	https://volunteer.ala.org.au/validate/task/169828514	Valid		system	Tile_010-005-000_0-000.jpg		2021-04-06 20:27:04	2021-04-06 20:27:04		NO		IN FOCUS
169828514	https://volunteer.ala.org.au/validate/task/169828514	Valid		system	Tile_010-005-000_0-000.jpg			2021-04-06 20:27:04		NO		IN FOCUS
169828515	https://volunteer.ala.org.au/validate/task/169828515	Valid		system	Tile_010-006-000_0-000.jpg		2021-04-06 15:11:24	2021-04-06 20:27:16		NO		IN FOCUS
169828515	https://volunteer.ala.org.au/validate/task/169828515	Valid		system	Tile_010-006-000_0-000.jpg		2021-04-06 17:42:55	2021-04-06 20:27:16		NO		IN FOCUS
169828515	https://volunteer.ala.org.au/validate/task/169828515	Valid		system	Tile_010-006-000_0-000.jpg		2021-04-06 20:27:16	2021-04-06 20:27:16		NO		IN FOCUS
169828515	https://volunteer.ala.org.au/validate/task/169828515	Valid		system	Tile_010-006-000_0-000.jpg			2021-04-06 20:27:16		NO		IN FOCUS
169828516	https://volunteer.ala.org.au/validate/task/169828516	Valid		system	Tile_010-007-000_0-000.jpg		2021-04-06 15:11:37	2021-04-06 20:27:28		NO		IN FOCUS
169828516	https://volunteer.ala.org.au/validate/task/169828516	Valid		system	Tile_010-007-000_0-000.jpg		2021-04-06 20:27:27	2021-04-06 20:27:28		NO		IN FOCUS
169828516	https://volunteer.ala.org.au/validate/task/169828516	Valid		system	Tile_010-007-000_0-000.jpg		2021-04-06 17:43:08	2021-04-06 20:27:28		NO		IN FOCUS
169828516	https://volunteer.ala.org.au/validate/task/169828516	Valid		system	Tile_010-007-000_0-000.jpg			2021-04-06 20:27:28		NO		IN FOCUS
169828517	https://volunteer.ala.org.au/validate/task/169828517	Valid		system	Tile_010-008-000_0-000.jpg			2021-04-06 20:27:40		NO		IN FOCUS
169828517	https://volunteer.ala.org.au/validate/task/169828517	Valid		system	Tile_010-008-000_0-000.jpg		2021-04-06 20:27:39	2021-04-06 20:27:40		NO		IN FOCUS
169828517	https://volunteer.ala.org.au/validate/task/169828517	Valid		system	Tile_010-008-000_0-000.jpg		2021-04-06 17:43:25	2021-04-06 20:27:40		NO		IN FOCUS
169828517	https://volunteer.ala.org.au/validate/task/169828517	Valid		system	Tile_010-008-000_0-000.jpg		2021-04-06 15:11:50	2021-04-06 20:27:40		NO		IN FOCUS
169828520	https://volunteer.ala.org.au/validate/task/169828520	Valid		system	Tile_010-011-000_0-000.jpg		2021-04-06 17:44:02	2021-04-06 20:29:03		NO		IN FOCUS
169828520	https://volunteer.ala.org.au/validate/task/169828520	Valid		system	Tile_010-011-000_0-000.jpg		2021-04-06 15:12:28	2021-04-06 20:29:03		NO		IN FOCUS
169828520	https://volunteer.ala.org.au/validate/task/169828520	Valid		system	Tile_010-011-000_0-000.jpg			2021-04-06 20:29:03		NO		IN FOCUS
169828520	https://volunteer.ala.org.au/validate/task/169828520	Valid		system	Tile_010-011-000_0-000.jpg		2021-04-06 20:29:02	2021-04-06 20:29:03		NO		IN FOCUS
169828522	https://volunteer.ala.org.au/validate/task/169828522	Valid		system	Tile_010-013-000_0-000.jpg		2021-04-06 20:29:20	2021-04-06 20:29:20		NO		IN FOCUS
169828522	https://volunteer.ala.org.au/validate/task/169828522	Valid		system	Tile_010-013-000_0-000.jpg		2021-04-06 15:12:53	2021-04-06 20:29:20		NO		IN FOCUS
169828522	https://volunteer.ala.org.au/validate/task/169828522	Valid		system	Tile_010-013-000_0-000.jpg		2021-04-06 17:44:46	2021-04-06 20:29:20		NO		IN FOCUS
169828522	https://volunteer.ala.org.au/validate/task/169828522	Valid		system	Tile_010-013-000_0-000.jpg			2021-04-06 20:29:20		NO		IN FOCUS
169828525	https://volunteer.ala.org.au/validate/task/169828525	Valid		system	Tile_010-016-000_0-000.jpg			2021-04-06 20:29:36		NO		IN FOCUS
169828525	https://volunteer.ala.org.au/validate/task/169828525	Valid		system	Tile_010-016-000_0-000.jpg		2021-04-06 15:13:28	2021-04-06 20:29:36		NO		IN FOCUS
169828525	https://volunteer.ala.org.au/validate/task/169828525	Valid		system	Tile_010-016-000_0-000.jpg		2021-04-06 20:29:35	2021-04-06 20:29:36		NO		IN FOCUS
169828525	https://volunteer.ala.org.au/validate/task/169828525	Valid		system	Tile_010-016-000_0-000.jpg		2021-04-06 17:45:23	2021-04-06 20:29:36		NO		IN FOCUS
169828526	https://volunteer.ala.org.au/validate/task/169828526	Valid		system	Tile_010-017-000_0-000.jpg			2021-04-06 20:29:48		NO		IN FOCUS
169828526	https://volunteer.ala.org.au/validate/task/169828526	Valid		system	Tile_010-017-000_0-000.jpg		2021-04-06 17:45:37	2021-04-06 20:29:48		NO		IN FOCUS
169828526	https://volunteer.ala.org.au/validate/task/169828526	Valid		system	Tile_010-017-000_0-000.jpg		2021-04-06 15:13:42	2021-04-06 20:29:48		NO		IN FOCUS
169828526	https://volunteer.ala.org.au/validate/task/169828526	Valid		system	Tile_010-017-000_0-000.jpg		2021-04-06 20:29:48	2021-04-06 20:29:48		NO		IN FOCUS
169828527	https://volunteer.ala.org.au/validate/task/169828527	Valid		system	Tile_010-018-000_0-000.jpg		2021-04-06 15:13:53	2021-04-06 20:30:31		NO		IN FOCUS
169828527	https://volunteer.ala.org.au/validate/task/169828527	Valid		system	Tile_010-018-000_0-000.jpg		2021-04-06 17:45:48	2021-04-06 20:30:31		NO		IN FOCUS
169828527	https://volunteer.ala.org.au/validate/task/169828527	Valid		system	Tile_010-018-000_0-000.jpg			2021-04-06 20:30:31		NO		IN FOCUS
169828527	https://volunteer.ala.org.au/validate/task/169828527	Valid		system	Tile_010-018-000_0-000.jpg		2021-04-06 20:30:31	2021-04-06 20:30:31		NO		IN FOCUS
169828528	https://volunteer.ala.org.au/validate/task/169828528	Valid		system	Tile_010-019-000_0-000.jpg		2021-04-06 17:46:01	2021-04-06 20:30:51		NO		IN FOCUS
169828528	https://volunteer.ala.org.au/validate/task/169828528	Valid		system	Tile_010-019-000_0-000.jpg		2021-04-06 20:30:50	2021-04-06 20:30:51		NO		IN FOCUS
169828528	https://volunteer.ala.org.au/validate/task/169828528	Valid		system	Tile_010-019-000_0-000.jpg		2021-04-06 15:14:05	2021-04-06 20:30:51		NO		IN FOCUS
169828528	https://volunteer.ala.org.au/validate/task/169828528	Valid		system	Tile_010-019-000_0-000.jpg			2021-04-06 20:30:51		NO		IN FOCUS
169828531	https://volunteer.ala.org.au/validate/task/169828531	Valid		system	Tile_010-022-000_0-000.jpg		2021-04-06 15:34:40	2021-04-06 20:31:53		NO		IN FOCUS
169828531	https://volunteer.ala.org.au/validate/task/169828531	Valid		system	Tile_010-022-000_0-000.jpg			2021-04-06 20:31:53		NO		IN FOCUS
169828531	https://volunteer.ala.org.au/validate/task/169828531	Valid		system	Tile_010-022-000_0-000.jpg		2021-04-06 20:31:52	2021-04-06 20:31:53		NO		IN FOCUS
169828531	https://volunteer.ala.org.au/validate/task/169828531	Valid		system	Tile_010-022-000_0-000.jpg		2021-04-06 15:14:43	2021-04-06 20:31:53		NO		IN FOCUS
169828532	https://volunteer.ala.org.au/validate/task/169828532	Valid		system	Tile_010-023-000_0-000.jpg		2021-04-06 20:32:04	2021-04-06 20:32:04		NO		IN FOCUS
169828532	https://volunteer.ala.org.au/validate/task/169828532	Valid		system	Tile_010-023-000_0-000.jpg			2021-04-06 20:32:04		NO		IN FOCUS
169828532	https://volunteer.ala.org.au/validate/task/169828532	Valid		system	Tile_010-023-000_0-000.jpg		2021-04-06 15:35:03	2021-04-06 20:32:04		NO		IN FOCUS
169828532	https://volunteer.ala.org.au/validate/task/169828532	Valid		system	Tile_010-023-000_0-000.jpg		2021-04-06 15:14:55	2021-04-06 20:32:04		NO		IN FOCUS
169828534	https://volunteer.ala.org.au/validate/task/169828534	Valid		system	Tile_010-025-000_0-000.jpg		2021-04-06 20:32:33	2021-04-06 20:32:33		NO		IN FOCUS
169828534	https://volunteer.ala.org.au/validate/task/169828534	Valid		system	Tile_010-025-000_0-000.jpg		2021-04-06 15:15:21	2021-04-06 20:32:33		NO		IN FOCUS
169828534	https://volunteer.ala.org.au/validate/task/169828534	Valid		system	Tile_010-025-000_0-000.jpg		2021-04-06 15:35:34	2021-04-06 20:32:33		NO		IN FOCUS
169828534	https://volunteer.ala.org.au/validate/task/169828534	Valid		system	Tile_010-025-000_0-000.jpg			2021-04-06 20:32:33		NO		IN FOCUS
169828536	https://volunteer.ala.org.au/validate/task/169828536	Valid		system	Tile_010-027-000_0-000.jpg		2021-04-06 15:19:52	2021-04-06 20:33:51		NO		IN FOCUS
169828536	https://volunteer.ala.org.au/validate/task/169828536	Valid		system	Tile_010-027-000_0-000.jpg		2021-04-06 20:33:51	2021-04-06 20:33:51		NO		IN FOCUS
169828536	https://volunteer.ala.org.au/validate/task/169828536	Valid		system	Tile_010-027-000_0-000.jpg		2021-04-06 15:36:01	2021-04-06 20:33:51		NO		IN FOCUS
169828536	https://volunteer.ala.org.au/validate/task/169828536	Valid		system	Tile_010-027-000_0-000.jpg			2021-04-06 20:33:51		NO		IN FOCUS
169828539	https://volunteer.ala.org.au/validate/task/169828539	Valid		system	Tile_010-030-000_0-000.jpg		2021-04-06 20:34:35	2021-04-06 20:34:36		NO		IN FOCUS
169828539	https://volunteer.ala.org.au/validate/task/169828539	Valid		system	Tile_010-030-000_0-000.jpg		2021-04-06 15:42:25	2021-04-06 20:34:36		NO		IN FOCUS
169828539	https://volunteer.ala.org.au/validate/task/169828539	Valid		system	Tile_010-030-000_0-000.jpg		2021-04-06 15:20:35	2021-04-06 20:34:36		NO		IN FOCUS
169828539	https://volunteer.ala.org.au/validate/task/169828539	Valid		system	Tile_010-030-000_0-000.jpg			2021-04-06 20:34:36		NO		IN FOCUS
169828540	https://volunteer.ala.org.au/validate/task/169828540	Valid		system	Tile_010-031-000_0-000.jpg		2021-04-06 15:44:23	2021-04-06 20:34:51		NO		IN FOCUS
169828540	https://volunteer.ala.org.au/validate/task/169828540	Valid		system	Tile_010-031-000_0-000.jpg		2021-04-06 20:34:51	2021-04-06 20:34:51		NO		IN FOCUS
169828540	https://volunteer.ala.org.au/validate/task/169828540	Valid		system	Tile_010-031-000_0-000.jpg		2021-04-06 15:20:47	2021-04-06 20:34:51		NO		IN FOCUS
169828540	https://volunteer.ala.org.au/validate/task/169828540	Valid		system	Tile_010-031-000_0-000.jpg			2021-04-06 20:34:51		NO		IN FOCUS
169828541	https://volunteer.ala.org.au/validate/task/169828541	Valid		system	Tile_010-032-000_0-000.jpg		2021-04-06 15:44:49	2021-04-06 20:35:50		NO		IN FOCUS
169828541	https://volunteer.ala.org.au/validate/task/169828541	Valid		system	Tile_010-032-000_0-000.jpg		2021-04-06 15:20:58	2021-04-06 20:35:50		NO		IN FOCUS
169828541	https://volunteer.ala.org.au/validate/task/169828541	Valid		system	Tile_010-032-000_0-000.jpg			2021-04-06 20:35:50		NO		IN FOCUS
169828541	https://volunteer.ala.org.au/validate/task/169828541	Valid		system	Tile_010-032-000_0-000.jpg		2021-04-06 20:35:49	2021-04-06 20:35:50		NO		IN FOCUS
169828544	https://volunteer.ala.org.au/validate/task/169828544	Valid		system	Tile_010-035-000_0-000.jpg		2021-04-06 15:23:14	2021-04-06 20:36:31		NO		IN FOCUS
169828544	https://volunteer.ala.org.au/validate/task/169828544	Valid		system	Tile_010-035-000_0-000.jpg			2021-04-06 20:36:31		NO		IN FOCUS
169828544	https://volunteer.ala.org.au/validate/task/169828544	Valid		system	Tile_010-035-000_0-000.jpg		2021-04-06 20:36:31	2021-04-06 20:36:31		NO		IN FOCUS
169828544	https://volunteer.ala.org.au/validate/task/169828544	Valid		system	Tile_010-035-000_0-000.jpg		2021-04-06 15:45:35	2021-04-06 20:36:31		NO		IN FOCUS
169828545	https://volunteer.ala.org.au/validate/task/169828545	Valid		system	Tile_010-036-000_0-000.jpg		2021-04-06 15:46:57	2021-04-06 20:36:44		NO		IN FOCUS
169828545	https://volunteer.ala.org.au/validate/task/169828545	Valid		system	Tile_010-036-000_0-000.jpg		2021-04-06 15:23:29	2021-04-06 20:36:44		NO		IN FOCUS
169828545	https://volunteer.ala.org.au/validate/task/169828545	Valid		system	Tile_010-036-000_0-000.jpg			2021-04-06 20:36:44		NO		IN FOCUS
169828545	https://volunteer.ala.org.au/validate/task/169828545	Valid		system	Tile_010-036-000_0-000.jpg		2021-04-06 20:36:44	2021-04-06 20:36:44		NO		IN FOCUS
169828546	https://volunteer.ala.org.au/validate/task/169828546	Valid		system	Tile_010-037-000_0-000.jpg			2021-04-06 20:37:13		NO		IN FOCUS
169828546	https://volunteer.ala.org.au/validate/task/169828546	Valid		system	Tile_010-037-000_0-000.jpg		2021-04-06 20:37:13	2021-04-06 20:37:13		NO		IN FOCUS
169828546	https://volunteer.ala.org.au/validate/task/169828546	Valid		system	Tile_010-037-000_0-000.jpg		2021-04-06 15:47:25	2021-04-06 20:37:13		NO		IN FOCUS
169828546	https://volunteer.ala.org.au/validate/task/169828546	Valid		system	Tile_010-037-000_0-000.jpg		2021-04-06 15:23:41	2021-04-06 20:37:13		NO		IN FOCUS
169828530	https://volunteer.ala.org.au/validate/task/169828530	Valid		system	Tile_010-021-000_0-000.jpg		2021-04-06 20:31:41	2021-04-06 22:44:23		NO		IN FOCUS
169828530	https://volunteer.ala.org.au/validate/task/169828530	Valid		system	Tile_010-021-000_0-000.jpg			2021-04-06 22:44:23		NO		IN FOCUS
169828530	https://volunteer.ala.org.au/validate/task/169828530	Valid		system	Tile_010-021-000_0-000.jpg		2021-04-06 22:44:23	2021-04-06 22:44:23		NO		IN FOCUS
169828530	https://volunteer.ala.org.au/validate/task/169828530	Valid		system	Tile_010-021-000_0-000.jpg		2021-04-06 15:14:32	2021-04-06 22:44:23		NO		IN FOCUS
169828533	https://volunteer.ala.org.au/validate/task/169828533	Valid		system	Tile_010-024-000_0-000.jpg		2021-04-06 15:15:10	2021-04-06 22:45:03		NO		IN FOCUS
169828533	https://volunteer.ala.org.au/validate/task/169828533	Valid		system	Tile_010-024-000_0-000.jpg			2021-04-06 22:45:03		NO		IN FOCUS
169828533	https://volunteer.ala.org.au/validate/task/169828533	Valid		system	Tile_010-024-000_0-000.jpg		2021-04-06 22:45:03	2021-04-06 22:45:03		NO		IN FOCUS
169828533	https://volunteer.ala.org.au/validate/task/169828533	Valid		system	Tile_010-024-000_0-000.jpg		2021-04-06 20:32:19	2021-04-06 22:45:03		NO		IN FOCUS
169828535	https://volunteer.ala.org.au/validate/task/169828535	Valid		system	Tile_010-026-000_0-000.jpg		2021-04-06 15:15:34	2021-04-06 22:45:26		NO		IN FOCUS
169828535	https://volunteer.ala.org.au/validate/task/169828535	Valid		system	Tile_010-026-000_0-000.jpg			2021-04-06 22:45:26		NO		IN FOCUS
169828535	https://volunteer.ala.org.au/validate/task/169828535	Valid		system	Tile_010-026-000_0-000.jpg		2021-04-06 22:45:26	2021-04-06 22:45:26		NO		IN FOCUS
169828535	https://volunteer.ala.org.au/validate/task/169828535	Valid		system	Tile_010-026-000_0-000.jpg		2021-04-06 20:32:51	2021-04-06 22:45:26		NO		IN FOCUS
169828538	https://volunteer.ala.org.au/validate/task/169828538	Valid		system	Tile_010-029-000_0-000.jpg		2021-04-06 20:34:23	2021-04-06 22:48:13		NO		IN FOCUS
169828538	https://volunteer.ala.org.au/validate/task/169828538	Valid		system	Tile_010-029-000_0-000.jpg		2021-04-06 15:20:24	2021-04-06 22:48:13		NO		IN FOCUS
169828538	https://volunteer.ala.org.au/validate/task/169828538	Valid		system	Tile_010-029-000_0-000.jpg		2021-04-06 22:48:13	2021-04-06 22:48:13		NO		IN FOCUS
169828538	https://volunteer.ala.org.au/validate/task/169828538	Valid		system	Tile_010-029-000_0-000.jpg			2021-04-06 22:48:13		NO		IN FOCUS
169828543	https://volunteer.ala.org.au/validate/task/169828543	Valid		system	Tile_010-034-000_0-000.jpg		2021-04-06 22:50:08	2021-04-06 22:50:08		NO		IN FOCUS
169828543	https://volunteer.ala.org.au/validate/task/169828543	Valid		system	Tile_010-034-000_0-000.jpg			2021-04-06 22:50:08		NO		IN FOCUS
169828543	https://volunteer.ala.org.au/validate/task/169828543	Valid		system	Tile_010-034-000_0-000.jpg		2021-04-06 15:23:02	2021-04-06 22:50:08		NO		IN FOCUS
169828543	https://volunteer.ala.org.au/validate/task/169828543	Valid		system	Tile_010-034-000_0-000.jpg		2021-04-06 20:36:19	2021-04-06 22:50:08		NO		IN FOCUS
169828548	https://volunteer.ala.org.au/validate/task/169828548	Valid		system	Tile_010-039-000_0-000.jpg			2021-04-06 22:51:06		NO		IN FOCUS
169828548	https://volunteer.ala.org.au/validate/task/169828548	Valid		system	Tile_010-039-000_0-000.jpg		2021-04-06 22:51:06	2021-04-06 22:51:06		NO		IN FOCUS
169828548	https://volunteer.ala.org.au/validate/task/169828548	Valid		system	Tile_010-039-000_0-000.jpg		2021-04-06 20:37:47	2021-04-06 22:51:06		NO		IN FOCUS
169828548	https://volunteer.ala.org.au/validate/task/169828548	Valid		system	Tile_010-039-000_0-000.jpg		2021-04-06 16:07:35	2021-04-06 22:51:06		NO		IN FOCUS
169828549	https://volunteer.ala.org.au/validate/task/169828549	Valid		system	Tile_010-040-000_0-000.jpg		2021-04-06 20:38:33	2021-04-06 22:51:26		NO		IN FOCUS
169828549	https://volunteer.ala.org.au/validate/task/169828549	Valid		system	Tile_010-040-000_0-000.jpg		2021-04-06 16:09:01	2021-04-06 22:51:26		NO		IN FOCUS
169828549	https://volunteer.ala.org.au/validate/task/169828549	Valid		system	Tile_010-040-000_0-000.jpg			2021-04-06 22:51:26		NO		IN FOCUS
169828549	https://volunteer.ala.org.au/validate/task/169828549	Valid		system	Tile_010-040-000_0-000.jpg		2021-04-06 22:51:25	2021-04-06 22:51:26		NO		IN FOCUS
169828551	https://volunteer.ala.org.au/validate/task/169828551	Valid		system	Tile_010-042-000_0-000.jpg		2021-04-06 22:53:36	2021-04-06 22:53:36		NO		IN FOCUS
169828551	https://volunteer.ala.org.au/validate/task/169828551	Valid		system	Tile_010-042-000_0-000.jpg			2021-04-06 22:53:36		NO		IN FOCUS
169828551	https://volunteer.ala.org.au/validate/task/169828551	Valid		system	Tile_010-042-000_0-000.jpg		2021-04-06 16:11:05	2021-04-06 22:53:36		NO		IN FOCUS
169828551	https://volunteer.ala.org.au/validate/task/169828551	Valid		system	Tile_010-042-000_0-000.jpg		2021-04-06 20:39:36	2021-04-06 22:53:36		NO		IN FOCUS
169827980	https://volunteer.ala.org.au/validate/task/169827980	Valid		system	Tile_004-043-000_0-000.jpg			2021-04-07 08:27:47		NO		IN FOCUS
169827980	https://volunteer.ala.org.au/validate/task/169827980	Valid		system	Tile_004-043-000_0-000.jpg		2021-04-06 13:23:18	2021-04-07 08:27:47		NO		IN FOCUS
169827980	https://volunteer.ala.org.au/validate/task/169827980	Valid		system	Tile_004-043-000_0-000.jpg		2021-04-07 08:27:47	2021-04-07 08:27:47		NO		IN FOCUS
169827980	https://volunteer.ala.org.au/validate/task/169827980	Valid		system	Tile_004-043-000_0-000.jpg		2021-04-06 13:23:25	2021-04-07 08:27:47		NO		IN FOCUS
169827980	https://volunteer.ala.org.au/validate/task/169827980	Valid		system	Tile_004-043-000_0-000.jpg		2021-04-06 13:19:29	2021-04-07 08:27:47	1	YES	EDGE	IN FOCUS		Unknown
169828011	https://volunteer.ala.org.au/validate/task/169828011	Valid		system	Tile_005-014-000_0-000.jpg		2021-04-06 13:29:25	2021-04-07 08:28:46		NO		IN FOCUS
169828011	https://volunteer.ala.org.au/validate/task/169828011	Valid		system	Tile_005-014-000_0-000.jpg		2021-04-07 08:28:46	2021-04-07 08:28:46		NO		IN FOCUS
169828011	https://volunteer.ala.org.au/validate/task/169828011	Valid		system	Tile_005-014-000_0-000.jpg			2021-04-07 08:28:46		NO		IN FOCUS
169828011	https://volunteer.ala.org.au/validate/task/169828011	Valid		system	Tile_005-014-000_0-000.jpg		2021-04-06 13:30:02	2021-04-07 08:28:46	1	YES	EDGE	IN FOCUS		Triporate basketweave pollen (Casuarinacea)
169828011	https://volunteer.ala.org.au/validate/task/169828011	Valid		system	Tile_005-014-000_0-000.jpg		2021-04-06 13:27:21	2021-04-07 08:28:46		NO		IN FOCUS
169828043	https://volunteer.ala.org.au/validate/task/169828043	Valid		system	Tile_005-046-000_0-000.jpg		2021-04-06 13:32:16	2021-04-07 08:29:16		NO		IN FOCUS
169828043	https://volunteer.ala.org.au/validate/task/169828043	Valid		system	Tile_005-046-000_0-000.jpg		2021-04-07 08:29:15	2021-04-07 08:29:16		NO		IN FOCUS
169828043	https://volunteer.ala.org.au/validate/task/169828043	Valid		system	Tile_005-046-000_0-000.jpg			2021-04-07 08:29:16		NO		IN FOCUS
169828043	https://volunteer.ala.org.au/validate/task/169828043	Valid		system	Tile_005-046-000_0-000.jpg		2021-04-06 13:35:35	2021-04-07 08:29:16		NO		IN FOCUS
169828043	https://volunteer.ala.org.au/validate/task/169828043	Valid		system	Tile_005-046-000_0-000.jpg		2021-04-06 13:39:46	2021-04-07 08:29:16		YES	Both MIDDLE and EDGE	IN FOCUS		Unknown
169828069	https://volunteer.ala.org.au/validate/task/169828069	Valid		system	Tile_006-012-000_0-000.jpg		2021-04-06 13:40:18	2021-04-07 08:30:03		NO		IN FOCUS
169828069	https://volunteer.ala.org.au/validate/task/169828069	Valid		system	Tile_006-012-000_0-000.jpg		2021-04-06 13:45:20	2021-04-07 08:30:03		YES	MIDDLE	IN FOCUS		Fungal spores,Unknown
169828069	https://volunteer.ala.org.au/validate/task/169828069	Valid		system	Tile_006-012-000_0-000.jpg		2021-04-07 08:30:02	2021-04-07 08:30:03		NO		IN FOCUS
169828069	https://volunteer.ala.org.au/validate/task/169828069	Valid		system	Tile_006-012-000_0-000.jpg			2021-04-07 08:30:03		NO		IN FOCUS
169828069	https://volunteer.ala.org.au/validate/task/169828069	Valid		system	Tile_006-012-000_0-000.jpg		2021-04-06 13:44:03	2021-04-07 08:30:03		NO		IN FOCUS
169828099	https://volunteer.ala.org.au/validate/task/169828099	Valid		system	Tile_006-042-000_0-000.jpg		2021-04-06 13:52:57	2021-04-07 08:30:59		NO		IN FOCUS
169828099	https://volunteer.ala.org.au/validate/task/169828099	Valid		system	Tile_006-042-000_0-000.jpg		2021-04-07 08:30:58	2021-04-07 08:30:59		NO		IN FOCUS
169828099	https://volunteer.ala.org.au/validate/task/169828099	Valid		system	Tile_006-042-000_0-000.jpg			2021-04-07 08:30:59		NO		IN FOCUS
169828099	https://volunteer.ala.org.au/validate/task/169828099	Valid		system	Tile_006-042-000_0-000.jpg		2021-04-06 13:41:26	2021-04-07 08:30:59		NO		IN FOCUS
169828099	https://volunteer.ala.org.au/validate/task/169828099	Valid		system	Tile_006-042-000_0-000.jpg			2021-04-07 08:30:59				IN FOCUS
169828099	https://volunteer.ala.org.au/validate/task/169828099	Valid		system	Tile_006-042-000_0-000.jpg		2021-04-06 13:54:37	2021-04-07 08:30:59	1	YES	EDGE	IN FOCUS		Unknown
169828103	https://volunteer.ala.org.au/validate/task/169828103	Valid		system	Tile_006-046-000_0-000.jpg		2021-04-06 13:57:46	2021-04-07 08:31:22	1	YES	MIDDLE			Fungal spores
169828103	https://volunteer.ala.org.au/validate/task/169828103	Valid		system	Tile_006-046-000_0-000.jpg			2021-04-07 08:31:22		NO		IN FOCUS
169828103	https://volunteer.ala.org.au/validate/task/169828103	Valid		system	Tile_006-046-000_0-000.jpg			2021-04-07 08:31:22				IN FOCUS
169828103	https://volunteer.ala.org.au/validate/task/169828103	Valid		system	Tile_006-046-000_0-000.jpg		2021-04-07 08:31:22	2021-04-07 08:31:22		NO		IN FOCUS
169828103	https://volunteer.ala.org.au/validate/task/169828103	Valid		system	Tile_006-046-000_0-000.jpg		2021-04-06 13:57:38	2021-04-07 08:31:22		NO		IN FOCUS
169828103	https://volunteer.ala.org.au/validate/task/169828103	Valid		system	Tile_006-046-000_0-000.jpg		2021-04-06 13:42:17	2021-04-07 08:31:22		NO		IN FOCUS
169828110	https://volunteer.ala.org.au/validate/task/169828110	Valid		system	Tile_006-053-000_0-000.jpg			2021-04-07 08:31:45		NO		IN FOCUS
169828110	https://volunteer.ala.org.au/validate/task/169828110	Valid		system	Tile_006-053-000_0-000.jpg		2021-04-06 14:02:40	2021-04-07 08:31:45		NO		IN FOCUS
169828110	https://volunteer.ala.org.au/validate/task/169828110	Valid		system	Tile_006-053-000_0-000.jpg		2021-04-07 08:31:45	2021-04-07 08:31:45		NO		IN FOCUS
169828110	https://volunteer.ala.org.au/validate/task/169828110	Valid		system	Tile_006-053-000_0-000.jpg		2021-04-06 14:03:08	2021-04-07 08:31:45		YES	MIDDLE	IN FOCUS		Unknown
169828110	https://volunteer.ala.org.au/validate/task/169828110	Valid		system	Tile_006-053-000_0-000.jpg		2021-04-06 14:03:37	2021-04-07 08:31:45		NO		IN FOCUS
169827969	https://volunteer.ala.org.au/validate/task/169827969	Valid		system	Tile_004-032-000_0-000.jpg		2021-04-07 08:32:06	2021-04-07 08:32:06		NO		IN FOCUS
169827969	https://volunteer.ala.org.au/validate/task/169827969	Valid		system	Tile_004-032-000_0-000.jpg			2021-04-07 08:32:06		NO		IN FOCUS
169827969	https://volunteer.ala.org.au/validate/task/169827969	Valid		system	Tile_004-032-000_0-000.jpg		2021-04-06 13:21:33	2021-04-07 08:32:06		NO		IN FOCUS
169827969	https://volunteer.ala.org.au/validate/task/169827969	Valid		system	Tile_004-032-000_0-000.jpg		2021-04-06 13:21:26	2021-04-07 08:32:06		NO		IN FOCUS
169827970	https://volunteer.ala.org.au/validate/task/169827970	Valid		system	Tile_004-033-000_0-000.jpg		2021-04-07 08:32:19	2021-04-07 08:32:19		NO		IN FOCUS
169827970	https://volunteer.ala.org.au/validate/task/169827970	Valid		system	Tile_004-033-000_0-000.jpg			2021-04-07 08:32:19		NO		IN FOCUS
169827970	https://volunteer.ala.org.au/validate/task/169827970	Valid		system	Tile_004-033-000_0-000.jpg		2021-04-06 13:21:26	2021-04-07 08:32:19		NO		IN FOCUS
169827970	https://volunteer.ala.org.au/validate/task/169827970	Valid		system	Tile_004-033-000_0-000.jpg		2021-04-06 13:15:49	2021-04-07 08:32:19		NO		IN FOCUS
169827976	https://volunteer.ala.org.au/validate/task/169827976	Valid		system	Tile_004-039-000_0-000.jpg		2021-04-06 13:22:29	2021-04-07 08:33:03		NO		IN FOCUS
169827976	https://volunteer.ala.org.au/validate/task/169827976	Valid		system	Tile_004-039-000_0-000.jpg		2021-04-07 08:33:02	2021-04-07 08:33:03		NO		IN FOCUS
169827976	https://volunteer.ala.org.au/validate/task/169827976	Valid		system	Tile_004-039-000_0-000.jpg		2021-04-06 13:22:36	2021-04-07 08:33:03		NO		IN FOCUS
169827976	https://volunteer.ala.org.au/validate/task/169827976	Valid		system	Tile_004-039-000_0-000.jpg			2021-04-07 08:33:03		NO		IN FOCUS
169827977	https://volunteer.ala.org.au/validate/task/169827977	Valid		system	Tile_004-040-000_0-000.jpg		2021-04-06 13:22:37	2021-04-07 08:33:17		NO		IN FOCUS
169827977	https://volunteer.ala.org.au/validate/task/169827977	Valid		system	Tile_004-040-000_0-000.jpg		2021-04-06 13:22:21	2021-04-07 08:33:17		NO		IN FOCUS
169827977	https://volunteer.ala.org.au/validate/task/169827977	Valid		system	Tile_004-040-000_0-000.jpg		2021-04-07 08:33:16	2021-04-07 08:33:17		NO		IN FOCUS
169827977	https://volunteer.ala.org.au/validate/task/169827977	Valid		system	Tile_004-040-000_0-000.jpg			2021-04-07 08:33:17		NO		IN FOCUS
169827978	https://volunteer.ala.org.au/validate/task/169827978	Valid		system	Tile_004-041-000_0-000.jpg			2021-04-07 08:33:30		NO		IN FOCUS
169827978	https://volunteer.ala.org.au/validate/task/169827978	Valid		system	Tile_004-041-000_0-000.jpg		2021-04-07 08:33:30	2021-04-07 08:33:30		NO		IN FOCUS
169827978	https://volunteer.ala.org.au/validate/task/169827978	Valid		system	Tile_004-041-000_0-000.jpg		2021-04-06 13:22:31	2021-04-07 08:33:30		NO		IN FOCUS
169827978	https://volunteer.ala.org.au/validate/task/169827978	Valid		system	Tile_004-041-000_0-000.jpg		2021-04-06 13:22:54	2021-04-07 08:33:30		NO		IN FOCUS
169827979	https://volunteer.ala.org.au/validate/task/169827979	Valid		system	Tile_004-042-000_0-000.jpg		2021-04-06 13:23:05	2021-04-07 08:33:42		NO		IN FOCUS
169827979	https://volunteer.ala.org.au/validate/task/169827979	Valid		system	Tile_004-042-000_0-000.jpg		2021-04-06 13:22:56	2021-04-07 08:33:42		NO		IN FOCUS
169827979	https://volunteer.ala.org.au/validate/task/169827979	Valid		system	Tile_004-042-000_0-000.jpg			2021-04-07 08:33:42		NO		IN FOCUS
169827979	https://volunteer.ala.org.au/validate/task/169827979	Valid		system	Tile_004-042-000_0-000.jpg		2021-04-07 08:33:42	2021-04-07 08:33:42		NO		IN FOCUS
169827985	https://volunteer.ala.org.au/validate/task/169827985	Valid		system	Tile_004-048-000_0-000.jpg		2021-04-07 08:34:25	2021-04-07 08:34:25		NO		IN FOCUS
169827985	https://volunteer.ala.org.au/validate/task/169827985	Valid		system	Tile_004-048-000_0-000.jpg			2021-04-07 08:34:25		NO		IN FOCUS
169827985	https://volunteer.ala.org.au/validate/task/169827985	Valid		system	Tile_004-048-000_0-000.jpg		2021-04-06 13:23:57	2021-04-07 08:34:25		NO		IN FOCUS
169827985	https://volunteer.ala.org.au/validate/task/169827985	Valid		system	Tile_004-048-000_0-000.jpg		2021-04-06 13:24:18	2021-04-07 08:34:25		NO		IN FOCUS
169827987	https://volunteer.ala.org.au/validate/task/169827987	Valid		system	Tile_004-050-000_0-000.jpg		2021-04-06 13:24:39	2021-04-07 08:34:40		NO		IN FOCUS
169827987	https://volunteer.ala.org.au/validate/task/169827987	Valid		system	Tile_004-050-000_0-000.jpg			2021-04-07 08:34:40		NO		IN FOCUS
169827987	https://volunteer.ala.org.au/validate/task/169827987	Valid		system	Tile_004-050-000_0-000.jpg		2021-04-06 13:24:38	2021-04-07 08:34:40		NO		IN FOCUS
169827987	https://volunteer.ala.org.au/validate/task/169827987	Valid		system	Tile_004-050-000_0-000.jpg		2021-04-07 08:34:40	2021-04-07 08:34:40		NO		IN FOCUS
169827990	https://volunteer.ala.org.au/validate/task/169827990	Valid		system	Tile_004-053-000_0-000.jpg			2021-04-07 08:34:57		NO		IN FOCUS
169827990	https://volunteer.ala.org.au/validate/task/169827990	Valid		system	Tile_004-053-000_0-000.jpg		2021-04-06 13:25:13	2021-04-07 08:34:57		NO		IN FOCUS
169827990	https://volunteer.ala.org.au/validate/task/169827990	Valid		system	Tile_004-053-000_0-000.jpg		2021-04-07 08:34:57	2021-04-07 08:34:57		NO		IN FOCUS
169827990	https://volunteer.ala.org.au/validate/task/169827990	Valid		system	Tile_004-053-000_0-000.jpg		2021-04-06 13:25:09	2021-04-07 08:34:57		NO		IN FOCUS
169827991	https://volunteer.ala.org.au/validate/task/169827991	Valid		system	Tile_004-054-000_0-000.jpg			2021-04-07 08:35:10		NO		IN FOCUS
169827991	https://volunteer.ala.org.au/validate/task/169827991	Valid		system	Tile_004-054-000_0-000.jpg		2021-04-06 13:24:04	2021-04-07 08:35:10		NO		IN FOCUS
169827991	https://volunteer.ala.org.au/validate/task/169827991	Valid		system	Tile_004-054-000_0-000.jpg		2021-04-07 08:35:10	2021-04-07 08:35:10		NO		IN FOCUS
169827991	https://volunteer.ala.org.au/validate/task/169827991	Valid		system	Tile_004-054-000_0-000.jpg		2021-04-06 13:26:04	2021-04-07 08:35:10		NO		IN FOCUS
169827994	https://volunteer.ala.org.au/validate/task/169827994	Valid		system	Tile_004-057-000_0-000.jpg		2021-04-07 08:35:24	2021-04-07 08:35:24		NO		IN FOCUS
169827994	https://volunteer.ala.org.au/validate/task/169827994	Valid		system	Tile_004-057-000_0-000.jpg		2021-04-06 13:24:43	2021-04-07 08:35:24		NO		IN FOCUS
169827994	https://volunteer.ala.org.au/validate/task/169827994	Valid		system	Tile_004-057-000_0-000.jpg			2021-04-07 08:35:24		NO		IN FOCUS
169827994	https://volunteer.ala.org.au/validate/task/169827994	Valid		system	Tile_004-057-000_0-000.jpg		2021-04-06 13:26:22	2021-04-07 08:35:24		NO		IN FOCUS
169827999	https://volunteer.ala.org.au/validate/task/169827999	Valid		system	Tile_005-002-000_0-000.jpg		2021-04-06 13:27:01	2021-04-07 08:35:56		NO		IN FOCUS
169827999	https://volunteer.ala.org.au/validate/task/169827999	Valid		system	Tile_005-002-000_0-000.jpg			2021-04-07 08:35:56		NO		IN FOCUS
169827999	https://volunteer.ala.org.au/validate/task/169827999	Valid		system	Tile_005-002-000_0-000.jpg		2021-04-07 08:35:56	2021-04-07 08:35:56		NO		IN FOCUS
169827999	https://volunteer.ala.org.au/validate/task/169827999	Valid		system	Tile_005-002-000_0-000.jpg		2021-04-06 13:28:33	2021-04-07 08:35:56		NO		IN FOCUS
169828010	https://volunteer.ala.org.au/validate/task/169828010	Valid		system	Tile_005-013-000_0-000.jpg		2021-04-07 08:36:22	2021-04-07 08:36:22		NO		IN FOCUS
169828010	https://volunteer.ala.org.au/validate/task/169828010	Valid		system	Tile_005-013-000_0-000.jpg			2021-04-07 08:36:22		NO		IN FOCUS
169828010	https://volunteer.ala.org.au/validate/task/169828010	Valid		system	Tile_005-013-000_0-000.jpg		2021-04-06 13:27:10	2021-04-07 08:36:22		NO		IN FOCUS
169828010	https://volunteer.ala.org.au/validate/task/169828010	Valid		system	Tile_005-013-000_0-000.jpg		2021-04-06 13:29:13	2021-04-07 08:36:22		NO		IN FOCUS
169828013	https://volunteer.ala.org.au/validate/task/169828013	Valid		system	Tile_005-016-000_0-000.jpg		2021-04-07 08:36:33	2021-04-07 08:36:34		NO		IN FOCUS
169828013	https://volunteer.ala.org.au/validate/task/169828013	Valid		system	Tile_005-016-000_0-000.jpg			2021-04-07 08:36:34		NO		IN FOCUS
169828013	https://volunteer.ala.org.au/validate/task/169828013	Valid		system	Tile_005-016-000_0-000.jpg		2021-04-06 13:29:50	2021-04-07 08:36:34		NO		IN FOCUS
169828013	https://volunteer.ala.org.au/validate/task/169828013	Valid		system	Tile_005-016-000_0-000.jpg		2021-04-06 13:27:40	2021-04-07 08:36:34		NO		IN FOCUS
169828024	https://volunteer.ala.org.au/validate/task/169828024	Valid		system	Tile_005-027-000_0-000.jpg		2021-04-06 13:32:06	2021-04-07 08:36:47		NO		IN FOCUS
169828024	https://volunteer.ala.org.au/validate/task/169828024	Valid		system	Tile_005-027-000_0-000.jpg			2021-04-07 08:36:47		NO		IN FOCUS
169828024	https://volunteer.ala.org.au/validate/task/169828024	Valid		system	Tile_005-027-000_0-000.jpg		2021-04-07 08:36:47	2021-04-07 08:36:47		NO		IN FOCUS
169828024	https://volunteer.ala.org.au/validate/task/169828024	Valid		system	Tile_005-027-000_0-000.jpg		2021-04-06 13:33:22	2021-04-07 08:36:47		NO		IN FOCUS
169828031	https://volunteer.ala.org.au/validate/task/169828031	Valid		system	Tile_005-034-000_0-000.jpg			2021-04-07 08:37:00		NO		IN FOCUS
169828031	https://volunteer.ala.org.au/validate/task/169828031	Valid		system	Tile_005-034-000_0-000.jpg		2021-04-07 08:36:59	2021-04-07 08:37:00		NO		IN FOCUS
169828031	https://volunteer.ala.org.au/validate/task/169828031	Valid		system	Tile_005-034-000_0-000.jpg		2021-04-06 13:30:28	2021-04-07 08:37:00		NO		IN FOCUS
169828031	https://volunteer.ala.org.au/validate/task/169828031	Valid		system	Tile_005-034-000_0-000.jpg		2021-04-06 13:33:15	2021-04-07 08:37:00		NO		IN FOCUS
169828038	https://volunteer.ala.org.au/validate/task/169828038	Valid		system	Tile_005-041-000_0-000.jpg		2021-04-06 13:34:44	2021-04-07 08:37:11		NO		IN FOCUS
169828038	https://volunteer.ala.org.au/validate/task/169828038	Valid		system	Tile_005-041-000_0-000.jpg			2021-04-07 08:37:11		NO		IN FOCUS
169828038	https://volunteer.ala.org.au/validate/task/169828038	Valid		system	Tile_005-041-000_0-000.jpg		2021-04-06 13:31:33	2021-04-07 08:37:11		NO		IN FOCUS
169828038	https://volunteer.ala.org.au/validate/task/169828038	Valid		system	Tile_005-041-000_0-000.jpg		2021-04-07 08:37:11	2021-04-07 08:37:11		NO		IN FOCUS
169828045	https://volunteer.ala.org.au/validate/task/169828045	Valid		system	Tile_005-048-000_0-000.jpg			2021-04-07 08:37:24		NO		IN FOCUS
169828045	https://volunteer.ala.org.au/validate/task/169828045	Valid		system	Tile_005-048-000_0-000.jpg		2021-04-06 13:37:58	2021-04-07 08:37:24		NO		IN FOCUS
169828045	https://volunteer.ala.org.au/validate/task/169828045	Valid		system	Tile_005-048-000_0-000.jpg		2021-04-07 08:37:24	2021-04-07 08:37:24		NO		IN FOCUS
169828045	https://volunteer.ala.org.au/validate/task/169828045	Valid		system	Tile_005-048-000_0-000.jpg		2021-04-06 13:36:01	2021-04-07 08:37:24		NO		IN FOCUS
169828055	https://volunteer.ala.org.au/validate/task/169828055	Valid		system	Tile_005-058-000_0-000.jpg			2021-04-07 08:37:56				IN FOCUS
169828055	https://volunteer.ala.org.au/validate/task/169828055	Valid		system	Tile_005-058-000_0-000.jpg		2021-04-06 13:33:48	2021-04-07 08:37:56		NO		IN FOCUS
169828055	https://volunteer.ala.org.au/validate/task/169828055	Valid		system	Tile_005-058-000_0-000.jpg		2021-04-06 13:41:43	2021-04-07 08:37:56		NO		IN FOCUS
169828055	https://volunteer.ala.org.au/validate/task/169828055	Valid		system	Tile_005-058-000_0-000.jpg		2021-04-07 08:37:56	2021-04-07 08:37:56		NO		IN FOCUS
169828055	https://volunteer.ala.org.au/validate/task/169828055	Valid		system	Tile_005-058-000_0-000.jpg			2021-04-07 08:37:56		NO		IN FOCUS
169828061	https://volunteer.ala.org.au/validate/task/169828061	Valid		system	Tile_006-004-000_0-000.jpg		2021-04-06 13:41:55	2021-04-07 08:38:22		NO		IN FOCUS
169828061	https://volunteer.ala.org.au/validate/task/169828061	Valid		system	Tile_006-004-000_0-000.jpg		2021-04-06 13:38:49	2021-04-07 08:38:22		NO		IN FOCUS
169828061	https://volunteer.ala.org.au/validate/task/169828061	Valid		system	Tile_006-004-000_0-000.jpg		2021-04-07 08:38:21	2021-04-07 08:38:22		NO		IN FOCUS
169828061	https://volunteer.ala.org.au/validate/task/169828061	Valid		system	Tile_006-004-000_0-000.jpg			2021-04-07 08:38:22		NO		IN FOCUS
169828061	https://volunteer.ala.org.au/validate/task/169828061	Valid		system	Tile_006-004-000_0-000.jpg			2021-04-07 08:38:22				IN FOCUS
169828064	https://volunteer.ala.org.au/validate/task/169828064	Valid		system	Tile_006-007-000_0-000.jpg			2021-04-07 08:38:43		NO		IN FOCUS
169828064	https://volunteer.ala.org.au/validate/task/169828064	Valid		system	Tile_006-007-000_0-000.jpg		2021-04-06 13:42:27	2021-04-07 08:38:43		NO		IN FOCUS
169828064	https://volunteer.ala.org.au/validate/task/169828064	Valid		system	Tile_006-007-000_0-000.jpg		2021-04-07 08:38:43	2021-04-07 08:38:43		NO		IN FOCUS
169828064	https://volunteer.ala.org.au/validate/task/169828064	Valid		system	Tile_006-007-000_0-000.jpg		2021-04-06 13:44:55	2021-04-07 08:38:43		NO		IN FOCUS
169828087	https://volunteer.ala.org.au/validate/task/169828087	Valid		system	Tile_006-030-000_0-000.jpg		2021-04-06 13:44:07	2021-04-07 08:38:55		NO		IN FOCUS
169828087	https://volunteer.ala.org.au/validate/task/169828087	Valid		system	Tile_006-030-000_0-000.jpg		2021-04-07 08:38:55	2021-04-07 08:38:55		NO		IN FOCUS
169828087	https://volunteer.ala.org.au/validate/task/169828087	Valid		system	Tile_006-030-000_0-000.jpg			2021-04-07 08:38:55				IN FOCUS
169828087	https://volunteer.ala.org.au/validate/task/169828087	Valid		system	Tile_006-030-000_0-000.jpg		2021-04-06 13:47:45	2021-04-07 08:38:55		NO		IN FOCUS
169828087	https://volunteer.ala.org.au/validate/task/169828087	Valid		system	Tile_006-030-000_0-000.jpg			2021-04-07 08:38:55		NO		IN FOCUS
169828089	https://volunteer.ala.org.au/validate/task/169828089	Valid		system	Tile_006-032-000_0-000.jpg		2021-04-07 08:39:07	2021-04-07 08:39:07		NO		IN FOCUS
169828089	https://volunteer.ala.org.au/validate/task/169828089	Valid		system	Tile_006-032-000_0-000.jpg		2021-04-06 13:44:28	2021-04-07 08:39:07		NO		IN FOCUS
169828089	https://volunteer.ala.org.au/validate/task/169828089	Valid		system	Tile_006-032-000_0-000.jpg		2021-04-06 13:48:42	2021-04-07 08:39:07		NO		IN FOCUS
169828089	https://volunteer.ala.org.au/validate/task/169828089	Valid		system	Tile_006-032-000_0-000.jpg			2021-04-07 08:39:07				IN FOCUS
169828089	https://volunteer.ala.org.au/validate/task/169828089	Valid		system	Tile_006-032-000_0-000.jpg			2021-04-07 08:39:07		NO		IN FOCUS
169828554	https://volunteer.ala.org.au/validate/task/169828554	Valid		system	Tile_010-045-000_0-000.jpg			2021-04-07 09:23:25		NO		IN FOCUS
169828554	https://volunteer.ala.org.au/validate/task/169828554	Valid		system	Tile_010-045-000_0-000.jpg		2021-04-06 16:11:41	2021-04-07 09:23:25		NO		IN FOCUS
169828554	https://volunteer.ala.org.au/validate/task/169828554	Valid		system	Tile_010-045-000_0-000.jpg		2021-04-06 20:40:39	2021-04-07 09:23:25		NO		IN FOCUS
169828554	https://volunteer.ala.org.au/validate/task/169828554	Valid		system	Tile_010-045-000_0-000.jpg		2021-04-07 09:23:24	2021-04-07 09:23:25		NO		IN FOCUS
169828555	https://volunteer.ala.org.au/validate/task/169828555	Valid		system	Tile_010-046-000_0-000.jpg			2021-04-07 09:23:36		NO		IN FOCUS
169828555	https://volunteer.ala.org.au/validate/task/169828555	Valid		system	Tile_010-046-000_0-000.jpg		2021-04-06 16:11:53	2021-04-07 09:23:36		NO		IN FOCUS
169828555	https://volunteer.ala.org.au/validate/task/169828555	Valid		system	Tile_010-046-000_0-000.jpg		2021-04-07 09:23:36	2021-04-07 09:23:36		NO		IN FOCUS
169828555	https://volunteer.ala.org.au/validate/task/169828555	Valid		system	Tile_010-046-000_0-000.jpg		2021-04-06 20:40:51	2021-04-07 09:23:36		NO		IN FOCUS
169828563	https://volunteer.ala.org.au/validate/task/169828563	Valid		system	Tile_010-054-000_0-000.jpg		2021-04-06 15:53:23	2021-04-07 11:01:52		NO		IN FOCUS
169828563	https://volunteer.ala.org.au/validate/task/169828563	Valid		system	Tile_010-054-000_0-000.jpg			2021-04-07 11:01:52		NO		IN FOCUS
169828563	https://volunteer.ala.org.au/validate/task/169828563	Valid		system	Tile_010-054-000_0-000.jpg		2021-04-06 16:13:54	2021-04-07 11:01:52		NO		IN FOCUS
169828563	https://volunteer.ala.org.au/validate/task/169828563	Valid		system	Tile_010-054-000_0-000.jpg		2021-04-07 10:36:15	2021-04-07 11:01:52		NO		IN FOCUS		Unknown
169828563	https://volunteer.ala.org.au/validate/task/169828563	Valid		system	Tile_010-054-000_0-000.jpg		2021-04-07 11:01:51	2021-04-07 11:01:52		NO		IN FOCUS
169828565	https://volunteer.ala.org.au/validate/task/169828565	Valid		system	Tile_010-056-000_0-000.jpg		2021-04-07 11:02:10	2021-04-07 11:02:11		NO		IN FOCUS
169828565	https://volunteer.ala.org.au/validate/task/169828565	Valid		system	Tile_010-056-000_0-000.jpg		2021-04-07 10:36:50	2021-04-07 11:02:11		NO		IN FOCUS		Unknown
169828565	https://volunteer.ala.org.au/validate/task/169828565	Valid		system	Tile_010-056-000_0-000.jpg			2021-04-07 11:02:11		NO		IN FOCUS
169828565	https://volunteer.ala.org.au/validate/task/169828565	Valid		system	Tile_010-056-000_0-000.jpg		2021-04-06 15:53:56	2021-04-07 11:02:11		NO		IN FOCUS
169828565	https://volunteer.ala.org.au/validate/task/169828565	Valid		system	Tile_010-056-000_0-000.jpg		2021-04-06 16:14:17	2021-04-07 11:02:11		NO		IN FOCUS
169828569	https://volunteer.ala.org.au/validate/task/169828569	Valid		system	Tile_010-060-000_0-000.jpg		2021-04-07 11:03:04	2021-04-07 11:03:04		NO		IN FOCUS
169828569	https://volunteer.ala.org.au/validate/task/169828569	Valid		system	Tile_010-060-000_0-000.jpg		2021-04-06 15:54:48	2021-04-07 11:03:04		NO		IN FOCUS
169828569	https://volunteer.ala.org.au/validate/task/169828569	Valid		system	Tile_010-060-000_0-000.jpg			2021-04-07 11:03:04		NO		IN FOCUS
169828569	https://volunteer.ala.org.au/validate/task/169828569	Valid		system	Tile_010-060-000_0-000.jpg		2021-04-06 16:15:05	2021-04-07 11:03:04		NO		IN FOCUS
169828801	https://volunteer.ala.org.au/validate/task/169828801	Valid		system	Tile_011-002-000_0-000.jpg		2021-04-06 16:15:27	2021-04-07 11:03:27		NO		IN FOCUS
169828801	https://volunteer.ala.org.au/validate/task/169828801	Valid		system	Tile_011-002-000_0-000.jpg		2021-04-07 11:03:27	2021-04-07 11:03:27		NO		IN FOCUS
169828801	https://volunteer.ala.org.au/validate/task/169828801	Valid		system	Tile_011-002-000_0-000.jpg			2021-04-07 11:03:27		NO		IN FOCUS
169828801	https://volunteer.ala.org.au/validate/task/169828801	Valid		system	Tile_011-002-000_0-000.jpg		2021-04-06 15:56:14	2021-04-07 11:03:27		NO		IN FOCUS
169828804	https://volunteer.ala.org.au/validate/task/169828804	Valid		system	Tile_011-005-000_0-000.jpg			2021-04-07 11:03:57		NO		IN FOCUS
169828804	https://volunteer.ala.org.au/validate/task/169828804	Valid		system	Tile_011-005-000_0-000.jpg		2021-04-06 16:16:00	2021-04-07 11:03:57		NO		IN FOCUS
169828804	https://volunteer.ala.org.au/validate/task/169828804	Valid		system	Tile_011-005-000_0-000.jpg		2021-04-06 15:57:13	2021-04-07 11:03:57		NO		IN FOCUS
169828804	https://volunteer.ala.org.au/validate/task/169828804	Valid		system	Tile_011-005-000_0-000.jpg		2021-04-07 11:03:56	2021-04-07 11:03:57		NO		IN FOCUS
169828809	https://volunteer.ala.org.au/validate/task/169828809	Valid		system	Tile_011-010-000_0-000.jpg			2021-04-07 11:04:41		NO		IN FOCUS
169828809	https://volunteer.ala.org.au/validate/task/169828809	Valid		system	Tile_011-010-000_0-000.jpg		2021-04-06 15:58:00	2021-04-07 11:04:41		NO		IN FOCUS
169828809	https://volunteer.ala.org.au/validate/task/169828809	Valid		system	Tile_011-010-000_0-000.jpg		2021-04-07 11:04:41	2021-04-07 11:04:41		NO		IN FOCUS
169828809	https://volunteer.ala.org.au/validate/task/169828809	Valid		system	Tile_011-010-000_0-000.jpg		2021-04-06 16:17:03	2021-04-07 11:04:41		NO		IN FOCUS
169828810	https://volunteer.ala.org.au/validate/task/169828810	Valid		system	Tile_011-011-000_0-000.jpg		2021-04-07 11:04:51	2021-04-07 11:04:52		NO		IN FOCUS
169828810	https://volunteer.ala.org.au/validate/task/169828810	Valid		system	Tile_011-011-000_0-000.jpg			2021-04-07 11:04:52		NO		IN FOCUS
169828810	https://volunteer.ala.org.au/validate/task/169828810	Valid		system	Tile_011-011-000_0-000.jpg		2021-04-07 10:07:27	2021-04-07 11:04:52		NO		IN FOCUS
169828810	https://volunteer.ala.org.au/validate/task/169828810	Valid		system	Tile_011-011-000_0-000.jpg		2021-04-06 16:17:15	2021-04-07 11:04:52		NO		IN FOCUS
169828815	https://volunteer.ala.org.au/validate/task/169828815	Valid		system	Tile_011-016-000_0-000.jpg		2021-04-06 16:20:23	2021-04-07 11:07:26		NO		IN FOCUS
169828815	https://volunteer.ala.org.au/validate/task/169828815	Valid		system	Tile_011-016-000_0-000.jpg			2021-04-07 11:07:26		NO		IN FOCUS
169828815	https://volunteer.ala.org.au/validate/task/169828815	Valid		system	Tile_011-016-000_0-000.jpg		2021-04-07 10:08:51	2021-04-07 11:07:26		NO		IN FOCUS
169828815	https://volunteer.ala.org.au/validate/task/169828815	Valid		system	Tile_011-016-000_0-000.jpg		2021-04-07 11:07:25	2021-04-07 11:07:26		NO		IN FOCUS
169828816	https://volunteer.ala.org.au/validate/task/169828816	Valid		system	Tile_011-017-000_0-000.jpg		2021-04-07 10:09:20	2021-04-07 11:07:36		NO		IN FOCUS
169828816	https://volunteer.ala.org.au/validate/task/169828816	Valid		system	Tile_011-017-000_0-000.jpg		2021-04-07 11:07:36	2021-04-07 11:07:36		NO		IN FOCUS
169828816	https://volunteer.ala.org.au/validate/task/169828816	Valid		system	Tile_011-017-000_0-000.jpg			2021-04-07 11:07:36		NO		IN FOCUS
169828816	https://volunteer.ala.org.au/validate/task/169828816	Valid		system	Tile_011-017-000_0-000.jpg		2021-04-06 16:20:34	2021-04-07 11:07:36		NO		IN FOCUS
169828817	https://volunteer.ala.org.au/validate/task/169828817	Valid		system	Tile_011-018-000_0-000.jpg			2021-04-07 11:07:46		NO		IN FOCUS
169828817	https://volunteer.ala.org.au/validate/task/169828817	Valid		system	Tile_011-018-000_0-000.jpg		2021-04-07 10:09:42	2021-04-07 11:07:46		NO		IN FOCUS
169828817	https://volunteer.ala.org.au/validate/task/169828817	Valid		system	Tile_011-018-000_0-000.jpg		2021-04-06 16:20:45	2021-04-07 11:07:46		NO		IN FOCUS
169828817	https://volunteer.ala.org.au/validate/task/169828817	Valid		system	Tile_011-018-000_0-000.jpg		2021-04-07 11:07:45	2021-04-07 11:07:46		NO		IN FOCUS
169828818	https://volunteer.ala.org.au/validate/task/169828818	Valid		system	Tile_011-019-000_0-000.jpg			2021-04-07 11:07:57		NO		IN FOCUS
169828818	https://volunteer.ala.org.au/validate/task/169828818	Valid		system	Tile_011-019-000_0-000.jpg		2021-04-07 11:07:56	2021-04-07 11:07:57		NO		IN FOCUS
169828818	https://volunteer.ala.org.au/validate/task/169828818	Valid		system	Tile_011-019-000_0-000.jpg		2021-04-07 10:10:00	2021-04-07 11:07:57		NO		IN FOCUS
169828818	https://volunteer.ala.org.au/validate/task/169828818	Valid		system	Tile_011-019-000_0-000.jpg		2021-04-06 16:20:56	2021-04-07 11:07:57		NO		IN FOCUS
169828821	https://volunteer.ala.org.au/validate/task/169828821	Valid		system	Tile_011-022-000_0-000.jpg		2021-04-06 16:21:33	2021-04-07 11:08:19		NO		IN FOCUS
169828821	https://volunteer.ala.org.au/validate/task/169828821	Valid		system	Tile_011-022-000_0-000.jpg		2021-04-07 11:08:18	2021-04-07 11:08:19		NO		IN FOCUS
169828821	https://volunteer.ala.org.au/validate/task/169828821	Valid		system	Tile_011-022-000_0-000.jpg		2021-04-07 10:10:44	2021-04-07 11:08:19		NO		IN FOCUS
169828821	https://volunteer.ala.org.au/validate/task/169828821	Valid		system	Tile_011-022-000_0-000.jpg			2021-04-07 11:08:19		NO		IN FOCUS
169828822	https://volunteer.ala.org.au/validate/task/169828822	Valid		system	Tile_011-023-000_0-000.jpg		2021-04-07 10:10:58	2021-04-07 11:08:30		NO		IN FOCUS
169828822	https://volunteer.ala.org.au/validate/task/169828822	Valid		system	Tile_011-023-000_0-000.jpg		2021-04-06 16:21:44	2021-04-07 11:08:30		NO		IN FOCUS
169828822	https://volunteer.ala.org.au/validate/task/169828822	Valid		system	Tile_011-023-000_0-000.jpg		2021-04-07 11:08:29	2021-04-07 11:08:30		NO		IN FOCUS
169828822	https://volunteer.ala.org.au/validate/task/169828822	Valid		system	Tile_011-023-000_0-000.jpg			2021-04-07 11:08:30		NO		IN FOCUS
169828826	https://volunteer.ala.org.au/validate/task/169828826	Valid		system	Tile_011-027-000_0-000.jpg			2021-04-07 11:09:03		NO		IN FOCUS
169828826	https://volunteer.ala.org.au/validate/task/169828826	Valid		system	Tile_011-027-000_0-000.jpg		2021-04-07 10:11:49	2021-04-07 11:09:03		NO		IN FOCUS
169828826	https://volunteer.ala.org.au/validate/task/169828826	Valid		system	Tile_011-027-000_0-000.jpg		2021-04-06 16:22:31	2021-04-07 11:09:03		NO		IN FOCUS
169828826	https://volunteer.ala.org.au/validate/task/169828826	Valid		system	Tile_011-027-000_0-000.jpg		2021-04-07 11:09:03	2021-04-07 11:09:03		NO		IN FOCUS
169828828	https://volunteer.ala.org.au/validate/task/169828828	Valid		system	Tile_011-029-000_0-000.jpg		2021-04-07 11:09:19	2021-04-07 11:09:19		NO		IN FOCUS
169828828	https://volunteer.ala.org.au/validate/task/169828828	Valid		system	Tile_011-029-000_0-000.jpg		2021-04-07 10:16:28	2021-04-07 11:09:19		NO		IN FOCUS
169828828	https://volunteer.ala.org.au/validate/task/169828828	Valid		system	Tile_011-029-000_0-000.jpg		2021-04-06 16:22:56	2021-04-07 11:09:19		NO		IN FOCUS
169828828	https://volunteer.ala.org.au/validate/task/169828828	Valid		system	Tile_011-029-000_0-000.jpg			2021-04-07 11:09:19		NO		IN FOCUS
169828829	https://volunteer.ala.org.au/validate/task/169828829	Valid		system	Tile_011-030-000_0-000.jpg		2021-04-06 16:23:08	2021-04-07 11:09:52		NO		IN FOCUS
169828829	https://volunteer.ala.org.au/validate/task/169828829	Valid		system	Tile_011-030-000_0-000.jpg		2021-04-07 11:09:51	2021-04-07 11:09:52		NO		IN FOCUS
169828829	https://volunteer.ala.org.au/validate/task/169828829	Valid		system	Tile_011-030-000_0-000.jpg			2021-04-07 11:09:52		NO		IN FOCUS
169828829	https://volunteer.ala.org.au/validate/task/169828829	Valid		system	Tile_011-030-000_0-000.jpg		2021-04-07 10:16:47	2021-04-07 11:09:52		NO		IN FOCUS
169828834	https://volunteer.ala.org.au/validate/task/169828834	Valid		system	Tile_011-035-000_0-000.jpg			2021-04-07 11:10:47		NO		IN FOCUS
169828834	https://volunteer.ala.org.au/validate/task/169828834	Valid		system	Tile_011-035-000_0-000.jpg		2021-04-07 10:18:26	2021-04-07 11:10:47		NO		IN FOCUS
169828834	https://volunteer.ala.org.au/validate/task/169828834	Valid		system	Tile_011-035-000_0-000.jpg		2021-04-07 11:10:45	2021-04-07 11:10:47		NO		IN FOCUS
169828834	https://volunteer.ala.org.au/validate/task/169828834	Valid		system	Tile_011-035-000_0-000.jpg		2021-04-07 08:45:29	2021-04-07 11:10:47		NO		IN FOCUS
169828835	https://volunteer.ala.org.au/validate/task/169828835	Valid		system	Tile_011-036-000_0-000.jpg		2021-04-07 10:18:51	2021-04-07 11:10:56		NO		IN FOCUS
169828835	https://volunteer.ala.org.au/validate/task/169828835	Valid		system	Tile_011-036-000_0-000.jpg			2021-04-07 11:10:56		NO		IN FOCUS
169828835	https://volunteer.ala.org.au/validate/task/169828835	Valid		system	Tile_011-036-000_0-000.jpg		2021-04-07 11:10:54	2021-04-07 11:10:56		NO		IN FOCUS
169828835	https://volunteer.ala.org.au/validate/task/169828835	Valid		system	Tile_011-036-000_0-000.jpg		2021-04-06 16:25:01	2021-04-07 11:10:56		NO		IN FOCUS
169828836	https://volunteer.ala.org.au/validate/task/169828836	Valid		system	Tile_011-037-000_0-000.jpg			2021-04-07 11:11:05		NO		IN FOCUS
169828836	https://volunteer.ala.org.au/validate/task/169828836	Valid		system	Tile_011-037-000_0-000.jpg		2021-04-07 11:11:04	2021-04-07 11:11:05		NO		IN FOCUS
169828836	https://volunteer.ala.org.au/validate/task/169828836	Valid		system	Tile_011-037-000_0-000.jpg		2021-04-06 16:25:13	2021-04-07 11:11:05		NO		IN FOCUS
169828836	https://volunteer.ala.org.au/validate/task/169828836	Valid		system	Tile_011-037-000_0-000.jpg		2021-04-07 10:19:07	2021-04-07 11:11:05		NO		IN FOCUS
169828838	https://volunteer.ala.org.au/validate/task/169828838	Valid		system	Tile_011-039-000_0-000.jpg		2021-04-07 10:19:46	2021-04-07 11:11:25		NO		IN FOCUS
169828838	https://volunteer.ala.org.au/validate/task/169828838	Valid		system	Tile_011-039-000_0-000.jpg		2021-04-06 16:25:35	2021-04-07 11:11:25		NO		IN FOCUS
169828838	https://volunteer.ala.org.au/validate/task/169828838	Valid		system	Tile_011-039-000_0-000.jpg			2021-04-07 11:11:25		NO		IN FOCUS
169828838	https://volunteer.ala.org.au/validate/task/169828838	Valid		system	Tile_011-039-000_0-000.jpg		2021-04-07 11:11:23	2021-04-07 11:11:25		NO		IN FOCUS
169828840	https://volunteer.ala.org.au/validate/task/169828840	Valid		system	Tile_011-041-000_0-000.jpg			2021-04-07 11:11:46		NO		IN FOCUS
169828840	https://volunteer.ala.org.au/validate/task/169828840	Valid		system	Tile_011-041-000_0-000.jpg		2021-04-07 10:20:18	2021-04-07 11:11:46		NO		IN FOCUS
169828840	https://volunteer.ala.org.au/validate/task/169828840	Valid		system	Tile_011-041-000_0-000.jpg		2021-04-07 11:11:45	2021-04-07 11:11:46		NO		IN FOCUS
169828840	https://volunteer.ala.org.au/validate/task/169828840	Valid		system	Tile_011-041-000_0-000.jpg		2021-04-06 16:26:15	2021-04-07 11:11:46		NO		IN FOCUS
169828847	https://volunteer.ala.org.au/validate/task/169828847	Valid		system	Tile_011-048-000_0-000.jpg		2021-04-07 11:12:56	2021-04-07 11:12:57		NO		IN FOCUS
169828847	https://volunteer.ala.org.au/validate/task/169828847	Valid		system	Tile_011-048-000_0-000.jpg		2021-04-06 16:28:37	2021-04-07 11:12:57		NO		IN FOCUS
169828847	https://volunteer.ala.org.au/validate/task/169828847	Valid		system	Tile_011-048-000_0-000.jpg			2021-04-07 11:12:57		NO		IN FOCUS
169828847	https://volunteer.ala.org.au/validate/task/169828847	Valid		system	Tile_011-048-000_0-000.jpg		2021-04-07 10:23:11	2021-04-07 11:12:57		NO		IN FOCUS
169828848	https://volunteer.ala.org.au/validate/task/169828848	Valid		system	Tile_011-049-000_0-000.jpg		2021-04-07 10:23:25	2021-04-07 11:13:06		NO		IN FOCUS
169828848	https://volunteer.ala.org.au/validate/task/169828848	Valid		system	Tile_011-049-000_0-000.jpg		2021-04-07 11:13:06	2021-04-07 11:13:06		NO		IN FOCUS
169828848	https://volunteer.ala.org.au/validate/task/169828848	Valid		system	Tile_011-049-000_0-000.jpg			2021-04-07 11:13:06		NO		IN FOCUS
169828848	https://volunteer.ala.org.au/validate/task/169828848	Valid		system	Tile_011-049-000_0-000.jpg		2021-04-06 16:28:54	2021-04-07 11:13:06		NO		IN FOCUS
169828852	https://volunteer.ala.org.au/validate/task/169828852	Valid		system	Tile_011-053-000_0-000.jpg		2021-04-07 11:13:40	2021-04-07 11:13:41		NO		IN FOCUS
169828852	https://volunteer.ala.org.au/validate/task/169828852	Valid		system	Tile_011-053-000_0-000.jpg		2021-04-07 10:27:49	2021-04-07 11:13:41		NO		IN FOCUS
169828852	https://volunteer.ala.org.au/validate/task/169828852	Valid		system	Tile_011-053-000_0-000.jpg		2021-04-06 16:29:48	2021-04-07 11:13:41		NO		IN FOCUS
169828852	https://volunteer.ala.org.au/validate/task/169828852	Valid		system	Tile_011-053-000_0-000.jpg			2021-04-07 11:13:41		NO		IN FOCUS
169828853	https://volunteer.ala.org.au/validate/task/169828853	Valid		system	Tile_011-054-000_0-000.jpg		2021-04-06 16:29:59	2021-04-07 11:13:52		NO		IN FOCUS
169828853	https://volunteer.ala.org.au/validate/task/169828853	Valid		system	Tile_011-054-000_0-000.jpg		2021-04-07 10:28:58	2021-04-07 11:13:52		NO		IN FOCUS
169828853	https://volunteer.ala.org.au/validate/task/169828853	Valid		system	Tile_011-054-000_0-000.jpg			2021-04-07 11:13:52		NO		IN FOCUS
169828853	https://volunteer.ala.org.au/validate/task/169828853	Valid		system	Tile_011-054-000_0-000.jpg		2021-04-07 11:13:50	2021-04-07 11:13:52		NO		IN FOCUS
169828861	https://volunteer.ala.org.au/validate/task/169828861	Valid		system	Tile_012-002-000_0-000.jpg		2021-04-06 16:32:02	2021-04-07 11:15:02		NO		IN FOCUS
169828861	https://volunteer.ala.org.au/validate/task/169828861	Valid		system	Tile_012-002-000_0-000.jpg		2021-04-07 10:30:29	2021-04-07 11:15:02		NO		IN FOCUS
169828861	https://volunteer.ala.org.au/validate/task/169828861	Valid		system	Tile_012-002-000_0-000.jpg		2021-04-07 11:15:02	2021-04-07 11:15:02		NO		IN FOCUS
169828861	https://volunteer.ala.org.au/validate/task/169828861	Valid		system	Tile_012-002-000_0-000.jpg			2021-04-07 11:15:02		NO		IN FOCUS
169828863	https://volunteer.ala.org.au/validate/task/169828863	Valid		system	Tile_012-004-000_0-000.jpg		2021-04-06 16:32:27	2021-04-07 11:15:27		NO		IN FOCUS
169828863	https://volunteer.ala.org.au/validate/task/169828863	Valid		system	Tile_012-004-000_0-000.jpg			2021-04-07 11:15:27		NO		IN FOCUS
169828863	https://volunteer.ala.org.au/validate/task/169828863	Valid		system	Tile_012-004-000_0-000.jpg		2021-04-07 11:15:25	2021-04-07 11:15:27		NO		IN FOCUS
169828863	https://volunteer.ala.org.au/validate/task/169828863	Valid		system	Tile_012-004-000_0-000.jpg		2021-04-07 10:31:26	2021-04-07 11:15:27		NO		IN FOCUS
169828864	https://volunteer.ala.org.au/validate/task/169828864	Valid		system	Tile_012-005-000_0-000.jpg		2021-04-07 10:31:50	2021-04-07 11:15:37		NO		IN FOCUS
169828864	https://volunteer.ala.org.au/validate/task/169828864	Valid		system	Tile_012-005-000_0-000.jpg			2021-04-07 11:15:37		NO		IN FOCUS
169828864	https://volunteer.ala.org.au/validate/task/169828864	Valid		system	Tile_012-005-000_0-000.jpg		2021-04-06 16:32:40	2021-04-07 11:15:37		NO		IN FOCUS
169828864	https://volunteer.ala.org.au/validate/task/169828864	Valid		system	Tile_012-005-000_0-000.jpg		2021-04-07 11:15:36	2021-04-07 11:15:37		NO		IN FOCUS
169828865	https://volunteer.ala.org.au/validate/task/169828865	Valid		system	Tile_012-006-000_0-000.jpg		2021-04-07 10:32:18	2021-04-07 11:15:47		NO		IN FOCUS
169828865	https://volunteer.ala.org.au/validate/task/169828865	Valid		system	Tile_012-006-000_0-000.jpg		2021-04-07 11:15:46	2021-04-07 11:15:47		NO		IN FOCUS
169828865	https://volunteer.ala.org.au/validate/task/169828865	Valid		system	Tile_012-006-000_0-000.jpg		2021-04-06 16:32:51	2021-04-07 11:15:47		NO		IN FOCUS
169828865	https://volunteer.ala.org.au/validate/task/169828865	Valid		system	Tile_012-006-000_0-000.jpg			2021-04-07 11:15:47		NO		IN FOCUS
169828866	https://volunteer.ala.org.au/validate/task/169828866	Valid		system	Tile_012-007-000_0-000.jpg		2021-04-07 10:32:37	2021-04-07 11:16:02		NO		IN FOCUS
169828866	https://volunteer.ala.org.au/validate/task/169828866	Valid		system	Tile_012-007-000_0-000.jpg			2021-04-07 11:16:02		NO		IN FOCUS
169828866	https://volunteer.ala.org.au/validate/task/169828866	Valid		system	Tile_012-007-000_0-000.jpg		2021-04-07 11:16:01	2021-04-07 11:16:02		NO		IN FOCUS
169828866	https://volunteer.ala.org.au/validate/task/169828866	Valid		system	Tile_012-007-000_0-000.jpg		2021-04-06 16:33:03	2021-04-07 11:16:02		NO		IN FOCUS
169828868	https://volunteer.ala.org.au/validate/task/169828868	Valid		system	Tile_012-009-000_0-000.jpg		2021-04-06 16:35:23	2021-04-07 11:16:19		NO		IN FOCUS
169828868	https://volunteer.ala.org.au/validate/task/169828868	Valid		system	Tile_012-009-000_0-000.jpg		2021-04-07 11:16:19	2021-04-07 11:16:19		NO		IN FOCUS
169828868	https://volunteer.ala.org.au/validate/task/169828868	Valid		system	Tile_012-009-000_0-000.jpg		2021-04-07 10:33:16	2021-04-07 11:16:19		NO		IN FOCUS
169828868	https://volunteer.ala.org.au/validate/task/169828868	Valid		system	Tile_012-009-000_0-000.jpg			2021-04-07 11:16:19		NO		IN FOCUS
169828875	https://volunteer.ala.org.au/validate/task/169828875	Valid		system	Tile_012-016-000_0-000.jpg		2021-04-07 11:17:42	2021-04-07 11:17:44		NO		IN FOCUS
169828875	https://volunteer.ala.org.au/validate/task/169828875	Valid		system	Tile_012-016-000_0-000.jpg		2021-04-07 10:38:26	2021-04-07 11:17:44		NO		IN FOCUS
169828875	https://volunteer.ala.org.au/validate/task/169828875	Valid		system	Tile_012-016-000_0-000.jpg			2021-04-07 11:17:44		NO		IN FOCUS
169828875	https://volunteer.ala.org.au/validate/task/169828875	Valid		system	Tile_012-016-000_0-000.jpg		2021-04-06 16:37:25	2021-04-07 11:17:44		NO		IN FOCUS
169828876	https://volunteer.ala.org.au/validate/task/169828876	Valid		system	Tile_012-017-000_0-000.jpg			2021-04-07 11:17:56		NO		IN FOCUS
169828876	https://volunteer.ala.org.au/validate/task/169828876	Valid		system	Tile_012-017-000_0-000.jpg		2021-04-07 11:17:56	2021-04-07 11:17:56		NO		IN FOCUS
169828876	https://volunteer.ala.org.au/validate/task/169828876	Valid		system	Tile_012-017-000_0-000.jpg		2021-04-07 10:39:22	2021-04-07 11:17:56		NO		IN FOCUS
169828876	https://volunteer.ala.org.au/validate/task/169828876	Valid		system	Tile_012-017-000_0-000.jpg		2021-04-06 16:37:37	2021-04-07 11:17:56		NO		IN FOCUS
169828877	https://volunteer.ala.org.au/validate/task/169828877	Valid		system	Tile_012-018-000_0-000.jpg		2021-04-06 16:37:48	2021-04-07 11:18:07		NO		IN FOCUS
169828877	https://volunteer.ala.org.au/validate/task/169828877	Valid		system	Tile_012-018-000_0-000.jpg		2021-04-07 11:18:05	2021-04-07 11:18:07		NO		IN FOCUS
169828877	https://volunteer.ala.org.au/validate/task/169828877	Valid		system	Tile_012-018-000_0-000.jpg		2021-04-07 10:40:19	2021-04-07 11:18:07		NO		IN FOCUS
169828877	https://volunteer.ala.org.au/validate/task/169828877	Valid		system	Tile_012-018-000_0-000.jpg			2021-04-07 11:18:07		NO		IN FOCUS
169828878	https://volunteer.ala.org.au/validate/task/169828878	Valid		system	Tile_012-019-000_0-000.jpg		2021-04-07 11:18:15	2021-04-07 11:18:16		NO		IN FOCUS
169828878	https://volunteer.ala.org.au/validate/task/169828878	Valid		system	Tile_012-019-000_0-000.jpg		2021-04-07 10:40:35	2021-04-07 11:18:16		NO		IN FOCUS
169828878	https://volunteer.ala.org.au/validate/task/169828878	Valid		system	Tile_012-019-000_0-000.jpg		2021-04-06 16:37:59	2021-04-07 11:18:16		NO		IN FOCUS
169828878	https://volunteer.ala.org.au/validate/task/169828878	Valid		system	Tile_012-019-000_0-000.jpg			2021-04-07 11:18:16		NO		IN FOCUS
169828879	https://volunteer.ala.org.au/validate/task/169828879	Valid		system	Tile_012-020-000_0-000.jpg		2021-04-07 10:40:54	2021-04-07 11:18:29		NO		IN FOCUS
169828879	https://volunteer.ala.org.au/validate/task/169828879	Valid		system	Tile_012-020-000_0-000.jpg		2021-04-06 16:38:12	2021-04-07 11:18:29		NO		IN FOCUS
169828879	https://volunteer.ala.org.au/validate/task/169828879	Valid		system	Tile_012-020-000_0-000.jpg		2021-04-07 11:18:28	2021-04-07 11:18:29		NO		IN FOCUS
169828879	https://volunteer.ala.org.au/validate/task/169828879	Valid		system	Tile_012-020-000_0-000.jpg			2021-04-07 11:18:29		NO		IN FOCUS
169828880	https://volunteer.ala.org.au/validate/task/169828880	Valid		system	Tile_012-021-000_0-000.jpg		2021-04-07 10:45:33	2021-04-07 11:18:46		NO		IN FOCUS
169828880	https://volunteer.ala.org.au/validate/task/169828880	Valid		system	Tile_012-021-000_0-000.jpg			2021-04-07 11:18:46		NO		IN FOCUS
169828880	https://volunteer.ala.org.au/validate/task/169828880	Valid		system	Tile_012-021-000_0-000.jpg		2021-04-07 11:18:46	2021-04-07 11:18:46		NO		IN FOCUS
169828880	https://volunteer.ala.org.au/validate/task/169828880	Valid		system	Tile_012-021-000_0-000.jpg		2021-04-06 16:38:26	2021-04-07 11:18:46		NO		IN FOCUS
169828881	https://volunteer.ala.org.au/validate/task/169828881	Valid		system	Tile_012-022-000_0-000.jpg			2021-04-07 11:18:56		NO		IN FOCUS
169828881	https://volunteer.ala.org.au/validate/task/169828881	Valid		system	Tile_012-022-000_0-000.jpg		2021-04-07 11:18:55	2021-04-07 11:18:56		NO		IN FOCUS
169828881	https://volunteer.ala.org.au/validate/task/169828881	Valid		system	Tile_012-022-000_0-000.jpg		2021-04-07 10:46:07	2021-04-07 11:18:56		NO		IN FOCUS
169828881	https://volunteer.ala.org.au/validate/task/169828881	Valid		system	Tile_012-022-000_0-000.jpg		2021-04-06 16:38:38	2021-04-07 11:18:56		NO		IN FOCUS
169828886	https://volunteer.ala.org.au/validate/task/169828886	Valid		system	Tile_012-027-000_0-000.jpg		2021-04-07 11:31:25	2021-04-07 11:31:25		NO		IN FOCUS
169828886	https://volunteer.ala.org.au/validate/task/169828886	Valid		system	Tile_012-027-000_0-000.jpg		2021-04-06 16:39:49	2021-04-07 11:31:25		NO		IN FOCUS
169828886	https://volunteer.ala.org.au/validate/task/169828886	Valid		system	Tile_012-027-000_0-000.jpg		2021-04-07 10:47:10	2021-04-07 11:31:25		NO		IN FOCUS
169828886	https://volunteer.ala.org.au/validate/task/169828886	Valid		system	Tile_012-027-000_0-000.jpg			2021-04-07 11:31:25		NO		IN FOCUS
169828894	https://volunteer.ala.org.au/validate/task/169828894	Valid		system	Tile_012-035-000_0-000.jpg		2021-04-07 11:32:43	2021-04-07 11:32:43		NO		IN FOCUS
169828894	https://volunteer.ala.org.au/validate/task/169828894	Valid		system	Tile_012-035-000_0-000.jpg			2021-04-07 11:32:43		NO		IN FOCUS
169828894	https://volunteer.ala.org.au/validate/task/169828894	Valid		system	Tile_012-035-000_0-000.jpg		2021-04-07 10:53:15	2021-04-07 11:32:43		NO		IN FOCUS
169828894	https://volunteer.ala.org.au/validate/task/169828894	Valid		system	Tile_012-035-000_0-000.jpg		2021-04-06 16:41:24	2021-04-07 11:32:43		NO		IN FOCUS
169828896	https://volunteer.ala.org.au/validate/task/169828896	Valid		system	Tile_012-037-000_0-000.jpg			2021-04-07 11:33:20		NO		IN FOCUS
169828896	https://volunteer.ala.org.au/validate/task/169828896	Valid		system	Tile_012-037-000_0-000.jpg		2021-04-07 11:33:19	2021-04-07 11:33:20		NO		IN FOCUS
169828896	https://volunteer.ala.org.au/validate/task/169828896	Valid		system	Tile_012-037-000_0-000.jpg		2021-04-06 16:41:48	2021-04-07 11:33:20		NO		IN FOCUS
169828896	https://volunteer.ala.org.au/validate/task/169828896	Valid		system	Tile_012-037-000_0-000.jpg		2021-04-07 10:53:45	2021-04-07 11:33:20		NO		IN FOCUS
169828904	https://volunteer.ala.org.au/validate/task/169828904	Valid		system	Tile_012-045-000_0-000.jpg			2021-04-07 11:35:22		NO		IN FOCUS
169828904	https://volunteer.ala.org.au/validate/task/169828904	Valid		system	Tile_012-045-000_0-000.jpg		2021-04-07 11:35:21	2021-04-07 11:35:22		NO		IN FOCUS
169828904	https://volunteer.ala.org.au/validate/task/169828904	Valid		system	Tile_012-045-000_0-000.jpg		2021-04-06 16:44:03	2021-04-07 11:35:22		NO		IN FOCUS
169828904	https://volunteer.ala.org.au/validate/task/169828904	Valid		system	Tile_012-045-000_0-000.jpg		2021-04-07 10:55:49	2021-04-07 11:35:22		NO		IN FOCUS
169828906	https://volunteer.ala.org.au/validate/task/169828906	Valid		system	Tile_012-047-000_0-000.jpg		2021-04-07 10:56:21	2021-04-07 11:35:54		NO		IN FOCUS
169828906	https://volunteer.ala.org.au/validate/task/169828906	Valid		system	Tile_012-047-000_0-000.jpg		2021-04-07 06:25:22	2021-04-07 11:35:54		NO		IN FOCUS
169828906	https://volunteer.ala.org.au/validate/task/169828906	Valid		system	Tile_012-047-000_0-000.jpg			2021-04-07 11:35:54		NO		IN FOCUS
169828906	https://volunteer.ala.org.au/validate/task/169828906	Valid		system	Tile_012-047-000_0-000.jpg		2021-04-07 11:35:53	2021-04-07 11:35:54		NO		IN FOCUS
169828910	https://volunteer.ala.org.au/validate/task/169828910	Valid		system	Tile_012-051-000_0-000.jpg			2021-04-07 11:36:28		NO		IN FOCUS
169828910	https://volunteer.ala.org.au/validate/task/169828910	Valid		system	Tile_012-051-000_0-000.jpg		2021-04-07 06:28:19	2021-04-07 11:36:28		NO		IN FOCUS
169828910	https://volunteer.ala.org.au/validate/task/169828910	Valid		system	Tile_012-051-000_0-000.jpg		2021-04-07 11:36:28	2021-04-07 11:36:28		NO		IN FOCUS
169828910	https://volunteer.ala.org.au/validate/task/169828910	Valid		system	Tile_012-051-000_0-000.jpg		2021-04-07 11:00:58	2021-04-07 11:36:28		NO		IN FOCUS
169828912	https://volunteer.ala.org.au/validate/task/169828912	Valid		system	Tile_012-053-000_0-000.jpg		2021-04-07 11:01:26	2021-04-07 11:36:49		NO		IN FOCUS
169828912	https://volunteer.ala.org.au/validate/task/169828912	Valid		system	Tile_012-053-000_0-000.jpg		2021-04-07 11:36:48	2021-04-07 11:36:49		NO		IN FOCUS
169828912	https://volunteer.ala.org.au/validate/task/169828912	Valid		system	Tile_012-053-000_0-000.jpg			2021-04-07 11:36:49		NO		IN FOCUS
169828912	https://volunteer.ala.org.au/validate/task/169828912	Valid		system	Tile_012-053-000_0-000.jpg		2021-04-07 06:28:45	2021-04-07 11:36:49		NO		IN FOCUS
169828913	https://volunteer.ala.org.au/validate/task/169828913	Valid		system	Tile_012-054-000_0-000.jpg			2021-04-07 11:36:58		NO		IN FOCUS
169828913	https://volunteer.ala.org.au/validate/task/169828913	Valid		system	Tile_012-054-000_0-000.jpg		2021-04-07 06:28:58	2021-04-07 11:36:58		NO		IN FOCUS
169828913	https://volunteer.ala.org.au/validate/task/169828913	Valid		system	Tile_012-054-000_0-000.jpg		2021-04-07 11:01:53	2021-04-07 11:36:58		NO		IN FOCUS
169828913	https://volunteer.ala.org.au/validate/task/169828913	Valid		system	Tile_012-054-000_0-000.jpg		2021-04-07 11:36:58	2021-04-07 11:36:58		NO		IN FOCUS
169828919	https://volunteer.ala.org.au/validate/task/169828919	Valid		system	Tile_012-060-000_0-000.jpg		2021-04-07 11:03:54	2021-04-07 11:37:46		NO		IN FOCUS
169828919	https://volunteer.ala.org.au/validate/task/169828919	Valid		system	Tile_012-060-000_0-000.jpg		2021-04-07 11:37:45	2021-04-07 11:37:46		NO		IN FOCUS
169828919	https://volunteer.ala.org.au/validate/task/169828919	Valid		system	Tile_012-060-000_0-000.jpg			2021-04-07 11:37:46		NO		IN FOCUS
169828919	https://volunteer.ala.org.au/validate/task/169828919	Valid		system	Tile_012-060-000_0-000.jpg		2021-04-07 06:30:12	2021-04-07 11:37:46		NO		IN FOCUS
169828926	https://volunteer.ala.org.au/validate/task/169828926	Valid		system	Tile_013-007-000_0-000.jpg		2021-04-07 06:31:36	2021-04-07 11:38:53		NO		IN FOCUS
169828926	https://volunteer.ala.org.au/validate/task/169828926	Valid		system	Tile_013-007-000_0-000.jpg			2021-04-07 11:38:53		NO		IN FOCUS
169828926	https://volunteer.ala.org.au/validate/task/169828926	Valid		system	Tile_013-007-000_0-000.jpg		2021-04-07 11:05:17	2021-04-07 11:38:53		NO		IN FOCUS
169828926	https://volunteer.ala.org.au/validate/task/169828926	Valid		system	Tile_013-007-000_0-000.jpg		2021-04-07 11:38:52	2021-04-07 11:38:53		NO		IN FOCUS
169828927	https://volunteer.ala.org.au/validate/task/169828927	Valid		system	Tile_013-008-000_0-000.jpg		2021-04-07 06:31:47	2021-04-07 11:39:03		NO		IN FOCUS
169828927	https://volunteer.ala.org.au/validate/task/169828927	Valid		system	Tile_013-008-000_0-000.jpg			2021-04-07 11:39:03		NO		IN FOCUS
169828927	https://volunteer.ala.org.au/validate/task/169828927	Valid		system	Tile_013-008-000_0-000.jpg		2021-04-07 11:39:03	2021-04-07 11:39:03		NO		IN FOCUS
169828927	https://volunteer.ala.org.au/validate/task/169828927	Valid		system	Tile_013-008-000_0-000.jpg		2021-04-07 11:05:33	2021-04-07 11:39:03		NO		IN FOCUS
169828928	https://volunteer.ala.org.au/validate/task/169828928	Valid		system	Tile_013-009-000_0-000.jpg		2021-04-07 11:06:06	2021-04-07 11:39:12		NO		IN FOCUS
169828928	https://volunteer.ala.org.au/validate/task/169828928	Valid		system	Tile_013-009-000_0-000.jpg		2021-04-07 11:39:11	2021-04-07 11:39:12		NO		IN FOCUS
169828928	https://volunteer.ala.org.au/validate/task/169828928	Valid		system	Tile_013-009-000_0-000.jpg		2021-04-07 06:31:59	2021-04-07 11:39:12		NO		IN FOCUS
169828928	https://volunteer.ala.org.au/validate/task/169828928	Valid		system	Tile_013-009-000_0-000.jpg			2021-04-07 11:39:12		NO		IN FOCUS
169828930	https://volunteer.ala.org.au/validate/task/169828930	Valid		system	Tile_013-011-000_0-000.jpg			2021-04-07 11:39:30		NO		IN FOCUS
169828930	https://volunteer.ala.org.au/validate/task/169828930	Valid		system	Tile_013-011-000_0-000.jpg		2021-04-07 11:08:22	2021-04-07 11:39:30		NO		IN FOCUS
169828930	https://volunteer.ala.org.au/validate/task/169828930	Valid		system	Tile_013-011-000_0-000.jpg		2021-04-07 11:39:30	2021-04-07 11:39:30		NO		IN FOCUS
169828930	https://volunteer.ala.org.au/validate/task/169828930	Valid		system	Tile_013-011-000_0-000.jpg		2021-04-07 06:32:22	2021-04-07 11:39:30		NO		IN FOCUS
169828933	https://volunteer.ala.org.au/validate/task/169828933	Valid		system	Tile_013-014-000_0-000.jpg		2021-04-07 11:09:25	2021-04-07 11:39:54		NO		IN FOCUS
169828933	https://volunteer.ala.org.au/validate/task/169828933	Valid		system	Tile_013-014-000_0-000.jpg		2021-04-07 06:33:00	2021-04-07 11:39:54		NO		IN FOCUS
169828933	https://volunteer.ala.org.au/validate/task/169828933	Valid		system	Tile_013-014-000_0-000.jpg			2021-04-07 11:39:54		NO		IN FOCUS
169828933	https://volunteer.ala.org.au/validate/task/169828933	Valid		system	Tile_013-014-000_0-000.jpg		2021-04-07 11:39:54	2021-04-07 11:39:54		NO		IN FOCUS
169828935	https://volunteer.ala.org.au/validate/task/169828935	Valid		system	Tile_013-016-000_0-000.jpg		2021-04-07 11:10:14	2021-04-07 11:40:09		NO		IN FOCUS
169828935	https://volunteer.ala.org.au/validate/task/169828935	Valid		system	Tile_013-016-000_0-000.jpg		2021-04-07 06:34:22	2021-04-07 11:40:09		NO		IN FOCUS
169828935	https://volunteer.ala.org.au/validate/task/169828935	Valid		system	Tile_013-016-000_0-000.jpg			2021-04-07 11:40:09		NO		IN FOCUS
169828935	https://volunteer.ala.org.au/validate/task/169828935	Valid		system	Tile_013-016-000_0-000.jpg		2021-04-07 11:40:08	2021-04-07 11:40:09		NO		IN FOCUS
169828936	https://volunteer.ala.org.au/validate/task/169828936	Valid		system	Tile_013-017-000_0-000.jpg		2021-04-07 06:34:38	2021-04-07 11:40:18		NO		IN FOCUS
169828936	https://volunteer.ala.org.au/validate/task/169828936	Valid		system	Tile_013-017-000_0-000.jpg		2021-04-07 11:10:30	2021-04-07 11:40:18		NO		IN FOCUS
169828936	https://volunteer.ala.org.au/validate/task/169828936	Valid		system	Tile_013-017-000_0-000.jpg			2021-04-07 11:40:18		NO		IN FOCUS
169828936	https://volunteer.ala.org.au/validate/task/169828936	Valid		system	Tile_013-017-000_0-000.jpg		2021-04-07 11:40:18	2021-04-07 11:40:18		NO		IN FOCUS
169828937	https://volunteer.ala.org.au/validate/task/169828937	Valid		system	Tile_013-018-000_0-000.jpg		2021-04-07 11:10:54	2021-04-07 11:40:29		NO		IN FOCUS
169828937	https://volunteer.ala.org.au/validate/task/169828937	Valid		system	Tile_013-018-000_0-000.jpg		2021-04-07 06:34:51	2021-04-07 11:40:29		NO		IN FOCUS
169828937	https://volunteer.ala.org.au/validate/task/169828937	Valid		system	Tile_013-018-000_0-000.jpg		2021-04-07 11:40:28	2021-04-07 11:40:29		NO		IN FOCUS
169828937	https://volunteer.ala.org.au/validate/task/169828937	Valid		system	Tile_013-018-000_0-000.jpg			2021-04-07 11:40:29		NO		IN FOCUS
169828938	https://volunteer.ala.org.au/validate/task/169828938	Valid		system	Tile_013-019-000_0-000.jpg		2021-04-07 06:35:05	2021-04-07 11:40:43		NO		IN FOCUS
169828938	https://volunteer.ala.org.au/validate/task/169828938	Valid		system	Tile_013-019-000_0-000.jpg		2021-04-07 11:11:20	2021-04-07 11:40:43		NO		IN FOCUS
169828938	https://volunteer.ala.org.au/validate/task/169828938	Valid		system	Tile_013-019-000_0-000.jpg			2021-04-07 11:40:43		NO		IN FOCUS
169828938	https://volunteer.ala.org.au/validate/task/169828938	Valid		system	Tile_013-019-000_0-000.jpg		2021-04-07 11:40:42	2021-04-07 11:40:43		NO		IN FOCUS
169828943	https://volunteer.ala.org.au/validate/task/169828943	Valid		system	Tile_013-024-000_0-000.jpg		2021-04-07 11:13:05	2021-04-07 11:42:18		NO		IN FOCUS
169828943	https://volunteer.ala.org.au/validate/task/169828943	Valid		system	Tile_013-024-000_0-000.jpg		2021-04-07 11:42:17	2021-04-07 11:42:18		NO		IN FOCUS
169828943	https://volunteer.ala.org.au/validate/task/169828943	Valid		system	Tile_013-024-000_0-000.jpg			2021-04-07 11:42:18		NO		IN FOCUS
169828943	https://volunteer.ala.org.au/validate/task/169828943	Valid		system	Tile_013-024-000_0-000.jpg		2021-04-07 06:36:06	2021-04-07 11:42:18		NO		IN FOCUS
169828946	https://volunteer.ala.org.au/validate/task/169828946	Valid		system	Tile_013-027-000_0-000.jpg			2021-04-07 11:42:48		NO		IN FOCUS
169828946	https://volunteer.ala.org.au/validate/task/169828946	Valid		system	Tile_013-027-000_0-000.jpg		2021-04-07 11:42:47	2021-04-07 11:42:48		NO		IN FOCUS
169828946	https://volunteer.ala.org.au/validate/task/169828946	Valid		system	Tile_013-027-000_0-000.jpg		2021-04-07 11:13:59	2021-04-07 11:42:48		NO		IN FOCUS
169828946	https://volunteer.ala.org.au/validate/task/169828946	Valid		system	Tile_013-027-000_0-000.jpg		2021-04-07 06:36:45	2021-04-07 11:42:48		NO		IN FOCUS
169828566	https://volunteer.ala.org.au/validate/task/169828566	Valid		system	Tile_010-057-000_0-000.jpg		2021-04-07 12:32:56	2021-04-07 12:32:56		NO		IN FOCUS
169828566	https://volunteer.ala.org.au/validate/task/169828566	Valid		system	Tile_010-057-000_0-000.jpg		2021-04-07 11:02:19	2021-04-07 12:32:56		NO		IN FOCUS
169828566	https://volunteer.ala.org.au/validate/task/169828566	Valid		system	Tile_010-057-000_0-000.jpg			2021-04-07 12:32:56		NO		IN FOCUS
169828566	https://volunteer.ala.org.au/validate/task/169828566	Valid		system	Tile_010-057-000_0-000.jpg		2021-04-06 16:14:30	2021-04-07 12:32:56		NO		IN FOCUS
[truncated: 2,280 more rows]
