# Supplementary material for: Inferring the age and environmental characteristics of fossil sites using citizen science
Source: PLoS One. 2023 Apr 17;18(4):e0284388. doi: 10.1371/journal.pone.0284388 (PMC10109468; doi:10.1371/journal.pone.0284388)
Supplement: S1 Data — (ZIP) [file pone.0284388.s004.zip › S1_Data Expedition data-all-raw/Exp8-Raw Project-169549711-DwC.xlsx]

## Sheet: All transcribed
taskID	taskURL	validationStatus		validatorID	externalIdentifier		dateTranscribed	dateValidated	individualCount	occurrenceID	occurrenceRemarks	occurrenceStatus		vernacularName
169636831	https://volunteer.ala.org.au/validate/task/169636831	Valid		system	Tile_051-001-000_0-000.jpg		2021-03-29 13:37:28	2021-03-29 13:37:28		NO		IN FOCUS
169636831	https://volunteer.ala.org.au/validate/task/169636831	Valid		system	Tile_051-001-000_0-000.jpg		2021-03-29 13:03:30	2021-03-29 13:37:28		NO		IN FOCUS
169636831	https://volunteer.ala.org.au/validate/task/169636831	Valid		system	Tile_051-001-000_0-000.jpg		2021-03-29 13:27:09	2021-03-29 13:37:28		NO		IN FOCUS
169636831	https://volunteer.ala.org.au/validate/task/169636831	Valid		system	Tile_051-001-000_0-000.jpg			2021-03-29 13:37:28		NO		IN FOCUS
169636832	https://volunteer.ala.org.au/validate/task/169636832	Valid		system	Tile_051-002-000_0-000.jpg		2021-03-29 13:37:58	2021-03-29 13:37:49		NO		IN FOCUS
169636832	https://volunteer.ala.org.au/validate/task/169636832	Valid		system	Tile_051-002-000_0-000.jpg		2021-03-29 13:03:48	2021-03-29 13:37:49		NO		IN FOCUS
169636832	https://volunteer.ala.org.au/validate/task/169636832	Valid		system	Tile_051-002-000_0-000.jpg		2021-03-29 13:27:48	2021-03-29 13:37:49		NO		IN FOCUS
169636832	https://volunteer.ala.org.au/validate/task/169636832	Valid		system	Tile_051-002-000_0-000.jpg		2021-03-29 13:37:48	2021-03-29 13:37:49		NO		IN FOCUS
169636832	https://volunteer.ala.org.au/validate/task/169636832	Valid		system	Tile_051-002-000_0-000.jpg			2021-03-29 13:37:49		NO		IN FOCUS
169636833	https://volunteer.ala.org.au/validate/task/169636833	Valid		system	Tile_051-003-000_0-000.jpg		2021-03-29 13:28:13	2021-03-29 13:38:07		NO		IN FOCUS
169636833	https://volunteer.ala.org.au/validate/task/169636833	Valid		system	Tile_051-003-000_0-000.jpg		2021-03-29 13:38:09	2021-03-29 13:38:07		NO		IN FOCUS
169636833	https://volunteer.ala.org.au/validate/task/169636833	Valid		system	Tile_051-003-000_0-000.jpg		2021-03-29 13:38:06	2021-03-29 13:38:07		NO		IN FOCUS
169636833	https://volunteer.ala.org.au/validate/task/169636833	Valid		system	Tile_051-003-000_0-000.jpg			2021-03-29 13:38:07		NO		IN FOCUS
169636833	https://volunteer.ala.org.au/validate/task/169636833	Valid		system	Tile_051-003-000_0-000.jpg		2021-03-29 13:05:12	2021-03-29 13:38:07		NO		IN FOCUS
169636834	https://volunteer.ala.org.au/validate/task/169636834	Valid		system	Tile_051-004-000_0-000.jpg		2021-03-29 13:38:20	2021-03-29 13:38:20		NO		IN FOCUS
169636834	https://volunteer.ala.org.au/validate/task/169636834	Valid		system	Tile_051-004-000_0-000.jpg		2021-03-29 13:38:20	2021-03-29 13:38:20		NO		IN FOCUS
169636834	https://volunteer.ala.org.au/validate/task/169636834	Valid		system	Tile_051-004-000_0-000.jpg			2021-03-29 13:38:20		NO		IN FOCUS
169636834	https://volunteer.ala.org.au/validate/task/169636834	Valid		system	Tile_051-004-000_0-000.jpg		2021-03-29 13:06:09	2021-03-29 13:38:20		NO		IN FOCUS
169636834	https://volunteer.ala.org.au/validate/task/169636834	Valid		system	Tile_051-004-000_0-000.jpg		2021-03-29 13:28:36	2021-03-29 13:38:20		NO		IN FOCUS
169636836	https://volunteer.ala.org.au/validate/task/169636836	Valid		system	Tile_051-006-000_0-000.jpg		2021-03-29 13:38:46	2021-03-29 13:38:46		NO		IN FOCUS
169636836	https://volunteer.ala.org.au/validate/task/169636836	Valid		system	Tile_051-006-000_0-000.jpg		2021-03-29 13:38:56	2021-03-29 13:38:46		NO		IN FOCUS
169636836	https://volunteer.ala.org.au/validate/task/169636836	Valid		system	Tile_051-006-000_0-000.jpg			2021-03-29 13:38:46		NO		IN FOCUS
169636836	https://volunteer.ala.org.au/validate/task/169636836	Valid		system	Tile_051-006-000_0-000.jpg		2021-03-29 13:29:49	2021-03-29 13:38:46		NO		IN FOCUS
169636836	https://volunteer.ala.org.au/validate/task/169636836	Valid		system	Tile_051-006-000_0-000.jpg		2021-03-29 13:09:09	2021-03-29 13:38:46		NO		IN FOCUS
169636837	https://volunteer.ala.org.au/validate/task/169636837	Valid		system	Tile_051-007-000_0-000.jpg		2021-03-29 13:30:13	2021-03-29 13:38:59		NO		IN FOCUS
169636837	https://volunteer.ala.org.au/validate/task/169636837	Valid		system	Tile_051-007-000_0-000.jpg		2021-03-29 13:09:29	2021-03-29 13:38:59		NO		IN FOCUS
169636837	https://volunteer.ala.org.au/validate/task/169636837	Valid		system	Tile_051-007-000_0-000.jpg			2021-03-29 13:38:59		NO		IN FOCUS
169636837	https://volunteer.ala.org.au/validate/task/169636837	Valid		system	Tile_051-007-000_0-000.jpg		2021-03-29 13:38:59	2021-03-29 13:38:59		NO		IN FOCUS
169636837	https://volunteer.ala.org.au/validate/task/169636837	Valid		system	Tile_051-007-000_0-000.jpg		2021-03-29 13:39:09	2021-03-29 13:38:59		NO		IN FOCUS
169636838	https://volunteer.ala.org.au/validate/task/169636838	Valid		system	Tile_051-008-000_0-000.jpg		2021-03-29 13:39:22	2021-03-29 13:39:22		NO		IN FOCUS
169636838	https://volunteer.ala.org.au/validate/task/169636838	Valid		system	Tile_051-008-000_0-000.jpg		2021-03-29 13:39:10	2021-03-29 13:39:22		NO		IN FOCUS
169636838	https://volunteer.ala.org.au/validate/task/169636838	Valid		system	Tile_051-008-000_0-000.jpg			2021-03-29 13:39:22		NO		IN FOCUS
169636838	https://volunteer.ala.org.au/validate/task/169636838	Valid		system	Tile_051-008-000_0-000.jpg		2021-03-29 13:30:29	2021-03-29 13:39:22		NO		IN FOCUS
169636840	https://volunteer.ala.org.au/validate/task/169636840	Valid		system	Tile_051-010-000_0-000.jpg		2021-03-29 13:14:22	2021-03-29 13:39:27		NO		IN FOCUS
169636840	https://volunteer.ala.org.au/validate/task/169636840	Valid		system	Tile_051-010-000_0-000.jpg		2021-03-29 13:39:27	2021-03-29 13:39:27		NO		IN FOCUS
169636840	https://volunteer.ala.org.au/validate/task/169636840	Valid		system	Tile_051-010-000_0-000.jpg			2021-03-29 13:39:27		NO		IN FOCUS
169636840	https://volunteer.ala.org.au/validate/task/169636840	Valid		system	Tile_051-010-000_0-000.jpg		2021-03-29 13:31:10	2021-03-29 13:39:27		NO		IN FOCUS
169636843	https://volunteer.ala.org.au/validate/task/169636843	Valid		system	Tile_051-013-000_0-000.jpg		2021-03-29 13:32:30	2021-03-29 13:39:49		NO		IN FOCUS
169636843	https://volunteer.ala.org.au/validate/task/169636843	Valid		system	Tile_051-013-000_0-000.jpg			2021-03-29 13:39:49		NO		IN FOCUS
169636843	https://volunteer.ala.org.au/validate/task/169636843	Valid		system	Tile_051-013-000_0-000.jpg		2021-03-29 13:39:49	2021-03-29 13:39:49		NO		IN FOCUS
169636843	https://volunteer.ala.org.au/validate/task/169636843	Valid		system	Tile_051-013-000_0-000.jpg		2021-03-29 13:21:05	2021-03-29 13:39:49		NO		IN FOCUS
169636844	https://volunteer.ala.org.au/validate/task/169636844	Valid		system	Tile_051-014-000_0-000.jpg		2021-03-29 13:39:58	2021-03-29 13:39:59		NO		IN FOCUS
169636844	https://volunteer.ala.org.au/validate/task/169636844	Valid		system	Tile_051-014-000_0-000.jpg			2021-03-29 13:39:59		NO		IN FOCUS
169636844	https://volunteer.ala.org.au/validate/task/169636844	Valid		system	Tile_051-014-000_0-000.jpg		2021-03-29 13:24:47	2021-03-29 13:39:59		NO		IN FOCUS
169636844	https://volunteer.ala.org.au/validate/task/169636844	Valid		system	Tile_051-014-000_0-000.jpg		2021-03-29 13:32:51	2021-03-29 13:39:59		NO		IN FOCUS
169636845	https://volunteer.ala.org.au/validate/task/169636845	Valid		system	Tile_051-015-000_0-000.jpg		2021-03-29 13:25:50	2021-03-29 13:40:08		NO		IN FOCUS
169636845	https://volunteer.ala.org.au/validate/task/169636845	Valid		system	Tile_051-015-000_0-000.jpg			2021-03-29 13:40:08		NO		IN FOCUS
169636845	https://volunteer.ala.org.au/validate/task/169636845	Valid		system	Tile_051-015-000_0-000.jpg		2021-03-29 13:40:08	2021-03-29 13:40:08		NO		IN FOCUS
169636845	https://volunteer.ala.org.au/validate/task/169636845	Valid		system	Tile_051-015-000_0-000.jpg		2021-03-29 13:33:14	2021-03-29 13:40:08		NO		IN FOCUS
169636846	https://volunteer.ala.org.au/validate/task/169636846	Valid		system	Tile_051-016-000_0-000.jpg			2021-03-29 13:40:18		NO		IN FOCUS
169636846	https://volunteer.ala.org.au/validate/task/169636846	Valid		system	Tile_051-016-000_0-000.jpg		2021-03-29 13:40:18	2021-03-29 13:40:18		NO		IN FOCUS
169636846	https://volunteer.ala.org.au/validate/task/169636846	Valid		system	Tile_051-016-000_0-000.jpg		2021-03-29 13:33:30	2021-03-29 13:40:18		NO		IN FOCUS
169636846	https://volunteer.ala.org.au/validate/task/169636846	Valid		system	Tile_051-016-000_0-000.jpg		2021-03-29 13:26:47	2021-03-29 13:40:18		NO		IN FOCUS
169636847	https://volunteer.ala.org.au/validate/task/169636847	Valid		system	Tile_051-017-000_0-000.jpg		2021-03-29 13:27:19	2021-03-29 13:40:27		NO		IN FOCUS
169636847	https://volunteer.ala.org.au/validate/task/169636847	Valid		system	Tile_051-017-000_0-000.jpg		2021-03-29 13:40:27	2021-03-29 13:40:27		NO		IN FOCUS
169636847	https://volunteer.ala.org.au/validate/task/169636847	Valid		system	Tile_051-017-000_0-000.jpg			2021-03-29 13:40:27		NO		IN FOCUS
169636847	https://volunteer.ala.org.au/validate/task/169636847	Valid		system	Tile_051-017-000_0-000.jpg		2021-03-29 13:34:09	2021-03-29 13:40:27		NO		IN FOCUS
169636848	https://volunteer.ala.org.au/validate/task/169636848	Valid		system	Tile_051-018-000_0-000.jpg			2021-03-29 13:40:39		NO		IN FOCUS
169636848	https://volunteer.ala.org.au/validate/task/169636848	Valid		system	Tile_051-018-000_0-000.jpg		2021-03-29 13:40:38	2021-03-29 13:40:39		NO		IN FOCUS
169636848	https://volunteer.ala.org.au/validate/task/169636848	Valid		system	Tile_051-018-000_0-000.jpg		2021-03-29 13:28:38	2021-03-29 13:40:39		NO		IN FOCUS
169636848	https://volunteer.ala.org.au/validate/task/169636848	Valid		system	Tile_051-018-000_0-000.jpg		2021-03-29 13:34:27	2021-03-29 13:40:39		NO		IN FOCUS
169636849	https://volunteer.ala.org.au/validate/task/169636849	Valid		system	Tile_051-019-000_0-000.jpg		2021-03-29 13:29:16	2021-03-29 13:40:49		NO		IN FOCUS
169636849	https://volunteer.ala.org.au/validate/task/169636849	Valid		system	Tile_051-019-000_0-000.jpg		2021-03-29 13:34:48	2021-03-29 13:40:49		NO		IN FOCUS
169636849	https://volunteer.ala.org.au/validate/task/169636849	Valid		system	Tile_051-019-000_0-000.jpg			2021-03-29 13:40:49		NO		IN FOCUS
169636849	https://volunteer.ala.org.au/validate/task/169636849	Valid		system	Tile_051-019-000_0-000.jpg		2021-03-29 13:40:48	2021-03-29 13:40:49		NO		IN FOCUS
169636850	https://volunteer.ala.org.au/validate/task/169636850	Valid		system	Tile_051-020-000_0-000.jpg		2021-03-29 13:40:58	2021-03-29 13:40:58		NO		IN FOCUS
169636850	https://volunteer.ala.org.au/validate/task/169636850	Valid		system	Tile_051-020-000_0-000.jpg			2021-03-29 13:40:58		NO		IN FOCUS
169636850	https://volunteer.ala.org.au/validate/task/169636850	Valid		system	Tile_051-020-000_0-000.jpg		2021-03-29 13:29:43	2021-03-29 13:40:58		NO		IN FOCUS
169636850	https://volunteer.ala.org.au/validate/task/169636850	Valid		system	Tile_051-020-000_0-000.jpg		2021-03-29 13:35:19	2021-03-29 13:40:58		NO		IN FOCUS
169636851	https://volunteer.ala.org.au/validate/task/169636851	Valid		system	Tile_051-021-000_0-000.jpg		2021-03-29 13:41:08	2021-03-29 13:41:08		NO		IN FOCUS
169636851	https://volunteer.ala.org.au/validate/task/169636851	Valid		system	Tile_051-021-000_0-000.jpg			2021-03-29 13:41:08		NO		IN FOCUS
169636851	https://volunteer.ala.org.au/validate/task/169636851	Valid		system	Tile_051-021-000_0-000.jpg		2021-03-29 13:30:58	2021-03-29 13:41:08		NO		IN FOCUS
169636851	https://volunteer.ala.org.au/validate/task/169636851	Valid		system	Tile_051-021-000_0-000.jpg		2021-03-29 13:35:44	2021-03-29 13:41:08		NO		IN FOCUS
169636852	https://volunteer.ala.org.au/validate/task/169636852	Valid		system	Tile_051-022-000_0-000.jpg			2021-03-29 13:41:25		NO		IN FOCUS
169636852	https://volunteer.ala.org.au/validate/task/169636852	Valid		system	Tile_051-022-000_0-000.jpg		2021-03-29 13:41:24	2021-03-29 13:41:25		NO		IN FOCUS
169636852	https://volunteer.ala.org.au/validate/task/169636852	Valid		system	Tile_051-022-000_0-000.jpg		2021-03-29 13:31:41	2021-03-29 13:41:25		NO		IN FOCUS
169636852	https://volunteer.ala.org.au/validate/task/169636852	Valid		system	Tile_051-022-000_0-000.jpg		2021-03-29 13:36:22	2021-03-29 13:41:25		NO		IN FOCUS
169636853	https://volunteer.ala.org.au/validate/task/169636853	Valid		system	Tile_051-023-000_0-000.jpg		2021-03-29 13:33:10	2021-03-29 13:41:35		NO		IN FOCUS
169636853	https://volunteer.ala.org.au/validate/task/169636853	Valid		system	Tile_051-023-000_0-000.jpg		2021-03-29 13:36:39	2021-03-29 13:41:35		NO		IN FOCUS
169636853	https://volunteer.ala.org.au/validate/task/169636853	Valid		system	Tile_051-023-000_0-000.jpg		2021-03-29 13:41:35	2021-03-29 13:41:35		NO		IN FOCUS
169636853	https://volunteer.ala.org.au/validate/task/169636853	Valid		system	Tile_051-023-000_0-000.jpg			2021-03-29 13:41:35		NO		IN FOCUS
169636842	https://volunteer.ala.org.au/validate/task/169636842	Valid		system	Tile_051-012-000_0-000.jpg		2021-03-29 13:17:21	2021-03-29 13:45:09		NO		IN FOCUS
169636842	https://volunteer.ala.org.au/validate/task/169636842	Valid		system	Tile_051-012-000_0-000.jpg			2021-03-29 13:45:09		NO		IN FOCUS
169636842	https://volunteer.ala.org.au/validate/task/169636842	Valid		system	Tile_051-012-000_0-000.jpg		2021-03-29 13:45:09	2021-03-29 13:45:09		NO		IN FOCUS
169636842	https://volunteer.ala.org.au/validate/task/169636842	Valid		system	Tile_051-012-000_0-000.jpg		2021-03-29 13:32:14	2021-03-29 13:45:09		NO		IN FOCUS
169636854	https://volunteer.ala.org.au/validate/task/169636854	Valid		system	Tile_051-024-000_0-000.jpg		2021-03-29 13:45:21	2021-03-29 13:45:21		NO		IN FOCUS
169636854	https://volunteer.ala.org.au/validate/task/169636854	Valid		system	Tile_051-024-000_0-000.jpg		2021-03-29 13:35:22	2021-03-29 13:45:21		NO		IN FOCUS
169636854	https://volunteer.ala.org.au/validate/task/169636854	Valid		system	Tile_051-024-000_0-000.jpg		2021-03-29 13:41:45	2021-03-29 13:45:21		NO		IN FOCUS
169636854	https://volunteer.ala.org.au/validate/task/169636854	Valid		system	Tile_051-024-000_0-000.jpg			2021-03-29 13:45:21		NO		IN FOCUS
169636856	https://volunteer.ala.org.au/validate/task/169636856	Valid		system	Tile_051-026-000_0-000.jpg		2021-03-29 13:42:03	2021-03-29 13:46:32		NO		IN FOCUS
169636856	https://volunteer.ala.org.au/validate/task/169636856	Valid		system	Tile_051-026-000_0-000.jpg		2021-03-29 13:39:08	2021-03-29 13:46:32		NO		IN FOCUS
169636856	https://volunteer.ala.org.au/validate/task/169636856	Valid		system	Tile_051-026-000_0-000.jpg		2021-03-29 13:46:32	2021-03-29 13:46:32		NO		IN FOCUS
169636856	https://volunteer.ala.org.au/validate/task/169636856	Valid		system	Tile_051-026-000_0-000.jpg			2021-03-29 13:46:32		NO		IN FOCUS
169636857	https://volunteer.ala.org.au/validate/task/169636857	Valid		system	Tile_051-027-000_0-000.jpg		2021-03-29 13:39:43	2021-03-29 13:46:43		NO		IN FOCUS
169636857	https://volunteer.ala.org.au/validate/task/169636857	Valid		system	Tile_051-027-000_0-000.jpg		2021-03-29 13:42:13	2021-03-29 13:46:43		NO		IN FOCUS
169636857	https://volunteer.ala.org.au/validate/task/169636857	Valid		system	Tile_051-027-000_0-000.jpg		2021-03-29 13:46:43	2021-03-29 13:46:43		NO		IN FOCUS
169636857	https://volunteer.ala.org.au/validate/task/169636857	Valid		system	Tile_051-027-000_0-000.jpg			2021-03-29 13:46:43		NO		IN FOCUS
169636858	https://volunteer.ala.org.au/validate/task/169636858	Valid		system	Tile_051-028-000_0-000.jpg			2021-03-29 13:46:55		NO		IN FOCUS
169636858	https://volunteer.ala.org.au/validate/task/169636858	Valid		system	Tile_051-028-000_0-000.jpg		2021-03-29 13:42:26	2021-03-29 13:46:55		NO		IN FOCUS
169636858	https://volunteer.ala.org.au/validate/task/169636858	Valid		system	Tile_051-028-000_0-000.jpg		2021-03-29 13:46:54	2021-03-29 13:46:55		NO		IN FOCUS
169636858	https://volunteer.ala.org.au/validate/task/169636858	Valid		system	Tile_051-028-000_0-000.jpg		2021-03-29 13:42:14	2021-03-29 13:46:55		NO		IN FOCUS
169636860	https://volunteer.ala.org.au/validate/task/169636860	Valid		system	Tile_051-030-000_0-000.jpg			2021-03-29 13:47:21		NO		IN FOCUS
169636860	https://volunteer.ala.org.au/validate/task/169636860	Valid		system	Tile_051-030-000_0-000.jpg		2021-03-29 13:47:20	2021-03-29 13:47:21		NO		IN FOCUS
169636860	https://volunteer.ala.org.au/validate/task/169636860	Valid		system	Tile_051-030-000_0-000.jpg		2021-03-29 13:42:45	2021-03-29 13:47:21		NO		IN FOCUS
169636860	https://volunteer.ala.org.au/validate/task/169636860	Valid		system	Tile_051-030-000_0-000.jpg		2021-03-29 13:45:10	2021-03-29 13:47:21		NO		IN FOCUS
169636861	https://volunteer.ala.org.au/validate/task/169636861	Valid		system	Tile_051-031-000_0-000.jpg		2021-03-29 13:42:55	2021-03-29 13:47:32		NO		IN FOCUS
169636861	https://volunteer.ala.org.au/validate/task/169636861	Valid		system	Tile_051-031-000_0-000.jpg		2021-03-29 13:46:28	2021-03-29 13:47:32		NO		IN FOCUS
169636861	https://volunteer.ala.org.au/validate/task/169636861	Valid		system	Tile_051-031-000_0-000.jpg			2021-03-29 13:47:32		NO		IN FOCUS
169636861	https://volunteer.ala.org.au/validate/task/169636861	Valid		system	Tile_051-031-000_0-000.jpg		2021-03-29 13:47:32	2021-03-29 13:47:32		NO		IN FOCUS
169636863	https://volunteer.ala.org.au/validate/task/169636863	Valid		system	Tile_051-033-000_0-000.jpg		2021-03-29 13:43:43	2021-03-29 13:49:53		NO		IN FOCUS
169636863	https://volunteer.ala.org.au/validate/task/169636863	Valid		system	Tile_051-033-000_0-000.jpg		2021-03-29 13:49:52	2021-03-29 13:49:53		NO		IN FOCUS
169636863	https://volunteer.ala.org.au/validate/task/169636863	Valid		system	Tile_051-033-000_0-000.jpg			2021-03-29 13:49:53		NO		IN FOCUS
169636863	https://volunteer.ala.org.au/validate/task/169636863	Valid		system	Tile_051-033-000_0-000.jpg		2021-03-29 13:48:08	2021-03-29 13:49:53		NO		IN FOCUS
169636864	https://volunteer.ala.org.au/validate/task/169636864	Valid		system	Tile_051-034-000_0-000.jpg			2021-03-29 13:53:31		NO		IN FOCUS
169636864	https://volunteer.ala.org.au/validate/task/169636864	Valid		system	Tile_051-034-000_0-000.jpg		2021-03-29 13:48:19	2021-03-29 13:53:31		NO		IN FOCUS
169636864	https://volunteer.ala.org.au/validate/task/169636864	Valid		system	Tile_051-034-000_0-000.jpg		2021-03-29 13:43:54	2021-03-29 13:53:31		NO		IN FOCUS
169636864	https://volunteer.ala.org.au/validate/task/169636864	Valid		system	Tile_051-034-000_0-000.jpg		2021-03-29 13:53:31	2021-03-29 13:53:31		NO		IN FOCUS
169636865	https://volunteer.ala.org.au/validate/task/169636865	Valid		system	Tile_051-035-000_0-000.jpg		2021-03-29 13:49:37	2021-03-29 13:56:53	1	YES	MIDDLE	IN FOCUS		Nothofagus pollen
169636865	https://volunteer.ala.org.au/validate/task/169636865	Valid		system	Tile_051-035-000_0-000.jpg		2021-03-29 13:56:52	2021-03-29 13:56:53	1	YES	MIDDLE	IN FOCUS		Nothofagus pollen
169636865	https://volunteer.ala.org.au/validate/task/169636865	Valid		system	Tile_051-035-000_0-000.jpg		2021-03-29 13:44:40	2021-03-29 13:56:53	1	YES	MIDDLE	IN FOCUS		Nothofagus pollen
169636865	https://volunteer.ala.org.au/validate/task/169636865	Valid		system	Tile_051-035-000_0-000.jpg			2021-03-29 13:56:53	1	YES	MIDDLE	IN FOCUS		Nothofagus pollen
169636866	https://volunteer.ala.org.au/validate/task/169636866	Valid		system	Tile_051-036-000_0-000.jpg		2021-03-29 13:57:41	2021-03-29 13:57:41		NO		IN FOCUS
169636866	https://volunteer.ala.org.au/validate/task/169636866	Valid		system	Tile_051-036-000_0-000.jpg		2021-03-29 13:49:49	2021-03-29 13:57:41		NO		IN FOCUS
169636866	https://volunteer.ala.org.au/validate/task/169636866	Valid		system	Tile_051-036-000_0-000.jpg			2021-03-29 13:57:41		NO		IN FOCUS
169636866	https://volunteer.ala.org.au/validate/task/169636866	Valid		system	Tile_051-036-000_0-000.jpg		2021-03-29 13:44:50	2021-03-29 13:57:41		NO		IN FOCUS
169636867	https://volunteer.ala.org.au/validate/task/169636867	Valid		system	Tile_051-037-000_0-000.jpg		2021-03-29 13:50:01	2021-03-29 13:58:59		NO		IN FOCUS
169636867	https://volunteer.ala.org.au/validate/task/169636867	Valid		system	Tile_051-037-000_0-000.jpg		2021-03-29 13:45:01	2021-03-29 13:58:59		NO		IN FOCUS
169636867	https://volunteer.ala.org.au/validate/task/169636867	Valid		system	Tile_051-037-000_0-000.jpg		2021-03-29 13:58:59	2021-03-29 13:58:59		NO		IN FOCUS
169636867	https://volunteer.ala.org.au/validate/task/169636867	Valid		system	Tile_051-037-000_0-000.jpg			2021-03-29 13:58:59		NO		IN FOCUS
169636868	https://volunteer.ala.org.au/validate/task/169636868	Valid		system	Tile_051-038-000_0-000.jpg		2021-03-29 13:50:11	2021-03-29 14:00:02		NO		IN FOCUS
169636868	https://volunteer.ala.org.au/validate/task/169636868	Valid		system	Tile_051-038-000_0-000.jpg			2021-03-29 14:00:02		NO		IN FOCUS
169636868	https://volunteer.ala.org.au/validate/task/169636868	Valid		system	Tile_051-038-000_0-000.jpg		2021-03-29 13:45:11	2021-03-29 14:00:02		NO		IN FOCUS
169636868	https://volunteer.ala.org.au/validate/task/169636868	Valid		system	Tile_051-038-000_0-000.jpg		2021-03-29 14:00:02	2021-03-29 14:00:02		NO		IN FOCUS
169636869	https://volunteer.ala.org.au/validate/task/169636869	Valid		system	Tile_051-039-000_0-000.jpg		2021-03-29 13:45:20	2021-03-29 14:00:54		NO		IN FOCUS
169636869	https://volunteer.ala.org.au/validate/task/169636869	Valid		system	Tile_051-039-000_0-000.jpg			2021-03-29 14:00:54		NO		IN FOCUS
169636869	https://volunteer.ala.org.au/validate/task/169636869	Valid		system	Tile_051-039-000_0-000.jpg		2021-03-29 13:50:23	2021-03-29 14:00:54		NO		IN FOCUS
169636869	https://volunteer.ala.org.au/validate/task/169636869	Valid		system	Tile_051-039-000_0-000.jpg		2021-03-29 14:00:54	2021-03-29 14:00:54		NO		IN FOCUS
169636870	https://volunteer.ala.org.au/validate/task/169636870	Valid		system	Tile_051-040-000_0-000.jpg		2021-03-29 13:45:35	2021-03-29 14:01:30		NO		IN FOCUS
169636870	https://volunteer.ala.org.au/validate/task/169636870	Valid		system	Tile_051-040-000_0-000.jpg		2021-03-29 14:01:30	2021-03-29 14:01:30		NO		IN FOCUS
169636870	https://volunteer.ala.org.au/validate/task/169636870	Valid		system	Tile_051-040-000_0-000.jpg			2021-03-29 14:01:30		NO		IN FOCUS
169636870	https://volunteer.ala.org.au/validate/task/169636870	Valid		system	Tile_051-040-000_0-000.jpg		2021-03-29 13:50:43	2021-03-29 14:01:30		NO		IN FOCUS
169636871	https://volunteer.ala.org.au/validate/task/169636871	Valid		system	Tile_051-041-000_0-000.jpg			2021-03-29 14:05:34		NO		IN FOCUS
169636871	https://volunteer.ala.org.au/validate/task/169636871	Valid		system	Tile_051-041-000_0-000.jpg		2021-03-29 13:50:55	2021-03-29 14:05:34		NO		IN FOCUS
169636871	https://volunteer.ala.org.au/validate/task/169636871	Valid		system	Tile_051-041-000_0-000.jpg		2021-03-29 14:05:34	2021-03-29 14:05:34		NO		IN FOCUS
169636871	https://volunteer.ala.org.au/validate/task/169636871	Valid		system	Tile_051-041-000_0-000.jpg		2021-03-29 13:45:45	2021-03-29 14:05:34		NO		IN FOCUS
169636872	https://volunteer.ala.org.au/validate/task/169636872	Valid		system	Tile_051-042-000_0-000.jpg			2021-03-29 14:06:05		NO		IN FOCUS
169636872	https://volunteer.ala.org.au/validate/task/169636872	Valid		system	Tile_051-042-000_0-000.jpg		2021-03-29 13:45:56	2021-03-29 14:06:05		NO		IN FOCUS
169636872	https://volunteer.ala.org.au/validate/task/169636872	Valid		system	Tile_051-042-000_0-000.jpg		2021-03-29 13:51:08	2021-03-29 14:06:05		NO		IN FOCUS
169636872	https://volunteer.ala.org.au/validate/task/169636872	Valid		system	Tile_051-042-000_0-000.jpg		2021-03-29 14:06:05	2021-03-29 14:06:05		NO		IN FOCUS
169636873	https://volunteer.ala.org.au/validate/task/169636873	Valid		system	Tile_051-043-000_0-000.jpg		2021-03-29 13:46:08	2021-03-29 14:07:52		NO		IN FOCUS
169636873	https://volunteer.ala.org.au/validate/task/169636873	Valid		system	Tile_051-043-000_0-000.jpg		2021-03-29 14:07:51	2021-03-29 14:07:52		NO		IN FOCUS
169636873	https://volunteer.ala.org.au/validate/task/169636873	Valid		system	Tile_051-043-000_0-000.jpg		2021-03-29 13:51:20	2021-03-29 14:07:52		NO		IN FOCUS
169636873	https://volunteer.ala.org.au/validate/task/169636873	Valid		system	Tile_051-043-000_0-000.jpg			2021-03-29 14:07:52		NO		IN FOCUS
169636874	https://volunteer.ala.org.au/validate/task/169636874	Valid		system	Tile_051-044-000_0-000.jpg		2021-03-29 14:08:15	2021-03-29 14:08:15		NO		IN FOCUS
169636874	https://volunteer.ala.org.au/validate/task/169636874	Valid		system	Tile_051-044-000_0-000.jpg			2021-03-29 14:08:15		NO		IN FOCUS
169636874	https://volunteer.ala.org.au/validate/task/169636874	Valid		system	Tile_051-044-000_0-000.jpg		2021-03-29 13:46:20	2021-03-29 14:08:15		NO		IN FOCUS
169636874	https://volunteer.ala.org.au/validate/task/169636874	Valid		system	Tile_051-044-000_0-000.jpg		2021-03-29 13:51:31	2021-03-29 14:08:15		NO		IN FOCUS
169636876	https://volunteer.ala.org.au/validate/task/169636876	Valid		system	Tile_051-046-000_0-000.jpg		2021-03-29 13:48:07	2021-03-29 14:10:32		NO		IN FOCUS
169636876	https://volunteer.ala.org.au/validate/task/169636876	Valid		system	Tile_051-046-000_0-000.jpg		2021-03-29 13:54:26	2021-03-29 14:10:32		NO		IN FOCUS
169636876	https://volunteer.ala.org.au/validate/task/169636876	Valid		system	Tile_051-046-000_0-000.jpg		2021-03-29 14:10:31	2021-03-29 14:10:32		NO		IN FOCUS
169636876	https://volunteer.ala.org.au/validate/task/169636876	Valid		system	Tile_051-046-000_0-000.jpg			2021-03-29 14:10:32		NO		IN FOCUS
169636877	https://volunteer.ala.org.au/validate/task/169636877	Valid		system	Tile_051-047-000_0-000.jpg		2021-03-29 13:49:22	2021-03-29 14:12:13	1	YES	MIDDLE	IN FOCUS		Saccate gymnospermous pollen
169636877	https://volunteer.ala.org.au/validate/task/169636877	Valid		system	Tile_051-047-000_0-000.jpg		2021-03-29 13:55:39	2021-03-29 14:12:13	1	YES	MIDDLE	IN FOCUS		Saccate gymnospermous pollen
169636877	https://volunteer.ala.org.au/validate/task/169636877	Valid		system	Tile_051-047-000_0-000.jpg			2021-03-29 14:12:13	1	YES	MIDDLE	IN FOCUS		Saccate gymnospermous pollen
169636877	https://volunteer.ala.org.au/validate/task/169636877	Valid		system	Tile_051-047-000_0-000.jpg		2021-03-29 14:12:13	2021-03-29 14:12:13	1	YES	MIDDLE	IN FOCUS		Saccate gymnospermous pollen
169636878	https://volunteer.ala.org.au/validate/task/169636878	Valid		system	Tile_051-048-000_0-000.jpg			2021-03-29 14:13:03		NO		IN FOCUS
169636878	https://volunteer.ala.org.au/validate/task/169636878	Valid		system	Tile_051-048-000_0-000.jpg		2021-03-29 13:55:51	2021-03-29 14:13:03		NO		IN FOCUS
169636878	https://volunteer.ala.org.au/validate/task/169636878	Valid		system	Tile_051-048-000_0-000.jpg		2021-03-29 14:13:02	2021-03-29 14:13:03		NO		IN FOCUS
169636878	https://volunteer.ala.org.au/validate/task/169636878	Valid		system	Tile_051-048-000_0-000.jpg		2021-03-29 13:49:31	2021-03-29 14:13:03		NO		IN FOCUS
169636879	https://volunteer.ala.org.au/validate/task/169636879	Valid		system	Tile_051-049-000_0-000.jpg			2021-03-29 14:13:51		NO		IN FOCUS
169636879	https://volunteer.ala.org.au/validate/task/169636879	Valid		system	Tile_051-049-000_0-000.jpg		2021-03-29 13:49:39	2021-03-29 14:13:51		NO		IN FOCUS
169636879	https://volunteer.ala.org.au/validate/task/169636879	Valid		system	Tile_051-049-000_0-000.jpg		2021-03-29 14:13:51	2021-03-29 14:13:51		NO		IN FOCUS
169636879	https://volunteer.ala.org.au/validate/task/169636879	Valid		system	Tile_051-049-000_0-000.jpg		2021-03-29 13:56:03	2021-03-29 14:13:51		NO		IN FOCUS
169636880	https://volunteer.ala.org.au/validate/task/169636880	Valid		system	Tile_051-050-000_0-000.jpg		2021-03-29 14:14:25	2021-03-29 14:14:26		NO		IN FOCUS
169636880	https://volunteer.ala.org.au/validate/task/169636880	Valid		system	Tile_051-050-000_0-000.jpg		2021-03-29 13:56:13	2021-03-29 14:14:26		NO		IN FOCUS
169636880	https://volunteer.ala.org.au/validate/task/169636880	Valid		system	Tile_051-050-000_0-000.jpg			2021-03-29 14:14:26		NO		IN FOCUS
169636880	https://volunteer.ala.org.au/validate/task/169636880	Valid		system	Tile_051-050-000_0-000.jpg		2021-03-29 13:49:48	2021-03-29 14:14:26		NO		IN FOCUS
169636881	https://volunteer.ala.org.au/validate/task/169636881	Valid		system	Tile_051-051-000_0-000.jpg		2021-03-29 14:15:25	2021-03-29 14:15:26		NO		IN FOCUS
169636881	https://volunteer.ala.org.au/validate/task/169636881	Valid		system	Tile_051-051-000_0-000.jpg			2021-03-29 14:15:26		NO		IN FOCUS
169636881	https://volunteer.ala.org.au/validate/task/169636881	Valid		system	Tile_051-051-000_0-000.jpg		2021-03-29 13:49:57	2021-03-29 14:15:26		NO		IN FOCUS
169636881	https://volunteer.ala.org.au/validate/task/169636881	Valid		system	Tile_051-051-000_0-000.jpg		2021-03-29 13:56:23	2021-03-29 14:15:26		NO		IN FOCUS
169636882	https://volunteer.ala.org.au/validate/task/169636882	Valid		system	Tile_051-052-000_0-000.jpg		2021-03-29 14:15:41	2021-03-29 14:16:02		NO		IN FOCUS
169636882	https://volunteer.ala.org.au/validate/task/169636882	Valid		system	Tile_051-052-000_0-000.jpg		2021-03-29 13:56:39	2021-03-29 14:16:02		NO		IN FOCUS
169636882	https://volunteer.ala.org.au/validate/task/169636882	Valid		system	Tile_051-052-000_0-000.jpg		2021-03-29 14:16:02	2021-03-29 14:16:02		NO		IN FOCUS
169636882	https://volunteer.ala.org.au/validate/task/169636882	Valid		system	Tile_051-052-000_0-000.jpg			2021-03-29 14:16:02		NO		IN FOCUS
169636883	https://volunteer.ala.org.au/validate/task/169636883	Valid		system	Tile_051-053-000_0-000.jpg		2021-03-29 13:50:14	2021-03-29 14:16:20		NO		IN FOCUS
169636883	https://volunteer.ala.org.au/validate/task/169636883	Valid		system	Tile_051-053-000_0-000.jpg		2021-03-29 14:16:25	2021-03-29 14:16:20		NO		IN FOCUS
169636883	https://volunteer.ala.org.au/validate/task/169636883	Valid		system	Tile_051-053-000_0-000.jpg		2021-03-29 13:56:51	2021-03-29 14:16:20		NO		IN FOCUS
169636883	https://volunteer.ala.org.au/validate/task/169636883	Valid		system	Tile_051-053-000_0-000.jpg		2021-03-29 14:16:20	2021-03-29 14:16:20		NO		IN FOCUS
169636883	https://volunteer.ala.org.au/validate/task/169636883	Valid		system	Tile_051-053-000_0-000.jpg			2021-03-29 14:16:20		NO		IN FOCUS
169636884	https://volunteer.ala.org.au/validate/task/169636884	Valid		system	Tile_051-054-000_0-000.jpg		2021-03-29 14:17:49	2021-03-29 14:16:41		NO		IN FOCUS
169636884	https://volunteer.ala.org.au/validate/task/169636884	Valid		system	Tile_051-054-000_0-000.jpg			2021-03-29 14:16:41		NO		IN FOCUS
169636884	https://volunteer.ala.org.au/validate/task/169636884	Valid		system	Tile_051-054-000_0-000.jpg		2021-03-29 13:57:01	2021-03-29 14:16:41		NO		IN FOCUS
169636884	https://volunteer.ala.org.au/validate/task/169636884	Valid		system	Tile_051-054-000_0-000.jpg		2021-03-29 14:16:41	2021-03-29 14:16:41		NO		IN FOCUS
169636884	https://volunteer.ala.org.au/validate/task/169636884	Valid		system	Tile_051-054-000_0-000.jpg		2021-03-29 13:50:24	2021-03-29 14:16:41		NO		IN FOCUS
169636886	https://volunteer.ala.org.au/validate/task/169636886	Valid		system	Tile_051-056-000_0-000.jpg			2021-03-29 14:17:21		NO		IN FOCUS
169636886	https://volunteer.ala.org.au/validate/task/169636886	Valid		system	Tile_051-056-000_0-000.jpg		2021-03-29 14:17:21	2021-03-29 14:17:21		NO		IN FOCUS
169636886	https://volunteer.ala.org.au/validate/task/169636886	Valid		system	Tile_051-056-000_0-000.jpg		2021-03-29 13:57:29	2021-03-29 14:17:21		NO		IN FOCUS
169636886	https://volunteer.ala.org.au/validate/task/169636886	Valid		system	Tile_051-056-000_0-000.jpg		2021-03-29 13:50:47	2021-03-29 14:17:21		NO		IN FOCUS
169636888	https://volunteer.ala.org.au/validate/task/169636888	Valid		system	Tile_051-058-000_0-000.jpg			2021-03-29 14:18:00		NO		IN FOCUS
169636888	https://volunteer.ala.org.au/validate/task/169636888	Valid		system	Tile_051-058-000_0-000.jpg		2021-03-29 13:57:51	2021-03-29 14:18:00		NO		IN FOCUS
169636888	https://volunteer.ala.org.au/validate/task/169636888	Valid		system	Tile_051-058-000_0-000.jpg		2021-03-29 13:51:10	2021-03-29 14:18:00		NO		IN FOCUS
169636888	https://volunteer.ala.org.au/validate/task/169636888	Valid		system	Tile_051-058-000_0-000.jpg		2021-03-29 14:17:59	2021-03-29 14:18:00		NO		IN FOCUS
169636891	https://volunteer.ala.org.au/validate/task/169636891	Valid		system	Tile_052-001-000_0-000.jpg			2021-03-29 14:18:54		NO		IN FOCUS
169636891	https://volunteer.ala.org.au/validate/task/169636891	Valid		system	Tile_052-001-000_0-000.jpg		2021-03-29 13:58:42	2021-03-29 14:18:54		NO		IN FOCUS
169636891	https://volunteer.ala.org.au/validate/task/169636891	Valid		system	Tile_052-001-000_0-000.jpg		2021-03-29 13:51:35	2021-03-29 14:18:54		NO		IN FOCUS
169636891	https://volunteer.ala.org.au/validate/task/169636891	Valid		system	Tile_052-001-000_0-000.jpg		2021-03-29 14:18:54	2021-03-29 14:18:54		NO		IN FOCUS
169636892	https://volunteer.ala.org.au/validate/task/169636892	Valid		system	Tile_052-002-000_0-000.jpg		2021-03-29 14:19:23	2021-03-29 14:19:23		NO		IN FOCUS
169636892	https://volunteer.ala.org.au/validate/task/169636892	Valid		system	Tile_052-002-000_0-000.jpg			2021-03-29 14:19:23		NO		IN FOCUS
169636892	https://volunteer.ala.org.au/validate/task/169636892	Valid		system	Tile_052-002-000_0-000.jpg		2021-03-29 13:51:44	2021-03-29 14:19:23		NO		IN FOCUS
169636892	https://volunteer.ala.org.au/validate/task/169636892	Valid		system	Tile_052-002-000_0-000.jpg		2021-03-29 13:58:52	2021-03-29 14:19:23		NO		IN FOCUS
169636893	https://volunteer.ala.org.au/validate/task/169636893	Valid		system	Tile_052-003-000_0-000.jpg		2021-03-29 13:59:04	2021-03-29 14:19:42		NO		IN FOCUS
169636893	https://volunteer.ala.org.au/validate/task/169636893	Valid		system	Tile_052-003-000_0-000.jpg		2021-03-29 14:19:42	2021-03-29 14:19:42		NO		IN FOCUS
169636893	https://volunteer.ala.org.au/validate/task/169636893	Valid		system	Tile_052-003-000_0-000.jpg			2021-03-29 14:19:42		NO		IN FOCUS
169636893	https://volunteer.ala.org.au/validate/task/169636893	Valid		system	Tile_052-003-000_0-000.jpg		2021-03-29 13:51:57	2021-03-29 14:19:42		NO		IN FOCUS
169636896	https://volunteer.ala.org.au/validate/task/169636896	Valid		system	Tile_052-006-000_0-000.jpg		2021-03-29 14:20:25	2021-03-29 14:20:25		NO		IN FOCUS
169636896	https://volunteer.ala.org.au/validate/task/169636896	Valid		system	Tile_052-006-000_0-000.jpg		2021-03-29 13:59:40	2021-03-29 14:20:25		NO		IN FOCUS
169636896	https://volunteer.ala.org.au/validate/task/169636896	Valid		system	Tile_052-006-000_0-000.jpg			2021-03-29 14:20:25		NO		IN FOCUS
169636896	https://volunteer.ala.org.au/validate/task/169636896	Valid		system	Tile_052-006-000_0-000.jpg		2021-03-29 13:52:27	2021-03-29 14:20:25		NO		IN FOCUS
169636897	https://volunteer.ala.org.au/validate/task/169636897	Valid		system	Tile_052-007-000_0-000.jpg		2021-03-29 13:59:51	2021-03-29 14:20:44		NO		IN FOCUS
169636897	https://volunteer.ala.org.au/validate/task/169636897	Valid		system	Tile_052-007-000_0-000.jpg		2021-03-29 14:20:43	2021-03-29 14:20:44		NO		IN FOCUS
169636897	https://volunteer.ala.org.au/validate/task/169636897	Valid		system	Tile_052-007-000_0-000.jpg		2021-03-29 13:52:36	2021-03-29 14:20:44		NO		IN FOCUS
169636897	https://volunteer.ala.org.au/validate/task/169636897	Valid		system	Tile_052-007-000_0-000.jpg			2021-03-29 14:20:44		NO		IN FOCUS
169636887	https://volunteer.ala.org.au/validate/task/169636887	Valid		system	Tile_051-057-000_0-000.jpg		2021-03-29 14:21:09	2021-03-29 14:21:09		NO		IN FOCUS
169636887	https://volunteer.ala.org.au/validate/task/169636887	Valid		system	Tile_051-057-000_0-000.jpg		2021-03-29 13:57:41	2021-03-29 14:21:09		NO		IN FOCUS
169636887	https://volunteer.ala.org.au/validate/task/169636887	Valid		system	Tile_051-057-000_0-000.jpg		2021-03-29 13:51:00	2021-03-29 14:21:09		NO		IN FOCUS
169636887	https://volunteer.ala.org.au/validate/task/169636887	Valid		system	Tile_051-057-000_0-000.jpg			2021-03-29 14:21:09		NO		IN FOCUS
169636885	https://volunteer.ala.org.au/validate/task/169636885	Valid		system	Tile_051-055-000_0-000.jpg		2021-03-29 13:57:19	2021-03-29 14:21:41		NO		IN FOCUS
169636885	https://volunteer.ala.org.au/validate/task/169636885	Valid		system	Tile_051-055-000_0-000.jpg		2021-03-29 13:50:33	2021-03-29 14:21:41		NO		IN FOCUS
169636885	https://volunteer.ala.org.au/validate/task/169636885	Valid		system	Tile_051-055-000_0-000.jpg			2021-03-29 14:21:41		NO		IN FOCUS
169636885	https://volunteer.ala.org.au/validate/task/169636885	Valid		system	Tile_051-055-000_0-000.jpg		2021-03-29 14:21:40	2021-03-29 14:21:41		NO		IN FOCUS
169636890	https://volunteer.ala.org.au/validate/task/169636890	Valid		system	Tile_051-060-000_0-000.jpg		2021-03-29 13:58:30	2021-03-29 14:21:57		NO		IN FOCUS
169636890	https://volunteer.ala.org.au/validate/task/169636890	Valid		system	Tile_051-060-000_0-000.jpg		2021-03-29 13:51:25	2021-03-29 14:21:57		NO		IN FOCUS
169636890	https://volunteer.ala.org.au/validate/task/169636890	Valid		system	Tile_051-060-000_0-000.jpg		2021-03-29 14:21:57	2021-03-29 14:21:57		NO		IN FOCUS
169636890	https://volunteer.ala.org.au/validate/task/169636890	Valid		system	Tile_051-060-000_0-000.jpg			2021-03-29 14:21:57		NO		IN FOCUS
169636899	https://volunteer.ala.org.au/validate/task/169636899	Valid		system	Tile_052-009-000_0-000.jpg		2021-03-29 13:52:55	2021-03-29 14:21:59		NO		IN FOCUS
169636899	https://volunteer.ala.org.au/validate/task/169636899	Valid		system	Tile_052-009-000_0-000.jpg		2021-03-29 14:00:19	2021-03-29 14:21:59		NO		IN FOCUS
169636899	https://volunteer.ala.org.au/validate/task/169636899	Valid		system	Tile_052-009-000_0-000.jpg		2021-03-29 14:21:59	2021-03-29 14:21:59		NO		IN FOCUS
169636899	https://volunteer.ala.org.au/validate/task/169636899	Valid		system	Tile_052-009-000_0-000.jpg			2021-03-29 14:21:59		NO		IN FOCUS
169636900	https://volunteer.ala.org.au/validate/task/169636900	Valid		system	Tile_052-010-000_0-000.jpg		2021-03-29 14:22:27	2021-03-29 14:22:27		NO		IN FOCUS
169636900	https://volunteer.ala.org.au/validate/task/169636900	Valid		system	Tile_052-010-000_0-000.jpg			2021-03-29 14:22:27		NO		IN FOCUS
169636900	https://volunteer.ala.org.au/validate/task/169636900	Valid		system	Tile_052-010-000_0-000.jpg		2021-03-29 13:53:06	2021-03-29 14:22:27		NO		IN FOCUS
169636900	https://volunteer.ala.org.au/validate/task/169636900	Valid		system	Tile_052-010-000_0-000.jpg		2021-03-29 14:00:29	2021-03-29 14:22:27		NO		IN FOCUS
169636894	https://volunteer.ala.org.au/validate/task/169636894	Valid		system	Tile_052-004-000_0-000.jpg		2021-03-29 13:59:14	2021-03-29 14:22:45		NO		IN FOCUS
169636894	https://volunteer.ala.org.au/validate/task/169636894	Valid		system	Tile_052-004-000_0-000.jpg			2021-03-29 14:22:45		NO		IN FOCUS
169636894	https://volunteer.ala.org.au/validate/task/169636894	Valid		system	Tile_052-004-000_0-000.jpg		2021-03-29 14:22:45	2021-03-29 14:22:45		NO		IN FOCUS
169636894	https://volunteer.ala.org.au/validate/task/169636894	Valid		system	Tile_052-004-000_0-000.jpg		2021-03-29 13:52:13	2021-03-29 14:22:45		NO		IN FOCUS
169636901	https://volunteer.ala.org.au/validate/task/169636901	Valid		system	Tile_052-011-000_0-000.jpg		2021-03-29 14:00:41	2021-03-29 14:22:51		NO		IN FOCUS
169636901	https://volunteer.ala.org.au/validate/task/169636901	Valid		system	Tile_052-011-000_0-000.jpg		2021-03-29 14:22:51	2021-03-29 14:22:51		NO		IN FOCUS
169636901	https://volunteer.ala.org.au/validate/task/169636901	Valid		system	Tile_052-011-000_0-000.jpg		2021-03-29 13:53:15	2021-03-29 14:22:51		NO		IN FOCUS
169636901	https://volunteer.ala.org.au/validate/task/169636901	Valid		system	Tile_052-011-000_0-000.jpg			2021-03-29 14:22:51		NO		IN FOCUS
169636898	https://volunteer.ala.org.au/validate/task/169636898	Valid		system	Tile_052-008-000_0-000.jpg		2021-03-29 14:24:28	2021-03-29 14:24:28		NO		IN FOCUS
169636898	https://volunteer.ala.org.au/validate/task/169636898	Valid		system	Tile_052-008-000_0-000.jpg			2021-03-29 14:24:28		NO		IN FOCUS
169636898	https://volunteer.ala.org.au/validate/task/169636898	Valid		system	Tile_052-008-000_0-000.jpg		2021-03-29 13:52:46	2021-03-29 14:24:28		NO		IN FOCUS
169636898	https://volunteer.ala.org.au/validate/task/169636898	Valid		system	Tile_052-008-000_0-000.jpg		2021-03-29 14:00:08	2021-03-29 14:24:28		NO		IN FOCUS
169636902	https://volunteer.ala.org.au/validate/task/169636902	Valid		system	Tile_052-012-000_0-000.jpg		2021-03-29 14:00:53	2021-03-29 14:24:45		NO		IN FOCUS
169636902	https://volunteer.ala.org.au/validate/task/169636902	Valid		system	Tile_052-012-000_0-000.jpg			2021-03-29 14:24:45		NO		IN FOCUS
169636902	https://volunteer.ala.org.au/validate/task/169636902	Valid		system	Tile_052-012-000_0-000.jpg		2021-03-29 14:24:44	2021-03-29 14:24:45		NO		IN FOCUS
169636902	https://volunteer.ala.org.au/validate/task/169636902	Valid		system	Tile_052-012-000_0-000.jpg		2021-03-29 13:53:25	2021-03-29 14:24:45		NO		IN FOCUS
169636904	https://volunteer.ala.org.au/validate/task/169636904	Valid		system	Tile_052-014-000_0-000.jpg		2021-03-29 14:25:03	2021-03-29 14:25:03		NO		IN FOCUS
169636904	https://volunteer.ala.org.au/validate/task/169636904	Valid		system	Tile_052-014-000_0-000.jpg			2021-03-29 14:25:03		NO		IN FOCUS
169636904	https://volunteer.ala.org.au/validate/task/169636904	Valid		system	Tile_052-014-000_0-000.jpg		2021-03-29 13:53:43	2021-03-29 14:25:03		NO		IN FOCUS
169636904	https://volunteer.ala.org.au/validate/task/169636904	Valid		system	Tile_052-014-000_0-000.jpg		2021-03-29 14:01:20	2021-03-29 14:25:03		NO		IN FOCUS
169636903	https://volunteer.ala.org.au/validate/task/169636903	Valid		system	Tile_052-013-000_0-000.jpg		2021-03-29 13:53:34	2021-03-29 14:25:12		NO		IN FOCUS
169636903	https://volunteer.ala.org.au/validate/task/169636903	Valid		system	Tile_052-013-000_0-000.jpg		2021-03-29 14:25:11	2021-03-29 14:25:12		NO		IN FOCUS
169636903	https://volunteer.ala.org.au/validate/task/169636903	Valid		system	Tile_052-013-000_0-000.jpg			2021-03-29 14:25:12		NO		IN FOCUS
169636903	https://volunteer.ala.org.au/validate/task/169636903	Valid		system	Tile_052-013-000_0-000.jpg		2021-03-29 14:01:03	2021-03-29 14:25:12		NO		IN FOCUS
169636905	https://volunteer.ala.org.au/validate/task/169636905	Valid		system	Tile_052-015-000_0-000.jpg			2021-03-29 14:25:19		NO		IN FOCUS
169636905	https://volunteer.ala.org.au/validate/task/169636905	Valid		system	Tile_052-015-000_0-000.jpg		2021-03-29 13:53:53	2021-03-29 14:25:19		NO		IN FOCUS
169636905	https://volunteer.ala.org.au/validate/task/169636905	Valid		system	Tile_052-015-000_0-000.jpg		2021-03-29 14:25:18	2021-03-29 14:25:19		NO		IN FOCUS
169636905	https://volunteer.ala.org.au/validate/task/169636905	Valid		system	Tile_052-015-000_0-000.jpg		2021-03-29 14:01:31	2021-03-29 14:25:19		NO		IN FOCUS
169636906	https://volunteer.ala.org.au/validate/task/169636906	Valid		system	Tile_052-016-000_0-000.jpg		2021-03-29 13:54:03	2021-03-29 14:25:40		NO		IN FOCUS
169636906	https://volunteer.ala.org.au/validate/task/169636906	Valid		system	Tile_052-016-000_0-000.jpg		2021-03-29 14:25:39	2021-03-29 14:25:40		NO		IN FOCUS
169636906	https://volunteer.ala.org.au/validate/task/169636906	Valid		system	Tile_052-016-000_0-000.jpg		2021-03-29 14:01:43	2021-03-29 14:25:40		NO		IN FOCUS
169636906	https://volunteer.ala.org.au/validate/task/169636906	Valid		system	Tile_052-016-000_0-000.jpg			2021-03-29 14:25:40		NO		IN FOCUS
169636907	https://volunteer.ala.org.au/validate/task/169636907	Valid		system	Tile_052-017-000_0-000.jpg		2021-03-29 14:25:52	2021-03-29 14:25:52		NO		IN FOCUS
169636907	https://volunteer.ala.org.au/validate/task/169636907	Valid		system	Tile_052-017-000_0-000.jpg			2021-03-29 14:25:52		NO		IN FOCUS
169636907	https://volunteer.ala.org.au/validate/task/169636907	Valid		system	Tile_052-017-000_0-000.jpg		2021-03-29 14:01:55	2021-03-29 14:25:52		NO		IN FOCUS
169636907	https://volunteer.ala.org.au/validate/task/169636907	Valid		system	Tile_052-017-000_0-000.jpg		2021-03-29 13:54:13	2021-03-29 14:25:52		NO		IN FOCUS
169636908	https://volunteer.ala.org.au/validate/task/169636908	Valid		system	Tile_052-018-000_0-000.jpg		2021-03-29 13:54:22	2021-03-29 14:25:55		NO		IN FOCUS
169636908	https://volunteer.ala.org.au/validate/task/169636908	Valid		system	Tile_052-018-000_0-000.jpg			2021-03-29 14:25:55		NO		IN FOCUS
169636908	https://volunteer.ala.org.au/validate/task/169636908	Valid		system	Tile_052-018-000_0-000.jpg		2021-03-29 14:02:05	2021-03-29 14:25:55		NO		IN FOCUS
169636908	https://volunteer.ala.org.au/validate/task/169636908	Valid		system	Tile_052-018-000_0-000.jpg		2021-03-29 14:25:54	2021-03-29 14:25:55		NO		IN FOCUS
169636911	https://volunteer.ala.org.au/validate/task/169636911	Valid		system	Tile_052-021-000_0-000.jpg			2021-03-29 14:25:57		NO		IN FOCUS
169636911	https://volunteer.ala.org.au/validate/task/169636911	Valid		system	Tile_052-021-000_0-000.jpg		2021-03-29 14:02:41	2021-03-29 14:25:57		NO		IN FOCUS
169636911	https://volunteer.ala.org.au/validate/task/169636911	Valid		system	Tile_052-021-000_0-000.jpg		2021-03-29 14:25:56	2021-03-29 14:25:57		NO		IN FOCUS
169636911	https://volunteer.ala.org.au/validate/task/169636911	Valid		system	Tile_052-021-000_0-000.jpg		2021-03-29 13:55:00	2021-03-29 14:25:57		NO		IN FOCUS
169636909	https://volunteer.ala.org.au/validate/task/169636909	Valid		system	Tile_052-019-000_0-000.jpg		2021-03-29 14:02:16	2021-03-29 14:26:18		NO		IN FOCUS
169636909	https://volunteer.ala.org.au/validate/task/169636909	Valid		system	Tile_052-019-000_0-000.jpg			2021-03-29 14:26:18		NO		IN FOCUS
169636909	https://volunteer.ala.org.au/validate/task/169636909	Valid		system	Tile_052-019-000_0-000.jpg		2021-03-29 14:26:17	2021-03-29 14:26:18		NO		IN FOCUS
169636909	https://volunteer.ala.org.au/validate/task/169636909	Valid		system	Tile_052-019-000_0-000.jpg		2021-03-29 13:54:38	2021-03-29 14:26:18		NO		IN FOCUS
169636912	https://volunteer.ala.org.au/validate/task/169636912	Valid		system	Tile_052-022-000_0-000.jpg		2021-03-29 13:55:10	2021-03-29 14:26:40		NO		IN FOCUS
169636912	https://volunteer.ala.org.au/validate/task/169636912	Valid		system	Tile_052-022-000_0-000.jpg		2021-03-29 14:26:40	2021-03-29 14:26:40		NO		IN FOCUS
169636912	https://volunteer.ala.org.au/validate/task/169636912	Valid		system	Tile_052-022-000_0-000.jpg		2021-03-29 14:02:52	2021-03-29 14:26:40		NO		IN FOCUS
169636912	https://volunteer.ala.org.au/validate/task/169636912	Valid		system	Tile_052-022-000_0-000.jpg			2021-03-29 14:26:40		NO		IN FOCUS
169636913	https://volunteer.ala.org.au/validate/task/169636913	Valid		system	Tile_052-023-000_0-000.jpg		2021-03-29 14:03:03	2021-03-29 14:26:48		NO		IN FOCUS
169636913	https://volunteer.ala.org.au/validate/task/169636913	Valid		system	Tile_052-023-000_0-000.jpg			2021-03-29 14:26:48		NO		IN FOCUS
169636913	https://volunteer.ala.org.au/validate/task/169636913	Valid		system	Tile_052-023-000_0-000.jpg		2021-03-29 14:26:47	2021-03-29 14:26:48		NO		IN FOCUS
169636913	https://volunteer.ala.org.au/validate/task/169636913	Valid		system	Tile_052-023-000_0-000.jpg		2021-03-29 14:26:56	2021-03-29 14:26:48		NO		IN FOCUS
169636913	https://volunteer.ala.org.au/validate/task/169636913	Valid		system	Tile_052-023-000_0-000.jpg		2021-03-29 13:55:20	2021-03-29 14:26:48		NO		IN FOCUS
169636910	https://volunteer.ala.org.au/validate/task/169636910	Valid		system	Tile_052-020-000_0-000.jpg		2021-03-29 13:54:49	2021-03-29 14:26:53		NO		IN FOCUS
169636910	https://volunteer.ala.org.au/validate/task/169636910	Valid		system	Tile_052-020-000_0-000.jpg		2021-03-29 14:26:52	2021-03-29 14:26:53		NO		IN FOCUS
169636910	https://volunteer.ala.org.au/validate/task/169636910	Valid		system	Tile_052-020-000_0-000.jpg		2021-03-29 14:02:28	2021-03-29 14:26:53		NO		IN FOCUS
169636910	https://volunteer.ala.org.au/validate/task/169636910	Valid		system	Tile_052-020-000_0-000.jpg			2021-03-29 14:26:53		NO		IN FOCUS
169636915	https://volunteer.ala.org.au/validate/task/169636915	Valid		system	Tile_052-025-000_0-000.jpg			2021-03-29 14:27:26		NO		IN FOCUS
169636915	https://volunteer.ala.org.au/validate/task/169636915	Valid		system	Tile_052-025-000_0-000.jpg		2021-03-29 14:03:35	2021-03-29 14:27:26		NO		IN FOCUS
169636915	https://volunteer.ala.org.au/validate/task/169636915	Valid		system	Tile_052-025-000_0-000.jpg		2021-03-29 13:55:37	2021-03-29 14:27:26		NO		IN FOCUS
169636915	https://volunteer.ala.org.au/validate/task/169636915	Valid		system	Tile_052-025-000_0-000.jpg		2021-03-29 14:27:25	2021-03-29 14:27:26		NO		IN FOCUS
169636916	https://volunteer.ala.org.au/validate/task/169636916	Valid		system	Tile_052-026-000_0-000.jpg		2021-03-29 14:03:45	2021-03-29 14:27:48		NO		IN FOCUS
169636916	https://volunteer.ala.org.au/validate/task/169636916	Valid		system	Tile_052-026-000_0-000.jpg		2021-03-29 13:55:48	2021-03-29 14:27:48		NO		IN FOCUS
169636916	https://volunteer.ala.org.au/validate/task/169636916	Valid		system	Tile_052-026-000_0-000.jpg			2021-03-29 14:27:48		NO		IN FOCUS
169636916	https://volunteer.ala.org.au/validate/task/169636916	Valid		system	Tile_052-026-000_0-000.jpg		2021-03-29 14:27:48	2021-03-29 14:27:48		NO		IN FOCUS
169636917	https://volunteer.ala.org.au/validate/task/169636917	Valid		system	Tile_052-027-000_0-000.jpg		2021-03-29 14:28:01	2021-03-29 14:28:01		NO		IN FOCUS
169636917	https://volunteer.ala.org.au/validate/task/169636917	Valid		system	Tile_052-027-000_0-000.jpg			2021-03-29 14:28:01		NO		IN FOCUS
169636917	https://volunteer.ala.org.au/validate/task/169636917	Valid		system	Tile_052-027-000_0-000.jpg		2021-03-29 14:03:57	2021-03-29 14:28:01		NO		IN FOCUS
169636917	https://volunteer.ala.org.au/validate/task/169636917	Valid		system	Tile_052-027-000_0-000.jpg		2021-03-29 13:56:04	2021-03-29 14:28:01		NO		IN FOCUS
169636919	https://volunteer.ala.org.au/validate/task/169636919	Valid		system	Tile_052-029-000_0-000.jpg			2021-03-29 14:28:16		NO		IN FOCUS
169636919	https://volunteer.ala.org.au/validate/task/169636919	Valid		system	Tile_052-029-000_0-000.jpg		2021-03-29 14:28:24	2021-03-29 14:28:16		NO		IN FOCUS
169636919	https://volunteer.ala.org.au/validate/task/169636919	Valid		system	Tile_052-029-000_0-000.jpg		2021-03-29 13:56:25	2021-03-29 14:28:16		NO		IN FOCUS
169636919	https://volunteer.ala.org.au/validate/task/169636919	Valid		system	Tile_052-029-000_0-000.jpg		2021-03-29 14:28:16	2021-03-29 14:28:16		NO		IN FOCUS
169636919	https://volunteer.ala.org.au/validate/task/169636919	Valid		system	Tile_052-029-000_0-000.jpg		2021-03-29 14:04:31	2021-03-29 14:28:16		NO		IN FOCUS
169636920	https://volunteer.ala.org.au/validate/task/169636920	Valid		system	Tile_052-030-000_0-000.jpg			2021-03-29 14:28:33		NO		IN FOCUS
169636920	https://volunteer.ala.org.au/validate/task/169636920	Valid		system	Tile_052-030-000_0-000.jpg		2021-03-29 13:56:36	2021-03-29 14:28:33		NO		IN FOCUS
169636920	https://volunteer.ala.org.au/validate/task/169636920	Valid		system	Tile_052-030-000_0-000.jpg		2021-03-29 14:28:33	2021-03-29 14:28:33		NO		IN FOCUS
169636920	https://volunteer.ala.org.au/validate/task/169636920	Valid		system	Tile_052-030-000_0-000.jpg		2021-03-29 14:28:43	2021-03-29 14:28:33		NO		IN FOCUS
169636920	https://volunteer.ala.org.au/validate/task/169636920	Valid		system	Tile_052-030-000_0-000.jpg		2021-03-29 14:04:41	2021-03-29 14:28:33		NO		IN FOCUS
169636921	https://volunteer.ala.org.au/validate/task/169636921	Valid		system	Tile_052-031-000_0-000.jpg		2021-03-29 14:04:53	2021-03-29 14:28:44		NO		IN FOCUS
169636921	https://volunteer.ala.org.au/validate/task/169636921	Valid		system	Tile_052-031-000_0-000.jpg		2021-03-29 13:56:47	2021-03-29 14:28:44		NO		IN FOCUS
169636921	https://volunteer.ala.org.au/validate/task/169636921	Valid		system	Tile_052-031-000_0-000.jpg			2021-03-29 14:28:44		NO		IN FOCUS
169636921	https://volunteer.ala.org.au/validate/task/169636921	Valid		system	Tile_052-031-000_0-000.jpg		2021-03-29 14:28:43	2021-03-29 14:28:44		NO		IN FOCUS
169636922	https://volunteer.ala.org.au/validate/task/169636922	Valid		system	Tile_052-032-000_0-000.jpg		2021-03-29 13:56:59	2021-03-29 14:28:56		NO		IN FOCUS
169636922	https://volunteer.ala.org.au/validate/task/169636922	Valid		system	Tile_052-032-000_0-000.jpg			2021-03-29 14:28:56		NO		IN FOCUS
169636922	https://volunteer.ala.org.au/validate/task/169636922	Valid		system	Tile_052-032-000_0-000.jpg		2021-03-29 14:28:55	2021-03-29 14:28:56		NO		IN FOCUS
169636922	https://volunteer.ala.org.au/validate/task/169636922	Valid		system	Tile_052-032-000_0-000.jpg		2021-03-29 14:29:06	2021-03-29 14:28:56		NO		IN FOCUS
169636922	https://volunteer.ala.org.au/validate/task/169636922	Valid		system	Tile_052-032-000_0-000.jpg		2021-03-29 14:05:03	2021-03-29 14:28:56		NO		IN FOCUS
169636923	https://volunteer.ala.org.au/validate/task/169636923	Valid		system	Tile_052-033-000_0-000.jpg		2021-03-29 13:57:10	2021-03-29 14:28:58		NO		IN FOCUS
169636923	https://volunteer.ala.org.au/validate/task/169636923	Valid		system	Tile_052-033-000_0-000.jpg		2021-03-29 14:28:58	2021-03-29 14:28:58		NO		IN FOCUS
169636923	https://volunteer.ala.org.au/validate/task/169636923	Valid		system	Tile_052-033-000_0-000.jpg			2021-03-29 14:28:58		NO		IN FOCUS
169636923	https://volunteer.ala.org.au/validate/task/169636923	Valid		system	Tile_052-033-000_0-000.jpg		2021-03-29 14:05:15	2021-03-29 14:28:58		NO		IN FOCUS
169636924	https://volunteer.ala.org.au/validate/task/169636924	Valid		system	Tile_052-034-000_0-000.jpg		2021-03-29 14:05:47	2021-03-29 14:29:14		NO		IN FOCUS
169636924	https://volunteer.ala.org.au/validate/task/169636924	Valid		system	Tile_052-034-000_0-000.jpg		2021-03-29 14:29:39	2021-03-29 14:29:14		NO		IN FOCUS
169636924	https://volunteer.ala.org.au/validate/task/169636924	Valid		system	Tile_052-034-000_0-000.jpg			2021-03-29 14:29:14		NO		IN FOCUS
169636924	https://volunteer.ala.org.au/validate/task/169636924	Valid		system	Tile_052-034-000_0-000.jpg		2021-03-29 14:29:14	2021-03-29 14:29:14		NO		IN FOCUS
169636924	https://volunteer.ala.org.au/validate/task/169636924	Valid		system	Tile_052-034-000_0-000.jpg		2021-03-29 13:57:21	2021-03-29 14:29:14		NO		IN FOCUS
169636925	https://volunteer.ala.org.au/validate/task/169636925	Valid		system	Tile_052-035-000_0-000.jpg		2021-03-29 14:05:58	2021-03-29 14:29:27		NO		IN FOCUS
169636925	https://volunteer.ala.org.au/validate/task/169636925	Valid		system	Tile_052-035-000_0-000.jpg			2021-03-29 14:29:27		NO		IN FOCUS
169636925	https://volunteer.ala.org.au/validate/task/169636925	Valid		system	Tile_052-035-000_0-000.jpg		2021-03-29 13:57:35	2021-03-29 14:29:27		NO		IN FOCUS
169636925	https://volunteer.ala.org.au/validate/task/169636925	Valid		system	Tile_052-035-000_0-000.jpg		2021-03-29 14:29:33	2021-03-29 14:29:27		NO		IN FOCUS
169636925	https://volunteer.ala.org.au/validate/task/169636925	Valid		system	Tile_052-035-000_0-000.jpg		2021-03-29 14:29:27	2021-03-29 14:29:27		NO		IN FOCUS
169636927	https://volunteer.ala.org.au/validate/task/169636927	Valid		system	Tile_052-037-000_0-000.jpg		2021-03-29 14:06:20	2021-03-29 14:29:56		NO		IN FOCUS
169636927	https://volunteer.ala.org.au/validate/task/169636927	Valid		system	Tile_052-037-000_0-000.jpg		2021-03-29 13:57:51	2021-03-29 14:29:56		NO		IN FOCUS
169636927	https://volunteer.ala.org.au/validate/task/169636927	Valid		system	Tile_052-037-000_0-000.jpg		2021-03-29 14:29:56	2021-03-29 14:29:56		NO		IN FOCUS
169636927	https://volunteer.ala.org.au/validate/task/169636927	Valid		system	Tile_052-037-000_0-000.jpg			2021-03-29 14:29:56		NO		IN FOCUS
169636928	https://volunteer.ala.org.au/validate/task/169636928	Valid		system	Tile_052-038-000_0-000.jpg		2021-03-29 13:58:01	2021-03-29 14:30:07		NO		IN FOCUS
169636928	https://volunteer.ala.org.au/validate/task/169636928	Valid		system	Tile_052-038-000_0-000.jpg		2021-03-29 14:30:06	2021-03-29 14:30:07		NO		IN FOCUS
169636928	https://volunteer.ala.org.au/validate/task/169636928	Valid		system	Tile_052-038-000_0-000.jpg		2021-03-29 14:30:08	2021-03-29 14:30:07		NO		IN FOCUS
169636928	https://volunteer.ala.org.au/validate/task/169636928	Valid		system	Tile_052-038-000_0-000.jpg			2021-03-29 14:30:07		NO		IN FOCUS
169636928	https://volunteer.ala.org.au/validate/task/169636928	Valid		system	Tile_052-038-000_0-000.jpg		2021-03-29 14:06:30	2021-03-29 14:30:07		NO		IN FOCUS
169636930	https://volunteer.ala.org.au/validate/task/169636930	Valid		system	Tile_052-040-000_0-000.jpg		2021-03-29 14:07:00	2021-03-29 14:30:28		NO		IN FOCUS
169636930	https://volunteer.ala.org.au/validate/task/169636930	Valid		system	Tile_052-040-000_0-000.jpg		2021-03-29 14:30:28	2021-03-29 14:30:28		NO		IN FOCUS
169636930	https://volunteer.ala.org.au/validate/task/169636930	Valid		system	Tile_052-040-000_0-000.jpg			2021-03-29 14:30:28		NO		IN FOCUS
169636930	https://volunteer.ala.org.au/validate/task/169636930	Valid		system	Tile_052-040-000_0-000.jpg		2021-03-29 13:58:26	2021-03-29 14:30:28		NO		IN FOCUS
169636931	https://volunteer.ala.org.au/validate/task/169636931	Valid		system	Tile_052-041-000_0-000.jpg		2021-03-29 13:58:35	2021-03-29 14:31:02		NO		IN FOCUS
169636931	https://volunteer.ala.org.au/validate/task/169636931	Valid		system	Tile_052-041-000_0-000.jpg			2021-03-29 14:31:02		NO		IN FOCUS
169636931	https://volunteer.ala.org.au/validate/task/169636931	Valid		system	Tile_052-041-000_0-000.jpg		2021-03-29 14:07:11	2021-03-29 14:31:02		NO		IN FOCUS
169636931	https://volunteer.ala.org.au/validate/task/169636931	Valid		system	Tile_052-041-000_0-000.jpg		2021-03-29 14:31:09	2021-03-29 14:31:02		NO		IN FOCUS
169636931	https://volunteer.ala.org.au/validate/task/169636931	Valid		system	Tile_052-041-000_0-000.jpg		2021-03-29 14:31:02	2021-03-29 14:31:02		NO		IN FOCUS
169636932	https://volunteer.ala.org.au/validate/task/169636932	Valid		system	Tile_052-042-000_0-000.jpg		2021-03-29 14:31:14	2021-03-29 14:31:14		NO		IN FOCUS
169636932	https://volunteer.ala.org.au/validate/task/169636932	Valid		system	Tile_052-042-000_0-000.jpg		2021-03-29 14:31:31	2021-03-29 14:31:14		NO		IN FOCUS
169636932	https://volunteer.ala.org.au/validate/task/169636932	Valid		system	Tile_052-042-000_0-000.jpg			2021-03-29 14:31:14		NO		IN FOCUS
169636932	https://volunteer.ala.org.au/validate/task/169636932	Valid		system	Tile_052-042-000_0-000.jpg		2021-03-29 14:07:34	2021-03-29 14:31:14		NO		IN FOCUS
169636932	https://volunteer.ala.org.au/validate/task/169636932	Valid		system	Tile_052-042-000_0-000.jpg		2021-03-29 13:58:45	2021-03-29 14:31:14		NO		IN FOCUS
169636933	https://volunteer.ala.org.au/validate/task/169636933	Valid		system	Tile_052-043-000_0-000.jpg			2021-03-29 14:31:34		NO		IN FOCUS
169636933	https://volunteer.ala.org.au/validate/task/169636933	Valid		system	Tile_052-043-000_0-000.jpg		2021-03-29 14:07:59	2021-03-29 14:31:34		NO		IN FOCUS
169636933	https://volunteer.ala.org.au/validate/task/169636933	Valid		system	Tile_052-043-000_0-000.jpg		2021-03-29 14:31:34	2021-03-29 14:31:34		NO		IN FOCUS
169636933	https://volunteer.ala.org.au/validate/task/169636933	Valid		system	Tile_052-043-000_0-000.jpg		2021-03-29 13:58:55	2021-03-29 14:31:34		NO		IN FOCUS
169636934	https://volunteer.ala.org.au/validate/task/169636934	Valid		system	Tile_052-044-000_0-000.jpg		2021-03-29 14:08:14	2021-03-29 14:31:52		NO		IN FOCUS
169636934	https://volunteer.ala.org.au/validate/task/169636934	Valid		system	Tile_052-044-000_0-000.jpg			2021-03-29 14:31:52		NO		IN FOCUS
169636934	https://volunteer.ala.org.au/validate/task/169636934	Valid		system	Tile_052-044-000_0-000.jpg		2021-03-29 14:31:52	2021-03-29 14:31:52		NO		IN FOCUS
169636934	https://volunteer.ala.org.au/validate/task/169636934	Valid		system	Tile_052-044-000_0-000.jpg		2021-03-29 13:59:05	2021-03-29 14:31:52		NO		IN FOCUS
169636936	https://volunteer.ala.org.au/validate/task/169636936	Valid		system	Tile_052-046-000_0-000.jpg		2021-03-29 13:59:21	2021-03-29 14:32:27		NO		IN FOCUS
169636936	https://volunteer.ala.org.au/validate/task/169636936	Valid		system	Tile_052-046-000_0-000.jpg		2021-03-29 14:08:50	2021-03-29 14:32:27		NO		IN FOCUS
169636936	https://volunteer.ala.org.au/validate/task/169636936	Valid		system	Tile_052-046-000_0-000.jpg			2021-03-29 14:32:27		NO		IN FOCUS
169636936	https://volunteer.ala.org.au/validate/task/169636936	Valid		system	Tile_052-046-000_0-000.jpg		2021-03-29 14:32:27	2021-03-29 14:32:27		NO		IN FOCUS
169636937	https://volunteer.ala.org.au/validate/task/169636937	Valid		system	Tile_052-047-000_0-000.jpg			2021-03-29 14:33:34		NO		IN FOCUS
169636937	https://volunteer.ala.org.au/validate/task/169636937	Valid		system	Tile_052-047-000_0-000.jpg		2021-03-29 14:33:34	2021-03-29 14:33:34		NO		IN FOCUS
169636937	https://volunteer.ala.org.au/validate/task/169636937	Valid		system	Tile_052-047-000_0-000.jpg		2021-03-29 14:09:02	2021-03-29 14:33:34		NO		IN FOCUS
169636937	https://volunteer.ala.org.au/validate/task/169636937	Valid		system	Tile_052-047-000_0-000.jpg		2021-03-29 13:59:31	2021-03-29 14:33:34		NO		IN FOCUS
169636938	https://volunteer.ala.org.au/validate/task/169636938	Valid		system	Tile_052-048-000_0-000.jpg		2021-03-29 14:09:36	2021-03-29 14:33:50		NO		IN FOCUS
169636938	https://volunteer.ala.org.au/validate/task/169636938	Valid		system	Tile_052-048-000_0-000.jpg		2021-03-29 13:59:43	2021-03-29 14:33:50		NO		IN FOCUS
169636938	https://volunteer.ala.org.au/validate/task/169636938	Valid		system	Tile_052-048-000_0-000.jpg			2021-03-29 14:33:50		NO		IN FOCUS
169636938	https://volunteer.ala.org.au/validate/task/169636938	Valid		system	Tile_052-048-000_0-000.jpg		2021-03-29 14:33:50	2021-03-29 14:33:50		NO		IN FOCUS
169636939	https://volunteer.ala.org.au/validate/task/169636939	Valid		system	Tile_052-049-000_0-000.jpg		2021-03-29 14:34:35	2021-03-29 14:34:23		NO		IN FOCUS
169636939	https://volunteer.ala.org.au/validate/task/169636939	Valid		system	Tile_052-049-000_0-000.jpg		2021-03-29 14:34:23	2021-03-29 14:34:23		NO		IN FOCUS
169636939	https://volunteer.ala.org.au/validate/task/169636939	Valid		system	Tile_052-049-000_0-000.jpg			2021-03-29 14:34:23		NO		IN FOCUS
169636939	https://volunteer.ala.org.au/validate/task/169636939	Valid		system	Tile_052-049-000_0-000.jpg		2021-03-29 14:09:48	2021-03-29 14:34:23		NO		IN FOCUS
169636939	https://volunteer.ala.org.au/validate/task/169636939	Valid		system	Tile_052-049-000_0-000.jpg		2021-03-29 13:59:54	2021-03-29 14:34:23		NO		IN FOCUS
169636940	https://volunteer.ala.org.au/validate/task/169636940	Valid		system	Tile_052-050-000_0-000.jpg			2021-03-29 14:34:38		NO		IN FOCUS
169636940	https://volunteer.ala.org.au/validate/task/169636940	Valid		system	Tile_052-050-000_0-000.jpg		2021-03-29 14:34:38	2021-03-29 14:34:38		NO		IN FOCUS
169636940	https://volunteer.ala.org.au/validate/task/169636940	Valid		system	Tile_052-050-000_0-000.jpg		2021-03-29 14:00:05	2021-03-29 14:34:38		NO		IN FOCUS
169636940	https://volunteer.ala.org.au/validate/task/169636940	Valid		system	Tile_052-050-000_0-000.jpg		2021-03-29 14:10:02	2021-03-29 14:34:38		NO		IN FOCUS
169636941	https://volunteer.ala.org.au/validate/task/169636941	Valid		system	Tile_052-051-000_0-000.jpg		2021-03-29 14:00:19	2021-03-29 14:35:14		NO		IN FOCUS
169636941	https://volunteer.ala.org.au/validate/task/169636941	Valid		system	Tile_052-051-000_0-000.jpg		2021-03-29 14:35:14	2021-03-29 14:35:14		NO		IN FOCUS
169636941	https://volunteer.ala.org.au/validate/task/169636941	Valid		system	Tile_052-051-000_0-000.jpg			2021-03-29 14:35:14		NO		IN FOCUS
169636941	https://volunteer.ala.org.au/validate/task/169636941	Valid		system	Tile_052-051-000_0-000.jpg		2021-03-29 14:14:55	2021-03-29 14:35:14		NO		IN FOCUS
169636943	https://volunteer.ala.org.au/validate/task/169636943	Valid		system	Tile_052-053-000_0-000.jpg		2021-03-29 14:35:16	2021-03-29 14:35:16		NO		IN FOCUS
169636943	https://volunteer.ala.org.au/validate/task/169636943	Valid		system	Tile_052-053-000_0-000.jpg			2021-03-29 14:35:16		NO		IN FOCUS
169636943	https://volunteer.ala.org.au/validate/task/169636943	Valid		system	Tile_052-053-000_0-000.jpg		2021-03-29 14:00:58	2021-03-29 14:35:16		NO		IN FOCUS
169636943	https://volunteer.ala.org.au/validate/task/169636943	Valid		system	Tile_052-053-000_0-000.jpg		2021-03-29 14:18:24	2021-03-29 14:35:16		NO		IN FOCUS
169636942	https://volunteer.ala.org.au/validate/task/169636942	Valid		system	Tile_052-052-000_0-000.jpg			2021-03-29 14:35:38		NO		IN FOCUS
169636942	https://volunteer.ala.org.au/validate/task/169636942	Valid		system	Tile_052-052-000_0-000.jpg		2021-03-29 14:35:38	2021-03-29 14:35:38		NO		IN FOCUS
169636942	https://volunteer.ala.org.au/validate/task/169636942	Valid		system	Tile_052-052-000_0-000.jpg		2021-03-29 14:17:34	2021-03-29 14:35:38		NO		IN FOCUS
169636942	https://volunteer.ala.org.au/validate/task/169636942	Valid		system	Tile_052-052-000_0-000.jpg		2021-03-29 14:00:48	2021-03-29 14:35:38		NO		IN FOCUS
169636944	https://volunteer.ala.org.au/validate/task/169636944	Valid		system	Tile_052-054-000_0-000.jpg		2021-03-29 14:35:48	2021-03-29 14:35:41		NO		IN FOCUS
169636944	https://volunteer.ala.org.au/validate/task/169636944	Valid		system	Tile_052-054-000_0-000.jpg			2021-03-29 14:35:41		NO		IN FOCUS
169636944	https://volunteer.ala.org.au/validate/task/169636944	Valid		system	Tile_052-054-000_0-000.jpg		2021-03-29 14:35:41	2021-03-29 14:35:41		NO		IN FOCUS
169636944	https://volunteer.ala.org.au/validate/task/169636944	Valid		system	Tile_052-054-000_0-000.jpg		2021-03-29 14:01:07	2021-03-29 14:35:41		NO		IN FOCUS
169636944	https://volunteer.ala.org.au/validate/task/169636944	Valid		system	Tile_052-054-000_0-000.jpg		2021-03-29 14:18:39	2021-03-29 14:35:41		NO		IN FOCUS
169636950	https://volunteer.ala.org.au/validate/task/169636950	Valid		system	Tile_052-060-000_0-000.jpg		2021-03-29 14:37:07	2021-03-29 14:37:07		NO		IN FOCUS
169636950	https://volunteer.ala.org.au/validate/task/169636950	Valid		system	Tile_052-060-000_0-000.jpg		2021-03-29 14:20:00	2021-03-29 14:37:07		NO		IN FOCUS
169636950	https://volunteer.ala.org.au/validate/task/169636950	Valid		system	Tile_052-060-000_0-000.jpg			2021-03-29 14:37:07		NO		IN FOCUS
169636950	https://volunteer.ala.org.au/validate/task/169636950	Valid		system	Tile_052-060-000_0-000.jpg		2021-03-29 14:01:57	2021-03-29 14:37:07		NO		IN FOCUS
169636947	https://volunteer.ala.org.au/validate/task/169636947	Valid		system	Tile_052-057-000_0-000.jpg		2021-03-29 14:01:27	2021-03-29 14:37:33		NO		IN FOCUS
169636947	https://volunteer.ala.org.au/validate/task/169636947	Valid		system	Tile_052-057-000_0-000.jpg			2021-03-29 14:37:33		NO		IN FOCUS
169636947	https://volunteer.ala.org.au/validate/task/169636947	Valid		system	Tile_052-057-000_0-000.jpg		2021-03-29 14:37:32	2021-03-29 14:37:33		NO		IN FOCUS
169636947	https://volunteer.ala.org.au/validate/task/169636947	Valid		system	Tile_052-057-000_0-000.jpg		2021-03-29 14:19:19	2021-03-29 14:37:33		NO		IN FOCUS
169636948	https://volunteer.ala.org.au/validate/task/169636948	Valid		system	Tile_052-058-000_0-000.jpg			2021-03-29 14:37:49		NO		IN FOCUS
169636948	https://volunteer.ala.org.au/validate/task/169636948	Valid		system	Tile_052-058-000_0-000.jpg		2021-03-29 14:37:49	2021-03-29 14:37:49		NO		IN FOCUS
169636948	https://volunteer.ala.org.au/validate/task/169636948	Valid		system	Tile_052-058-000_0-000.jpg		2021-03-29 14:01:37	2021-03-29 14:37:49		NO		IN FOCUS
169636948	https://volunteer.ala.org.au/validate/task/169636948	Valid		system	Tile_052-058-000_0-000.jpg		2021-03-29 14:19:33	2021-03-29 14:37:49		NO		IN FOCUS
169636954	https://volunteer.ala.org.au/validate/task/169636954	Valid		system	Tile_053-004-000_0-000.jpg		2021-03-29 14:20:51	2021-03-29 14:37:54		NO		IN FOCUS
169636954	https://volunteer.ala.org.au/validate/task/169636954	Valid		system	Tile_053-004-000_0-000.jpg		2021-03-29 14:02:44	2021-03-29 14:37:54		NO		IN FOCUS
169636954	https://volunteer.ala.org.au/validate/task/169636954	Valid		system	Tile_053-004-000_0-000.jpg		2021-03-29 14:37:54	2021-03-29 14:37:54		NO		IN FOCUS
169636954	https://volunteer.ala.org.au/validate/task/169636954	Valid		system	Tile_053-004-000_0-000.jpg			2021-03-29 14:37:54		NO		IN FOCUS
169636949	https://volunteer.ala.org.au/validate/task/169636949	Valid		system	Tile_052-059-000_0-000.jpg		2021-03-29 14:19:47	2021-03-29 14:38:01		NO		IN FOCUS
169636949	https://volunteer.ala.org.au/validate/task/169636949	Valid		system	Tile_052-059-000_0-000.jpg			2021-03-29 14:38:01		NO		IN FOCUS
169636949	https://volunteer.ala.org.au/validate/task/169636949	Valid		system	Tile_052-059-000_0-000.jpg		2021-03-29 14:38:00	2021-03-29 14:38:01		NO		IN FOCUS
169636949	https://volunteer.ala.org.au/validate/task/169636949	Valid		system	Tile_052-059-000_0-000.jpg		2021-03-29 14:36:50	2021-03-29 14:38:01		NO		IN FOCUS
169636952	https://volunteer.ala.org.au/validate/task/169636952	Valid		system	Tile_053-002-000_0-000.jpg		2021-03-29 14:02:23	2021-03-29 14:38:26		NO		IN FOCUS
169636952	https://volunteer.ala.org.au/validate/task/169636952	Valid		system	Tile_053-002-000_0-000.jpg		2021-03-29 14:20:27	2021-03-29 14:38:26		NO		IN FOCUS
169636952	https://volunteer.ala.org.au/validate/task/169636952	Valid		system	Tile_053-002-000_0-000.jpg			2021-03-29 14:38:26		NO		IN FOCUS
169636952	https://volunteer.ala.org.au/validate/task/169636952	Valid		system	Tile_053-002-000_0-000.jpg		2021-03-29 14:38:26	2021-03-29 14:38:26		NO		IN FOCUS
169636953	https://volunteer.ala.org.au/validate/task/169636953	Valid		system	Tile_053-003-000_0-000.jpg			2021-03-29 14:38:41		NO		IN FOCUS
169636953	https://volunteer.ala.org.au/validate/task/169636953	Valid		system	Tile_053-003-000_0-000.jpg		2021-03-29 14:38:41	2021-03-29 14:38:41		NO		IN FOCUS
169636953	https://volunteer.ala.org.au/validate/task/169636953	Valid		system	Tile_053-003-000_0-000.jpg		2021-03-29 14:02:33	2021-03-29 14:38:41		NO		IN FOCUS
169636953	https://volunteer.ala.org.au/validate/task/169636953	Valid		system	Tile_053-003-000_0-000.jpg		2021-03-29 14:20:39	2021-03-29 14:38:41		NO		IN FOCUS
169636955	https://volunteer.ala.org.au/validate/task/169636955	Valid		system	Tile_053-005-000_0-000.jpg		2021-03-29 14:21:05	2021-03-29 14:38:54		NO		IN FOCUS
169636955	https://volunteer.ala.org.au/validate/task/169636955	Valid		system	Tile_053-005-000_0-000.jpg		2021-03-29 14:02:56	2021-03-29 14:38:54		NO		IN FOCUS
169636955	https://volunteer.ala.org.au/validate/task/169636955	Valid		system	Tile_053-005-000_0-000.jpg		2021-03-29 14:38:53	2021-03-29 14:38:54		NO		IN FOCUS
169636955	https://volunteer.ala.org.au/validate/task/169636955	Valid		system	Tile_053-005-000_0-000.jpg			2021-03-29 14:38:54		NO		IN FOCUS
169636956	https://volunteer.ala.org.au/validate/task/169636956	Valid		system	Tile_053-006-000_0-000.jpg		2021-03-29 14:39:19	2021-03-29 14:39:19		NO		IN FOCUS
169636956	https://volunteer.ala.org.au/validate/task/169636956	Valid		system	Tile_053-006-000_0-000.jpg			2021-03-29 14:39:19		NO		IN FOCUS
169636956	https://volunteer.ala.org.au/validate/task/169636956	Valid		system	Tile_053-006-000_0-000.jpg		2021-03-29 14:21:18	2021-03-29 14:39:19		NO		IN FOCUS
169636956	https://volunteer.ala.org.au/validate/task/169636956	Valid		system	Tile_053-006-000_0-000.jpg		2021-03-29 14:03:05	2021-03-29 14:39:19		NO		IN FOCUS
169636957	https://volunteer.ala.org.au/validate/task/169636957	Valid		system	Tile_053-007-000_0-000.jpg		2021-03-29 14:03:16	2021-03-29 14:39:47		NO		IN FOCUS
169636957	https://volunteer.ala.org.au/validate/task/169636957	Valid		system	Tile_053-007-000_0-000.jpg		2021-03-29 14:21:30	2021-03-29 14:39:47		NO		IN FOCUS
169636957	https://volunteer.ala.org.au/validate/task/169636957	Valid		system	Tile_053-007-000_0-000.jpg			2021-03-29 14:39:47		NO		IN FOCUS
169636957	https://volunteer.ala.org.au/validate/task/169636957	Valid		system	Tile_053-007-000_0-000.jpg		2021-03-29 14:39:47	2021-03-29 14:39:47		NO		IN FOCUS
169636958	https://volunteer.ala.org.au/validate/task/169636958	Valid		system	Tile_053-008-000_0-000.jpg		2021-03-29 14:40:07	2021-03-29 14:40:07		NO		IN FOCUS
169636958	https://volunteer.ala.org.au/validate/task/169636958	Valid		system	Tile_053-008-000_0-000.jpg		2021-03-29 14:21:43	2021-03-29 14:40:07		NO		IN FOCUS
169636958	https://volunteer.ala.org.au/validate/task/169636958	Valid		system	Tile_053-008-000_0-000.jpg			2021-03-29 14:40:07		NO		IN FOCUS
169636958	https://volunteer.ala.org.au/validate/task/169636958	Valid		system	Tile_053-008-000_0-000.jpg		2021-03-29 14:03:25	2021-03-29 14:40:07		NO		IN FOCUS
169636959	https://volunteer.ala.org.au/validate/task/169636959	Valid		system	Tile_053-009-000_0-000.jpg		2021-03-29 14:03:34	2021-03-29 14:40:15		NO		IN FOCUS
169636959	https://volunteer.ala.org.au/validate/task/169636959	Valid		system	Tile_053-009-000_0-000.jpg			2021-03-29 14:40:15		NO		IN FOCUS
169636959	https://volunteer.ala.org.au/validate/task/169636959	Valid		system	Tile_053-009-000_0-000.jpg		2021-03-29 14:21:55	2021-03-29 14:40:15		NO		IN FOCUS
169636959	https://volunteer.ala.org.au/validate/task/169636959	Valid		system	Tile_053-009-000_0-000.jpg		2021-03-29 14:40:15	2021-03-29 14:40:15		NO		IN FOCUS
169636959	https://volunteer.ala.org.au/validate/task/169636959	Valid		system	Tile_053-009-000_0-000.jpg		2021-03-29 14:40:19	2021-03-29 14:40:15		NO		IN FOCUS
169636960	https://volunteer.ala.org.au/validate/task/169636960	Valid		system	Tile_053-010-000_0-000.jpg		2021-03-29 14:40:33	2021-03-29 14:40:31		NO		IN FOCUS
169636960	https://volunteer.ala.org.au/validate/task/169636960	Valid		system	Tile_053-010-000_0-000.jpg		2021-03-29 14:40:31	2021-03-29 14:40:31		NO		IN FOCUS
169636960	https://volunteer.ala.org.au/validate/task/169636960	Valid		system	Tile_053-010-000_0-000.jpg		2021-03-29 14:03:43	2021-03-29 14:40:31		NO		IN FOCUS
169636960	https://volunteer.ala.org.au/validate/task/169636960	Valid		system	Tile_053-010-000_0-000.jpg			2021-03-29 14:40:31		NO		IN FOCUS
169636960	https://volunteer.ala.org.au/validate/task/169636960	Valid		system	Tile_053-010-000_0-000.jpg		2021-03-29 14:22:07	2021-03-29 14:40:31		NO		IN FOCUS
169636962	https://volunteer.ala.org.au/validate/task/169636962	Valid		system	Tile_053-012-000_0-000.jpg			2021-03-29 14:40:59		NO		IN FOCUS
169636962	https://volunteer.ala.org.au/validate/task/169636962	Valid		system	Tile_053-012-000_0-000.jpg		2021-03-29 14:03:59	2021-03-29 14:40:59		NO		IN FOCUS
169636962	https://volunteer.ala.org.au/validate/task/169636962	Valid		system	Tile_053-012-000_0-000.jpg		2021-03-29 14:23:37	2021-03-29 14:40:59		NO		IN FOCUS
169636962	https://volunteer.ala.org.au/validate/task/169636962	Valid		system	Tile_053-012-000_0-000.jpg		2021-03-29 14:40:59	2021-03-29 14:40:59		NO		IN FOCUS
169636963	https://volunteer.ala.org.au/validate/task/169636963	Valid		system	Tile_053-013-000_0-000.jpg			2021-03-29 14:41:10		NO		IN FOCUS
169636963	https://volunteer.ala.org.au/validate/task/169636963	Valid		system	Tile_053-013-000_0-000.jpg		2021-03-29 14:41:09	2021-03-29 14:41:10		NO		IN FOCUS
169636963	https://volunteer.ala.org.au/validate/task/169636963	Valid		system	Tile_053-013-000_0-000.jpg		2021-03-29 14:23:49	2021-03-29 14:41:10		NO		IN FOCUS
169636963	https://volunteer.ala.org.au/validate/task/169636963	Valid		system	Tile_053-013-000_0-000.jpg		2021-03-29 14:04:10	2021-03-29 14:41:10		NO		IN FOCUS
169636967	https://volunteer.ala.org.au/validate/task/169636967	Valid		system	Tile_053-017-000_0-000.jpg		2021-03-29 14:04:44	2021-03-29 14:42:11		NO		IN FOCUS
169636967	https://volunteer.ala.org.au/validate/task/169636967	Valid		system	Tile_053-017-000_0-000.jpg			2021-03-29 14:42:11		NO		IN FOCUS
169636967	https://volunteer.ala.org.au/validate/task/169636967	Valid		system	Tile_053-017-000_0-000.jpg		2021-03-29 14:25:36	2021-03-29 14:42:11		NO		IN FOCUS
169636967	https://volunteer.ala.org.au/validate/task/169636967	Valid		system	Tile_053-017-000_0-000.jpg		2021-03-29 14:42:11	2021-03-29 14:42:11		NO		IN FOCUS
169636967	https://volunteer.ala.org.au/validate/task/169636967	Valid		system	Tile_053-017-000_0-000.jpg		2021-03-29 14:42:28	2021-03-29 14:42:11		NO		IN FOCUS
169636969	https://volunteer.ala.org.au/validate/task/169636969	Valid		system	Tile_053-019-000_0-000.jpg		2021-03-29 14:04:57	2021-03-29 14:42:33		NO		IN FOCUS
169636969	https://volunteer.ala.org.au/validate/task/169636969	Valid		system	Tile_053-019-000_0-000.jpg			2021-03-29 14:42:33		NO		IN FOCUS
169636969	https://volunteer.ala.org.au/validate/task/169636969	Valid		system	Tile_053-019-000_0-000.jpg		2021-03-29 14:42:33	2021-03-29 14:42:33		NO		IN FOCUS
169636969	https://volunteer.ala.org.au/validate/task/169636969	Valid		system	Tile_053-019-000_0-000.jpg		2021-03-29 14:26:03	2021-03-29 14:42:33		NO		IN FOCUS
169636970	https://volunteer.ala.org.au/validate/task/169636970	Valid		system	Tile_053-020-000_0-000.jpg		2021-03-29 14:26:16	2021-03-29 14:42:45		NO		IN FOCUS
169636970	https://volunteer.ala.org.au/validate/task/169636970	Valid		system	Tile_053-020-000_0-000.jpg		2021-03-29 14:42:58	2021-03-29 14:42:45		NO		IN FOCUS
169636970	https://volunteer.ala.org.au/validate/task/169636970	Valid		system	Tile_053-020-000_0-000.jpg		2021-03-29 14:42:44	2021-03-29 14:42:45		NO		IN FOCUS
169636970	https://volunteer.ala.org.au/validate/task/169636970	Valid		system	Tile_053-020-000_0-000.jpg			2021-03-29 14:42:45		NO		IN FOCUS
169636970	https://volunteer.ala.org.au/validate/task/169636970	Valid		system	Tile_053-020-000_0-000.jpg		2021-03-29 14:05:07	2021-03-29 14:42:45		NO		IN FOCUS
169636971	https://volunteer.ala.org.au/validate/task/169636971	Valid		system	Tile_053-021-000_0-000.jpg			2021-03-29 14:42:57		NO		IN FOCUS
169636971	https://volunteer.ala.org.au/validate/task/169636971	Valid		system	Tile_053-021-000_0-000.jpg		2021-03-29 14:42:56	2021-03-29 14:42:57		NO		IN FOCUS
169636971	https://volunteer.ala.org.au/validate/task/169636971	Valid		system	Tile_053-021-000_0-000.jpg		2021-03-29 14:05:18	2021-03-29 14:42:57		NO		IN FOCUS
169636971	https://volunteer.ala.org.au/validate/task/169636971	Valid		system	Tile_053-021-000_0-000.jpg		2021-03-29 14:26:28	2021-03-29 14:42:57		NO		IN FOCUS
169636972	https://volunteer.ala.org.au/validate/task/169636972	Valid		system	Tile_053-022-000_0-000.jpg		2021-03-29 14:26:40	2021-03-29 14:43:15		NO		IN FOCUS
169636972	https://volunteer.ala.org.au/validate/task/169636972	Valid		system	Tile_053-022-000_0-000.jpg		2021-03-29 14:05:28	2021-03-29 14:43:15		NO		IN FOCUS
169636972	https://volunteer.ala.org.au/validate/task/169636972	Valid		system	Tile_053-022-000_0-000.jpg		2021-03-29 14:43:15	2021-03-29 14:43:15		NO		IN FOCUS
169636972	https://volunteer.ala.org.au/validate/task/169636972	Valid		system	Tile_053-022-000_0-000.jpg			2021-03-29 14:43:15		NO		IN FOCUS
169636972	https://volunteer.ala.org.au/validate/task/169636972	Valid		system	Tile_053-022-000_0-000.jpg		2021-03-29 14:43:19	2021-03-29 14:43:15		NO		IN FOCUS
169636974	https://volunteer.ala.org.au/validate/task/169636974	Valid		system	Tile_053-024-000_0-000.jpg		2021-03-29 14:27:04	2021-03-29 14:43:48		NO		IN FOCUS
169636974	https://volunteer.ala.org.au/validate/task/169636974	Valid		system	Tile_053-024-000_0-000.jpg			2021-03-29 14:43:48		NO		IN FOCUS
169636974	https://volunteer.ala.org.au/validate/task/169636974	Valid		system	Tile_053-024-000_0-000.jpg		2021-03-29 14:43:47	2021-03-29 14:43:48		NO		IN FOCUS
169636974	https://volunteer.ala.org.au/validate/task/169636974	Valid		system	Tile_053-024-000_0-000.jpg		2021-03-29 14:43:43	2021-03-29 14:43:48		NO		IN FOCUS
169636976	https://volunteer.ala.org.au/validate/task/169636976	Valid		system	Tile_053-026-000_0-000.jpg		2021-03-29 14:44:07	2021-03-29 14:44:07		NO		IN FOCUS
169636976	https://volunteer.ala.org.au/validate/task/169636976	Valid		system	Tile_053-026-000_0-000.jpg		2021-03-29 14:44:20	2021-03-29 14:44:07		NO		IN FOCUS
169636976	https://volunteer.ala.org.au/validate/task/169636976	Valid		system	Tile_053-026-000_0-000.jpg		2021-03-29 14:27:29	2021-03-29 14:44:07		NO		IN FOCUS
169636976	https://volunteer.ala.org.au/validate/task/169636976	Valid		system	Tile_053-026-000_0-000.jpg		2021-03-29 14:06:07	2021-03-29 14:44:07		NO		IN FOCUS
169636976	https://volunteer.ala.org.au/validate/task/169636976	Valid		system	Tile_053-026-000_0-000.jpg			2021-03-29 14:44:07		NO		IN FOCUS
169636977	https://volunteer.ala.org.au/validate/task/169636977	Valid		system	Tile_053-027-000_0-000.jpg		2021-03-29 14:06:21	2021-03-29 14:44:28		NO		IN FOCUS
169636977	https://volunteer.ala.org.au/validate/task/169636977	Valid		system	Tile_053-027-000_0-000.jpg			2021-03-29 14:44:28		NO		IN FOCUS
169636977	https://volunteer.ala.org.au/validate/task/169636977	Valid		system	Tile_053-027-000_0-000.jpg		2021-03-29 14:44:28	2021-03-29 14:44:28		NO		IN FOCUS
169636977	https://volunteer.ala.org.au/validate/task/169636977	Valid		system	Tile_053-027-000_0-000.jpg		2021-03-29 14:27:42	2021-03-29 14:44:28		NO		IN FOCUS
169636979	https://volunteer.ala.org.au/validate/task/169636979	Valid		system	Tile_053-029-000_0-000.jpg		2021-03-29 14:45:09	2021-03-29 14:45:09		NO		IN FOCUS
169636979	https://volunteer.ala.org.au/validate/task/169636979	Valid		system	Tile_053-029-000_0-000.jpg			2021-03-29 14:45:09		NO		IN FOCUS
169636979	https://volunteer.ala.org.au/validate/task/169636979	Valid		system	Tile_053-029-000_0-000.jpg		2021-03-29 14:06:37	2021-03-29 14:45:09		NO		IN FOCUS
169636979	https://volunteer.ala.org.au/validate/task/169636979	Valid		system	Tile_053-029-000_0-000.jpg		2021-03-29 14:28:08	2021-03-29 14:45:09		NO		IN FOCUS
169636980	https://volunteer.ala.org.au/validate/task/169636980	Valid		system	Tile_053-030-000_0-000.jpg		2021-03-29 14:28:21	2021-03-29 14:45:29		NO		IN FOCUS
169636980	https://volunteer.ala.org.au/validate/task/169636980	Valid		system	Tile_053-030-000_0-000.jpg			2021-03-29 14:45:29		NO		IN FOCUS
169636980	https://volunteer.ala.org.au/validate/task/169636980	Valid		system	Tile_053-030-000_0-000.jpg		2021-03-29 14:06:47	2021-03-29 14:45:29		NO		IN FOCUS
169636980	https://volunteer.ala.org.au/validate/task/169636980	Valid		system	Tile_053-030-000_0-000.jpg		2021-03-29 14:45:28	2021-03-29 14:45:29		NO		IN FOCUS
169636981	https://volunteer.ala.org.au/validate/task/169636981	Valid		system	Tile_053-031-000_0-000.jpg			2021-03-29 14:45:46		NO		IN FOCUS
169636981	https://volunteer.ala.org.au/validate/task/169636981	Valid		system	Tile_053-031-000_0-000.jpg		2021-03-29 14:45:45	2021-03-29 14:45:46		NO		IN FOCUS
169636981	https://volunteer.ala.org.au/validate/task/169636981	Valid		system	Tile_053-031-000_0-000.jpg		2021-03-29 14:28:34	2021-03-29 14:45:46		NO		IN FOCUS
169636981	https://volunteer.ala.org.au/validate/task/169636981	Valid		system	Tile_053-031-000_0-000.jpg		2021-03-29 14:06:59	2021-03-29 14:45:46		NO		IN FOCUS
169636983	https://volunteer.ala.org.au/validate/task/169636983	Valid		system	Tile_053-033-000_0-000.jpg			2021-03-29 14:46:44		NO		IN FOCUS
169636983	https://volunteer.ala.org.au/validate/task/169636983	Valid		system	Tile_053-033-000_0-000.jpg		2021-03-29 14:46:44	2021-03-29 14:46:44		NO		IN FOCUS
169636983	https://volunteer.ala.org.au/validate/task/169636983	Valid		system	Tile_053-033-000_0-000.jpg		2021-03-29 14:07:20	2021-03-29 14:46:44		NO		IN FOCUS
169636983	https://volunteer.ala.org.au/validate/task/169636983	Valid		system	Tile_053-033-000_0-000.jpg		2021-03-29 14:29:05	2021-03-29 14:46:44		NO		IN FOCUS
169636984	https://volunteer.ala.org.au/validate/task/169636984	Valid		system	Tile_053-034-000_0-000.jpg		2021-03-29 14:29:17	2021-03-29 14:47:28		NO		IN FOCUS
169636984	https://volunteer.ala.org.au/validate/task/169636984	Valid		system	Tile_053-034-000_0-000.jpg		2021-03-29 14:47:28	2021-03-29 14:47:28		NO		IN FOCUS
169636984	https://volunteer.ala.org.au/validate/task/169636984	Valid		system	Tile_053-034-000_0-000.jpg		2021-03-29 14:07:36	2021-03-29 14:47:28		NO		IN FOCUS
169636984	https://volunteer.ala.org.au/validate/task/169636984	Valid		system	Tile_053-034-000_0-000.jpg			2021-03-29 14:47:28		NO		IN FOCUS
169636985	https://volunteer.ala.org.au/validate/task/169636985	Valid		system	Tile_053-035-000_0-000.jpg			2021-03-29 14:48:09		NO		IN FOCUS
169636985	https://volunteer.ala.org.au/validate/task/169636985	Valid		system	Tile_053-035-000_0-000.jpg		2021-03-29 14:48:09	2021-03-29 14:48:09		NO		IN FOCUS
169636985	https://volunteer.ala.org.au/validate/task/169636985	Valid		system	Tile_053-035-000_0-000.jpg		2021-03-29 14:07:53	2021-03-29 14:48:09		NO		IN FOCUS
169636985	https://volunteer.ala.org.au/validate/task/169636985	Valid		system	Tile_053-035-000_0-000.jpg		2021-03-29 14:29:30	2021-03-29 14:48:09		NO		IN FOCUS
169636986	https://volunteer.ala.org.au/validate/task/169636986	Valid		system	Tile_053-036-000_0-000.jpg		2021-03-29 14:29:43	2021-03-29 14:48:21		NO		IN FOCUS
169636986	https://volunteer.ala.org.au/validate/task/169636986	Valid		system	Tile_053-036-000_0-000.jpg		2021-03-29 14:48:20	2021-03-29 14:48:21		NO		IN FOCUS
169636986	https://volunteer.ala.org.au/validate/task/169636986	Valid		system	Tile_053-036-000_0-000.jpg		2021-03-29 14:49:50	2021-03-29 14:48:21		NO		IN FOCUS
169636986	https://volunteer.ala.org.au/validate/task/169636986	Valid		system	Tile_053-036-000_0-000.jpg			2021-03-29 14:48:21		NO		IN FOCUS
169636986	https://volunteer.ala.org.au/validate/task/169636986	Valid		system	Tile_053-036-000_0-000.jpg		2021-03-29 14:08:07	2021-03-29 14:48:21		NO		IN FOCUS
169636988	https://volunteer.ala.org.au/validate/task/169636988	Valid		system	Tile_053-038-000_0-000.jpg		2021-03-29 14:48:59	2021-03-29 14:49:00		NO		IN FOCUS
169636988	https://volunteer.ala.org.au/validate/task/169636988	Valid		system	Tile_053-038-000_0-000.jpg			2021-03-29 14:49:00		NO		IN FOCUS
169636988	https://volunteer.ala.org.au/validate/task/169636988	Valid		system	Tile_053-038-000_0-000.jpg		2021-03-29 14:30:09	2021-03-29 14:49:00		NO		IN FOCUS
169636988	https://volunteer.ala.org.au/validate/task/169636988	Valid		system	Tile_053-038-000_0-000.jpg		2021-03-29 14:08:26	2021-03-29 14:49:00		NO		IN FOCUS
169636989	https://volunteer.ala.org.au/validate/task/169636989	Valid		system	Tile_053-039-000_0-000.jpg		2021-03-29 14:30:21	2021-03-29 14:49:15		NO		IN FOCUS
169636989	https://volunteer.ala.org.au/validate/task/169636989	Valid		system	Tile_053-039-000_0-000.jpg		2021-03-29 14:08:43	2021-03-29 14:49:15		NO		IN FOCUS
169636989	https://volunteer.ala.org.au/validate/task/169636989	Valid		system	Tile_053-039-000_0-000.jpg			2021-03-29 14:49:15		NO		IN FOCUS
169636989	https://volunteer.ala.org.au/validate/task/169636989	Valid		system	Tile_053-039-000_0-000.jpg		2021-03-29 14:49:14	2021-03-29 14:49:15		NO		IN FOCUS
169636991	https://volunteer.ala.org.au/validate/task/169636991	Valid		system	Tile_053-041-000_0-000.jpg		2021-03-29 14:31:14	2021-03-29 14:50:09		NO		IN FOCUS
169636991	https://volunteer.ala.org.au/validate/task/169636991	Valid		system	Tile_053-041-000_0-000.jpg		2021-03-29 14:50:09	2021-03-29 14:50:09		NO		IN FOCUS
169636991	https://volunteer.ala.org.au/validate/task/169636991	Valid		system	Tile_053-041-000_0-000.jpg			2021-03-29 14:50:09		NO		IN FOCUS
169636991	https://volunteer.ala.org.au/validate/task/169636991	Valid		system	Tile_053-041-000_0-000.jpg		2021-03-29 14:09:03	2021-03-29 14:50:09		NO		IN FOCUS
169636992	https://volunteer.ala.org.au/validate/task/169636992	Valid		system	Tile_053-042-000_0-000.jpg			2021-03-29 14:50:22		NO		IN FOCUS
169636992	https://volunteer.ala.org.au/validate/task/169636992	Valid		system	Tile_053-042-000_0-000.jpg		2021-03-29 14:09:14	2021-03-29 14:50:22		NO		IN FOCUS
169636992	https://volunteer.ala.org.au/validate/task/169636992	Valid		system	Tile_053-042-000_0-000.jpg		2021-03-29 14:50:22	2021-03-29 14:50:22		NO		IN FOCUS
169636992	https://volunteer.ala.org.au/validate/task/169636992	Valid		system	Tile_053-042-000_0-000.jpg		2021-03-29 14:31:27	2021-03-29 14:50:22		NO		IN FOCUS
169636993	https://volunteer.ala.org.au/validate/task/169636993	Valid		system	Tile_053-043-000_0-000.jpg		2021-03-29 14:31:38	2021-03-29 14:50:53		NO		IN FOCUS
169636993	https://volunteer.ala.org.au/validate/task/169636993	Valid		system	Tile_053-043-000_0-000.jpg			2021-03-29 14:50:53		NO		IN FOCUS
169636993	https://volunteer.ala.org.au/validate/task/169636993	Valid		system	Tile_053-043-000_0-000.jpg		2021-03-29 14:51:08	2021-03-29 14:50:53		NO		IN FOCUS
169636993	https://volunteer.ala.org.au/validate/task/169636993	Valid		system	Tile_053-043-000_0-000.jpg		2021-03-29 14:50:52	2021-03-29 14:50:53		NO		IN FOCUS
169636993	https://volunteer.ala.org.au/validate/task/169636993	Valid		system	Tile_053-043-000_0-000.jpg		2021-03-29 14:09:30	2021-03-29 14:50:53		NO		IN FOCUS
169636994	https://volunteer.ala.org.au/validate/task/169636994	Valid		system	Tile_053-044-000_0-000.jpg		2021-03-29 14:51:06	2021-03-29 14:51:06		NO		IN FOCUS
169636994	https://volunteer.ala.org.au/validate/task/169636994	Valid		system	Tile_053-044-000_0-000.jpg			2021-03-29 14:51:06		NO		IN FOCUS
169636994	https://volunteer.ala.org.au/validate/task/169636994	Valid		system	Tile_053-044-000_0-000.jpg		2021-03-29 14:31:50	2021-03-29 14:51:06		NO		IN FOCUS
169636994	https://volunteer.ala.org.au/validate/task/169636994	Valid		system	Tile_053-044-000_0-000.jpg		2021-03-29 14:09:40	2021-03-29 14:51:06		NO		IN FOCUS
169636995	https://volunteer.ala.org.au/validate/task/169636995	Valid		system	Tile_053-045-000_0-000.jpg		2021-03-29 14:51:20	2021-03-29 14:51:21		NO		IN FOCUS
169636995	https://volunteer.ala.org.au/validate/task/169636995	Valid		system	Tile_053-045-000_0-000.jpg		2021-03-29 14:09:51	2021-03-29 14:51:21		NO		IN FOCUS
169636995	https://volunteer.ala.org.au/validate/task/169636995	Valid		system	Tile_053-045-000_0-000.jpg		2021-03-29 14:51:20	2021-03-29 14:51:21		NO		IN FOCUS
169636995	https://volunteer.ala.org.au/validate/task/169636995	Valid		system	Tile_053-045-000_0-000.jpg		2021-03-29 14:32:05	2021-03-29 14:51:21		NO		IN FOCUS
169636995	https://volunteer.ala.org.au/validate/task/169636995	Valid		system	Tile_053-045-000_0-000.jpg			2021-03-29 14:51:21		NO		IN FOCUS
169636996	https://volunteer.ala.org.au/validate/task/169636996	Valid		system	Tile_053-046-000_0-000.jpg		2021-03-29 14:10:02	2021-03-29 14:51:48		NO		IN FOCUS
169636996	https://volunteer.ala.org.au/validate/task/169636996	Valid		system	Tile_053-046-000_0-000.jpg		2021-03-29 14:51:48	2021-03-29 14:51:48		NO		IN FOCUS
169636996	https://volunteer.ala.org.au/validate/task/169636996	Valid		system	Tile_053-046-000_0-000.jpg			2021-03-29 14:51:48		NO		IN FOCUS
169636996	https://volunteer.ala.org.au/validate/task/169636996	Valid		system	Tile_053-046-000_0-000.jpg		2021-03-29 14:32:19	2021-03-29 14:51:48		NO		IN FOCUS
169636999	https://volunteer.ala.org.au/validate/task/169636999	Valid		system	Tile_053-049-000_0-000.jpg		2021-03-29 14:52:14	2021-03-29 14:52:14		NO		IN FOCUS
169636999	https://volunteer.ala.org.au/validate/task/169636999	Valid		system	Tile_053-049-000_0-000.jpg			2021-03-29 14:52:14		NO		IN FOCUS
169636999	https://volunteer.ala.org.au/validate/task/169636999	Valid		system	Tile_053-049-000_0-000.jpg		2021-03-29 14:10:26	2021-03-29 14:52:14		NO		IN FOCUS
169636999	https://volunteer.ala.org.au/validate/task/169636999	Valid		system	Tile_053-049-000_0-000.jpg		2021-03-29 14:32:53	2021-03-29 14:52:14		NO		IN FOCUS
169637000	https://volunteer.ala.org.au/validate/task/169637000	Valid		system	Tile_053-050-000_0-000.jpg		2021-03-29 14:10:36	2021-03-29 14:52:31		NO		IN FOCUS
169637000	https://volunteer.ala.org.au/validate/task/169637000	Valid		system	Tile_053-050-000_0-000.jpg		2021-03-29 14:33:06	2021-03-29 14:52:31		NO		IN FOCUS
169637000	https://volunteer.ala.org.au/validate/task/169637000	Valid		system	Tile_053-050-000_0-000.jpg			2021-03-29 14:52:31		NO		IN FOCUS
169637000	https://volunteer.ala.org.au/validate/task/169637000	Valid		system	Tile_053-050-000_0-000.jpg		2021-03-29 14:52:31	2021-03-29 14:52:31		NO		IN FOCUS
169637001	https://volunteer.ala.org.au/validate/task/169637001	Valid		system	Tile_053-051-000_0-000.jpg		2021-03-29 14:52:58	2021-03-29 14:52:58		NO		IN FOCUS
169637001	https://volunteer.ala.org.au/validate/task/169637001	Valid		system	Tile_053-051-000_0-000.jpg			2021-03-29 14:52:58		NO		IN FOCUS
169637001	https://volunteer.ala.org.au/validate/task/169637001	Valid		system	Tile_053-051-000_0-000.jpg		2021-03-29 14:33:18	2021-03-29 14:52:58		NO		IN FOCUS
169637001	https://volunteer.ala.org.au/validate/task/169637001	Valid		system	Tile_053-051-000_0-000.jpg		2021-03-29 14:10:47	2021-03-29 14:52:58		NO		IN FOCUS
169636998	https://volunteer.ala.org.au/validate/task/169636998	Valid		system	Tile_053-048-000_0-000.jpg		2021-03-29 14:10:16	2021-03-29 14:53:05		NO		IN FOCUS
169636998	https://volunteer.ala.org.au/validate/task/169636998	Valid		system	Tile_053-048-000_0-000.jpg			2021-03-29 14:53:05		NO		IN FOCUS
169636998	https://volunteer.ala.org.au/validate/task/169636998	Valid		system	Tile_053-048-000_0-000.jpg		2021-03-29 14:53:04	2021-03-29 14:53:05		NO		IN FOCUS
169636998	https://volunteer.ala.org.au/validate/task/169636998	Valid		system	Tile_053-048-000_0-000.jpg		2021-03-29 14:32:40	2021-03-29 14:53:05		NO		IN FOCUS
169637003	https://volunteer.ala.org.au/validate/task/169637003	Valid		system	Tile_053-053-000_0-000.jpg		2021-03-29 14:11:05	2021-03-29 14:53:49		NO		IN FOCUS
169637003	https://volunteer.ala.org.au/validate/task/169637003	Valid		system	Tile_053-053-000_0-000.jpg			2021-03-29 14:53:49		NO		IN FOCUS
169637003	https://volunteer.ala.org.au/validate/task/169637003	Valid		system	Tile_053-053-000_0-000.jpg		2021-03-29 14:53:49	2021-03-29 14:53:49		NO		IN FOCUS
169637003	https://volunteer.ala.org.au/validate/task/169637003	Valid		system	Tile_053-053-000_0-000.jpg		2021-03-29 14:33:42	2021-03-29 14:53:49		NO		IN FOCUS
169637002	https://volunteer.ala.org.au/validate/task/169637002	Valid		system	Tile_053-052-000_0-000.jpg			2021-03-29 14:54:06		NO		IN FOCUS
169637002	https://volunteer.ala.org.au/validate/task/169637002	Valid		system	Tile_053-052-000_0-000.jpg		2021-03-29 14:33:30	2021-03-29 14:54:06		NO		IN FOCUS
169637002	https://volunteer.ala.org.au/validate/task/169637002	Valid		system	Tile_053-052-000_0-000.jpg		2021-03-29 14:53:36	2021-03-29 14:54:06		NO		IN FOCUS
169637002	https://volunteer.ala.org.au/validate/task/169637002	Valid		system	Tile_053-052-000_0-000.jpg		2021-03-29 14:54:06	2021-03-29 14:54:06		NO		IN FOCUS
169637005	https://volunteer.ala.org.au/validate/task/169637005	Valid		system	Tile_053-055-000_0-000.jpg		2021-03-29 14:55:16	2021-03-29 14:55:16		NO		IN FOCUS
169637005	https://volunteer.ala.org.au/validate/task/169637005	Valid		system	Tile_053-055-000_0-000.jpg			2021-03-29 14:55:16		NO		IN FOCUS
169637005	https://volunteer.ala.org.au/validate/task/169637005	Valid		system	Tile_053-055-000_0-000.jpg		2021-03-29 14:11:23	2021-03-29 14:55:16		NO		IN FOCUS
169637005	https://volunteer.ala.org.au/validate/task/169637005	Valid		system	Tile_053-055-000_0-000.jpg		2021-03-29 14:34:17	2021-03-29 14:55:16		NO		IN FOCUS
169637005	https://volunteer.ala.org.au/validate/task/169637005	Valid		system	Tile_053-055-000_0-000.jpg		2021-03-29 14:55:25	2021-03-29 14:55:16		NO		IN FOCUS
169637006	https://volunteer.ala.org.au/validate/task/169637006	Valid		system	Tile_053-056-000_0-000.jpg		2021-03-29 14:11:34	2021-03-29 14:55:39		NO		IN FOCUS
169637006	https://volunteer.ala.org.au/validate/task/169637006	Valid		system	Tile_053-056-000_0-000.jpg		2021-03-29 14:55:39	2021-03-29 14:55:39		NO		IN FOCUS
169637006	https://volunteer.ala.org.au/validate/task/169637006	Valid		system	Tile_053-056-000_0-000.jpg			2021-03-29 14:55:39		NO		IN FOCUS
169637006	https://volunteer.ala.org.au/validate/task/169637006	Valid		system	Tile_053-056-000_0-000.jpg		2021-03-29 14:34:29	2021-03-29 14:55:39		NO		IN FOCUS
169637006	https://volunteer.ala.org.au/validate/task/169637006	Valid		system	Tile_053-056-000_0-000.jpg		2021-03-29 14:55:41	2021-03-29 14:55:39		NO		IN FOCUS
169637008	https://volunteer.ala.org.au/validate/task/169637008	Valid		system	Tile_053-058-000_0-000.jpg		2021-03-29 14:56:54	2021-03-29 14:56:54		NO		IN FOCUS
169637008	https://volunteer.ala.org.au/validate/task/169637008	Valid		system	Tile_053-058-000_0-000.jpg		2021-03-29 14:12:15	2021-03-29 14:56:54		NO		IN FOCUS
169637008	https://volunteer.ala.org.au/validate/task/169637008	Valid		system	Tile_053-058-000_0-000.jpg			2021-03-29 14:56:54		NO		IN FOCUS
169637008	https://volunteer.ala.org.au/validate/task/169637008	Valid		system	Tile_053-058-000_0-000.jpg		2021-03-29 14:35:04	2021-03-29 14:56:54		NO		IN FOCUS
169637008	https://volunteer.ala.org.au/validate/task/169637008	Valid		system	Tile_053-058-000_0-000.jpg		2021-03-29 14:56:54	2021-03-29 14:56:54		NO		IN FOCUS
169637009	https://volunteer.ala.org.au/validate/task/169637009	Valid		system	Tile_053-059-000_0-000.jpg		2021-03-29 14:35:16	2021-03-29 14:57:04		NO		IN FOCUS
169637009	https://volunteer.ala.org.au/validate/task/169637009	Valid		system	Tile_053-059-000_0-000.jpg			2021-03-29 14:57:04		NO		IN FOCUS
169637009	https://volunteer.ala.org.au/validate/task/169637009	Valid		system	Tile_053-059-000_0-000.jpg		2021-03-29 14:12:25	2021-03-29 14:57:04		NO		IN FOCUS
169637009	https://volunteer.ala.org.au/validate/task/169637009	Valid		system	Tile_053-059-000_0-000.jpg		2021-03-29 14:57:04	2021-03-29 14:57:04		NO		IN FOCUS
169637009	https://volunteer.ala.org.au/validate/task/169637009	Valid		system	Tile_053-059-000_0-000.jpg		2021-03-29 14:57:04	2021-03-29 14:57:04		NO		IN FOCUS
169637011	https://volunteer.ala.org.au/validate/task/169637011	Valid		system	Tile_054-001-000_0-000.jpg		2021-03-29 14:12:42	2021-03-29 14:57:25		NO		IN FOCUS
169637011	https://volunteer.ala.org.au/validate/task/169637011	Valid		system	Tile_054-001-000_0-000.jpg		2021-03-29 14:57:27	2021-03-29 14:57:25		NO		IN FOCUS
169637011	https://volunteer.ala.org.au/validate/task/169637011	Valid		system	Tile_054-001-000_0-000.jpg			2021-03-29 14:57:25		NO		IN FOCUS
169637011	https://volunteer.ala.org.au/validate/task/169637011	Valid		system	Tile_054-001-000_0-000.jpg		2021-03-29 14:57:25	2021-03-29 14:57:25		NO		IN FOCUS
169637011	https://volunteer.ala.org.au/validate/task/169637011	Valid		system	Tile_054-001-000_0-000.jpg		2021-03-29 14:35:39	2021-03-29 14:57:25		NO		IN FOCUS
169637012	https://volunteer.ala.org.au/validate/task/169637012	Valid		system	Tile_054-002-000_0-000.jpg			2021-03-29 14:57:31		NO		IN FOCUS
169637012	https://volunteer.ala.org.au/validate/task/169637012	Valid		system	Tile_054-002-000_0-000.jpg		2021-03-29 14:35:52	2021-03-29 14:57:31		NO		IN FOCUS
169637012	https://volunteer.ala.org.au/validate/task/169637012	Valid		system	Tile_054-002-000_0-000.jpg		2021-03-29 14:12:51	2021-03-29 14:57:31		NO		IN FOCUS
169637012	https://volunteer.ala.org.au/validate/task/169637012	Valid		system	Tile_054-002-000_0-000.jpg		2021-03-29 14:57:30	2021-03-29 14:57:31		NO		IN FOCUS
169637014	https://volunteer.ala.org.au/validate/task/169637014	Valid		system	Tile_054-004-000_0-000.jpg		2021-03-29 14:36:18	2021-03-29 14:57:48		NO		IN FOCUS
169637014	https://volunteer.ala.org.au/validate/task/169637014	Valid		system	Tile_054-004-000_0-000.jpg			2021-03-29 14:57:48		NO		IN FOCUS
169637014	https://volunteer.ala.org.au/validate/task/169637014	Valid		system	Tile_054-004-000_0-000.jpg		2021-03-29 14:57:47	2021-03-29 14:57:48		NO		IN FOCUS
169637014	https://volunteer.ala.org.au/validate/task/169637014	Valid		system	Tile_054-004-000_0-000.jpg		2021-03-29 14:13:10	2021-03-29 14:57:48		NO		IN FOCUS
169637013	https://volunteer.ala.org.au/validate/task/169637013	Valid		system	Tile_054-003-000_0-000.jpg		2021-03-29 14:13:00	2021-03-29 14:58:02		NO		IN FOCUS
169637013	https://volunteer.ala.org.au/validate/task/169637013	Valid		system	Tile_054-003-000_0-000.jpg			2021-03-29 14:58:02		NO		IN FOCUS
169637013	https://volunteer.ala.org.au/validate/task/169637013	Valid		system	Tile_054-003-000_0-000.jpg		2021-03-29 14:58:01	2021-03-29 14:58:02		NO		IN FOCUS
169637013	https://volunteer.ala.org.au/validate/task/169637013	Valid		system	Tile_054-003-000_0-000.jpg			2021-03-29 14:58:02		NO		IN FOCUS
169637013	https://volunteer.ala.org.au/validate/task/169637013	Valid		system	Tile_054-003-000_0-000.jpg		2021-03-29 14:36:05	2021-03-29 14:58:02		NO		IN FOCUS
169637017	https://volunteer.ala.org.au/validate/task/169637017	Valid		system	Tile_054-007-000_0-000.jpg		2021-03-29 14:37:01	2021-03-29 14:58:19		NO		IN FOCUS
169637017	https://volunteer.ala.org.au/validate/task/169637017	Valid		system	Tile_054-007-000_0-000.jpg			2021-03-29 14:58:19		NO		IN FOCUS
169637017	https://volunteer.ala.org.au/validate/task/169637017	Valid		system	Tile_054-007-000_0-000.jpg		2021-03-29 14:58:19	2021-03-29 14:58:19		NO		IN FOCUS
169637017	https://volunteer.ala.org.au/validate/task/169637017	Valid		system	Tile_054-007-000_0-000.jpg		2021-03-29 14:13:29	2021-03-29 14:58:19		NO		IN FOCUS
169637018	https://volunteer.ala.org.au/validate/task/169637018	Valid		system	Tile_054-008-000_0-000.jpg		2021-03-29 14:58:38	2021-03-29 14:58:36		NO		IN FOCUS
169637018	https://volunteer.ala.org.au/validate/task/169637018	Valid		system	Tile_054-008-000_0-000.jpg		2021-03-29 14:58:36	2021-03-29 14:58:36		NO		IN FOCUS
169637018	https://volunteer.ala.org.au/validate/task/169637018	Valid		system	Tile_054-008-000_0-000.jpg			2021-03-29 14:58:36		NO		IN FOCUS
169637018	https://volunteer.ala.org.au/validate/task/169637018	Valid		system	Tile_054-008-000_0-000.jpg		2021-03-29 14:37:14	2021-03-29 14:58:36		NO		IN FOCUS
169637018	https://volunteer.ala.org.au/validate/task/169637018	Valid		system	Tile_054-008-000_0-000.jpg		2021-03-29 14:13:38	2021-03-29 14:58:36		NO		IN FOCUS
169637020	https://volunteer.ala.org.au/validate/task/169637020	Valid		system	Tile_054-010-000_0-000.jpg		2021-03-29 14:59:15	2021-03-29 14:59:15		NO		IN FOCUS
169637020	https://volunteer.ala.org.au/validate/task/169637020	Valid		system	Tile_054-010-000_0-000.jpg		2021-03-29 14:13:58	2021-03-29 14:59:15		NO		IN FOCUS
169637020	https://volunteer.ala.org.au/validate/task/169637020	Valid		system	Tile_054-010-000_0-000.jpg			2021-03-29 14:59:15		NO		IN FOCUS
169637020	https://volunteer.ala.org.au/validate/task/169637020	Valid		system	Tile_054-010-000_0-000.jpg		2021-03-29 14:37:39	2021-03-29 14:59:15		NO		IN FOCUS
169637019	https://volunteer.ala.org.au/validate/task/169637019	Valid		system	Tile_054-009-000_0-000.jpg		2021-03-29 14:37:27	2021-03-29 14:59:19		NO		IN FOCUS
169637019	https://volunteer.ala.org.au/validate/task/169637019	Valid		system	Tile_054-009-000_0-000.jpg		2021-03-29 14:13:48	2021-03-29 14:59:19		NO		IN FOCUS
169637019	https://volunteer.ala.org.au/validate/task/169637019	Valid		system	Tile_054-009-000_0-000.jpg		2021-03-29 14:59:18	2021-03-29 14:59:19		NO		IN FOCUS
169637019	https://volunteer.ala.org.au/validate/task/169637019	Valid		system	Tile_054-009-000_0-000.jpg			2021-03-29 14:59:19		NO		IN FOCUS
169637022	https://volunteer.ala.org.au/validate/task/169637022	Valid		system	Tile_054-012-000_0-000.jpg		2021-03-29 14:14:15	2021-03-29 14:59:39		NO		IN FOCUS
169637022	https://volunteer.ala.org.au/validate/task/169637022	Valid		system	Tile_054-012-000_0-000.jpg		2021-03-29 14:59:45	2021-03-29 14:59:39		NO		IN FOCUS
169637022	https://volunteer.ala.org.au/validate/task/169637022	Valid		system	Tile_054-012-000_0-000.jpg		2021-03-29 14:59:39	2021-03-29 14:59:39		NO		IN FOCUS
169637022	https://volunteer.ala.org.au/validate/task/169637022	Valid		system	Tile_054-012-000_0-000.jpg		2021-03-29 14:38:03	2021-03-29 14:59:39		NO		IN FOCUS
169637022	https://volunteer.ala.org.au/validate/task/169637022	Valid		system	Tile_054-012-000_0-000.jpg			2021-03-29 14:59:39		NO		IN FOCUS
169637023	https://volunteer.ala.org.au/validate/task/169637023	Valid		system	Tile_054-013-000_0-000.jpg			2021-03-29 14:59:48		NO		IN FOCUS
169637023	https://volunteer.ala.org.au/validate/task/169637023	Valid		system	Tile_054-013-000_0-000.jpg		2021-03-29 14:38:14	2021-03-29 14:59:48		NO		IN FOCUS
169637023	https://volunteer.ala.org.au/validate/task/169637023	Valid		system	Tile_054-013-000_0-000.jpg		2021-03-29 14:14:24	2021-03-29 14:59:48		NO		IN FOCUS
169637023	https://volunteer.ala.org.au/validate/task/169637023	Valid		system	Tile_054-013-000_0-000.jpg		2021-03-29 14:59:48	2021-03-29 14:59:48		NO		IN FOCUS
169637025	https://volunteer.ala.org.au/validate/task/169637025	Valid		system	Tile_054-015-000_0-000.jpg		2021-03-29 14:14:44	2021-03-29 15:00:14		NO		IN FOCUS
169637025	https://volunteer.ala.org.au/validate/task/169637025	Valid		system	Tile_054-015-000_0-000.jpg		2021-03-29 15:00:13	2021-03-29 15:00:14		NO		IN FOCUS
169637025	https://volunteer.ala.org.au/validate/task/169637025	Valid		system	Tile_054-015-000_0-000.jpg			2021-03-29 15:00:14		NO		IN FOCUS
169637025	https://volunteer.ala.org.au/validate/task/169637025	Valid		system	Tile_054-015-000_0-000.jpg		2021-03-29 14:38:39	2021-03-29 15:00:14		NO		IN FOCUS
169637024	https://volunteer.ala.org.au/validate/task/169637024	Valid		system	Tile_054-014-000_0-000.jpg			2021-03-29 15:00:26		NO		IN FOCUS
169637024	https://volunteer.ala.org.au/validate/task/169637024	Valid		system	Tile_054-014-000_0-000.jpg		2021-03-29 14:38:27	2021-03-29 15:00:26		NO		IN FOCUS
169637024	https://volunteer.ala.org.au/validate/task/169637024	Valid		system	Tile_054-014-000_0-000.jpg		2021-03-29 15:00:26	2021-03-29 15:00:26		NO		IN FOCUS
169637024	https://volunteer.ala.org.au/validate/task/169637024	Valid		system	Tile_054-014-000_0-000.jpg		2021-03-29 14:14:34	2021-03-29 15:00:26		NO		IN FOCUS
169637026	https://volunteer.ala.org.au/validate/task/169637026	Valid		system	Tile_054-016-000_0-000.jpg		2021-03-29 14:38:53	2021-03-29 15:01:05		NO		IN FOCUS
169637026	https://volunteer.ala.org.au/validate/task/169637026	Valid		system	Tile_054-016-000_0-000.jpg			2021-03-29 15:01:05		NO		IN FOCUS
169637026	https://volunteer.ala.org.au/validate/task/169637026	Valid		system	Tile_054-016-000_0-000.jpg		2021-03-29 15:01:05	2021-03-29 15:01:05		NO		IN FOCUS
169637026	https://volunteer.ala.org.au/validate/task/169637026	Valid		system	Tile_054-016-000_0-000.jpg		2021-03-29 14:14:53	2021-03-29 15:01:05		NO		IN FOCUS
169637027	https://volunteer.ala.org.au/validate/task/169637027	Valid		system	Tile_054-017-000_0-000.jpg		2021-03-29 14:15:03	2021-03-29 15:01:16		NO		IN FOCUS
169637027	https://volunteer.ala.org.au/validate/task/169637027	Valid		system	Tile_054-017-000_0-000.jpg		2021-03-29 15:01:16	2021-03-29 15:01:16		NO		IN FOCUS
169637027	https://volunteer.ala.org.au/validate/task/169637027	Valid		system	Tile_054-017-000_0-000.jpg			2021-03-29 15:01:16		NO		IN FOCUS
169637027	https://volunteer.ala.org.au/validate/task/169637027	Valid		system	Tile_054-017-000_0-000.jpg		2021-03-29 14:39:07	2021-03-29 15:01:16		NO		IN FOCUS
169637030	https://volunteer.ala.org.au/validate/task/169637030	Valid		system	Tile_054-020-000_0-000.jpg		2021-03-29 14:39:45	2021-03-29 15:02:22		NO		IN FOCUS
169637030	https://volunteer.ala.org.au/validate/task/169637030	Valid		system	Tile_054-020-000_0-000.jpg			2021-03-29 15:02:22		NO		IN FOCUS
169637030	https://volunteer.ala.org.au/validate/task/169637030	Valid		system	Tile_054-020-000_0-000.jpg		2021-03-29 15:02:22	2021-03-29 15:02:22		NO		IN FOCUS
169637030	https://volunteer.ala.org.au/validate/task/169637030	Valid		system	Tile_054-020-000_0-000.jpg		2021-03-29 14:15:51	2021-03-29 15:02:22		NO		IN FOCUS
169637029	https://volunteer.ala.org.au/validate/task/169637029	Valid		system	Tile_054-019-000_0-000.jpg		2021-03-29 14:15:40	2021-03-29 15:02:49		NO		IN FOCUS
169637029	https://volunteer.ala.org.au/validate/task/169637029	Valid		system	Tile_054-019-000_0-000.jpg		2021-03-29 14:39:34	2021-03-29 15:02:49		NO		IN FOCUS
169637029	https://volunteer.ala.org.au/validate/task/169637029	Valid		system	Tile_054-019-000_0-000.jpg			2021-03-29 15:02:49		NO		IN FOCUS
169637029	https://volunteer.ala.org.au/validate/task/169637029	Valid		system	Tile_054-019-000_0-000.jpg		2021-03-29 15:02:49	2021-03-29 15:02:49		NO		IN FOCUS
169637732	https://volunteer.ala.org.au/validate/task/169637732	Valid		system	Tile_054-023-000_0-000.jpg		2021-03-29 15:02:55	2021-03-29 15:02:56		NO		IN FOCUS
169637732	https://volunteer.ala.org.au/validate/task/169637732	Valid		system	Tile_054-023-000_0-000.jpg		2021-03-29 14:40:21	2021-03-29 15:02:56		NO		IN FOCUS
169637732	https://volunteer.ala.org.au/validate/task/169637732	Valid		system	Tile_054-023-000_0-000.jpg			2021-03-29 15:02:56		NO		IN FOCUS
169637732	https://volunteer.ala.org.au/validate/task/169637732	Valid		system	Tile_054-023-000_0-000.jpg		2021-03-29 14:16:18	2021-03-29 15:02:56		NO		IN FOCUS
169637730	https://volunteer.ala.org.au/validate/task/169637730	Valid		system	Tile_054-021-000_0-000.jpg			2021-03-29 15:03:34		NO		IN FOCUS
169637730	https://volunteer.ala.org.au/validate/task/169637730	Valid		system	Tile_054-021-000_0-000.jpg		2021-03-29 15:03:33	2021-03-29 15:03:34		NO		IN FOCUS
169637730	https://volunteer.ala.org.au/validate/task/169637730	Valid		system	Tile_054-021-000_0-000.jpg		2021-03-29 14:16:04	2021-03-29 15:03:34		NO		IN FOCUS
169637730	https://volunteer.ala.org.au/validate/task/169637730	Valid		system	Tile_054-021-000_0-000.jpg		2021-03-29 14:39:57	2021-03-29 15:03:34		NO		IN FOCUS
169637736	https://volunteer.ala.org.au/validate/task/169637736	Valid		system	Tile_054-027-000_0-000.jpg		2021-03-29 14:41:10	2021-03-29 15:04:06		NO		IN FOCUS
169637736	https://volunteer.ala.org.au/validate/task/169637736	Valid		system	Tile_054-027-000_0-000.jpg			2021-03-29 15:04:06		NO		IN FOCUS
169637736	https://volunteer.ala.org.au/validate/task/169637736	Valid		system	Tile_054-027-000_0-000.jpg		2021-03-29 14:17:05	2021-03-29 15:04:06		NO		IN FOCUS
169637736	https://volunteer.ala.org.au/validate/task/169637736	Valid		system	Tile_054-027-000_0-000.jpg		2021-03-29 15:04:06	2021-03-29 15:04:06		NO		IN FOCUS
169637734	https://volunteer.ala.org.au/validate/task/169637734	Valid		system	Tile_054-025-000_0-000.jpg			2021-03-29 15:05:31		NO		IN FOCUS
169637734	https://volunteer.ala.org.au/validate/task/169637734	Valid		system	Tile_054-025-000_0-000.jpg		2021-03-29 15:05:31	2021-03-29 15:05:31		NO		IN FOCUS
169637734	https://volunteer.ala.org.au/validate/task/169637734	Valid		system	Tile_054-025-000_0-000.jpg		2021-03-29 14:40:47	2021-03-29 15:05:31		NO		IN FOCUS
169637734	https://volunteer.ala.org.au/validate/task/169637734	Valid		system	Tile_054-025-000_0-000.jpg		2021-03-29 14:16:42	2021-03-29 15:05:31		NO		IN FOCUS
169637735	https://volunteer.ala.org.au/validate/task/169637735	Valid		system	Tile_054-026-000_0-000.jpg		2021-03-29 14:40:59	2021-03-29 15:05:51		NO		IN FOCUS
169637735	https://volunteer.ala.org.au/validate/task/169637735	Valid		system	Tile_054-026-000_0-000.jpg		2021-03-29 14:16:56	2021-03-29 15:05:51		NO		IN FOCUS
169637735	https://volunteer.ala.org.au/validate/task/169637735	Valid		system	Tile_054-026-000_0-000.jpg			2021-03-29 15:05:51		NO		IN FOCUS
169637735	https://volunteer.ala.org.au/validate/task/169637735	Valid		system	Tile_054-026-000_0-000.jpg		2021-03-29 15:05:51	2021-03-29 15:05:51		NO		IN FOCUS
169637739	https://volunteer.ala.org.au/validate/task/169637739	Valid		system	Tile_054-030-000_0-000.jpg		2021-03-29 14:17:23	2021-03-29 15:06:01		NO		IN FOCUS
169637739	https://volunteer.ala.org.au/validate/task/169637739	Valid		system	Tile_054-030-000_0-000.jpg		2021-03-29 14:41:49	2021-03-29 15:06:01		NO		IN FOCUS
169637739	https://volunteer.ala.org.au/validate/task/169637739	Valid		system	Tile_054-030-000_0-000.jpg		2021-03-29 15:06:01	2021-03-29 15:06:01		NO		IN FOCUS
169637739	https://volunteer.ala.org.au/validate/task/169637739	Valid		system	Tile_054-030-000_0-000.jpg			2021-03-29 15:06:01		NO		IN FOCUS
169637740	https://volunteer.ala.org.au/validate/task/169637740	Valid		system	Tile_054-031-000_0-000.jpg			2021-03-29 15:07:15		NO		IN FOCUS
169637740	https://volunteer.ala.org.au/validate/task/169637740	Valid		system	Tile_054-031-000_0-000.jpg		2021-03-29 14:42:01	2021-03-29 15:07:15		NO		IN FOCUS
169637740	https://volunteer.ala.org.au/validate/task/169637740	Valid		system	Tile_054-031-000_0-000.jpg		2021-03-29 15:07:15	2021-03-29 15:07:15		NO		IN FOCUS
169637740	https://volunteer.ala.org.au/validate/task/169637740	Valid		system	Tile_054-031-000_0-000.jpg		2021-03-29 14:17:34	2021-03-29 15:07:15		NO		IN FOCUS
169637741	https://volunteer.ala.org.au/validate/task/169637741	Valid		system	Tile_054-032-000_0-000.jpg			2021-03-29 15:07:18	1	YES	MIDDLE	IN FOCUS		Nothofagus pollen
169637741	https://volunteer.ala.org.au/validate/task/169637741	Valid		system	Tile_054-032-000_0-000.jpg		2021-03-29 14:18:00	2021-03-29 15:07:18	1	YES	MIDDLE	IN FOCUS		Nothofagus pollen
169637741	https://volunteer.ala.org.au/validate/task/169637741	Valid		system	Tile_054-032-000_0-000.jpg		2021-03-29 15:07:18	2021-03-29 15:07:18	1	YES	MIDDLE	IN FOCUS		Nothofagus pollen
169637741	https://volunteer.ala.org.au/validate/task/169637741	Valid		system	Tile_054-032-000_0-000.jpg		2021-03-29 14:42:54	2021-03-29 15:07:18	1	YES	MIDDLE	IN FOCUS		Nothofagus pollen
169637742	https://volunteer.ala.org.au/validate/task/169637742	Valid		system	Tile_054-033-000_0-000.jpg		2021-03-29 14:18:10	2021-03-29 15:07:40		NO		IN FOCUS
169637742	https://volunteer.ala.org.au/validate/task/169637742	Valid		system	Tile_054-033-000_0-000.jpg		2021-03-29 15:07:39	2021-03-29 15:07:40		NO		IN FOCUS
169637742	https://volunteer.ala.org.au/validate/task/169637742	Valid		system	Tile_054-033-000_0-000.jpg		2021-03-29 14:43:12	2021-03-29 15:07:40		NO		IN FOCUS
169637742	https://volunteer.ala.org.au/validate/task/169637742	Valid		system	Tile_054-033-000_0-000.jpg			2021-03-29 15:07:40		NO		IN FOCUS
169637745	https://volunteer.ala.org.au/validate/task/169637745	Valid		system	Tile_054-036-000_0-000.jpg		2021-03-29 14:43:48	2021-03-29 15:09:35		NO		IN FOCUS
169637745	https://volunteer.ala.org.au/validate/task/169637745	Valid		system	Tile_054-036-000_0-000.jpg		2021-03-29 14:18:30	2021-03-29 15:09:35		NO		IN FOCUS
169637745	https://volunteer.ala.org.au/validate/task/169637745	Valid		system	Tile_054-036-000_0-000.jpg		2021-03-29 15:09:35	2021-03-29 15:09:35		NO		IN FOCUS
169637745	https://volunteer.ala.org.au/validate/task/169637745	Valid		system	Tile_054-036-000_0-000.jpg			2021-03-29 15:09:35		NO		IN FOCUS
169637744	https://volunteer.ala.org.au/validate/task/169637744	Valid		system	Tile_054-035-000_0-000.jpg		2021-03-29 14:43:37	2021-03-29 15:09:58		NO		IN FOCUS
169637744	https://volunteer.ala.org.au/validate/task/169637744	Valid		system	Tile_054-035-000_0-000.jpg		2021-03-29 15:09:01	2021-03-29 15:09:58		NO		IN FOCUS
169637744	https://volunteer.ala.org.au/validate/task/169637744	Valid		system	Tile_054-035-000_0-000.jpg			2021-03-29 15:09:58		NO		IN FOCUS
169637744	https://volunteer.ala.org.au/validate/task/169637744	Valid		system	Tile_054-035-000_0-000.jpg		2021-03-29 15:09:58	2021-03-29 15:09:58		NO		IN FOCUS
169637746	https://volunteer.ala.org.au/validate/task/169637746	Valid		system	Tile_054-037-000_0-000.jpg			2021-03-29 15:10:18		NO		IN FOCUS
169637746	https://volunteer.ala.org.au/validate/task/169637746	Valid		system	Tile_054-037-000_0-000.jpg		2021-03-29 15:10:06	2021-03-29 15:10:18		NO		IN FOCUS
169637746	https://volunteer.ala.org.au/validate/task/169637746	Valid		system	Tile_054-037-000_0-000.jpg		2021-03-29 14:44:09	2021-03-29 15:10:18		NO		IN FOCUS
169637746	https://volunteer.ala.org.au/validate/task/169637746	Valid		system	Tile_054-037-000_0-000.jpg		2021-03-29 15:10:17	2021-03-29 15:10:18		NO		IN FOCUS
169637748	https://volunteer.ala.org.au/validate/task/169637748	Valid		system	Tile_054-039-000_0-000.jpg		2021-03-29 15:10:30	2021-03-29 15:10:31		NO		IN FOCUS
169637748	https://volunteer.ala.org.au/validate/task/169637748	Valid		system	Tile_054-039-000_0-000.jpg		2021-03-29 14:44:36	2021-03-29 15:10:31		NO		IN FOCUS
169637748	https://volunteer.ala.org.au/validate/task/169637748	Valid		system	Tile_054-039-000_0-000.jpg			2021-03-29 15:10:31		NO		IN FOCUS
169637748	https://volunteer.ala.org.au/validate/task/169637748	Valid		system	Tile_054-039-000_0-000.jpg		2021-03-29 14:18:49	2021-03-29 15:10:31		NO		IN FOCUS
169637749	https://volunteer.ala.org.au/validate/task/169637749	Valid		system	Tile_054-040-000_0-000.jpg		2021-03-29 15:10:38	2021-03-29 15:10:38		NO		IN FOCUS
169637749	https://volunteer.ala.org.au/validate/task/169637749	Valid		system	Tile_054-040-000_0-000.jpg		2021-03-29 14:18:59	2021-03-29 15:10:38		NO		IN FOCUS
169637749	https://volunteer.ala.org.au/validate/task/169637749	Valid		system	Tile_054-040-000_0-000.jpg		2021-03-29 14:44:48	2021-03-29 15:10:38		NO		IN FOCUS
169637749	https://volunteer.ala.org.au/validate/task/169637749	Valid		system	Tile_054-040-000_0-000.jpg			2021-03-29 15:10:38		NO		IN FOCUS
169637750	https://volunteer.ala.org.au/validate/task/169637750	Valid		system	Tile_054-041-000_0-000.jpg		2021-03-29 15:10:46	2021-03-29 15:10:46		NO		IN FOCUS
169637750	https://volunteer.ala.org.au/validate/task/169637750	Valid		system	Tile_054-041-000_0-000.jpg			2021-03-29 15:10:46		NO		IN FOCUS
169637750	https://volunteer.ala.org.au/validate/task/169637750	Valid		system	Tile_054-041-000_0-000.jpg		2021-03-29 14:45:03	2021-03-29 15:10:46		NO		IN FOCUS
169637750	https://volunteer.ala.org.au/validate/task/169637750	Valid		system	Tile_054-041-000_0-000.jpg		2021-03-29 14:19:08	2021-03-29 15:10:46		NO		IN FOCUS
169637747	https://volunteer.ala.org.au/validate/task/169637747	Valid		system	Tile_054-038-000_0-000.jpg			2021-03-29 15:10:51		NO		IN FOCUS
169637747	https://volunteer.ala.org.au/validate/task/169637747	Valid		system	Tile_054-038-000_0-000.jpg		2021-03-29 14:44:23	2021-03-29 15:10:51		NO		IN FOCUS
169637747	https://volunteer.ala.org.au/validate/task/169637747	Valid		system	Tile_054-038-000_0-000.jpg		2021-03-29 15:10:51	2021-03-29 15:10:51		NO		IN FOCUS
169637747	https://volunteer.ala.org.au/validate/task/169637747	Valid		system	Tile_054-038-000_0-000.jpg		2021-03-29 15:10:19	2021-03-29 15:10:51		NO		IN FOCUS
169637751	https://volunteer.ala.org.au/validate/task/169637751	Valid		system	Tile_054-042-000_0-000.jpg		2021-03-29 14:19:18	2021-03-29 15:10:55		NO		IN FOCUS
169637751	https://volunteer.ala.org.au/validate/task/169637751	Valid		system	Tile_054-042-000_0-000.jpg			2021-03-29 15:10:55		NO		IN FOCUS
169637751	https://volunteer.ala.org.au/validate/task/169637751	Valid		system	Tile_054-042-000_0-000.jpg		2021-03-29 15:10:55	2021-03-29 15:10:55		NO		IN FOCUS
169637751	https://volunteer.ala.org.au/validate/task/169637751	Valid		system	Tile_054-042-000_0-000.jpg		2021-03-29 14:45:14	2021-03-29 15:10:55		NO		IN FOCUS
169637752	https://volunteer.ala.org.au/validate/task/169637752	Valid		system	Tile_054-043-000_0-000.jpg		2021-03-29 14:45:27	2021-03-29 15:11:02		NO		IN FOCUS
169637752	https://volunteer.ala.org.au/validate/task/169637752	Valid		system	Tile_054-043-000_0-000.jpg		2021-03-29 15:11:02	2021-03-29 15:11:02		NO		IN FOCUS
169637752	https://volunteer.ala.org.au/validate/task/169637752	Valid		system	Tile_054-043-000_0-000.jpg			2021-03-29 15:11:02		NO		IN FOCUS
169637752	https://volunteer.ala.org.au/validate/task/169637752	Valid		system	Tile_054-043-000_0-000.jpg		2021-03-29 14:19:35	2021-03-29 15:11:02		NO		IN FOCUS
169637753	https://volunteer.ala.org.au/validate/task/169637753	Valid		system	Tile_054-044-000_0-000.jpg			2021-03-29 15:11:19		NO		IN FOCUS
169637753	https://volunteer.ala.org.au/validate/task/169637753	Valid		system	Tile_054-044-000_0-000.jpg		2021-03-29 14:19:45	2021-03-29 15:11:19		NO		IN FOCUS
169637753	https://volunteer.ala.org.au/validate/task/169637753	Valid		system	Tile_054-044-000_0-000.jpg		2021-03-29 15:11:19	2021-03-29 15:11:19		NO		IN FOCUS
169637753	https://volunteer.ala.org.au/validate/task/169637753	Valid		system	Tile_054-044-000_0-000.jpg		2021-03-29 14:45:41	2021-03-29 15:11:19		NO		IN FOCUS
169637754	https://volunteer.ala.org.au/validate/task/169637754	Valid		system	Tile_054-045-000_0-000.jpg		2021-03-29 14:45:52	2021-03-29 15:11:34		NO		IN FOCUS
169637754	https://volunteer.ala.org.au/validate/task/169637754	Valid		system	Tile_054-045-000_0-000.jpg		2021-03-29 14:19:55	2021-03-29 15:11:34		NO		IN FOCUS
169637754	https://volunteer.ala.org.au/validate/task/169637754	Valid		system	Tile_054-045-000_0-000.jpg		2021-03-29 15:11:33	2021-03-29 15:11:34		NO		IN FOCUS
169637754	https://volunteer.ala.org.au/validate/task/169637754	Valid		system	Tile_054-045-000_0-000.jpg		2021-03-29 15:11:36	2021-03-29 15:11:34		NO		IN FOCUS
169637754	https://volunteer.ala.org.au/validate/task/169637754	Valid		system	Tile_054-045-000_0-000.jpg			2021-03-29 15:11:34		NO		IN FOCUS
169637757	https://volunteer.ala.org.au/validate/task/169637757	Valid		system	Tile_054-048-000_0-000.jpg		2021-03-29 14:20:25	2021-03-29 15:12:10		NO		IN FOCUS
169637757	https://volunteer.ala.org.au/validate/task/169637757	Valid		system	Tile_054-048-000_0-000.jpg		2021-03-29 14:46:35	2021-03-29 15:12:10		NO		IN FOCUS
169637757	https://volunteer.ala.org.au/validate/task/169637757	Valid		system	Tile_054-048-000_0-000.jpg		2021-03-29 15:12:10	2021-03-29 15:12:10		NO		IN FOCUS
169637757	https://volunteer.ala.org.au/validate/task/169637757	Valid		system	Tile_054-048-000_0-000.jpg			2021-03-29 15:12:10		NO		IN FOCUS
169637756	https://volunteer.ala.org.au/validate/task/169637756	Valid		system	Tile_054-047-000_0-000.jpg			2021-03-29 15:12:26		NO		IN FOCUS
169637756	https://volunteer.ala.org.au/validate/task/169637756	Valid		system	Tile_054-047-000_0-000.jpg		2021-03-29 15:12:26	2021-03-29 15:12:26		NO		IN FOCUS
169637756	https://volunteer.ala.org.au/validate/task/169637756	Valid		system	Tile_054-047-000_0-000.jpg		2021-03-29 14:46:22	2021-03-29 15:12:26		NO		IN FOCUS
169637756	https://volunteer.ala.org.au/validate/task/169637756	Valid		system	Tile_054-047-000_0-000.jpg		2021-03-29 14:20:16	2021-03-29 15:12:26		NO		IN FOCUS
169637760	https://volunteer.ala.org.au/validate/task/169637760	Valid		system	Tile_054-051-000_0-000.jpg		2021-03-29 15:13:27	2021-03-29 15:13:28		NO		IN FOCUS
169637760	https://volunteer.ala.org.au/validate/task/169637760	Valid		system	Tile_054-051-000_0-000.jpg			2021-03-29 15:13:28		NO		IN FOCUS
169637760	https://volunteer.ala.org.au/validate/task/169637760	Valid		system	Tile_054-051-000_0-000.jpg		2021-03-29 15:11:36	2021-03-29 15:13:28		NO		IN FOCUS
169637760	https://volunteer.ala.org.au/validate/task/169637760	Valid		system	Tile_054-051-000_0-000.jpg		2021-03-29 14:20:47	2021-03-29 15:13:28		NO		IN FOCUS
169637761	https://volunteer.ala.org.au/validate/task/169637761	Valid		system	Tile_054-052-000_0-000.jpg		2021-03-29 14:20:58	2021-03-29 15:13:48		NO		IN FOCUS
169637761	https://volunteer.ala.org.au/validate/task/169637761	Valid		system	Tile_054-052-000_0-000.jpg		2021-03-29 15:11:50	2021-03-29 15:13:48		NO		IN FOCUS
169637761	https://volunteer.ala.org.au/validate/task/169637761	Valid		system	Tile_054-052-000_0-000.jpg		2021-03-29 15:13:48	2021-03-29 15:13:48		NO		IN FOCUS
169637761	https://volunteer.ala.org.au/validate/task/169637761	Valid		system	Tile_054-052-000_0-000.jpg			2021-03-29 15:13:48		NO		IN FOCUS
169637762	https://volunteer.ala.org.au/validate/task/169637762	Valid		system	Tile_054-053-000_0-000.jpg			2021-03-29 15:14:33		NO		IN FOCUS
169637762	https://volunteer.ala.org.au/validate/task/169637762	Valid		system	Tile_054-053-000_0-000.jpg		2021-03-29 15:14:33	2021-03-29 15:14:33		NO		IN FOCUS
169637762	https://volunteer.ala.org.au/validate/task/169637762	Valid		system	Tile_054-053-000_0-000.jpg		2021-03-29 14:21:09	2021-03-29 15:14:33		NO		IN FOCUS
169637762	https://volunteer.ala.org.au/validate/task/169637762	Valid		system	Tile_054-053-000_0-000.jpg		2021-03-29 15:12:01	2021-03-29 15:14:33		NO		IN FOCUS
169637764	https://volunteer.ala.org.au/validate/task/169637764	Valid		system	Tile_054-055-000_0-000.jpg		2021-03-29 14:22:33	2021-03-29 15:14:58		NO		IN FOCUS
169637764	https://volunteer.ala.org.au/validate/task/169637764	Valid		system	Tile_054-055-000_0-000.jpg		2021-03-29 15:14:32	2021-03-29 15:14:58		NO		IN FOCUS
169637764	https://volunteer.ala.org.au/validate/task/169637764	Valid		system	Tile_054-055-000_0-000.jpg			2021-03-29 15:14:58		NO		IN FOCUS
169637764	https://volunteer.ala.org.au/validate/task/169637764	Valid		system	Tile_054-055-000_0-000.jpg		2021-03-29 15:14:58	2021-03-29 15:14:58		NO		IN FOCUS
169637765	https://volunteer.ala.org.au/validate/task/169637765	Valid		system	Tile_054-056-000_0-000.jpg		2021-03-29 15:15:18	2021-03-29 15:15:18		NO		IN FOCUS
169637765	https://volunteer.ala.org.au/validate/task/169637765	Valid		system	Tile_054-056-000_0-000.jpg		2021-03-29 14:22:56	2021-03-29 15:15:18		NO		IN FOCUS
169637765	https://volunteer.ala.org.au/validate/task/169637765	Valid		system	Tile_054-056-000_0-000.jpg		2021-03-29 15:15:17	2021-03-29 15:15:18		NO		IN FOCUS
169637765	https://volunteer.ala.org.au/validate/task/169637765	Valid		system	Tile_054-056-000_0-000.jpg			2021-03-29 15:15:18		NO		IN FOCUS
169637765	https://volunteer.ala.org.au/validate/task/169637765	Valid		system	Tile_054-056-000_0-000.jpg		2021-03-29 15:14:42	2021-03-29 15:15:18		NO		IN FOCUS
169637766	https://volunteer.ala.org.au/validate/task/169637766	Valid		system	Tile_054-057-000_0-000.jpg		2021-03-29 14:23:07	2021-03-29 15:15:26		NO		IN FOCUS
169637766	https://volunteer.ala.org.au/validate/task/169637766	Valid		system	Tile_054-057-000_0-000.jpg		2021-03-29 15:15:25	2021-03-29 15:15:26		NO		IN FOCUS
169637766	https://volunteer.ala.org.au/validate/task/169637766	Valid		system	Tile_054-057-000_0-000.jpg			2021-03-29 15:15:26		NO		IN FOCUS
169637766	https://volunteer.ala.org.au/validate/task/169637766	Valid		system	Tile_054-057-000_0-000.jpg		2021-03-29 15:14:55	2021-03-29 15:15:26		NO		IN FOCUS
169637763	https://volunteer.ala.org.au/validate/task/169637763	Valid		system	Tile_054-054-000_0-000.jpg			2021-03-29 15:15:36	1	YES	EDGE	IN FOCUS		Unknown
169637763	https://volunteer.ala.org.au/validate/task/169637763	Valid		system	Tile_054-054-000_0-000.jpg		2021-03-29 14:22:23	2021-03-29 15:15:36		YES	EDGE	IN FOCUS		Unknown
169637763	https://volunteer.ala.org.au/validate/task/169637763	Valid		system	Tile_054-054-000_0-000.jpg		2021-03-29 15:15:35	2021-03-29 15:15:36	1	YES	EDGE	IN FOCUS		Unknown
169637763	https://volunteer.ala.org.au/validate/task/169637763	Valid		system	Tile_054-054-000_0-000.jpg		2021-03-29 15:14:18	2021-03-29 15:15:36	1	YES	EDGE	IN FOCUS		Unknown
169637763	https://volunteer.ala.org.au/validate/task/169637763	Valid		system	Tile_054-054-000_0-000.jpg		2021-03-29 15:15:05	2021-03-29 15:15:36	1	YES	EDGE	IN FOCUS		Unknown
169637768	https://volunteer.ala.org.au/validate/task/169637768	Valid		system	Tile_054-059-000_0-000.jpg		2021-03-29 14:23:23	2021-03-29 15:15:56		NO		IN FOCUS
169637768	https://volunteer.ala.org.au/validate/task/169637768	Valid		system	Tile_054-059-000_0-000.jpg		2021-03-29 15:16:01	2021-03-29 15:15:56		NO		IN FOCUS
169637768	https://volunteer.ala.org.au/validate/task/169637768	Valid		system	Tile_054-059-000_0-000.jpg		2021-03-29 15:15:56	2021-03-29 15:15:56		NO		IN FOCUS
169637768	https://volunteer.ala.org.au/validate/task/169637768	Valid		system	Tile_054-059-000_0-000.jpg			2021-03-29 15:15:56		NO		IN FOCUS
169637768	https://volunteer.ala.org.au/validate/task/169637768	Valid		system	Tile_054-059-000_0-000.jpg		2021-03-29 15:15:18	2021-03-29 15:15:56		NO		IN FOCUS
169637769	https://volunteer.ala.org.au/validate/task/169637769	Valid		system	Tile_054-060-000_0-000.jpg		2021-03-29 15:15:29	2021-03-29 15:15:56		NO		IN FOCUS
169637769	https://volunteer.ala.org.au/validate/task/169637769	Valid		system	Tile_054-060-000_0-000.jpg		2021-03-29 15:15:56	2021-03-29 15:15:56		NO		IN FOCUS
169637769	https://volunteer.ala.org.au/validate/task/169637769	Valid		system	Tile_054-060-000_0-000.jpg		2021-03-29 14:23:32	2021-03-29 15:15:56		NO		IN FOCUS
169637769	https://volunteer.ala.org.au/validate/task/169637769	Valid		system	Tile_054-060-000_0-000.jpg			2021-03-29 15:15:56		NO		IN FOCUS
169637771	https://volunteer.ala.org.au/validate/task/169637771	Valid		system	Tile_055-002-000_0-000.jpg		2021-03-29 15:16:25	2021-03-29 15:16:14		NO		IN FOCUS
169637771	https://volunteer.ala.org.au/validate/task/169637771	Valid		system	Tile_055-002-000_0-000.jpg			2021-03-29 15:16:14		NO		IN FOCUS
169637771	https://volunteer.ala.org.au/validate/task/169637771	Valid		system	Tile_055-002-000_0-000.jpg		2021-03-29 15:16:14	2021-03-29 15:16:14		NO		IN FOCUS
169637771	https://volunteer.ala.org.au/validate/task/169637771	Valid		system	Tile_055-002-000_0-000.jpg		2021-03-29 14:23:49	2021-03-29 15:16:14		NO		IN FOCUS
169637771	https://volunteer.ala.org.au/validate/task/169637771	Valid		system	Tile_055-002-000_0-000.jpg		2021-03-29 15:15:52	2021-03-29 15:16:14		NO		IN FOCUS
169637772	https://volunteer.ala.org.au/validate/task/169637772	Valid		system	Tile_055-003-000_0-000.jpg		2021-03-29 15:16:21	2021-03-29 15:16:21		NO		IN FOCUS
169637772	https://volunteer.ala.org.au/validate/task/169637772	Valid		system	Tile_055-003-000_0-000.jpg			2021-03-29 15:16:21		NO		IN FOCUS
169637772	https://volunteer.ala.org.au/validate/task/169637772	Valid		system	Tile_055-003-000_0-000.jpg		2021-03-29 14:23:59	2021-03-29 15:16:21		NO		IN FOCUS
169637772	https://volunteer.ala.org.au/validate/task/169637772	Valid		system	Tile_055-003-000_0-000.jpg		2021-03-29 15:16:04	2021-03-29 15:16:21		NO		IN FOCUS
169637773	https://volunteer.ala.org.au/validate/task/169637773	Valid		system	Tile_055-004-000_0-000.jpg		2021-03-29 14:24:11	2021-03-29 15:16:33		NO		IN FOCUS
169637773	https://volunteer.ala.org.au/validate/task/169637773	Valid		system	Tile_055-004-000_0-000.jpg		2021-03-29 15:16:42	2021-03-29 15:16:33		NO		IN FOCUS
169637773	https://volunteer.ala.org.au/validate/task/169637773	Valid		system	Tile_055-004-000_0-000.jpg		2021-03-29 15:16:33	2021-03-29 15:16:33		NO		IN FOCUS
169637773	https://volunteer.ala.org.au/validate/task/169637773	Valid		system	Tile_055-004-000_0-000.jpg			2021-03-29 15:16:33		NO		IN FOCUS
169637773	https://volunteer.ala.org.au/validate/task/169637773	Valid		system	Tile_055-004-000_0-000.jpg		2021-03-29 15:16:16	2021-03-29 15:16:33		NO		IN FOCUS
169637774	https://volunteer.ala.org.au/validate/task/169637774	Valid		system	Tile_055-005-000_0-000.jpg			2021-03-29 15:16:44		NO		IN FOCUS
169637774	https://volunteer.ala.org.au/validate/task/169637774	Valid		system	Tile_055-005-000_0-000.jpg		2021-03-29 15:16:43	2021-03-29 15:16:44		NO		IN FOCUS
169637774	https://volunteer.ala.org.au/validate/task/169637774	Valid		system	Tile_055-005-000_0-000.jpg		2021-03-29 14:24:26	2021-03-29 15:16:44		NO		IN FOCUS
169637774	https://volunteer.ala.org.au/validate/task/169637774	Valid		system	Tile_055-005-000_0-000.jpg		2021-03-29 15:16:31	2021-03-29 15:16:44		NO		IN FOCUS
169637774	https://volunteer.ala.org.au/validate/task/169637774	Valid		system	Tile_055-005-000_0-000.jpg		2021-03-29 15:17:14	2021-03-29 15:16:44		NO		IN FOCUS
169637775	https://volunteer.ala.org.au/validate/task/169637775	Valid		system	Tile_055-006-000_0-000.jpg		2021-03-29 15:16:42	2021-03-29 15:16:55		NO		IN FOCUS
169637775	https://volunteer.ala.org.au/validate/task/169637775	Valid		system	Tile_055-006-000_0-000.jpg			2021-03-29 15:16:55		NO		IN FOCUS
169637775	https://volunteer.ala.org.au/validate/task/169637775	Valid		system	Tile_055-006-000_0-000.jpg		2021-03-29 15:16:58	2021-03-29 15:16:55		NO		IN FOCUS
169637775	https://volunteer.ala.org.au/validate/task/169637775	Valid		system	Tile_055-006-000_0-000.jpg		2021-03-29 15:16:54	2021-03-29 15:16:55		NO		IN FOCUS
169637775	https://volunteer.ala.org.au/validate/task/169637775	Valid		system	Tile_055-006-000_0-000.jpg		2021-03-29 14:24:38	2021-03-29 15:16:55		NO		IN FOCUS
169637776	https://volunteer.ala.org.au/validate/task/169637776	Valid		system	Tile_055-007-000_0-000.jpg		2021-03-29 15:16:55	2021-03-29 15:17:06		NO		IN FOCUS
169637776	https://volunteer.ala.org.au/validate/task/169637776	Valid		system	Tile_055-007-000_0-000.jpg			2021-03-29 15:17:06		NO		IN FOCUS
169637776	https://volunteer.ala.org.au/validate/task/169637776	Valid		system	Tile_055-007-000_0-000.jpg		2021-03-29 15:17:06	2021-03-29 15:17:06		NO		IN FOCUS
169637776	https://volunteer.ala.org.au/validate/task/169637776	Valid		system	Tile_055-007-000_0-000.jpg		2021-03-29 14:24:47	2021-03-29 15:17:06		NO		IN FOCUS
169637777	https://volunteer.ala.org.au/validate/task/169637777	Valid		system	Tile_055-008-000_0-000.jpg		2021-03-29 14:24:56	2021-03-29 15:17:16		NO		IN FOCUS
169637777	https://volunteer.ala.org.au/validate/task/169637777	Valid		system	Tile_055-008-000_0-000.jpg		2021-03-29 15:17:07	2021-03-29 15:17:16		NO		IN FOCUS
169637777	https://volunteer.ala.org.au/validate/task/169637777	Valid		system	Tile_055-008-000_0-000.jpg			2021-03-29 15:17:16		NO		IN FOCUS
169637777	https://volunteer.ala.org.au/validate/task/169637777	Valid		system	Tile_055-008-000_0-000.jpg		2021-03-29 15:17:16	2021-03-29 15:17:16		NO		IN FOCUS
169637778	https://volunteer.ala.org.au/validate/task/169637778	Valid		system	Tile_055-009-000_0-000.jpg		2021-03-29 15:17:45	2021-03-29 15:17:27		NO		IN FOCUS
169637778	https://volunteer.ala.org.au/validate/task/169637778	Valid		system	Tile_055-009-000_0-000.jpg		2021-03-29 15:17:19	2021-03-29 15:17:27		NO		IN FOCUS
169637778	https://volunteer.ala.org.au/validate/task/169637778	Valid		system	Tile_055-009-000_0-000.jpg		2021-03-29 14:25:06	2021-03-29 15:17:27		NO		IN FOCUS
169637778	https://volunteer.ala.org.au/validate/task/169637778	Valid		system	Tile_055-009-000_0-000.jpg		2021-03-29 15:17:27	2021-03-29 15:17:27		NO		IN FOCUS
169637778	https://volunteer.ala.org.au/validate/task/169637778	Valid		system	Tile_055-009-000_0-000.jpg			2021-03-29 15:17:27		NO		IN FOCUS
169637779	https://volunteer.ala.org.au/validate/task/169637779	Valid		system	Tile_055-010-000_0-000.jpg		2021-03-29 15:17:37	2021-03-29 15:17:37		NO		IN FOCUS
169637779	https://volunteer.ala.org.au/validate/task/169637779	Valid		system	Tile_055-010-000_0-000.jpg		2021-03-29 15:17:50	2021-03-29 15:17:37		NO		IN FOCUS
169637779	https://volunteer.ala.org.au/validate/task/169637779	Valid		system	Tile_055-010-000_0-000.jpg			2021-03-29 15:17:37		NO		IN FOCUS
169637779	https://volunteer.ala.org.au/validate/task/169637779	Valid		system	Tile_055-010-000_0-000.jpg		2021-03-29 15:17:31	2021-03-29 15:17:37		NO		IN FOCUS
169637779	https://volunteer.ala.org.au/validate/task/169637779	Valid		system	Tile_055-010-000_0-000.jpg		2021-03-29 14:25:15	2021-03-29 15:17:37		NO		IN FOCUS
169637781	https://volunteer.ala.org.au/validate/task/169637781	Valid		system	Tile_055-012-000_0-000.jpg		2021-03-29 14:25:29	2021-03-29 15:18:01		NO		IN FOCUS
169637781	https://volunteer.ala.org.au/validate/task/169637781	Valid		system	Tile_055-012-000_0-000.jpg		2021-03-29 15:18:01	2021-03-29 15:18:01		NO		IN FOCUS
169637781	https://volunteer.ala.org.au/validate/task/169637781	Valid		system	Tile_055-012-000_0-000.jpg			2021-03-29 15:18:01		NO		IN FOCUS
169637781	https://volunteer.ala.org.au/validate/task/169637781	Valid		system	Tile_055-012-000_0-000.jpg		2021-03-29 15:17:56	2021-03-29 15:18:01		NO		IN FOCUS
169637780	https://volunteer.ala.org.au/validate/task/169637780	Valid		system	Tile_055-011-000_0-000.jpg			2021-03-29 15:18:05		NO		IN FOCUS
169637780	https://volunteer.ala.org.au/validate/task/169637780	Valid		system	Tile_055-011-000_0-000.jpg		2021-03-29 15:18:05	2021-03-29 15:18:05		NO		IN FOCUS
169637780	https://volunteer.ala.org.au/validate/task/169637780	Valid		system	Tile_055-011-000_0-000.jpg		2021-03-29 15:17:46	2021-03-29 15:18:05		NO		IN FOCUS
169637780	https://volunteer.ala.org.au/validate/task/169637780	Valid		system	Tile_055-011-000_0-000.jpg		2021-03-29 15:17:44	2021-03-29 15:18:05		NO		IN FOCUS
169637782	https://volunteer.ala.org.au/validate/task/169637782	Valid		system	Tile_055-013-000_0-000.jpg		2021-03-29 15:18:12	2021-03-29 15:18:12		NO		IN FOCUS
169637782	https://volunteer.ala.org.au/validate/task/169637782	Valid		system	Tile_055-013-000_0-000.jpg		2021-03-29 14:25:39	2021-03-29 15:18:12		NO		IN FOCUS
169637782	https://volunteer.ala.org.au/validate/task/169637782	Valid		system	Tile_055-013-000_0-000.jpg		2021-03-29 15:18:19	2021-03-29 15:18:12		NO		IN FOCUS
169637782	https://volunteer.ala.org.au/validate/task/169637782	Valid		system	Tile_055-013-000_0-000.jpg		2021-03-29 15:18:08	2021-03-29 15:18:12		NO		IN FOCUS
169637782	https://volunteer.ala.org.au/validate/task/169637782	Valid		system	Tile_055-013-000_0-000.jpg			2021-03-29 15:18:12		NO		IN FOCUS
169637783	https://volunteer.ala.org.au/validate/task/169637783	Valid		system	Tile_055-014-000_0-000.jpg			2021-03-29 15:18:20		NO		IN FOCUS
169637783	https://volunteer.ala.org.au/validate/task/169637783	Valid		system	Tile_055-014-000_0-000.jpg		2021-03-29 14:25:48	2021-03-29 15:18:20		NO		IN FOCUS
169637783	https://volunteer.ala.org.au/validate/task/169637783	Valid		system	Tile_055-014-000_0-000.jpg		2021-03-29 15:18:20	2021-03-29 15:18:20		NO		IN FOCUS
169637783	https://volunteer.ala.org.au/validate/task/169637783	Valid		system	Tile_055-014-000_0-000.jpg		2021-03-29 15:18:19	2021-03-29 15:18:20		NO		IN FOCUS
169637784	https://volunteer.ala.org.au/validate/task/169637784	Valid		system	Tile_055-015-000_0-000.jpg			2021-03-29 15:18:57	1	YES	MIDDLE	IN FOCUS		Nothofagus pollen
169637784	https://volunteer.ala.org.au/validate/task/169637784	Valid		system	Tile_055-015-000_0-000.jpg		2021-03-29 15:19:07	2021-03-29 15:18:57	1	YES	MIDDLE	IN FOCUS		Nothofagus pollen
169637784	https://volunteer.ala.org.au/validate/task/169637784	Valid		system	Tile_055-015-000_0-000.jpg		2021-03-29 14:26:32	2021-03-29 15:18:57	1	YES	MIDDLE	IN FOCUS		Nothofagus pollen
169637784	https://volunteer.ala.org.au/validate/task/169637784	Valid		system	Tile_055-015-000_0-000.jpg		2021-03-29 15:18:43	2021-03-29 15:18:57	1	YES	MIDDLE	IN FOCUS		Nothofagus pollen
169637784	https://volunteer.ala.org.au/validate/task/169637784	Valid		system	Tile_055-015-000_0-000.jpg		2021-03-29 15:18:57	2021-03-29 15:18:57	1	YES	MIDDLE	IN FOCUS		Nothofagus pollen
169637785	https://volunteer.ala.org.au/validate/task/169637785	Valid		system	Tile_055-016-000_0-000.jpg		2021-03-29 15:19:10	2021-03-29 15:19:10		NO		IN FOCUS
169637785	https://volunteer.ala.org.au/validate/task/169637785	Valid		system	Tile_055-016-000_0-000.jpg			2021-03-29 15:19:10		NO		IN FOCUS
169637785	https://volunteer.ala.org.au/validate/task/169637785	Valid		system	Tile_055-016-000_0-000.jpg		2021-03-29 14:26:44	2021-03-29 15:19:10		NO		IN FOCUS
169637785	https://volunteer.ala.org.au/validate/task/169637785	Valid		system	Tile_055-016-000_0-000.jpg		2021-03-29 15:18:53	2021-03-29 15:19:10		NO		IN FOCUS
169637785	https://volunteer.ala.org.au/validate/task/169637785	Valid		system	Tile_055-016-000_0-000.jpg		2021-03-29 15:19:11	2021-03-29 15:19:10		NO		IN FOCUS
169637786	https://volunteer.ala.org.au/validate/task/169637786	Valid		system	Tile_055-017-000_0-000.jpg		2021-03-29 15:19:02	2021-03-29 15:19:21		NO		IN FOCUS
169637786	https://volunteer.ala.org.au/validate/task/169637786	Valid		system	Tile_055-017-000_0-000.jpg		2021-03-29 14:26:54	2021-03-29 15:19:21		NO		IN FOCUS
169637786	https://volunteer.ala.org.au/validate/task/169637786	Valid		system	Tile_055-017-000_0-000.jpg			2021-03-29 15:19:21		NO		IN FOCUS
169637786	https://volunteer.ala.org.au/validate/task/169637786	Valid		system	Tile_055-017-000_0-000.jpg		2021-03-29 15:19:21	2021-03-29 15:19:21		NO		IN FOCUS
169637786	https://volunteer.ala.org.au/validate/task/169637786	Valid		system	Tile_055-017-000_0-000.jpg		2021-03-29 15:19:21	2021-03-29 15:19:21		NO		IN FOCUS
169637787	https://volunteer.ala.org.au/validate/task/169637787	Valid		system	Tile_055-018-000_0-000.jpg		2021-03-29 15:19:33	2021-03-29 15:19:34		NO		IN FOCUS
169637787	https://volunteer.ala.org.au/validate/task/169637787	Valid		system	Tile_055-018-000_0-000.jpg			2021-03-29 15:19:34		NO		IN FOCUS
169637787	https://volunteer.ala.org.au/validate/task/169637787	Valid		system	Tile_055-018-000_0-000.jpg		2021-03-29 15:19:11	2021-03-29 15:19:34		NO		IN FOCUS
169637787	https://volunteer.ala.org.au/validate/task/169637787	Valid		system	Tile_055-018-000_0-000.jpg		2021-03-29 14:27:03	2021-03-29 15:19:34		NO		IN FOCUS
169637787	https://volunteer.ala.org.au/validate/task/169637787	Valid		system	Tile_055-018-000_0-000.jpg		2021-03-29 15:19:55	2021-03-29 15:19:34		NO		IN FOCUS
169637788	https://volunteer.ala.org.au/validate/task/169637788	Valid		system	Tile_055-019-000_0-000.jpg			2021-03-29 15:19:36		NO		IN FOCUS
169637788	https://volunteer.ala.org.au/validate/task/169637788	Valid		system	Tile_055-019-000_0-000.jpg		2021-03-29 15:19:46	2021-03-29 15:19:36		NO		IN FOCUS
169637788	https://volunteer.ala.org.au/validate/task/169637788	Valid		system	Tile_055-019-000_0-000.jpg		2021-03-29 15:19:20	2021-03-29 15:19:36		NO		IN FOCUS
169637788	https://volunteer.ala.org.au/validate/task/169637788	Valid		system	Tile_055-019-000_0-000.jpg		2021-03-29 14:27:12	2021-03-29 15:19:36		NO		IN FOCUS
169637788	https://volunteer.ala.org.au/validate/task/169637788	Valid		system	Tile_055-019-000_0-000.jpg		2021-03-29 15:19:36	2021-03-29 15:19:36		NO		IN FOCUS
169637789	https://volunteer.ala.org.au/validate/task/169637789	Valid		system	Tile_055-020-000_0-000.jpg		2021-03-29 14:27:26	2021-03-29 15:19:51		NO		IN FOCUS
169637789	https://volunteer.ala.org.au/validate/task/169637789	Valid		system	Tile_055-020-000_0-000.jpg		2021-03-29 15:19:28	2021-03-29 15:19:51		NO		IN FOCUS
169637789	https://volunteer.ala.org.au/validate/task/169637789	Valid		system	Tile_055-020-000_0-000.jpg		2021-03-29 15:19:57	2021-03-29 15:19:51		NO		IN FOCUS
169637789	https://volunteer.ala.org.au/validate/task/169637789	Valid		system	Tile_055-020-000_0-000.jpg			2021-03-29 15:19:51		NO		IN FOCUS
169637789	https://volunteer.ala.org.au/validate/task/169637789	Valid		system	Tile_055-020-000_0-000.jpg		2021-03-29 15:19:51	2021-03-29 15:19:51		NO		IN FOCUS
169637790	https://volunteer.ala.org.au/validate/task/169637790	Valid		system	Tile_055-021-000_0-000.jpg		2021-03-29 15:20:18	2021-03-29 15:20:18		NO		IN FOCUS
169637790	https://volunteer.ala.org.au/validate/task/169637790	Valid		system	Tile_055-021-000_0-000.jpg			2021-03-29 15:20:18		NO		IN FOCUS
169637790	https://volunteer.ala.org.au/validate/task/169637790	Valid		system	Tile_055-021-000_0-000.jpg		2021-03-29 14:27:38	2021-03-29 15:20:18		NO		IN FOCUS
169637790	https://volunteer.ala.org.au/validate/task/169637790	Valid		system	Tile_055-021-000_0-000.jpg		2021-03-29 15:20:08	2021-03-29 15:20:18		NO		IN FOCUS
169637791	https://volunteer.ala.org.au/validate/task/169637791	Valid		system	Tile_055-022-000_0-000.jpg		2021-03-29 14:27:48	2021-03-29 15:20:29		NO		IN FOCUS
169637791	https://volunteer.ala.org.au/validate/task/169637791	Valid		system	Tile_055-022-000_0-000.jpg		2021-03-29 15:20:30	2021-03-29 15:20:29		NO		IN FOCUS
169637791	https://volunteer.ala.org.au/validate/task/169637791	Valid		system	Tile_055-022-000_0-000.jpg		2021-03-29 15:20:29	2021-03-29 15:20:29		NO		IN FOCUS
169637791	https://volunteer.ala.org.au/validate/task/169637791	Valid		system	Tile_055-022-000_0-000.jpg			2021-03-29 15:20:29		NO		IN FOCUS
169637791	https://volunteer.ala.org.au/validate/task/169637791	Valid		system	Tile_055-022-000_0-000.jpg		2021-03-29 15:19:49	2021-03-29 15:20:29		NO		IN FOCUS
169637792	https://volunteer.ala.org.au/validate/task/169637792	Valid		system	Tile_055-023-000_0-000.jpg		2021-03-29 15:20:42	2021-03-29 15:20:42		NO		IN FOCUS
169637792	https://volunteer.ala.org.au/validate/task/169637792	Valid		system	Tile_055-023-000_0-000.jpg		2021-03-29 15:21:17	2021-03-29 15:20:42		NO		IN FOCUS
169637792	https://volunteer.ala.org.au/validate/task/169637792	Valid		system	Tile_055-023-000_0-000.jpg		2021-03-29 14:27:58	2021-03-29 15:20:42		NO		IN FOCUS
169637792	https://volunteer.ala.org.au/validate/task/169637792	Valid		system	Tile_055-023-000_0-000.jpg			2021-03-29 15:20:42		NO		IN FOCUS
169637792	https://volunteer.ala.org.au/validate/task/169637792	Valid		system	Tile_055-023-000_0-000.jpg		2021-03-29 15:20:13	2021-03-29 15:20:42		NO		IN FOCUS
169637793	https://volunteer.ala.org.au/validate/task/169637793	Valid		system	Tile_055-024-000_0-000.jpg		2021-03-29 15:20:54	2021-03-29 15:21:03		NO		IN FOCUS
169637793	https://volunteer.ala.org.au/validate/task/169637793	Valid		system	Tile_055-024-000_0-000.jpg		2021-03-29 15:21:03	2021-03-29 15:21:03		NO		IN FOCUS
169637793	https://volunteer.ala.org.au/validate/task/169637793	Valid		system	Tile_055-024-000_0-000.jpg			2021-03-29 15:21:03		NO		IN FOCUS
169637793	https://volunteer.ala.org.au/validate/task/169637793	Valid		system	Tile_055-024-000_0-000.jpg		2021-03-29 14:28:08	2021-03-29 15:21:03		NO		IN FOCUS
169637794	https://volunteer.ala.org.au/validate/task/169637794	Valid		system	Tile_055-025-000_0-000.jpg		2021-03-29 15:21:17	2021-03-29 15:21:17		NO		IN FOCUS
169637794	https://volunteer.ala.org.au/validate/task/169637794	Valid		system	Tile_055-025-000_0-000.jpg			2021-03-29 15:21:17		NO		IN FOCUS
169637794	https://volunteer.ala.org.au/validate/task/169637794	Valid		system	Tile_055-025-000_0-000.jpg		2021-03-29 15:21:06	2021-03-29 15:21:17		NO		IN FOCUS
169637794	https://volunteer.ala.org.au/validate/task/169637794	Valid		system	Tile_055-025-000_0-000.jpg		2021-03-29 14:28:19	2021-03-29 15:21:17		NO		IN FOCUS
169637795	https://volunteer.ala.org.au/validate/task/169637795	Valid		system	Tile_055-026-000_0-000.jpg		2021-03-29 15:21:18	2021-03-29 15:21:30		NO		IN FOCUS
169637795	https://volunteer.ala.org.au/validate/task/169637795	Valid		system	Tile_055-026-000_0-000.jpg		2021-03-29 14:28:30	2021-03-29 15:21:30		NO		IN FOCUS
169637795	https://volunteer.ala.org.au/validate/task/169637795	Valid		system	Tile_055-026-000_0-000.jpg		2021-03-29 15:21:29	2021-03-29 15:21:30		NO		IN FOCUS
169637795	https://volunteer.ala.org.au/validate/task/169637795	Valid		system	Tile_055-026-000_0-000.jpg			2021-03-29 15:21:30		NO		IN FOCUS
169637796	https://volunteer.ala.org.au/validate/task/169637796	Valid		system	Tile_055-027-000_0-000.jpg		2021-03-29 15:21:31	2021-03-29 15:22:09		NO		IN FOCUS
169637796	https://volunteer.ala.org.au/validate/task/169637796	Valid		system	Tile_055-027-000_0-000.jpg		2021-03-29 14:28:40	2021-03-29 15:22:09		NO		IN FOCUS
169637796	https://volunteer.ala.org.au/validate/task/169637796	Valid		system	Tile_055-027-000_0-000.jpg			2021-03-29 15:22:09		NO		IN FOCUS
169637796	https://volunteer.ala.org.au/validate/task/169637796	Valid		system	Tile_055-027-000_0-000.jpg		2021-03-29 15:22:09	2021-03-29 15:22:09		NO		IN FOCUS
169637797	https://volunteer.ala.org.au/validate/task/169637797	Valid		system	Tile_055-028-000_0-000.jpg			2021-03-29 15:22:46		NO		IN FOCUS
169637797	https://volunteer.ala.org.au/validate/task/169637797	Valid		system	Tile_055-028-000_0-000.jpg		2021-03-29 15:22:45	2021-03-29 15:22:46		NO		IN FOCUS
169637797	https://volunteer.ala.org.au/validate/task/169637797	Valid		system	Tile_055-028-000_0-000.jpg		2021-03-29 15:22:46	2021-03-29 15:22:46		NO		IN FOCUS
169637797	https://volunteer.ala.org.au/validate/task/169637797	Valid		system	Tile_055-028-000_0-000.jpg		2021-03-29 15:21:42	2021-03-29 15:22:46		NO		IN FOCUS
169637798	https://volunteer.ala.org.au/validate/task/169637798	Valid		system	Tile_055-029-000_0-000.jpg		2021-03-29 15:23:23	2021-03-29 15:23:16		NO		IN FOCUS
169637798	https://volunteer.ala.org.au/validate/task/169637798	Valid		system	Tile_055-029-000_0-000.jpg		2021-03-29 15:23:15	2021-03-29 15:23:16		NO		IN FOCUS
169637798	https://volunteer.ala.org.au/validate/task/169637798	Valid		system	Tile_055-029-000_0-000.jpg		2021-03-29 15:21:54	2021-03-29 15:23:16		NO		IN FOCUS
169637798	https://volunteer.ala.org.au/validate/task/169637798	Valid		system	Tile_055-029-000_0-000.jpg			2021-03-29 15:23:16		NO		IN FOCUS
169637798	https://volunteer.ala.org.au/validate/task/169637798	Valid		system	Tile_055-029-000_0-000.jpg		2021-03-29 14:28:55	2021-03-29 15:23:16		NO		IN FOCUS
169637800	https://volunteer.ala.org.au/validate/task/169637800	Valid		system	Tile_055-031-000_0-000.jpg		2021-03-29 15:23:49	2021-03-29 15:23:42		NO		IN FOCUS
169637800	https://volunteer.ala.org.au/validate/task/169637800	Valid		system	Tile_055-031-000_0-000.jpg			2021-03-29 15:23:42		NO		IN FOCUS
169637800	https://volunteer.ala.org.au/validate/task/169637800	Valid		system	Tile_055-031-000_0-000.jpg		2021-03-29 15:22:23	2021-03-29 15:23:42		NO		IN FOCUS
169637800	https://volunteer.ala.org.au/validate/task/169637800	Valid		system	Tile_055-031-000_0-000.jpg		2021-03-29 15:23:42	2021-03-29 15:23:42		NO		IN FOCUS
169637800	https://volunteer.ala.org.au/validate/task/169637800	Valid		system	Tile_055-031-000_0-000.jpg		2021-03-29 14:29:13	2021-03-29 15:23:42		NO		IN FOCUS
169637801	https://volunteer.ala.org.au/validate/task/169637801	Valid		system	Tile_055-032-000_0-000.jpg		2021-03-29 15:22:35	2021-03-29 15:24:03		NO		IN FOCUS
169637801	https://volunteer.ala.org.au/validate/task/169637801	Valid		system	Tile_055-032-000_0-000.jpg		2021-03-29 15:24:03	2021-03-29 15:24:03		NO		IN FOCUS
169637801	https://volunteer.ala.org.au/validate/task/169637801	Valid		system	Tile_055-032-000_0-000.jpg			2021-03-29 15:24:03		NO		IN FOCUS
169637801	https://volunteer.ala.org.au/validate/task/169637801	Valid		system	Tile_055-032-000_0-000.jpg		2021-03-29 15:24:03	2021-03-29 15:24:03		NO		IN FOCUS
169637802	https://volunteer.ala.org.au/validate/task/169637802	Valid		system	Tile_055-033-000_0-000.jpg		2021-03-29 15:24:24	2021-03-29 15:24:12		NO		IN FOCUS
169637802	https://volunteer.ala.org.au/validate/task/169637802	Valid		system	Tile_055-033-000_0-000.jpg			2021-03-29 15:24:12		NO		IN FOCUS
169637802	https://volunteer.ala.org.au/validate/task/169637802	Valid		system	Tile_055-033-000_0-000.jpg		2021-03-29 15:24:12	2021-03-29 15:24:12		NO		IN FOCUS
169637802	https://volunteer.ala.org.au/validate/task/169637802	Valid		system	Tile_055-033-000_0-000.jpg		2021-03-29 15:22:48	2021-03-29 15:24:12		NO		IN FOCUS
169637802	https://volunteer.ala.org.au/validate/task/169637802	Valid		system	Tile_055-033-000_0-000.jpg		2021-03-29 14:29:26	2021-03-29 15:24:12		NO		IN FOCUS
169637803	https://volunteer.ala.org.au/validate/task/169637803	Valid		system	Tile_055-034-000_0-000.jpg		2021-03-29 14:29:35	2021-03-29 15:24:25		NO		IN FOCUS
169637803	https://volunteer.ala.org.au/validate/task/169637803	Valid		system	Tile_055-034-000_0-000.jpg		2021-03-29 15:24:24	2021-03-29 15:24:25		NO		IN FOCUS
169637803	https://volunteer.ala.org.au/validate/task/169637803	Valid		system	Tile_055-034-000_0-000.jpg			2021-03-29 15:24:25		NO		IN FOCUS
169637803	https://volunteer.ala.org.au/validate/task/169637803	Valid		system	Tile_055-034-000_0-000.jpg		2021-03-29 15:23:00	2021-03-29 15:24:25		NO		IN FOCUS
169637803	https://volunteer.ala.org.au/validate/task/169637803	Valid		system	Tile_055-034-000_0-000.jpg		2021-03-29 15:24:49	2021-03-29 15:24:25		NO		IN FOCUS
169637804	https://volunteer.ala.org.au/validate/task/169637804	Valid		system	Tile_055-035-000_0-000.jpg			2021-03-29 15:24:34		NO		IN FOCUS
169637804	https://volunteer.ala.org.au/validate/task/169637804	Valid		system	Tile_055-035-000_0-000.jpg		2021-03-29 15:24:34	2021-03-29 15:24:34		NO		IN FOCUS
169637804	https://volunteer.ala.org.au/validate/task/169637804	Valid		system	Tile_055-035-000_0-000.jpg		2021-03-29 15:23:16	2021-03-29 15:24:34		NO		IN FOCUS
169637804	https://volunteer.ala.org.au/validate/task/169637804	Valid		system	Tile_055-035-000_0-000.jpg		2021-03-29 14:29:45	2021-03-29 15:24:34		NO		IN FOCUS
169637805	https://volunteer.ala.org.au/validate/task/169637805	Valid		system	Tile_055-036-000_0-000.jpg		2021-03-29 15:23:29	2021-03-29 15:24:43		NO		IN FOCUS
169637805	https://volunteer.ala.org.au/validate/task/169637805	Valid		system	Tile_055-036-000_0-000.jpg		2021-03-29 14:29:58	2021-03-29 15:24:43		NO		IN FOCUS
169637805	https://volunteer.ala.org.au/validate/task/169637805	Valid		system	Tile_055-036-000_0-000.jpg			2021-03-29 15:24:43		NO		IN FOCUS
169637805	https://volunteer.ala.org.au/validate/task/169637805	Valid		system	Tile_055-036-000_0-000.jpg		2021-03-29 15:24:42	2021-03-29 15:24:43		NO		IN FOCUS
169637808	https://volunteer.ala.org.au/validate/task/169637808	Valid		system	Tile_055-039-000_0-000.jpg		2021-03-29 15:25:21	2021-03-29 15:25:21		NO		IN FOCUS
169637808	https://volunteer.ala.org.au/validate/task/169637808	Valid		system	Tile_055-039-000_0-000.jpg		2021-03-29 15:24:05	2021-03-29 15:25:21		NO		IN FOCUS
169637808	https://volunteer.ala.org.au/validate/task/169637808	Valid		system	Tile_055-039-000_0-000.jpg			2021-03-29 15:25:21		NO		IN FOCUS
169637808	https://volunteer.ala.org.au/validate/task/169637808	Valid		system	Tile_055-039-000_0-000.jpg		2021-03-29 14:30:32	2021-03-29 15:25:21		NO		IN FOCUS
169637809	https://volunteer.ala.org.au/validate/task/169637809	Valid		system	Tile_055-040-000_0-000.jpg		2021-03-29 15:24:17	2021-03-29 15:25:44		NO		IN FOCUS
169637809	https://volunteer.ala.org.au/validate/task/169637809	Valid		system	Tile_055-040-000_0-000.jpg		2021-03-29 14:30:44	2021-03-29 15:25:44		NO		IN FOCUS
169637809	https://volunteer.ala.org.au/validate/task/169637809	Valid		system	Tile_055-040-000_0-000.jpg			2021-03-29 15:25:44		NO		IN FOCUS
169637809	https://volunteer.ala.org.au/validate/task/169637809	Valid		system	Tile_055-040-000_0-000.jpg		2021-03-29 15:25:43	2021-03-29 15:25:44		NO		IN FOCUS
169637807	https://volunteer.ala.org.au/validate/task/169637807	Valid		system	Tile_055-038-000_0-000.jpg		2021-03-29 15:23:53	2021-03-29 15:26:11		NO		IN FOCUS
169637807	https://volunteer.ala.org.au/validate/task/169637807	Valid		system	Tile_055-038-000_0-000.jpg		2021-03-29 14:30:20	2021-03-29 15:26:11		NO		IN FOCUS
169637807	https://volunteer.ala.org.au/validate/task/169637807	Valid		system	Tile_055-038-000_0-000.jpg		2021-03-29 15:26:10	2021-03-29 15:26:11		NO		IN FOCUS
169637807	https://volunteer.ala.org.au/validate/task/169637807	Valid		system	Tile_055-038-000_0-000.jpg			2021-03-29 15:26:11		NO		IN FOCUS
169637810	https://volunteer.ala.org.au/validate/task/169637810	Valid		system	Tile_055-041-000_0-000.jpg		2021-03-29 15:26:32	2021-03-29 15:26:32		NO		IN FOCUS
169637810	https://volunteer.ala.org.au/validate/task/169637810	Valid		system	Tile_055-041-000_0-000.jpg			2021-03-29 15:26:32		NO		IN FOCUS
169637810	https://volunteer.ala.org.au/validate/task/169637810	Valid		system	Tile_055-041-000_0-000.jpg		2021-03-29 14:30:54	2021-03-29 15:26:32		NO		IN FOCUS
169637810	https://volunteer.ala.org.au/validate/task/169637810	Valid		system	Tile_055-041-000_0-000.jpg		2021-03-29 15:24:29	2021-03-29 15:26:32		NO		IN FOCUS
169637812	https://volunteer.ala.org.au/validate/task/169637812	Valid		system	Tile_055-043-000_0-000.jpg		2021-03-29 15:26:41	2021-03-29 15:26:41		NO		IN FOCUS
169637812	https://volunteer.ala.org.au/validate/task/169637812	Valid		system	Tile_055-043-000_0-000.jpg		2021-03-29 14:31:14	2021-03-29 15:26:41		NO		IN FOCUS
169637812	https://volunteer.ala.org.au/validate/task/169637812	Valid		system	Tile_055-043-000_0-000.jpg		2021-03-29 15:24:54	2021-03-29 15:26:41		NO		IN FOCUS
169637812	https://volunteer.ala.org.au/validate/task/169637812	Valid		system	Tile_055-043-000_0-000.jpg			2021-03-29 15:26:41		NO		IN FOCUS
169637813	https://volunteer.ala.org.au/validate/task/169637813	Valid		system	Tile_055-044-000_0-000.jpg			2021-03-29 15:26:49		NO		IN FOCUS
169637813	https://volunteer.ala.org.au/validate/task/169637813	Valid		system	Tile_055-044-000_0-000.jpg		2021-03-29 14:31:24	2021-03-29 15:26:49		NO		IN FOCUS
169637813	https://volunteer.ala.org.au/validate/task/169637813	Valid		system	Tile_055-044-000_0-000.jpg		2021-03-29 15:26:49	2021-03-29 15:26:49		NO		IN FOCUS
169637813	https://volunteer.ala.org.au/validate/task/169637813	Valid		system	Tile_055-044-000_0-000.jpg		2021-03-29 15:25:05	2021-03-29 15:26:49		NO		IN FOCUS
169637814	https://volunteer.ala.org.au/validate/task/169637814	Valid		system	Tile_055-045-000_0-000.jpg			2021-03-29 15:26:54		NO		IN FOCUS
169637814	https://volunteer.ala.org.au/validate/task/169637814	Valid		system	Tile_055-045-000_0-000.jpg		2021-03-29 14:31:35	2021-03-29 15:26:54		NO		IN FOCUS
169637814	https://volunteer.ala.org.au/validate/task/169637814	Valid		system	Tile_055-045-000_0-000.jpg		2021-03-29 15:26:53	2021-03-29 15:26:54		NO		IN FOCUS
169637814	https://volunteer.ala.org.au/validate/task/169637814	Valid		system	Tile_055-045-000_0-000.jpg		2021-03-29 15:25:17	2021-03-29 15:26:54		NO		IN FOCUS
169637811	https://volunteer.ala.org.au/validate/task/169637811	Valid		system	Tile_055-042-000_0-000.jpg		2021-03-29 14:31:04	2021-03-29 15:27:00		NO		IN FOCUS
169637811	https://volunteer.ala.org.au/validate/task/169637811	Valid		system	Tile_055-042-000_0-000.jpg			2021-03-29 15:27:00		NO		IN FOCUS
169637811	https://volunteer.ala.org.au/validate/task/169637811	Valid		system	Tile_055-042-000_0-000.jpg		2021-03-29 15:26:59	2021-03-29 15:27:00		NO		IN FOCUS
169637811	https://volunteer.ala.org.au/validate/task/169637811	Valid		system	Tile_055-042-000_0-000.jpg		2021-03-29 15:24:42	2021-03-29 15:27:00		NO		IN FOCUS
169637815	https://volunteer.ala.org.au/validate/task/169637815	Valid		system	Tile_055-046-000_0-000.jpg		2021-03-29 14:31:46	2021-03-29 15:27:09		NO		IN FOCUS
169637815	https://volunteer.ala.org.au/validate/task/169637815	Valid		system	Tile_055-046-000_0-000.jpg		2021-03-29 15:25:29	2021-03-29 15:27:09		NO		IN FOCUS
169637815	https://volunteer.ala.org.au/validate/task/169637815	Valid		system	Tile_055-046-000_0-000.jpg		2021-03-29 15:27:08	2021-03-29 15:27:09		NO		IN FOCUS
169637815	https://volunteer.ala.org.au/validate/task/169637815	Valid		system	Tile_055-046-000_0-000.jpg			2021-03-29 15:27:09		NO		IN FOCUS
169637816	https://volunteer.ala.org.au/validate/task/169637816	Valid		system	Tile_055-047-000_0-000.jpg		2021-03-29 15:27:27	2021-03-29 15:27:21		NO		IN FOCUS
169637816	https://volunteer.ala.org.au/validate/task/169637816	Valid		system	Tile_055-047-000_0-000.jpg			2021-03-29 15:27:21		NO		IN FOCUS
169637816	https://volunteer.ala.org.au/validate/task/169637816	Valid		system	Tile_055-047-000_0-000.jpg		2021-03-29 15:27:21	2021-03-29 15:27:21		NO		IN FOCUS
169637816	https://volunteer.ala.org.au/validate/task/169637816	Valid		system	Tile_055-047-000_0-000.jpg		2021-03-29 15:25:40	2021-03-29 15:27:21		NO		IN FOCUS
169637816	https://volunteer.ala.org.au/validate/task/169637816	Valid		system	Tile_055-047-000_0-000.jpg		2021-03-29 14:31:56	2021-03-29 15:27:21		NO		IN FOCUS
169637818	https://volunteer.ala.org.au/validate/task/169637818	Valid		system	Tile_055-049-000_0-000.jpg		2021-03-29 14:32:13	2021-03-29 15:28:03		NO		IN FOCUS
169637818	https://volunteer.ala.org.au/validate/task/169637818	Valid		system	Tile_055-049-000_0-000.jpg			2021-03-29 15:28:03		NO		IN FOCUS
169637818	https://volunteer.ala.org.au/validate/task/169637818	Valid		system	Tile_055-049-000_0-000.jpg		2021-03-29 15:28:03	2021-03-29 15:28:03		NO		IN FOCUS
169637818	https://volunteer.ala.org.au/validate/task/169637818	Valid		system	Tile_055-049-000_0-000.jpg		2021-03-29 15:26:04	2021-03-29 15:28:03		NO		IN FOCUS
169637821	https://volunteer.ala.org.au/validate/task/169637821	Valid		system	Tile_055-052-000_0-000.jpg		2021-03-29 15:26:59	2021-03-29 15:28:54		NO		IN FOCUS
169637821	https://volunteer.ala.org.au/validate/task/169637821	Valid		system	Tile_055-052-000_0-000.jpg		2021-03-29 15:28:54	2021-03-29 15:28:54		NO		IN FOCUS
169637821	https://volunteer.ala.org.au/validate/task/169637821	Valid		system	Tile_055-052-000_0-000.jpg		2021-03-29 14:32:32	2021-03-29 15:28:54		NO		IN FOCUS
169637821	https://volunteer.ala.org.au/validate/task/169637821	Valid		system	Tile_055-052-000_0-000.jpg			2021-03-29 15:28:54		NO		IN FOCUS
169637821	https://volunteer.ala.org.au/validate/task/169637821	Valid		system	Tile_055-052-000_0-000.jpg		2021-03-29 15:28:57	2021-03-29 15:28:54		NO		IN FOCUS
169637823	https://volunteer.ala.org.au/validate/task/169637823	Valid		system	Tile_055-054-000_0-000.jpg		2021-03-29 15:29:28	2021-03-29 15:29:42		NO		IN FOCUS
169637823	https://volunteer.ala.org.au/validate/task/169637823	Valid		system	Tile_055-054-000_0-000.jpg			2021-03-29 15:29:42		NO		IN FOCUS
169637823	https://volunteer.ala.org.au/validate/task/169637823	Valid		system	Tile_055-054-000_0-000.jpg		2021-03-29 15:29:42	2021-03-29 15:29:42		NO		IN FOCUS
169637823	https://volunteer.ala.org.au/validate/task/169637823	Valid		system	Tile_055-054-000_0-000.jpg		2021-03-29 15:27:23	2021-03-29 15:29:42		NO		IN FOCUS
169637824	https://volunteer.ala.org.au/validate/task/169637824	Valid		system	Tile_055-055-000_0-000.jpg		2021-03-29 15:27:35	2021-03-29 15:29:42		NO		IN FOCUS
169637824	https://volunteer.ala.org.au/validate/task/169637824	Valid		system	Tile_055-055-000_0-000.jpg		2021-03-29 15:29:42	2021-03-29 15:29:42		NO		IN FOCUS
169637824	https://volunteer.ala.org.au/validate/task/169637824	Valid		system	Tile_055-055-000_0-000.jpg			2021-03-29 15:29:42		NO		IN FOCUS
169637824	https://volunteer.ala.org.au/validate/task/169637824	Valid		system	Tile_055-055-000_0-000.jpg		2021-03-29 14:32:51	2021-03-29 15:29:42		NO		IN FOCUS
169637825	https://volunteer.ala.org.au/validate/task/169637825	Valid		system	Tile_055-056-000_0-000.jpg		2021-03-29 15:27:47	2021-03-29 15:30:09		NO		IN FOCUS
169637825	https://volunteer.ala.org.au/validate/task/169637825	Valid		system	Tile_055-056-000_0-000.jpg		2021-03-29 15:30:22	2021-03-29 15:30:09		NO		IN FOCUS
169637825	https://volunteer.ala.org.au/validate/task/169637825	Valid		system	Tile_055-056-000_0-000.jpg		2021-03-29 15:30:08	2021-03-29 15:30:09		NO		IN FOCUS
169637825	https://volunteer.ala.org.au/validate/task/169637825	Valid		system	Tile_055-056-000_0-000.jpg		2021-03-29 14:33:01	2021-03-29 15:30:09		NO		IN FOCUS
169637825	https://volunteer.ala.org.au/validate/task/169637825	Valid		system	Tile_055-056-000_0-000.jpg			2021-03-29 15:30:09		NO		IN FOCUS
169637827	https://volunteer.ala.org.au/validate/task/169637827	Valid		system	Tile_055-058-000_0-000.jpg		2021-03-29 14:33:34	2021-03-29 15:30:15		NO		IN FOCUS
169637827	https://volunteer.ala.org.au/validate/task/169637827	Valid		system	Tile_055-058-000_0-000.jpg		2021-03-29 15:28:10	2021-03-29 15:30:15		NO		IN FOCUS
169637827	https://volunteer.ala.org.au/validate/task/169637827	Valid		system	Tile_055-058-000_0-000.jpg			2021-03-29 15:30:15		NO		IN FOCUS
169637827	https://volunteer.ala.org.au/validate/task/169637827	Valid		system	Tile_055-058-000_0-000.jpg		2021-03-29 15:30:15	2021-03-29 15:30:15		NO		IN FOCUS
169637828	https://volunteer.ala.org.au/validate/task/169637828	Valid		system	Tile_055-059-000_0-000.jpg			2021-03-29 15:31:00		NO		IN FOCUS
169637828	https://volunteer.ala.org.au/validate/task/169637828	Valid		system	Tile_055-059-000_0-000.jpg		2021-03-29 15:31:00	2021-03-29 15:31:00		NO		IN FOCUS
169637828	https://volunteer.ala.org.au/validate/task/169637828	Valid		system	Tile_055-059-000_0-000.jpg		2021-03-29 15:28:24	2021-03-29 15:31:00		NO		IN FOCUS
169637828	https://volunteer.ala.org.au/validate/task/169637828	Valid		system	Tile_055-059-000_0-000.jpg		2021-03-29 14:33:43	2021-03-29 15:31:00		NO		IN FOCUS
169637830	https://volunteer.ala.org.au/validate/task/169637830	Valid		system	Tile_056-001-000_0-000.jpg			2021-03-29 15:31:32		NO		IN FOCUS
169637830	https://volunteer.ala.org.au/validate/task/169637830	Valid		system	Tile_056-001-000_0-000.jpg		2021-03-29 15:31:35	2021-03-29 15:31:32		NO		IN FOCUS
169637830	https://volunteer.ala.org.au/validate/task/169637830	Valid		system	Tile_056-001-000_0-000.jpg		2021-03-29 15:31:03	2021-03-29 15:31:32		NO		IN FOCUS
169637830	https://volunteer.ala.org.au/validate/task/169637830	Valid		system	Tile_056-001-000_0-000.jpg		2021-03-29 15:31:32	2021-03-29 15:31:32		NO		IN FOCUS
169637830	https://volunteer.ala.org.au/validate/task/169637830	Valid		system	Tile_056-001-000_0-000.jpg		2021-03-29 14:34:40	2021-03-29 15:31:32		NO		IN FOCUS
169637831	https://volunteer.ala.org.au/validate/task/169637831	Valid		system	Tile_056-002-000_0-000.jpg		2021-03-29 15:31:18	2021-03-29 15:32:11		NO		IN FOCUS
169637831	https://volunteer.ala.org.au/validate/task/169637831	Valid		system	Tile_056-002-000_0-000.jpg		2021-03-29 15:32:11	2021-03-29 15:32:11		NO		IN FOCUS
169637831	https://volunteer.ala.org.au/validate/task/169637831	Valid		system	Tile_056-002-000_0-000.jpg		2021-03-29 15:32:20	2021-03-29 15:32:11		NO		IN FOCUS
169637831	https://volunteer.ala.org.au/validate/task/169637831	Valid		system	Tile_056-002-000_0-000.jpg			2021-03-29 15:32:11		NO		IN FOCUS
169637831	https://volunteer.ala.org.au/validate/task/169637831	Valid		system	Tile_056-002-000_0-000.jpg		2021-03-29 14:34:49	2021-03-29 15:32:11		NO		IN FOCUS
169637832	https://volunteer.ala.org.au/validate/task/169637832	Valid		system	Tile_056-003-000_0-000.jpg			2021-03-29 15:32:50		NO		IN FOCUS
169637832	https://volunteer.ala.org.au/validate/task/169637832	Valid		system	Tile_056-003-000_0-000.jpg		2021-03-29 15:32:50	2021-03-29 15:32:50		NO		IN FOCUS
169637832	https://volunteer.ala.org.au/validate/task/169637832	Valid		system	Tile_056-003-000_0-000.jpg		2021-03-29 15:32:19	2021-03-29 15:32:50		NO		IN FOCUS
169637832	https://volunteer.ala.org.au/validate/task/169637832	Valid		system	Tile_056-003-000_0-000.jpg		2021-03-29 14:34:57	2021-03-29 15:32:50		NO		IN FOCUS
169637835	https://volunteer.ala.org.au/validate/task/169637835	Valid		system	Tile_056-006-000_0-000.jpg		2021-03-29 14:35:23	2021-03-29 15:34:02		NO		IN FOCUS
169637835	https://volunteer.ala.org.au/validate/task/169637835	Valid		system	Tile_056-006-000_0-000.jpg			2021-03-29 15:34:02		NO		IN FOCUS
169637835	https://volunteer.ala.org.au/validate/task/169637835	Valid		system	Tile_056-006-000_0-000.jpg		2021-03-29 15:32:21	2021-03-29 15:34:02		NO		IN FOCUS
169637835	https://volunteer.ala.org.au/validate/task/169637835	Valid		system	Tile_056-006-000_0-000.jpg		2021-03-29 15:34:02	2021-03-29 15:34:02		NO		IN FOCUS
169637838	https://volunteer.ala.org.au/validate/task/169637838	Valid		system	Tile_056-009-000_0-000.jpg			2021-03-29 15:34:54		NO		IN FOCUS
169637838	https://volunteer.ala.org.au/validate/task/169637838	Valid		system	Tile_056-009-000_0-000.jpg		2021-03-29 14:35:48	2021-03-29 15:34:54		NO		IN FOCUS
169637838	https://volunteer.ala.org.au/validate/task/169637838	Valid		system	Tile_056-009-000_0-000.jpg		2021-03-29 15:33:09	2021-03-29 15:34:54		NO		IN FOCUS
169637838	https://volunteer.ala.org.au/validate/task/169637838	Valid		system	Tile_056-009-000_0-000.jpg		2021-03-29 15:34:54	2021-03-29 15:34:54		NO		IN FOCUS
169637836	https://volunteer.ala.org.au/validate/task/169637836	Valid		system	Tile_056-007-000_0-000.jpg		2021-03-29 15:35:29	2021-03-29 15:35:29		NO		IN FOCUS
169637836	https://volunteer.ala.org.au/validate/task/169637836	Valid		system	Tile_056-007-000_0-000.jpg			2021-03-29 15:35:29		NO		IN FOCUS
169637836	https://volunteer.ala.org.au/validate/task/169637836	Valid		system	Tile_056-007-000_0-000.jpg		2021-03-29 15:34:21	2021-03-29 15:35:29		NO		IN FOCUS
169637836	https://volunteer.ala.org.au/validate/task/169637836	Valid		system	Tile_056-007-000_0-000.jpg		2021-03-29 14:35:34	2021-03-29 15:35:29		NO		IN FOCUS
169637839	https://volunteer.ala.org.au/validate/task/169637839	Valid		system	Tile_056-010-000_0-000.jpg		2021-03-29 14:35:57	2021-03-29 15:35:47		NO		IN FOCUS
169637839	https://volunteer.ala.org.au/validate/task/169637839	Valid		system	Tile_056-010-000_0-000.jpg		2021-03-29 15:35:10	2021-03-29 15:35:47		NO		IN FOCUS
169637839	https://volunteer.ala.org.au/validate/task/169637839	Valid		system	Tile_056-010-000_0-000.jpg		2021-03-29 15:35:47	2021-03-29 15:35:47		NO		IN FOCUS
169637839	https://volunteer.ala.org.au/validate/task/169637839	Valid		system	Tile_056-010-000_0-000.jpg			2021-03-29 15:35:47		NO		IN FOCUS
169637845	https://volunteer.ala.org.au/validate/task/169637845	Valid		system	Tile_056-016-000_0-000.jpg		2021-03-29 15:37:37	2021-03-29 15:37:37		NO		IN FOCUS
169637845	https://volunteer.ala.org.au/validate/task/169637845	Valid		system	Tile_056-016-000_0-000.jpg			2021-03-29 15:37:37		NO		IN FOCUS
169637845	https://volunteer.ala.org.au/validate/task/169637845	Valid		system	Tile_056-016-000_0-000.jpg		2021-03-29 15:35:11	2021-03-29 15:37:37		NO		IN FOCUS
169637845	https://volunteer.ala.org.au/validate/task/169637845	Valid		system	Tile_056-016-000_0-000.jpg		2021-03-29 14:36:34	2021-03-29 15:37:37		NO		IN FOCUS
169637844	https://volunteer.ala.org.au/validate/task/169637844	Valid		system	Tile_056-015-000_0-000.jpg		2021-03-29 14:36:23	2021-03-29 15:38:05		NO		IN FOCUS
169637844	https://volunteer.ala.org.au/validate/task/169637844	Valid		system	Tile_056-015-000_0-000.jpg		2021-03-29 15:37:24	2021-03-29 15:38:05		NO		IN FOCUS
169637844	https://volunteer.ala.org.au/validate/task/169637844	Valid		system	Tile_056-015-000_0-000.jpg		2021-03-29 15:38:04	2021-03-29 15:38:05		NO		IN FOCUS
169637844	https://volunteer.ala.org.au/validate/task/169637844	Valid		system	Tile_056-015-000_0-000.jpg			2021-03-29 15:38:05		NO		IN FOCUS
169637847	https://volunteer.ala.org.au/validate/task/169637847	Valid		system	Tile_056-018-000_0-000.jpg		2021-03-29 14:36:48	2021-03-29 15:38:27		NO		IN FOCUS
169637847	https://volunteer.ala.org.au/validate/task/169637847	Valid		system	Tile_056-018-000_0-000.jpg			2021-03-29 15:38:27		NO		IN FOCUS
169637847	https://volunteer.ala.org.au/validate/task/169637847	Valid		system	Tile_056-018-000_0-000.jpg		2021-03-29 15:38:27	2021-03-29 15:38:27		NO		IN FOCUS
169637847	https://volunteer.ala.org.au/validate/task/169637847	Valid		system	Tile_056-018-000_0-000.jpg		2021-03-29 15:38:16	2021-03-29 15:38:27		NO		IN FOCUS
169637848	https://volunteer.ala.org.au/validate/task/169637848	Valid		system	Tile_056-019-000_0-000.jpg		2021-03-29 14:37:01	2021-03-29 15:38:38		NO		IN FOCUS
169637848	https://volunteer.ala.org.au/validate/task/169637848	Valid		system	Tile_056-019-000_0-000.jpg		2021-03-29 15:38:30	2021-03-29 15:38:38		NO		IN FOCUS
169637848	https://volunteer.ala.org.au/validate/task/169637848	Valid		system	Tile_056-019-000_0-000.jpg			2021-03-29 15:38:38		NO		IN FOCUS
169637848	https://volunteer.ala.org.au/validate/task/169637848	Valid		system	Tile_056-019-000_0-000.jpg		2021-03-29 15:38:38	2021-03-29 15:38:38		NO		IN FOCUS
169637849	https://volunteer.ala.org.au/validate/task/169637849	Valid		system	Tile_056-020-000_0-000.jpg		2021-03-29 14:37:10	2021-03-29 15:38:48		NO		IN FOCUS
169637849	https://volunteer.ala.org.au/validate/task/169637849	Valid		system	Tile_056-020-000_0-000.jpg		2021-03-29 15:38:48	2021-03-29 15:38:48		NO		IN FOCUS
169637849	https://volunteer.ala.org.au/validate/task/169637849	Valid		system	Tile_056-020-000_0-000.jpg			2021-03-29 15:38:48		NO		IN FOCUS
169637849	https://volunteer.ala.org.au/validate/task/169637849	Valid		system	Tile_056-020-000_0-000.jpg		2021-03-29 15:38:44	2021-03-29 15:38:48		NO		IN FOCUS
169637850	https://volunteer.ala.org.au/validate/task/169637850	Valid		system	Tile_056-021-000_0-000.jpg		2021-03-29 15:39:07	2021-03-29 15:39:08		NO		IN FOCUS
169637850	https://volunteer.ala.org.au/validate/task/169637850	Valid		system	Tile_056-021-000_0-000.jpg		2021-03-29 15:38:59	2021-03-29 15:39:08		NO		IN FOCUS
169637850	https://volunteer.ala.org.au/validate/task/169637850	Valid		system	Tile_056-021-000_0-000.jpg		2021-03-29 14:37:19	2021-03-29 15:39:08		NO		IN FOCUS
169637850	https://volunteer.ala.org.au/validate/task/169637850	Valid		system	Tile_056-021-000_0-000.jpg			2021-03-29 15:39:08		NO		IN FOCUS
169637851	https://volunteer.ala.org.au/validate/task/169637851	Valid		system	Tile_056-022-000_0-000.jpg		2021-03-29 15:40:12	2021-03-29 15:40:12		NO		IN FOCUS
169637851	https://volunteer.ala.org.au/validate/task/169637851	Valid		system	Tile_056-022-000_0-000.jpg		2021-03-29 14:37:28	2021-03-29 15:40:12		NO		IN FOCUS
169637851	https://volunteer.ala.org.au/validate/task/169637851	Valid		system	Tile_056-022-000_0-000.jpg			2021-03-29 15:40:12		NO		IN FOCUS
169637851	https://volunteer.ala.org.au/validate/task/169637851	Valid		system	Tile_056-022-000_0-000.jpg		2021-03-29 15:39:09	2021-03-29 15:40:12		NO		IN FOCUS
169637853	https://volunteer.ala.org.au/validate/task/169637853	Valid		system	Tile_056-024-000_0-000.jpg		2021-03-29 15:39:30	2021-03-29 15:40:28		NO		IN FOCUS
169637853	https://volunteer.ala.org.au/validate/task/169637853	Valid		system	Tile_056-024-000_0-000.jpg			2021-03-29 15:40:28		NO		IN FOCUS
169637853	https://volunteer.ala.org.au/validate/task/169637853	Valid		system	Tile_056-024-000_0-000.jpg		2021-03-29 15:40:28	2021-03-29 15:40:28		NO		IN FOCUS
169637853	https://volunteer.ala.org.au/validate/task/169637853	Valid		system	Tile_056-024-000_0-000.jpg		2021-03-29 14:38:05	2021-03-29 15:40:28		NO		IN FOCUS
169637854	https://volunteer.ala.org.au/validate/task/169637854	Valid		system	Tile_056-025-000_0-000.jpg		2021-03-29 15:40:45	2021-03-29 15:40:45		NO		IN FOCUS
169637854	https://volunteer.ala.org.au/validate/task/169637854	Valid		system	Tile_056-025-000_0-000.jpg		2021-03-29 14:38:13	2021-03-29 15:40:45		NO		IN FOCUS
169637854	https://volunteer.ala.org.au/validate/task/169637854	Valid		system	Tile_056-025-000_0-000.jpg		2021-03-29 15:39:42	2021-03-29 15:40:45		NO		IN FOCUS
169637854	https://volunteer.ala.org.au/validate/task/169637854	Valid		system	Tile_056-025-000_0-000.jpg			2021-03-29 15:40:45		NO		IN FOCUS
169637854	https://volunteer.ala.org.au/validate/task/169637854	Valid		system	Tile_056-025-000_0-000.jpg		2021-03-29 15:41:07	2021-03-29 15:40:45		NO		IN FOCUS
169637855	https://volunteer.ala.org.au/validate/task/169637855	Valid		system	Tile_056-026-000_0-000.jpg		2021-03-29 15:39:58	2021-03-29 15:41:20		NO		IN FOCUS
169637855	https://volunteer.ala.org.au/validate/task/169637855	Valid		system	Tile_056-026-000_0-000.jpg		2021-03-29 15:41:20	2021-03-29 15:41:20		NO		IN FOCUS
169637855	https://volunteer.ala.org.au/validate/task/169637855	Valid		system	Tile_056-026-000_0-000.jpg		2021-03-29 14:38:22	2021-03-29 15:41:20		NO		IN FOCUS
169637855	https://volunteer.ala.org.au/validate/task/169637855	Valid		system	Tile_056-026-000_0-000.jpg			2021-03-29 15:41:20		NO		IN FOCUS
169637857	https://volunteer.ala.org.au/validate/task/169637857	Valid		system	Tile_056-028-000_0-000.jpg		2021-03-29 15:40:20	2021-03-29 15:41:32		NO		IN FOCUS
169637857	https://volunteer.ala.org.au/validate/task/169637857	Valid		system	Tile_056-028-000_0-000.jpg		2021-03-29 14:38:35	2021-03-29 15:41:32		NO		IN FOCUS
169637857	https://volunteer.ala.org.au/validate/task/169637857	Valid		system	Tile_056-028-000_0-000.jpg			2021-03-29 15:41:32		NO		IN FOCUS
169637857	https://volunteer.ala.org.au/validate/task/169637857	Valid		system	Tile_056-028-000_0-000.jpg		2021-03-29 15:41:32	2021-03-29 15:41:32		NO		IN FOCUS
169637858	https://volunteer.ala.org.au/validate/task/169637858	Valid		system	Tile_056-029-000_0-000.jpg		2021-03-29 15:41:52	2021-03-29 15:41:52		NO		IN FOCUS
169637858	https://volunteer.ala.org.au/validate/task/169637858	Valid		system	Tile_056-029-000_0-000.jpg		2021-03-29 15:40:32	2021-03-29 15:41:52		NO		IN FOCUS
169637858	https://volunteer.ala.org.au/validate/task/169637858	Valid		system	Tile_056-029-000_0-000.jpg		2021-03-29 14:38:45	2021-03-29 15:41:52		NO		IN FOCUS
169637858	https://volunteer.ala.org.au/validate/task/169637858	Valid		system	Tile_056-029-000_0-000.jpg			2021-03-29 15:41:52		NO		IN FOCUS
169637859	https://volunteer.ala.org.au/validate/task/169637859	Valid		system	Tile_056-030-000_0-000.jpg		2021-03-29 14:38:55	2021-03-29 15:41:54		NO		IN FOCUS
169637859	https://volunteer.ala.org.au/validate/task/169637859	Valid		system	Tile_056-030-000_0-000.jpg			2021-03-29 15:41:54		NO		IN FOCUS
169637859	https://volunteer.ala.org.au/validate/task/169637859	Valid		system	Tile_056-030-000_0-000.jpg		2021-03-29 15:40:44	2021-03-29 15:41:54		NO		IN FOCUS
169637859	https://volunteer.ala.org.au/validate/task/169637859	Valid		system	Tile_056-030-000_0-000.jpg		2021-03-29 15:42:06	2021-03-29 15:41:54		NO		IN FOCUS
169637859	https://volunteer.ala.org.au/validate/task/169637859	Valid		system	Tile_056-030-000_0-000.jpg		2021-03-29 15:41:53	2021-03-29 15:41:54		NO		IN FOCUS
169637860	https://volunteer.ala.org.au/validate/task/169637860	Valid		system	Tile_056-031-000_0-000.jpg		2021-03-29 15:40:54	2021-03-29 15:42:03		NO		IN FOCUS
169637860	https://volunteer.ala.org.au/validate/task/169637860	Valid		system	Tile_056-031-000_0-000.jpg		2021-03-29 14:39:05	2021-03-29 15:42:03		NO		IN FOCUS
169637860	https://volunteer.ala.org.au/validate/task/169637860	Valid		system	Tile_056-031-000_0-000.jpg		2021-03-29 15:42:03	2021-03-29 15:42:03		NO		IN FOCUS
169637860	https://volunteer.ala.org.au/validate/task/169637860	Valid		system	Tile_056-031-000_0-000.jpg			2021-03-29 15:42:03		NO		IN FOCUS
169637860	https://volunteer.ala.org.au/validate/task/169637860	Valid		system	Tile_056-031-000_0-000.jpg		2021-03-29 15:42:03	2021-03-29 15:42:03		NO		IN FOCUS
169637861	https://volunteer.ala.org.au/validate/task/169637861	Valid		system	Tile_056-032-000_0-000.jpg			2021-03-29 15:42:14		NO		IN FOCUS
169637861	https://volunteer.ala.org.au/validate/task/169637861	Valid		system	Tile_056-032-000_0-000.jpg		2021-03-29 15:41:06	2021-03-29 15:42:14		NO		IN FOCUS
169637861	https://volunteer.ala.org.au/validate/task/169637861	Valid		system	Tile_056-032-000_0-000.jpg		2021-03-29 15:42:14	2021-03-29 15:42:14		NO		IN FOCUS
169637861	https://volunteer.ala.org.au/validate/task/169637861	Valid		system	Tile_056-032-000_0-000.jpg		2021-03-29 15:42:28	2021-03-29 15:42:14		NO		IN FOCUS
169637861	https://volunteer.ala.org.au/validate/task/169637861	Valid		system	Tile_056-032-000_0-000.jpg		2021-03-29 14:39:15	2021-03-29 15:42:14		NO		IN FOCUS
169637862	https://volunteer.ala.org.au/validate/task/169637862	Valid		system	Tile_056-033-000_0-000.jpg		2021-03-29 14:39:31	2021-03-29 15:42:25		NO		IN FOCUS
169637862	https://volunteer.ala.org.au/validate/task/169637862	Valid		system	Tile_056-033-000_0-000.jpg			2021-03-29 15:42:25		NO		IN FOCUS
169637862	https://volunteer.ala.org.au/validate/task/169637862	Valid		system	Tile_056-033-000_0-000.jpg		2021-03-29 15:42:25	2021-03-29 15:42:25		NO		IN FOCUS
169637862	https://volunteer.ala.org.au/validate/task/169637862	Valid		system	Tile_056-033-000_0-000.jpg		2021-03-29 15:41:19	2021-03-29 15:42:25		NO		IN FOCUS
169637863	https://volunteer.ala.org.au/validate/task/169637863	Valid		system	Tile_056-034-000_0-000.jpg			2021-03-29 15:42:38		NO		IN FOCUS
169637863	https://volunteer.ala.org.au/validate/task/169637863	Valid		system	Tile_056-034-000_0-000.jpg		2021-03-29 15:42:38	2021-03-29 15:42:38		NO		IN FOCUS
169637863	https://volunteer.ala.org.au/validate/task/169637863	Valid		system	Tile_056-034-000_0-000.jpg		2021-03-29 15:41:31	2021-03-29 15:42:38		NO		IN FOCUS
169637863	https://volunteer.ala.org.au/validate/task/169637863	Valid		system	Tile_056-034-000_0-000.jpg		2021-03-29 14:39:40	2021-03-29 15:42:38		NO		IN FOCUS
169637863	https://volunteer.ala.org.au/validate/task/169637863	Valid		system	Tile_056-034-000_0-000.jpg		2021-03-29 15:43:20	2021-03-29 15:42:38		NO		IN FOCUS
169637866	https://volunteer.ala.org.au/validate/task/169637866	Valid		system	Tile_056-037-000_0-000.jpg			2021-03-29 15:43:05		NO		IN FOCUS
169637866	https://volunteer.ala.org.au/validate/task/169637866	Valid		system	Tile_056-037-000_0-000.jpg		2021-03-29 14:40:35	2021-03-29 15:43:05		NO		IN FOCUS
169637866	https://volunteer.ala.org.au/validate/task/169637866	Valid		system	Tile_056-037-000_0-000.jpg		2021-03-29 15:43:04	2021-03-29 15:43:05		NO		IN FOCUS
169637866	https://volunteer.ala.org.au/validate/task/169637866	Valid		system	Tile_056-037-000_0-000.jpg		2021-03-29 15:42:34	2021-03-29 15:43:05		NO		IN FOCUS
169637867	https://volunteer.ala.org.au/validate/task/169637867	Valid		system	Tile_056-038-000_0-000.jpg			2021-03-29 15:43:16		NO		IN FOCUS
169637867	https://volunteer.ala.org.au/validate/task/169637867	Valid		system	Tile_056-038-000_0-000.jpg		2021-03-29 14:40:44	2021-03-29 15:43:16		NO		IN FOCUS
169637867	https://volunteer.ala.org.au/validate/task/169637867	Valid		system	Tile_056-038-000_0-000.jpg		2021-03-29 15:42:47	2021-03-29 15:43:16		NO		IN FOCUS
169637867	https://volunteer.ala.org.au/validate/task/169637867	Valid		system	Tile_056-038-000_0-000.jpg		2021-03-29 15:43:16	2021-03-29 15:43:16		NO		IN FOCUS
169637865	https://volunteer.ala.org.au/validate/task/169637865	Valid		system	Tile_056-036-000_0-000.jpg		2021-03-29 15:43:19	2021-03-29 15:43:19		NO		IN FOCUS
169637865	https://volunteer.ala.org.au/validate/task/169637865	Valid		system	Tile_056-036-000_0-000.jpg			2021-03-29 15:43:19		NO		IN FOCUS
169637865	https://volunteer.ala.org.au/validate/task/169637865	Valid		system	Tile_056-036-000_0-000.jpg		2021-03-29 14:40:27	2021-03-29 15:43:19		NO		IN FOCUS
169637865	https://volunteer.ala.org.au/validate/task/169637865	Valid		system	Tile_056-036-000_0-000.jpg		2021-03-29 15:42:18	2021-03-29 15:43:19		NO		IN FOCUS
169637868	https://volunteer.ala.org.au/validate/task/169637868	Valid		system	Tile_056-039-000_0-000.jpg		2021-03-29 15:43:41	2021-03-29 15:43:41		NO		IN FOCUS
169637868	https://volunteer.ala.org.au/validate/task/169637868	Valid		system	Tile_056-039-000_0-000.jpg		2021-03-29 15:42:58	2021-03-29 15:43:41		NO		IN FOCUS
169637868	https://volunteer.ala.org.au/validate/task/169637868	Valid		system	Tile_056-039-000_0-000.jpg		2021-03-29 14:40:54	2021-03-29 15:43:41		NO		IN FOCUS
169637868	https://volunteer.ala.org.au/validate/task/169637868	Valid		system	Tile_056-039-000_0-000.jpg			2021-03-29 15:43:41		NO		IN FOCUS
169637869	https://volunteer.ala.org.au/validate/task/169637869	Valid		system	Tile_056-040-000_0-000.jpg		2021-03-29 15:43:09	2021-03-29 15:44:28		NO		IN FOCUS
169637869	https://volunteer.ala.org.au/validate/task/169637869	Valid		system	Tile_056-040-000_0-000.jpg		2021-03-29 14:41:03	2021-03-29 15:44:28		NO		IN FOCUS
169637869	https://volunteer.ala.org.au/validate/task/169637869	Valid		system	Tile_056-040-000_0-000.jpg		2021-03-29 15:44:27	2021-03-29 15:44:28		NO		IN FOCUS
169637869	https://volunteer.ala.org.au/validate/task/169637869	Valid		system	Tile_056-040-000_0-000.jpg		2021-03-29 15:46:21	2021-03-29 15:44:28	2	YES	MIDDLE	IN FOCUS		Unknown
169637869	https://volunteer.ala.org.au/validate/task/169637869	Valid		system	Tile_056-040-000_0-000.jpg			2021-03-29 15:44:28		NO		IN FOCUS
169637870	https://volunteer.ala.org.au/validate/task/169637870	Valid		system	Tile_056-041-000_0-000.jpg		2021-03-29 15:43:41	2021-03-29 15:45:48	1	YES	EDGE	IN FOCUS		Spores
169637870	https://volunteer.ala.org.au/validate/task/169637870	Valid		system	Tile_056-041-000_0-000.jpg		2021-03-29 14:41:27	2021-03-29 15:45:48	1	YES	EDGE	IN FOCUS		Spores
169637870	https://volunteer.ala.org.au/validate/task/169637870	Valid		system	Tile_056-041-000_0-000.jpg			2021-03-29 15:45:48	1	YES	EDGE	IN FOCUS		Spores
169637870	https://volunteer.ala.org.au/validate/task/169637870	Valid		system	Tile_056-041-000_0-000.jpg		2021-03-29 15:45:47	2021-03-29 15:45:48	1	YES	EDGE	IN FOCUS		Spores
169637870	https://volunteer.ala.org.au/validate/task/169637870	Valid		system	Tile_056-041-000_0-000.jpg		2021-03-29 15:46:57	2021-03-29 15:45:48	1	YES	EDGE	IN FOCUS		Spores
169637874	https://volunteer.ala.org.au/validate/task/169637874	Valid		system	Tile_056-045-000_0-000.jpg		2021-03-29 15:47:27	2021-03-29 15:47:27		NO		IN FOCUS
169637874	https://volunteer.ala.org.au/validate/task/169637874	Valid		system	Tile_056-045-000_0-000.jpg		2021-03-29 14:41:56	2021-03-29 15:47:27		NO		IN FOCUS
169637874	https://volunteer.ala.org.au/validate/task/169637874	Valid		system	Tile_056-045-000_0-000.jpg			2021-03-29 15:47:27		NO		IN FOCUS
169637874	https://volunteer.ala.org.au/validate/task/169637874	Valid		system	Tile_056-045-000_0-000.jpg		2021-03-29 15:46:25	2021-03-29 15:47:27		NO		IN FOCUS
169637872	https://volunteer.ala.org.au/validate/task/169637872	Valid		system	Tile_056-043-000_0-000.jpg		2021-03-29 15:44:33	2021-03-29 15:47:46		NO		IN FOCUS
169637872	https://volunteer.ala.org.au/validate/task/169637872	Valid		system	Tile_056-043-000_0-000.jpg			2021-03-29 15:47:46		NO		IN FOCUS
169637872	https://volunteer.ala.org.au/validate/task/169637872	Valid		system	Tile_056-043-000_0-000.jpg		2021-03-29 15:47:46	2021-03-29 15:47:46		NO		IN FOCUS
169637872	https://volunteer.ala.org.au/validate/task/169637872	Valid		system	Tile_056-043-000_0-000.jpg		2021-03-29 14:41:41	2021-03-29 15:47:46		NO		IN FOCUS
169637876	https://volunteer.ala.org.au/validate/task/169637876	Valid		system	Tile_056-047-000_0-000.jpg		2021-03-29 14:42:16	2021-03-29 15:48:23		NO		IN FOCUS
169637876	https://volunteer.ala.org.au/validate/task/169637876	Valid		system	Tile_056-047-000_0-000.jpg		2021-03-29 15:48:16	2021-03-29 15:48:23		NO		IN FOCUS
169637876	https://volunteer.ala.org.au/validate/task/169637876	Valid		system	Tile_056-047-000_0-000.jpg		2021-03-29 15:48:23	2021-03-29 15:48:23		NO		IN FOCUS
169637876	https://volunteer.ala.org.au/validate/task/169637876	Valid		system	Tile_056-047-000_0-000.jpg			2021-03-29 15:48:23		NO		IN FOCUS
169637875	https://volunteer.ala.org.au/validate/task/169637875	Valid		system	Tile_056-046-000_0-000.jpg			2021-03-29 15:48:30		NO		IN FOCUS
169637875	https://volunteer.ala.org.au/validate/task/169637875	Valid		system	Tile_056-046-000_0-000.jpg		2021-03-29 15:48:30	2021-03-29 15:48:30		NO		IN FOCUS
169637875	https://volunteer.ala.org.au/validate/task/169637875	Valid		system	Tile_056-046-000_0-000.jpg		2021-03-29 15:47:54	2021-03-29 15:48:30		NO		IN FOCUS
169637875	https://volunteer.ala.org.au/validate/task/169637875	Valid		system	Tile_056-046-000_0-000.jpg		2021-03-29 14:42:06	2021-03-29 15:48:30		NO		IN FOCUS
169637879	https://volunteer.ala.org.au/validate/task/169637879	Valid		system	Tile_056-050-000_0-000.jpg		2021-03-29 15:47:45	2021-03-29 15:48:52		NO		IN FOCUS
169637879	https://volunteer.ala.org.au/validate/task/169637879	Valid		system	Tile_056-050-000_0-000.jpg		2021-03-29 14:42:55	2021-03-29 15:48:52		NO		IN FOCUS
169637879	https://volunteer.ala.org.au/validate/task/169637879	Valid		system	Tile_056-050-000_0-000.jpg		2021-03-29 15:48:51	2021-03-29 15:48:52		NO		IN FOCUS
169637879	https://volunteer.ala.org.au/validate/task/169637879	Valid		system	Tile_056-050-000_0-000.jpg			2021-03-29 15:48:52		NO		IN FOCUS
169637878	https://volunteer.ala.org.au/validate/task/169637878	Valid		system	Tile_056-049-000_0-000.jpg		2021-03-29 14:42:36	2021-03-29 15:48:57		NO		IN FOCUS
169637878	https://volunteer.ala.org.au/validate/task/169637878	Valid		system	Tile_056-049-000_0-000.jpg		2021-03-29 15:49:10	2021-03-29 15:48:57		NO		IN FOCUS
169637878	https://volunteer.ala.org.au/validate/task/169637878	Valid		system	Tile_056-049-000_0-000.jpg		2021-03-29 15:48:57	2021-03-29 15:48:57		NO		IN FOCUS
169637878	https://volunteer.ala.org.au/validate/task/169637878	Valid		system	Tile_056-049-000_0-000.jpg		2021-03-29 15:47:16	2021-03-29 15:48:57		NO		IN FOCUS
169637878	https://volunteer.ala.org.au/validate/task/169637878	Valid		system	Tile_056-049-000_0-000.jpg			2021-03-29 15:48:57		NO		IN FOCUS
169637877	https://volunteer.ala.org.au/validate/task/169637877	Valid		system	Tile_056-048-000_0-000.jpg			2021-03-29 15:48:59		NO		IN FOCUS
169637877	https://volunteer.ala.org.au/validate/task/169637877	Valid		system	Tile_056-048-000_0-000.jpg		2021-03-29 15:48:58	2021-03-29 15:48:59		NO		IN FOCUS
169637877	https://volunteer.ala.org.au/validate/task/169637877	Valid		system	Tile_056-048-000_0-000.jpg		2021-03-29 15:48:40	2021-03-29 15:48:59		NO		IN FOCUS
169637877	https://volunteer.ala.org.au/validate/task/169637877	Valid		system	Tile_056-048-000_0-000.jpg		2021-03-29 14:42:26	2021-03-29 15:48:59		NO		IN FOCUS
169637881	https://volunteer.ala.org.au/validate/task/169637881	Valid		system	Tile_056-052-000_0-000.jpg		2021-03-29 14:43:11	2021-03-29 15:49:15		NO		IN FOCUS
169637881	https://volunteer.ala.org.au/validate/task/169637881	Valid		system	Tile_056-052-000_0-000.jpg		2021-03-29 15:48:06	2021-03-29 15:49:15		NO		IN FOCUS
169637881	https://volunteer.ala.org.au/validate/task/169637881	Valid		system	Tile_056-052-000_0-000.jpg		2021-03-29 15:49:33	2021-03-29 15:49:15		NO		IN FOCUS
169637881	https://volunteer.ala.org.au/validate/task/169637881	Valid		system	Tile_056-052-000_0-000.jpg			2021-03-29 15:49:15		NO		IN FOCUS
169637881	https://volunteer.ala.org.au/validate/task/169637881	Valid		system	Tile_056-052-000_0-000.jpg		2021-03-29 15:49:15	2021-03-29 15:49:15		NO		IN FOCUS
169637882	https://volunteer.ala.org.au/validate/task/169637882	Valid		system	Tile_056-053-000_0-000.jpg			2021-03-29 15:49:55		NO		IN FOCUS
169637882	https://volunteer.ala.org.au/validate/task/169637882	Valid		system	Tile_056-053-000_0-000.jpg		2021-03-29 15:49:54	2021-03-29 15:49:55		NO		IN FOCUS
169637882	https://volunteer.ala.org.au/validate/task/169637882	Valid		system	Tile_056-053-000_0-000.jpg		2021-03-29 15:49:26	2021-03-29 15:49:55		NO		IN FOCUS
169637882	https://volunteer.ala.org.au/validate/task/169637882	Valid		system	Tile_056-053-000_0-000.jpg		2021-03-29 15:50:06	2021-03-29 15:49:55		NO		IN FOCUS
169637882	https://volunteer.ala.org.au/validate/task/169637882	Valid		system	Tile_056-053-000_0-000.jpg		2021-03-29 14:43:21	2021-03-29 15:49:55		NO		IN FOCUS
169637883	https://volunteer.ala.org.au/validate/task/169637883	Valid		system	Tile_056-054-000_0-000.jpg		2021-03-29 15:50:48	2021-03-29 15:50:48		NO		IN FOCUS
169637883	https://volunteer.ala.org.au/validate/task/169637883	Valid		system	Tile_056-054-000_0-000.jpg		2021-03-29 15:49:37	2021-03-29 15:50:48		NO		IN FOCUS
169637883	https://volunteer.ala.org.au/validate/task/169637883	Valid		system	Tile_056-054-000_0-000.jpg			2021-03-29 15:50:48		NO		IN FOCUS
169637883	https://volunteer.ala.org.au/validate/task/169637883	Valid		system	Tile_056-054-000_0-000.jpg		2021-03-29 15:50:07	2021-03-29 15:50:48		NO		IN FOCUS
169637885	https://volunteer.ala.org.au/validate/task/169637885	Valid		system	Tile_056-056-000_0-000.jpg		2021-03-29 14:44:11	2021-03-29 15:51:36		NO		IN FOCUS
169637885	https://volunteer.ala.org.au/validate/task/169637885	Valid		system	Tile_056-056-000_0-000.jpg		2021-03-29 15:51:36	2021-03-29 15:51:36		NO		IN FOCUS
169637885	https://volunteer.ala.org.au/validate/task/169637885	Valid		system	Tile_056-056-000_0-000.jpg			2021-03-29 15:51:36		NO		IN FOCUS
169637885	https://volunteer.ala.org.au/validate/task/169637885	Valid		system	Tile_056-056-000_0-000.jpg		2021-03-29 15:50:35	2021-03-29 15:51:36		NO		IN FOCUS
169637888	https://volunteer.ala.org.au/validate/task/169637888	Valid		system	Tile_056-059-000_0-000.jpg			2021-03-29 15:52:44		NO		IN FOCUS
169637888	https://volunteer.ala.org.au/validate/task/169637888	Valid		system	Tile_056-059-000_0-000.jpg		2021-03-29 15:52:44	2021-03-29 15:52:44		NO		IN FOCUS
169637888	https://volunteer.ala.org.au/validate/task/169637888	Valid		system	Tile_056-059-000_0-000.jpg		2021-03-29 15:53:04	2021-03-29 15:52:44		NO		IN FOCUS
169637888	https://volunteer.ala.org.au/validate/task/169637888	Valid		system	Tile_056-059-000_0-000.jpg		2021-03-29 15:51:09	2021-03-29 15:52:44		NO		IN FOCUS
169637888	https://volunteer.ala.org.au/validate/task/169637888	Valid		system	Tile_056-059-000_0-000.jpg		2021-03-29 14:44:34	2021-03-29 15:52:44		NO		IN FOCUS
169637887	https://volunteer.ala.org.au/validate/task/169637887	Valid		system	Tile_056-058-000_0-000.jpg		2021-03-29 14:44:24	2021-03-29 15:53:01		NO		IN FOCUS
169637887	https://volunteer.ala.org.au/validate/task/169637887	Valid		system	Tile_056-058-000_0-000.jpg		2021-03-29 15:53:01	2021-03-29 15:53:01		NO		IN FOCUS
169637887	https://volunteer.ala.org.au/validate/task/169637887	Valid		system	Tile_056-058-000_0-000.jpg		2021-03-29 15:50:57	2021-03-29 15:53:01		NO		IN FOCUS
169637887	https://volunteer.ala.org.au/validate/task/169637887	Valid		system	Tile_056-058-000_0-000.jpg			2021-03-29 15:53:01		NO		IN FOCUS
169637890	https://volunteer.ala.org.au/validate/task/169637890	Valid		system	Tile_057-001-000_0-000.jpg			2021-03-29 15:53:06		NO		IN FOCUS
169637890	https://volunteer.ala.org.au/validate/task/169637890	Valid		system	Tile_057-001-000_0-000.jpg		2021-03-29 15:53:02	2021-03-29 15:53:06		NO		IN FOCUS
169637890	https://volunteer.ala.org.au/validate/task/169637890	Valid		system	Tile_057-001-000_0-000.jpg		2021-03-29 15:53:05	2021-03-29 15:53:06		NO		IN FOCUS
169637890	https://volunteer.ala.org.au/validate/task/169637890	Valid		system	Tile_057-001-000_0-000.jpg		2021-03-29 14:44:47	2021-03-29 15:53:06		NO		IN FOCUS
169637891	https://volunteer.ala.org.au/validate/task/169637891	Valid		system	Tile_057-002-000_0-000.jpg		2021-03-29 14:44:59	2021-03-29 15:53:24		NO		IN FOCUS
169637891	https://volunteer.ala.org.au/validate/task/169637891	Valid		system	Tile_057-002-000_0-000.jpg		2021-03-29 15:53:24	2021-03-29 15:53:24		NO		IN FOCUS
169637891	https://volunteer.ala.org.au/validate/task/169637891	Valid		system	Tile_057-002-000_0-000.jpg			2021-03-29 15:53:24		NO		IN FOCUS
169637891	https://volunteer.ala.org.au/validate/task/169637891	Valid		system	Tile_057-002-000_0-000.jpg		2021-03-29 15:53:13	2021-03-29 15:53:24		NO		IN FOCUS
169637895	https://volunteer.ala.org.au/validate/task/169637895	Valid		system	Tile_057-006-000_0-000.jpg		2021-03-29 15:55:04	2021-03-29 15:55:04		NO		IN FOCUS
169637895	https://volunteer.ala.org.au/validate/task/169637895	Valid		system	Tile_057-006-000_0-000.jpg			2021-03-29 15:55:04		NO		IN FOCUS
169637895	https://volunteer.ala.org.au/validate/task/169637895	Valid		system	Tile_057-006-000_0-000.jpg		2021-03-29 15:54:12	2021-03-29 15:55:04		NO		IN FOCUS
169637895	https://volunteer.ala.org.au/validate/task/169637895	Valid		system	Tile_057-006-000_0-000.jpg		2021-03-29 14:45:25	2021-03-29 15:55:04		NO		IN FOCUS
169637896	https://volunteer.ala.org.au/validate/task/169637896	Valid		system	Tile_057-007-000_0-000.jpg		2021-03-29 14:45:34	2021-03-29 15:55:50		NO		IN FOCUS
169637896	https://volunteer.ala.org.au/validate/task/169637896	Valid		system	Tile_057-007-000_0-000.jpg		2021-03-29 15:55:50	2021-03-29 15:55:50		NO		IN FOCUS
169637896	https://volunteer.ala.org.au/validate/task/169637896	Valid		system	Tile_057-007-000_0-000.jpg		2021-03-29 15:54:23	2021-03-29 15:55:50		NO		IN FOCUS
169637896	https://volunteer.ala.org.au/validate/task/169637896	Valid		system	Tile_057-007-000_0-000.jpg			2021-03-29 15:55:50		NO		IN FOCUS
169637893	https://volunteer.ala.org.au/validate/task/169637893	Valid		system	Tile_057-004-000_0-000.jpg		2021-03-29 15:53:47	2021-03-29 15:55:54		NO		IN FOCUS
169637893	https://volunteer.ala.org.au/validate/task/169637893	Valid		system	Tile_057-004-000_0-000.jpg		2021-03-29 15:55:54	2021-03-29 15:55:54		NO		IN FOCUS
169637893	https://volunteer.ala.org.au/validate/task/169637893	Valid		system	Tile_057-004-000_0-000.jpg			2021-03-29 15:55:54		NO		IN FOCUS
169637893	https://volunteer.ala.org.au/validate/task/169637893	Valid		system	Tile_057-004-000_0-000.jpg		2021-03-29 15:53:57	2021-03-29 15:55:54		NO		IN FOCUS
169637897	https://volunteer.ala.org.au/validate/task/169637897	Valid		system	Tile_057-008-000_0-000.jpg		2021-03-29 15:54:35	2021-03-29 15:55:58		NO		IN FOCUS
169637897	https://volunteer.ala.org.au/validate/task/169637897	Valid		system	Tile_057-008-000_0-000.jpg			2021-03-29 15:55:58		NO		IN FOCUS
169637897	https://volunteer.ala.org.au/validate/task/169637897	Valid		system	Tile_057-008-000_0-000.jpg		2021-03-29 15:55:58	2021-03-29 15:55:58		NO		IN FOCUS
169637897	https://volunteer.ala.org.au/validate/task/169637897	Valid		system	Tile_057-008-000_0-000.jpg		2021-03-29 14:45:44	2021-03-29 15:55:58		NO		IN FOCUS
169637900	https://volunteer.ala.org.au/validate/task/169637900	Valid		system	Tile_057-011-000_0-000.jpg		2021-03-29 15:55:09	2021-03-29 15:56:16		NO		IN FOCUS
169637900	https://volunteer.ala.org.au/validate/task/169637900	Valid		system	Tile_057-011-000_0-000.jpg			2021-03-29 15:56:16		NO		IN FOCUS
169637900	https://volunteer.ala.org.au/validate/task/169637900	Valid		system	Tile_057-011-000_0-000.jpg		2021-03-29 15:56:16	2021-03-29 15:56:16		NO		IN FOCUS
169637900	https://volunteer.ala.org.au/validate/task/169637900	Valid		system	Tile_057-011-000_0-000.jpg		2021-03-29 14:46:05	2021-03-29 15:56:16		NO		IN FOCUS
169637903	https://volunteer.ala.org.au/validate/task/169637903	Valid		system	Tile_057-014-000_0-000.jpg		2021-03-29 15:56:42	2021-03-29 15:57:04		NO		IN FOCUS
169637903	https://volunteer.ala.org.au/validate/task/169637903	Valid		system	Tile_057-014-000_0-000.jpg			2021-03-29 15:57:04		NO		IN FOCUS
169637903	https://volunteer.ala.org.au/validate/task/169637903	Valid		system	Tile_057-014-000_0-000.jpg		2021-03-29 15:57:04	2021-03-29 15:57:04		NO		IN FOCUS
169637903	https://volunteer.ala.org.au/validate/task/169637903	Valid		system	Tile_057-014-000_0-000.jpg		2021-03-29 14:47:30	2021-03-29 15:57:04		NO		IN FOCUS
169637899	https://volunteer.ala.org.au/validate/task/169637899	Valid		system	Tile_057-010-000_0-000.jpg		2021-03-29 15:57:18	2021-03-29 15:57:18		NO		IN FOCUS
169637899	https://volunteer.ala.org.au/validate/task/169637899	Valid		system	Tile_057-010-000_0-000.jpg		2021-03-29 15:54:58	2021-03-29 15:57:18		NO		IN FOCUS
169637899	https://volunteer.ala.org.au/validate/task/169637899	Valid		system	Tile_057-010-000_0-000.jpg		2021-03-29 15:56:09	2021-03-29 15:57:18		NO		IN FOCUS
169637899	https://volunteer.ala.org.au/validate/task/169637899	Valid		system	Tile_057-010-000_0-000.jpg			2021-03-29 15:57:18		NO		IN FOCUS
169637904	https://volunteer.ala.org.au/validate/task/169637904	Valid		system	Tile_057-015-000_0-000.jpg		2021-03-29 14:47:39	2021-03-29 15:57:19		NO		IN FOCUS
169637904	https://volunteer.ala.org.au/validate/task/169637904	Valid		system	Tile_057-015-000_0-000.jpg		2021-03-29 15:57:19	2021-03-29 15:57:19		NO		IN FOCUS
169637904	https://volunteer.ala.org.au/validate/task/169637904	Valid		system	Tile_057-015-000_0-000.jpg			2021-03-29 15:57:19		NO		IN FOCUS
169637904	https://volunteer.ala.org.au/validate/task/169637904	Valid		system	Tile_057-015-000_0-000.jpg		2021-03-29 15:57:04	2021-03-29 15:57:19		NO		IN FOCUS
169637907	https://volunteer.ala.org.au/validate/task/169637907	Valid		system	Tile_057-018-000_0-000.jpg		2021-03-29 15:58:21	2021-03-29 15:58:21		NO		IN FOCUS
169637907	https://volunteer.ala.org.au/validate/task/169637907	Valid		system	Tile_057-018-000_0-000.jpg		2021-03-29 15:57:49	2021-03-29 15:58:21		NO		IN FOCUS
169637907	https://volunteer.ala.org.au/validate/task/169637907	Valid		system	Tile_057-018-000_0-000.jpg			2021-03-29 15:58:21		NO		IN FOCUS
169637907	https://volunteer.ala.org.au/validate/task/169637907	Valid		system	Tile_057-018-000_0-000.jpg		2021-03-29 14:47:58	2021-03-29 15:58:21		NO		IN FOCUS
169637908	https://volunteer.ala.org.au/validate/task/169637908	Valid		system	Tile_057-019-000_0-000.jpg		2021-03-29 14:48:07	2021-03-29 15:58:32		NO		IN FOCUS
169637908	https://volunteer.ala.org.au/validate/task/169637908	Valid		system	Tile_057-019-000_0-000.jpg		2021-03-29 15:58:35	2021-03-29 15:58:32		NO		IN FOCUS
169637908	https://volunteer.ala.org.au/validate/task/169637908	Valid		system	Tile_057-019-000_0-000.jpg			2021-03-29 15:58:32		NO		IN FOCUS
169637908	https://volunteer.ala.org.au/validate/task/169637908	Valid		system	Tile_057-019-000_0-000.jpg		2021-03-29 15:58:32	2021-03-29 15:58:32		NO		IN FOCUS
169637908	https://volunteer.ala.org.au/validate/task/169637908	Valid		system	Tile_057-019-000_0-000.jpg		2021-03-29 15:58:31	2021-03-29 15:58:32		NO		IN FOCUS
169637909	https://volunteer.ala.org.au/validate/task/169637909	Valid		system	Tile_057-020-000_0-000.jpg		2021-03-29 15:59:03	2021-03-29 15:58:59		NO		IN FOCUS
169637909	https://volunteer.ala.org.au/validate/task/169637909	Valid		system	Tile_057-020-000_0-000.jpg		2021-03-29 15:58:57	2021-03-29 15:58:59		NO		IN FOCUS
169637909	https://volunteer.ala.org.au/validate/task/169637909	Valid		system	Tile_057-020-000_0-000.jpg		2021-03-29 15:58:59	2021-03-29 15:58:59		NO		IN FOCUS
169637909	https://volunteer.ala.org.au/validate/task/169637909	Valid		system	Tile_057-020-000_0-000.jpg			2021-03-29 15:58:59		NO		IN FOCUS
169637909	https://volunteer.ala.org.au/validate/task/169637909	Valid		system	Tile_057-020-000_0-000.jpg		2021-03-29 14:48:16	2021-03-29 15:58:59		NO		IN FOCUS
169637911	https://volunteer.ala.org.au/validate/task/169637911	Valid		system	Tile_057-022-000_0-000.jpg		2021-03-29 15:59:21	2021-03-29 15:59:31		NO		IN FOCUS
169637911	https://volunteer.ala.org.au/validate/task/169637911	Valid		system	Tile_057-022-000_0-000.jpg		2021-03-29 15:59:31	2021-03-29 15:59:31		NO		IN FOCUS
169637911	https://volunteer.ala.org.au/validate/task/169637911	Valid		system	Tile_057-022-000_0-000.jpg			2021-03-29 15:59:31		NO		IN FOCUS
169637911	https://volunteer.ala.org.au/validate/task/169637911	Valid		system	Tile_057-022-000_0-000.jpg		2021-03-29 14:48:34	2021-03-29 15:59:31		NO		IN FOCUS
169637912	https://volunteer.ala.org.au/validate/task/169637912	Valid		system	Tile_057-023-000_0-000.jpg		2021-03-29 14:48:43	2021-03-29 15:59:41		NO		IN FOCUS
169637912	https://volunteer.ala.org.au/validate/task/169637912	Valid		system	Tile_057-023-000_0-000.jpg			2021-03-29 15:59:41		NO		IN FOCUS
169637912	https://volunteer.ala.org.au/validate/task/169637912	Valid		system	Tile_057-023-000_0-000.jpg		2021-03-29 16:00:02	2021-03-29 15:59:41		NO		IN FOCUS
169637912	https://volunteer.ala.org.au/validate/task/169637912	Valid		system	Tile_057-023-000_0-000.jpg		2021-03-29 15:59:40	2021-03-29 15:59:41		NO		IN FOCUS
169637912	https://volunteer.ala.org.au/validate/task/169637912	Valid		system	Tile_057-023-000_0-000.jpg		2021-03-29 15:59:33	2021-03-29 15:59:41		NO		IN FOCUS
169637910	https://volunteer.ala.org.au/validate/task/169637910	Valid		system	Tile_057-021-000_0-000.jpg		2021-03-29 16:00:30	2021-03-29 16:00:30		NO		IN FOCUS
169637910	https://volunteer.ala.org.au/validate/task/169637910	Valid		system	Tile_057-021-000_0-000.jpg			2021-03-29 16:00:30		NO		IN FOCUS
169637910	https://volunteer.ala.org.au/validate/task/169637910	Valid		system	Tile_057-021-000_0-000.jpg		2021-03-29 15:59:29	2021-03-29 16:00:30		NO		IN FOCUS
169637910	https://volunteer.ala.org.au/validate/task/169637910	Valid		system	Tile_057-021-000_0-000.jpg		2021-03-29 15:59:10	2021-03-29 16:00:30		NO		IN FOCUS
169637919	https://volunteer.ala.org.au/validate/task/169637919	Valid		system	Tile_057-030-000_0-000.jpg		2021-03-29 14:52:40	2021-03-29 16:03:16		NO		IN FOCUS
169637919	https://volunteer.ala.org.au/validate/task/169637919	Valid		system	Tile_057-030-000_0-000.jpg		2021-03-29 16:03:16	2021-03-29 16:03:16		NO		IN FOCUS
169637919	https://volunteer.ala.org.au/validate/task/169637919	Valid		system	Tile_057-030-000_0-000.jpg		2021-03-29 16:01:24	2021-03-29 16:03:16		NO		IN FOCUS
169637919	https://volunteer.ala.org.au/validate/task/169637919	Valid		system	Tile_057-030-000_0-000.jpg			2021-03-29 16:03:16		NO		IN FOCUS
169637920	https://volunteer.ala.org.au/validate/task/169637920	Valid		system	Tile_057-031-000_0-000.jpg			2021-03-29 16:03:28		NO		IN FOCUS
169637920	https://volunteer.ala.org.au/validate/task/169637920	Valid		system	Tile_057-031-000_0-000.jpg		2021-03-29 16:03:27	2021-03-29 16:03:28		NO		IN FOCUS
169637920	https://volunteer.ala.org.au/validate/task/169637920	Valid		system	Tile_057-031-000_0-000.jpg		2021-03-29 16:03:02	2021-03-29 16:03:28		NO		IN FOCUS
169637920	https://volunteer.ala.org.au/validate/task/169637920	Valid		system	Tile_057-031-000_0-000.jpg		2021-03-29 14:52:54	2021-03-29 16:03:28		NO		IN FOCUS
169637921	https://volunteer.ala.org.au/validate/task/169637921	Valid		system	Tile_057-032-000_0-000.jpg		2021-03-29 14:53:05	2021-03-29 16:03:39		NO		IN FOCUS
169637921	https://volunteer.ala.org.au/validate/task/169637921	Valid		system	Tile_057-032-000_0-000.jpg			2021-03-29 16:03:39		NO		IN FOCUS
169637921	https://volunteer.ala.org.au/validate/task/169637921	Valid		system	Tile_057-032-000_0-000.jpg		2021-03-29 16:03:17	2021-03-29 16:03:39		NO		IN FOCUS
169637921	https://volunteer.ala.org.au/validate/task/169637921	Valid		system	Tile_057-032-000_0-000.jpg		2021-03-29 16:03:39	2021-03-29 16:03:39		NO		IN FOCUS
169637918	https://volunteer.ala.org.au/validate/task/169637918	Valid		system	Tile_057-029-000_0-000.jpg		2021-03-29 16:00:51	2021-03-29 16:03:46		NO		IN FOCUS
169637918	https://volunteer.ala.org.au/validate/task/169637918	Valid		system	Tile_057-029-000_0-000.jpg		2021-03-29 16:03:46	2021-03-29 16:03:46		NO		IN FOCUS
169637918	https://volunteer.ala.org.au/validate/task/169637918	Valid		system	Tile_057-029-000_0-000.jpg			2021-03-29 16:03:46		NO		IN FOCUS
169637918	https://volunteer.ala.org.au/validate/task/169637918	Valid		system	Tile_057-029-000_0-000.jpg		2021-03-29 14:52:29	2021-03-29 16:03:46		NO		IN FOCUS
169637922	https://volunteer.ala.org.au/validate/task/169637922	Valid		system	Tile_057-033-000_0-000.jpg		2021-03-29 16:03:32	2021-03-29 16:03:50		NO		IN FOCUS
169637922	https://volunteer.ala.org.au/validate/task/169637922	Valid		system	Tile_057-033-000_0-000.jpg			2021-03-29 16:03:50		NO		IN FOCUS
169637922	https://volunteer.ala.org.au/validate/task/169637922	Valid		system	Tile_057-033-000_0-000.jpg		2021-03-29 16:03:50	2021-03-29 16:03:50		NO		IN FOCUS
169637922	https://volunteer.ala.org.au/validate/task/169637922	Valid		system	Tile_057-033-000_0-000.jpg		2021-03-29 14:53:15	2021-03-29 16:03:50		NO		IN FOCUS
169637923	https://volunteer.ala.org.au/validate/task/169637923	Valid		system	Tile_057-034-000_0-000.jpg		2021-03-29 14:53:30	2021-03-29 16:04:01		NO		IN FOCUS
169637923	https://volunteer.ala.org.au/validate/task/169637923	Valid		system	Tile_057-034-000_0-000.jpg		2021-03-29 16:03:51	2021-03-29 16:04:01		NO		IN FOCUS
169637923	https://volunteer.ala.org.au/validate/task/169637923	Valid		system	Tile_057-034-000_0-000.jpg		2021-03-29 16:04:01	2021-03-29 16:04:01		NO		IN FOCUS
169637923	https://volunteer.ala.org.au/validate/task/169637923	Valid		system	Tile_057-034-000_0-000.jpg			2021-03-29 16:04:01		NO		IN FOCUS
169637925	https://volunteer.ala.org.au/validate/task/169637925	Valid		system	Tile_057-036-000_0-000.jpg		2021-03-29 14:53:48	2021-03-29 16:04:24		NO		IN FOCUS
169637925	https://volunteer.ala.org.au/validate/task/169637925	Valid		system	Tile_057-036-000_0-000.jpg		2021-03-29 16:04:24	2021-03-29 16:04:24		NO		IN FOCUS
169637925	https://volunteer.ala.org.au/validate/task/169637925	Valid		system	Tile_057-036-000_0-000.jpg			2021-03-29 16:04:24		NO		IN FOCUS
169637925	https://volunteer.ala.org.au/validate/task/169637925	Valid		system	Tile_057-036-000_0-000.jpg		2021-03-29 16:04:24	2021-03-29 16:04:24		NO		IN FOCUS
169637928	https://volunteer.ala.org.au/validate/task/169637928	Valid		system	Tile_057-039-000_0-000.jpg			2021-03-29 16:06:41		NO		IN FOCUS
169637928	https://volunteer.ala.org.au/validate/task/169637928	Valid		system	Tile_057-039-000_0-000.jpg		2021-03-29 16:06:40	2021-03-29 16:06:41		NO		IN FOCUS
169637928	https://volunteer.ala.org.au/validate/task/169637928	Valid		system	Tile_057-039-000_0-000.jpg		2021-03-29 16:04:59	2021-03-29 16:06:41		NO		IN FOCUS
169637928	https://volunteer.ala.org.au/validate/task/169637928	Valid		system	Tile_057-039-000_0-000.jpg		2021-03-29 14:54:18	2021-03-29 16:06:41		NO		IN FOCUS
169637929	https://volunteer.ala.org.au/validate/task/169637929	Valid		system	Tile_057-040-000_0-000.jpg		2021-03-29 14:54:26	2021-03-29 16:07:00		NO		IN FOCUS
169637929	https://volunteer.ala.org.au/validate/task/169637929	Valid		system	Tile_057-040-000_0-000.jpg		2021-03-29 16:05:10	2021-03-29 16:07:00		NO		IN FOCUS
169637929	https://volunteer.ala.org.au/validate/task/169637929	Valid		system	Tile_057-040-000_0-000.jpg		2021-03-29 16:06:59	2021-03-29 16:07:00		NO		IN FOCUS
169637929	https://volunteer.ala.org.au/validate/task/169637929	Valid		system	Tile_057-040-000_0-000.jpg			2021-03-29 16:07:00		NO		IN FOCUS
169638755	https://volunteer.ala.org.au/validate/task/169638755	Valid		system	Tile_057-041-000_0-000.jpg			2021-03-29 16:07:14		NO		IN FOCUS
169638755	https://volunteer.ala.org.au/validate/task/169638755	Valid		system	Tile_057-041-000_0-000.jpg		2021-03-29 16:07:14	2021-03-29 16:07:14		NO		IN FOCUS
169638755	https://volunteer.ala.org.au/validate/task/169638755	Valid		system	Tile_057-041-000_0-000.jpg		2021-03-29 16:05:21	2021-03-29 16:07:14		NO		IN FOCUS
169638755	https://volunteer.ala.org.au/validate/task/169638755	Valid		system	Tile_057-041-000_0-000.jpg		2021-03-29 14:54:36	2021-03-29 16:07:14		NO		IN FOCUS
169637926	https://volunteer.ala.org.au/validate/task/169637926	Valid		system	Tile_057-037-000_0-000.jpg		2021-03-29 16:04:36	2021-03-29 16:07:39		NO		IN FOCUS
169637926	https://volunteer.ala.org.au/validate/task/169637926	Valid		system	Tile_057-037-000_0-000.jpg			2021-03-29 16:07:39		NO		IN FOCUS
169637926	https://volunteer.ala.org.au/validate/task/169637926	Valid		system	Tile_057-037-000_0-000.jpg		2021-03-29 16:07:39	2021-03-29 16:07:39		NO		IN FOCUS
169637926	https://volunteer.ala.org.au/validate/task/169637926	Valid		system	Tile_057-037-000_0-000.jpg		2021-03-29 14:53:57	2021-03-29 16:07:39		NO		IN FOCUS
169637927	https://volunteer.ala.org.au/validate/task/169637927	Valid		system	Tile_057-038-000_0-000.jpg		2021-03-29 14:54:09	2021-03-29 16:08:25		NO		IN FOCUS
169637927	https://volunteer.ala.org.au/validate/task/169637927	Valid		system	Tile_057-038-000_0-000.jpg		2021-03-29 16:08:24	2021-03-29 16:08:25		NO		IN FOCUS
169637927	https://volunteer.ala.org.au/validate/task/169637927	Valid		system	Tile_057-038-000_0-000.jpg			2021-03-29 16:08:25		NO		IN FOCUS
169637927	https://volunteer.ala.org.au/validate/task/169637927	Valid		system	Tile_057-038-000_0-000.jpg		2021-03-29 16:04:47	2021-03-29 16:08:25		NO		IN FOCUS
169638756	https://volunteer.ala.org.au/validate/task/169638756	Valid		system	Tile_057-042-000_0-000.jpg		2021-03-29 14:54:54	2021-03-29 16:08:38		NO		IN FOCUS
169638756	https://volunteer.ala.org.au/validate/task/169638756	Valid		system	Tile_057-042-000_0-000.jpg			2021-03-29 16:08:38		NO		IN FOCUS
169638756	https://volunteer.ala.org.au/validate/task/169638756	Valid		system	Tile_057-042-000_0-000.jpg		2021-03-29 16:12:46	2021-03-29 16:08:38		NO		IN FOCUS
169638756	https://volunteer.ala.org.au/validate/task/169638756	Valid		system	Tile_057-042-000_0-000.jpg		2021-03-29 16:05:33	2021-03-29 16:08:38		NO		IN FOCUS
169638756	https://volunteer.ala.org.au/validate/task/169638756	Valid		system	Tile_057-042-000_0-000.jpg		2021-03-29 16:08:38	2021-03-29 16:08:38		NO		IN FOCUS
169638760	https://volunteer.ala.org.au/validate/task/169638760	Valid		system	Tile_057-046-000_0-000.jpg		2021-03-29 14:55:25	2021-03-29 16:10:21		NO		IN FOCUS
169638760	https://volunteer.ala.org.au/validate/task/169638760	Valid		system	Tile_057-046-000_0-000.jpg			2021-03-29 16:10:21		NO		IN FOCUS
169638760	https://volunteer.ala.org.au/validate/task/169638760	Valid		system	Tile_057-046-000_0-000.jpg		2021-03-29 16:06:21	2021-03-29 16:10:21		NO		IN FOCUS
169638760	https://volunteer.ala.org.au/validate/task/169638760	Valid		system	Tile_057-046-000_0-000.jpg		2021-03-29 16:10:20	2021-03-29 16:10:21		NO		IN FOCUS
169638757	https://volunteer.ala.org.au/validate/task/169638757	Valid		system	Tile_057-043-000_0-000.jpg		2021-03-29 16:10:53	2021-03-29 16:10:53		NO		IN FOCUS
169638757	https://volunteer.ala.org.au/validate/task/169638757	Valid		system	Tile_057-043-000_0-000.jpg		2021-03-29 16:05:45	2021-03-29 16:10:53		NO		IN FOCUS
169638757	https://volunteer.ala.org.au/validate/task/169638757	Valid		system	Tile_057-043-000_0-000.jpg			2021-03-29 16:10:53		NO		IN FOCUS
169638757	https://volunteer.ala.org.au/validate/task/169638757	Valid		system	Tile_057-043-000_0-000.jpg		2021-03-29 16:09:14	2021-03-29 16:10:53		NO		IN FOCUS
169638761	https://volunteer.ala.org.au/validate/task/169638761	Valid		system	Tile_057-047-000_0-000.jpg		2021-03-29 16:06:33	2021-03-29 16:13:36		NO		IN FOCUS
169638761	https://volunteer.ala.org.au/validate/task/169638761	Valid		system	Tile_057-047-000_0-000.jpg		2021-03-29 16:13:36	2021-03-29 16:13:36		NO		IN FOCUS
169638761	https://volunteer.ala.org.au/validate/task/169638761	Valid		system	Tile_057-047-000_0-000.jpg		2021-03-29 16:13:42	2021-03-29 16:13:36		NO		IN FOCUS
169638761	https://volunteer.ala.org.au/validate/task/169638761	Valid		system	Tile_057-047-000_0-000.jpg			2021-03-29 16:13:36		NO		IN FOCUS
169638761	https://volunteer.ala.org.au/validate/task/169638761	Valid		system	Tile_057-047-000_0-000.jpg		2021-03-29 14:55:35	2021-03-29 16:13:36		NO		IN FOCUS
169638762	https://volunteer.ala.org.au/validate/task/169638762	Valid		system	Tile_057-048-000_0-000.jpg		2021-03-29 14:55:45	2021-03-29 16:13:50		NO		IN FOCUS
169638762	https://volunteer.ala.org.au/validate/task/169638762	Valid		system	Tile_057-048-000_0-000.jpg		2021-03-29 16:06:44	2021-03-29 16:13:50		NO		IN FOCUS
169638762	https://volunteer.ala.org.au/validate/task/169638762	Valid		system	Tile_057-048-000_0-000.jpg			2021-03-29 16:13:50		NO		IN FOCUS
169638762	https://volunteer.ala.org.au/validate/task/169638762	Valid		system	Tile_057-048-000_0-000.jpg		2021-03-29 16:13:50	2021-03-29 16:13:50		NO		IN FOCUS
169638763	https://volunteer.ala.org.au/validate/task/169638763	Valid		system	Tile_057-049-000_0-000.jpg		2021-03-29 16:06:55	2021-03-29 16:14:04		NO		IN FOCUS
169638763	https://volunteer.ala.org.au/validate/task/169638763	Valid		system	Tile_057-049-000_0-000.jpg			2021-03-29 16:14:04		NO		IN FOCUS
169638763	https://volunteer.ala.org.au/validate/task/169638763	Valid		system	Tile_057-049-000_0-000.jpg		2021-03-29 16:14:12	2021-03-29 16:14:04		NO		IN FOCUS
169638763	https://volunteer.ala.org.au/validate/task/169638763	Valid		system	Tile_057-049-000_0-000.jpg		2021-03-29 16:14:04	2021-03-29 16:14:04		NO		IN FOCUS
169638763	https://volunteer.ala.org.au/validate/task/169638763	Valid		system	Tile_057-049-000_0-000.jpg		2021-03-29 14:55:54	2021-03-29 16:14:04		NO		IN FOCUS
169638768	https://volunteer.ala.org.au/validate/task/169638768	Valid		system	Tile_057-054-000_0-000.jpg		2021-03-29 14:56:35	2021-03-29 16:15:37		NO		IN FOCUS
169638768	https://volunteer.ala.org.au/validate/task/169638768	Valid		system	Tile_057-054-000_0-000.jpg		2021-03-29 16:15:37	2021-03-29 16:15:37		NO		IN FOCUS
169638768	https://volunteer.ala.org.au/validate/task/169638768	Valid		system	Tile_057-054-000_0-000.jpg		2021-03-29 16:07:59	2021-03-29 16:15:37		NO		IN FOCUS
169638768	https://volunteer.ala.org.au/validate/task/169638768	Valid		system	Tile_057-054-000_0-000.jpg			2021-03-29 16:15:37		NO		IN FOCUS
169638772	https://volunteer.ala.org.au/validate/task/169638772	Valid		system	Tile_057-058-000_0-000.jpg		2021-03-29 16:08:46	2021-03-29 16:16:24		NO		IN FOCUS
169638772	https://volunteer.ala.org.au/validate/task/169638772	Valid		system	Tile_057-058-000_0-000.jpg			2021-03-29 16:16:24		NO		IN FOCUS
169638772	https://volunteer.ala.org.au/validate/task/169638772	Valid		system	Tile_057-058-000_0-000.jpg		2021-03-29 16:16:24	2021-03-29 16:16:24		NO		IN FOCUS
169638772	https://volunteer.ala.org.au/validate/task/169638772	Valid		system	Tile_057-058-000_0-000.jpg		2021-03-29 14:57:29	2021-03-29 16:16:24		NO		IN FOCUS
169638767	https://volunteer.ala.org.au/validate/task/169638767	Valid		system	Tile_057-053-000_0-000.jpg		2021-03-29 16:07:47	2021-03-29 16:16:34		NO		IN FOCUS
169638767	https://volunteer.ala.org.au/validate/task/169638767	Valid		system	Tile_057-053-000_0-000.jpg			2021-03-29 16:16:34		NO		IN FOCUS
169638767	https://volunteer.ala.org.au/validate/task/169638767	Valid		system	Tile_057-053-000_0-000.jpg		2021-03-29 16:16:34	2021-03-29 16:16:34		NO		IN FOCUS
169638767	https://volunteer.ala.org.au/validate/task/169638767	Valid		system	Tile_057-053-000_0-000.jpg		2021-03-29 14:56:25	2021-03-29 16:16:34		NO		IN FOCUS
169638773	https://volunteer.ala.org.au/validate/task/169638773	Valid		system	Tile_057-059-000_0-000.jpg		2021-03-29 14:57:57	2021-03-29 16:16:40		NO		IN FOCUS
169638773	https://volunteer.ala.org.au/validate/task/169638773	Valid		system	Tile_057-059-000_0-000.jpg		2021-03-29 16:08:58	2021-03-29 16:16:40		NO		IN FOCUS
169638773	https://volunteer.ala.org.au/validate/task/169638773	Valid		system	Tile_057-059-000_0-000.jpg		2021-03-29 16:16:40	2021-03-29 16:16:40		NO		IN FOCUS
169638773	https://volunteer.ala.org.au/validate/task/169638773	Valid		system	Tile_057-059-000_0-000.jpg			2021-03-29 16:16:40		NO		IN FOCUS
169638776	https://volunteer.ala.org.au/validate/task/169638776	Valid		system	Tile_058-002-000_0-000.jpg		2021-03-29 16:09:35	2021-03-29 16:17:23		NO		IN FOCUS
169638776	https://volunteer.ala.org.au/validate/task/169638776	Valid		system	Tile_058-002-000_0-000.jpg			2021-03-29 16:17:23		NO		IN FOCUS
169638776	https://volunteer.ala.org.au/validate/task/169638776	Valid		system	Tile_058-002-000_0-000.jpg		2021-03-29 16:17:23	2021-03-29 16:17:23		NO		IN FOCUS
169638776	https://volunteer.ala.org.au/validate/task/169638776	Valid		system	Tile_058-002-000_0-000.jpg		2021-03-29 14:58:22	2021-03-29 16:17:23		NO		IN FOCUS
169638777	https://volunteer.ala.org.au/validate/task/169638777	Valid		system	Tile_058-003-000_0-000.jpg		2021-03-29 14:58:30	2021-03-29 16:17:46		NO		IN FOCUS
169638777	https://volunteer.ala.org.au/validate/task/169638777	Valid		system	Tile_058-003-000_0-000.jpg		2021-03-29 16:10:12	2021-03-29 16:17:46		NO		IN FOCUS
169638777	https://volunteer.ala.org.au/validate/task/169638777	Valid		system	Tile_058-003-000_0-000.jpg		2021-03-29 16:17:45	2021-03-29 16:17:46		NO		IN FOCUS
169638777	https://volunteer.ala.org.au/validate/task/169638777	Valid		system	Tile_058-003-000_0-000.jpg			2021-03-29 16:17:46		NO		IN FOCUS
169638778	https://volunteer.ala.org.au/validate/task/169638778	Valid		system	Tile_058-004-000_0-000.jpg			2021-03-29 16:18:02		NO		IN FOCUS
169638778	https://volunteer.ala.org.au/validate/task/169638778	Valid		system	Tile_058-004-000_0-000.jpg		2021-03-29 16:18:02	2021-03-29 16:18:02		NO		IN FOCUS
169638778	https://volunteer.ala.org.au/validate/task/169638778	Valid		system	Tile_058-004-000_0-000.jpg		2021-03-29 16:10:22	2021-03-29 16:18:02		NO		IN FOCUS
169638778	https://volunteer.ala.org.au/validate/task/169638778	Valid		system	Tile_058-004-000_0-000.jpg		2021-03-29 14:58:40	2021-03-29 16:18:02		NO		IN FOCUS
169638779	https://volunteer.ala.org.au/validate/task/169638779	Valid		system	Tile_058-005-000_0-000.jpg		2021-03-29 14:58:49	2021-03-29 16:18:15		NO		IN FOCUS
169638779	https://volunteer.ala.org.au/validate/task/169638779	Valid		system	Tile_058-005-000_0-000.jpg		2021-03-29 16:18:15	2021-03-29 16:18:15		NO		IN FOCUS
169638779	https://volunteer.ala.org.au/validate/task/169638779	Valid		system	Tile_058-005-000_0-000.jpg		2021-03-29 16:10:33	2021-03-29 16:18:15		NO		IN FOCUS
169638779	https://volunteer.ala.org.au/validate/task/169638779	Valid		system	Tile_058-005-000_0-000.jpg			2021-03-29 16:18:15		NO		IN FOCUS
169638781	https://volunteer.ala.org.au/validate/task/169638781	Valid		system	Tile_058-007-000_0-000.jpg		2021-03-29 16:10:56	2021-03-29 16:18:39		NO		IN FOCUS
169638781	https://volunteer.ala.org.au/validate/task/169638781	Valid		system	Tile_058-007-000_0-000.jpg		2021-03-29 14:59:03	2021-03-29 16:18:39		NO		IN FOCUS
169638781	https://volunteer.ala.org.au/validate/task/169638781	Valid		system	Tile_058-007-000_0-000.jpg			2021-03-29 16:18:39		NO		IN FOCUS
169638781	https://volunteer.ala.org.au/validate/task/169638781	Valid		system	Tile_058-007-000_0-000.jpg		2021-03-29 16:18:39	2021-03-29 16:18:39		NO		IN FOCUS
169638782	https://volunteer.ala.org.au/validate/task/169638782	Valid		system	Tile_058-008-000_0-000.jpg		2021-03-29 16:18:54	2021-03-29 16:18:54		NO		IN FOCUS
169638782	https://volunteer.ala.org.au/validate/task/169638782	Valid		system	Tile_058-008-000_0-000.jpg			2021-03-29 16:18:54		NO		IN FOCUS
169638782	https://volunteer.ala.org.au/validate/task/169638782	Valid		system	Tile_058-008-000_0-000.jpg		2021-03-29 16:11:07	2021-03-29 16:18:54		NO		IN FOCUS
169638782	https://volunteer.ala.org.au/validate/task/169638782	Valid		system	Tile_058-008-000_0-000.jpg		2021-03-29 14:59:12	2021-03-29 16:18:54		NO		IN FOCUS
169638783	https://volunteer.ala.org.au/validate/task/169638783	Valid		system	Tile_058-009-000_0-000.jpg		2021-03-29 14:59:23	2021-03-29 16:19:09		NO		IN FOCUS
169638783	https://volunteer.ala.org.au/validate/task/169638783	Valid		system	Tile_058-009-000_0-000.jpg		2021-03-29 16:11:18	2021-03-29 16:19:09		NO		IN FOCUS
169638783	https://volunteer.ala.org.au/validate/task/169638783	Valid		system	Tile_058-009-000_0-000.jpg		2021-03-29 16:19:09	2021-03-29 16:19:09		NO		IN FOCUS
169638783	https://volunteer.ala.org.au/validate/task/169638783	Valid		system	Tile_058-009-000_0-000.jpg			2021-03-29 16:19:09		NO		IN FOCUS
169638775	https://volunteer.ala.org.au/validate/task/169638775	Valid		system	Tile_058-001-000_0-000.jpg		2021-03-29 14:58:12	2021-03-29 16:19:17		NO		IN FOCUS
169638775	https://volunteer.ala.org.au/validate/task/169638775	Valid		system	Tile_058-001-000_0-000.jpg			2021-03-29 16:19:17		NO		IN FOCUS
169638775	https://volunteer.ala.org.au/validate/task/169638775	Valid		system	Tile_058-001-000_0-000.jpg		2021-03-29 16:09:22	2021-03-29 16:19:17		NO		IN FOCUS
169638775	https://volunteer.ala.org.au/validate/task/169638775	Valid		system	Tile_058-001-000_0-000.jpg		2021-03-29 16:19:16	2021-03-29 16:19:17		NO		IN FOCUS
169638784	https://volunteer.ala.org.au/validate/task/169638784	Valid		system	Tile_058-010-000_0-000.jpg			2021-03-29 16:20:17		NO		IN FOCUS
169638784	https://volunteer.ala.org.au/validate/task/169638784	Valid		system	Tile_058-010-000_0-000.jpg		2021-03-29 16:11:29	2021-03-29 16:20:17		NO		IN FOCUS
169638784	https://volunteer.ala.org.au/validate/task/169638784	Valid		system	Tile_058-010-000_0-000.jpg		2021-03-29 16:20:17	2021-03-29 16:20:17		NO		IN FOCUS
169638784	https://volunteer.ala.org.au/validate/task/169638784	Valid		system	Tile_058-010-000_0-000.jpg		2021-03-29 14:59:34	2021-03-29 16:20:17		NO		IN FOCUS
169638788	https://volunteer.ala.org.au/validate/task/169638788	Valid		system	Tile_058-014-000_0-000.jpg			2021-03-29 16:20:39		NO		IN FOCUS
169638788	https://volunteer.ala.org.au/validate/task/169638788	Valid		system	Tile_058-014-000_0-000.jpg		2021-03-29 16:20:38	2021-03-29 16:20:39		NO		IN FOCUS
169638788	https://volunteer.ala.org.au/validate/task/169638788	Valid		system	Tile_058-014-000_0-000.jpg		2021-03-29 16:16:30	2021-03-29 16:20:39		NO		IN FOCUS
169638788	https://volunteer.ala.org.au/validate/task/169638788	Valid		system	Tile_058-014-000_0-000.jpg		2021-03-29 15:00:52	2021-03-29 16:20:39		NO		IN FOCUS
169638770	https://volunteer.ala.org.au/validate/task/169638770	Valid		system	Tile_057-056-000_0-000.jpg		2021-03-29 14:56:55	2021-03-29 16:20:58		NO		IN FOCUS
169638770	https://volunteer.ala.org.au/validate/task/169638770	Valid		system	Tile_057-056-000_0-000.jpg		2021-03-29 16:20:58	2021-03-29 16:20:58		NO		IN FOCUS
169638770	https://volunteer.ala.org.au/validate/task/169638770	Valid		system	Tile_057-056-000_0-000.jpg		2021-03-29 16:08:22	2021-03-29 16:20:58		NO		IN FOCUS
169638770	https://volunteer.ala.org.au/validate/task/169638770	Valid		system	Tile_057-056-000_0-000.jpg			2021-03-29 16:20:58		NO		IN FOCUS
169638789	https://volunteer.ala.org.au/validate/task/169638789	Valid		system	Tile_058-015-000_0-000.jpg		2021-03-29 15:01:01	2021-03-29 16:21:49		NO		IN FOCUS
169638789	https://volunteer.ala.org.au/validate/task/169638789	Valid		system	Tile_058-015-000_0-000.jpg		2021-03-29 16:21:49	2021-03-29 16:21:49		NO		IN FOCUS
169638789	https://volunteer.ala.org.au/validate/task/169638789	Valid		system	Tile_058-015-000_0-000.jpg		2021-03-29 16:21:12	2021-03-29 16:21:49		NO		IN FOCUS
169638789	https://volunteer.ala.org.au/validate/task/169638789	Valid		system	Tile_058-015-000_0-000.jpg			2021-03-29 16:21:49		NO		IN FOCUS
169638789	https://volunteer.ala.org.au/validate/task/169638789	Valid		system	Tile_058-015-000_0-000.jpg		2021-03-29 16:27:47	2021-03-29 16:21:49		NO		IN FOCUS
169638790	https://volunteer.ala.org.au/validate/task/169638790	Valid		system	Tile_058-016-000_0-000.jpg		2021-03-29 15:01:10	2021-03-29 16:25:37		NO		IN FOCUS
169638790	https://volunteer.ala.org.au/validate/task/169638790	Valid		system	Tile_058-016-000_0-000.jpg		2021-03-29 16:25:36	2021-03-29 16:25:37		NO		IN FOCUS
169638790	https://volunteer.ala.org.au/validate/task/169638790	Valid		system	Tile_058-016-000_0-000.jpg		2021-03-29 16:21:32	2021-03-29 16:25:37		NO		IN FOCUS
169638790	https://volunteer.ala.org.au/validate/task/169638790	Valid		system	Tile_058-016-000_0-000.jpg			2021-03-29 16:25:37		NO		IN FOCUS
169638791	https://volunteer.ala.org.au/validate/task/169638791	Valid		system	Tile_058-017-000_0-000.jpg		2021-03-29 16:26:28	2021-03-29 16:26:35		NO		IN FOCUS
169638791	https://volunteer.ala.org.au/validate/task/169638791	Valid		system	Tile_058-017-000_0-000.jpg			2021-03-29 16:26:35		NO		IN FOCUS
169638791	https://volunteer.ala.org.au/validate/task/169638791	Valid		system	Tile_058-017-000_0-000.jpg		2021-03-29 16:26:35	2021-03-29 16:26:35		NO		IN FOCUS
169638791	https://volunteer.ala.org.au/validate/task/169638791	Valid		system	Tile_058-017-000_0-000.jpg		2021-03-29 15:01:21	2021-03-29 16:26:35		NO		IN FOCUS
169638792	https://volunteer.ala.org.au/validate/task/169638792	Valid		system	Tile_058-018-000_0-000.jpg		2021-03-29 16:27:00	2021-03-29 16:27:00		NO		IN FOCUS
169638792	https://volunteer.ala.org.au/validate/task/169638792	Valid		system	Tile_058-018-000_0-000.jpg		2021-03-29 16:26:46	2021-03-29 16:27:00		NO		IN FOCUS
169638792	https://volunteer.ala.org.au/validate/task/169638792	Valid		system	Tile_058-018-000_0-000.jpg			2021-03-29 16:27:00		NO		IN FOCUS
169638792	https://volunteer.ala.org.au/validate/task/169638792	Valid		system	Tile_058-018-000_0-000.jpg		2021-03-29 15:01:34	2021-03-29 16:27:00		NO		IN FOCUS
169638794	https://volunteer.ala.org.au/validate/task/169638794	Valid		system	Tile_058-020-000_0-000.jpg		2021-03-29 15:01:49	2021-03-29 16:28:18		NO		IN FOCUS
169638794	https://volunteer.ala.org.au/validate/task/169638794	Valid		system	Tile_058-020-000_0-000.jpg		2021-03-29 16:28:18	2021-03-29 16:28:18		NO		IN FOCUS
169638794	https://volunteer.ala.org.au/validate/task/169638794	Valid		system	Tile_058-020-000_0-000.jpg			2021-03-29 16:28:18		NO		IN FOCUS
169638794	https://volunteer.ala.org.au/validate/task/169638794	Valid		system	Tile_058-020-000_0-000.jpg		2021-03-29 16:27:09	2021-03-29 16:28:18		NO		IN FOCUS
169638795	https://volunteer.ala.org.au/validate/task/169638795	Valid		system	Tile_058-021-000_0-000.jpg		2021-03-29 16:27:32	2021-03-29 16:28:43		NO		IN FOCUS
169638795	https://volunteer.ala.org.au/validate/task/169638795	Valid		system	Tile_058-021-000_0-000.jpg		2021-03-29 15:01:58	2021-03-29 16:28:43		NO		IN FOCUS
169638795	https://volunteer.ala.org.au/validate/task/169638795	Valid		system	Tile_058-021-000_0-000.jpg			2021-03-29 16:28:43		NO		IN FOCUS
169638795	https://volunteer.ala.org.au/validate/task/169638795	Valid		system	Tile_058-021-000_0-000.jpg		2021-03-29 16:28:42	2021-03-29 16:28:43		NO		IN FOCUS
169638797	https://volunteer.ala.org.au/validate/task/169638797	Valid		system	Tile_058-023-000_0-000.jpg		2021-03-29 16:29:07	2021-03-29 16:29:07		NO		IN FOCUS
169638797	https://volunteer.ala.org.au/validate/task/169638797	Valid		system	Tile_058-023-000_0-000.jpg		2021-03-29 16:28:00	2021-03-29 16:29:07		NO		IN FOCUS
169638797	https://volunteer.ala.org.au/validate/task/169638797	Valid		system	Tile_058-023-000_0-000.jpg			2021-03-29 16:29:07		NO		IN FOCUS
169638797	https://volunteer.ala.org.au/validate/task/169638797	Valid		system	Tile_058-023-000_0-000.jpg		2021-03-29 15:02:17	2021-03-29 16:29:07		NO		IN FOCUS
169638796	https://volunteer.ala.org.au/validate/task/169638796	Valid		system	Tile_058-022-000_0-000.jpg			2021-03-29 16:29:32		NO		IN FOCUS
169638796	https://volunteer.ala.org.au/validate/task/169638796	Valid		system	Tile_058-022-000_0-000.jpg		2021-03-29 15:02:07	2021-03-29 16:29:32		NO		IN FOCUS
169638796	https://volunteer.ala.org.au/validate/task/169638796	Valid		system	Tile_058-022-000_0-000.jpg		2021-03-29 16:28:54	2021-03-29 16:29:32		NO		IN FOCUS
169638796	https://volunteer.ala.org.au/validate/task/169638796	Valid		system	Tile_058-022-000_0-000.jpg		2021-03-29 16:29:32	2021-03-29 16:29:32		NO		IN FOCUS
169638802	https://volunteer.ala.org.au/validate/task/169638802	Valid		system	Tile_058-028-000_0-000.jpg		2021-03-29 15:03:18	2021-03-29 16:35:07		NO		IN FOCUS
169638802	https://volunteer.ala.org.au/validate/task/169638802	Valid		system	Tile_058-028-000_0-000.jpg			2021-03-29 16:35:07		NO		IN FOCUS
169638802	https://volunteer.ala.org.au/validate/task/169638802	Valid		system	Tile_058-028-000_0-000.jpg		2021-03-29 16:35:07	2021-03-29 16:35:07		NO		IN FOCUS
169638802	https://volunteer.ala.org.au/validate/task/169638802	Valid		system	Tile_058-028-000_0-000.jpg		2021-03-29 16:30:53	2021-03-29 16:35:07		NO		IN FOCUS
169638804	https://volunteer.ala.org.au/validate/task/169638804	Valid		system	Tile_058-030-000_0-000.jpg		2021-03-29 15:03:38	2021-03-29 16:35:32		NO		IN FOCUS
169638804	https://volunteer.ala.org.au/validate/task/169638804	Valid		system	Tile_058-030-000_0-000.jpg		2021-03-29 16:31:22	2021-03-29 16:35:32		NO		IN FOCUS
169638804	https://volunteer.ala.org.au/validate/task/169638804	Valid		system	Tile_058-030-000_0-000.jpg		2021-03-29 16:35:32	2021-03-29 16:35:32		NO		IN FOCUS
169638804	https://volunteer.ala.org.au/validate/task/169638804	Valid		system	Tile_058-030-000_0-000.jpg			2021-03-29 16:35:32		NO		IN FOCUS
169638806	https://volunteer.ala.org.au/validate/task/169638806	Valid		system	Tile_058-032-000_0-000.jpg		2021-03-29 16:31:47	2021-03-29 16:36:01		NO		IN FOCUS
169638806	https://volunteer.ala.org.au/validate/task/169638806	Valid		system	Tile_058-032-000_0-000.jpg		2021-03-29 16:36:00	2021-03-29 16:36:01		NO		IN FOCUS
169638806	https://volunteer.ala.org.au/validate/task/169638806	Valid		system	Tile_058-032-000_0-000.jpg			2021-03-29 16:36:01		NO		IN FOCUS
169638806	https://volunteer.ala.org.au/validate/task/169638806	Valid		system	Tile_058-032-000_0-000.jpg		2021-03-29 15:03:56	2021-03-29 16:36:01		NO		IN FOCUS
169638807	https://volunteer.ala.org.au/validate/task/169638807	Valid		system	Tile_058-033-000_0-000.jpg		2021-03-29 15:04:05	2021-03-29 16:36:14		NO		IN FOCUS
169638807	https://volunteer.ala.org.au/validate/task/169638807	Valid		system	Tile_058-033-000_0-000.jpg		2021-03-29 16:32:49	2021-03-29 16:36:14		NO		IN FOCUS
169638807	https://volunteer.ala.org.au/validate/task/169638807	Valid		system	Tile_058-033-000_0-000.jpg		2021-03-29 16:36:14	2021-03-29 16:36:14		NO		IN FOCUS
169638807	https://volunteer.ala.org.au/validate/task/169638807	Valid		system	Tile_058-033-000_0-000.jpg			2021-03-29 16:36:14		NO		IN FOCUS
169638809	https://volunteer.ala.org.au/validate/task/169638809	Valid		system	Tile_058-035-000_0-000.jpg		2021-03-29 16:33:16	2021-03-29 16:36:38		NO		IN FOCUS
169638809	https://volunteer.ala.org.au/validate/task/169638809	Valid		system	Tile_058-035-000_0-000.jpg			2021-03-29 16:36:38		NO		IN FOCUS
169638809	https://volunteer.ala.org.au/validate/task/169638809	Valid		system	Tile_058-035-000_0-000.jpg		2021-03-29 15:04:25	2021-03-29 16:36:38		NO		IN FOCUS
169638809	https://volunteer.ala.org.au/validate/task/169638809	Valid		system	Tile_058-035-000_0-000.jpg		2021-03-29 16:36:38	2021-03-29 16:36:38		NO		IN FOCUS
169638810	https://volunteer.ala.org.au/validate/task/169638810	Valid		system	Tile_058-036-000_0-000.jpg		2021-03-29 15:04:34	2021-03-29 16:36:50		NO		IN FOCUS
169638810	https://volunteer.ala.org.au/validate/task/169638810	Valid		system	Tile_058-036-000_0-000.jpg		2021-03-29 16:36:49	2021-03-29 16:36:50		NO		IN FOCUS
169638810	https://volunteer.ala.org.au/validate/task/169638810	Valid		system	Tile_058-036-000_0-000.jpg			2021-03-29 16:36:50		NO		IN FOCUS
169638810	https://volunteer.ala.org.au/validate/task/169638810	Valid		system	Tile_058-036-000_0-000.jpg		2021-03-29 16:33:32	2021-03-29 16:36:50		NO		IN FOCUS
169638803	https://volunteer.ala.org.au/validate/task/169638803	Valid		system	Tile_058-029-000_0-000.jpg			2021-03-29 16:45:15		NO		IN FOCUS
169638803	https://volunteer.ala.org.au/validate/task/169638803	Valid		system	Tile_058-029-000_0-000.jpg		2021-03-29 16:45:15	2021-03-29 16:45:15		NO		IN FOCUS
169638803	https://volunteer.ala.org.au/validate/task/169638803	Valid		system	Tile_058-029-000_0-000.jpg		2021-03-29 16:35:19	2021-03-29 16:45:15		NO		IN FOCUS
169638803	https://volunteer.ala.org.au/validate/task/169638803	Valid		system	Tile_058-029-000_0-000.jpg		2021-03-29 15:03:29	2021-03-29 16:45:15		NO		IN FOCUS
169638805	https://volunteer.ala.org.au/validate/task/169638805	Valid		system	Tile_058-031-000_0-000.jpg		2021-03-29 16:35:46	2021-03-29 16:47:43		NO		IN FOCUS
169638805	https://volunteer.ala.org.au/validate/task/169638805	Valid		system	Tile_058-031-000_0-000.jpg			2021-03-29 16:47:43		NO		IN FOCUS
169638805	https://volunteer.ala.org.au/validate/task/169638805	Valid		system	Tile_058-031-000_0-000.jpg		2021-03-29 16:47:43	2021-03-29 16:47:43		NO		IN FOCUS
169638805	https://volunteer.ala.org.au/validate/task/169638805	Valid		system	Tile_058-031-000_0-000.jpg		2021-03-29 15:03:47	2021-03-29 16:47:43		NO		IN FOCUS
169638808	https://volunteer.ala.org.au/validate/task/169638808	Valid		system	Tile_058-034-000_0-000.jpg		2021-03-29 16:36:26	2021-03-29 16:49:01		NO		IN FOCUS
169638808	https://volunteer.ala.org.au/validate/task/169638808	Valid		system	Tile_058-034-000_0-000.jpg			2021-03-29 16:49:01		NO		IN FOCUS
169638808	https://volunteer.ala.org.au/validate/task/169638808	Valid		system	Tile_058-034-000_0-000.jpg		2021-03-29 16:49:00	2021-03-29 16:49:01		NO		IN FOCUS
169638808	https://volunteer.ala.org.au/validate/task/169638808	Valid		system	Tile_058-034-000_0-000.jpg		2021-03-29 15:04:16	2021-03-29 16:49:01		NO		IN FOCUS
169638811	https://volunteer.ala.org.au/validate/task/169638811	Valid		system	Tile_058-037-000_0-000.jpg		2021-03-29 16:52:02	2021-03-29 16:52:03		NO		IN FOCUS
169638811	https://volunteer.ala.org.au/validate/task/169638811	Valid		system	Tile_058-037-000_0-000.jpg		2021-03-29 16:37:03	2021-03-29 16:52:03		NO		IN FOCUS
169638811	https://volunteer.ala.org.au/validate/task/169638811	Valid		system	Tile_058-037-000_0-000.jpg		2021-03-29 15:04:42	2021-03-29 16:52:03		NO		IN FOCUS
169638811	https://volunteer.ala.org.au/validate/task/169638811	Valid		system	Tile_058-037-000_0-000.jpg			2021-03-29 16:52:03		NO		IN FOCUS
169638814	https://volunteer.ala.org.au/validate/task/169638814	Valid		system	Tile_058-040-000_0-000.jpg		2021-03-29 16:54:08	2021-03-29 16:54:09		NO		IN FOCUS
169638814	https://volunteer.ala.org.au/validate/task/169638814	Valid		system	Tile_058-040-000_0-000.jpg		2021-03-29 16:36:03	2021-03-29 16:54:09		NO		IN FOCUS
169638814	https://volunteer.ala.org.au/validate/task/169638814	Valid		system	Tile_058-040-000_0-000.jpg			2021-03-29 16:54:09		NO		IN FOCUS
169638814	https://volunteer.ala.org.au/validate/task/169638814	Valid		system	Tile_058-040-000_0-000.jpg		2021-03-29 16:37:37	2021-03-29 16:54:09		NO		IN FOCUS
169638818	https://volunteer.ala.org.au/validate/task/169638818	Valid		system	Tile_058-044-000_0-000.jpg		2021-03-29 16:38:30	2021-03-29 16:54:44		NO		IN FOCUS
169638818	https://volunteer.ala.org.au/validate/task/169638818	Valid		system	Tile_058-044-000_0-000.jpg		2021-03-29 16:54:44	2021-03-29 16:54:44		NO		IN FOCUS
169638818	https://volunteer.ala.org.au/validate/task/169638818	Valid		system	Tile_058-044-000_0-000.jpg			2021-03-29 16:54:44		NO		IN FOCUS
169638818	https://volunteer.ala.org.au/validate/task/169638818	Valid		system	Tile_058-044-000_0-000.jpg		2021-03-29 16:37:09	2021-03-29 16:54:44		NO		IN FOCUS
169638813	https://volunteer.ala.org.au/validate/task/169638813	Valid		system	Tile_058-039-000_0-000.jpg		2021-03-29 16:56:01	2021-03-29 16:56:01		NO		IN FOCUS
169638813	https://volunteer.ala.org.au/validate/task/169638813	Valid		system	Tile_058-039-000_0-000.jpg		2021-03-29 16:37:25	2021-03-29 16:56:01		NO		IN FOCUS
169638813	https://volunteer.ala.org.au/validate/task/169638813	Valid		system	Tile_058-039-000_0-000.jpg		2021-03-29 16:53:58	2021-03-29 16:56:01		NO		IN FOCUS
169638813	https://volunteer.ala.org.au/validate/task/169638813	Valid		system	Tile_058-039-000_0-000.jpg			2021-03-29 16:56:01		NO		IN FOCUS
169638815	https://volunteer.ala.org.au/validate/task/169638815	Valid		system	Tile_058-041-000_0-000.jpg		2021-03-29 16:37:53	2021-03-29 16:58:10		NO		IN FOCUS
169638815	https://volunteer.ala.org.au/validate/task/169638815	Valid		system	Tile_058-041-000_0-000.jpg		2021-03-29 16:54:18	2021-03-29 16:58:10		NO		IN FOCUS
169638815	https://volunteer.ala.org.au/validate/task/169638815	Valid		system	Tile_058-041-000_0-000.jpg			2021-03-29 16:58:10		NO		IN FOCUS
169638815	https://volunteer.ala.org.au/validate/task/169638815	Valid		system	Tile_058-041-000_0-000.jpg		2021-03-29 16:58:10	2021-03-29 16:58:10		NO		IN FOCUS
169638816	https://volunteer.ala.org.au/validate/task/169638816	Valid		system	Tile_058-042-000_0-000.jpg		2021-03-29 16:38:04	2021-03-29 16:59:49		NO		IN FOCUS
169638816	https://volunteer.ala.org.au/validate/task/169638816	Valid		system	Tile_058-042-000_0-000.jpg		2021-03-29 16:59:49	2021-03-29 16:59:49		NO		IN FOCUS
169638816	https://volunteer.ala.org.au/validate/task/169638816	Valid		system	Tile_058-042-000_0-000.jpg		2021-03-29 16:54:31	2021-03-29 16:59:49		NO		IN FOCUS
169638816	https://volunteer.ala.org.au/validate/task/169638816	Valid		system	Tile_058-042-000_0-000.jpg			2021-03-29 16:59:49		NO		IN FOCUS
169638819	https://volunteer.ala.org.au/validate/task/169638819	Valid		system	Tile_058-045-000_0-000.jpg		2021-03-29 17:01:30	2021-03-29 17:01:31		NO		IN FOCUS
169638819	https://volunteer.ala.org.au/validate/task/169638819	Valid		system	Tile_058-045-000_0-000.jpg			2021-03-29 17:01:31		NO		IN FOCUS
169638819	https://volunteer.ala.org.au/validate/task/169638819	Valid		system	Tile_058-045-000_0-000.jpg		2021-03-29 16:38:53	2021-03-29 17:01:31		NO		IN FOCUS
169638819	https://volunteer.ala.org.au/validate/task/169638819	Valid		system	Tile_058-045-000_0-000.jpg		2021-03-29 16:54:53	2021-03-29 17:01:31		NO		IN FOCUS
169638823	https://volunteer.ala.org.au/validate/task/169638823	Valid		system	Tile_058-049-000_0-000.jpg			2021-03-29 17:12:36		NO		IN FOCUS
169638823	https://volunteer.ala.org.au/validate/task/169638823	Valid		system	Tile_058-049-000_0-000.jpg		2021-03-29 16:39:43	2021-03-29 17:12:36		NO		IN FOCUS
169638823	https://volunteer.ala.org.au/validate/task/169638823	Valid		system	Tile_058-049-000_0-000.jpg		2021-03-29 16:38:43	2021-03-29 17:12:36		NO		IN FOCUS
169638823	https://volunteer.ala.org.au/validate/task/169638823	Valid		system	Tile_058-049-000_0-000.jpg		2021-03-29 17:12:36	2021-03-29 17:12:36		NO		IN FOCUS
169638824	https://volunteer.ala.org.au/validate/task/169638824	Valid		system	Tile_058-050-000_0-000.jpg		2021-03-29 17:12:49	2021-03-29 17:12:49		NO		IN FOCUS
169638824	https://volunteer.ala.org.au/validate/task/169638824	Valid		system	Tile_058-050-000_0-000.jpg			2021-03-29 17:12:49		NO		IN FOCUS
169638824	https://volunteer.ala.org.au/validate/task/169638824	Valid		system	Tile_058-050-000_0-000.jpg		2021-03-29 16:39:55	2021-03-29 17:12:49		NO		IN FOCUS
169638824	https://volunteer.ala.org.au/validate/task/169638824	Valid		system	Tile_058-050-000_0-000.jpg		2021-03-29 16:39:51	2021-03-29 17:12:49		NO		IN FOCUS
169638828	https://volunteer.ala.org.au/validate/task/169638828	Valid		system	Tile_058-054-000_0-000.jpg		2021-03-29 16:40:41	2021-03-29 17:13:29		NO		IN FOCUS
169638828	https://volunteer.ala.org.au/validate/task/169638828	Valid		system	Tile_058-054-000_0-000.jpg			2021-03-29 17:13:29		NO		IN FOCUS
169638828	https://volunteer.ala.org.au/validate/task/169638828	Valid		system	Tile_058-054-000_0-000.jpg		2021-03-29 16:40:41	2021-03-29 17:13:29		NO		IN FOCUS
169638828	https://volunteer.ala.org.au/validate/task/169638828	Valid		system	Tile_058-054-000_0-000.jpg		2021-03-29 17:13:29	2021-03-29 17:13:29		NO		IN FOCUS
169638829	https://volunteer.ala.org.au/validate/task/169638829	Valid		system	Tile_058-055-000_0-000.jpg		2021-03-29 17:13:39	2021-03-29 17:13:39		NO		IN FOCUS
169638829	https://volunteer.ala.org.au/validate/task/169638829	Valid		system	Tile_058-055-000_0-000.jpg			2021-03-29 17:13:39		NO		IN FOCUS
169638829	https://volunteer.ala.org.au/validate/task/169638829	Valid		system	Tile_058-055-000_0-000.jpg		2021-03-29 16:41:18	2021-03-29 17:13:39		NO		IN FOCUS
169638829	https://volunteer.ala.org.au/validate/task/169638829	Valid		system	Tile_058-055-000_0-000.jpg		2021-03-29 16:40:54	2021-03-29 17:13:39		NO		IN FOCUS
169638831	https://volunteer.ala.org.au/validate/task/169638831	Valid		system	Tile_058-057-000_0-000.jpg		2021-03-29 16:41:49	2021-03-29 17:14:01		NO		IN FOCUS
169638831	https://volunteer.ala.org.au/validate/task/169638831	Valid		system	Tile_058-057-000_0-000.jpg		2021-03-29 16:41:19	2021-03-29 17:14:01		NO		IN FOCUS
169638831	https://volunteer.ala.org.au/validate/task/169638831	Valid		system	Tile_058-057-000_0-000.jpg		2021-03-29 17:14:01	2021-03-29 17:14:01		NO		IN FOCUS
169638831	https://volunteer.ala.org.au/validate/task/169638831	Valid		system	Tile_058-057-000_0-000.jpg			2021-03-29 17:14:01		NO		IN FOCUS
169638834	https://volunteer.ala.org.au/validate/task/169638834	Valid		system	Tile_058-060-000_0-000.jpg		2021-03-29 16:42:28	2021-03-29 17:14:24		NO		IN FOCUS
169638834	https://volunteer.ala.org.au/validate/task/169638834	Valid		system	Tile_058-060-000_0-000.jpg		2021-03-29 16:41:56	2021-03-29 17:14:24		NO		IN FOCUS
169638834	https://volunteer.ala.org.au/validate/task/169638834	Valid		system	Tile_058-060-000_0-000.jpg			2021-03-29 17:14:24		NO		IN FOCUS
169638834	https://volunteer.ala.org.au/validate/task/169638834	Valid		system	Tile_058-060-000_0-000.jpg		2021-03-29 17:14:24	2021-03-29 17:14:24		NO		IN FOCUS
169638825	https://volunteer.ala.org.au/validate/task/169638825	Valid		system	Tile_058-051-000_0-000.jpg			2021-03-29 17:14:27		NO		IN FOCUS
169638825	https://volunteer.ala.org.au/validate/task/169638825	Valid		system	Tile_058-051-000_0-000.jpg		2021-03-29 16:40:06	2021-03-29 17:14:27		NO		IN FOCUS
169638825	https://volunteer.ala.org.au/validate/task/169638825	Valid		system	Tile_058-051-000_0-000.jpg		2021-03-29 17:13:02	2021-03-29 17:14:27		NO		IN FOCUS
169638825	https://volunteer.ala.org.au/validate/task/169638825	Valid		system	Tile_058-051-000_0-000.jpg		2021-03-29 17:14:27	2021-03-29 17:14:27		NO		IN FOCUS
169638835	https://volunteer.ala.org.au/validate/task/169638835	Valid		system	Tile_059-001-000_0-000.jpg		2021-03-29 16:42:07	2021-03-29 17:14:33		NO		IN FOCUS
169638835	https://volunteer.ala.org.au/validate/task/169638835	Valid		system	Tile_059-001-000_0-000.jpg			2021-03-29 17:14:33		NO		IN FOCUS
169638835	https://volunteer.ala.org.au/validate/task/169638835	Valid		system	Tile_059-001-000_0-000.jpg		2021-03-29 17:14:33	2021-03-29 17:14:33		NO		IN FOCUS
169638835	https://volunteer.ala.org.au/validate/task/169638835	Valid		system	Tile_059-001-000_0-000.jpg		2021-03-29 16:42:53	2021-03-29 17:14:33		NO		IN FOCUS
169638836	https://volunteer.ala.org.au/validate/task/169638836	Valid		system	Tile_059-002-000_0-000.jpg		2021-03-29 16:42:18	2021-03-29 17:14:45		NO		IN FOCUS
169638836	https://volunteer.ala.org.au/validate/task/169638836	Valid		system	Tile_059-002-000_0-000.jpg		2021-03-29 16:43:20	2021-03-29 17:14:45		NO		IN FOCUS
169638836	https://volunteer.ala.org.au/validate/task/169638836	Valid		system	Tile_059-002-000_0-000.jpg		2021-03-29 17:14:45	2021-03-29 17:14:45		NO		IN FOCUS
169638836	https://volunteer.ala.org.au/validate/task/169638836	Valid		system	Tile_059-002-000_0-000.jpg			2021-03-29 17:14:45		NO		IN FOCUS
169638841	https://volunteer.ala.org.au/validate/task/169638841	Valid		system	Tile_059-007-000_0-000.jpg			2021-03-29 17:15:27		NO		IN FOCUS
169638841	https://volunteer.ala.org.au/validate/task/169638841	Valid		system	Tile_059-007-000_0-000.jpg		2021-03-29 17:15:27	2021-03-29 17:15:27		NO		IN FOCUS
169638841	https://volunteer.ala.org.au/validate/task/169638841	Valid		system	Tile_059-007-000_0-000.jpg		2021-03-29 16:44:18	2021-03-29 17:15:27		NO		IN FOCUS
169638841	https://volunteer.ala.org.au/validate/task/169638841	Valid		system	Tile_059-007-000_0-000.jpg		2021-03-29 16:43:35	2021-03-29 17:15:27		NO		IN FOCUS
169638827	https://volunteer.ala.org.au/validate/task/169638827	Valid		system	Tile_058-053-000_0-000.jpg		2021-03-29 17:13:16	2021-03-29 17:15:43		NO		IN FOCUS
169638827	https://volunteer.ala.org.au/validate/task/169638827	Valid		system	Tile_058-053-000_0-000.jpg			2021-03-29 17:15:43		NO		IN FOCUS
169638827	https://volunteer.ala.org.au/validate/task/169638827	Valid		system	Tile_058-053-000_0-000.jpg		2021-03-29 17:15:42	2021-03-29 17:15:43		NO		IN FOCUS
169638827	https://volunteer.ala.org.au/validate/task/169638827	Valid		system	Tile_058-053-000_0-000.jpg		2021-03-29 16:40:30	2021-03-29 17:15:43		NO		IN FOCUS
169638842	https://volunteer.ala.org.au/validate/task/169638842	Valid		system	Tile_059-008-000_0-000.jpg		2021-03-29 16:44:36	2021-03-29 17:16:00		NO		IN FOCUS
169638842	https://volunteer.ala.org.au/validate/task/169638842	Valid		system	Tile_059-008-000_0-000.jpg		2021-03-29 16:43:47	2021-03-29 17:16:00		NO		IN FOCUS
169638842	https://volunteer.ala.org.au/validate/task/169638842	Valid		system	Tile_059-008-000_0-000.jpg		2021-03-29 17:16:00	2021-03-29 17:16:00		NO		IN FOCUS
169638842	https://volunteer.ala.org.au/validate/task/169638842	Valid		system	Tile_059-008-000_0-000.jpg			2021-03-29 17:16:00		NO		IN FOCUS
169638830	https://volunteer.ala.org.au/validate/task/169638830	Valid		system	Tile_058-056-000_0-000.jpg		2021-03-29 17:13:50	2021-03-29 17:16:07		NO		IN FOCUS
169638830	https://volunteer.ala.org.au/validate/task/169638830	Valid		system	Tile_058-056-000_0-000.jpg		2021-03-29 16:41:07	2021-03-29 17:16:07		NO		IN FOCUS
169638830	https://volunteer.ala.org.au/validate/task/169638830	Valid		system	Tile_058-056-000_0-000.jpg		2021-03-29 17:16:07	2021-03-29 17:16:07		NO		IN FOCUS
169638830	https://volunteer.ala.org.au/validate/task/169638830	Valid		system	Tile_058-056-000_0-000.jpg			2021-03-29 17:16:07		NO		IN FOCUS
169638832	https://volunteer.ala.org.au/validate/task/169638832	Valid		system	Tile_058-058-000_0-000.jpg		2021-03-29 17:17:28	2021-03-29 17:17:28		NO		IN FOCUS
169638832	https://volunteer.ala.org.au/validate/task/169638832	Valid		system	Tile_058-058-000_0-000.jpg			2021-03-29 17:17:28		NO		IN FOCUS
169638832	https://volunteer.ala.org.au/validate/task/169638832	Valid		system	Tile_058-058-000_0-000.jpg		2021-03-29 17:14:11	2021-03-29 17:17:28		NO		IN FOCUS
169638832	https://volunteer.ala.org.au/validate/task/169638832	Valid		system	Tile_058-058-000_0-000.jpg		2021-03-29 16:41:32	2021-03-29 17:17:28		NO		IN FOCUS
169638837	https://volunteer.ala.org.au/validate/task/169638837	Valid		system	Tile_059-003-000_0-000.jpg		2021-03-29 17:23:55	2021-03-29 17:23:56		NO		IN FOCUS
169638837	https://volunteer.ala.org.au/validate/task/169638837	Valid		system	Tile_059-003-000_0-000.jpg		2021-03-29 17:14:57	2021-03-29 17:23:56		NO		IN FOCUS
169638837	https://volunteer.ala.org.au/validate/task/169638837	Valid		system	Tile_059-003-000_0-000.jpg			2021-03-29 17:23:56		NO		IN FOCUS
169638837	https://volunteer.ala.org.au/validate/task/169638837	Valid		system	Tile_059-003-000_0-000.jpg		2021-03-29 16:42:43	2021-03-29 17:23:56		NO		IN FOCUS
169638838	https://volunteer.ala.org.au/validate/task/169638838	Valid		system	Tile_059-004-000_0-000.jpg		2021-03-29 16:42:57	2021-03-29 17:24:09		NO		IN FOCUS
169638838	https://volunteer.ala.org.au/validate/task/169638838	Valid		system	Tile_059-004-000_0-000.jpg		2021-03-29 17:24:09	2021-03-29 17:24:09		NO		IN FOCUS
169638838	https://volunteer.ala.org.au/validate/task/169638838	Valid		system	Tile_059-004-000_0-000.jpg		2021-03-29 17:15:10	2021-03-29 17:24:09		NO		IN FOCUS
169638838	https://volunteer.ala.org.au/validate/task/169638838	Valid		system	Tile_059-004-000_0-000.jpg			2021-03-29 17:24:09		NO		IN FOCUS
169638843	https://volunteer.ala.org.au/validate/task/169638843	Valid		system	Tile_059-009-000_0-000.jpg		2021-03-29 17:29:53	2021-03-29 17:42:17		NO		IN FOCUS
169638843	https://volunteer.ala.org.au/validate/task/169638843	Valid		system	Tile_059-009-000_0-000.jpg		2021-03-29 17:25:11	2021-03-29 17:42:17		NO		IN FOCUS
169638843	https://volunteer.ala.org.au/validate/task/169638843	Valid		system	Tile_059-009-000_0-000.jpg		2021-03-29 17:42:16	2021-03-29 17:42:17		NO		IN FOCUS
169638843	https://volunteer.ala.org.au/validate/task/169638843	Valid		system	Tile_059-009-000_0-000.jpg			2021-03-29 17:42:17		NO		IN FOCUS
169638848	https://volunteer.ala.org.au/validate/task/169638848	Valid		system	Tile_059-014-000_0-000.jpg		2021-03-29 17:27:27	2021-03-29 17:42:47		NO		IN FOCUS
169638848	https://volunteer.ala.org.au/validate/task/169638848	Valid		system	Tile_059-014-000_0-000.jpg		2021-03-29 17:42:47	2021-03-29 17:42:47		NO		IN FOCUS
169638848	https://volunteer.ala.org.au/validate/task/169638848	Valid		system	Tile_059-014-000_0-000.jpg		2021-03-29 16:47:07	2021-03-29 17:42:47		NO		IN FOCUS
169638848	https://volunteer.ala.org.au/validate/task/169638848	Valid		system	Tile_059-014-000_0-000.jpg			2021-03-29 17:42:47		NO		IN FOCUS
169638849	https://volunteer.ala.org.au/validate/task/169638849	Valid		system	Tile_059-015-000_0-000.jpg		2021-03-29 16:47:22	2021-03-29 17:43:27		NO		IN FOCUS
169638849	https://volunteer.ala.org.au/validate/task/169638849	Valid		system	Tile_059-015-000_0-000.jpg			2021-03-29 17:43:27		NO		IN FOCUS
169638849	https://volunteer.ala.org.au/validate/task/169638849	Valid		system	Tile_059-015-000_0-000.jpg		2021-03-29 17:43:27	2021-03-29 17:43:27		NO		IN FOCUS
169638849	https://volunteer.ala.org.au/validate/task/169638849	Valid		system	Tile_059-015-000_0-000.jpg		2021-03-29 17:27:37	2021-03-29 17:43:27		NO		IN FOCUS
169638850	https://volunteer.ala.org.au/validate/task/169638850	Valid		system	Tile_059-016-000_0-000.jpg		2021-03-29 17:27:48	2021-03-29 17:44:12		NO		IN FOCUS
169638850	https://volunteer.ala.org.au/validate/task/169638850	Valid		system	Tile_059-016-000_0-000.jpg		2021-03-29 16:47:35	2021-03-29 17:44:12		NO		IN FOCUS
169638850	https://volunteer.ala.org.au/validate/task/169638850	Valid		system	Tile_059-016-000_0-000.jpg		2021-03-29 17:44:11	2021-03-29 17:44:12		NO		IN FOCUS
169638850	https://volunteer.ala.org.au/validate/task/169638850	Valid		system	Tile_059-016-000_0-000.jpg			2021-03-29 17:44:12		NO		IN FOCUS
169638851	https://volunteer.ala.org.au/validate/task/169638851	Valid		system	Tile_059-017-000_0-000.jpg		2021-03-29 17:44:48	2021-03-29 17:44:49		NO		IN FOCUS
169638851	https://volunteer.ala.org.au/validate/task/169638851	Valid		system	Tile_059-017-000_0-000.jpg			2021-03-29 17:44:49		NO		IN FOCUS
169638851	https://volunteer.ala.org.au/validate/task/169638851	Valid		system	Tile_059-017-000_0-000.jpg		2021-03-29 17:27:58	2021-03-29 17:44:49		NO		IN FOCUS
169638851	https://volunteer.ala.org.au/validate/task/169638851	Valid		system	Tile_059-017-000_0-000.jpg		2021-03-29 17:47:33	2021-03-29 17:44:49		NO		IN FOCUS
169638851	https://volunteer.ala.org.au/validate/task/169638851	Valid		system	Tile_059-017-000_0-000.jpg		2021-03-29 16:47:52	2021-03-29 17:44:49		NO		IN FOCUS
169638852	https://volunteer.ala.org.au/validate/task/169638852	Valid		system	Tile_059-018-000_0-000.jpg		2021-03-29 17:28:08	2021-03-29 17:45:05		NO		IN FOCUS
169638852	https://volunteer.ala.org.au/validate/task/169638852	Valid		system	Tile_059-018-000_0-000.jpg		2021-03-29 16:48:18	2021-03-29 17:45:05		NO		IN FOCUS
169638852	https://volunteer.ala.org.au/validate/task/169638852	Valid		system	Tile_059-018-000_0-000.jpg		2021-03-29 17:45:04	2021-03-29 17:45:05		NO		IN FOCUS
169638852	https://volunteer.ala.org.au/validate/task/169638852	Valid		system	Tile_059-018-000_0-000.jpg			2021-03-29 17:45:05		NO		IN FOCUS
169638853	https://volunteer.ala.org.au/validate/task/169638853	Valid		system	Tile_059-019-000_0-000.jpg		2021-03-29 17:45:20	2021-03-29 17:45:20		NO		IN FOCUS
169638853	https://volunteer.ala.org.au/validate/task/169638853	Valid		system	Tile_059-019-000_0-000.jpg			2021-03-29 17:45:20		NO		IN FOCUS
169638853	https://volunteer.ala.org.au/validate/task/169638853	Valid		system	Tile_059-019-000_0-000.jpg		2021-03-29 17:28:19	2021-03-29 17:45:20		NO		IN FOCUS
169638853	https://volunteer.ala.org.au/validate/task/169638853	Valid		system	Tile_059-019-000_0-000.jpg		2021-03-29 16:50:23	2021-03-29 17:45:20		NO		IN FOCUS
169638855	https://volunteer.ala.org.au/validate/task/169638855	Valid		system	Tile_059-021-000_0-000.jpg			2021-03-29 17:45:39		NO		IN FOCUS
169638855	https://volunteer.ala.org.au/validate/task/169638855	Valid		system	Tile_059-021-000_0-000.jpg		2021-03-29 16:51:10	2021-03-29 17:45:39		NO		IN FOCUS
169638855	https://volunteer.ala.org.au/validate/task/169638855	Valid		system	Tile_059-021-000_0-000.jpg		2021-03-29 17:45:39	2021-03-29 17:45:39		NO		IN FOCUS
169638855	https://volunteer.ala.org.au/validate/task/169638855	Valid		system	Tile_059-021-000_0-000.jpg		2021-03-29 17:28:39	2021-03-29 17:45:39		NO		IN FOCUS
169638857	https://volunteer.ala.org.au/validate/task/169638857	Valid		system	Tile_059-023-000_0-000.jpg		2021-03-29 17:29:14	2021-03-29 17:45:58		NO		IN FOCUS
169638857	https://volunteer.ala.org.au/validate/task/169638857	Valid		system	Tile_059-023-000_0-000.jpg		2021-03-29 16:51:52	2021-03-29 17:45:58		NO		IN FOCUS
169638857	https://volunteer.ala.org.au/validate/task/169638857	Valid		system	Tile_059-023-000_0-000.jpg		2021-03-29 17:45:57	2021-03-29 17:45:58		NO		IN FOCUS
169638857	https://volunteer.ala.org.au/validate/task/169638857	Valid		system	Tile_059-023-000_0-000.jpg			2021-03-29 17:45:58		NO		IN FOCUS
169638858	https://volunteer.ala.org.au/validate/task/169638858	Valid		system	Tile_059-024-000_0-000.jpg			2021-03-29 17:46:06		NO		IN FOCUS
169638858	https://volunteer.ala.org.au/validate/task/169638858	Valid		system	Tile_059-024-000_0-000.jpg		2021-03-29 16:52:20	2021-03-29 17:46:06		NO		IN FOCUS
169638858	https://volunteer.ala.org.au/validate/task/169638858	Valid		system	Tile_059-024-000_0-000.jpg		2021-03-29 17:29:26	2021-03-29 17:46:06		NO		IN FOCUS
169638858	https://volunteer.ala.org.au/validate/task/169638858	Valid		system	Tile_059-024-000_0-000.jpg		2021-03-29 17:46:06	2021-03-29 17:46:06		NO		IN FOCUS
169638859	https://volunteer.ala.org.au/validate/task/169638859	Valid		system	Tile_059-025-000_0-000.jpg		2021-03-29 16:52:35	2021-03-29 17:46:15		NO		IN FOCUS
169638859	https://volunteer.ala.org.au/validate/task/169638859	Valid		system	Tile_059-025-000_0-000.jpg		2021-03-29 17:29:38	2021-03-29 17:46:15		NO		IN FOCUS
169638859	https://volunteer.ala.org.au/validate/task/169638859	Valid		system	Tile_059-025-000_0-000.jpg			2021-03-29 17:46:15		NO		IN FOCUS
169638859	https://volunteer.ala.org.au/validate/task/169638859	Valid		system	Tile_059-025-000_0-000.jpg		2021-03-29 17:46:15	2021-03-29 17:46:15		NO		IN FOCUS
169638861	https://volunteer.ala.org.au/validate/task/169638861	Valid		system	Tile_059-027-000_0-000.jpg			2021-03-29 17:46:59		NO		IN FOCUS
169638861	https://volunteer.ala.org.au/validate/task/169638861	Valid		system	Tile_059-027-000_0-000.jpg		2021-03-29 17:30:06	2021-03-29 17:46:59		NO		IN FOCUS
169638861	https://volunteer.ala.org.au/validate/task/169638861	Valid		system	Tile_059-027-000_0-000.jpg		2021-03-29 17:46:59	2021-03-29 17:46:59		NO		IN FOCUS
169638861	https://volunteer.ala.org.au/validate/task/169638861	Valid		system	Tile_059-027-000_0-000.jpg		2021-03-29 16:53:25	2021-03-29 17:46:59		NO		IN FOCUS
169638862	https://volunteer.ala.org.au/validate/task/169638862	Valid		system	Tile_059-028-000_0-000.jpg		2021-03-29 16:53:50	2021-03-29 17:47:11		NO		IN FOCUS
169638862	https://volunteer.ala.org.au/validate/task/169638862	Valid		system	Tile_059-028-000_0-000.jpg		2021-03-29 17:47:11	2021-03-29 17:47:11		NO		IN FOCUS
169638862	https://volunteer.ala.org.au/validate/task/169638862	Valid		system	Tile_059-028-000_0-000.jpg			2021-03-29 17:47:11		NO		IN FOCUS
169638862	https://volunteer.ala.org.au/validate/task/169638862	Valid		system	Tile_059-028-000_0-000.jpg		2021-03-29 17:30:16	2021-03-29 17:47:11		NO		IN FOCUS
169638865	https://volunteer.ala.org.au/validate/task/169638865	Valid		system	Tile_059-031-000_0-000.jpg		2021-03-29 16:54:23	2021-03-29 17:48:38		NO		IN FOCUS
169638865	https://volunteer.ala.org.au/validate/task/169638865	Valid		system	Tile_059-031-000_0-000.jpg			2021-03-29 17:48:38		NO		IN FOCUS
169638865	https://volunteer.ala.org.au/validate/task/169638865	Valid		system	Tile_059-031-000_0-000.jpg		2021-03-29 17:48:37	2021-03-29 17:48:38		NO		IN FOCUS
169638865	https://volunteer.ala.org.au/validate/task/169638865	Valid		system	Tile_059-031-000_0-000.jpg		2021-03-29 17:31:02	2021-03-29 17:48:38		NO		IN FOCUS
169638866	https://volunteer.ala.org.au/validate/task/169638866	Valid		system	Tile_059-032-000_0-000.jpg		2021-03-29 17:31:14	2021-03-29 17:48:55		NO		IN FOCUS
169638866	https://volunteer.ala.org.au/validate/task/169638866	Valid		system	Tile_059-032-000_0-000.jpg		2021-03-29 17:48:54	2021-03-29 17:48:55		NO		IN FOCUS
169638866	https://volunteer.ala.org.au/validate/task/169638866	Valid		system	Tile_059-032-000_0-000.jpg			2021-03-29 17:48:55		NO		IN FOCUS
169638866	https://volunteer.ala.org.au/validate/task/169638866	Valid		system	Tile_059-032-000_0-000.jpg		2021-03-29 16:54:43	2021-03-29 17:48:55		NO		IN FOCUS
169638854	https://volunteer.ala.org.au/validate/task/169638854	Valid		system	Tile_059-020-000_0-000.jpg		2021-03-29 17:28:29	2021-03-29 17:49:38		NO		IN FOCUS
169638854	https://volunteer.ala.org.au/validate/task/169638854	Valid		system	Tile_059-020-000_0-000.jpg			2021-03-29 17:49:38		NO		IN FOCUS
169638854	https://volunteer.ala.org.au/validate/task/169638854	Valid		system	Tile_059-020-000_0-000.jpg		2021-03-29 17:49:38	2021-03-29 17:49:38		NO		IN FOCUS
169638854	https://volunteer.ala.org.au/validate/task/169638854	Valid		system	Tile_059-020-000_0-000.jpg		2021-03-29 16:50:38	2021-03-29 17:49:38		NO		IN FOCUS
169638869	https://volunteer.ala.org.au/validate/task/169638869	Valid		system	Tile_059-035-000_0-000.jpg		2021-03-29 17:49:39	2021-03-29 17:49:39		NO		IN FOCUS
169638869	https://volunteer.ala.org.au/validate/task/169638869	Valid		system	Tile_059-035-000_0-000.jpg		2021-03-29 17:31:55	2021-03-29 17:49:39		NO		IN FOCUS
169638869	https://volunteer.ala.org.au/validate/task/169638869	Valid		system	Tile_059-035-000_0-000.jpg			2021-03-29 17:49:39		NO		IN FOCUS
169638869	https://volunteer.ala.org.au/validate/task/169638869	Valid		system	Tile_059-035-000_0-000.jpg		2021-03-29 16:55:26	2021-03-29 17:49:39		NO		IN FOCUS
169638872	https://volunteer.ala.org.au/validate/task/169638872	Valid		system	Tile_059-038-000_0-000.jpg			2021-03-29 17:50:18		NO		IN FOCUS
169638872	https://volunteer.ala.org.au/validate/task/169638872	Valid		system	Tile_059-038-000_0-000.jpg		2021-03-29 17:50:18	2021-03-29 17:50:18		NO		IN FOCUS
169638872	https://volunteer.ala.org.au/validate/task/169638872	Valid		system	Tile_059-038-000_0-000.jpg		2021-03-29 16:57:13	2021-03-29 17:50:18		NO		IN FOCUS
169638872	https://volunteer.ala.org.au/validate/task/169638872	Valid		system	Tile_059-038-000_0-000.jpg		2021-03-29 17:32:55	2021-03-29 17:50:18		NO		IN FOCUS
169638873	https://volunteer.ala.org.au/validate/task/169638873	Valid		system	Tile_059-039-000_0-000.jpg			2021-03-29 17:50:28		NO		IN FOCUS
169638873	https://volunteer.ala.org.au/validate/task/169638873	Valid		system	Tile_059-039-000_0-000.jpg		2021-03-29 17:50:27	2021-03-29 17:50:28		NO		IN FOCUS
169638873	https://volunteer.ala.org.au/validate/task/169638873	Valid		system	Tile_059-039-000_0-000.jpg		2021-03-29 17:33:10	2021-03-29 17:50:28		NO		IN FOCUS
169638873	https://volunteer.ala.org.au/validate/task/169638873	Valid		system	Tile_059-039-000_0-000.jpg		2021-03-29 16:57:48	2021-03-29 17:50:28		NO		IN FOCUS
169638874	https://volunteer.ala.org.au/validate/task/169638874	Valid		system	Tile_059-040-000_0-000.jpg			2021-03-29 17:52:08		NO		IN FOCUS
169638874	https://volunteer.ala.org.au/validate/task/169638874	Valid		system	Tile_059-040-000_0-000.jpg		2021-03-29 17:52:08	2021-03-29 17:52:08		NO		IN FOCUS
169638874	https://volunteer.ala.org.au/validate/task/169638874	Valid		system	Tile_059-040-000_0-000.jpg		2021-03-29 16:58:30	2021-03-29 17:52:08		NO		IN FOCUS
169638874	https://volunteer.ala.org.au/validate/task/169638874	Valid		system	Tile_059-040-000_0-000.jpg		2021-03-29 17:33:20	2021-03-29 17:52:08		NO		IN FOCUS
169636918	https://volunteer.ala.org.au/validate/task/169636918	Valid		system	Tile_052-028-000_0-000.jpg			2021-03-29 17:59:57		NO		IN FOCUS
169636918	https://volunteer.ala.org.au/validate/task/169636918	Valid		system	Tile_052-028-000_0-000.jpg		2021-03-29 17:59:57	2021-03-29 17:59:57		NO		IN FOCUS
169636918	https://volunteer.ala.org.au/validate/task/169636918	Valid		system	Tile_052-028-000_0-000.jpg		2021-03-29 14:28:15	2021-03-29 17:59:57		NO		IN FOCUS
169636918	https://volunteer.ala.org.au/validate/task/169636918	Valid		system	Tile_052-028-000_0-000.jpg		2021-03-29 14:04:19	2021-03-29 17:59:57		NO		IN FOCUS
169636918	https://volunteer.ala.org.au/validate/task/169636918	Valid		system	Tile_052-028-000_0-000.jpg		2021-03-29 14:28:28	2021-03-29 17:59:57	1	YES	EDGE	IN FOCUS		Fungal spores
169637892	https://volunteer.ala.org.au/validate/task/169637892	Valid		system	Tile_057-003-000_0-000.jpg		2021-03-29 15:55:20	2021-03-29 18:00:08	1	YES	EDGE	IN FOCUS		Unknown
169637892	https://volunteer.ala.org.au/validate/task/169637892	Valid		system	Tile_057-003-000_0-000.jpg		2021-03-29 15:53:32	2021-03-29 18:00:08		NO		IN FOCUS
169637892	https://volunteer.ala.org.au/validate/task/169637892	Valid		system	Tile_057-003-000_0-000.jpg			2021-03-29 18:00:08		NO		IN FOCUS
169637892	https://volunteer.ala.org.au/validate/task/169637892	Valid		system	Tile_057-003-000_0-000.jpg		2021-03-29 15:53:25	2021-03-29 18:00:08		NO		IN FOCUS
169637892	https://volunteer.ala.org.au/validate/task/169637892	Valid		system	Tile_057-003-000_0-000.jpg		2021-03-29 18:00:08	2021-03-29 18:00:08		NO		IN FOCUS
169637902	https://volunteer.ala.org.au/validate/task/169637902	Valid		system	Tile_057-013-000_0-000.jpg			2021-03-29 18:00:33		NO		IN FOCUS
169637902	https://volunteer.ala.org.au/validate/task/169637902	Valid		system	Tile_057-013-000_0-000.jpg		2021-03-29 14:47:21	2021-03-29 18:00:33		NO		IN FOCUS
169637902	https://volunteer.ala.org.au/validate/task/169637902	Valid		system	Tile_057-013-000_0-000.jpg		2021-03-29 18:00:33	2021-03-29 18:00:33		NO		IN FOCUS
169637902	https://volunteer.ala.org.au/validate/task/169637902	Valid		system	Tile_057-013-000_0-000.jpg		2021-03-29 15:57:49	2021-03-29 18:00:33	1	YES	EDGE	IN FOCUS		Unknown
169637902	https://volunteer.ala.org.au/validate/task/169637902	Valid		system	Tile_057-013-000_0-000.jpg		2021-03-29 15:56:30	2021-03-29 18:00:33		NO		IN FOCUS
169636839	https://volunteer.ala.org.au/validate/task/169636839	Valid		system	Tile_051-009-000_0-000.jpg		2021-03-29 13:30:52	2021-03-29 18:01:47		NO		IN FOCUS
169636839	https://volunteer.ala.org.au/validate/task/169636839	Valid		system	Tile_051-009-000_0-000.jpg		2021-03-29 13:11:00	2021-03-29 18:01:47		NO		IN FOCUS
169636839	https://volunteer.ala.org.au/validate/task/169636839	Valid		system	Tile_051-009-000_0-000.jpg		2021-03-29 18:01:46	2021-03-29 18:01:47		NO		IN FOCUS
169636839	https://volunteer.ala.org.au/validate/task/169636839	Valid		system	Tile_051-009-000_0-000.jpg			2021-03-29 18:01:47		NO		IN FOCUS
169636839	https://volunteer.ala.org.au/validate/task/169636839	Valid		system	Tile_051-009-000_0-000.jpg			2021-03-29 18:01:47
169636855	https://volunteer.ala.org.au/validate/task/169636855	Valid		system	Tile_051-025-000_0-000.jpg			2021-03-29 18:02:07		NO		IN FOCUS
169636855	https://volunteer.ala.org.au/validate/task/169636855	Valid		system	Tile_051-025-000_0-000.jpg		2021-03-29 18:02:07	2021-03-29 18:02:07		NO		IN FOCUS
169636855	https://volunteer.ala.org.au/validate/task/169636855	Valid		system	Tile_051-025-000_0-000.jpg		2021-03-29 13:37:35	2021-03-29 18:02:07		NO		IN FOCUS
169636855	https://volunteer.ala.org.au/validate/task/169636855	Valid		system	Tile_051-025-000_0-000.jpg		2021-03-29 13:46:20	2021-03-29 18:02:07		NO		IN FOCUS
169636859	https://volunteer.ala.org.au/validate/task/169636859	Valid		system	Tile_051-029-000_0-000.jpg		2021-03-29 18:02:19	2021-03-29 18:02:20		NO		IN FOCUS
169636859	https://volunteer.ala.org.au/validate/task/169636859	Valid		system	Tile_051-029-000_0-000.jpg			2021-03-29 18:02:20		NO		IN FOCUS
169636859	https://volunteer.ala.org.au/validate/task/169636859	Valid		system	Tile_051-029-000_0-000.jpg		2021-03-29 13:43:09	2021-03-29 18:02:20		NO		IN FOCUS
169636859	https://volunteer.ala.org.au/validate/task/169636859	Valid		system	Tile_051-029-000_0-000.jpg		2021-03-29 13:47:09	2021-03-29 18:02:20		NO		IN FOCUS
169636862	https://volunteer.ala.org.au/validate/task/169636862	Valid		system	Tile_051-032-000_0-000.jpg		2021-03-29 18:02:38	2021-03-29 18:02:38		NO		IN FOCUS
169636862	https://volunteer.ala.org.au/validate/task/169636862	Valid		system	Tile_051-032-000_0-000.jpg			2021-03-29 18:02:38		NO		IN FOCUS
169636862	https://volunteer.ala.org.au/validate/task/169636862	Valid		system	Tile_051-032-000_0-000.jpg		2021-03-29 13:48:58	2021-03-29 18:02:38		NO		IN FOCUS
169636862	https://volunteer.ala.org.au/validate/task/169636862	Valid		system	Tile_051-032-000_0-000.jpg		2021-03-29 13:47:57	2021-03-29 18:02:38		NO		IN FOCUS
169636889	https://volunteer.ala.org.au/validate/task/169636889	Valid		system	Tile_051-059-000_0-000.jpg			2021-03-29 18:03:09		NO		IN FOCUS
169636889	https://volunteer.ala.org.au/validate/task/169636889	Valid		system	Tile_051-059-000_0-000.jpg		2021-03-29 18:03:09	2021-03-29 18:03:09		NO		IN FOCUS
169636889	https://volunteer.ala.org.au/validate/task/169636889	Valid		system	Tile_051-059-000_0-000.jpg		2021-03-29 13:58:18	2021-03-29 18:03:09		NO		IN FOCUS
169636889	https://volunteer.ala.org.au/validate/task/169636889	Valid		system	Tile_051-059-000_0-000.jpg		2021-03-29 14:24:45	2021-03-29 18:03:09		NO		IN FOCUS
169636929	https://volunteer.ala.org.au/validate/task/169636929	Valid		system	Tile_052-039-000_0-000.jpg		2021-03-29 14:06:42	2021-03-29 18:03:25		NO		IN FOCUS
169636929	https://volunteer.ala.org.au/validate/task/169636929	Valid		system	Tile_052-039-000_0-000.jpg		2021-03-29 18:03:25	2021-03-29 18:03:25		NO		IN FOCUS
169636929	https://volunteer.ala.org.au/validate/task/169636929	Valid		system	Tile_052-039-000_0-000.jpg			2021-03-29 18:03:25		NO		IN FOCUS
169636929	https://volunteer.ala.org.au/validate/task/169636929	Valid		system	Tile_052-039-000_0-000.jpg		2021-03-29 14:32:53	2021-03-29 18:03:25		NO		IN FOCUS
169637755	https://volunteer.ala.org.au/validate/task/169637755	Valid		system	Tile_054-046-000_0-000.jpg		2021-03-29 18:04:56	2021-03-29 18:04:56		NO		IN FOCUS
169637755	https://volunteer.ala.org.au/validate/task/169637755	Valid		system	Tile_054-046-000_0-000.jpg		2021-03-29 14:46:09	2021-03-29 18:04:56		NO		IN FOCUS
169637755	https://volunteer.ala.org.au/validate/task/169637755	Valid		system	Tile_054-046-000_0-000.jpg		2021-03-29 15:12:03	2021-03-29 18:04:56		NO		IN FOCUS
169637755	https://volunteer.ala.org.au/validate/task/169637755	Valid		system	Tile_054-046-000_0-000.jpg			2021-03-29 18:04:56		NO		IN FOCUS
169637759	https://volunteer.ala.org.au/validate/task/169637759	Valid		system	Tile_054-050-000_0-000.jpg			2021-03-29 18:05:12		NO		IN FOCUS
169637759	https://volunteer.ala.org.au/validate/task/169637759	Valid		system	Tile_054-050-000_0-000.jpg		2021-03-29 14:47:05	2021-03-29 18:05:12		NO		IN FOCUS
169637759	https://volunteer.ala.org.au/validate/task/169637759	Valid		system	Tile_054-050-000_0-000.jpg		2021-03-29 18:05:11	2021-03-29 18:05:12		NO		IN FOCUS
169637759	https://volunteer.ala.org.au/validate/task/169637759	Valid		system	Tile_054-050-000_0-000.jpg		2021-03-29 15:13:18	2021-03-29 18:05:12		NO		IN FOCUS
169637767	https://volunteer.ala.org.au/validate/task/169637767	Valid		system	Tile_054-058-000_0-000.jpg			2021-03-29 18:05:27		NO		IN FOCUS
169637767	https://volunteer.ala.org.au/validate/task/169637767	Valid		system	Tile_054-058-000_0-000.jpg		2021-03-29 18:05:26	2021-03-29 18:05:27		NO		IN FOCUS
169637767	https://volunteer.ala.org.au/validate/task/169637767	Valid		system	Tile_054-058-000_0-000.jpg		2021-03-29 15:15:06	2021-03-29 18:05:27		NO		IN FOCUS
169637767	https://volunteer.ala.org.au/validate/task/169637767	Valid		system	Tile_054-058-000_0-000.jpg		2021-03-29 15:15:42	2021-03-29 18:05:27		NO		IN FOCUS
169637770	https://volunteer.ala.org.au/validate/task/169637770	Valid		system	Tile_055-001-000_0-000.jpg		2021-03-29 15:16:06	2021-03-29 18:05:38		NO		IN FOCUS
169637770	https://volunteer.ala.org.au/validate/task/169637770	Valid		system	Tile_055-001-000_0-000.jpg		2021-03-29 15:15:40	2021-03-29 18:05:38		NO		IN FOCUS
169637770	https://volunteer.ala.org.au/validate/task/169637770	Valid		system	Tile_055-001-000_0-000.jpg		2021-03-29 18:05:38	2021-03-29 18:05:38		NO		IN FOCUS
169637770	https://volunteer.ala.org.au/validate/task/169637770	Valid		system	Tile_055-001-000_0-000.jpg			2021-03-29 18:05:38		NO		IN FOCUS
169637806	https://volunteer.ala.org.au/validate/task/169637806	Valid		system	Tile_055-037-000_0-000.jpg		2021-03-29 15:24:55	2021-03-29 18:05:52		NO		IN FOCUS
169637806	https://volunteer.ala.org.au/validate/task/169637806	Valid		system	Tile_055-037-000_0-000.jpg		2021-03-29 15:23:41	2021-03-29 18:05:52		NO		IN FOCUS
169637806	https://volunteer.ala.org.au/validate/task/169637806	Valid		system	Tile_055-037-000_0-000.jpg			2021-03-29 18:05:52		NO		IN FOCUS
169637806	https://volunteer.ala.org.au/validate/task/169637806	Valid		system	Tile_055-037-000_0-000.jpg		2021-03-29 18:05:52	2021-03-29 18:05:52		NO		IN FOCUS
169637819	https://volunteer.ala.org.au/validate/task/169637819	Valid		system	Tile_055-050-000_0-000.jpg		2021-03-29 15:27:52	2021-03-29 18:06:44		NO		IN FOCUS
169637819	https://volunteer.ala.org.au/validate/task/169637819	Valid		system	Tile_055-050-000_0-000.jpg		2021-03-29 15:26:16	2021-03-29 18:06:44		NO		IN FOCUS
169637819	https://volunteer.ala.org.au/validate/task/169637819	Valid		system	Tile_055-050-000_0-000.jpg			2021-03-29 18:06:44		NO		IN FOCUS
169637819	https://volunteer.ala.org.au/validate/task/169637819	Valid		system	Tile_055-050-000_0-000.jpg		2021-03-29 18:06:44	2021-03-29 18:06:44		NO		IN FOCUS
169637822	https://volunteer.ala.org.au/validate/task/169637822	Valid		system	Tile_055-053-000_0-000.jpg		2021-03-29 15:29:13	2021-03-29 18:12:24		NO		IN FOCUS
169637822	https://volunteer.ala.org.au/validate/task/169637822	Valid		system	Tile_055-053-000_0-000.jpg		2021-03-29 15:27:11	2021-03-29 18:12:24		NO		IN FOCUS
169637822	https://volunteer.ala.org.au/validate/task/169637822	Valid		system	Tile_055-053-000_0-000.jpg			2021-03-29 18:12:24		NO		IN FOCUS
169637822	https://volunteer.ala.org.au/validate/task/169637822	Valid		system	Tile_055-053-000_0-000.jpg		2021-03-29 18:12:24	2021-03-29 18:12:24		NO		IN FOCUS
169637880	https://volunteer.ala.org.au/validate/task/169637880	Valid		system	Tile_056-051-000_0-000.jpg		2021-03-29 15:49:51	2021-03-29 18:15:15		NO		IN FOCUS
169637880	https://volunteer.ala.org.au/validate/task/169637880	Valid		system	Tile_056-051-000_0-000.jpg		2021-03-29 15:49:02	2021-03-29 18:15:15		NO		IN FOCUS
169637880	https://volunteer.ala.org.au/validate/task/169637880	Valid		system	Tile_056-051-000_0-000.jpg		2021-03-29 18:15:14	2021-03-29 18:15:15		NO		IN FOCUS
169637880	https://volunteer.ala.org.au/validate/task/169637880	Valid		system	Tile_056-051-000_0-000.jpg			2021-03-29 18:15:15		NO		IN FOCUS
169637886	https://volunteer.ala.org.au/validate/task/169637886	Valid		system	Tile_056-057-000_0-000.jpg		2021-03-29 15:50:46	2021-03-29 18:15:56		NO		IN FOCUS
169637886	https://volunteer.ala.org.au/validate/task/169637886	Valid		system	Tile_056-057-000_0-000.jpg		2021-03-29 15:52:43	2021-03-29 18:15:56		NO		IN FOCUS
169637886	https://volunteer.ala.org.au/validate/task/169637886	Valid		system	Tile_056-057-000_0-000.jpg			2021-03-29 18:15:56		NO		IN FOCUS
169637886	https://volunteer.ala.org.au/validate/task/169637886	Valid		system	Tile_056-057-000_0-000.jpg		2021-03-29 18:15:56	2021-03-29 18:15:56		NO		IN FOCUS
169638759	https://volunteer.ala.org.au/validate/task/169638759	Valid		system	Tile_057-045-000_0-000.jpg		2021-03-29 18:18:36	2021-03-29 18:18:36		NO		IN FOCUS
169638759	https://volunteer.ala.org.au/validate/task/169638759	Valid		system	Tile_057-045-000_0-000.jpg			2021-03-29 18:18:36		NO		IN FOCUS
169638759	https://volunteer.ala.org.au/validate/task/169638759	Valid		system	Tile_057-045-000_0-000.jpg		2021-03-29 16:06:11	2021-03-29 18:18:36		NO		IN FOCUS
169638759	https://volunteer.ala.org.au/validate/task/169638759	Valid		system	Tile_057-045-000_0-000.jpg		2021-03-29 14:55:15	2021-03-29 18:18:36		NO		IN FOCUS
169638765	https://volunteer.ala.org.au/validate/task/169638765	Valid		system	Tile_057-051-000_0-000.jpg		2021-03-29 16:15:12	2021-03-29 18:19:15		NO		IN FOCUS
169638765	https://volunteer.ala.org.au/validate/task/169638765	Valid		system	Tile_057-051-000_0-000.jpg		2021-03-29 18:19:15	2021-03-29 18:19:15		NO		IN FOCUS
169638765	https://volunteer.ala.org.au/validate/task/169638765	Valid		system	Tile_057-051-000_0-000.jpg			2021-03-29 18:19:15		NO		IN FOCUS
169638765	https://volunteer.ala.org.au/validate/task/169638765	Valid		system	Tile_057-051-000_0-000.jpg		2021-03-29 16:07:20	2021-03-29 18:19:15		NO		IN FOCUS
169638766	https://volunteer.ala.org.au/validate/task/169638766	Valid		system	Tile_057-052-000_0-000.jpg			2021-03-29 18:19:34		NO		IN FOCUS
169638766	https://volunteer.ala.org.au/validate/task/169638766	Valid		system	Tile_057-052-000_0-000.jpg		2021-03-29 16:07:35	2021-03-29 18:19:34		NO		IN FOCUS
169638766	https://volunteer.ala.org.au/validate/task/169638766	Valid		system	Tile_057-052-000_0-000.jpg		2021-03-29 18:19:34	2021-03-29 18:19:34		NO		IN FOCUS
169638766	https://volunteer.ala.org.au/validate/task/169638766	Valid		system	Tile_057-052-000_0-000.jpg		2021-03-29 16:16:51	2021-03-29 18:19:34		NO		IN FOCUS
169638769	https://volunteer.ala.org.au/validate/task/169638769	Valid		system	Tile_057-055-000_0-000.jpg		2021-03-29 14:56:45	2021-03-29 18:19:51		NO		IN FOCUS
169638769	https://volunteer.ala.org.au/validate/task/169638769	Valid		system	Tile_057-055-000_0-000.jpg			2021-03-29 18:19:51		NO		IN FOCUS
169638769	https://volunteer.ala.org.au/validate/task/169638769	Valid		system	Tile_057-055-000_0-000.jpg		2021-03-29 16:08:11	2021-03-29 18:19:51		NO		IN FOCUS
169638769	https://volunteer.ala.org.au/validate/task/169638769	Valid		system	Tile_057-055-000_0-000.jpg		2021-03-29 18:19:51	2021-03-29 18:19:51		NO		IN FOCUS
169638771	https://volunteer.ala.org.au/validate/task/169638771	Valid		system	Tile_057-057-000_0-000.jpg			2021-03-29 18:20:12		NO		IN FOCUS
169638771	https://volunteer.ala.org.au/validate/task/169638771	Valid		system	Tile_057-057-000_0-000.jpg		2021-03-29 16:17:21	2021-03-29 18:20:12		NO		IN FOCUS
169638771	https://volunteer.ala.org.au/validate/task/169638771	Valid		system	Tile_057-057-000_0-000.jpg		2021-03-29 18:20:11	2021-03-29 18:20:12		NO		IN FOCUS
169638771	https://volunteer.ala.org.au/validate/task/169638771	Valid		system	Tile_057-057-000_0-000.jpg		2021-03-29 16:08:35	2021-03-29 18:20:12		NO		IN FOCUS
169638774	https://volunteer.ala.org.au/validate/task/169638774	Valid		system	Tile_057-060-000_0-000.jpg		2021-03-29 16:18:23	2021-03-29 18:20:31		NO		IN FOCUS
169638774	https://volunteer.ala.org.au/validate/task/169638774	Valid		system	Tile_057-060-000_0-000.jpg		2021-03-29 16:09:10	2021-03-29 18:20:31		NO		IN FOCUS
169638774	https://volunteer.ala.org.au/validate/task/169638774	Valid		system	Tile_057-060-000_0-000.jpg			2021-03-29 18:20:31		NO		IN FOCUS
169638774	https://volunteer.ala.org.au/validate/task/169638774	Valid		system	Tile_057-060-000_0-000.jpg		2021-03-29 18:20:31	2021-03-29 18:20:31		NO		IN FOCUS
169638780	https://volunteer.ala.org.au/validate/task/169638780	Valid		system	Tile_058-006-000_0-000.jpg		2021-03-29 16:10:45	2021-03-29 18:20:54		NO		IN FOCUS
169638780	https://volunteer.ala.org.au/validate/task/169638780	Valid		system	Tile_058-006-000_0-000.jpg		2021-03-29 16:19:57	2021-03-29 18:20:54		NO		IN FOCUS
169638780	https://volunteer.ala.org.au/validate/task/169638780	Valid		system	Tile_058-006-000_0-000.jpg		2021-03-29 18:20:54	2021-03-29 18:20:54		NO		IN FOCUS
169638780	https://volunteer.ala.org.au/validate/task/169638780	Valid		system	Tile_058-006-000_0-000.jpg			2021-03-29 18:20:54		NO		IN FOCUS
169638793	https://volunteer.ala.org.au/validate/task/169638793	Valid		system	Tile_058-019-000_0-000.jpg		2021-03-29 16:28:30	2021-03-29 18:21:10		NO		IN FOCUS
169638793	https://volunteer.ala.org.au/validate/task/169638793	Valid		system	Tile_058-019-000_0-000.jpg			2021-03-29 18:21:10		NO		IN FOCUS
169638793	https://volunteer.ala.org.au/validate/task/169638793	Valid		system	Tile_058-019-000_0-000.jpg		2021-03-29 18:21:10	2021-03-29 18:21:10		NO		IN FOCUS
169638793	https://volunteer.ala.org.au/validate/task/169638793	Valid		system	Tile_058-019-000_0-000.jpg		2021-03-29 16:27:53	2021-03-29 18:21:10		NO		IN FOCUS
169637021	https://volunteer.ala.org.au/validate/task/169637021	Valid		system	Tile_054-011-000_0-000.jpg		2021-03-29 18:04:33	2021-03-29 18:21:18		NO		IN FOCUS
169637021	https://volunteer.ala.org.au/validate/task/169637021	Valid		system	Tile_054-011-000_0-000.jpg		2021-03-29 14:37:52	2021-03-29 18:21:18		NO		IN FOCUS
169637021	https://volunteer.ala.org.au/validate/task/169637021	Valid		system	Tile_054-011-000_0-000.jpg		2021-03-29 18:21:18	2021-03-29 18:21:18		NO		IN FOCUS
169637021	https://volunteer.ala.org.au/validate/task/169637021	Valid		system	Tile_054-011-000_0-000.jpg			2021-03-29 18:21:18		NO		IN FOCUS
169637021	https://volunteer.ala.org.au/validate/task/169637021	Valid		system	Tile_054-011-000_0-000.jpg		2021-03-29 14:59:28	2021-03-29 18:21:18				IN FOCUS
169638812	https://volunteer.ala.org.au/validate/task/169638812	Valid		system	Tile_058-038-000_0-000.jpg		2021-03-29 16:52:23	2021-03-29 18:22:05		NO		IN FOCUS
169638812	https://volunteer.ala.org.au/validate/task/169638812	Valid		system	Tile_058-038-000_0-000.jpg			2021-03-29 18:22:05		NO		IN FOCUS
169638812	https://volunteer.ala.org.au/validate/task/169638812	Valid		system	Tile_058-038-000_0-000.jpg		2021-03-29 16:37:14	2021-03-29 18:22:05		NO		IN FOCUS
169638812	https://volunteer.ala.org.au/validate/task/169638812	Valid		system	Tile_058-038-000_0-000.jpg		2021-03-29 18:22:05	2021-03-29 18:22:05		NO		IN FOCUS
169638817	https://volunteer.ala.org.au/validate/task/169638817	Valid		system	Tile_058-043-000_0-000.jpg		2021-03-29 17:04:50	2021-03-29 18:22:32		NO		IN FOCUS
169638817	https://volunteer.ala.org.au/validate/task/169638817	Valid		system	Tile_058-043-000_0-000.jpg		2021-03-29 18:22:32	2021-03-29 18:22:32		NO		IN FOCUS
169638817	https://volunteer.ala.org.au/validate/task/169638817	Valid		system	Tile_058-043-000_0-000.jpg			2021-03-29 18:22:32		NO		IN FOCUS
169638817	https://volunteer.ala.org.au/validate/task/169638817	Valid		system	Tile_058-043-000_0-000.jpg		2021-03-29 16:38:18	2021-03-29 18:22:32		NO		IN FOCUS
169638820	https://volunteer.ala.org.au/validate/task/169638820	Valid		system	Tile_058-046-000_0-000.jpg		2021-03-29 17:12:10	2021-03-29 18:22:53		NO		IN FOCUS
169638820	https://volunteer.ala.org.au/validate/task/169638820	Valid		system	Tile_058-046-000_0-000.jpg		2021-03-29 16:39:05	2021-03-29 18:22:53		NO		IN FOCUS
169638820	https://volunteer.ala.org.au/validate/task/169638820	Valid		system	Tile_058-046-000_0-000.jpg		2021-03-29 18:22:53	2021-03-29 18:22:53		NO		IN FOCUS
169638820	https://volunteer.ala.org.au/validate/task/169638820	Valid		system	Tile_058-046-000_0-000.jpg			2021-03-29 18:22:53		NO		IN FOCUS
169638822	https://volunteer.ala.org.au/validate/task/169638822	Valid		system	Tile_058-048-000_0-000.jpg		2021-03-29 16:39:31	2021-03-29 18:23:10		NO		IN FOCUS
169638822	https://volunteer.ala.org.au/validate/task/169638822	Valid		system	Tile_058-048-000_0-000.jpg		2021-03-29 16:37:59	2021-03-29 18:23:10		NO		IN FOCUS
169638822	https://volunteer.ala.org.au/validate/task/169638822	Valid		system	Tile_058-048-000_0-000.jpg		2021-03-29 18:23:10	2021-03-29 18:23:10		NO		IN FOCUS
169638822	https://volunteer.ala.org.au/validate/task/169638822	Valid		system	Tile_058-048-000_0-000.jpg			2021-03-29 18:23:10		NO		IN FOCUS
169638833	https://volunteer.ala.org.au/validate/task/169638833	Valid		system	Tile_058-059-000_0-000.jpg		2021-03-29 18:23:37	2021-03-29 18:23:38		NO		IN FOCUS
169638833	https://volunteer.ala.org.au/validate/task/169638833	Valid		system	Tile_058-059-000_0-000.jpg			2021-03-29 18:23:38		NO		IN FOCUS
169638833	https://volunteer.ala.org.au/validate/task/169638833	Valid		system	Tile_058-059-000_0-000.jpg		2021-03-29 16:41:45	2021-03-29 18:23:38		NO		IN FOCUS
169638833	https://volunteer.ala.org.au/validate/task/169638833	Valid		system	Tile_058-059-000_0-000.jpg		2021-03-29 17:27:30	2021-03-29 18:23:38		NO		IN FOCUS
169637917	https://volunteer.ala.org.au/validate/task/169637917	Valid		system	Tile_057-028-000_0-000.jpg			2021-03-29 18:24:13		NO		IN FOCUS
169637917	https://volunteer.ala.org.au/validate/task/169637917	Valid		system	Tile_057-028-000_0-000.jpg		2021-03-29 18:24:12	2021-03-29 18:24:13		NO		IN FOCUS
169637917	https://volunteer.ala.org.au/validate/task/169637917	Valid		system	Tile_057-028-000_0-000.jpg		2021-03-29 18:17:40	2021-03-29 18:24:13		NO		IN FOCUS
169637917	https://volunteer.ala.org.au/validate/task/169637917	Valid		system	Tile_057-028-000_0-000.jpg		2021-03-29 14:52:18	2021-03-29 18:24:13		NO		IN FOCUS
169637917	https://volunteer.ala.org.au/validate/task/169637917	Valid		system	Tile_057-028-000_0-000.jpg		2021-03-29 16:03:01	2021-03-29 18:24:13	1	YES	MIDDLE	IN FOCUS		Nothofagus pollen
169636914	https://volunteer.ala.org.au/validate/task/169636914	Valid		system	Tile_052-024-000_0-000.jpg		2021-03-29 18:25:51	2021-03-29 18:25:51		NO		IN FOCUS
169636914	https://volunteer.ala.org.au/validate/task/169636914	Valid		system	Tile_052-024-000_0-000.jpg			2021-03-29 18:25:51		NO		IN FOCUS
169636914	https://volunteer.ala.org.au/validate/task/169636914	Valid		system	Tile_052-024-000_0-000.jpg		2021-03-29 14:27:13	2021-03-29 18:25:51		NO		IN FOCUS
169636914	https://volunteer.ala.org.au/validate/task/169636914	Valid		system	Tile_052-024-000_0-000.jpg		2021-03-29 14:03:15	2021-03-29 18:25:51		NO		IN FOCUS
169636935	https://volunteer.ala.org.au/validate/task/169636935	Valid		system	Tile_052-045-000_0-000.jpg		2021-03-29 14:08:35	2021-03-29 18:26:18		NO		IN FOCUS
169636935	https://volunteer.ala.org.au/validate/task/169636935	Valid		system	Tile_052-045-000_0-000.jpg		2021-03-29 14:32:44	2021-03-29 18:26:18		NO		IN FOCUS
169636935	https://volunteer.ala.org.au/validate/task/169636935	Valid		system	Tile_052-045-000_0-000.jpg			2021-03-29 18:26:18		NO		IN FOCUS
169636935	https://volunteer.ala.org.au/validate/task/169636935	Valid		system	Tile_052-045-000_0-000.jpg		2021-03-29 18:26:17	2021-03-29 18:26:18		NO		IN FOCUS
169636841	https://volunteer.ala.org.au/validate/task/169636841	Valid		system	Tile_051-011-000_0-000.jpg		2021-03-29 13:17:08	2021-03-29 18:26:39		NO		IN FOCUS
169636841	https://volunteer.ala.org.au/validate/task/169636841	Valid		system	Tile_051-011-000_0-000.jpg		2021-03-29 13:44:49	2021-03-29 18:26:39		NO		IN FOCUS
169636841	https://volunteer.ala.org.au/validate/task/169636841	Valid		system	Tile_051-011-000_0-000.jpg			2021-03-29 18:26:39		NO		IN FOCUS
169636841	https://volunteer.ala.org.au/validate/task/169636841	Valid		system	Tile_051-011-000_0-000.jpg		2021-03-29 13:31:59	2021-03-29 18:26:39	1	YES	MIDDLE	IN FOCUS		Unknown
169636841	https://volunteer.ala.org.au/validate/task/169636841	Valid		system	Tile_051-011-000_0-000.jpg		2021-03-29 18:26:39	2021-03-29 18:26:39		NO		IN FOCUS
169636951	https://volunteer.ala.org.au/validate/task/169636951	Valid		system	Tile_053-001-000_0-000.jpg		2021-03-29 18:26:49	2021-03-29 18:26:50		NO		IN FOCUS
169636951	https://volunteer.ala.org.au/validate/task/169636951	Valid		system	Tile_053-001-000_0-000.jpg			2021-03-29 18:26:50		NO		IN FOCUS
169636951	https://volunteer.ala.org.au/validate/task/169636951	Valid		system	Tile_053-001-000_0-000.jpg		2021-03-29 14:20:14	2021-03-29 18:26:50		NO		IN FOCUS
169636951	https://volunteer.ala.org.au/validate/task/169636951	Valid		system	Tile_053-001-000_0-000.jpg		2021-03-29 14:02:11	2021-03-29 18:26:50		NO		IN FOCUS
169637817	https://volunteer.ala.org.au/validate/task/169637817	Valid		system	Tile_055-048-000_0-000.jpg		2021-03-29 15:25:52	2021-03-29 18:27:16		NO		IN FOCUS
169637817	https://volunteer.ala.org.au/validate/task/169637817	Valid		system	Tile_055-048-000_0-000.jpg		2021-03-29 15:27:27	2021-03-29 18:27:16		NO		IN FOCUS
169637817	https://volunteer.ala.org.au/validate/task/169637817	Valid		system	Tile_055-048-000_0-000.jpg		2021-03-29 18:27:16	2021-03-29 18:27:16		NO		IN FOCUS
169637817	https://volunteer.ala.org.au/validate/task/169637817	Valid		system	Tile_055-048-000_0-000.jpg			2021-03-29 18:27:16		NO		IN FOCUS
169637843	https://volunteer.ala.org.au/validate/task/169637843	Valid		system	Tile_056-014-000_0-000.jpg		2021-03-29 15:34:33	2021-03-29 18:27:33		NO		IN FOCUS
169637843	https://volunteer.ala.org.au/validate/task/169637843	Valid		system	Tile_056-014-000_0-000.jpg		2021-03-29 15:37:52	2021-03-29 18:27:33		NO		IN FOCUS
169637843	https://volunteer.ala.org.au/validate/task/169637843	Valid		system	Tile_056-014-000_0-000.jpg		2021-03-29 18:27:32	2021-03-29 18:27:33		NO		IN FOCUS
169637843	https://volunteer.ala.org.au/validate/task/169637843	Valid		system	Tile_056-014-000_0-000.jpg			2021-03-29 18:27:33		NO		IN FOCUS
169637733	https://volunteer.ala.org.au/validate/task/169637733	Valid		system	Tile_054-024-000_0-000.jpg		2021-03-29 14:40:33	2021-03-29 18:34:02		NO		IN FOCUS
169637733	https://volunteer.ala.org.au/validate/task/169637733	Valid		system	Tile_054-024-000_0-000.jpg		2021-03-29 15:04:45	2021-03-29 18:34:02		NO		IN FOCUS
169637733	https://volunteer.ala.org.au/validate/task/169637733	Valid		system	Tile_054-024-000_0-000.jpg			2021-03-29 18:34:02		NO		IN FOCUS
169637733	https://volunteer.ala.org.au/validate/task/169637733	Valid		system	Tile_054-024-000_0-000.jpg		2021-03-29 18:34:02	2021-03-29 18:34:02		NO		IN FOCUS
169637826	https://volunteer.ala.org.au/validate/task/169637826	Valid		system	Tile_055-057-000_0-000.jpg		2021-03-29 18:29:22	2021-03-29 18:37:27		NO		IN FOCUS
169637826	https://volunteer.ala.org.au/validate/task/169637826	Valid		system	Tile_055-057-000_0-000.jpg		2021-03-29 15:27:59	2021-03-29 18:37:27		NO		IN FOCUS
169637826	https://volunteer.ala.org.au/validate/task/169637826	Valid		system	Tile_055-057-000_0-000.jpg		2021-03-29 18:37:26	2021-03-29 18:37:27		NO		IN FOCUS
169637826	https://volunteer.ala.org.au/validate/task/169637826	Valid		system	Tile_055-057-000_0-000.jpg			2021-03-29 18:37:27		NO		IN FOCUS
169637837	https://volunteer.ala.org.au/validate/task/169637837	Valid		system	Tile_056-008-000_0-000.jpg		2021-03-29 18:37:54	2021-03-29 18:37:54		NO		IN FOCUS
169637837	https://volunteer.ala.org.au/validate/task/169637837	Valid		system	Tile_056-008-000_0-000.jpg			2021-03-29 18:37:54		NO		IN FOCUS
169637837	https://volunteer.ala.org.au/validate/task/169637837	Valid		system	Tile_056-008-000_0-000.jpg		2021-03-29 15:35:38	2021-03-29 18:37:54		NO		IN FOCUS
169637837	https://volunteer.ala.org.au/validate/task/169637837	Valid		system	Tile_056-008-000_0-000.jpg		2021-03-29 15:34:37	2021-03-29 18:37:54		NO		IN FOCUS
169637846	https://volunteer.ala.org.au/validate/task/169637846	Valid		system	Tile_056-017-000_0-000.jpg		2021-03-29 18:38:16	2021-03-29 18:38:16		NO		IN FOCUS
169637846	https://volunteer.ala.org.au/validate/task/169637846	Valid		system	Tile_056-017-000_0-000.jpg			2021-03-29 18:38:16		NO		IN FOCUS
169637846	https://volunteer.ala.org.au/validate/task/169637846	Valid		system	Tile_056-017-000_0-000.jpg		2021-03-29 15:39:55	2021-03-29 18:38:16		NO		IN FOCUS
169637846	https://volunteer.ala.org.au/validate/task/169637846	Valid		system	Tile_056-017-000_0-000.jpg		2021-03-29 15:38:10	2021-03-29 18:38:16		NO		IN FOCUS
169637852	https://volunteer.ala.org.au/validate/task/169637852	Valid		system	Tile_056-023-000_0-000.jpg		2021-03-29 15:39:19	2021-03-29 18:38:30		NO		IN FOCUS
169637852	https://volunteer.ala.org.au/validate/task/169637852	Valid		system	Tile_056-023-000_0-000.jpg		2021-03-29 15:40:45	2021-03-29 18:38:30		NO		IN FOCUS
169637852	https://volunteer.ala.org.au/validate/task/169637852	Valid		system	Tile_056-023-000_0-000.jpg			2021-03-29 18:38:30		NO		IN FOCUS
169637852	https://volunteer.ala.org.au/validate/task/169637852	Valid		system	Tile_056-023-000_0-000.jpg		2021-03-29 18:38:29	2021-03-29 18:38:30		NO		IN FOCUS
169636965	https://volunteer.ala.org.au/validate/task/169636965	Valid		system	Tile_053-015-000_0-000.jpg			2021-03-29 18:43:14		NO		IN FOCUS
169636965	https://volunteer.ala.org.au/validate/task/169636965	Valid		system	Tile_053-015-000_0-000.jpg		2021-03-29 14:41:37	2021-03-29 18:43:14		NO		IN FOCUS
169636965	https://volunteer.ala.org.au/validate/task/169636965	Valid		system	Tile_053-015-000_0-000.jpg		2021-03-29 18:43:13	2021-03-29 18:43:14		NO		IN FOCUS
169636965	https://volunteer.ala.org.au/validate/task/169636965	Valid		system	Tile_053-015-000_0-000.jpg		2021-03-29 14:25:08	2021-03-29 18:43:14	1	YES	MIDDLE	IN FOCUS		Fungal spores
169636965	https://volunteer.ala.org.au/validate/task/169636965	Valid		system	Tile_053-015-000_0-000.jpg		2021-03-29 14:04:26	2021-03-29 18:43:14		NO		IN FOCUS
169638856	https://volunteer.ala.org.au/validate/task/169638856	Valid		system	Tile_059-022-000_0-000.jpg		2021-03-29 17:28:48	2021-03-29 18:48:26		NO		IN FOCUS
169638856	https://volunteer.ala.org.au/validate/task/169638856	Valid		system	Tile_059-022-000_0-000.jpg			2021-03-29 18:48:26		NO		IN FOCUS
169638856	https://volunteer.ala.org.au/validate/task/169638856	Valid		system	Tile_059-022-000_0-000.jpg		2021-03-29 17:45:48	2021-03-29 18:48:26		NO		IN FOCUS
169638856	https://volunteer.ala.org.au/validate/task/169638856	Valid		system	Tile_059-022-000_0-000.jpg		2021-03-29 18:48:26	2021-03-29 18:48:26		NO		IN FOCUS
169638860	https://volunteer.ala.org.au/validate/task/169638860	Valid		system	Tile_059-026-000_0-000.jpg		2021-03-29 16:52:57	2021-03-29 18:48:47		NO		IN FOCUS
169638860	https://volunteer.ala.org.au/validate/task/169638860	Valid		system	Tile_059-026-000_0-000.jpg		2021-03-29 17:29:54	2021-03-29 18:48:47		NO		IN FOCUS
169638860	https://volunteer.ala.org.au/validate/task/169638860	Valid		system	Tile_059-026-000_0-000.jpg		2021-03-29 18:48:46	2021-03-29 18:48:47		NO		IN FOCUS
169638860	https://volunteer.ala.org.au/validate/task/169638860	Valid		system	Tile_059-026-000_0-000.jpg			2021-03-29 18:48:47		NO		IN FOCUS
169638867	https://volunteer.ala.org.au/validate/task/169638867	Valid		system	Tile_059-033-000_0-000.jpg			2021-03-29 18:50:47		NO		IN FOCUS
169638867	https://volunteer.ala.org.au/validate/task/169638867	Valid		system	Tile_059-033-000_0-000.jpg		2021-03-29 18:50:47	2021-03-29 18:50:47		NO		IN FOCUS
169638867	https://volunteer.ala.org.au/validate/task/169638867	Valid		system	Tile_059-033-000_0-000.jpg		2021-03-29 17:31:32	2021-03-29 18:50:47		NO		IN FOCUS
169638867	https://volunteer.ala.org.au/validate/task/169638867	Valid		system	Tile_059-033-000_0-000.jpg		2021-03-29 18:49:15	2021-03-29 18:50:47		NO		IN FOCUS
169638876	https://volunteer.ala.org.au/validate/task/169638876	Valid		system	Tile_059-042-000_0-000.jpg		2021-03-29 17:33:47	2021-03-29 18:51:20		NO		IN FOCUS
169638876	https://volunteer.ala.org.au/validate/task/169638876	Valid		system	Tile_059-042-000_0-000.jpg			2021-03-29 18:51:20		NO		IN FOCUS
169638876	https://volunteer.ala.org.au/validate/task/169638876	Valid		system	Tile_059-042-000_0-000.jpg		2021-03-29 18:51:20	2021-03-29 18:51:20		NO		IN FOCUS
169638876	https://volunteer.ala.org.au/validate/task/169638876	Valid		system	Tile_059-042-000_0-000.jpg		2021-03-29 17:52:44	2021-03-29 18:51:20		NO		IN FOCUS
169638879	https://volunteer.ala.org.au/validate/task/169638879	Valid		system	Tile_059-045-000_0-000.jpg		2021-03-29 18:52:23	2021-03-29 18:52:24		NO		IN FOCUS
169638879	https://volunteer.ala.org.au/validate/task/169638879	Valid		system	Tile_059-045-000_0-000.jpg			2021-03-29 18:52:24		NO		IN FOCUS
169638879	https://volunteer.ala.org.au/validate/task/169638879	Valid		system	Tile_059-045-000_0-000.jpg		2021-03-29 17:34:30	2021-03-29 18:52:24		NO		IN FOCUS
169638879	https://volunteer.ala.org.au/validate/task/169638879	Valid		system	Tile_059-045-000_0-000.jpg		2021-03-29 17:53:27	2021-03-29 18:52:24		NO		IN FOCUS
169638883	https://volunteer.ala.org.au/validate/task/169638883	Valid		system	Tile_059-049-000_0-000.jpg		2021-03-29 18:53:06	2021-03-29 18:54:19		NO		IN FOCUS
169638883	https://volunteer.ala.org.au/validate/task/169638883	Valid		system	Tile_059-049-000_0-000.jpg			2021-03-29 18:54:19		NO		IN FOCUS
169638883	https://volunteer.ala.org.au/validate/task/169638883	Valid		system	Tile_059-049-000_0-000.jpg		2021-03-29 18:54:19	2021-03-29 18:54:19		NO		IN FOCUS
169638883	https://volunteer.ala.org.au/validate/task/169638883	Valid		system	Tile_059-049-000_0-000.jpg		2021-03-29 17:35:36	2021-03-29 18:54:19		NO		IN FOCUS
169638884	https://volunteer.ala.org.au/validate/task/169638884	Valid		system	Tile_059-050-000_0-000.jpg			2021-03-29 18:54:31		NO		IN FOCUS
169638884	https://volunteer.ala.org.au/validate/task/169638884	Valid		system	Tile_059-050-000_0-000.jpg		2021-03-29 17:55:05	2021-03-29 18:54:31		NO		IN FOCUS
169638884	https://volunteer.ala.org.au/validate/task/169638884	Valid		system	Tile_059-050-000_0-000.jpg		2021-03-29 17:35:48	2021-03-29 18:54:31		NO		IN FOCUS
169638884	https://volunteer.ala.org.au/validate/task/169638884	Valid		system	Tile_059-050-000_0-000.jpg		2021-03-29 18:54:31	2021-03-29 18:54:31		NO		IN FOCUS
169638885	https://volunteer.ala.org.au/validate/task/169638885	Valid		system	Tile_059-051-000_0-000.jpg		2021-03-29 17:36:06	2021-03-29 18:54:42		NO		IN FOCUS
169638885	https://volunteer.ala.org.au/validate/task/169638885	Valid		system	Tile_059-051-000_0-000.jpg		2021-03-29 18:54:42	2021-03-29 18:54:42		NO		IN FOCUS
169638885	https://volunteer.ala.org.au/validate/task/169638885	Valid		system	Tile_059-051-000_0-000.jpg			2021-03-29 18:54:42		NO		IN FOCUS
169638885	https://volunteer.ala.org.au/validate/task/169638885	Valid		system	Tile_059-051-000_0-000.jpg		2021-03-29 17:55:25	2021-03-29 18:54:42		NO		IN FOCUS
169638895	https://volunteer.ala.org.au/validate/task/169638895	Valid		system	Tile_060-001-000_0-000.jpg		2021-03-29 17:59:35	2021-03-29 18:56:28		NO		IN FOCUS
169638895	https://volunteer.ala.org.au/validate/task/169638895	Valid		system	Tile_060-001-000_0-000.jpg		2021-03-29 17:39:38	2021-03-29 18:56:28		NO		IN FOCUS
169638895	https://volunteer.ala.org.au/validate/task/169638895	Valid		system	Tile_060-001-000_0-000.jpg		2021-03-29 18:56:28	2021-03-29 18:56:28		NO		IN FOCUS
169638895	https://volunteer.ala.org.au/validate/task/169638895	Valid		system	Tile_060-001-000_0-000.jpg			2021-03-29 18:56:28		NO		IN FOCUS
169638890	https://volunteer.ala.org.au/validate/task/169638890	Valid		system	Tile_059-056-000_0-000.jpg		2021-03-29 17:58:33	2021-03-29 19:50:01		NO		IN FOCUS
169638890	https://volunteer.ala.org.au/validate/task/169638890	Valid		system	Tile_059-056-000_0-000.jpg		2021-03-29 17:37:42	2021-03-29 19:50:01		NO		IN FOCUS
169638890	https://volunteer.ala.org.au/validate/task/169638890	Valid		system	Tile_059-056-000_0-000.jpg		2021-03-29 19:50:01	2021-03-29 19:50:01		NO		IN FOCUS
169638890	https://volunteer.ala.org.au/validate/task/169638890	Valid		system	Tile_059-056-000_0-000.jpg			2021-03-29 19:50:01		NO		IN FOCUS
169638891	https://volunteer.ala.org.au/validate/task/169638891	Valid		system	Tile_059-057-000_0-000.jpg		2021-03-29 19:50:14	2021-03-29 19:50:14		NO		IN FOCUS
169638891	https://volunteer.ala.org.au/validate/task/169638891	Valid		system	Tile_059-057-000_0-000.jpg		2021-03-29 17:58:59	2021-03-29 19:50:14		NO		IN FOCUS
169638891	https://volunteer.ala.org.au/validate/task/169638891	Valid		system	Tile_059-057-000_0-000.jpg		2021-03-29 17:37:58	2021-03-29 19:50:14		NO		IN FOCUS
169638891	https://volunteer.ala.org.au/validate/task/169638891	Valid		system	Tile_059-057-000_0-000.jpg			2021-03-29 19:50:14		NO		IN FOCUS
169638892	https://volunteer.ala.org.au/validate/task/169638892	Valid		system	Tile_059-058-000_0-000.jpg		2021-03-29 17:59:11	2021-03-29 19:50:29		NO		IN FOCUS
169638892	https://volunteer.ala.org.au/validate/task/169638892	Valid		system	Tile_059-058-000_0-000.jpg		2021-03-29 19:50:28	2021-03-29 19:50:29		NO		IN FOCUS
169638892	https://volunteer.ala.org.au/validate/task/169638892	Valid		system	Tile_059-058-000_0-000.jpg			2021-03-29 19:50:29		NO		IN FOCUS
169638892	https://volunteer.ala.org.au/validate/task/169638892	Valid		system	Tile_059-058-000_0-000.jpg		2021-03-29 17:38:10	2021-03-29 19:50:29		NO		IN FOCUS
169638902	https://volunteer.ala.org.au/validate/task/169638902	Valid		system	Tile_060-008-000_0-000.jpg		2021-03-29 17:43:22	2021-03-29 19:55:48		NO		IN FOCUS
169638902	https://volunteer.ala.org.au/validate/task/169638902	Valid		system	Tile_060-008-000_0-000.jpg			2021-03-29 19:55:48		NO		IN FOCUS
169638902	https://volunteer.ala.org.au/validate/task/169638902	Valid		system	Tile_060-008-000_0-000.jpg		2021-03-29 18:00:29	2021-03-29 19:55:48		NO		IN FOCUS
169638902	https://volunteer.ala.org.au/validate/task/169638902	Valid		system	Tile_060-008-000_0-000.jpg			2021-03-29 19:55:48		NO		IN FOCUS
169638902	https://volunteer.ala.org.au/validate/task/169638902	Valid		system	Tile_060-008-000_0-000.jpg		2021-03-29 19:55:47	2021-03-29 19:55:48		NO		IN FOCUS
169638903	https://volunteer.ala.org.au/validate/task/169638903	Valid		system	Tile_060-009-000_0-000.jpg		2021-03-29 19:56:01	2021-03-29 19:56:01		NO		IN FOCUS
169638903	https://volunteer.ala.org.au/validate/task/169638903	Valid		system	Tile_060-009-000_0-000.jpg			2021-03-29 19:56:01		NO		IN FOCUS
169638903	https://volunteer.ala.org.au/validate/task/169638903	Valid		system	Tile_060-009-000_0-000.jpg		2021-03-29 17:43:34	2021-03-29 19:56:01		NO		IN FOCUS
169638903	https://volunteer.ala.org.au/validate/task/169638903	Valid		system	Tile_060-009-000_0-000.jpg			2021-03-29 19:56:01		NO		IN FOCUS
169638903	https://volunteer.ala.org.au/validate/task/169638903	Valid		system	Tile_060-009-000_0-000.jpg		2021-03-29 18:00:38	2021-03-29 19:56:01		NO		IN FOCUS
169638911	https://volunteer.ala.org.au/validate/task/169638911	Valid		system	Tile_060-017-000_0-000.jpg			2021-03-29 19:57:04		NO		IN FOCUS
169638911	https://volunteer.ala.org.au/validate/task/169638911	Valid		system	Tile_060-017-000_0-000.jpg		2021-03-29 17:47:02	2021-03-29 19:57:04		NO		IN FOCUS
169638911	https://volunteer.ala.org.au/validate/task/169638911	Valid		system	Tile_060-017-000_0-000.jpg		2021-03-29 18:05:09	2021-03-29 19:57:04		NO		IN FOCUS
169638911	https://volunteer.ala.org.au/validate/task/169638911	Valid		system	Tile_060-017-000_0-000.jpg		2021-03-29 19:57:03	2021-03-29 19:57:04		NO		IN FOCUS
169638918	https://volunteer.ala.org.au/validate/task/169638918	Valid		system	Tile_060-024-000_0-000.jpg		2021-03-29 19:57:49	2021-03-29 19:57:50		NO		IN FOCUS
169638918	https://volunteer.ala.org.au/validate/task/169638918	Valid		system	Tile_060-024-000_0-000.jpg		2021-03-29 18:08:42	2021-03-29 19:57:50		NO		IN FOCUS
169638918	https://volunteer.ala.org.au/validate/task/169638918	Valid		system	Tile_060-024-000_0-000.jpg		2021-03-29 17:48:46	2021-03-29 19:57:50		NO		IN FOCUS
169638918	https://volunteer.ala.org.au/validate/task/169638918	Valid		system	Tile_060-024-000_0-000.jpg			2021-03-29 19:57:50		NO		IN FOCUS
169638919	https://volunteer.ala.org.au/validate/task/169638919	Valid		system	Tile_060-025-000_0-000.jpg		2021-03-29 19:58:13	2021-03-29 19:58:13		NO		IN FOCUS
169638919	https://volunteer.ala.org.au/validate/task/169638919	Valid		system	Tile_060-025-000_0-000.jpg		2021-03-29 18:08:50	2021-03-29 19:58:13		NO		IN FOCUS
169638919	https://volunteer.ala.org.au/validate/task/169638919	Valid		system	Tile_060-025-000_0-000.jpg			2021-03-29 19:58:13		NO		IN FOCUS
169638919	https://volunteer.ala.org.au/validate/task/169638919	Valid		system	Tile_060-025-000_0-000.jpg		2021-03-29 17:48:56	2021-03-29 19:58:13		NO		IN FOCUS
169638930	https://volunteer.ala.org.au/validate/task/169638930	Valid		system	Tile_060-036-000_0-000.jpg		2021-03-29 18:12:03	2021-03-29 20:01:18		NO		IN FOCUS
169638930	https://volunteer.ala.org.au/validate/task/169638930	Valid		system	Tile_060-036-000_0-000.jpg		2021-03-29 17:52:00	2021-03-29 20:01:18		NO		IN FOCUS
169638930	https://volunteer.ala.org.au/validate/task/169638930	Valid		system	Tile_060-036-000_0-000.jpg			2021-03-29 20:01:18		NO		IN FOCUS
169638930	https://volunteer.ala.org.au/validate/task/169638930	Valid		system	Tile_060-036-000_0-000.jpg		2021-03-29 20:01:18	2021-03-29 20:01:18		NO		IN FOCUS
169638949	https://volunteer.ala.org.au/validate/task/169638949	Valid		system	Tile_060-055-000_0-000.jpg		2021-03-29 18:18:03	2021-03-29 20:03:16		NO		IN FOCUS
169638949	https://volunteer.ala.org.au/validate/task/169638949	Valid		system	Tile_060-055-000_0-000.jpg		2021-03-29 20:03:16	2021-03-29 20:03:16		NO		IN FOCUS
169638949	https://volunteer.ala.org.au/validate/task/169638949	Valid		system	Tile_060-055-000_0-000.jpg			2021-03-29 20:03:16		NO		IN FOCUS
169638949	https://volunteer.ala.org.au/validate/task/169638949	Valid		system	Tile_060-055-000_0-000.jpg		2021-03-29 17:57:58	2021-03-29 20:03:16		NO		IN FOCUS
169638950	https://volunteer.ala.org.au/validate/task/169638950	Valid		system	Tile_060-056-000_0-000.jpg		2021-03-29 17:58:12	2021-03-29 20:03:28		NO		IN FOCUS
169638950	https://volunteer.ala.org.au/validate/task/169638950	Valid		system	Tile_060-056-000_0-000.jpg		2021-03-29 18:18:12	2021-03-29 20:03:28		NO		IN FOCUS
169638950	https://volunteer.ala.org.au/validate/task/169638950	Valid		system	Tile_060-056-000_0-000.jpg			2021-03-29 20:03:28		NO		IN FOCUS
169638950	https://volunteer.ala.org.au/validate/task/169638950	Valid		system	Tile_060-056-000_0-000.jpg		2021-03-29 20:03:28	2021-03-29 20:03:28		NO		IN FOCUS
169636961	https://volunteer.ala.org.au/validate/task/169636961	Valid		system	Tile_053-011-000_0-000.jpg		2021-03-29 20:05:36	2021-03-29 20:05:36		NO		IN FOCUS
169636961	https://volunteer.ala.org.au/validate/task/169636961	Valid		system	Tile_053-011-000_0-000.jpg		2021-03-29 14:40:46	2021-03-29 20:05:36		NO		IN FOCUS
169636961	https://volunteer.ala.org.au/validate/task/169636961	Valid		system	Tile_053-011-000_0-000.jpg			2021-03-29 20:05:36		NO		IN FOCUS
169636961	https://volunteer.ala.org.au/validate/task/169636961	Valid		system	Tile_053-011-000_0-000.jpg		2021-03-29 14:23:25	2021-03-29 20:05:36		NO		IN FOCUS
169638886	https://volunteer.ala.org.au/validate/task/169638886	Valid		system	Tile_059-052-000_0-000.jpg		2021-03-29 20:08:22	2021-03-29 20:08:22		NO		IN FOCUS
169638886	https://volunteer.ala.org.au/validate/task/169638886	Valid		system	Tile_059-052-000_0-000.jpg			2021-03-29 20:08:22		NO		IN FOCUS
169638886	https://volunteer.ala.org.au/validate/task/169638886	Valid		system	Tile_059-052-000_0-000.jpg		2021-03-29 18:54:57	2021-03-29 20:08:22		NO		IN FOCUS
169638886	https://volunteer.ala.org.au/validate/task/169638886	Valid		system	Tile_059-052-000_0-000.jpg		2021-03-29 17:36:22	2021-03-29 20:08:22		NO		IN FOCUS
169638889	https://volunteer.ala.org.au/validate/task/169638889	Valid		system	Tile_059-055-000_0-000.jpg		2021-03-29 17:37:23	2021-03-29 20:08:37		NO		IN FOCUS
169638889	https://volunteer.ala.org.au/validate/task/169638889	Valid		system	Tile_059-055-000_0-000.jpg			2021-03-29 20:08:37		NO		IN FOCUS
169638889	https://volunteer.ala.org.au/validate/task/169638889	Valid		system	Tile_059-055-000_0-000.jpg		2021-03-29 20:08:37	2021-03-29 20:08:37		NO		IN FOCUS
169638889	https://volunteer.ala.org.au/validate/task/169638889	Valid		system	Tile_059-055-000_0-000.jpg		2021-03-29 17:58:18	2021-03-29 20:08:37		NO		IN FOCUS
169638908	https://volunteer.ala.org.au/validate/task/169638908	Valid		system	Tile_060-014-000_0-000.jpg			2021-03-29 20:09:36	1	YES	EDGE	IN FOCUS		Nothofagus pollen
169638908	https://volunteer.ala.org.au/validate/task/169638908	Valid		system	Tile_060-014-000_0-000.jpg		2021-03-29 20:09:35	2021-03-29 20:09:36	1	YES	EDGE	IN FOCUS		Nothofagus pollen
169638908	https://volunteer.ala.org.au/validate/task/169638908	Valid		system	Tile_060-014-000_0-000.jpg		2021-03-29 18:03:54	2021-03-29 20:09:36	1	YES	EDGE	IN FOCUS		Nothofagus pollen
169638908	https://volunteer.ala.org.au/validate/task/169638908	Valid		system	Tile_060-014-000_0-000.jpg		2021-03-29 17:45:49	2021-03-29 20:09:36	1	YES	EDGE	IN FOCUS		Nothofagus pollen
169638945	https://volunteer.ala.org.au/validate/task/169638945	Valid		system	Tile_060-051-000_0-000.jpg		2021-03-29 17:56:46	2021-03-29 20:09:51		NO		IN FOCUS
169638945	https://volunteer.ala.org.au/validate/task/169638945	Valid		system	Tile_060-051-000_0-000.jpg			2021-03-29 20:09:51		NO		IN FOCUS
169638945	https://volunteer.ala.org.au/validate/task/169638945	Valid		system	Tile_060-051-000_0-000.jpg		2021-03-29 18:17:24	2021-03-29 20:09:51		NO		IN FOCUS
169638945	https://volunteer.ala.org.au/validate/task/169638945	Valid		system	Tile_060-051-000_0-000.jpg		2021-03-29 20:09:51	2021-03-29 20:09:51		NO		IN FOCUS
169638910	https://volunteer.ala.org.au/validate/task/169638910	Valid		system	Tile_060-016-000_0-000.jpg		2021-03-29 18:04:37	2021-03-29 20:13:23		NO		IN FOCUS
169638910	https://volunteer.ala.org.au/validate/task/169638910	Valid		system	Tile_060-016-000_0-000.jpg			2021-03-29 20:13:23		NO		IN FOCUS
169638910	https://volunteer.ala.org.au/validate/task/169638910	Valid		system	Tile_060-016-000_0-000.jpg		2021-03-29 18:30:44	2021-03-29 20:13:23		NO		IN FOCUS
169638910	https://volunteer.ala.org.au/validate/task/169638910	Valid		system	Tile_060-016-000_0-000.jpg		2021-03-29 20:13:22	2021-03-29 20:13:23		NO		IN FOCUS
169638912	https://volunteer.ala.org.au/validate/task/169638912	Valid		system	Tile_060-018-000_0-000.jpg		2021-03-29 20:13:36	2021-03-29 20:13:37		NO		IN FOCUS
169638912	https://volunteer.ala.org.au/validate/task/169638912	Valid		system	Tile_060-018-000_0-000.jpg			2021-03-29 20:13:37		NO		IN FOCUS
169638912	https://volunteer.ala.org.au/validate/task/169638912	Valid		system	Tile_060-018-000_0-000.jpg		2021-03-29 18:05:19	2021-03-29 20:13:37		NO		IN FOCUS
169638912	https://volunteer.ala.org.au/validate/task/169638912	Valid		system	Tile_060-018-000_0-000.jpg		2021-03-29 17:47:13	2021-03-29 20:13:37		NO		IN FOCUS
169638913	https://volunteer.ala.org.au/validate/task/169638913	Valid		system	Tile_060-019-000_0-000.jpg		2021-03-29 18:05:30	2021-03-29 20:13:51		NO		IN FOCUS
169638913	https://volunteer.ala.org.au/validate/task/169638913	Valid		system	Tile_060-019-000_0-000.jpg		2021-03-29 20:13:51	2021-03-29 20:13:51		NO		IN FOCUS
169638913	https://volunteer.ala.org.au/validate/task/169638913	Valid		system	Tile_060-019-000_0-000.jpg		2021-03-29 17:47:26	2021-03-29 20:13:51		NO		IN FOCUS
169638913	https://volunteer.ala.org.au/validate/task/169638913	Valid		system	Tile_060-019-000_0-000.jpg			2021-03-29 20:13:51		NO		IN FOCUS
169638914	https://volunteer.ala.org.au/validate/task/169638914	Valid		system	Tile_060-020-000_0-000.jpg			2021-03-29 20:14:10		NO		IN FOCUS
169638914	https://volunteer.ala.org.au/validate/task/169638914	Valid		system	Tile_060-020-000_0-000.jpg		2021-03-29 17:47:43	2021-03-29 20:14:10		NO		IN FOCUS
169638914	https://volunteer.ala.org.au/validate/task/169638914	Valid		system	Tile_060-020-000_0-000.jpg		2021-03-29 18:05:49	2021-03-29 20:14:10		NO		IN FOCUS
169638914	https://volunteer.ala.org.au/validate/task/169638914	Valid		system	Tile_060-020-000_0-000.jpg		2021-03-29 20:14:10	2021-03-29 20:14:10		NO		IN FOCUS
169638917	https://volunteer.ala.org.au/validate/task/169638917	Valid		system	Tile_060-023-000_0-000.jpg		2021-03-29 18:08:18	2021-03-29 20:14:57		NO		IN FOCUS
169638917	https://volunteer.ala.org.au/validate/task/169638917	Valid		system	Tile_060-023-000_0-000.jpg		2021-03-29 20:14:57	2021-03-29 20:14:57		NO		IN FOCUS
169638917	https://volunteer.ala.org.au/validate/task/169638917	Valid		system	Tile_060-023-000_0-000.jpg			2021-03-29 20:14:57		NO		IN FOCUS
169638917	https://volunteer.ala.org.au/validate/task/169638917	Valid		system	Tile_060-023-000_0-000.jpg		2021-03-29 17:48:35	2021-03-29 20:14:57		NO		IN FOCUS
169638921	https://volunteer.ala.org.au/validate/task/169638921	Valid		system	Tile_060-027-000_0-000.jpg			2021-03-29 20:15:32		NO		IN FOCUS
169638921	https://volunteer.ala.org.au/validate/task/169638921	Valid		system	Tile_060-027-000_0-000.jpg		2021-03-29 18:09:15	2021-03-29 20:15:32		NO		IN FOCUS
169638921	https://volunteer.ala.org.au/validate/task/169638921	Valid		system	Tile_060-027-000_0-000.jpg		2021-03-29 17:49:25	2021-03-29 20:15:32		NO		IN FOCUS
169638921	https://volunteer.ala.org.au/validate/task/169638921	Valid		system	Tile_060-027-000_0-000.jpg		2021-03-29 20:15:32	2021-03-29 20:15:32		NO		IN FOCUS
169638924	https://volunteer.ala.org.au/validate/task/169638924	Valid		system	Tile_060-030-000_0-000.jpg		2021-03-29 18:10:03	2021-03-29 20:16:23		NO		IN FOCUS
169638924	https://volunteer.ala.org.au/validate/task/169638924	Valid		system	Tile_060-030-000_0-000.jpg		2021-03-29 20:16:22	2021-03-29 20:16:23		NO		IN FOCUS
169638924	https://volunteer.ala.org.au/validate/task/169638924	Valid		system	Tile_060-030-000_0-000.jpg		2021-03-29 17:50:23	2021-03-29 20:16:23		NO		IN FOCUS
169638924	https://volunteer.ala.org.au/validate/task/169638924	Valid		system	Tile_060-030-000_0-000.jpg			2021-03-29 20:16:23		NO		IN FOCUS
169638925	https://volunteer.ala.org.au/validate/task/169638925	Valid		system	Tile_060-031-000_0-000.jpg		2021-03-29 18:10:14	2021-03-29 20:16:44		NO		IN FOCUS
169638925	https://volunteer.ala.org.au/validate/task/169638925	Valid		system	Tile_060-031-000_0-000.jpg		2021-03-29 20:16:44	2021-03-29 20:16:44		NO		IN FOCUS
169638925	https://volunteer.ala.org.au/validate/task/169638925	Valid		system	Tile_060-031-000_0-000.jpg			2021-03-29 20:16:44		NO		IN FOCUS
169638925	https://volunteer.ala.org.au/validate/task/169638925	Valid		system	Tile_060-031-000_0-000.jpg		2021-03-29 17:50:33	2021-03-29 20:16:44		NO		IN FOCUS
169638926	https://volunteer.ala.org.au/validate/task/169638926	Valid		system	Tile_060-032-000_0-000.jpg		2021-03-29 17:50:49	2021-03-29 20:16:59		NO		IN FOCUS
169638926	https://volunteer.ala.org.au/validate/task/169638926	Valid		system	Tile_060-032-000_0-000.jpg			2021-03-29 20:16:59		NO		IN FOCUS
169638926	https://volunteer.ala.org.au/validate/task/169638926	Valid		system	Tile_060-032-000_0-000.jpg		2021-03-29 20:16:59	2021-03-29 20:16:59		NO		IN FOCUS
[truncated: 533 more rows]
