# Supplementary material for: Inferring the age and environmental characteristics of fossil sites using citizen science
Source: PLoS One. 2023 Apr 17;18(4):e0284388. doi: 10.1371/journal.pone.0284388 (PMC10109468; doi:10.1371/journal.pone.0284388)
Supplement: S1 Data — (ZIP) [file pone.0284388.s004.zip › S1_Data Expedition data-all-raw/Exp16-Raw Project-174816825-DwC.xlsx]

## Sheet: All transcribed
taskID	taskURL	validationStatus		validatorID	externalIdentifier		dateTranscribed	dateValidated	individualCount	occurrenceID	occurrenceRemarks	occurrenceStatus		vernacularName
175446534	https://volunteer.ala.org.au/validate/task/175446534	Valid		system	Tile_051-002-000_0-000.jpg		2021-04-29 16:47:55	2021-04-29 17:26:46		NO		IN FOCUS
175446534	https://volunteer.ala.org.au/validate/task/175446534	Valid		system	Tile_051-002-000_0-000.jpg		2021-04-29 17:22:01	2021-04-29 17:26:46		NO		IN FOCUS
175446534	https://volunteer.ala.org.au/validate/task/175446534	Valid		system	Tile_051-002-000_0-000.jpg			2021-04-29 17:26:46		NO		IN FOCUS
175446534	https://volunteer.ala.org.au/validate/task/175446534	Valid		system	Tile_051-002-000_0-000.jpg		2021-04-29 17:26:45	2021-04-29 17:26:46		NO		IN FOCUS
175446539	https://volunteer.ala.org.au/validate/task/175446539	Valid		system	Tile_051-007-000_0-000.jpg		2021-04-29 17:23:40	2021-04-29 17:29:30		NO		IN FOCUS
175446539	https://volunteer.ala.org.au/validate/task/175446539	Valid		system	Tile_051-007-000_0-000.jpg		2021-04-29 16:49:04	2021-04-29 17:29:30		NO		IN FOCUS
175446539	https://volunteer.ala.org.au/validate/task/175446539	Valid		system	Tile_051-007-000_0-000.jpg			2021-04-29 17:29:30		NO		IN FOCUS
175446539	https://volunteer.ala.org.au/validate/task/175446539	Valid		system	Tile_051-007-000_0-000.jpg		2021-04-29 17:29:30	2021-04-29 17:29:30		NO		IN FOCUS
175446540	https://volunteer.ala.org.au/validate/task/175446540	Valid		system	Tile_051-008-000_0-000.jpg		2021-04-29 17:29:44	2021-04-29 17:29:45		NO		IN FOCUS
175446540	https://volunteer.ala.org.au/validate/task/175446540	Valid		system	Tile_051-008-000_0-000.jpg			2021-04-29 17:29:45		NO		IN FOCUS
175446540	https://volunteer.ala.org.au/validate/task/175446540	Valid		system	Tile_051-008-000_0-000.jpg		2021-04-29 16:49:19	2021-04-29 17:29:45		NO		IN FOCUS
175446540	https://volunteer.ala.org.au/validate/task/175446540	Valid		system	Tile_051-008-000_0-000.jpg		2021-04-29 17:23:50	2021-04-29 17:29:45		NO		IN FOCUS
175446536	https://volunteer.ala.org.au/validate/task/175446536	Valid		system	Tile_051-004-000_0-000.jpg		2021-04-29 17:35:06	2021-04-29 17:35:06		NO		IN FOCUS
175446536	https://volunteer.ala.org.au/validate/task/175446536	Valid		system	Tile_051-004-000_0-000.jpg			2021-04-29 17:35:06		NO		IN FOCUS
175446536	https://volunteer.ala.org.au/validate/task/175446536	Valid		system	Tile_051-004-000_0-000.jpg		2021-04-29 17:27:23	2021-04-29 17:35:06		NO		IN FOCUS
175446536	https://volunteer.ala.org.au/validate/task/175446536	Valid		system	Tile_051-004-000_0-000.jpg		2021-04-29 17:22:47	2021-04-29 17:35:06		NO		IN FOCUS
175446537	https://volunteer.ala.org.au/validate/task/175446537	Valid		system	Tile_051-005-000_0-000.jpg			2021-04-29 17:35:16		NO		IN FOCUS
175446537	https://volunteer.ala.org.au/validate/task/175446537	Valid		system	Tile_051-005-000_0-000.jpg		2021-04-29 17:23:10	2021-04-29 17:35:16		NO		IN FOCUS
175446537	https://volunteer.ala.org.au/validate/task/175446537	Valid		system	Tile_051-005-000_0-000.jpg		2021-04-29 17:29:02	2021-04-29 17:35:16		NO		IN FOCUS
175446537	https://volunteer.ala.org.au/validate/task/175446537	Valid		system	Tile_051-005-000_0-000.jpg		2021-04-29 17:35:16	2021-04-29 17:35:16		NO		IN FOCUS
175446543	https://volunteer.ala.org.au/validate/task/175446543	Valid		system	Tile_051-011-000_0-000.jpg			2021-04-29 17:35:52		NO		IN FOCUS
175446543	https://volunteer.ala.org.au/validate/task/175446543	Valid		system	Tile_051-011-000_0-000.jpg		2021-04-29 16:49:50	2021-04-29 17:35:52		NO		IN FOCUS
175446543	https://volunteer.ala.org.au/validate/task/175446543	Valid		system	Tile_051-011-000_0-000.jpg		2021-04-29 17:30:39	2021-04-29 17:35:52		NO		IN FOCUS
175446543	https://volunteer.ala.org.au/validate/task/175446543	Valid		system	Tile_051-011-000_0-000.jpg		2021-04-29 17:35:52	2021-04-29 17:35:52		NO		IN FOCUS
175446546	https://volunteer.ala.org.au/validate/task/175446546	Valid		system	Tile_051-014-000_0-000.jpg		2021-04-29 17:36:22	2021-04-29 17:36:23		NO		IN FOCUS
175446546	https://volunteer.ala.org.au/validate/task/175446546	Valid		system	Tile_051-014-000_0-000.jpg			2021-04-29 17:36:23		NO		IN FOCUS
175446546	https://volunteer.ala.org.au/validate/task/175446546	Valid		system	Tile_051-014-000_0-000.jpg		2021-04-29 17:32:21	2021-04-29 17:36:23		NO		IN FOCUS
175446546	https://volunteer.ala.org.au/validate/task/175446546	Valid		system	Tile_051-014-000_0-000.jpg		2021-04-29 16:50:35	2021-04-29 17:36:23		NO		IN FOCUS
175446549	https://volunteer.ala.org.au/validate/task/175446549	Valid		system	Tile_051-017-000_0-000.jpg		2021-04-29 16:51:12	2021-04-29 17:36:57		NO		IN FOCUS
175446549	https://volunteer.ala.org.au/validate/task/175446549	Valid		system	Tile_051-017-000_0-000.jpg		2021-04-29 17:36:56	2021-04-29 17:36:57		NO		IN FOCUS
175446549	https://volunteer.ala.org.au/validate/task/175446549	Valid		system	Tile_051-017-000_0-000.jpg		2021-04-29 17:33:23	2021-04-29 17:36:57		NO		IN FOCUS
175446549	https://volunteer.ala.org.au/validate/task/175446549	Valid		system	Tile_051-017-000_0-000.jpg			2021-04-29 17:36:57		NO		IN FOCUS
175446541	https://volunteer.ala.org.au/validate/task/175446541	Valid		system	Tile_051-009-000_0-000.jpg			2021-04-29 18:53:47		NO		IN FOCUS
175446541	https://volunteer.ala.org.au/validate/task/175446541	Valid		system	Tile_051-009-000_0-000.jpg		2021-04-29 18:53:47	2021-04-29 18:53:47		NO		IN FOCUS
175446541	https://volunteer.ala.org.au/validate/task/175446541	Valid		system	Tile_051-009-000_0-000.jpg		2021-04-29 17:35:31	2021-04-29 18:53:47		NO		IN FOCUS
175446541	https://volunteer.ala.org.au/validate/task/175446541	Valid		system	Tile_051-009-000_0-000.jpg		2021-04-29 17:30:00	2021-04-29 18:53:47		NO		IN FOCUS
175446542	https://volunteer.ala.org.au/validate/task/175446542	Valid		system	Tile_051-010-000_0-000.jpg		2021-04-29 17:35:42	2021-04-29 18:54:32		NO		IN FOCUS
175446542	https://volunteer.ala.org.au/validate/task/175446542	Valid		system	Tile_051-010-000_0-000.jpg			2021-04-29 18:54:32		NO		IN FOCUS
175446542	https://volunteer.ala.org.au/validate/task/175446542	Valid		system	Tile_051-010-000_0-000.jpg		2021-04-29 17:30:22	2021-04-29 18:54:32		NO		IN FOCUS
175446542	https://volunteer.ala.org.au/validate/task/175446542	Valid		system	Tile_051-010-000_0-000.jpg		2021-04-29 18:54:31	2021-04-29 18:54:32		NO		IN FOCUS
175446547	https://volunteer.ala.org.au/validate/task/175446547	Valid		system	Tile_051-015-000_0-000.jpg		2021-04-29 17:32:35	2021-04-30 00:44:49		NO		IN FOCUS
175446547	https://volunteer.ala.org.au/validate/task/175446547	Valid		system	Tile_051-015-000_0-000.jpg		2021-04-30 00:44:49	2021-04-30 00:44:49		NO		IN FOCUS
175446547	https://volunteer.ala.org.au/validate/task/175446547	Valid		system	Tile_051-015-000_0-000.jpg			2021-04-30 00:44:49		NO		IN FOCUS
175446547	https://volunteer.ala.org.au/validate/task/175446547	Valid		system	Tile_051-015-000_0-000.jpg		2021-04-29 17:36:34	2021-04-30 00:44:49		NO		IN FOCUS
175446556	https://volunteer.ala.org.au/validate/task/175446556	Valid		system	Tile_051-024-000_0-000.jpg		2021-04-29 17:37:04	2021-04-30 06:50:56		NO		IN FOCUS
175446556	https://volunteer.ala.org.au/validate/task/175446556	Valid		system	Tile_051-024-000_0-000.jpg		2021-04-30 06:50:56	2021-04-30 06:50:56		NO		IN FOCUS
175446556	https://volunteer.ala.org.au/validate/task/175446556	Valid		system	Tile_051-024-000_0-000.jpg			2021-04-30 06:50:56		NO		IN FOCUS
175446556	https://volunteer.ala.org.au/validate/task/175446556	Valid		system	Tile_051-024-000_0-000.jpg		2021-04-29 17:38:02	2021-04-30 06:50:56		NO		IN FOCUS
175446559	https://volunteer.ala.org.au/validate/task/175446559	Valid		system	Tile_051-027-000_0-000.jpg		2021-04-30 06:57:46	2021-04-30 06:57:46		NO		IN FOCUS
175446559	https://volunteer.ala.org.au/validate/task/175446559	Valid		system	Tile_051-027-000_0-000.jpg		2021-04-29 16:54:46	2021-04-30 06:57:46		NO		IN FOCUS
175446559	https://volunteer.ala.org.au/validate/task/175446559	Valid		system	Tile_051-027-000_0-000.jpg		2021-04-29 17:38:31	2021-04-30 06:57:46		NO		IN FOCUS
175446559	https://volunteer.ala.org.au/validate/task/175446559	Valid		system	Tile_051-027-000_0-000.jpg			2021-04-30 06:57:46		NO		IN FOCUS
175446563	https://volunteer.ala.org.au/validate/task/175446563	Valid		system	Tile_051-031-000_0-000.jpg		2021-04-30 07:00:32	2021-04-30 07:00:32		NO		IN FOCUS
175446563	https://volunteer.ala.org.au/validate/task/175446563	Valid		system	Tile_051-031-000_0-000.jpg			2021-04-30 07:00:32		NO		IN FOCUS
175446563	https://volunteer.ala.org.au/validate/task/175446563	Valid		system	Tile_051-031-000_0-000.jpg		2021-04-29 17:39:11	2021-04-30 07:00:32		NO		IN FOCUS
175446563	https://volunteer.ala.org.au/validate/task/175446563	Valid		system	Tile_051-031-000_0-000.jpg		2021-04-29 16:55:33	2021-04-30 07:00:32		NO		IN FOCUS
175446566	https://volunteer.ala.org.au/validate/task/175446566	Valid		system	Tile_051-034-000_0-000.jpg		2021-04-29 17:39:32	2021-04-30 07:01:14		NO		IN FOCUS
175446566	https://volunteer.ala.org.au/validate/task/175446566	Valid		system	Tile_051-034-000_0-000.jpg		2021-04-30 07:01:13	2021-04-30 07:01:14		NO		IN FOCUS
175446566	https://volunteer.ala.org.au/validate/task/175446566	Valid		system	Tile_051-034-000_0-000.jpg			2021-04-30 07:01:14		NO		IN FOCUS
175446566	https://volunteer.ala.org.au/validate/task/175446566	Valid		system	Tile_051-034-000_0-000.jpg		2021-04-29 16:56:06	2021-04-30 07:01:14		NO		IN FOCUS
175446593	https://volunteer.ala.org.au/validate/task/175446593	Valid		system	Tile_052-001-000_0-000.jpg		2021-04-29 18:59:03	2021-04-30 07:23:57		NO		IN FOCUS
175446593	https://volunteer.ala.org.au/validate/task/175446593	Valid		system	Tile_052-001-000_0-000.jpg		2021-04-30 07:23:57	2021-04-30 07:23:57		NO		IN FOCUS
175446593	https://volunteer.ala.org.au/validate/task/175446593	Valid		system	Tile_052-001-000_0-000.jpg			2021-04-30 07:23:57		NO		IN FOCUS
175446593	https://volunteer.ala.org.au/validate/task/175446593	Valid		system	Tile_052-001-000_0-000.jpg		2021-04-29 17:45:34	2021-04-30 07:23:57		NO		IN FOCUS
175446613	https://volunteer.ala.org.au/validate/task/175446613	Valid		system	Tile_052-021-000_0-000.jpg			2021-04-30 07:34:03		NO		IN FOCUS
175446613	https://volunteer.ala.org.au/validate/task/175446613	Valid		system	Tile_052-021-000_0-000.jpg		2021-04-30 07:34:02	2021-04-30 07:34:03		NO		IN FOCUS
175446613	https://volunteer.ala.org.au/validate/task/175446613	Valid		system	Tile_052-021-000_0-000.jpg		2021-04-29 19:17:22	2021-04-30 07:34:03		NO		IN FOCUS
175446613	https://volunteer.ala.org.au/validate/task/175446613	Valid		system	Tile_052-021-000_0-000.jpg		2021-04-29 17:50:55	2021-04-30 07:34:03		NO		IN FOCUS
175446619	https://volunteer.ala.org.au/validate/task/175446619	Valid		system	Tile_052-027-000_0-000.jpg		2021-04-29 19:19:52	2021-04-30 08:50:56		NO		IN FOCUS
175446619	https://volunteer.ala.org.au/validate/task/175446619	Valid		system	Tile_052-027-000_0-000.jpg		2021-04-30 07:37:08	2021-04-30 08:50:56		NO		IN FOCUS
175446619	https://volunteer.ala.org.au/validate/task/175446619	Valid		system	Tile_052-027-000_0-000.jpg			2021-04-30 08:50:56		NO		IN FOCUS
175446619	https://volunteer.ala.org.au/validate/task/175446619	Valid		system	Tile_052-027-000_0-000.jpg		2021-04-30 08:50:56	2021-04-30 08:50:56		NO		IN FOCUS
175446635	https://volunteer.ala.org.au/validate/task/175446635	Valid		system	Tile_052-043-000_0-000.jpg		2021-04-29 19:23:10	2021-04-30 08:54:44		NO		IN FOCUS
175446635	https://volunteer.ala.org.au/validate/task/175446635	Valid		system	Tile_052-043-000_0-000.jpg		2021-04-30 08:54:44	2021-04-30 08:54:44		NO		IN FOCUS
175446635	https://volunteer.ala.org.au/validate/task/175446635	Valid		system	Tile_052-043-000_0-000.jpg		2021-04-30 07:47:37	2021-04-30 08:54:44		NO		IN FOCUS
175446635	https://volunteer.ala.org.au/validate/task/175446635	Valid		system	Tile_052-043-000_0-000.jpg			2021-04-30 08:54:44		NO		IN FOCUS
175446636	https://volunteer.ala.org.au/validate/task/175446636	Valid		system	Tile_052-044-000_0-000.jpg			2021-04-30 08:54:53		NO		IN FOCUS
175446636	https://volunteer.ala.org.au/validate/task/175446636	Valid		system	Tile_052-044-000_0-000.jpg		2021-04-30 08:54:53	2021-04-30 08:54:53		NO		IN FOCUS
175446636	https://volunteer.ala.org.au/validate/task/175446636	Valid		system	Tile_052-044-000_0-000.jpg		2021-04-29 19:24:01	2021-04-30 08:54:53		NO		IN FOCUS
175446636	https://volunteer.ala.org.au/validate/task/175446636	Valid		system	Tile_052-044-000_0-000.jpg		2021-04-30 07:50:08	2021-04-30 08:54:53		NO		IN FOCUS
175446642	https://volunteer.ala.org.au/validate/task/175446642	Valid		system	Tile_052-050-000_0-000.jpg		2021-04-30 08:55:47	2021-04-30 08:55:48		NO		IN FOCUS
175446642	https://volunteer.ala.org.au/validate/task/175446642	Valid		system	Tile_052-050-000_0-000.jpg			2021-04-30 08:55:48		NO		IN FOCUS
175446642	https://volunteer.ala.org.au/validate/task/175446642	Valid		system	Tile_052-050-000_0-000.jpg		2021-04-30 07:53:35	2021-04-30 08:55:48		NO		IN FOCUS
175446642	https://volunteer.ala.org.au/validate/task/175446642	Valid		system	Tile_052-050-000_0-000.jpg		2021-04-29 19:26:12	2021-04-30 08:55:48		NO		IN FOCUS
175446658	https://volunteer.ala.org.au/validate/task/175446658	Valid		system	Tile_053-006-000_0-000.jpg		2021-04-30 08:59:15	2021-04-30 08:59:16		NO		IN FOCUS
175446658	https://volunteer.ala.org.au/validate/task/175446658	Valid		system	Tile_053-006-000_0-000.jpg		2021-04-30 08:00:14	2021-04-30 08:59:16		NO		IN FOCUS
175446658	https://volunteer.ala.org.au/validate/task/175446658	Valid		system	Tile_053-006-000_0-000.jpg			2021-04-30 08:59:16		NO		IN FOCUS
175446658	https://volunteer.ala.org.au/validate/task/175446658	Valid		system	Tile_053-006-000_0-000.jpg		2021-04-29 19:32:07	2021-04-30 08:59:16		NO		IN FOCUS
175446674	https://volunteer.ala.org.au/validate/task/175446674	Valid		system	Tile_053-022-000_0-000.jpg		2021-04-30 08:10:05	2021-04-30 09:03:09	1	YES	MIDDLE	IN FOCUS		Nothofagus pollen
175446674	https://volunteer.ala.org.au/validate/task/175446674	Valid		system	Tile_053-022-000_0-000.jpg			2021-04-30 09:03:09	1	YES	MIDDLE	IN FOCUS		Nothofagus pollen
175446674	https://volunteer.ala.org.au/validate/task/175446674	Valid		system	Tile_053-022-000_0-000.jpg		2021-04-30 09:03:09	2021-04-30 09:03:09	1	YES	MIDDLE	IN FOCUS		Nothofagus pollen
175446674	https://volunteer.ala.org.au/validate/task/175446674	Valid		system	Tile_053-022-000_0-000.jpg		2021-04-29 19:41:46	2021-04-30 09:03:09	1	YES	MIDDLE	IN FOCUS		Nothofagus pollen
175446680	https://volunteer.ala.org.au/validate/task/175446680	Valid		system	Tile_053-028-000_0-000.jpg		2021-04-30 08:27:09	2021-04-30 09:04:22		NO		IN FOCUS
175446680	https://volunteer.ala.org.au/validate/task/175446680	Valid		system	Tile_053-028-000_0-000.jpg		2021-04-29 19:45:12	2021-04-30 09:04:22		NO		IN FOCUS
175446680	https://volunteer.ala.org.au/validate/task/175446680	Valid		system	Tile_053-028-000_0-000.jpg		2021-04-30 09:04:22	2021-04-30 09:04:22		NO		IN FOCUS
175446680	https://volunteer.ala.org.au/validate/task/175446680	Valid		system	Tile_053-028-000_0-000.jpg			2021-04-30 09:04:22		NO		IN FOCUS
175446685	https://volunteer.ala.org.au/validate/task/175446685	Valid		system	Tile_053-033-000_0-000.jpg		2021-04-30 08:31:10	2021-04-30 09:05:09		NO		IN FOCUS
175446685	https://volunteer.ala.org.au/validate/task/175446685	Valid		system	Tile_053-033-000_0-000.jpg		2021-04-29 19:51:23	2021-04-30 09:05:09		NO		IN FOCUS
175446685	https://volunteer.ala.org.au/validate/task/175446685	Valid		system	Tile_053-033-000_0-000.jpg			2021-04-30 09:05:09		NO		IN FOCUS
175446685	https://volunteer.ala.org.au/validate/task/175446685	Valid		system	Tile_053-033-000_0-000.jpg		2021-04-30 09:05:09	2021-04-30 09:05:09		NO		IN FOCUS
175446695	https://volunteer.ala.org.au/validate/task/175446695	Valid		system	Tile_053-043-000_0-000.jpg			2021-04-30 09:35:36		NO		IN FOCUS
175446695	https://volunteer.ala.org.au/validate/task/175446695	Valid		system	Tile_053-043-000_0-000.jpg		2021-04-30 09:35:36	2021-04-30 09:35:36		NO		IN FOCUS
175446695	https://volunteer.ala.org.au/validate/task/175446695	Valid		system	Tile_053-043-000_0-000.jpg		2021-04-30 08:44:54	2021-04-30 09:35:36		NO		IN FOCUS
175446695	https://volunteer.ala.org.au/validate/task/175446695	Valid		system	Tile_053-043-000_0-000.jpg		2021-04-29 19:57:35	2021-04-30 09:35:36		NO		IN FOCUS
175446703	https://volunteer.ala.org.au/validate/task/175446703	Valid		system	Tile_053-051-000_0-000.jpg		2021-04-29 20:00:32	2021-04-30 09:36:48		NO		IN FOCUS
175446703	https://volunteer.ala.org.au/validate/task/175446703	Valid		system	Tile_053-051-000_0-000.jpg		2021-04-30 08:49:51	2021-04-30 09:36:48		NO		IN FOCUS
175446703	https://volunteer.ala.org.au/validate/task/175446703	Valid		system	Tile_053-051-000_0-000.jpg			2021-04-30 09:36:48		NO		IN FOCUS
175446703	https://volunteer.ala.org.au/validate/task/175446703	Valid		system	Tile_053-051-000_0-000.jpg		2021-04-30 09:36:48	2021-04-30 09:36:48		NO		IN FOCUS
175446704	https://volunteer.ala.org.au/validate/task/175446704	Valid		system	Tile_053-052-000_0-000.jpg		2021-04-30 09:36:58	2021-04-30 09:36:58		NO		IN FOCUS
175446704	https://volunteer.ala.org.au/validate/task/175446704	Valid		system	Tile_053-052-000_0-000.jpg			2021-04-30 09:36:58		NO		IN FOCUS
175446704	https://volunteer.ala.org.au/validate/task/175446704	Valid		system	Tile_053-052-000_0-000.jpg		2021-04-30 08:50:29	2021-04-30 09:36:58		NO		IN FOCUS
175446704	https://volunteer.ala.org.au/validate/task/175446704	Valid		system	Tile_053-052-000_0-000.jpg		2021-04-29 20:00:43	2021-04-30 09:36:58		NO		IN FOCUS
175446716	https://volunteer.ala.org.au/validate/task/175446716	Valid		system	Tile_054-004-000_0-000.jpg		2021-04-30 09:39:03	2021-04-30 09:39:04		NO		IN FOCUS
175446716	https://volunteer.ala.org.au/validate/task/175446716	Valid		system	Tile_054-004-000_0-000.jpg			2021-04-30 09:39:04		NO		IN FOCUS
175446716	https://volunteer.ala.org.au/validate/task/175446716	Valid		system	Tile_054-004-000_0-000.jpg		2021-04-30 09:01:46	2021-04-30 09:39:04		NO		IN FOCUS
175446716	https://volunteer.ala.org.au/validate/task/175446716	Valid		system	Tile_054-004-000_0-000.jpg		2021-04-29 20:03:31	2021-04-30 09:39:04		NO		IN FOCUS
175446560	https://volunteer.ala.org.au/validate/task/175446560	Valid		system	Tile_051-028-000_0-000.jpg		2021-04-30 06:58:06	2021-04-30 09:56:41		NO		IN FOCUS
175446560	https://volunteer.ala.org.au/validate/task/175446560	Valid		system	Tile_051-028-000_0-000.jpg		2021-04-29 17:38:40	2021-04-30 09:56:41		NO		IN FOCUS
175446560	https://volunteer.ala.org.au/validate/task/175446560	Valid		system	Tile_051-028-000_0-000.jpg			2021-04-30 09:56:41		NO		IN FOCUS
175446560	https://volunteer.ala.org.au/validate/task/175446560	Valid		system	Tile_051-028-000_0-000.jpg		2021-04-30 09:56:40	2021-04-30 09:56:41		NO		IN FOCUS
175446561	https://volunteer.ala.org.au/validate/task/175446561	Valid		system	Tile_051-029-000_0-000.jpg		2021-04-30 09:57:04	2021-04-30 09:57:04		NO		IN FOCUS
175446561	https://volunteer.ala.org.au/validate/task/175446561	Valid		system	Tile_051-029-000_0-000.jpg		2021-04-30 06:58:38	2021-04-30 09:57:04		NO		IN FOCUS
175446561	https://volunteer.ala.org.au/validate/task/175446561	Valid		system	Tile_051-029-000_0-000.jpg		2021-04-29 17:38:49	2021-04-30 09:57:04		NO		IN FOCUS
175446561	https://volunteer.ala.org.au/validate/task/175446561	Valid		system	Tile_051-029-000_0-000.jpg			2021-04-30 09:57:04		NO		IN FOCUS
175446576	https://volunteer.ala.org.au/validate/task/175446576	Valid		system	Tile_051-044-000_0-000.jpg		2021-04-29 17:41:12	2021-04-30 14:38:18		NO		IN FOCUS
175446576	https://volunteer.ala.org.au/validate/task/175446576	Valid		system	Tile_051-044-000_0-000.jpg		2021-04-30 07:06:35	2021-04-30 14:38:18		NO		IN FOCUS
175446576	https://volunteer.ala.org.au/validate/task/175446576	Valid		system	Tile_051-044-000_0-000.jpg			2021-04-30 14:38:18		NO		IN FOCUS
175446576	https://volunteer.ala.org.au/validate/task/175446576	Valid		system	Tile_051-044-000_0-000.jpg		2021-04-30 14:38:17	2021-04-30 14:38:18		NO		IN FOCUS
175446577	https://volunteer.ala.org.au/validate/task/175446577	Valid		system	Tile_051-045-000_0-000.jpg			2021-04-30 14:38:36		NO		IN FOCUS
175446577	https://volunteer.ala.org.au/validate/task/175446577	Valid		system	Tile_051-045-000_0-000.jpg		2021-04-30 07:07:05	2021-04-30 14:38:36		NO		IN FOCUS
175446577	https://volunteer.ala.org.au/validate/task/175446577	Valid		system	Tile_051-045-000_0-000.jpg		2021-04-30 14:38:35	2021-04-30 14:38:36		NO		IN FOCUS
175446577	https://volunteer.ala.org.au/validate/task/175446577	Valid		system	Tile_051-045-000_0-000.jpg		2021-04-29 17:41:25	2021-04-30 14:38:36		NO		IN FOCUS
175446578	https://volunteer.ala.org.au/validate/task/175446578	Valid		system	Tile_051-046-000_0-000.jpg		2021-04-29 17:41:35	2021-04-30 14:39:04		NO		IN FOCUS
175446578	https://volunteer.ala.org.au/validate/task/175446578	Valid		system	Tile_051-046-000_0-000.jpg			2021-04-30 14:39:04		NO		IN FOCUS
175446578	https://volunteer.ala.org.au/validate/task/175446578	Valid		system	Tile_051-046-000_0-000.jpg		2021-04-30 07:07:43	2021-04-30 14:39:04		NO		IN FOCUS
175446578	https://volunteer.ala.org.au/validate/task/175446578	Valid		system	Tile_051-046-000_0-000.jpg		2021-04-30 14:39:03	2021-04-30 14:39:04		NO		IN FOCUS
175446581	https://volunteer.ala.org.au/validate/task/175446581	Valid		system	Tile_051-049-000_0-000.jpg			2021-04-30 17:25:02		NO		IN FOCUS
175446581	https://volunteer.ala.org.au/validate/task/175446581	Valid		system	Tile_051-049-000_0-000.jpg		2021-04-29 17:41:58	2021-04-30 17:25:02		NO		IN FOCUS
175446581	https://volunteer.ala.org.au/validate/task/175446581	Valid		system	Tile_051-049-000_0-000.jpg		2021-04-30 17:25:02	2021-04-30 17:25:02		NO		IN FOCUS
175446581	https://volunteer.ala.org.au/validate/task/175446581	Valid		system	Tile_051-049-000_0-000.jpg		2021-04-30 07:09:17	2021-04-30 17:25:02		NO		IN FOCUS
175446582	https://volunteer.ala.org.au/validate/task/175446582	Valid		system	Tile_051-050-000_0-000.jpg		2021-04-30 07:09:40	2021-04-30 17:25:11		NO		IN FOCUS
175446582	https://volunteer.ala.org.au/validate/task/175446582	Valid		system	Tile_051-050-000_0-000.jpg		2021-04-29 17:43:15	2021-04-30 17:25:11		NO		IN FOCUS
175446582	https://volunteer.ala.org.au/validate/task/175446582	Valid		system	Tile_051-050-000_0-000.jpg		2021-04-30 17:25:11	2021-04-30 17:25:11		NO		IN FOCUS
175446582	https://volunteer.ala.org.au/validate/task/175446582	Valid		system	Tile_051-050-000_0-000.jpg			2021-04-30 17:25:11		NO		IN FOCUS
175446583	https://volunteer.ala.org.au/validate/task/175446583	Valid		system	Tile_051-051-000_0-000.jpg		2021-04-29 17:43:26	2021-04-30 17:25:21		NO		IN FOCUS
175446583	https://volunteer.ala.org.au/validate/task/175446583	Valid		system	Tile_051-051-000_0-000.jpg		2021-04-30 07:10:01	2021-04-30 17:25:21		NO		IN FOCUS
175446583	https://volunteer.ala.org.au/validate/task/175446583	Valid		system	Tile_051-051-000_0-000.jpg		2021-04-30 17:25:21	2021-04-30 17:25:21		NO		IN FOCUS
175446583	https://volunteer.ala.org.au/validate/task/175446583	Valid		system	Tile_051-051-000_0-000.jpg			2021-04-30 17:25:21		NO		IN FOCUS
175446584	https://volunteer.ala.org.au/validate/task/175446584	Valid		system	Tile_051-052-000_0-000.jpg		2021-04-29 17:43:38	2021-04-30 17:25:32		NO		IN FOCUS
175446584	https://volunteer.ala.org.au/validate/task/175446584	Valid		system	Tile_051-052-000_0-000.jpg		2021-04-30 17:25:32	2021-04-30 17:25:32		NO		IN FOCUS
175446584	https://volunteer.ala.org.au/validate/task/175446584	Valid		system	Tile_051-052-000_0-000.jpg			2021-04-30 17:25:32		NO		IN FOCUS
175446584	https://volunteer.ala.org.au/validate/task/175446584	Valid		system	Tile_051-052-000_0-000.jpg		2021-04-30 07:10:24	2021-04-30 17:25:32		NO		IN FOCUS
175446585	https://volunteer.ala.org.au/validate/task/175446585	Valid		system	Tile_051-053-000_0-000.jpg		2021-04-30 07:11:04	2021-04-30 17:25:41		NO		IN FOCUS
175446585	https://volunteer.ala.org.au/validate/task/175446585	Valid		system	Tile_051-053-000_0-000.jpg			2021-04-30 17:25:41		NO		IN FOCUS
175446585	https://volunteer.ala.org.au/validate/task/175446585	Valid		system	Tile_051-053-000_0-000.jpg		2021-04-30 17:25:41	2021-04-30 17:25:41		NO		IN FOCUS
175446585	https://volunteer.ala.org.au/validate/task/175446585	Valid		system	Tile_051-053-000_0-000.jpg		2021-04-29 17:43:47	2021-04-30 17:25:41		NO		IN FOCUS
175446586	https://volunteer.ala.org.au/validate/task/175446586	Valid		system	Tile_051-054-000_0-000.jpg		2021-04-30 17:25:50	2021-04-30 17:25:50		NO		IN FOCUS
175446586	https://volunteer.ala.org.au/validate/task/175446586	Valid		system	Tile_051-054-000_0-000.jpg			2021-04-30 17:25:50		NO		IN FOCUS
175446586	https://volunteer.ala.org.au/validate/task/175446586	Valid		system	Tile_051-054-000_0-000.jpg		2021-04-29 17:43:58	2021-04-30 17:25:50		NO		IN FOCUS
175446586	https://volunteer.ala.org.au/validate/task/175446586	Valid		system	Tile_051-054-000_0-000.jpg		2021-04-30 07:11:27	2021-04-30 17:25:50		NO		IN FOCUS
175446587	https://volunteer.ala.org.au/validate/task/175446587	Valid		system	Tile_051-055-000_0-000.jpg		2021-04-30 07:12:17	2021-04-30 17:26:09		NO		IN FOCUS
175446587	https://volunteer.ala.org.au/validate/task/175446587	Valid		system	Tile_051-055-000_0-000.jpg		2021-04-30 17:26:08	2021-04-30 17:26:09		NO		IN FOCUS
175446587	https://volunteer.ala.org.au/validate/task/175446587	Valid		system	Tile_051-055-000_0-000.jpg			2021-04-30 17:26:09		NO		IN FOCUS
175446587	https://volunteer.ala.org.au/validate/task/175446587	Valid		system	Tile_051-055-000_0-000.jpg		2021-04-29 17:44:09	2021-04-30 17:26:09		NO		IN FOCUS
175446588	https://volunteer.ala.org.au/validate/task/175446588	Valid		system	Tile_051-056-000_0-000.jpg			2021-04-30 17:26:18		NO		IN FOCUS
175446588	https://volunteer.ala.org.au/validate/task/175446588	Valid		system	Tile_051-056-000_0-000.jpg		2021-04-30 17:26:18	2021-04-30 17:26:18		NO		IN FOCUS
175446588	https://volunteer.ala.org.au/validate/task/175446588	Valid		system	Tile_051-056-000_0-000.jpg		2021-04-29 17:44:22	2021-04-30 17:26:18		NO		IN FOCUS
175446588	https://volunteer.ala.org.au/validate/task/175446588	Valid		system	Tile_051-056-000_0-000.jpg		2021-04-30 07:13:25	2021-04-30 17:26:18		NO		IN FOCUS
175446589	https://volunteer.ala.org.au/validate/task/175446589	Valid		system	Tile_051-057-000_0-000.jpg		2021-04-30 07:13:49	2021-04-30 17:26:28		NO		IN FOCUS
175446589	https://volunteer.ala.org.au/validate/task/175446589	Valid		system	Tile_051-057-000_0-000.jpg			2021-04-30 17:26:28		NO		IN FOCUS
175446589	https://volunteer.ala.org.au/validate/task/175446589	Valid		system	Tile_051-057-000_0-000.jpg		2021-04-30 17:26:27	2021-04-30 17:26:28		NO		IN FOCUS
175446589	https://volunteer.ala.org.au/validate/task/175446589	Valid		system	Tile_051-057-000_0-000.jpg		2021-04-29 17:44:34	2021-04-30 17:26:28		NO		IN FOCUS
175446595	https://volunteer.ala.org.au/validate/task/175446595	Valid		system	Tile_052-003-000_0-000.jpg		2021-04-30 07:24:35	2021-04-30 17:28:05		NO		IN FOCUS
175446595	https://volunteer.ala.org.au/validate/task/175446595	Valid		system	Tile_052-003-000_0-000.jpg		2021-04-29 19:04:01	2021-04-30 17:28:05		NO		IN FOCUS
175446595	https://volunteer.ala.org.au/validate/task/175446595	Valid		system	Tile_052-003-000_0-000.jpg		2021-04-30 17:28:05	2021-04-30 17:28:05		NO		IN FOCUS
175446595	https://volunteer.ala.org.au/validate/task/175446595	Valid		system	Tile_052-003-000_0-000.jpg			2021-04-30 17:28:05		NO		IN FOCUS
175446592	https://volunteer.ala.org.au/validate/task/175446592	Valid		system	Tile_051-060-000_0-000.jpg		2021-04-30 07:23:27	2021-04-30 17:28:17		NO		IN FOCUS
175446592	https://volunteer.ala.org.au/validate/task/175446592	Valid		system	Tile_051-060-000_0-000.jpg		2021-04-30 17:28:15	2021-04-30 17:28:17		NO		IN FOCUS
175446592	https://volunteer.ala.org.au/validate/task/175446592	Valid		system	Tile_051-060-000_0-000.jpg		2021-04-29 17:45:21	2021-04-30 17:28:17		NO		IN FOCUS
175446592	https://volunteer.ala.org.au/validate/task/175446592	Valid		system	Tile_051-060-000_0-000.jpg			2021-04-30 17:28:17		NO		IN FOCUS
175446596	https://volunteer.ala.org.au/validate/task/175446596	Valid		system	Tile_052-004-000_0-000.jpg		2021-04-30 07:24:54	2021-04-30 17:28:28		NO		IN FOCUS
175446596	https://volunteer.ala.org.au/validate/task/175446596	Valid		system	Tile_052-004-000_0-000.jpg			2021-04-30 17:28:28		NO		IN FOCUS
175446596	https://volunteer.ala.org.au/validate/task/175446596	Valid		system	Tile_052-004-000_0-000.jpg		2021-04-30 17:28:28	2021-04-30 17:28:28		NO		IN FOCUS
175446596	https://volunteer.ala.org.au/validate/task/175446596	Valid		system	Tile_052-004-000_0-000.jpg		2021-04-29 17:46:23	2021-04-30 17:28:28		NO		IN FOCUS
175446597	https://volunteer.ala.org.au/validate/task/175446597	Valid		system	Tile_052-005-000_0-000.jpg		2021-04-29 17:46:54	2021-04-30 17:28:31		NO		IN FOCUS
175446597	https://volunteer.ala.org.au/validate/task/175446597	Valid		system	Tile_052-005-000_0-000.jpg			2021-04-30 17:28:31		NO		IN FOCUS
175446597	https://volunteer.ala.org.au/validate/task/175446597	Valid		system	Tile_052-005-000_0-000.jpg		2021-04-30 17:28:29	2021-04-30 17:28:31		NO		IN FOCUS
175446597	https://volunteer.ala.org.au/validate/task/175446597	Valid		system	Tile_052-005-000_0-000.jpg		2021-04-30 07:25:58	2021-04-30 17:28:31		NO		IN FOCUS
175446598	https://volunteer.ala.org.au/validate/task/175446598	Valid		system	Tile_052-006-000_0-000.jpg		2021-04-30 07:26:29	2021-04-30 17:28:38		NO		IN FOCUS
175446598	https://volunteer.ala.org.au/validate/task/175446598	Valid		system	Tile_052-006-000_0-000.jpg			2021-04-30 17:28:38		NO		IN FOCUS
175446598	https://volunteer.ala.org.au/validate/task/175446598	Valid		system	Tile_052-006-000_0-000.jpg		2021-04-30 17:28:38	2021-04-30 17:28:38		NO		IN FOCUS
175446598	https://volunteer.ala.org.au/validate/task/175446598	Valid		system	Tile_052-006-000_0-000.jpg		2021-04-29 17:47:27	2021-04-30 17:28:38		NO		IN FOCUS
175446600	https://volunteer.ala.org.au/validate/task/175446600	Valid		system	Tile_052-008-000_0-000.jpg			2021-04-30 17:28:49		NO		IN FOCUS
175446600	https://volunteer.ala.org.au/validate/task/175446600	Valid		system	Tile_052-008-000_0-000.jpg		2021-04-30 07:27:31	2021-04-30 17:28:49		NO		IN FOCUS
175446600	https://volunteer.ala.org.au/validate/task/175446600	Valid		system	Tile_052-008-000_0-000.jpg		2021-04-30 17:28:48	2021-04-30 17:28:49		NO		IN FOCUS
175446600	https://volunteer.ala.org.au/validate/task/175446600	Valid		system	Tile_052-008-000_0-000.jpg		2021-04-29 17:48:11	2021-04-30 17:28:49		NO		IN FOCUS
175446601	https://volunteer.ala.org.au/validate/task/175446601	Valid		system	Tile_052-009-000_0-000.jpg		2021-04-29 17:48:31	2021-04-30 17:28:58		NO		IN FOCUS
175446601	https://volunteer.ala.org.au/validate/task/175446601	Valid		system	Tile_052-009-000_0-000.jpg			2021-04-30 17:28:58		NO		IN FOCUS
175446601	https://volunteer.ala.org.au/validate/task/175446601	Valid		system	Tile_052-009-000_0-000.jpg		2021-04-30 17:28:58	2021-04-30 17:28:58		NO		IN FOCUS
175446601	https://volunteer.ala.org.au/validate/task/175446601	Valid		system	Tile_052-009-000_0-000.jpg		2021-04-30 07:27:53	2021-04-30 17:28:58		NO		IN FOCUS
175446603	https://volunteer.ala.org.au/validate/task/175446603	Valid		system	Tile_052-011-000_0-000.jpg		2021-04-29 17:48:53	2021-04-30 17:29:21		NO		IN FOCUS
175446603	https://volunteer.ala.org.au/validate/task/175446603	Valid		system	Tile_052-011-000_0-000.jpg		2021-04-30 17:29:21	2021-04-30 17:29:21		NO		IN FOCUS
175446603	https://volunteer.ala.org.au/validate/task/175446603	Valid		system	Tile_052-011-000_0-000.jpg			2021-04-30 17:29:21		NO		IN FOCUS
175446603	https://volunteer.ala.org.au/validate/task/175446603	Valid		system	Tile_052-011-000_0-000.jpg		2021-04-30 07:29:47	2021-04-30 17:29:21		NO		IN FOCUS
175446604	https://volunteer.ala.org.au/validate/task/175446604	Valid		system	Tile_052-012-000_0-000.jpg		2021-04-30 07:30:07	2021-04-30 17:29:39		NO		IN FOCUS
175446604	https://volunteer.ala.org.au/validate/task/175446604	Valid		system	Tile_052-012-000_0-000.jpg		2021-04-30 17:29:38	2021-04-30 17:29:39		NO		IN FOCUS
175446604	https://volunteer.ala.org.au/validate/task/175446604	Valid		system	Tile_052-012-000_0-000.jpg			2021-04-30 17:29:39		NO		IN FOCUS
175446604	https://volunteer.ala.org.au/validate/task/175446604	Valid		system	Tile_052-012-000_0-000.jpg		2021-04-29 17:49:04	2021-04-30 17:29:39		NO		IN FOCUS
175446605	https://volunteer.ala.org.au/validate/task/175446605	Valid		system	Tile_052-013-000_0-000.jpg		2021-04-29 17:49:14	2021-04-30 17:29:49		NO		IN FOCUS
175446605	https://volunteer.ala.org.au/validate/task/175446605	Valid		system	Tile_052-013-000_0-000.jpg		2021-04-30 17:29:49	2021-04-30 17:29:49		NO		IN FOCUS
175446605	https://volunteer.ala.org.au/validate/task/175446605	Valid		system	Tile_052-013-000_0-000.jpg		2021-04-30 07:30:25	2021-04-30 17:29:49		NO		IN FOCUS
175446605	https://volunteer.ala.org.au/validate/task/175446605	Valid		system	Tile_052-013-000_0-000.jpg			2021-04-30 17:29:49		NO		IN FOCUS
175446606	https://volunteer.ala.org.au/validate/task/175446606	Valid		system	Tile_052-014-000_0-000.jpg		2021-04-29 17:49:24	2021-04-30 17:30:05		NO		IN FOCUS
175446606	https://volunteer.ala.org.au/validate/task/175446606	Valid		system	Tile_052-014-000_0-000.jpg		2021-04-30 17:30:05	2021-04-30 17:30:05		NO		IN FOCUS
175446606	https://volunteer.ala.org.au/validate/task/175446606	Valid		system	Tile_052-014-000_0-000.jpg			2021-04-30 17:30:05		NO		IN FOCUS
175446606	https://volunteer.ala.org.au/validate/task/175446606	Valid		system	Tile_052-014-000_0-000.jpg		2021-04-30 07:30:47	2021-04-30 17:30:05		NO		IN FOCUS
175446607	https://volunteer.ala.org.au/validate/task/175446607	Valid		system	Tile_052-015-000_0-000.jpg		2021-04-30 07:31:07	2021-04-30 17:30:15		NO		IN FOCUS
175446607	https://volunteer.ala.org.au/validate/task/175446607	Valid		system	Tile_052-015-000_0-000.jpg		2021-04-30 17:30:14	2021-04-30 17:30:15		NO		IN FOCUS
175446607	https://volunteer.ala.org.au/validate/task/175446607	Valid		system	Tile_052-015-000_0-000.jpg		2021-04-29 17:49:34	2021-04-30 17:30:15		NO		IN FOCUS
175446607	https://volunteer.ala.org.au/validate/task/175446607	Valid		system	Tile_052-015-000_0-000.jpg			2021-04-30 17:30:15		NO		IN FOCUS
175446608	https://volunteer.ala.org.au/validate/task/175446608	Valid		system	Tile_052-016-000_0-000.jpg			2021-04-30 17:30:22		NO		IN FOCUS
175446608	https://volunteer.ala.org.au/validate/task/175446608	Valid		system	Tile_052-016-000_0-000.jpg		2021-04-30 17:30:22	2021-04-30 17:30:22		NO		IN FOCUS
175446608	https://volunteer.ala.org.au/validate/task/175446608	Valid		system	Tile_052-016-000_0-000.jpg		2021-04-29 17:49:45	2021-04-30 17:30:22		NO		IN FOCUS
175446608	https://volunteer.ala.org.au/validate/task/175446608	Valid		system	Tile_052-016-000_0-000.jpg		2021-04-30 07:31:43	2021-04-30 17:30:22		NO		IN FOCUS
175446610	https://volunteer.ala.org.au/validate/task/175446610	Valid		system	Tile_052-018-000_0-000.jpg		2021-04-30 07:32:28	2021-04-30 17:30:56		NO		IN FOCUS
175446610	https://volunteer.ala.org.au/validate/task/175446610	Valid		system	Tile_052-018-000_0-000.jpg		2021-04-29 17:50:07	2021-04-30 17:30:56		NO		IN FOCUS
175446610	https://volunteer.ala.org.au/validate/task/175446610	Valid		system	Tile_052-018-000_0-000.jpg		2021-04-30 17:30:56	2021-04-30 17:30:56		NO		IN FOCUS
175446610	https://volunteer.ala.org.au/validate/task/175446610	Valid		system	Tile_052-018-000_0-000.jpg			2021-04-30 17:30:56		NO		IN FOCUS
175446611	https://volunteer.ala.org.au/validate/task/175446611	Valid		system	Tile_052-019-000_0-000.jpg		2021-04-29 17:50:18	2021-04-30 17:31:09		NO		IN FOCUS
175446611	https://volunteer.ala.org.au/validate/task/175446611	Valid		system	Tile_052-019-000_0-000.jpg		2021-04-30 07:32:51	2021-04-30 17:31:09		NO		IN FOCUS
175446611	https://volunteer.ala.org.au/validate/task/175446611	Valid		system	Tile_052-019-000_0-000.jpg		2021-04-30 17:31:40	2021-04-30 17:31:09		NO		IN FOCUS
175446611	https://volunteer.ala.org.au/validate/task/175446611	Valid		system	Tile_052-019-000_0-000.jpg			2021-04-30 17:31:09		NO		IN FOCUS
175446611	https://volunteer.ala.org.au/validate/task/175446611	Valid		system	Tile_052-019-000_0-000.jpg		2021-04-30 17:31:09	2021-04-30 17:31:09		NO		IN FOCUS
175446615	https://volunteer.ala.org.au/validate/task/175446615	Valid		system	Tile_052-023-000_0-000.jpg		2021-04-30 17:32:21	2021-04-30 17:32:21		NO		IN FOCUS
175446615	https://volunteer.ala.org.au/validate/task/175446615	Valid		system	Tile_052-023-000_0-000.jpg		2021-04-29 17:52:26	2021-04-30 17:32:21		NO		IN FOCUS
175446615	https://volunteer.ala.org.au/validate/task/175446615	Valid		system	Tile_052-023-000_0-000.jpg			2021-04-30 17:32:21		NO		IN FOCUS
175446615	https://volunteer.ala.org.au/validate/task/175446615	Valid		system	Tile_052-023-000_0-000.jpg		2021-04-30 07:34:44	2021-04-30 17:32:21		NO		IN FOCUS
175446616	https://volunteer.ala.org.au/validate/task/175446616	Valid		system	Tile_052-024-000_0-000.jpg		2021-04-30 07:35:55	2021-04-30 17:32:30		NO		IN FOCUS
175446616	https://volunteer.ala.org.au/validate/task/175446616	Valid		system	Tile_052-024-000_0-000.jpg			2021-04-30 17:32:30		NO		IN FOCUS
175446616	https://volunteer.ala.org.au/validate/task/175446616	Valid		system	Tile_052-024-000_0-000.jpg		2021-04-30 08:50:22	2021-04-30 17:32:30		NO		IN FOCUS
175446616	https://volunteer.ala.org.au/validate/task/175446616	Valid		system	Tile_052-024-000_0-000.jpg		2021-04-30 17:32:30	2021-04-30 17:32:30		NO		IN FOCUS
175446616	https://volunteer.ala.org.au/validate/task/175446616	Valid		system	Tile_052-024-000_0-000.jpg		2021-04-29 19:19:21	2021-04-30 17:32:30	1	YES	EDGE	IN FOCUS		Nothofagus pollen
175446618	https://volunteer.ala.org.au/validate/task/175446618	Valid		system	Tile_052-026-000_0-000.jpg		2021-04-30 07:36:50	2021-04-30 17:32:43		NO		IN FOCUS
175446618	https://volunteer.ala.org.au/validate/task/175446618	Valid		system	Tile_052-026-000_0-000.jpg		2021-04-30 17:32:42	2021-04-30 17:32:43		NO		IN FOCUS
175446618	https://volunteer.ala.org.au/validate/task/175446618	Valid		system	Tile_052-026-000_0-000.jpg			2021-04-30 17:32:43		NO		IN FOCUS
175446618	https://volunteer.ala.org.au/validate/task/175446618	Valid		system	Tile_052-026-000_0-000.jpg		2021-04-30 08:50:45	2021-04-30 17:32:43		NO		IN FOCUS
175446617	https://volunteer.ala.org.au/validate/task/175446617	Valid		system	Tile_052-025-000_0-000.jpg		2021-04-30 07:36:16	2021-04-30 17:32:46		NO		IN FOCUS
175446617	https://volunteer.ala.org.au/validate/task/175446617	Valid		system	Tile_052-025-000_0-000.jpg		2021-04-30 17:32:46	2021-04-30 17:32:46		NO		IN FOCUS
175446617	https://volunteer.ala.org.au/validate/task/175446617	Valid		system	Tile_052-025-000_0-000.jpg		2021-04-30 08:50:33	2021-04-30 17:32:46		NO		IN FOCUS
175446617	https://volunteer.ala.org.au/validate/task/175446617	Valid		system	Tile_052-025-000_0-000.jpg			2021-04-30 17:32:46		NO		IN FOCUS
175446620	https://volunteer.ala.org.au/validate/task/175446620	Valid		system	Tile_052-028-000_0-000.jpg		2021-04-30 17:32:56	2021-04-30 17:32:56		NO		IN FOCUS
175446620	https://volunteer.ala.org.au/validate/task/175446620	Valid		system	Tile_052-028-000_0-000.jpg		2021-04-30 08:51:08	2021-04-30 17:32:56		NO		IN FOCUS
175446620	https://volunteer.ala.org.au/validate/task/175446620	Valid		system	Tile_052-028-000_0-000.jpg		2021-04-30 07:37:30	2021-04-30 17:32:56		NO		IN FOCUS
175446620	https://volunteer.ala.org.au/validate/task/175446620	Valid		system	Tile_052-028-000_0-000.jpg			2021-04-30 17:32:56		NO		IN FOCUS
175446621	https://volunteer.ala.org.au/validate/task/175446621	Valid		system	Tile_052-029-000_0-000.jpg		2021-04-30 08:51:19	2021-04-30 17:33:00		NO		IN FOCUS
175446621	https://volunteer.ala.org.au/validate/task/175446621	Valid		system	Tile_052-029-000_0-000.jpg			2021-04-30 17:33:00		NO		IN FOCUS
175446621	https://volunteer.ala.org.au/validate/task/175446621	Valid		system	Tile_052-029-000_0-000.jpg		2021-04-30 17:32:59	2021-04-30 17:33:00		NO		IN FOCUS
175446621	https://volunteer.ala.org.au/validate/task/175446621	Valid		system	Tile_052-029-000_0-000.jpg		2021-04-30 07:37:48	2021-04-30 17:33:00		NO		IN FOCUS
175446622	https://volunteer.ala.org.au/validate/task/175446622	Valid		system	Tile_052-030-000_0-000.jpg		2021-04-30 07:38:12	2021-04-30 17:33:06		NO		IN FOCUS
175446622	https://volunteer.ala.org.au/validate/task/175446622	Valid		system	Tile_052-030-000_0-000.jpg			2021-04-30 17:33:06		NO		IN FOCUS
175446622	https://volunteer.ala.org.au/validate/task/175446622	Valid		system	Tile_052-030-000_0-000.jpg		2021-04-30 17:33:06	2021-04-30 17:33:06		NO		IN FOCUS
175446622	https://volunteer.ala.org.au/validate/task/175446622	Valid		system	Tile_052-030-000_0-000.jpg		2021-04-30 08:51:29	2021-04-30 17:33:06		NO		IN FOCUS
175446623	https://volunteer.ala.org.au/validate/task/175446623	Valid		system	Tile_052-031-000_0-000.jpg		2021-04-30 07:38:31	2021-04-30 17:33:13		NO		IN FOCUS
175446623	https://volunteer.ala.org.au/validate/task/175446623	Valid		system	Tile_052-031-000_0-000.jpg		2021-04-30 17:33:13	2021-04-30 17:33:13		NO		IN FOCUS
175446623	https://volunteer.ala.org.au/validate/task/175446623	Valid		system	Tile_052-031-000_0-000.jpg		2021-04-30 08:51:40	2021-04-30 17:33:13		NO		IN FOCUS
175446623	https://volunteer.ala.org.au/validate/task/175446623	Valid		system	Tile_052-031-000_0-000.jpg			2021-04-30 17:33:13		NO		IN FOCUS
175446624	https://volunteer.ala.org.au/validate/task/175446624	Valid		system	Tile_052-032-000_0-000.jpg		2021-04-30 17:33:15	2021-04-30 17:33:15		NO		IN FOCUS
175446624	https://volunteer.ala.org.au/validate/task/175446624	Valid		system	Tile_052-032-000_0-000.jpg			2021-04-30 17:33:15		NO		IN FOCUS
175446624	https://volunteer.ala.org.au/validate/task/175446624	Valid		system	Tile_052-032-000_0-000.jpg		2021-04-30 08:52:05	2021-04-30 17:33:15		NO		IN FOCUS
175446624	https://volunteer.ala.org.au/validate/task/175446624	Valid		system	Tile_052-032-000_0-000.jpg		2021-04-30 07:38:53	2021-04-30 17:33:15		NO		IN FOCUS
175446626	https://volunteer.ala.org.au/validate/task/175446626	Valid		system	Tile_052-034-000_0-000.jpg		2021-04-30 07:42:17	2021-04-30 17:33:34		NO		IN FOCUS
175446626	https://volunteer.ala.org.au/validate/task/175446626	Valid		system	Tile_052-034-000_0-000.jpg		2021-04-30 17:33:33	2021-04-30 17:33:34		NO		IN FOCUS
175446626	https://volunteer.ala.org.au/validate/task/175446626	Valid		system	Tile_052-034-000_0-000.jpg			2021-04-30 17:33:34		NO		IN FOCUS
175446626	https://volunteer.ala.org.au/validate/task/175446626	Valid		system	Tile_052-034-000_0-000.jpg		2021-04-30 08:53:16	2021-04-30 17:33:34		NO		IN FOCUS
175446628	https://volunteer.ala.org.au/validate/task/175446628	Valid		system	Tile_052-036-000_0-000.jpg		2021-04-30 08:53:34	2021-04-30 17:33:58		NO		IN FOCUS
175446628	https://volunteer.ala.org.au/validate/task/175446628	Valid		system	Tile_052-036-000_0-000.jpg			2021-04-30 17:33:58		NO		IN FOCUS
175446628	https://volunteer.ala.org.au/validate/task/175446628	Valid		system	Tile_052-036-000_0-000.jpg		2021-04-30 17:33:58	2021-04-30 17:33:58		NO		IN FOCUS
175446628	https://volunteer.ala.org.au/validate/task/175446628	Valid		system	Tile_052-036-000_0-000.jpg		2021-04-30 07:43:29	2021-04-30 17:33:58		NO		IN FOCUS
175446629	https://volunteer.ala.org.au/validate/task/175446629	Valid		system	Tile_052-037-000_0-000.jpg		2021-04-30 07:44:04	2021-04-30 17:34:08		NO		IN FOCUS
175446629	https://volunteer.ala.org.au/validate/task/175446629	Valid		system	Tile_052-037-000_0-000.jpg		2021-04-30 17:34:07	2021-04-30 17:34:08		NO		IN FOCUS
175446629	https://volunteer.ala.org.au/validate/task/175446629	Valid		system	Tile_052-037-000_0-000.jpg		2021-04-30 08:53:43	2021-04-30 17:34:08		NO		IN FOCUS
175446629	https://volunteer.ala.org.au/validate/task/175446629	Valid		system	Tile_052-037-000_0-000.jpg			2021-04-30 17:34:08		NO		IN FOCUS
175446630	https://volunteer.ala.org.au/validate/task/175446630	Valid		system	Tile_052-038-000_0-000.jpg		2021-04-30 17:34:11	2021-04-30 17:34:12		NO		IN FOCUS
175446630	https://volunteer.ala.org.au/validate/task/175446630	Valid		system	Tile_052-038-000_0-000.jpg		2021-04-30 08:53:52	2021-04-30 17:34:12		NO		IN FOCUS
175446630	https://volunteer.ala.org.au/validate/task/175446630	Valid		system	Tile_052-038-000_0-000.jpg			2021-04-30 17:34:12		NO		IN FOCUS
175446630	https://volunteer.ala.org.au/validate/task/175446630	Valid		system	Tile_052-038-000_0-000.jpg		2021-04-30 07:44:25	2021-04-30 17:34:12		NO		IN FOCUS
175446631	https://volunteer.ala.org.au/validate/task/175446631	Valid		system	Tile_052-039-000_0-000.jpg		2021-04-30 07:44:49	2021-04-30 17:34:16		NO		IN FOCUS
175446631	https://volunteer.ala.org.au/validate/task/175446631	Valid		system	Tile_052-039-000_0-000.jpg		2021-04-30 17:34:16	2021-04-30 17:34:16		NO		IN FOCUS
175446631	https://volunteer.ala.org.au/validate/task/175446631	Valid		system	Tile_052-039-000_0-000.jpg			2021-04-30 17:34:16		NO		IN FOCUS
175446631	https://volunteer.ala.org.au/validate/task/175446631	Valid		system	Tile_052-039-000_0-000.jpg		2021-04-30 08:54:04	2021-04-30 17:34:16		NO		IN FOCUS
175446633	https://volunteer.ala.org.au/validate/task/175446633	Valid		system	Tile_052-041-000_0-000.jpg		2021-04-30 17:34:26	2021-04-30 17:34:26		NO		IN FOCUS
175446633	https://volunteer.ala.org.au/validate/task/175446633	Valid		system	Tile_052-041-000_0-000.jpg			2021-04-30 17:34:26		NO		IN FOCUS
175446633	https://volunteer.ala.org.au/validate/task/175446633	Valid		system	Tile_052-041-000_0-000.jpg		2021-04-30 08:54:23	2021-04-30 17:34:26		NO		IN FOCUS
175446633	https://volunteer.ala.org.au/validate/task/175446633	Valid		system	Tile_052-041-000_0-000.jpg		2021-04-30 07:45:48	2021-04-30 17:34:26		NO		IN FOCUS
175446634	https://volunteer.ala.org.au/validate/task/175446634	Valid		system	Tile_052-042-000_0-000.jpg		2021-04-30 07:46:44	2021-04-30 17:34:37		NO		IN FOCUS
175446634	https://volunteer.ala.org.au/validate/task/175446634	Valid		system	Tile_052-042-000_0-000.jpg			2021-04-30 17:34:37		NO		IN FOCUS
175446634	https://volunteer.ala.org.au/validate/task/175446634	Valid		system	Tile_052-042-000_0-000.jpg		2021-04-30 17:34:37	2021-04-30 17:34:37		NO		IN FOCUS
175446634	https://volunteer.ala.org.au/validate/task/175446634	Valid		system	Tile_052-042-000_0-000.jpg		2021-04-30 08:54:34	2021-04-30 17:34:37		NO		IN FOCUS
175446638	https://volunteer.ala.org.au/validate/task/175446638	Valid		system	Tile_052-046-000_0-000.jpg		2021-04-30 08:55:09	2021-04-30 17:35:11		NO		IN FOCUS
175446638	https://volunteer.ala.org.au/validate/task/175446638	Valid		system	Tile_052-046-000_0-000.jpg		2021-04-30 07:51:13	2021-04-30 17:35:11		NO		IN FOCUS
175446638	https://volunteer.ala.org.au/validate/task/175446638	Valid		system	Tile_052-046-000_0-000.jpg		2021-04-30 17:35:11	2021-04-30 17:35:11		NO		IN FOCUS
175446638	https://volunteer.ala.org.au/validate/task/175446638	Valid		system	Tile_052-046-000_0-000.jpg			2021-04-30 17:35:11		NO		IN FOCUS
175446639	https://volunteer.ala.org.au/validate/task/175446639	Valid		system	Tile_052-047-000_0-000.jpg			2021-04-30 17:35:25		NO		IN FOCUS
175446639	https://volunteer.ala.org.au/validate/task/175446639	Valid		system	Tile_052-047-000_0-000.jpg		2021-04-30 17:35:24	2021-04-30 17:35:25		NO		IN FOCUS
175446639	https://volunteer.ala.org.au/validate/task/175446639	Valid		system	Tile_052-047-000_0-000.jpg		2021-04-30 17:35:25	2021-04-30 17:35:25		NO		IN FOCUS
175446639	https://volunteer.ala.org.au/validate/task/175446639	Valid		system	Tile_052-047-000_0-000.jpg		2021-04-30 08:55:19	2021-04-30 17:35:25		NO		IN FOCUS
175446639	https://volunteer.ala.org.au/validate/task/175446639	Valid		system	Tile_052-047-000_0-000.jpg		2021-04-30 07:52:11	2021-04-30 17:35:25		NO		IN FOCUS
175446640	https://volunteer.ala.org.au/validate/task/175446640	Valid		system	Tile_052-048-000_0-000.jpg		2021-04-30 07:52:46	2021-04-30 17:35:44		NO		IN FOCUS
175446640	https://volunteer.ala.org.au/validate/task/175446640	Valid		system	Tile_052-048-000_0-000.jpg		2021-04-30 17:36:22	2021-04-30 17:35:44	1	YES	EDGE	IN FOCUS		Unknown
175446640	https://volunteer.ala.org.au/validate/task/175446640	Valid		system	Tile_052-048-000_0-000.jpg		2021-04-30 17:35:43	2021-04-30 17:35:44		NO		IN FOCUS
175446640	https://volunteer.ala.org.au/validate/task/175446640	Valid		system	Tile_052-048-000_0-000.jpg			2021-04-30 17:35:44		NO		IN FOCUS
175446640	https://volunteer.ala.org.au/validate/task/175446640	Valid		system	Tile_052-048-000_0-000.jpg		2021-04-30 08:55:29	2021-04-30 17:35:44		NO		IN FOCUS
175446643	https://volunteer.ala.org.au/validate/task/175446643	Valid		system	Tile_052-051-000_0-000.jpg		2021-04-30 07:53:59	2021-04-30 17:36:15		NO		IN FOCUS
175446643	https://volunteer.ala.org.au/validate/task/175446643	Valid		system	Tile_052-051-000_0-000.jpg		2021-04-30 08:55:56	2021-04-30 17:36:15		NO		IN FOCUS
175446643	https://volunteer.ala.org.au/validate/task/175446643	Valid		system	Tile_052-051-000_0-000.jpg		2021-04-30 17:36:13	2021-04-30 17:36:15		NO		IN FOCUS
175446643	https://volunteer.ala.org.au/validate/task/175446643	Valid		system	Tile_052-051-000_0-000.jpg			2021-04-30 17:36:15		NO		IN FOCUS
175446644	https://volunteer.ala.org.au/validate/task/175446644	Valid		system	Tile_052-052-000_0-000.jpg			2021-04-30 17:36:23		NO		IN FOCUS
175446644	https://volunteer.ala.org.au/validate/task/175446644	Valid		system	Tile_052-052-000_0-000.jpg		2021-04-30 17:36:23	2021-04-30 17:36:23		NO		IN FOCUS
175446644	https://volunteer.ala.org.au/validate/task/175446644	Valid		system	Tile_052-052-000_0-000.jpg		2021-04-30 08:56:05	2021-04-30 17:36:23		NO		IN FOCUS
175446644	https://volunteer.ala.org.au/validate/task/175446644	Valid		system	Tile_052-052-000_0-000.jpg		2021-04-30 07:54:19	2021-04-30 17:36:23		NO		IN FOCUS
175446645	https://volunteer.ala.org.au/validate/task/175446645	Valid		system	Tile_052-053-000_0-000.jpg		2021-04-30 07:54:41	2021-04-30 17:36:36		NO		IN FOCUS
175446645	https://volunteer.ala.org.au/validate/task/175446645	Valid		system	Tile_052-053-000_0-000.jpg		2021-04-30 17:36:42	2021-04-30 17:36:36		NO		IN FOCUS
175446645	https://volunteer.ala.org.au/validate/task/175446645	Valid		system	Tile_052-053-000_0-000.jpg		2021-04-30 17:36:36	2021-04-30 17:36:36		NO		IN FOCUS
175446645	https://volunteer.ala.org.au/validate/task/175446645	Valid		system	Tile_052-053-000_0-000.jpg		2021-04-30 08:56:15	2021-04-30 17:36:36		NO		IN FOCUS
175446645	https://volunteer.ala.org.au/validate/task/175446645	Valid		system	Tile_052-053-000_0-000.jpg			2021-04-30 17:36:36		NO		IN FOCUS
175446646	https://volunteer.ala.org.au/validate/task/175446646	Valid		system	Tile_052-054-000_0-000.jpg			2021-04-30 17:36:48		NO		IN FOCUS
175446646	https://volunteer.ala.org.au/validate/task/175446646	Valid		system	Tile_052-054-000_0-000.jpg		2021-04-30 17:36:48	2021-04-30 17:36:48		NO		IN FOCUS
175446646	https://volunteer.ala.org.au/validate/task/175446646	Valid		system	Tile_052-054-000_0-000.jpg		2021-04-30 07:55:03	2021-04-30 17:36:48		NO		IN FOCUS
175446646	https://volunteer.ala.org.au/validate/task/175446646	Valid		system	Tile_052-054-000_0-000.jpg		2021-04-30 08:56:24	2021-04-30 17:36:48		NO		IN FOCUS
175446648	https://volunteer.ala.org.au/validate/task/175446648	Valid		system	Tile_052-056-000_0-000.jpg		2021-04-30 08:56:40	2021-04-30 17:37:05		NO		IN FOCUS
175446648	https://volunteer.ala.org.au/validate/task/175446648	Valid		system	Tile_052-056-000_0-000.jpg			2021-04-30 17:37:05		NO		IN FOCUS
175446648	https://volunteer.ala.org.au/validate/task/175446648	Valid		system	Tile_052-056-000_0-000.jpg		2021-04-30 17:37:04	2021-04-30 17:37:05		NO		IN FOCUS
175446648	https://volunteer.ala.org.au/validate/task/175446648	Valid		system	Tile_052-056-000_0-000.jpg		2021-04-30 07:56:04	2021-04-30 17:37:05		NO		IN FOCUS
175446649	https://volunteer.ala.org.au/validate/task/175446649	Valid		system	Tile_052-057-000_0-000.jpg		2021-04-30 17:37:06	2021-04-30 17:37:06		NO		IN FOCUS
175446649	https://volunteer.ala.org.au/validate/task/175446649	Valid		system	Tile_052-057-000_0-000.jpg			2021-04-30 17:37:06		NO		IN FOCUS
175446649	https://volunteer.ala.org.au/validate/task/175446649	Valid		system	Tile_052-057-000_0-000.jpg		2021-04-30 08:56:50	2021-04-30 17:37:06		NO		IN FOCUS
175446649	https://volunteer.ala.org.au/validate/task/175446649	Valid		system	Tile_052-057-000_0-000.jpg		2021-04-30 07:56:26	2021-04-30 17:37:06		NO		IN FOCUS
175446656	https://volunteer.ala.org.au/validate/task/175446656	Valid		system	Tile_053-004-000_0-000.jpg		2021-04-30 17:39:23	2021-04-30 17:39:24		NO		IN FOCUS
175446656	https://volunteer.ala.org.au/validate/task/175446656	Valid		system	Tile_053-004-000_0-000.jpg		2021-04-30 07:59:31	2021-04-30 17:39:24		NO		IN FOCUS
175446656	https://volunteer.ala.org.au/validate/task/175446656	Valid		system	Tile_053-004-000_0-000.jpg			2021-04-30 17:39:24		NO		IN FOCUS
175446656	https://volunteer.ala.org.au/validate/task/175446656	Valid		system	Tile_053-004-000_0-000.jpg		2021-04-30 08:58:54	2021-04-30 17:39:24		NO		IN FOCUS
175446657	https://volunteer.ala.org.au/validate/task/175446657	Valid		system	Tile_053-005-000_0-000.jpg		2021-04-30 07:59:52	2021-04-30 17:39:32		NO		IN FOCUS
175446657	https://volunteer.ala.org.au/validate/task/175446657	Valid		system	Tile_053-005-000_0-000.jpg		2021-04-30 17:39:32	2021-04-30 17:39:32		NO		IN FOCUS
175446657	https://volunteer.ala.org.au/validate/task/175446657	Valid		system	Tile_053-005-000_0-000.jpg			2021-04-30 17:39:32		NO		IN FOCUS
175446657	https://volunteer.ala.org.au/validate/task/175446657	Valid		system	Tile_053-005-000_0-000.jpg		2021-04-30 08:59:03	2021-04-30 17:39:32		NO		IN FOCUS
175446660	https://volunteer.ala.org.au/validate/task/175446660	Valid		system	Tile_053-008-000_0-000.jpg		2021-04-30 08:59:30	2021-04-30 17:39:50		NO		IN FOCUS
175446660	https://volunteer.ala.org.au/validate/task/175446660	Valid		system	Tile_053-008-000_0-000.jpg			2021-04-30 17:39:50		NO		IN FOCUS
175446660	https://volunteer.ala.org.au/validate/task/175446660	Valid		system	Tile_053-008-000_0-000.jpg		2021-04-30 08:00:51	2021-04-30 17:39:50		NO		IN FOCUS
175446660	https://volunteer.ala.org.au/validate/task/175446660	Valid		system	Tile_053-008-000_0-000.jpg		2021-04-30 17:39:50	2021-04-30 17:39:50		NO		IN FOCUS
175446662	https://volunteer.ala.org.au/validate/task/175446662	Valid		system	Tile_053-010-000_0-000.jpg			2021-04-30 17:40:08		NO		IN FOCUS
175446662	https://volunteer.ala.org.au/validate/task/175446662	Valid		system	Tile_053-010-000_0-000.jpg		2021-04-30 08:01:35	2021-04-30 17:40:08		NO		IN FOCUS
175446662	https://volunteer.ala.org.au/validate/task/175446662	Valid		system	Tile_053-010-000_0-000.jpg		2021-04-30 17:40:08	2021-04-30 17:40:08		NO		IN FOCUS
175446662	https://volunteer.ala.org.au/validate/task/175446662	Valid		system	Tile_053-010-000_0-000.jpg		2021-04-30 08:59:57	2021-04-30 17:40:08		NO		IN FOCUS
175446664	https://volunteer.ala.org.au/validate/task/175446664	Valid		system	Tile_053-012-000_0-000.jpg		2021-04-30 08:02:30	2021-04-30 17:40:25		NO		IN FOCUS
175446664	https://volunteer.ala.org.au/validate/task/175446664	Valid		system	Tile_053-012-000_0-000.jpg			2021-04-30 17:40:25		NO		IN FOCUS
175446664	https://volunteer.ala.org.au/validate/task/175446664	Valid		system	Tile_053-012-000_0-000.jpg		2021-04-30 17:40:25	2021-04-30 17:40:25		NO		IN FOCUS
175446664	https://volunteer.ala.org.au/validate/task/175446664	Valid		system	Tile_053-012-000_0-000.jpg		2021-04-30 09:00:15	2021-04-30 17:40:25		NO		IN FOCUS
175446668	https://volunteer.ala.org.au/validate/task/175446668	Valid		system	Tile_053-016-000_0-000.jpg		2021-04-30 09:00:49	2021-04-30 17:41:20		NO		IN FOCUS
175446668	https://volunteer.ala.org.au/validate/task/175446668	Valid		system	Tile_053-016-000_0-000.jpg		2021-04-30 17:41:20	2021-04-30 17:41:20		NO		IN FOCUS
175446668	https://volunteer.ala.org.au/validate/task/175446668	Valid		system	Tile_053-016-000_0-000.jpg		2021-04-30 08:05:11	2021-04-30 17:41:20		NO		IN FOCUS
175446668	https://volunteer.ala.org.au/validate/task/175446668	Valid		system	Tile_053-016-000_0-000.jpg		2021-04-29 19:35:34	2021-04-30 17:41:20	1	YES	EDGE	IN FOCUS		Unknown
175446668	https://volunteer.ala.org.au/validate/task/175446668	Valid		system	Tile_053-016-000_0-000.jpg			2021-04-30 17:41:20		NO		IN FOCUS
175446669	https://volunteer.ala.org.au/validate/task/175446669	Valid		system	Tile_053-017-000_0-000.jpg			2021-04-30 17:41:28		NO		IN FOCUS
175446669	https://volunteer.ala.org.au/validate/task/175446669	Valid		system	Tile_053-017-000_0-000.jpg		2021-04-30 17:41:28	2021-04-30 17:41:28		NO		IN FOCUS
175446669	https://volunteer.ala.org.au/validate/task/175446669	Valid		system	Tile_053-017-000_0-000.jpg		2021-04-30 08:05:55	2021-04-30 17:41:28		NO		IN FOCUS
175446669	https://volunteer.ala.org.au/validate/task/175446669	Valid		system	Tile_053-017-000_0-000.jpg		2021-04-30 09:01:01	2021-04-30 17:41:28		NO		IN FOCUS
175446673	https://volunteer.ala.org.au/validate/task/175446673	Valid		system	Tile_053-021-000_0-000.jpg		2021-04-30 08:09:07	2021-04-30 17:42:17		NO		IN FOCUS
175446673	https://volunteer.ala.org.au/validate/task/175446673	Valid		system	Tile_053-021-000_0-000.jpg		2021-04-30 17:42:17	2021-04-30 17:42:17		NO		IN FOCUS
175446673	https://volunteer.ala.org.au/validate/task/175446673	Valid		system	Tile_053-021-000_0-000.jpg		2021-04-30 09:01:28	2021-04-30 17:42:17		NO		IN FOCUS
175446673	https://volunteer.ala.org.au/validate/task/175446673	Valid		system	Tile_053-021-000_0-000.jpg			2021-04-30 17:42:17		NO		IN FOCUS
175446675	https://volunteer.ala.org.au/validate/task/175446675	Valid		system	Tile_053-023-000_0-000.jpg		2021-04-30 09:03:24	2021-04-30 17:42:19		NO		IN FOCUS
175446675	https://volunteer.ala.org.au/validate/task/175446675	Valid		system	Tile_053-023-000_0-000.jpg		2021-04-30 08:10:24	2021-04-30 17:42:19		NO		IN FOCUS
175446675	https://volunteer.ala.org.au/validate/task/175446675	Valid		system	Tile_053-023-000_0-000.jpg			2021-04-30 17:42:19		NO		IN FOCUS
175446675	https://volunteer.ala.org.au/validate/task/175446675	Valid		system	Tile_053-023-000_0-000.jpg		2021-04-30 17:42:18	2021-04-30 17:42:19		NO		IN FOCUS
175446676	https://volunteer.ala.org.au/validate/task/175446676	Valid		system	Tile_053-024-000_0-000.jpg		2021-04-30 17:42:29	2021-04-30 17:42:29		NO		IN FOCUS
175446676	https://volunteer.ala.org.au/validate/task/175446676	Valid		system	Tile_053-024-000_0-000.jpg		2021-04-30 17:42:30	2021-04-30 17:42:29		NO		IN FOCUS
175446676	https://volunteer.ala.org.au/validate/task/175446676	Valid		system	Tile_053-024-000_0-000.jpg			2021-04-30 17:42:29		NO		IN FOCUS
175446676	https://volunteer.ala.org.au/validate/task/175446676	Valid		system	Tile_053-024-000_0-000.jpg		2021-04-30 09:03:44	2021-04-30 17:42:29		NO		IN FOCUS
175446676	https://volunteer.ala.org.au/validate/task/175446676	Valid		system	Tile_053-024-000_0-000.jpg		2021-04-30 08:10:42	2021-04-30 17:42:29		NO		IN FOCUS
175446677	https://volunteer.ala.org.au/validate/task/175446677	Valid		system	Tile_053-025-000_0-000.jpg		2021-04-30 08:11:04	2021-04-30 17:42:42		NO		IN FOCUS
175446677	https://volunteer.ala.org.au/validate/task/175446677	Valid		system	Tile_053-025-000_0-000.jpg		2021-04-30 17:42:42	2021-04-30 17:42:42		NO		IN FOCUS
175446677	https://volunteer.ala.org.au/validate/task/175446677	Valid		system	Tile_053-025-000_0-000.jpg			2021-04-30 17:42:42		NO		IN FOCUS
175446677	https://volunteer.ala.org.au/validate/task/175446677	Valid		system	Tile_053-025-000_0-000.jpg		2021-04-30 09:03:56	2021-04-30 17:42:42		NO		IN FOCUS
175446681	https://volunteer.ala.org.au/validate/task/175446681	Valid		system	Tile_053-029-000_0-000.jpg		2021-04-30 17:43:24	2021-04-30 17:43:24		NO		IN FOCUS
175446681	https://volunteer.ala.org.au/validate/task/175446681	Valid		system	Tile_053-029-000_0-000.jpg		2021-04-30 09:04:32	2021-04-30 17:43:24		NO		IN FOCUS
175446681	https://volunteer.ala.org.au/validate/task/175446681	Valid		system	Tile_053-029-000_0-000.jpg			2021-04-30 17:43:24		NO		IN FOCUS
175446681	https://volunteer.ala.org.au/validate/task/175446681	Valid		system	Tile_053-029-000_0-000.jpg		2021-04-30 08:27:31	2021-04-30 17:43:24		NO		IN FOCUS
175446682	https://volunteer.ala.org.au/validate/task/175446682	Valid		system	Tile_053-030-000_0-000.jpg		2021-04-30 08:28:20	2021-04-30 17:43:37		NO		IN FOCUS
175446682	https://volunteer.ala.org.au/validate/task/175446682	Valid		system	Tile_053-030-000_0-000.jpg		2021-04-30 17:43:36	2021-04-30 17:43:37		NO		IN FOCUS
175446682	https://volunteer.ala.org.au/validate/task/175446682	Valid		system	Tile_053-030-000_0-000.jpg		2021-04-30 09:04:41	2021-04-30 17:43:37		NO		IN FOCUS
175446682	https://volunteer.ala.org.au/validate/task/175446682	Valid		system	Tile_053-030-000_0-000.jpg			2021-04-30 17:43:37		NO		IN FOCUS
175446683	https://volunteer.ala.org.au/validate/task/175446683	Valid		system	Tile_053-031-000_0-000.jpg			2021-04-30 17:43:58		NO		IN FOCUS
175446683	https://volunteer.ala.org.au/validate/task/175446683	Valid		system	Tile_053-031-000_0-000.jpg		2021-04-30 17:43:57	2021-04-30 17:43:58		NO		IN FOCUS
175446683	https://volunteer.ala.org.au/validate/task/175446683	Valid		system	Tile_053-031-000_0-000.jpg		2021-04-30 09:04:50	2021-04-30 17:43:58		NO		IN FOCUS
175446683	https://volunteer.ala.org.au/validate/task/175446683	Valid		system	Tile_053-031-000_0-000.jpg		2021-04-30 08:29:43	2021-04-30 17:43:58		NO		IN FOCUS
175446684	https://volunteer.ala.org.au/validate/task/175446684	Valid		system	Tile_053-032-000_0-000.jpg		2021-04-30 08:30:46	2021-04-30 17:44:09		NO		IN FOCUS
175446684	https://volunteer.ala.org.au/validate/task/175446684	Valid		system	Tile_053-032-000_0-000.jpg		2021-04-30 09:04:59	2021-04-30 17:44:09		NO		IN FOCUS
175446684	https://volunteer.ala.org.au/validate/task/175446684	Valid		system	Tile_053-032-000_0-000.jpg			2021-04-30 17:44:09		NO		IN FOCUS
175446684	https://volunteer.ala.org.au/validate/task/175446684	Valid		system	Tile_053-032-000_0-000.jpg		2021-04-30 17:44:09	2021-04-30 17:44:09		NO		IN FOCUS
175446686	https://volunteer.ala.org.au/validate/task/175446686	Valid		system	Tile_053-034-000_0-000.jpg			2021-04-30 17:44:23		NO		IN FOCUS
175446686	https://volunteer.ala.org.au/validate/task/175446686	Valid		system	Tile_053-034-000_0-000.jpg		2021-04-30 08:35:11	2021-04-30 17:44:23		NO		IN FOCUS
175446686	https://volunteer.ala.org.au/validate/task/175446686	Valid		system	Tile_053-034-000_0-000.jpg		2021-04-30 09:05:19	2021-04-30 17:44:23		NO		IN FOCUS
175446686	https://volunteer.ala.org.au/validate/task/175446686	Valid		system	Tile_053-034-000_0-000.jpg		2021-04-30 17:44:21	2021-04-30 17:44:23		NO		IN FOCUS
175446687	https://volunteer.ala.org.au/validate/task/175446687	Valid		system	Tile_053-035-000_0-000.jpg		2021-04-30 09:05:28	2021-04-30 17:44:34		NO		IN FOCUS
175446687	https://volunteer.ala.org.au/validate/task/175446687	Valid		system	Tile_053-035-000_0-000.jpg		2021-04-30 08:35:41	2021-04-30 17:44:34		NO		IN FOCUS
175446687	https://volunteer.ala.org.au/validate/task/175446687	Valid		system	Tile_053-035-000_0-000.jpg			2021-04-30 17:44:34		NO		IN FOCUS
175446687	https://volunteer.ala.org.au/validate/task/175446687	Valid		system	Tile_053-035-000_0-000.jpg		2021-04-30 17:44:33	2021-04-30 17:44:34		NO		IN FOCUS
175446688	https://volunteer.ala.org.au/validate/task/175446688	Valid		system	Tile_053-036-000_0-000.jpg			2021-04-30 17:45:38	1	YES	EDGE	IN FOCUS		Unknown
175446688	https://volunteer.ala.org.au/validate/task/175446688	Valid		system	Tile_053-036-000_0-000.jpg		2021-04-29 19:54:41	2021-04-30 17:45:38	1	YES	EDGE	IN FOCUS		Unknown
175446688	https://volunteer.ala.org.au/validate/task/175446688	Valid		system	Tile_053-036-000_0-000.jpg		2021-04-30 17:45:38	2021-04-30 17:45:38	1	YES	EDGE	IN FOCUS		Unknown
175446688	https://volunteer.ala.org.au/validate/task/175446688	Valid		system	Tile_053-036-000_0-000.jpg		2021-04-30 08:37:49	2021-04-30 17:45:38	1	YES	EDGE	IN FOCUS		Unknown
175446690	https://volunteer.ala.org.au/validate/task/175446690	Valid		system	Tile_053-038-000_0-000.jpg		2021-04-30 09:34:48	2021-04-30 17:46:29		NO		IN FOCUS
175446690	https://volunteer.ala.org.au/validate/task/175446690	Valid		system	Tile_053-038-000_0-000.jpg			2021-04-30 17:46:29		NO		IN FOCUS
175446690	https://volunteer.ala.org.au/validate/task/175446690	Valid		system	Tile_053-038-000_0-000.jpg		2021-04-30 08:38:28	2021-04-30 17:46:29		NO		IN FOCUS
175446690	https://volunteer.ala.org.au/validate/task/175446690	Valid		system	Tile_053-038-000_0-000.jpg		2021-04-30 17:46:28	2021-04-30 17:46:29		NO		IN FOCUS
175446692	https://volunteer.ala.org.au/validate/task/175446692	Valid		system	Tile_053-040-000_0-000.jpg		2021-04-30 08:39:02	2021-04-30 17:46:40		NO		IN FOCUS
175446692	https://volunteer.ala.org.au/validate/task/175446692	Valid		system	Tile_053-040-000_0-000.jpg		2021-04-30 17:46:40	2021-04-30 17:46:40		NO		IN FOCUS
175446692	https://volunteer.ala.org.au/validate/task/175446692	Valid		system	Tile_053-040-000_0-000.jpg		2021-04-30 09:35:08	2021-04-30 17:46:40		NO		IN FOCUS
175446692	https://volunteer.ala.org.au/validate/task/175446692	Valid		system	Tile_053-040-000_0-000.jpg			2021-04-30 17:46:40		NO		IN FOCUS
175446691	https://volunteer.ala.org.au/validate/task/175446691	Valid		system	Tile_053-039-000_0-000.jpg		2021-04-30 17:46:42	2021-04-30 17:46:43		NO		IN FOCUS
175446691	https://volunteer.ala.org.au/validate/task/175446691	Valid		system	Tile_053-039-000_0-000.jpg		2021-04-30 09:34:59	2021-04-30 17:46:43		NO		IN FOCUS
175446691	https://volunteer.ala.org.au/validate/task/175446691	Valid		system	Tile_053-039-000_0-000.jpg			2021-04-30 17:46:43		NO		IN FOCUS
175446691	https://volunteer.ala.org.au/validate/task/175446691	Valid		system	Tile_053-039-000_0-000.jpg		2021-04-30 08:38:43	2021-04-30 17:46:43		NO		IN FOCUS
175446693	https://volunteer.ala.org.au/validate/task/175446693	Valid		system	Tile_053-041-000_0-000.jpg		2021-04-30 09:35:17	2021-04-30 17:46:56		NO		IN FOCUS
175446693	https://volunteer.ala.org.au/validate/task/175446693	Valid		system	Tile_053-041-000_0-000.jpg		2021-04-30 17:46:55	2021-04-30 17:46:56		NO		IN FOCUS
175446693	https://volunteer.ala.org.au/validate/task/175446693	Valid		system	Tile_053-041-000_0-000.jpg			2021-04-30 17:46:56		NO		IN FOCUS
175446693	https://volunteer.ala.org.au/validate/task/175446693	Valid		system	Tile_053-041-000_0-000.jpg		2021-04-30 08:39:31	2021-04-30 17:46:56		NO		IN FOCUS
175446694	https://volunteer.ala.org.au/validate/task/175446694	Valid		system	Tile_053-042-000_0-000.jpg		2021-04-30 08:40:32	2021-04-30 17:47:11		NO		IN FOCUS
175446694	https://volunteer.ala.org.au/validate/task/175446694	Valid		system	Tile_053-042-000_0-000.jpg		2021-04-30 09:35:27	2021-04-30 17:47:11		NO		IN FOCUS
175446694	https://volunteer.ala.org.au/validate/task/175446694	Valid		system	Tile_053-042-000_0-000.jpg		2021-04-30 17:47:11	2021-04-30 17:47:11		NO		IN FOCUS
175446694	https://volunteer.ala.org.au/validate/task/175446694	Valid		system	Tile_053-042-000_0-000.jpg			2021-04-30 17:47:11		NO		IN FOCUS
175446696	https://volunteer.ala.org.au/validate/task/175446696	Valid		system	Tile_053-044-000_0-000.jpg		2021-04-30 17:47:16	2021-04-30 17:47:17		NO		IN FOCUS
175446696	https://volunteer.ala.org.au/validate/task/175446696	Valid		system	Tile_053-044-000_0-000.jpg		2021-04-30 08:45:36	2021-04-30 17:47:17		NO		IN FOCUS
175446696	https://volunteer.ala.org.au/validate/task/175446696	Valid		system	Tile_053-044-000_0-000.jpg			2021-04-30 17:47:17		NO		IN FOCUS
175446696	https://volunteer.ala.org.au/validate/task/175446696	Valid		system	Tile_053-044-000_0-000.jpg		2021-04-30 09:35:49	2021-04-30 17:47:17		NO		IN FOCUS
175446697	https://volunteer.ala.org.au/validate/task/175446697	Valid		system	Tile_053-045-000_0-000.jpg		2021-04-30 09:35:58	2021-04-30 17:47:40		NO		IN FOCUS
175446697	https://volunteer.ala.org.au/validate/task/175446697	Valid		system	Tile_053-045-000_0-000.jpg		2021-04-30 17:47:40	2021-04-30 17:47:40		NO		IN FOCUS
175446697	https://volunteer.ala.org.au/validate/task/175446697	Valid		system	Tile_053-045-000_0-000.jpg		2021-04-30 08:45:56	2021-04-30 17:47:40		NO		IN FOCUS
175446697	https://volunteer.ala.org.au/validate/task/175446697	Valid		system	Tile_053-045-000_0-000.jpg			2021-04-30 17:47:40		NO		IN FOCUS
175446700	https://volunteer.ala.org.au/validate/task/175446700	Valid		system	Tile_053-048-000_0-000.jpg		2021-04-30 09:36:18	2021-04-30 17:47:57		NO		IN FOCUS
175446700	https://volunteer.ala.org.au/validate/task/175446700	Valid		system	Tile_053-048-000_0-000.jpg			2021-04-30 17:47:57		NO		IN FOCUS
175446700	https://volunteer.ala.org.au/validate/task/175446700	Valid		system	Tile_053-048-000_0-000.jpg		2021-04-30 17:47:56	2021-04-30 17:47:57		NO		IN FOCUS
175446700	https://volunteer.ala.org.au/validate/task/175446700	Valid		system	Tile_053-048-000_0-000.jpg		2021-04-30 08:48:18	2021-04-30 17:47:57		NO		IN FOCUS
175446705	https://volunteer.ala.org.au/validate/task/175446705	Valid		system	Tile_053-053-000_0-000.jpg		2021-04-30 08:52:50	2021-04-30 17:48:50		NO		IN FOCUS
175446705	https://volunteer.ala.org.au/validate/task/175446705	Valid		system	Tile_053-053-000_0-000.jpg			2021-04-30 17:48:50		NO		IN FOCUS
175446705	https://volunteer.ala.org.au/validate/task/175446705	Valid		system	Tile_053-053-000_0-000.jpg		2021-04-30 17:48:49	2021-04-30 17:48:50		NO		IN FOCUS
175446705	https://volunteer.ala.org.au/validate/task/175446705	Valid		system	Tile_053-053-000_0-000.jpg		2021-04-30 09:37:08	2021-04-30 17:48:50		NO		IN FOCUS
175446706	https://volunteer.ala.org.au/validate/task/175446706	Valid		system	Tile_053-054-000_0-000.jpg		2021-04-30 17:49:00	2021-04-30 17:49:02		NO		IN FOCUS
175446706	https://volunteer.ala.org.au/validate/task/175446706	Valid		system	Tile_053-054-000_0-000.jpg		2021-04-30 09:37:19	2021-04-30 17:49:02		NO		IN FOCUS
175446706	https://volunteer.ala.org.au/validate/task/175446706	Valid		system	Tile_053-054-000_0-000.jpg		2021-04-30 08:53:16	2021-04-30 17:49:02		NO		IN FOCUS
175446706	https://volunteer.ala.org.au/validate/task/175446706	Valid		system	Tile_053-054-000_0-000.jpg			2021-04-30 17:49:02		NO		IN FOCUS
175446707	https://volunteer.ala.org.au/validate/task/175446707	Valid		system	Tile_053-055-000_0-000.jpg		2021-04-30 17:49:12	2021-04-30 17:49:12		NO		IN FOCUS
175446707	https://volunteer.ala.org.au/validate/task/175446707	Valid		system	Tile_053-055-000_0-000.jpg			2021-04-30 17:49:12		NO		IN FOCUS
175446707	https://volunteer.ala.org.au/validate/task/175446707	Valid		system	Tile_053-055-000_0-000.jpg		2021-04-30 09:37:30	2021-04-30 17:49:12		NO		IN FOCUS
175446707	https://volunteer.ala.org.au/validate/task/175446707	Valid		system	Tile_053-055-000_0-000.jpg		2021-04-30 08:54:53	2021-04-30 17:49:12		NO		IN FOCUS
175446707	https://volunteer.ala.org.au/validate/task/175446707	Valid		system	Tile_053-055-000_0-000.jpg		2021-04-30 17:49:25	2021-04-30 17:49:12		NO		IN FOCUS
175446710	https://volunteer.ala.org.au/validate/task/175446710	Valid		system	Tile_053-058-000_0-000.jpg		2021-04-30 17:49:44	2021-04-30 17:49:45		NO		IN FOCUS
175446710	https://volunteer.ala.org.au/validate/task/175446710	Valid		system	Tile_053-058-000_0-000.jpg		2021-04-30 08:57:11	2021-04-30 17:49:45		NO		IN FOCUS
175446710	https://volunteer.ala.org.au/validate/task/175446710	Valid		system	Tile_053-058-000_0-000.jpg			2021-04-30 17:49:45		NO		IN FOCUS
175446710	https://volunteer.ala.org.au/validate/task/175446710	Valid		system	Tile_053-058-000_0-000.jpg		2021-04-30 09:37:49	2021-04-30 17:49:45		NO		IN FOCUS
175446714	https://volunteer.ala.org.au/validate/task/175446714	Valid		system	Tile_054-002-000_0-000.jpg		2021-04-30 09:38:49	2021-04-30 17:50:22		NO		IN FOCUS
175446714	https://volunteer.ala.org.au/validate/task/175446714	Valid		system	Tile_054-002-000_0-000.jpg		2021-04-30 17:50:21	2021-04-30 17:50:22		NO		IN FOCUS
175446714	https://volunteer.ala.org.au/validate/task/175446714	Valid		system	Tile_054-002-000_0-000.jpg			2021-04-30 17:50:22		NO		IN FOCUS
175446714	https://volunteer.ala.org.au/validate/task/175446714	Valid		system	Tile_054-002-000_0-000.jpg		2021-04-30 09:00:47	2021-04-30 17:50:22		NO		IN FOCUS
175446717	https://volunteer.ala.org.au/validate/task/175446717	Valid		system	Tile_054-005-000_0-000.jpg		2021-04-30 09:02:54	2021-04-30 17:50:49		NO		IN FOCUS
175446717	https://volunteer.ala.org.au/validate/task/175446717	Valid		system	Tile_054-005-000_0-000.jpg			2021-04-30 17:50:49		NO		IN FOCUS
175446717	https://volunteer.ala.org.au/validate/task/175446717	Valid		system	Tile_054-005-000_0-000.jpg		2021-04-30 17:50:47	2021-04-30 17:50:49		NO		IN FOCUS
175446717	https://volunteer.ala.org.au/validate/task/175446717	Valid		system	Tile_054-005-000_0-000.jpg		2021-04-30 09:39:13	2021-04-30 17:50:49		NO		IN FOCUS
175446718	https://volunteer.ala.org.au/validate/task/175446718	Valid		system	Tile_054-006-000_0-000.jpg		2021-04-30 09:39:27	2021-04-30 17:50:58		NO		IN FOCUS
175446718	https://volunteer.ala.org.au/validate/task/175446718	Valid		system	Tile_054-006-000_0-000.jpg		2021-04-30 17:50:57	2021-04-30 17:50:58		NO		IN FOCUS
175446718	https://volunteer.ala.org.au/validate/task/175446718	Valid		system	Tile_054-006-000_0-000.jpg		2021-04-30 09:03:14	2021-04-30 17:50:58		NO		IN FOCUS
175446718	https://volunteer.ala.org.au/validate/task/175446718	Valid		system	Tile_054-006-000_0-000.jpg			2021-04-30 17:50:58		NO		IN FOCUS
175446719	https://volunteer.ala.org.au/validate/task/175446719	Valid		system	Tile_054-007-000_0-000.jpg		2021-04-30 17:51:09	2021-04-30 17:51:09		NO		IN FOCUS
175446719	https://volunteer.ala.org.au/validate/task/175446719	Valid		system	Tile_054-007-000_0-000.jpg		2021-04-30 09:39:37	2021-04-30 17:51:09		NO		IN FOCUS
175446719	https://volunteer.ala.org.au/validate/task/175446719	Valid		system	Tile_054-007-000_0-000.jpg			2021-04-30 17:51:09		NO		IN FOCUS
175446719	https://volunteer.ala.org.au/validate/task/175446719	Valid		system	Tile_054-007-000_0-000.jpg		2021-04-30 09:03:32	2021-04-30 17:51:09		NO		IN FOCUS
175446720	https://volunteer.ala.org.au/validate/task/175446720	Valid		system	Tile_054-008-000_0-000.jpg		2021-04-30 09:03:50	2021-04-30 17:51:19		NO		IN FOCUS
175446720	https://volunteer.ala.org.au/validate/task/175446720	Valid		system	Tile_054-008-000_0-000.jpg		2021-04-30 17:51:19	2021-04-30 17:51:19		NO		IN FOCUS
175446720	https://volunteer.ala.org.au/validate/task/175446720	Valid		system	Tile_054-008-000_0-000.jpg		2021-04-30 09:39:46	2021-04-30 17:51:19		NO		IN FOCUS
175446720	https://volunteer.ala.org.au/validate/task/175446720	Valid		system	Tile_054-008-000_0-000.jpg			2021-04-30 17:51:19		NO		IN FOCUS
175446721	https://volunteer.ala.org.au/validate/task/175446721	Valid		system	Tile_054-009-000_0-000.jpg			2021-04-30 17:51:29		NO		IN FOCUS
175446721	https://volunteer.ala.org.au/validate/task/175446721	Valid		system	Tile_054-009-000_0-000.jpg		2021-04-30 17:51:28	2021-04-30 17:51:29		NO		IN FOCUS
175446721	https://volunteer.ala.org.au/validate/task/175446721	Valid		system	Tile_054-009-000_0-000.jpg		2021-04-30 09:39:57	2021-04-30 17:51:29		NO		IN FOCUS
175446721	https://volunteer.ala.org.au/validate/task/175446721	Valid		system	Tile_054-009-000_0-000.jpg		2021-04-30 09:04:34	2021-04-30 17:51:29		NO		IN FOCUS
175446722	https://volunteer.ala.org.au/validate/task/175446722	Valid		system	Tile_054-010-000_0-000.jpg		2021-04-30 09:05:01	2021-04-30 17:51:39		NO		IN FOCUS
175446722	https://volunteer.ala.org.au/validate/task/175446722	Valid		system	Tile_054-010-000_0-000.jpg		2021-04-30 17:51:39	2021-04-30 17:51:39		NO		IN FOCUS
175446722	https://volunteer.ala.org.au/validate/task/175446722	Valid		system	Tile_054-010-000_0-000.jpg			2021-04-30 17:51:39		NO		IN FOCUS
175446722	https://volunteer.ala.org.au/validate/task/175446722	Valid		system	Tile_054-010-000_0-000.jpg		2021-04-30 09:40:07	2021-04-30 17:51:39		NO		IN FOCUS
175446713	https://volunteer.ala.org.au/validate/task/175446713	Valid		system	Tile_054-001-000_0-000.jpg		2021-04-30 08:58:50	2021-04-30 17:51:45	1	YES	EDGE	IN FOCUS		Fungal spores
175446713	https://volunteer.ala.org.au/validate/task/175446713	Valid		system	Tile_054-001-000_0-000.jpg		2021-04-30 09:38:39	2021-04-30 17:51:45	1	YES	EDGE	IN FOCUS		Fungal spores
175446713	https://volunteer.ala.org.au/validate/task/175446713	Valid		system	Tile_054-001-000_0-000.jpg		2021-04-30 17:51:45	2021-04-30 17:51:45	1	YES	EDGE	IN FOCUS		Fungal spores
175446713	https://volunteer.ala.org.au/validate/task/175446713	Valid		system	Tile_054-001-000_0-000.jpg			2021-04-30 17:51:45	1	YES	EDGE	IN FOCUS		Fungal spores
175446723	https://volunteer.ala.org.au/validate/task/175446723	Valid		system	Tile_054-011-000_0-000.jpg		2021-04-30 17:51:50	2021-04-30 17:51:50		NO		IN FOCUS
175446723	https://volunteer.ala.org.au/validate/task/175446723	Valid		system	Tile_054-011-000_0-000.jpg		2021-04-30 17:51:56	2021-04-30 17:51:50		NO		IN FOCUS
175446723	https://volunteer.ala.org.au/validate/task/175446723	Valid		system	Tile_054-011-000_0-000.jpg		2021-04-30 09:40:19	2021-04-30 17:51:50		NO		IN FOCUS
175446723	https://volunteer.ala.org.au/validate/task/175446723	Valid		system	Tile_054-011-000_0-000.jpg			2021-04-30 17:51:50		NO		IN FOCUS
175446723	https://volunteer.ala.org.au/validate/task/175446723	Valid		system	Tile_054-011-000_0-000.jpg		2021-04-30 09:05:33	2021-04-30 17:51:50		NO		IN FOCUS
175446724	https://volunteer.ala.org.au/validate/task/175446724	Valid		system	Tile_054-012-000_0-000.jpg		2021-04-30 17:52:09	2021-04-30 17:51:59		NO		IN FOCUS
175446724	https://volunteer.ala.org.au/validate/task/175446724	Valid		system	Tile_054-012-000_0-000.jpg		2021-04-30 09:05:50	2021-04-30 17:51:59		NO		IN FOCUS
175446724	https://volunteer.ala.org.au/validate/task/175446724	Valid		system	Tile_054-012-000_0-000.jpg			2021-04-30 17:51:59		NO		IN FOCUS
175446724	https://volunteer.ala.org.au/validate/task/175446724	Valid		system	Tile_054-012-000_0-000.jpg		2021-04-30 17:51:59	2021-04-30 17:51:59		NO		IN FOCUS
175446724	https://volunteer.ala.org.au/validate/task/175446724	Valid		system	Tile_054-012-000_0-000.jpg		2021-04-30 09:40:39	2021-04-30 17:51:59		NO		IN FOCUS
175446725	https://volunteer.ala.org.au/validate/task/175446725	Valid		system	Tile_054-013-000_0-000.jpg		2021-04-30 17:52:23	2021-04-30 17:52:25		NO		IN FOCUS
175446725	https://volunteer.ala.org.au/validate/task/175446725	Valid		system	Tile_054-013-000_0-000.jpg			2021-04-30 17:52:25		NO		IN FOCUS
175446725	https://volunteer.ala.org.au/validate/task/175446725	Valid		system	Tile_054-013-000_0-000.jpg		2021-04-30 09:06:08	2021-04-30 17:52:25		NO		IN FOCUS
175446725	https://volunteer.ala.org.au/validate/task/175446725	Valid		system	Tile_054-013-000_0-000.jpg		2021-04-30 17:52:08	2021-04-30 17:52:25		NO		IN FOCUS
175446729	https://volunteer.ala.org.au/validate/task/175446729	Valid		system	Tile_054-017-000_0-000.jpg		2021-04-30 09:07:24	2021-04-30 17:52:53		NO		IN FOCUS
175446729	https://volunteer.ala.org.au/validate/task/175446729	Valid		system	Tile_054-017-000_0-000.jpg		2021-04-30 09:41:09	2021-04-30 17:52:53		NO		IN FOCUS
175446729	https://volunteer.ala.org.au/validate/task/175446729	Valid		system	Tile_054-017-000_0-000.jpg			2021-04-30 17:52:53		NO		IN FOCUS
175446729	https://volunteer.ala.org.au/validate/task/175446729	Valid		system	Tile_054-017-000_0-000.jpg		2021-04-30 17:52:52	2021-04-30 17:52:53		NO		IN FOCUS
175446726	https://volunteer.ala.org.au/validate/task/175446726	Valid		system	Tile_054-014-000_0-000.jpg		2021-04-30 17:52:57	2021-04-30 17:52:59		NO		IN FOCUS
175446726	https://volunteer.ala.org.au/validate/task/175446726	Valid		system	Tile_054-014-000_0-000.jpg		2021-04-30 09:06:28	2021-04-30 17:52:59		NO		IN FOCUS
175446726	https://volunteer.ala.org.au/validate/task/175446726	Valid		system	Tile_054-014-000_0-000.jpg			2021-04-30 17:52:59		NO		IN FOCUS
175446726	https://volunteer.ala.org.au/validate/task/175446726	Valid		system	Tile_054-014-000_0-000.jpg		2021-04-30 17:52:21	2021-04-30 17:52:59		NO		IN FOCUS
175446731	https://volunteer.ala.org.au/validate/task/175446731	Valid		system	Tile_054-019-000_0-000.jpg		2021-04-30 09:07:55	2021-04-30 17:53:35		NO		IN FOCUS
175446731	https://volunteer.ala.org.au/validate/task/175446731	Valid		system	Tile_054-019-000_0-000.jpg		2021-04-30 09:41:27	2021-04-30 17:53:35		NO		IN FOCUS
175446731	https://volunteer.ala.org.au/validate/task/175446731	Valid		system	Tile_054-019-000_0-000.jpg			2021-04-30 17:53:35		NO		IN FOCUS
175446731	https://volunteer.ala.org.au/validate/task/175446731	Valid		system	Tile_054-019-000_0-000.jpg		2021-04-30 17:53:34	2021-04-30 17:53:35		NO		IN FOCUS
175446732	https://volunteer.ala.org.au/validate/task/175446732	Valid		system	Tile_054-020-000_0-000.jpg		2021-04-30 17:53:54	2021-04-30 17:53:54		NO		IN FOCUS
175446732	https://volunteer.ala.org.au/validate/task/175446732	Valid		system	Tile_054-020-000_0-000.jpg		2021-04-30 09:41:37	2021-04-30 17:53:54		NO		IN FOCUS
175446732	https://volunteer.ala.org.au/validate/task/175446732	Valid		system	Tile_054-020-000_0-000.jpg		2021-04-30 09:08:10	2021-04-30 17:53:54		NO		IN FOCUS
175446732	https://volunteer.ala.org.au/validate/task/175446732	Valid		system	Tile_054-020-000_0-000.jpg			2021-04-30 17:53:54		NO		IN FOCUS
175447103	https://volunteer.ala.org.au/validate/task/175447103	Valid		system	Tile_054-021-000_0-000.jpg		2021-04-30 09:08:42	2021-04-30 17:54:02		NO		IN FOCUS
175447103	https://volunteer.ala.org.au/validate/task/175447103	Valid		system	Tile_054-021-000_0-000.jpg		2021-04-30 09:41:47	2021-04-30 17:54:02		NO		IN FOCUS
175447103	https://volunteer.ala.org.au/validate/task/175447103	Valid		system	Tile_054-021-000_0-000.jpg		2021-04-30 17:54:02	2021-04-30 17:54:02		NO		IN FOCUS
175447103	https://volunteer.ala.org.au/validate/task/175447103	Valid		system	Tile_054-021-000_0-000.jpg			2021-04-30 17:54:02		NO		IN FOCUS
175446728	https://volunteer.ala.org.au/validate/task/175446728	Valid		system	Tile_054-016-000_0-000.jpg		2021-04-30 17:54:22	2021-04-30 17:54:23		NO		IN FOCUS
175446728	https://volunteer.ala.org.au/validate/task/175446728	Valid		system	Tile_054-016-000_0-000.jpg		2021-04-30 17:52:43	2021-04-30 17:54:23		NO		IN FOCUS
175446728	https://volunteer.ala.org.au/validate/task/175446728	Valid		system	Tile_054-016-000_0-000.jpg		2021-04-30 09:07:03	2021-04-30 17:54:23		NO		IN FOCUS
175446728	https://volunteer.ala.org.au/validate/task/175446728	Valid		system	Tile_054-016-000_0-000.jpg			2021-04-30 17:54:23		NO		IN FOCUS
175447106	https://volunteer.ala.org.au/validate/task/175447106	Valid		system	Tile_054-024-000_0-000.jpg			2021-04-30 17:55:29		NO		IN FOCUS
175447106	https://volunteer.ala.org.au/validate/task/175447106	Valid		system	Tile_054-024-000_0-000.jpg		2021-04-30 17:55:28	2021-04-30 17:55:29		NO		IN FOCUS
175447106	https://volunteer.ala.org.au/validate/task/175447106	Valid		system	Tile_054-024-000_0-000.jpg		2021-04-30 09:11:00	2021-04-30 17:55:29		NO		IN FOCUS
175447106	https://volunteer.ala.org.au/validate/task/175447106	Valid		system	Tile_054-024-000_0-000.jpg		2021-04-30 09:43:05	2021-04-30 17:55:29		NO		IN FOCUS
175447107	https://volunteer.ala.org.au/validate/task/175447107	Valid		system	Tile_054-025-000_0-000.jpg		2021-04-30 09:43:14	2021-04-30 17:55:37		NO		IN FOCUS
175447107	https://volunteer.ala.org.au/validate/task/175447107	Valid		system	Tile_054-025-000_0-000.jpg		2021-04-30 09:11:23	2021-04-30 17:55:37		NO		IN FOCUS
175447107	https://volunteer.ala.org.au/validate/task/175447107	Valid		system	Tile_054-025-000_0-000.jpg		2021-04-30 17:55:37	2021-04-30 17:55:37		NO		IN FOCUS
175447107	https://volunteer.ala.org.au/validate/task/175447107	Valid		system	Tile_054-025-000_0-000.jpg			2021-04-30 17:55:37		NO		IN FOCUS
175447108	https://volunteer.ala.org.au/validate/task/175447108	Valid		system	Tile_054-026-000_0-000.jpg			2021-04-30 17:55:46		NO		IN FOCUS
175447108	https://volunteer.ala.org.au/validate/task/175447108	Valid		system	Tile_054-026-000_0-000.jpg		2021-04-30 17:55:46	2021-04-30 17:55:46		NO		IN FOCUS
175447108	https://volunteer.ala.org.au/validate/task/175447108	Valid		system	Tile_054-026-000_0-000.jpg		2021-04-30 09:43:24	2021-04-30 17:55:46		NO		IN FOCUS
175447108	https://volunteer.ala.org.au/validate/task/175447108	Valid		system	Tile_054-026-000_0-000.jpg		2021-04-30 09:11:42	2021-04-30 17:55:46		NO		IN FOCUS
175447109	https://volunteer.ala.org.au/validate/task/175447109	Valid		system	Tile_054-027-000_0-000.jpg		2021-04-30 09:12:25	2021-04-30 17:55:56		NO		IN FOCUS
175447109	https://volunteer.ala.org.au/validate/task/175447109	Valid		system	Tile_054-027-000_0-000.jpg		2021-04-30 09:43:33	2021-04-30 17:55:56		NO		IN FOCUS
175447109	https://volunteer.ala.org.au/validate/task/175447109	Valid		system	Tile_054-027-000_0-000.jpg		2021-04-30 17:55:55	2021-04-30 17:55:56		NO		IN FOCUS
175447109	https://volunteer.ala.org.au/validate/task/175447109	Valid		system	Tile_054-027-000_0-000.jpg			2021-04-30 17:55:56		NO		IN FOCUS
175447104	https://volunteer.ala.org.au/validate/task/175447104	Valid		system	Tile_054-022-000_0-000.jpg			2021-04-30 17:56:02	1	YES	MIDDLE	IN FOCUS		Fungal spores
175447104	https://volunteer.ala.org.au/validate/task/175447104	Valid		system	Tile_054-022-000_0-000.jpg		2021-04-30 17:54:34	2021-04-30 17:56:02	1	YES	EDGE	IN FOCUS		Fungal spores
175447104	https://volunteer.ala.org.au/validate/task/175447104	Valid		system	Tile_054-022-000_0-000.jpg		2021-04-30 17:56:01	2021-04-30 17:56:02	1	YES	MIDDLE	IN FOCUS		Fungal spores
175447104	https://volunteer.ala.org.au/validate/task/175447104	Valid		system	Tile_054-022-000_0-000.jpg		2021-04-30 09:09:34	2021-04-30 17:56:02	1	YES	MIDDLE	IN FOCUS		Fungal spores
175447104	https://volunteer.ala.org.au/validate/task/175447104	Valid		system	Tile_054-022-000_0-000.jpg		2021-04-30 09:42:09	2021-04-30 17:56:02	1	YES	MIDDLE	IN FOCUS		Fungal spores
175447110	https://volunteer.ala.org.au/validate/task/175447110	Valid		system	Tile_054-028-000_0-000.jpg			2021-04-30 17:56:05		NO		IN FOCUS
175447110	https://volunteer.ala.org.au/validate/task/175447110	Valid		system	Tile_054-028-000_0-000.jpg		2021-04-30 17:56:05	2021-04-30 17:56:05		NO		IN FOCUS
175447110	https://volunteer.ala.org.au/validate/task/175447110	Valid		system	Tile_054-028-000_0-000.jpg		2021-04-30 09:43:42	2021-04-30 17:56:05		NO		IN FOCUS
175447110	https://volunteer.ala.org.au/validate/task/175447110	Valid		system	Tile_054-028-000_0-000.jpg		2021-04-30 09:12:49	2021-04-30 17:56:05		NO		IN FOCUS
175447111	https://volunteer.ala.org.au/validate/task/175447111	Valid		system	Tile_054-029-000_0-000.jpg		2021-04-30 09:13:08	2021-04-30 17:56:14		NO		IN FOCUS
175447111	https://volunteer.ala.org.au/validate/task/175447111	Valid		system	Tile_054-029-000_0-000.jpg		2021-04-30 09:43:52	2021-04-30 17:56:14		NO		IN FOCUS
175447111	https://volunteer.ala.org.au/validate/task/175447111	Valid		system	Tile_054-029-000_0-000.jpg			2021-04-30 17:56:14		NO		IN FOCUS
175447111	https://volunteer.ala.org.au/validate/task/175447111	Valid		system	Tile_054-029-000_0-000.jpg		2021-04-30 17:56:13	2021-04-30 17:56:14		NO		IN FOCUS
175447113	https://volunteer.ala.org.au/validate/task/175447113	Valid		system	Tile_054-031-000_0-000.jpg		2021-04-30 09:44:31	2021-04-30 17:57:12		NO		IN FOCUS
175447113	https://volunteer.ala.org.au/validate/task/175447113	Valid		system	Tile_054-031-000_0-000.jpg		2021-04-30 09:15:46	2021-04-30 17:57:12		NO		IN FOCUS
175447113	https://volunteer.ala.org.au/validate/task/175447113	Valid		system	Tile_054-031-000_0-000.jpg			2021-04-30 17:57:12		NO		IN FOCUS
175447113	https://volunteer.ala.org.au/validate/task/175447113	Valid		system	Tile_054-031-000_0-000.jpg		2021-04-30 17:57:12	2021-04-30 17:57:12		NO		IN FOCUS
175447114	https://volunteer.ala.org.au/validate/task/175447114	Valid		system	Tile_054-032-000_0-000.jpg			2021-04-30 17:57:23		NO		IN FOCUS
175447114	https://volunteer.ala.org.au/validate/task/175447114	Valid		system	Tile_054-032-000_0-000.jpg		2021-04-30 17:57:22	2021-04-30 17:57:23		NO		IN FOCUS
175447114	https://volunteer.ala.org.au/validate/task/175447114	Valid		system	Tile_054-032-000_0-000.jpg		2021-04-30 09:16:06	2021-04-30 17:57:23		NO		IN FOCUS
175447114	https://volunteer.ala.org.au/validate/task/175447114	Valid		system	Tile_054-032-000_0-000.jpg		2021-04-30 09:44:40	2021-04-30 17:57:23		NO		IN FOCUS
175447112	https://volunteer.ala.org.au/validate/task/175447112	Valid		system	Tile_054-030-000_0-000.jpg			2021-04-30 17:57:32	1	YES	MIDDLE	IN FOCUS		Nothofagus pollen
175447112	https://volunteer.ala.org.au/validate/task/175447112	Valid		system	Tile_054-030-000_0-000.jpg		2021-04-30 17:57:02	2021-04-30 17:57:32	1	YES	MIDDLE	IN FOCUS		Spores
175447112	https://volunteer.ala.org.au/validate/task/175447112	Valid		system	Tile_054-030-000_0-000.jpg		2021-04-30 17:57:31	2021-04-30 17:57:32	1	YES	MIDDLE	IN FOCUS		Nothofagus pollen
175447112	https://volunteer.ala.org.au/validate/task/175447112	Valid		system	Tile_054-030-000_0-000.jpg		2021-04-30 09:15:26	2021-04-30 17:57:32	1	YES	MIDDLE	IN FOCUS		Nothofagus pollen
175447112	https://volunteer.ala.org.au/validate/task/175447112	Valid		system	Tile_054-030-000_0-000.jpg		2021-04-30 09:44:21	2021-04-30 17:57:32	1	YES	MIDDLE	IN FOCUS		Nothofagus pollen
175447115	https://volunteer.ala.org.au/validate/task/175447115	Valid		system	Tile_054-033-000_0-000.jpg		2021-04-30 09:44:50	2021-04-30 17:57:33		NO		IN FOCUS
175447115	https://volunteer.ala.org.au/validate/task/175447115	Valid		system	Tile_054-033-000_0-000.jpg		2021-04-30 17:57:32	2021-04-30 17:57:33		NO		IN FOCUS
175447115	https://volunteer.ala.org.au/validate/task/175447115	Valid		system	Tile_054-033-000_0-000.jpg		2021-04-30 09:16:27	2021-04-30 17:57:33		NO		IN FOCUS
175447115	https://volunteer.ala.org.au/validate/task/175447115	Valid		system	Tile_054-033-000_0-000.jpg			2021-04-30 17:57:33		NO		IN FOCUS
175447117	https://volunteer.ala.org.au/validate/task/175447117	Valid		system	Tile_054-035-000_0-000.jpg			2021-04-30 17:57:51		NO		IN FOCUS
175447117	https://volunteer.ala.org.au/validate/task/175447117	Valid		system	Tile_054-035-000_0-000.jpg		2021-04-30 17:57:51	2021-04-30 17:57:51		NO		IN FOCUS
175447117	https://volunteer.ala.org.au/validate/task/175447117	Valid		system	Tile_054-035-000_0-000.jpg		2021-04-30 09:45:08	2021-04-30 17:57:51		NO		IN FOCUS
175447117	https://volunteer.ala.org.au/validate/task/175447117	Valid		system	Tile_054-035-000_0-000.jpg		2021-04-30 09:17:14	2021-04-30 17:57:51		NO		IN FOCUS
175447121	https://volunteer.ala.org.au/validate/task/175447121	Valid		system	Tile_054-039-000_0-000.jpg		2021-04-30 09:45:44	2021-04-30 17:58:34		NO		IN FOCUS
175447121	https://volunteer.ala.org.au/validate/task/175447121	Valid		system	Tile_054-039-000_0-000.jpg		2021-04-30 17:58:34	2021-04-30 17:58:34		NO		IN FOCUS
175447121	https://volunteer.ala.org.au/validate/task/175447121	Valid		system	Tile_054-039-000_0-000.jpg			2021-04-30 17:58:34		NO		IN FOCUS
175447121	https://volunteer.ala.org.au/validate/task/175447121	Valid		system	Tile_054-039-000_0-000.jpg		2021-04-30 12:32:27	2021-04-30 17:58:34		NO		IN FOCUS
175447122	https://volunteer.ala.org.au/validate/task/175447122	Valid		system	Tile_054-040-000_0-000.jpg		2021-04-30 12:44:16	2021-04-30 17:58:44		NO		IN FOCUS
175447122	https://volunteer.ala.org.au/validate/task/175447122	Valid		system	Tile_054-040-000_0-000.jpg		2021-04-30 09:45:54	2021-04-30 17:58:44		NO		IN FOCUS
175447122	https://volunteer.ala.org.au/validate/task/175447122	Valid		system	Tile_054-040-000_0-000.jpg		2021-04-30 17:58:44	2021-04-30 17:58:44		NO		IN FOCUS
175447122	https://volunteer.ala.org.au/validate/task/175447122	Valid		system	Tile_054-040-000_0-000.jpg			2021-04-30 17:58:44		NO		IN FOCUS
175447124	https://volunteer.ala.org.au/validate/task/175447124	Valid		system	Tile_054-042-000_0-000.jpg		2021-04-30 17:59:55	2021-04-30 17:59:55		NO		IN FOCUS
175447124	https://volunteer.ala.org.au/validate/task/175447124	Valid		system	Tile_054-042-000_0-000.jpg			2021-04-30 17:59:55		NO		IN FOCUS
175447124	https://volunteer.ala.org.au/validate/task/175447124	Valid		system	Tile_054-042-000_0-000.jpg		2021-04-30 12:46:16	2021-04-30 17:59:55		NO		IN FOCUS
175447124	https://volunteer.ala.org.au/validate/task/175447124	Valid		system	Tile_054-042-000_0-000.jpg		2021-04-30 09:46:09	2021-04-30 17:59:55		NO		IN FOCUS
175447125	https://volunteer.ala.org.au/validate/task/175447125	Valid		system	Tile_054-043-000_0-000.jpg		2021-04-30 09:46:18	2021-04-30 18:00:06		NO		IN FOCUS
175447125	https://volunteer.ala.org.au/validate/task/175447125	Valid		system	Tile_054-043-000_0-000.jpg		2021-04-30 12:46:38	2021-04-30 18:00:06		NO		IN FOCUS
175447125	https://volunteer.ala.org.au/validate/task/175447125	Valid		system	Tile_054-043-000_0-000.jpg		2021-04-30 18:00:06	2021-04-30 18:00:06		NO		IN FOCUS
175447125	https://volunteer.ala.org.au/validate/task/175447125	Valid		system	Tile_054-043-000_0-000.jpg			2021-04-30 18:00:06		NO		IN FOCUS
175447126	https://volunteer.ala.org.au/validate/task/175447126	Valid		system	Tile_054-044-000_0-000.jpg		2021-04-30 12:46:57	2021-04-30 18:00:17		NO		IN FOCUS
175447126	https://volunteer.ala.org.au/validate/task/175447126	Valid		system	Tile_054-044-000_0-000.jpg		2021-04-30 18:00:16	2021-04-30 18:00:17		NO		IN FOCUS
175447126	https://volunteer.ala.org.au/validate/task/175447126	Valid		system	Tile_054-044-000_0-000.jpg			2021-04-30 18:00:17		NO		IN FOCUS
175447126	https://volunteer.ala.org.au/validate/task/175447126	Valid		system	Tile_054-044-000_0-000.jpg		2021-04-30 09:46:27	2021-04-30 18:00:17		NO		IN FOCUS
175447119	https://volunteer.ala.org.au/validate/task/175447119	Valid		system	Tile_054-037-000_0-000.jpg		2021-04-30 09:45:24	2021-04-30 18:01:44		NO		IN FOCUS
175447119	https://volunteer.ala.org.au/validate/task/175447119	Valid		system	Tile_054-037-000_0-000.jpg			2021-04-30 18:01:44		NO		IN FOCUS
175447119	https://volunteer.ala.org.au/validate/task/175447119	Valid		system	Tile_054-037-000_0-000.jpg		2021-04-30 12:30:33	2021-04-30 18:01:44	1	YES	MIDDLE	IN FOCUS		Nothofagus pollen
175447119	https://volunteer.ala.org.au/validate/task/175447119	Valid		system	Tile_054-037-000_0-000.jpg		2021-04-30 17:58:15	2021-04-30 18:01:44		NO		IN FOCUS
175447119	https://volunteer.ala.org.au/validate/task/175447119	Valid		system	Tile_054-037-000_0-000.jpg		2021-04-30 18:01:43	2021-04-30 18:01:44		NO		IN FOCUS
175447120	https://volunteer.ala.org.au/validate/task/175447120	Valid		system	Tile_054-038-000_0-000.jpg		2021-04-30 18:02:10	2021-04-30 18:02:11		NO		IN FOCUS
175447120	https://volunteer.ala.org.au/validate/task/175447120	Valid		system	Tile_054-038-000_0-000.jpg		2021-04-30 17:58:25	2021-04-30 18:02:11		NO		IN FOCUS
175447120	https://volunteer.ala.org.au/validate/task/175447120	Valid		system	Tile_054-038-000_0-000.jpg			2021-04-30 18:02:11		NO		IN FOCUS
175447120	https://volunteer.ala.org.au/validate/task/175447120	Valid		system	Tile_054-038-000_0-000.jpg		2021-04-30 09:45:34	2021-04-30 18:02:11		NO		IN FOCUS
175447127	https://volunteer.ala.org.au/validate/task/175447127	Valid		system	Tile_054-045-000_0-000.jpg		2021-04-30 09:46:36	2021-04-30 18:03:18		NO		IN FOCUS
175447127	https://volunteer.ala.org.au/validate/task/175447127	Valid		system	Tile_054-045-000_0-000.jpg			2021-04-30 18:03:18		NO		IN FOCUS
175447127	https://volunteer.ala.org.au/validate/task/175447127	Valid		system	Tile_054-045-000_0-000.jpg		2021-04-30 18:03:31	2021-04-30 18:03:18		NO		IN FOCUS
175447127	https://volunteer.ala.org.au/validate/task/175447127	Valid		system	Tile_054-045-000_0-000.jpg		2021-04-30 18:03:18	2021-04-30 18:03:18		NO		IN FOCUS
175447127	https://volunteer.ala.org.au/validate/task/175447127	Valid		system	Tile_054-045-000_0-000.jpg		2021-04-30 12:47:18	2021-04-30 18:03:18		NO		IN FOCUS
175447128	https://volunteer.ala.org.au/validate/task/175447128	Valid		system	Tile_054-046-000_0-000.jpg		2021-04-30 12:48:54	2021-04-30 18:03:37		NO		IN FOCUS
175447128	https://volunteer.ala.org.au/validate/task/175447128	Valid		system	Tile_054-046-000_0-000.jpg		2021-04-30 18:03:36	2021-04-30 18:03:37		NO		IN FOCUS
175447128	https://volunteer.ala.org.au/validate/task/175447128	Valid		system	Tile_054-046-000_0-000.jpg		2021-04-30 09:46:47	2021-04-30 18:03:37		NO		IN FOCUS
175447128	https://volunteer.ala.org.au/validate/task/175447128	Valid		system	Tile_054-046-000_0-000.jpg			2021-04-30 18:03:37		NO		IN FOCUS
175447128	https://volunteer.ala.org.au/validate/task/175447128	Valid		system	Tile_054-046-000_0-000.jpg		2021-04-30 18:04:06	2021-04-30 18:03:37		NO		IN FOCUS
175447129	https://volunteer.ala.org.au/validate/task/175447129	Valid		system	Tile_054-047-000_0-000.jpg		2021-04-30 12:49:17	2021-04-30 18:03:59		NO		IN FOCUS
175447129	https://volunteer.ala.org.au/validate/task/175447129	Valid		system	Tile_054-047-000_0-000.jpg		2021-04-30 18:03:59	2021-04-30 18:03:59		NO		IN FOCUS
175447129	https://volunteer.ala.org.au/validate/task/175447129	Valid		system	Tile_054-047-000_0-000.jpg		2021-04-30 09:47:04	2021-04-30 18:03:59		NO		IN FOCUS
175447129	https://volunteer.ala.org.au/validate/task/175447129	Valid		system	Tile_054-047-000_0-000.jpg			2021-04-30 18:03:59		NO		IN FOCUS
175447130	https://volunteer.ala.org.au/validate/task/175447130	Valid		system	Tile_054-048-000_0-000.jpg			2021-04-30 18:04:17		NO		IN FOCUS
175447130	https://volunteer.ala.org.au/validate/task/175447130	Valid		system	Tile_054-048-000_0-000.jpg		2021-04-30 09:48:53	2021-04-30 18:04:17		NO		IN FOCUS
175447130	https://volunteer.ala.org.au/validate/task/175447130	Valid		system	Tile_054-048-000_0-000.jpg		2021-04-30 18:04:18	2021-04-30 18:04:17		NO		IN FOCUS
175447130	https://volunteer.ala.org.au/validate/task/175447130	Valid		system	Tile_054-048-000_0-000.jpg		2021-04-30 18:04:16	2021-04-30 18:04:17		NO		IN FOCUS
175447130	https://volunteer.ala.org.au/validate/task/175447130	Valid		system	Tile_054-048-000_0-000.jpg		2021-04-30 12:49:41	2021-04-30 18:04:17		NO		IN FOCUS
175447131	https://volunteer.ala.org.au/validate/task/175447131	Valid		system	Tile_054-049-000_0-000.jpg		2021-04-30 12:50:02	2021-04-30 18:04:33		NO		IN FOCUS
175447131	https://volunteer.ala.org.au/validate/task/175447131	Valid		system	Tile_054-049-000_0-000.jpg			2021-04-30 18:04:33		NO		IN FOCUS
175447131	https://volunteer.ala.org.au/validate/task/175447131	Valid		system	Tile_054-049-000_0-000.jpg		2021-04-30 18:04:34	2021-04-30 18:04:33		NO		IN FOCUS
175447131	https://volunteer.ala.org.au/validate/task/175447131	Valid		system	Tile_054-049-000_0-000.jpg		2021-04-30 18:04:33	2021-04-30 18:04:33		NO		IN FOCUS
175447131	https://volunteer.ala.org.au/validate/task/175447131	Valid		system	Tile_054-049-000_0-000.jpg		2021-04-30 09:49:02	2021-04-30 18:04:33		NO		IN FOCUS
175447132	https://volunteer.ala.org.au/validate/task/175447132	Valid		system	Tile_054-050-000_0-000.jpg			2021-04-30 18:04:49		NO		IN FOCUS
175447132	https://volunteer.ala.org.au/validate/task/175447132	Valid		system	Tile_054-050-000_0-000.jpg		2021-04-30 18:04:49	2021-04-30 18:04:49		NO		IN FOCUS
175447132	https://volunteer.ala.org.au/validate/task/175447132	Valid		system	Tile_054-050-000_0-000.jpg		2021-04-30 12:51:09	2021-04-30 18:04:49		NO		IN FOCUS
175447132	https://volunteer.ala.org.au/validate/task/175447132	Valid		system	Tile_054-050-000_0-000.jpg		2021-04-30 18:04:49	2021-04-30 18:04:49		NO		IN FOCUS
175447133	https://volunteer.ala.org.au/validate/task/175447133	Valid		system	Tile_054-051-000_0-000.jpg		2021-04-30 09:49:17	2021-04-30 18:05:05		NO		IN FOCUS
175447133	https://volunteer.ala.org.au/validate/task/175447133	Valid		system	Tile_054-051-000_0-000.jpg		2021-04-30 18:05:05	2021-04-30 18:05:05		NO		IN FOCUS
175447133	https://volunteer.ala.org.au/validate/task/175447133	Valid		system	Tile_054-051-000_0-000.jpg			2021-04-30 18:05:05		NO		IN FOCUS
175447133	https://volunteer.ala.org.au/validate/task/175447133	Valid		system	Tile_054-051-000_0-000.jpg		2021-04-30 12:51:34	2021-04-30 18:05:05		NO		IN FOCUS
175447133	https://volunteer.ala.org.au/validate/task/175447133	Valid		system	Tile_054-051-000_0-000.jpg		2021-04-30 18:05:33	2021-04-30 18:05:05		NO		IN FOCUS
175447135	https://volunteer.ala.org.au/validate/task/175447135	Valid		system	Tile_054-053-000_0-000.jpg		2021-04-30 09:49:34	2021-04-30 18:05:32		NO		IN FOCUS
175447135	https://volunteer.ala.org.au/validate/task/175447135	Valid		system	Tile_054-053-000_0-000.jpg			2021-04-30 18:05:32		NO		IN FOCUS
175447135	https://volunteer.ala.org.au/validate/task/175447135	Valid		system	Tile_054-053-000_0-000.jpg		2021-04-30 18:05:32	2021-04-30 18:05:32		NO		IN FOCUS
175447135	https://volunteer.ala.org.au/validate/task/175447135	Valid		system	Tile_054-053-000_0-000.jpg		2021-04-30 12:52:51	2021-04-30 18:05:32		NO		IN FOCUS
175447134	https://volunteer.ala.org.au/validate/task/175447134	Valid		system	Tile_054-052-000_0-000.jpg		2021-04-30 12:51:58	2021-04-30 18:05:58		NO		IN FOCUS
175447134	https://volunteer.ala.org.au/validate/task/175447134	Valid		system	Tile_054-052-000_0-000.jpg			2021-04-30 18:05:58		NO		IN FOCUS
175447134	https://volunteer.ala.org.au/validate/task/175447134	Valid		system	Tile_054-052-000_0-000.jpg		2021-04-30 18:05:21	2021-04-30 18:05:58		NO		IN FOCUS
175447134	https://volunteer.ala.org.au/validate/task/175447134	Valid		system	Tile_054-052-000_0-000.jpg		2021-04-30 18:05:58	2021-04-30 18:05:58		NO		IN FOCUS
175447136	https://volunteer.ala.org.au/validate/task/175447136	Valid		system	Tile_054-054-000_0-000.jpg		2021-04-30 18:06:28	2021-04-30 18:06:29		NO		IN FOCUS
175447136	https://volunteer.ala.org.au/validate/task/175447136	Valid		system	Tile_054-054-000_0-000.jpg		2021-04-30 12:57:49	2021-04-30 18:06:29		NO		IN FOCUS
175447136	https://volunteer.ala.org.au/validate/task/175447136	Valid		system	Tile_054-054-000_0-000.jpg			2021-04-30 18:06:29		NO		IN FOCUS
175447136	https://volunteer.ala.org.au/validate/task/175447136	Valid		system	Tile_054-054-000_0-000.jpg		2021-04-30 18:06:02	2021-04-30 18:06:29		NO		IN FOCUS
175447138	https://volunteer.ala.org.au/validate/task/175447138	Valid		system	Tile_054-056-000_0-000.jpg			2021-04-30 18:06:43		NO		IN FOCUS
175447138	https://volunteer.ala.org.au/validate/task/175447138	Valid		system	Tile_054-056-000_0-000.jpg		2021-04-30 09:50:17	2021-04-30 18:06:43		NO		IN FOCUS
175447138	https://volunteer.ala.org.au/validate/task/175447138	Valid		system	Tile_054-056-000_0-000.jpg		2021-04-30 18:06:42	2021-04-30 18:06:43		NO		IN FOCUS
175447138	https://volunteer.ala.org.au/validate/task/175447138	Valid		system	Tile_054-056-000_0-000.jpg		2021-04-30 12:59:49	2021-04-30 18:06:43		NO		IN FOCUS
175447140	https://volunteer.ala.org.au/validate/task/175447140	Valid		system	Tile_054-058-000_0-000.jpg			2021-04-30 18:07:59		NO		IN FOCUS
175447140	https://volunteer.ala.org.au/validate/task/175447140	Valid		system	Tile_054-058-000_0-000.jpg		2021-04-30 13:01:10	2021-04-30 18:07:59		NO		IN FOCUS
175447140	https://volunteer.ala.org.au/validate/task/175447140	Valid		system	Tile_054-058-000_0-000.jpg		2021-04-30 09:50:33	2021-04-30 18:07:59		NO		IN FOCUS
175447140	https://volunteer.ala.org.au/validate/task/175447140	Valid		system	Tile_054-058-000_0-000.jpg		2021-04-30 18:07:59	2021-04-30 18:07:59		NO		IN FOCUS
175447141	https://volunteer.ala.org.au/validate/task/175447141	Valid		system	Tile_054-059-000_0-000.jpg			2021-04-30 18:08:10		NO		IN FOCUS
175447141	https://volunteer.ala.org.au/validate/task/175447141	Valid		system	Tile_054-059-000_0-000.jpg		2021-04-30 09:50:43	2021-04-30 18:08:10		NO		IN FOCUS
175447141	https://volunteer.ala.org.au/validate/task/175447141	Valid		system	Tile_054-059-000_0-000.jpg		2021-04-30 13:02:06	2021-04-30 18:08:10		NO		IN FOCUS
175447141	https://volunteer.ala.org.au/validate/task/175447141	Valid		system	Tile_054-059-000_0-000.jpg		2021-04-30 18:08:10	2021-04-30 18:08:10		NO		IN FOCUS
175447143	https://volunteer.ala.org.au/validate/task/175447143	Valid		system	Tile_055-001-000_0-000.jpg		2021-04-30 18:08:38	2021-04-30 18:08:39		NO		IN FOCUS
175447143	https://volunteer.ala.org.au/validate/task/175447143	Valid		system	Tile_055-001-000_0-000.jpg			2021-04-30 18:08:39		NO		IN FOCUS
175447143	https://volunteer.ala.org.au/validate/task/175447143	Valid		system	Tile_055-001-000_0-000.jpg		2021-04-30 09:51:02	2021-04-30 18:08:39		NO		IN FOCUS
175447143	https://volunteer.ala.org.au/validate/task/175447143	Valid		system	Tile_055-001-000_0-000.jpg		2021-04-30 13:46:41	2021-04-30 18:08:39		NO		IN FOCUS
175447144	https://volunteer.ala.org.au/validate/task/175447144	Valid		system	Tile_055-002-000_0-000.jpg		2021-04-30 13:46:56	2021-04-30 18:08:54		NO		IN FOCUS
175447144	https://volunteer.ala.org.au/validate/task/175447144	Valid		system	Tile_055-002-000_0-000.jpg		2021-04-30 09:51:11	2021-04-30 18:08:54		NO		IN FOCUS
175447144	https://volunteer.ala.org.au/validate/task/175447144	Valid		system	Tile_055-002-000_0-000.jpg			2021-04-30 18:08:54		NO		IN FOCUS
175447144	https://volunteer.ala.org.au/validate/task/175447144	Valid		system	Tile_055-002-000_0-000.jpg		2021-04-30 18:08:53	2021-04-30 18:08:54		NO		IN FOCUS
175447145	https://volunteer.ala.org.au/validate/task/175447145	Valid		system	Tile_055-003-000_0-000.jpg			2021-04-30 18:09:13		NO		IN FOCUS
175447145	https://volunteer.ala.org.au/validate/task/175447145	Valid		system	Tile_055-003-000_0-000.jpg		2021-04-30 09:51:21	2021-04-30 18:09:13		NO		IN FOCUS
175447145	https://volunteer.ala.org.au/validate/task/175447145	Valid		system	Tile_055-003-000_0-000.jpg		2021-04-30 18:09:12	2021-04-30 18:09:13		NO		IN FOCUS
175447145	https://volunteer.ala.org.au/validate/task/175447145	Valid		system	Tile_055-003-000_0-000.jpg		2021-04-30 13:47:27	2021-04-30 18:09:13		NO		IN FOCUS
175447147	https://volunteer.ala.org.au/validate/task/175447147	Valid		system	Tile_055-005-000_0-000.jpg		2021-04-30 13:48:27	2021-04-30 18:09:35		NO		IN FOCUS
175447147	https://volunteer.ala.org.au/validate/task/175447147	Valid		system	Tile_055-005-000_0-000.jpg		2021-04-30 09:51:37	2021-04-30 18:09:35		NO		IN FOCUS
175447147	https://volunteer.ala.org.au/validate/task/175447147	Valid		system	Tile_055-005-000_0-000.jpg		2021-04-30 18:09:33	2021-04-30 18:09:35		NO		IN FOCUS
175447147	https://volunteer.ala.org.au/validate/task/175447147	Valid		system	Tile_055-005-000_0-000.jpg			2021-04-30 18:09:35		NO		IN FOCUS
175447148	https://volunteer.ala.org.au/validate/task/175447148	Valid		system	Tile_055-006-000_0-000.jpg		2021-04-30 09:51:47	2021-04-30 18:09:46		NO		IN FOCUS
175447148	https://volunteer.ala.org.au/validate/task/175447148	Valid		system	Tile_055-006-000_0-000.jpg			2021-04-30 18:09:46		NO		IN FOCUS
175447148	https://volunteer.ala.org.au/validate/task/175447148	Valid		system	Tile_055-006-000_0-000.jpg		2021-04-30 18:09:45	2021-04-30 18:09:46		NO		IN FOCUS
175447148	https://volunteer.ala.org.au/validate/task/175447148	Valid		system	Tile_055-006-000_0-000.jpg		2021-04-30 13:48:59	2021-04-30 18:09:46		NO		IN FOCUS
175447149	https://volunteer.ala.org.au/validate/task/175447149	Valid		system	Tile_055-007-000_0-000.jpg		2021-04-30 18:10:14	2021-04-30 18:10:14		NO		IN FOCUS
175447149	https://volunteer.ala.org.au/validate/task/175447149	Valid		system	Tile_055-007-000_0-000.jpg		2021-04-30 13:50:11	2021-04-30 18:10:14		NO		IN FOCUS
175447149	https://volunteer.ala.org.au/validate/task/175447149	Valid		system	Tile_055-007-000_0-000.jpg		2021-04-30 09:51:56	2021-04-30 18:10:14		NO		IN FOCUS
175447149	https://volunteer.ala.org.au/validate/task/175447149	Valid		system	Tile_055-007-000_0-000.jpg			2021-04-30 18:10:14		NO		IN FOCUS
175447150	https://volunteer.ala.org.au/validate/task/175447150	Valid		system	Tile_055-008-000_0-000.jpg			2021-04-30 18:10:25		NO		IN FOCUS
175447150	https://volunteer.ala.org.au/validate/task/175447150	Valid		system	Tile_055-008-000_0-000.jpg		2021-04-30 18:10:25	2021-04-30 18:10:25		NO		IN FOCUS
175447150	https://volunteer.ala.org.au/validate/task/175447150	Valid		system	Tile_055-008-000_0-000.jpg		2021-04-30 09:52:06	2021-04-30 18:10:25		NO		IN FOCUS
175447150	https://volunteer.ala.org.au/validate/task/175447150	Valid		system	Tile_055-008-000_0-000.jpg		2021-04-30 13:51:45	2021-04-30 18:10:25		NO		IN FOCUS
175447151	https://volunteer.ala.org.au/validate/task/175447151	Valid		system	Tile_055-009-000_0-000.jpg		2021-04-30 13:52:12	2021-04-30 18:10:35		NO		IN FOCUS
175447151	https://volunteer.ala.org.au/validate/task/175447151	Valid		system	Tile_055-009-000_0-000.jpg		2021-04-30 09:52:16	2021-04-30 18:10:35		NO		IN FOCUS
175447151	https://volunteer.ala.org.au/validate/task/175447151	Valid		system	Tile_055-009-000_0-000.jpg		2021-04-30 18:10:35	2021-04-30 18:10:35		NO		IN FOCUS
175447151	https://volunteer.ala.org.au/validate/task/175447151	Valid		system	Tile_055-009-000_0-000.jpg			2021-04-30 18:10:35		NO		IN FOCUS
175447152	https://volunteer.ala.org.au/validate/task/175447152	Valid		system	Tile_055-010-000_0-000.jpg			2021-04-30 18:10:57		NO		IN FOCUS
175447152	https://volunteer.ala.org.au/validate/task/175447152	Valid		system	Tile_055-010-000_0-000.jpg		2021-04-30 18:10:57	2021-04-30 18:10:57		NO		IN FOCUS
175447152	https://volunteer.ala.org.au/validate/task/175447152	Valid		system	Tile_055-010-000_0-000.jpg		2021-04-30 13:52:44	2021-04-30 18:10:57		NO		IN FOCUS
175447152	https://volunteer.ala.org.au/validate/task/175447152	Valid		system	Tile_055-010-000_0-000.jpg		2021-04-30 09:52:26	2021-04-30 18:10:57		NO		IN FOCUS
175447154	https://volunteer.ala.org.au/validate/task/175447154	Valid		system	Tile_055-012-000_0-000.jpg		2021-04-30 13:54:49	2021-04-30 18:12:03		NO		IN FOCUS
175447154	https://volunteer.ala.org.au/validate/task/175447154	Valid		system	Tile_055-012-000_0-000.jpg			2021-04-30 18:12:03		NO		IN FOCUS
175447154	https://volunteer.ala.org.au/validate/task/175447154	Valid		system	Tile_055-012-000_0-000.jpg		2021-04-30 09:59:10	2021-04-30 18:12:03		NO		IN FOCUS
175447154	https://volunteer.ala.org.au/validate/task/175447154	Valid		system	Tile_055-012-000_0-000.jpg		2021-04-30 18:12:03	2021-04-30 18:12:03		NO		IN FOCUS
175447155	https://volunteer.ala.org.au/validate/task/175447155	Valid		system	Tile_055-013-000_0-000.jpg			2021-04-30 18:12:25		NO		IN FOCUS
175447155	https://volunteer.ala.org.au/validate/task/175447155	Valid		system	Tile_055-013-000_0-000.jpg		2021-04-30 18:12:25	2021-04-30 18:12:25		NO		IN FOCUS
175447155	https://volunteer.ala.org.au/validate/task/175447155	Valid		system	Tile_055-013-000_0-000.jpg		2021-04-30 09:59:20	2021-04-30 18:12:25		NO		IN FOCUS
175447155	https://volunteer.ala.org.au/validate/task/175447155	Valid		system	Tile_055-013-000_0-000.jpg		2021-04-30 13:56:19	2021-04-30 18:12:25		NO		IN FOCUS
175447156	https://volunteer.ala.org.au/validate/task/175447156	Valid		system	Tile_055-014-000_0-000.jpg		2021-04-30 13:56:55	2021-04-30 18:12:37		NO		IN FOCUS
175447156	https://volunteer.ala.org.au/validate/task/175447156	Valid		system	Tile_055-014-000_0-000.jpg			2021-04-30 18:12:37		NO		IN FOCUS
175447156	https://volunteer.ala.org.au/validate/task/175447156	Valid		system	Tile_055-014-000_0-000.jpg		2021-04-30 09:59:30	2021-04-30 18:12:37		NO		IN FOCUS
175447156	https://volunteer.ala.org.au/validate/task/175447156	Valid		system	Tile_055-014-000_0-000.jpg		2021-04-30 18:12:37	2021-04-30 18:12:37		NO		IN FOCUS
175447159	https://volunteer.ala.org.au/validate/task/175447159	Valid		system	Tile_055-017-000_0-000.jpg			2021-04-30 18:13:19		NO		IN FOCUS
175447159	https://volunteer.ala.org.au/validate/task/175447159	Valid		system	Tile_055-017-000_0-000.jpg		2021-04-30 18:13:19	2021-04-30 18:13:19		NO		IN FOCUS
175447159	https://volunteer.ala.org.au/validate/task/175447159	Valid		system	Tile_055-017-000_0-000.jpg		2021-04-30 09:59:49	2021-04-30 18:13:19		NO		IN FOCUS
175447159	https://volunteer.ala.org.au/validate/task/175447159	Valid		system	Tile_055-017-000_0-000.jpg		2021-04-30 14:02:05	2021-04-30 18:13:19		NO		IN FOCUS
175447161	https://volunteer.ala.org.au/validate/task/175447161	Valid		system	Tile_055-019-000_0-000.jpg		2021-04-30 10:00:08	2021-04-30 18:14:49		NO		IN FOCUS
175447161	https://volunteer.ala.org.au/validate/task/175447161	Valid		system	Tile_055-019-000_0-000.jpg		2021-04-30 18:14:49	2021-04-30 18:14:49		NO		IN FOCUS
175447161	https://volunteer.ala.org.au/validate/task/175447161	Valid		system	Tile_055-019-000_0-000.jpg			2021-04-30 18:14:49		NO		IN FOCUS
175447161	https://volunteer.ala.org.au/validate/task/175447161	Valid		system	Tile_055-019-000_0-000.jpg		2021-04-30 14:02:49	2021-04-30 18:14:49		NO		IN FOCUS
175447162	https://volunteer.ala.org.au/validate/task/175447162	Valid		system	Tile_055-020-000_0-000.jpg		2021-04-30 18:15:03	2021-04-30 18:15:04		NO		IN FOCUS
175447162	https://volunteer.ala.org.au/validate/task/175447162	Valid		system	Tile_055-020-000_0-000.jpg		2021-04-30 14:03:13	2021-04-30 18:15:04		NO		IN FOCUS
175447162	https://volunteer.ala.org.au/validate/task/175447162	Valid		system	Tile_055-020-000_0-000.jpg			2021-04-30 18:15:04		NO		IN FOCUS
175447162	https://volunteer.ala.org.au/validate/task/175447162	Valid		system	Tile_055-020-000_0-000.jpg		2021-04-30 10:00:17	2021-04-30 18:15:04		NO		IN FOCUS
175447163	https://volunteer.ala.org.au/validate/task/175447163	Valid		system	Tile_055-021-000_0-000.jpg		2021-04-30 10:00:26	2021-04-30 18:15:16		NO		IN FOCUS
175447163	https://volunteer.ala.org.au/validate/task/175447163	Valid		system	Tile_055-021-000_0-000.jpg		2021-04-30 14:03:38	2021-04-30 18:15:16		NO		IN FOCUS
175447163	https://volunteer.ala.org.au/validate/task/175447163	Valid		system	Tile_055-021-000_0-000.jpg		2021-04-30 18:15:16	2021-04-30 18:15:16		NO		IN FOCUS
175447163	https://volunteer.ala.org.au/validate/task/175447163	Valid		system	Tile_055-021-000_0-000.jpg			2021-04-30 18:15:16		NO		IN FOCUS
175447164	https://volunteer.ala.org.au/validate/task/175447164	Valid		system	Tile_055-022-000_0-000.jpg		2021-04-30 10:00:35	2021-04-30 18:15:30		NO		IN FOCUS
175447164	https://volunteer.ala.org.au/validate/task/175447164	Valid		system	Tile_055-022-000_0-000.jpg		2021-04-30 14:04:11	2021-04-30 18:15:30		NO		IN FOCUS
175447164	https://volunteer.ala.org.au/validate/task/175447164	Valid		system	Tile_055-022-000_0-000.jpg		2021-04-30 18:15:30	2021-04-30 18:15:30		NO		IN FOCUS
175447164	https://volunteer.ala.org.au/validate/task/175447164	Valid		system	Tile_055-022-000_0-000.jpg			2021-04-30 18:15:30		NO		IN FOCUS
175447165	https://volunteer.ala.org.au/validate/task/175447165	Valid		system	Tile_055-023-000_0-000.jpg			2021-04-30 18:15:47		NO		IN FOCUS
175447165	https://volunteer.ala.org.au/validate/task/175447165	Valid		system	Tile_055-023-000_0-000.jpg		2021-04-30 14:05:36	2021-04-30 18:15:47		NO		IN FOCUS
175447165	https://volunteer.ala.org.au/validate/task/175447165	Valid		system	Tile_055-023-000_0-000.jpg		2021-04-30 18:15:47	2021-04-30 18:15:47		NO		IN FOCUS
175447165	https://volunteer.ala.org.au/validate/task/175447165	Valid		system	Tile_055-023-000_0-000.jpg		2021-04-30 10:00:45	2021-04-30 18:15:47		NO		IN FOCUS
175447167	https://volunteer.ala.org.au/validate/task/175447167	Valid		system	Tile_055-025-000_0-000.jpg		2021-04-30 14:08:23	2021-04-30 18:16:44		NO		IN FOCUS
175447167	https://volunteer.ala.org.au/validate/task/175447167	Valid		system	Tile_055-025-000_0-000.jpg		2021-04-30 18:16:44	2021-04-30 18:16:44		NO		IN FOCUS
175447167	https://volunteer.ala.org.au/validate/task/175447167	Valid		system	Tile_055-025-000_0-000.jpg			2021-04-30 18:16:44		NO		IN FOCUS
175447167	https://volunteer.ala.org.au/validate/task/175447167	Valid		system	Tile_055-025-000_0-000.jpg		2021-04-30 10:00:59	2021-04-30 18:16:44		NO		IN FOCUS
175447168	https://volunteer.ala.org.au/validate/task/175447168	Valid		system	Tile_055-026-000_0-000.jpg		2021-04-30 10:01:11	2021-04-30 18:16:58		NO		IN FOCUS
175447168	https://volunteer.ala.org.au/validate/task/175447168	Valid		system	Tile_055-026-000_0-000.jpg		2021-04-30 14:10:34	2021-04-30 18:16:58		NO		IN FOCUS
175447168	https://volunteer.ala.org.au/validate/task/175447168	Valid		system	Tile_055-026-000_0-000.jpg			2021-04-30 18:16:58		NO		IN FOCUS
175447168	https://volunteer.ala.org.au/validate/task/175447168	Valid		system	Tile_055-026-000_0-000.jpg		2021-04-30 18:16:58	2021-04-30 18:16:58		NO		IN FOCUS
175447169	https://volunteer.ala.org.au/validate/task/175447169	Valid		system	Tile_055-027-000_0-000.jpg			2021-04-30 18:17:14		NO		IN FOCUS
175447169	https://volunteer.ala.org.au/validate/task/175447169	Valid		system	Tile_055-027-000_0-000.jpg		2021-04-30 18:17:14	2021-04-30 18:17:14		NO		IN FOCUS
175447169	https://volunteer.ala.org.au/validate/task/175447169	Valid		system	Tile_055-027-000_0-000.jpg		2021-04-30 10:01:19	2021-04-30 18:17:14		NO		IN FOCUS
175447169	https://volunteer.ala.org.au/validate/task/175447169	Valid		system	Tile_055-027-000_0-000.jpg		2021-04-30 14:12:05	2021-04-30 18:17:14		NO		IN FOCUS
175447170	https://volunteer.ala.org.au/validate/task/175447170	Valid		system	Tile_055-028-000_0-000.jpg		2021-04-30 10:01:28	2021-04-30 18:17:27		NO		IN FOCUS
175447170	https://volunteer.ala.org.au/validate/task/175447170	Valid		system	Tile_055-028-000_0-000.jpg			2021-04-30 18:17:27		NO		IN FOCUS
175447170	https://volunteer.ala.org.au/validate/task/175447170	Valid		system	Tile_055-028-000_0-000.jpg		2021-04-30 18:17:26	2021-04-30 18:17:27		NO		IN FOCUS
175447170	https://volunteer.ala.org.au/validate/task/175447170	Valid		system	Tile_055-028-000_0-000.jpg		2021-04-30 14:12:32	2021-04-30 18:17:27		NO		IN FOCUS
175447171	https://volunteer.ala.org.au/validate/task/175447171	Valid		system	Tile_055-029-000_0-000.jpg		2021-04-30 14:13:06	2021-04-30 18:17:43		NO		IN FOCUS
175447171	https://volunteer.ala.org.au/validate/task/175447171	Valid		system	Tile_055-029-000_0-000.jpg		2021-04-30 10:01:37	2021-04-30 18:17:43		NO		IN FOCUS
175447171	https://volunteer.ala.org.au/validate/task/175447171	Valid		system	Tile_055-029-000_0-000.jpg			2021-04-30 18:17:43		NO		IN FOCUS
175447171	https://volunteer.ala.org.au/validate/task/175447171	Valid		system	Tile_055-029-000_0-000.jpg		2021-04-30 18:17:43	2021-04-30 18:17:43		NO		IN FOCUS
175447172	https://volunteer.ala.org.au/validate/task/175447172	Valid		system	Tile_055-030-000_0-000.jpg			2021-04-30 18:17:58		NO		IN FOCUS
175447172	https://volunteer.ala.org.au/validate/task/175447172	Valid		system	Tile_055-030-000_0-000.jpg		2021-04-30 18:17:57	2021-04-30 18:17:58		NO		IN FOCUS
175447172	https://volunteer.ala.org.au/validate/task/175447172	Valid		system	Tile_055-030-000_0-000.jpg		2021-04-30 14:13:40	2021-04-30 18:17:58		NO		IN FOCUS
175447172	https://volunteer.ala.org.au/validate/task/175447172	Valid		system	Tile_055-030-000_0-000.jpg		2021-04-30 10:01:47	2021-04-30 18:17:58		NO		IN FOCUS
175447173	https://volunteer.ala.org.au/validate/task/175447173	Valid		system	Tile_055-031-000_0-000.jpg		2021-04-30 10:01:57	2021-04-30 18:18:08		NO		IN FOCUS
175447173	https://volunteer.ala.org.au/validate/task/175447173	Valid		system	Tile_055-031-000_0-000.jpg		2021-04-30 14:14:35	2021-04-30 18:18:08		NO		IN FOCUS
175447173	https://volunteer.ala.org.au/validate/task/175447173	Valid		system	Tile_055-031-000_0-000.jpg		2021-04-30 18:18:08	2021-04-30 18:18:08		NO		IN FOCUS
175447173	https://volunteer.ala.org.au/validate/task/175447173	Valid		system	Tile_055-031-000_0-000.jpg			2021-04-30 18:18:08		NO		IN FOCUS
175447175	https://volunteer.ala.org.au/validate/task/175447175	Valid		system	Tile_055-033-000_0-000.jpg		2021-04-30 14:16:20	2021-04-30 18:18:38		NO		IN FOCUS
175447175	https://volunteer.ala.org.au/validate/task/175447175	Valid		system	Tile_055-033-000_0-000.jpg		2021-04-30 18:18:37	2021-04-30 18:18:38		NO		IN FOCUS
175447175	https://volunteer.ala.org.au/validate/task/175447175	Valid		system	Tile_055-033-000_0-000.jpg			2021-04-30 18:18:38		NO		IN FOCUS
175447175	https://volunteer.ala.org.au/validate/task/175447175	Valid		system	Tile_055-033-000_0-000.jpg		2021-04-30 10:02:11	2021-04-30 18:18:38		NO		IN FOCUS
175447176	https://volunteer.ala.org.au/validate/task/175447176	Valid		system	Tile_055-034-000_0-000.jpg		2021-04-30 10:02:21	2021-04-30 18:18:52		NO		IN FOCUS
175447176	https://volunteer.ala.org.au/validate/task/175447176	Valid		system	Tile_055-034-000_0-000.jpg		2021-04-30 14:17:07	2021-04-30 18:18:52		NO		IN FOCUS
175447176	https://volunteer.ala.org.au/validate/task/175447176	Valid		system	Tile_055-034-000_0-000.jpg		2021-04-30 18:18:52	2021-04-30 18:18:52		NO		IN FOCUS
175447176	https://volunteer.ala.org.au/validate/task/175447176	Valid		system	Tile_055-034-000_0-000.jpg			2021-04-30 18:18:52		NO		IN FOCUS
175447177	https://volunteer.ala.org.au/validate/task/175447177	Valid		system	Tile_055-035-000_0-000.jpg		2021-04-30 18:19:09	2021-04-30 18:19:09		NO		IN FOCUS
175447177	https://volunteer.ala.org.au/validate/task/175447177	Valid		system	Tile_055-035-000_0-000.jpg			2021-04-30 18:19:09		NO		IN FOCUS
175447177	https://volunteer.ala.org.au/validate/task/175447177	Valid		system	Tile_055-035-000_0-000.jpg		2021-04-30 10:02:31	2021-04-30 18:19:09		NO		IN FOCUS
175447177	https://volunteer.ala.org.au/validate/task/175447177	Valid		system	Tile_055-035-000_0-000.jpg		2021-04-30 14:17:42	2021-04-30 18:19:09		NO		IN FOCUS
175447178	https://volunteer.ala.org.au/validate/task/175447178	Valid		system	Tile_055-036-000_0-000.jpg		2021-04-30 14:18:48	2021-04-30 18:19:29		NO		IN FOCUS
175447178	https://volunteer.ala.org.au/validate/task/175447178	Valid		system	Tile_055-036-000_0-000.jpg		2021-04-30 18:19:29	2021-04-30 18:19:29		NO		IN FOCUS
175447178	https://volunteer.ala.org.au/validate/task/175447178	Valid		system	Tile_055-036-000_0-000.jpg			2021-04-30 18:19:29		NO		IN FOCUS
175447178	https://volunteer.ala.org.au/validate/task/175447178	Valid		system	Tile_055-036-000_0-000.jpg		2021-04-30 10:02:41	2021-04-30 18:19:29		NO		IN FOCUS
175447181	https://volunteer.ala.org.au/validate/task/175447181	Valid		system	Tile_055-039-000_0-000.jpg		2021-04-30 14:19:59	2021-04-30 18:21:14		NO		IN FOCUS
175447181	https://volunteer.ala.org.au/validate/task/175447181	Valid		system	Tile_055-039-000_0-000.jpg		2021-04-30 10:03:09	2021-04-30 18:21:14		NO		IN FOCUS
175447181	https://volunteer.ala.org.au/validate/task/175447181	Valid		system	Tile_055-039-000_0-000.jpg		2021-04-30 18:21:12	2021-04-30 18:21:14		NO		IN FOCUS
175447181	https://volunteer.ala.org.au/validate/task/175447181	Valid		system	Tile_055-039-000_0-000.jpg			2021-04-30 18:21:14		NO		IN FOCUS
175447182	https://volunteer.ala.org.au/validate/task/175447182	Valid		system	Tile_055-040-000_0-000.jpg		2021-04-30 18:21:24	2021-04-30 18:21:24		NO		IN FOCUS
175447182	https://volunteer.ala.org.au/validate/task/175447182	Valid		system	Tile_055-040-000_0-000.jpg			2021-04-30 18:21:24		NO		IN FOCUS
175447182	https://volunteer.ala.org.au/validate/task/175447182	Valid		system	Tile_055-040-000_0-000.jpg		2021-04-30 14:20:51	2021-04-30 18:21:24		NO		IN FOCUS
175447182	https://volunteer.ala.org.au/validate/task/175447182	Valid		system	Tile_055-040-000_0-000.jpg		2021-04-30 10:03:19	2021-04-30 18:21:24		NO		IN FOCUS
175447184	https://volunteer.ala.org.au/validate/task/175447184	Valid		system	Tile_055-042-000_0-000.jpg		2021-04-30 14:21:53	2021-04-30 18:22:26		NO		IN FOCUS
175447184	https://volunteer.ala.org.au/validate/task/175447184	Valid		system	Tile_055-042-000_0-000.jpg		2021-04-30 10:03:33	2021-04-30 18:22:26		NO		IN FOCUS
175447184	https://volunteer.ala.org.au/validate/task/175447184	Valid		system	Tile_055-042-000_0-000.jpg			2021-04-30 18:22:26		NO		IN FOCUS
175447184	https://volunteer.ala.org.au/validate/task/175447184	Valid		system	Tile_055-042-000_0-000.jpg		2021-04-30 18:22:25	2021-04-30 18:22:26		NO		IN FOCUS
175447187	https://volunteer.ala.org.au/validate/task/175447187	Valid		system	Tile_055-045-000_0-000.jpg			2021-04-30 18:23:51		NO		IN FOCUS
175447187	https://volunteer.ala.org.au/validate/task/175447187	Valid		system	Tile_055-045-000_0-000.jpg		2021-04-30 18:23:50	2021-04-30 18:23:51		NO		IN FOCUS
175447187	https://volunteer.ala.org.au/validate/task/175447187	Valid		system	Tile_055-045-000_0-000.jpg		2021-04-30 13:40:43	2021-04-30 18:23:51		NO		IN FOCUS
175447187	https://volunteer.ala.org.au/validate/task/175447187	Valid		system	Tile_055-045-000_0-000.jpg		2021-04-30 14:23:04	2021-04-30 18:23:51		NO		IN FOCUS
175447188	https://volunteer.ala.org.au/validate/task/175447188	Valid		system	Tile_055-046-000_0-000.jpg		2021-04-30 13:40:56	2021-04-30 18:24:09		NO		IN FOCUS
175447188	https://volunteer.ala.org.au/validate/task/175447188	Valid		system	Tile_055-046-000_0-000.jpg		2021-04-30 14:24:22	2021-04-30 18:24:09		NO		IN FOCUS
175447188	https://volunteer.ala.org.au/validate/task/175447188	Valid		system	Tile_055-046-000_0-000.jpg		2021-04-30 18:24:08	2021-04-30 18:24:09		NO		IN FOCUS
175447188	https://volunteer.ala.org.au/validate/task/175447188	Valid		system	Tile_055-046-000_0-000.jpg			2021-04-30 18:24:09		NO		IN FOCUS
175447191	https://volunteer.ala.org.au/validate/task/175447191	Valid		system	Tile_055-049-000_0-000.jpg			2021-04-30 18:25:14		NO		IN FOCUS
175447191	https://volunteer.ala.org.au/validate/task/175447191	Valid		system	Tile_055-049-000_0-000.jpg		2021-04-30 18:25:14	2021-04-30 18:25:14		NO		IN FOCUS
175447191	https://volunteer.ala.org.au/validate/task/175447191	Valid		system	Tile_055-049-000_0-000.jpg		2021-04-30 14:28:57	2021-04-30 18:25:14		NO		IN FOCUS
175447191	https://volunteer.ala.org.au/validate/task/175447191	Valid		system	Tile_055-049-000_0-000.jpg		2021-04-30 17:45:13	2021-04-30 18:25:14		NO		IN FOCUS
175447192	https://volunteer.ala.org.au/validate/task/175447192	Valid		system	Tile_055-050-000_0-000.jpg			2021-04-30 18:25:25		NO		IN FOCUS
175447192	https://volunteer.ala.org.au/validate/task/175447192	Valid		system	Tile_055-050-000_0-000.jpg		2021-04-30 18:25:25	2021-04-30 18:25:25		NO		IN FOCUS
175447192	https://volunteer.ala.org.au/validate/task/175447192	Valid		system	Tile_055-050-000_0-000.jpg		2021-04-30 17:45:25	2021-04-30 18:25:25		NO		IN FOCUS
175447192	https://volunteer.ala.org.au/validate/task/175447192	Valid		system	Tile_055-050-000_0-000.jpg		2021-04-30 14:29:19	2021-04-30 18:25:25		NO		IN FOCUS
175447194	https://volunteer.ala.org.au/validate/task/175447194	Valid		system	Tile_055-052-000_0-000.jpg		2021-04-30 17:45:44	2021-04-30 18:26:03		NO		IN FOCUS
175447194	https://volunteer.ala.org.au/validate/task/175447194	Valid		system	Tile_055-052-000_0-000.jpg		2021-04-30 14:31:25	2021-04-30 18:26:03		NO		IN FOCUS
175447194	https://volunteer.ala.org.au/validate/task/175447194	Valid		system	Tile_055-052-000_0-000.jpg			2021-04-30 18:26:03		NO		IN FOCUS
175447194	https://volunteer.ala.org.au/validate/task/175447194	Valid		system	Tile_055-052-000_0-000.jpg		2021-04-30 18:26:02	2021-04-30 18:26:03		NO		IN FOCUS
175447196	https://volunteer.ala.org.au/validate/task/175447196	Valid		system	Tile_055-054-000_0-000.jpg		2021-04-30 14:33:54	2021-04-30 18:26:55		NO		IN FOCUS
175447196	https://volunteer.ala.org.au/validate/task/175447196	Valid		system	Tile_055-054-000_0-000.jpg			2021-04-30 18:26:55		NO		IN FOCUS
175447196	https://volunteer.ala.org.au/validate/task/175447196	Valid		system	Tile_055-054-000_0-000.jpg		2021-04-30 18:26:55	2021-04-30 18:26:55		NO		IN FOCUS
175447196	https://volunteer.ala.org.au/validate/task/175447196	Valid		system	Tile_055-054-000_0-000.jpg		2021-04-30 17:46:01	2021-04-30 18:26:55		NO		IN FOCUS
175447197	https://volunteer.ala.org.au/validate/task/175447197	Valid		system	Tile_055-055-000_0-000.jpg		2021-04-30 18:27:08	2021-04-30 18:27:09		NO		IN FOCUS
175447197	https://volunteer.ala.org.au/validate/task/175447197	Valid		system	Tile_055-055-000_0-000.jpg		2021-04-30 17:46:12	2021-04-30 18:27:09		NO		IN FOCUS
175447197	https://volunteer.ala.org.au/validate/task/175447197	Valid		system	Tile_055-055-000_0-000.jpg			2021-04-30 18:27:09		NO		IN FOCUS
175447197	https://volunteer.ala.org.au/validate/task/175447197	Valid		system	Tile_055-055-000_0-000.jpg		2021-04-30 14:34:26	2021-04-30 18:27:09		NO		IN FOCUS
175447198	https://volunteer.ala.org.au/validate/task/175447198	Valid		system	Tile_055-056-000_0-000.jpg		2021-04-30 14:34:50	2021-04-30 18:27:23		NO		IN FOCUS
175447198	https://volunteer.ala.org.au/validate/task/175447198	Valid		system	Tile_055-056-000_0-000.jpg		2021-04-30 17:46:22	2021-04-30 18:27:23		NO		IN FOCUS
175447198	https://volunteer.ala.org.au/validate/task/175447198	Valid		system	Tile_055-056-000_0-000.jpg			2021-04-30 18:27:23		NO		IN FOCUS
175447198	https://volunteer.ala.org.au/validate/task/175447198	Valid		system	Tile_055-056-000_0-000.jpg		2021-04-30 18:27:23	2021-04-30 18:27:23		NO		IN FOCUS
175447199	https://volunteer.ala.org.au/validate/task/175447199	Valid		system	Tile_055-057-000_0-000.jpg		2021-04-30 17:46:31	2021-04-30 18:27:57		NO		IN FOCUS
175447199	https://volunteer.ala.org.au/validate/task/175447199	Valid		system	Tile_055-057-000_0-000.jpg		2021-04-30 14:35:20	2021-04-30 18:27:57		NO		IN FOCUS
175447199	https://volunteer.ala.org.au/validate/task/175447199	Valid		system	Tile_055-057-000_0-000.jpg			2021-04-30 18:27:57		NO		IN FOCUS
175447199	https://volunteer.ala.org.au/validate/task/175447199	Valid		system	Tile_055-057-000_0-000.jpg		2021-04-30 18:27:57	2021-04-30 18:27:57		NO		IN FOCUS
175447200	https://volunteer.ala.org.au/validate/task/175447200	Valid		system	Tile_055-058-000_0-000.jpg		2021-04-30 14:35:43	2021-04-30 18:28:17		NO		IN FOCUS
175447200	https://volunteer.ala.org.au/validate/task/175447200	Valid		system	Tile_055-058-000_0-000.jpg			2021-04-30 18:28:17		NO		IN FOCUS
175447200	https://volunteer.ala.org.au/validate/task/175447200	Valid		system	Tile_055-058-000_0-000.jpg		2021-04-30 18:28:17	2021-04-30 18:28:17		NO		IN FOCUS
175447200	https://volunteer.ala.org.au/validate/task/175447200	Valid		system	Tile_055-058-000_0-000.jpg		2021-04-30 17:46:39	2021-04-30 18:28:17		NO		IN FOCUS
175447201	https://volunteer.ala.org.au/validate/task/175447201	Valid		system	Tile_055-059-000_0-000.jpg		2021-04-30 14:39:17	2021-04-30 18:28:32		NO		IN FOCUS
175447201	https://volunteer.ala.org.au/validate/task/175447201	Valid		system	Tile_055-059-000_0-000.jpg		2021-04-30 17:46:49	2021-04-30 18:28:32		NO		IN FOCUS
175447201	https://volunteer.ala.org.au/validate/task/175447201	Valid		system	Tile_055-059-000_0-000.jpg			2021-04-30 18:28:32		NO		IN FOCUS
175447201	https://volunteer.ala.org.au/validate/task/175447201	Valid		system	Tile_055-059-000_0-000.jpg		2021-04-30 18:28:32	2021-04-30 18:28:32		NO		IN FOCUS
175447203	https://volunteer.ala.org.au/validate/task/175447203	Valid		system	Tile_056-001-000_0-000.jpg		2021-04-30 17:47:03	2021-04-30 18:29:14		NO		IN FOCUS
175447203	https://volunteer.ala.org.au/validate/task/175447203	Valid		system	Tile_056-001-000_0-000.jpg		2021-04-30 14:46:00	2021-04-30 18:29:14		NO		IN FOCUS
175447203	https://volunteer.ala.org.au/validate/task/175447203	Valid		system	Tile_056-001-000_0-000.jpg			2021-04-30 18:29:14		NO		IN FOCUS
175447203	https://volunteer.ala.org.au/validate/task/175447203	Valid		system	Tile_056-001-000_0-000.jpg		2021-04-30 18:29:14	2021-04-30 18:29:14		NO		IN FOCUS
175447204	https://volunteer.ala.org.au/validate/task/175447204	Valid		system	Tile_056-002-000_0-000.jpg			2021-04-30 18:29:52		NO		IN FOCUS
175447204	https://volunteer.ala.org.au/validate/task/175447204	Valid		system	Tile_056-002-000_0-000.jpg		2021-04-30 18:29:51	2021-04-30 18:29:52		NO		IN FOCUS
175447204	https://volunteer.ala.org.au/validate/task/175447204	Valid		system	Tile_056-002-000_0-000.jpg		2021-04-30 14:51:29	2021-04-30 18:29:52		NO		IN FOCUS
175447204	https://volunteer.ala.org.au/validate/task/175447204	Valid		system	Tile_056-002-000_0-000.jpg		2021-04-30 17:47:12	2021-04-30 18:29:52		NO		IN FOCUS
175447205	https://volunteer.ala.org.au/validate/task/175447205	Valid		system	Tile_056-003-000_0-000.jpg		2021-04-30 14:52:01	2021-04-30 18:30:07		NO		IN FOCUS
175447205	https://volunteer.ala.org.au/validate/task/175447205	Valid		system	Tile_056-003-000_0-000.jpg		2021-04-30 17:47:22	2021-04-30 18:30:07		NO		IN FOCUS
175447205	https://volunteer.ala.org.au/validate/task/175447205	Valid		system	Tile_056-003-000_0-000.jpg			2021-04-30 18:30:07		NO		IN FOCUS
175447205	https://volunteer.ala.org.au/validate/task/175447205	Valid		system	Tile_056-003-000_0-000.jpg		2021-04-30 18:30:07	2021-04-30 18:30:07		NO		IN FOCUS
175447206	https://volunteer.ala.org.au/validate/task/175447206	Valid		system	Tile_056-004-000_0-000.jpg		2021-04-30 18:30:24	2021-04-30 18:30:25		NO		IN FOCUS
175447206	https://volunteer.ala.org.au/validate/task/175447206	Valid		system	Tile_056-004-000_0-000.jpg		2021-04-30 17:47:31	2021-04-30 18:30:25		NO		IN FOCUS
175447206	https://volunteer.ala.org.au/validate/task/175447206	Valid		system	Tile_056-004-000_0-000.jpg			2021-04-30 18:30:25		NO		IN FOCUS
175447206	https://volunteer.ala.org.au/validate/task/175447206	Valid		system	Tile_056-004-000_0-000.jpg		2021-04-30 14:52:19	2021-04-30 18:30:25		NO		IN FOCUS
175447207	https://volunteer.ala.org.au/validate/task/175447207	Valid		system	Tile_056-005-000_0-000.jpg		2021-04-30 18:30:41	2021-04-30 18:30:41		NO		IN FOCUS
175447207	https://volunteer.ala.org.au/validate/task/175447207	Valid		system	Tile_056-005-000_0-000.jpg		2021-04-30 14:52:37	2021-04-30 18:30:41		NO		IN FOCUS
175447207	https://volunteer.ala.org.au/validate/task/175447207	Valid		system	Tile_056-005-000_0-000.jpg		2021-04-30 17:47:39	2021-04-30 18:30:41		NO		IN FOCUS
175447207	https://volunteer.ala.org.au/validate/task/175447207	Valid		system	Tile_056-005-000_0-000.jpg			2021-04-30 18:30:41		NO		IN FOCUS
175447208	https://volunteer.ala.org.au/validate/task/175447208	Valid		system	Tile_056-006-000_0-000.jpg		2021-04-30 18:31:40	2021-04-30 18:31:40		NO		IN FOCUS
175447208	https://volunteer.ala.org.au/validate/task/175447208	Valid		system	Tile_056-006-000_0-000.jpg			2021-04-30 18:31:40		NO		IN FOCUS
175447208	https://volunteer.ala.org.au/validate/task/175447208	Valid		system	Tile_056-006-000_0-000.jpg		2021-04-30 14:53:00	2021-04-30 18:31:40		NO		IN FOCUS
175447208	https://volunteer.ala.org.au/validate/task/175447208	Valid		system	Tile_056-006-000_0-000.jpg		2021-04-30 17:47:49	2021-04-30 18:31:40		NO		IN FOCUS
175447209	https://volunteer.ala.org.au/validate/task/175447209	Valid		system	Tile_056-007-000_0-000.jpg		2021-04-30 14:53:21	2021-04-30 18:32:01		NO		IN FOCUS
175447209	https://volunteer.ala.org.au/validate/task/175447209	Valid		system	Tile_056-007-000_0-000.jpg		2021-04-30 18:32:01	2021-04-30 18:32:01		NO		IN FOCUS
175447209	https://volunteer.ala.org.au/validate/task/175447209	Valid		system	Tile_056-007-000_0-000.jpg			2021-04-30 18:32:01		NO		IN FOCUS
175447209	https://volunteer.ala.org.au/validate/task/175447209	Valid		system	Tile_056-007-000_0-000.jpg		2021-04-30 17:47:58	2021-04-30 18:32:01		NO		IN FOCUS
175447210	https://volunteer.ala.org.au/validate/task/175447210	Valid		system	Tile_056-008-000_0-000.jpg			2021-04-30 18:32:16		NO		IN FOCUS
175447210	https://volunteer.ala.org.au/validate/task/175447210	Valid		system	Tile_056-008-000_0-000.jpg		2021-04-30 17:48:07	2021-04-30 18:32:16		NO		IN FOCUS
175447210	https://volunteer.ala.org.au/validate/task/175447210	Valid		system	Tile_056-008-000_0-000.jpg		2021-04-30 14:53:40	2021-04-30 18:32:16		NO		IN FOCUS
175447210	https://volunteer.ala.org.au/validate/task/175447210	Valid		system	Tile_056-008-000_0-000.jpg		2021-04-30 18:32:16	2021-04-30 18:32:16		NO		IN FOCUS
175447211	https://volunteer.ala.org.au/validate/task/175447211	Valid		system	Tile_056-009-000_0-000.jpg			2021-04-30 18:33:06		NO		IN FOCUS
175447211	https://volunteer.ala.org.au/validate/task/175447211	Valid		system	Tile_056-009-000_0-000.jpg		2021-04-30 18:33:05	2021-04-30 18:33:06		NO		IN FOCUS
175447211	https://volunteer.ala.org.au/validate/task/175447211	Valid		system	Tile_056-009-000_0-000.jpg		2021-04-30 14:54:12	2021-04-30 18:33:06		NO		IN FOCUS
175447211	https://volunteer.ala.org.au/validate/task/175447211	Valid		system	Tile_056-009-000_0-000.jpg		2021-04-30 17:48:17	2021-04-30 18:33:06		NO		IN FOCUS
175447213	https://volunteer.ala.org.au/validate/task/175447213	Valid		system	Tile_056-011-000_0-000.jpg		2021-04-30 18:34:10	2021-04-30 18:34:10		NO		IN FOCUS
175447213	https://volunteer.ala.org.au/validate/task/175447213	Valid		system	Tile_056-011-000_0-000.jpg			2021-04-30 18:34:10		NO		IN FOCUS
175447213	https://volunteer.ala.org.au/validate/task/175447213	Valid		system	Tile_056-011-000_0-000.jpg		2021-04-30 17:49:02	2021-04-30 18:34:10		NO		IN FOCUS
175447213	https://volunteer.ala.org.au/validate/task/175447213	Valid		system	Tile_056-011-000_0-000.jpg		2021-04-30 14:54:55	2021-04-30 18:34:10		NO		IN FOCUS
175447214	https://volunteer.ala.org.au/validate/task/175447214	Valid		system	Tile_056-012-000_0-000.jpg		2021-04-30 14:57:37	2021-04-30 18:34:24		NO		IN FOCUS
175447214	https://volunteer.ala.org.au/validate/task/175447214	Valid		system	Tile_056-012-000_0-000.jpg		2021-04-30 18:34:24	2021-04-30 18:34:24		NO		IN FOCUS
175447214	https://volunteer.ala.org.au/validate/task/175447214	Valid		system	Tile_056-012-000_0-000.jpg		2021-04-30 17:49:23	2021-04-30 18:34:24		NO		IN FOCUS
175447214	https://volunteer.ala.org.au/validate/task/175447214	Valid		system	Tile_056-012-000_0-000.jpg			2021-04-30 18:34:24		NO		IN FOCUS
175447215	https://volunteer.ala.org.au/validate/task/175447215	Valid		system	Tile_056-013-000_0-000.jpg		2021-04-30 18:34:39	2021-04-30 18:34:39		NO		IN FOCUS
175447215	https://volunteer.ala.org.au/validate/task/175447215	Valid		system	Tile_056-013-000_0-000.jpg		2021-04-30 17:49:32	2021-04-30 18:34:39		NO		IN FOCUS
175447215	https://volunteer.ala.org.au/validate/task/175447215	Valid		system	Tile_056-013-000_0-000.jpg			2021-04-30 18:34:39		NO		IN FOCUS
175447215	https://volunteer.ala.org.au/validate/task/175447215	Valid		system	Tile_056-013-000_0-000.jpg		2021-04-30 14:58:11	2021-04-30 18:34:39		NO		IN FOCUS
175447216	https://volunteer.ala.org.au/validate/task/175447216	Valid		system	Tile_056-014-000_0-000.jpg		2021-04-30 14:58:37	2021-04-30 18:34:56		NO		IN FOCUS
175447216	https://volunteer.ala.org.au/validate/task/175447216	Valid		system	Tile_056-014-000_0-000.jpg		2021-04-30 17:49:42	2021-04-30 18:34:56		NO		IN FOCUS
175447216	https://volunteer.ala.org.au/validate/task/175447216	Valid		system	Tile_056-014-000_0-000.jpg			2021-04-30 18:34:56		NO		IN FOCUS
175447216	https://volunteer.ala.org.au/validate/task/175447216	Valid		system	Tile_056-014-000_0-000.jpg		2021-04-30 18:34:56	2021-04-30 18:34:56		NO		IN FOCUS
175447218	https://volunteer.ala.org.au/validate/task/175447218	Valid		system	Tile_056-016-000_0-000.jpg			2021-04-30 18:35:21		NO		IN FOCUS
175447218	https://volunteer.ala.org.au/validate/task/175447218	Valid		system	Tile_056-016-000_0-000.jpg		2021-04-30 17:49:57	2021-04-30 18:35:21		NO		IN FOCUS
175447218	https://volunteer.ala.org.au/validate/task/175447218	Valid		system	Tile_056-016-000_0-000.jpg		2021-04-30 18:35:21	2021-04-30 18:35:21		NO		IN FOCUS
175447218	https://volunteer.ala.org.au/validate/task/175447218	Valid		system	Tile_056-016-000_0-000.jpg		2021-04-30 14:59:32	2021-04-30 18:35:21		NO		IN FOCUS
175447219	https://volunteer.ala.org.au/validate/task/175447219	Valid		system	Tile_056-017-000_0-000.jpg		2021-04-30 18:35:34	2021-04-30 18:35:35		NO		IN FOCUS
175447219	https://volunteer.ala.org.au/validate/task/175447219	Valid		system	Tile_056-017-000_0-000.jpg			2021-04-30 18:35:35		NO		IN FOCUS
175447219	https://volunteer.ala.org.au/validate/task/175447219	Valid		system	Tile_056-017-000_0-000.jpg		2021-04-30 15:00:06	2021-04-30 18:35:35		NO		IN FOCUS
175447219	https://volunteer.ala.org.au/validate/task/175447219	Valid		system	Tile_056-017-000_0-000.jpg		2021-04-30 17:50:07	2021-04-30 18:35:35		NO		IN FOCUS
175447220	https://volunteer.ala.org.au/validate/task/175447220	Valid		system	Tile_056-018-000_0-000.jpg		2021-04-30 17:50:19	2021-04-30 18:35:45		NO		IN FOCUS
175447220	https://volunteer.ala.org.au/validate/task/175447220	Valid		system	Tile_056-018-000_0-000.jpg		2021-04-30 15:00:26	2021-04-30 18:35:45		NO		IN FOCUS
175447220	https://volunteer.ala.org.au/validate/task/175447220	Valid		system	Tile_056-018-000_0-000.jpg			2021-04-30 18:35:45		NO		IN FOCUS
175447220	https://volunteer.ala.org.au/validate/task/175447220	Valid		system	Tile_056-018-000_0-000.jpg		2021-04-30 18:35:45	2021-04-30 18:35:45		NO		IN FOCUS
175447221	https://volunteer.ala.org.au/validate/task/175447221	Valid		system	Tile_056-019-000_0-000.jpg		2021-04-30 15:00:53	2021-04-30 18:35:58		NO		IN FOCUS
175447221	https://volunteer.ala.org.au/validate/task/175447221	Valid		system	Tile_056-019-000_0-000.jpg		2021-04-30 18:35:58	2021-04-30 18:35:58		NO		IN FOCUS
175447221	https://volunteer.ala.org.au/validate/task/175447221	Valid		system	Tile_056-019-000_0-000.jpg			2021-04-30 18:35:58		NO		IN FOCUS
175447221	https://volunteer.ala.org.au/validate/task/175447221	Valid		system	Tile_056-019-000_0-000.jpg		2021-04-30 17:50:30	2021-04-30 18:35:58		NO		IN FOCUS
175447222	https://volunteer.ala.org.au/validate/task/175447222	Valid		system	Tile_056-020-000_0-000.jpg		2021-04-30 17:50:41	2021-04-30 18:36:11		NO		IN FOCUS
175447222	https://volunteer.ala.org.au/validate/task/175447222	Valid		system	Tile_056-020-000_0-000.jpg		2021-04-30 18:36:11	2021-04-30 18:36:11		NO		IN FOCUS
175447222	https://volunteer.ala.org.au/validate/task/175447222	Valid		system	Tile_056-020-000_0-000.jpg			2021-04-30 18:36:11		NO		IN FOCUS
175447222	https://volunteer.ala.org.au/validate/task/175447222	Valid		system	Tile_056-020-000_0-000.jpg		2021-04-30 15:01:11	2021-04-30 18:36:11		NO		IN FOCUS
175447223	https://volunteer.ala.org.au/validate/task/175447223	Valid		system	Tile_056-021-000_0-000.jpg			2021-04-30 18:36:27		NO		IN FOCUS
175447223	https://volunteer.ala.org.au/validate/task/175447223	Valid		system	Tile_056-021-000_0-000.jpg		2021-04-30 17:50:50	2021-04-30 18:36:27		NO		IN FOCUS
175447223	https://volunteer.ala.org.au/validate/task/175447223	Valid		system	Tile_056-021-000_0-000.jpg		2021-04-30 15:01:35	2021-04-30 18:36:27		NO		IN FOCUS
175447223	https://volunteer.ala.org.au/validate/task/175447223	Valid		system	Tile_056-021-000_0-000.jpg		2021-04-30 18:36:27	2021-04-30 18:36:27		NO		IN FOCUS
175447225	https://volunteer.ala.org.au/validate/task/175447225	Valid		system	Tile_056-023-000_0-000.jpg		2021-04-30 15:04:38	2021-04-30 18:36:54		NO		IN FOCUS
175447225	https://volunteer.ala.org.au/validate/task/175447225	Valid		system	Tile_056-023-000_0-000.jpg		2021-04-30 17:51:09	2021-04-30 18:36:54		NO		IN FOCUS
175447225	https://volunteer.ala.org.au/validate/task/175447225	Valid		system	Tile_056-023-000_0-000.jpg		2021-04-30 18:36:54	2021-04-30 18:36:54		NO		IN FOCUS
175447225	https://volunteer.ala.org.au/validate/task/175447225	Valid		system	Tile_056-023-000_0-000.jpg			2021-04-30 18:36:54		NO		IN FOCUS
175447227	https://volunteer.ala.org.au/validate/task/175447227	Valid		system	Tile_056-025-000_0-000.jpg		2021-04-30 18:37:54	2021-04-30 18:37:54		NO		IN FOCUS
175447227	https://volunteer.ala.org.au/validate/task/175447227	Valid		system	Tile_056-025-000_0-000.jpg		2021-04-30 15:06:56	2021-04-30 18:37:54		NO		IN FOCUS
175447227	https://volunteer.ala.org.au/validate/task/175447227	Valid		system	Tile_056-025-000_0-000.jpg			2021-04-30 18:37:54		NO		IN FOCUS
175447227	https://volunteer.ala.org.au/validate/task/175447227	Valid		system	Tile_056-025-000_0-000.jpg		2021-04-30 17:52:05	2021-04-30 18:37:54		NO		IN FOCUS
175447228	https://volunteer.ala.org.au/validate/task/175447228	Valid		system	Tile_056-026-000_0-000.jpg		2021-04-30 18:38:19	2021-04-30 18:38:20		NO		IN FOCUS
175447228	https://volunteer.ala.org.au/validate/task/175447228	Valid		system	Tile_056-026-000_0-000.jpg			2021-04-30 18:38:20		NO		IN FOCUS
175447228	https://volunteer.ala.org.au/validate/task/175447228	Valid		system	Tile_056-026-000_0-000.jpg		2021-04-30 17:52:14	2021-04-30 18:38:20		NO		IN FOCUS
175447228	https://volunteer.ala.org.au/validate/task/175447228	Valid		system	Tile_056-026-000_0-000.jpg		2021-04-30 15:08:48	2021-04-30 18:38:20		NO		IN FOCUS
175447230	https://volunteer.ala.org.au/validate/task/175447230	Valid		system	Tile_056-028-000_0-000.jpg		2021-04-30 17:52:29	2021-04-30 18:38:48		NO		IN FOCUS
175447230	https://volunteer.ala.org.au/validate/task/175447230	Valid		system	Tile_056-028-000_0-000.jpg		2021-04-30 15:09:39	2021-04-30 18:38:48		NO		IN FOCUS
175447230	https://volunteer.ala.org.au/validate/task/175447230	Valid		system	Tile_056-028-000_0-000.jpg		2021-04-30 18:38:47	2021-04-30 18:38:48		NO		IN FOCUS
175447230	https://volunteer.ala.org.au/validate/task/175447230	Valid		system	Tile_056-028-000_0-000.jpg			2021-04-30 18:38:48		NO		IN FOCUS
175447231	https://volunteer.ala.org.au/validate/task/175447231	Valid		system	Tile_056-029-000_0-000.jpg		2021-04-30 17:52:38	2021-04-30 18:39:01		NO		IN FOCUS
175447231	https://volunteer.ala.org.au/validate/task/175447231	Valid		system	Tile_056-029-000_0-000.jpg			2021-04-30 18:39:01		NO		IN FOCUS
175447231	https://volunteer.ala.org.au/validate/task/175447231	Valid		system	Tile_056-029-000_0-000.jpg		2021-04-30 18:39:00	2021-04-30 18:39:01		NO		IN FOCUS
175447231	https://volunteer.ala.org.au/validate/task/175447231	Valid		system	Tile_056-029-000_0-000.jpg		2021-04-30 15:10:25	2021-04-30 18:39:01		NO		IN FOCUS
175447232	https://volunteer.ala.org.au/validate/task/175447232	Valid		system	Tile_056-030-000_0-000.jpg			2021-04-30 18:39:23		NO		IN FOCUS
175447232	https://volunteer.ala.org.au/validate/task/175447232	Valid		system	Tile_056-030-000_0-000.jpg		2021-04-30 17:52:48	2021-04-30 18:39:23		NO		IN FOCUS
175447232	https://volunteer.ala.org.au/validate/task/175447232	Valid		system	Tile_056-030-000_0-000.jpg		2021-04-30 18:39:22	2021-04-30 18:39:23		NO		IN FOCUS
175447232	https://volunteer.ala.org.au/validate/task/175447232	Valid		system	Tile_056-030-000_0-000.jpg		2021-04-30 15:13:38	2021-04-30 18:39:23		NO		IN FOCUS
175447233	https://volunteer.ala.org.au/validate/task/175447233	Valid		system	Tile_056-031-000_0-000.jpg		2021-04-30 17:52:58	2021-04-30 18:39:33		NO		IN FOCUS
175447233	https://volunteer.ala.org.au/validate/task/175447233	Valid		system	Tile_056-031-000_0-000.jpg		2021-04-30 18:39:33	2021-04-30 18:39:33		NO		IN FOCUS
175447233	https://volunteer.ala.org.au/validate/task/175447233	Valid		system	Tile_056-031-000_0-000.jpg			2021-04-30 18:39:33		NO		IN FOCUS
175447233	https://volunteer.ala.org.au/validate/task/175447233	Valid		system	Tile_056-031-000_0-000.jpg		2021-04-30 15:14:26	2021-04-30 18:39:33		NO		IN FOCUS
175447235	https://volunteer.ala.org.au/validate/task/175447235	Valid		system	Tile_056-033-000_0-000.jpg			2021-04-30 18:40:12		NO		IN FOCUS
175447235	https://volunteer.ala.org.au/validate/task/175447235	Valid		system	Tile_056-033-000_0-000.jpg		2021-04-30 18:40:11	2021-04-30 18:40:12		NO		IN FOCUS
175447235	https://volunteer.ala.org.au/validate/task/175447235	Valid		system	Tile_056-033-000_0-000.jpg		2021-04-30 17:53:18	2021-04-30 18:40:12		NO		IN FOCUS
175447235	https://volunteer.ala.org.au/validate/task/175447235	Valid		system	Tile_056-033-000_0-000.jpg		2021-04-30 15:15:15	2021-04-30 18:40:12		NO		IN FOCUS
175447237	https://volunteer.ala.org.au/validate/task/175447237	Valid		system	Tile_056-035-000_0-000.jpg		2021-04-30 15:17:00	2021-04-30 18:40:50		NO		IN FOCUS
175447237	https://volunteer.ala.org.au/validate/task/175447237	Valid		system	Tile_056-035-000_0-000.jpg			2021-04-30 18:40:50		NO		IN FOCUS
175447237	https://volunteer.ala.org.au/validate/task/175447237	Valid		system	Tile_056-035-000_0-000.jpg		2021-04-30 18:40:50	2021-04-30 18:40:50		NO		IN FOCUS
175447237	https://volunteer.ala.org.au/validate/task/175447237	Valid		system	Tile_056-035-000_0-000.jpg		2021-04-30 17:53:37	2021-04-30 18:40:50		NO		IN FOCUS
175447239	https://volunteer.ala.org.au/validate/task/175447239	Valid		system	Tile_056-037-000_0-000.jpg		2021-04-30 17:53:51	2021-04-30 18:41:17		NO		IN FOCUS
175447239	https://volunteer.ala.org.au/validate/task/175447239	Valid		system	Tile_056-037-000_0-000.jpg			2021-04-30 18:41:17		NO		IN FOCUS
175447239	https://volunteer.ala.org.au/validate/task/175447239	Valid		system	Tile_056-037-000_0-000.jpg		2021-04-30 18:41:16	2021-04-30 18:41:17		NO		IN FOCUS
175447239	https://volunteer.ala.org.au/validate/task/175447239	Valid		system	Tile_056-037-000_0-000.jpg		2021-04-30 15:21:40	2021-04-30 18:41:17		NO		IN FOCUS
175447240	https://volunteer.ala.org.au/validate/task/175447240	Valid		system	Tile_056-038-000_0-000.jpg		2021-04-30 17:54:01	2021-04-30 18:41:32		NO		IN FOCUS
175447240	https://volunteer.ala.org.au/validate/task/175447240	Valid		system	Tile_056-038-000_0-000.jpg		2021-04-30 15:22:12	2021-04-30 18:41:32		NO		IN FOCUS
175447240	https://volunteer.ala.org.au/validate/task/175447240	Valid		system	Tile_056-038-000_0-000.jpg			2021-04-30 18:41:32		NO		IN FOCUS
175447240	https://volunteer.ala.org.au/validate/task/175447240	Valid		system	Tile_056-038-000_0-000.jpg		2021-04-30 18:41:32	2021-04-30 18:41:32		NO		IN FOCUS
175447241	https://volunteer.ala.org.au/validate/task/175447241	Valid		system	Tile_056-039-000_0-000.jpg			2021-04-30 18:41:57		NO		IN FOCUS
175447241	https://volunteer.ala.org.au/validate/task/175447241	Valid		system	Tile_056-039-000_0-000.jpg		2021-04-30 18:41:57	2021-04-30 18:41:57		NO		IN FOCUS
175447241	https://volunteer.ala.org.au/validate/task/175447241	Valid		system	Tile_056-039-000_0-000.jpg		2021-04-30 17:54:10	2021-04-30 18:41:57		NO		IN FOCUS
175447241	https://volunteer.ala.org.au/validate/task/175447241	Valid		system	Tile_056-039-000_0-000.jpg		2021-04-30 15:22:27	2021-04-30 18:41:57		NO		IN FOCUS
175447244	https://volunteer.ala.org.au/validate/task/175447244	Valid		system	Tile_056-042-000_0-000.jpg		2021-04-30 18:43:02	2021-04-30 18:43:02		NO		IN FOCUS
175447244	https://volunteer.ala.org.au/validate/task/175447244	Valid		system	Tile_056-042-000_0-000.jpg			2021-04-30 18:43:02		NO		IN FOCUS
175447244	https://volunteer.ala.org.au/validate/task/175447244	Valid		system	Tile_056-042-000_0-000.jpg		2021-04-30 17:54:30	2021-04-30 18:43:02		NO		IN FOCUS
175447244	https://volunteer.ala.org.au/validate/task/175447244	Valid		system	Tile_056-042-000_0-000.jpg		2021-04-30 15:26:42	2021-04-30 18:43:02		NO		IN FOCUS
175447245	https://volunteer.ala.org.au/validate/task/175447245	Valid		system	Tile_056-043-000_0-000.jpg		2021-04-30 17:54:39	2021-04-30 18:43:22		NO		IN FOCUS
175447245	https://volunteer.ala.org.au/validate/task/175447245	Valid		system	Tile_056-043-000_0-000.jpg		2021-04-30 15:27:01	2021-04-30 18:43:22		NO		IN FOCUS
175447245	https://volunteer.ala.org.au/validate/task/175447245	Valid		system	Tile_056-043-000_0-000.jpg			2021-04-30 18:43:22		NO		IN FOCUS
175447245	https://volunteer.ala.org.au/validate/task/175447245	Valid		system	Tile_056-043-000_0-000.jpg		2021-04-30 18:43:21	2021-04-30 18:43:22		NO		IN FOCUS
175447246	https://volunteer.ala.org.au/validate/task/175447246	Valid		system	Tile_056-044-000_0-000.jpg		2021-04-30 18:43:33	2021-04-30 18:43:33		NO		IN FOCUS
175447246	https://volunteer.ala.org.au/validate/task/175447246	Valid		system	Tile_056-044-000_0-000.jpg		2021-04-30 17:54:48	2021-04-30 18:43:33		NO		IN FOCUS
175447246	https://volunteer.ala.org.au/validate/task/175447246	Valid		system	Tile_056-044-000_0-000.jpg		2021-04-30 15:27:19	2021-04-30 18:43:33		NO		IN FOCUS
175447246	https://volunteer.ala.org.au/validate/task/175447246	Valid		system	Tile_056-044-000_0-000.jpg			2021-04-30 18:43:33		NO		IN FOCUS
175447247	https://volunteer.ala.org.au/validate/task/175447247	Valid		system	Tile_056-045-000_0-000.jpg		2021-04-30 18:43:46	2021-04-30 18:43:46		NO		IN FOCUS
175447247	https://volunteer.ala.org.au/validate/task/175447247	Valid		system	Tile_056-045-000_0-000.jpg		2021-04-30 17:54:57	2021-04-30 18:43:46		NO		IN FOCUS
175447247	https://volunteer.ala.org.au/validate/task/175447247	Valid		system	Tile_056-045-000_0-000.jpg		2021-04-30 15:27:41	2021-04-30 18:43:46		NO		IN FOCUS
175447247	https://volunteer.ala.org.au/validate/task/175447247	Valid		system	Tile_056-045-000_0-000.jpg			2021-04-30 18:43:46		NO		IN FOCUS
175447248	https://volunteer.ala.org.au/validate/task/175447248	Valid		system	Tile_056-046-000_0-000.jpg		2021-04-30 17:55:07	2021-04-30 18:43:56		NO		IN FOCUS
175447248	https://volunteer.ala.org.au/validate/task/175447248	Valid		system	Tile_056-046-000_0-000.jpg		2021-04-30 18:43:56	2021-04-30 18:43:56		NO		IN FOCUS
175447248	https://volunteer.ala.org.au/validate/task/175447248	Valid		system	Tile_056-046-000_0-000.jpg		2021-04-30 15:28:01	2021-04-30 18:43:56		NO		IN FOCUS
175447248	https://volunteer.ala.org.au/validate/task/175447248	Valid		system	Tile_056-046-000_0-000.jpg			2021-04-30 18:43:56		NO		IN FOCUS
175447249	https://volunteer.ala.org.au/validate/task/175447249	Valid		system	Tile_056-047-000_0-000.jpg		2021-04-30 17:55:18	2021-04-30 18:44:08		NO		IN FOCUS
175447249	https://volunteer.ala.org.au/validate/task/175447249	Valid		system	Tile_056-047-000_0-000.jpg		2021-04-30 18:44:07	2021-04-30 18:44:08		NO		IN FOCUS
175447249	https://volunteer.ala.org.au/validate/task/175447249	Valid		system	Tile_056-047-000_0-000.jpg		2021-04-30 15:43:02	2021-04-30 18:44:08		NO		IN FOCUS
175447249	https://volunteer.ala.org.au/validate/task/175447249	Valid		system	Tile_056-047-000_0-000.jpg			2021-04-30 18:44:08		NO		IN FOCUS
175447250	https://volunteer.ala.org.au/validate/task/175447250	Valid		system	Tile_056-048-000_0-000.jpg		2021-04-30 18:44:21	2021-04-30 18:44:21		NO		IN FOCUS
175447250	https://volunteer.ala.org.au/validate/task/175447250	Valid		system	Tile_056-048-000_0-000.jpg		2021-04-30 15:43:25	2021-04-30 18:44:21		NO		IN FOCUS
175447250	https://volunteer.ala.org.au/validate/task/175447250	Valid		system	Tile_056-048-000_0-000.jpg		2021-04-30 17:55:27	2021-04-30 18:44:21		NO		IN FOCUS
175447250	https://volunteer.ala.org.au/validate/task/175447250	Valid		system	Tile_056-048-000_0-000.jpg			2021-04-30 18:44:21		NO		IN FOCUS
175447252	https://volunteer.ala.org.au/validate/task/175447252	Valid		system	Tile_056-050-000_0-000.jpg		2021-04-30 18:44:58	2021-04-30 18:44:58		NO		IN FOCUS
175447252	https://volunteer.ala.org.au/validate/task/175447252	Valid		system	Tile_056-050-000_0-000.jpg		2021-04-30 15:44:05	2021-04-30 18:44:58		NO		IN FOCUS
175447252	https://volunteer.ala.org.au/validate/task/175447252	Valid		system	Tile_056-050-000_0-000.jpg			2021-04-30 18:44:58		NO		IN FOCUS
175447252	https://volunteer.ala.org.au/validate/task/175447252	Valid		system	Tile_056-050-000_0-000.jpg		2021-04-30 17:55:40	2021-04-30 18:44:58		NO		IN FOCUS
175447253	https://volunteer.ala.org.au/validate/task/175447253	Valid		system	Tile_056-051-000_0-000.jpg		2021-04-30 17:55:56	2021-04-30 18:45:13		NO		IN FOCUS
175447253	https://volunteer.ala.org.au/validate/task/175447253	Valid		system	Tile_056-051-000_0-000.jpg		2021-04-30 15:44:26	2021-04-30 18:45:13		NO		IN FOCUS
175447253	https://volunteer.ala.org.au/validate/task/175447253	Valid		system	Tile_056-051-000_0-000.jpg		2021-04-30 18:45:13	2021-04-30 18:45:13		NO		IN FOCUS
175447253	https://volunteer.ala.org.au/validate/task/175447253	Valid		system	Tile_056-051-000_0-000.jpg			2021-04-30 18:45:13		NO		IN FOCUS
175447255	https://volunteer.ala.org.au/validate/task/175447255	Valid		system	Tile_056-053-000_0-000.jpg		2021-04-30 18:45:48	2021-04-30 18:45:50		NO		IN FOCUS
175447255	https://volunteer.ala.org.au/validate/task/175447255	Valid		system	Tile_056-053-000_0-000.jpg			2021-04-30 18:45:50		NO		IN FOCUS
175447255	https://volunteer.ala.org.au/validate/task/175447255	Valid		system	Tile_056-053-000_0-000.jpg		2021-04-30 15:45:13	2021-04-30 18:45:50		NO		IN FOCUS
175447255	https://volunteer.ala.org.au/validate/task/175447255	Valid		system	Tile_056-053-000_0-000.jpg		2021-04-30 17:56:11	2021-04-30 18:45:50		NO		IN FOCUS
175447256	https://volunteer.ala.org.au/validate/task/175447256	Valid		system	Tile_056-054-000_0-000.jpg		2021-04-30 17:56:20	2021-04-30 18:46:03		NO		IN FOCUS
175447256	https://volunteer.ala.org.au/validate/task/175447256	Valid		system	Tile_056-054-000_0-000.jpg		2021-04-30 15:46:51	2021-04-30 18:46:03		NO		IN FOCUS
175447256	https://volunteer.ala.org.au/validate/task/175447256	Valid		system	Tile_056-054-000_0-000.jpg		2021-04-30 18:46:02	2021-04-30 18:46:03		NO		IN FOCUS
175447256	https://volunteer.ala.org.au/validate/task/175447256	Valid		system	Tile_056-054-000_0-000.jpg			2021-04-30 18:46:03		NO		IN FOCUS
175447257	https://volunteer.ala.org.au/validate/task/175447257	Valid		system	Tile_056-055-000_0-000.jpg		2021-04-30 15:47:08	2021-04-30 18:46:13		NO		IN FOCUS
175447257	https://volunteer.ala.org.au/validate/task/175447257	Valid		system	Tile_056-055-000_0-000.jpg			2021-04-30 18:46:13		NO		IN FOCUS
175447257	https://volunteer.ala.org.au/validate/task/175447257	Valid		system	Tile_056-055-000_0-000.jpg		2021-04-30 18:46:13	2021-04-30 18:46:13		NO		IN FOCUS
175447257	https://volunteer.ala.org.au/validate/task/175447257	Valid		system	Tile_056-055-000_0-000.jpg		2021-04-30 17:56:30	2021-04-30 18:46:13		NO		IN FOCUS
175447258	https://volunteer.ala.org.au/validate/task/175447258	Valid		system	Tile_056-056-000_0-000.jpg		2021-04-30 18:46:24	2021-04-30 18:46:24		NO		IN FOCUS
175447258	https://volunteer.ala.org.au/validate/task/175447258	Valid		system	Tile_056-056-000_0-000.jpg		2021-04-30 17:56:40	2021-04-30 18:46:24		NO		IN FOCUS
175447258	https://volunteer.ala.org.au/validate/task/175447258	Valid		system	Tile_056-056-000_0-000.jpg			2021-04-30 18:46:24		NO		IN FOCUS
175447258	https://volunteer.ala.org.au/validate/task/175447258	Valid		system	Tile_056-056-000_0-000.jpg		2021-04-30 15:47:23	2021-04-30 18:46:24		NO		IN FOCUS
175447259	https://volunteer.ala.org.au/validate/task/175447259	Valid		system	Tile_056-057-000_0-000.jpg		2021-04-30 15:47:41	2021-04-30 18:46:36		NO		IN FOCUS
175447259	https://volunteer.ala.org.au/validate/task/175447259	Valid		system	Tile_056-057-000_0-000.jpg		2021-04-30 18:46:36	2021-04-30 18:46:36		NO		IN FOCUS
175447259	https://volunteer.ala.org.au/validate/task/175447259	Valid		system	Tile_056-057-000_0-000.jpg			2021-04-30 18:46:36		NO		IN FOCUS
175447259	https://volunteer.ala.org.au/validate/task/175447259	Valid		system	Tile_056-057-000_0-000.jpg		2021-04-30 17:56:49	2021-04-30 18:46:36		NO		IN FOCUS
175447260	https://volunteer.ala.org.au/validate/task/175447260	Valid		system	Tile_056-058-000_0-000.jpg		2021-04-30 17:57:00	2021-04-30 18:46:52		NO		IN FOCUS
175447260	https://volunteer.ala.org.au/validate/task/175447260	Valid		system	Tile_056-058-000_0-000.jpg		2021-04-30 18:46:52	2021-04-30 18:46:52		NO		IN FOCUS
175447260	https://volunteer.ala.org.au/validate/task/175447260	Valid		system	Tile_056-058-000_0-000.jpg		2021-04-30 15:48:02	2021-04-30 18:46:52		NO		IN FOCUS
175447260	https://volunteer.ala.org.au/validate/task/175447260	Valid		system	Tile_056-058-000_0-000.jpg			2021-04-30 18:46:52		NO		IN FOCUS
175447261	https://volunteer.ala.org.au/validate/task/175447261	Valid		system	Tile_056-059-000_0-000.jpg		2021-04-30 17:57:10	2021-04-30 18:47:08		NO		IN FOCUS
175447261	https://volunteer.ala.org.au/validate/task/175447261	Valid		system	Tile_056-059-000_0-000.jpg		2021-04-30 15:48:25	2021-04-30 18:47:08		NO		IN FOCUS
175447261	https://volunteer.ala.org.au/validate/task/175447261	Valid		system	Tile_056-059-000_0-000.jpg		2021-04-30 18:47:07	2021-04-30 18:47:08		NO		IN FOCUS
175447261	https://volunteer.ala.org.au/validate/task/175447261	Valid		system	Tile_056-059-000_0-000.jpg			2021-04-30 18:47:08		NO		IN FOCUS
175447262	https://volunteer.ala.org.au/validate/task/175447262	Valid		system	Tile_056-060-000_0-000.jpg		2021-04-30 17:57:19	2021-04-30 18:47:20		NO		IN FOCUS
175447262	https://volunteer.ala.org.au/validate/task/175447262	Valid		system	Tile_056-060-000_0-000.jpg			2021-04-30 18:47:20		NO		IN FOCUS
175447262	https://volunteer.ala.org.au/validate/task/175447262	Valid		system	Tile_056-060-000_0-000.jpg		2021-04-30 15:48:47	2021-04-30 18:47:20		NO		IN FOCUS
175447262	https://volunteer.ala.org.au/validate/task/175447262	Valid		system	Tile_056-060-000_0-000.jpg		2021-04-30 18:47:20	2021-04-30 18:47:20		NO		IN FOCUS
175447263	https://volunteer.ala.org.au/validate/task/175447263	Valid		system	Tile_057-001-000_0-000.jpg		2021-04-30 18:47:41	2021-04-30 18:47:42		NO		IN FOCUS
175447263	https://volunteer.ala.org.au/validate/task/175447263	Valid		system	Tile_057-001-000_0-000.jpg			2021-04-30 18:47:42		NO		IN FOCUS
175447263	https://volunteer.ala.org.au/validate/task/175447263	Valid		system	Tile_057-001-000_0-000.jpg		2021-04-30 15:49:07	2021-04-30 18:47:42		NO		IN FOCUS
175447263	https://volunteer.ala.org.au/validate/task/175447263	Valid		system	Tile_057-001-000_0-000.jpg		2021-04-30 17:57:30	2021-04-30 18:47:42		NO		IN FOCUS
175447264	https://volunteer.ala.org.au/validate/task/175447264	Valid		system	Tile_057-002-000_0-000.jpg		2021-04-30 15:49:24	2021-04-30 18:47:54		NO		IN FOCUS
175447264	https://volunteer.ala.org.au/validate/task/175447264	Valid		system	Tile_057-002-000_0-000.jpg		2021-04-30 17:57:40	2021-04-30 18:47:54		NO		IN FOCUS
175447264	https://volunteer.ala.org.au/validate/task/175447264	Valid		system	Tile_057-002-000_0-000.jpg			2021-04-30 18:47:54		NO		IN FOCUS
175447264	https://volunteer.ala.org.au/validate/task/175447264	Valid		system	Tile_057-002-000_0-000.jpg		2021-04-30 18:47:52	2021-04-30 18:47:54		NO		IN FOCUS
175447265	https://volunteer.ala.org.au/validate/task/175447265	Valid		system	Tile_057-003-000_0-000.jpg		2021-04-30 17:57:49	2021-04-30 18:48:05		NO		IN FOCUS
175447265	https://volunteer.ala.org.au/validate/task/175447265	Valid		system	Tile_057-003-000_0-000.jpg		2021-04-30 18:48:05	2021-04-30 18:48:05		NO		IN FOCUS
175447265	https://volunteer.ala.org.au/validate/task/175447265	Valid		system	Tile_057-003-000_0-000.jpg			2021-04-30 18:48:05		NO		IN FOCUS
175447265	https://volunteer.ala.org.au/validate/task/175447265	Valid		system	Tile_057-003-000_0-000.jpg		2021-04-30 15:49:45	2021-04-30 18:48:05		NO		IN FOCUS
175447266	https://volunteer.ala.org.au/validate/task/175447266	Valid		system	Tile_057-004-000_0-000.jpg		2021-04-30 15:50:17	2021-04-30 18:48:41		NO		IN FOCUS
175447266	https://volunteer.ala.org.au/validate/task/175447266	Valid		system	Tile_057-004-000_0-000.jpg			2021-04-30 18:48:41		NO		IN FOCUS
175447266	https://volunteer.ala.org.au/validate/task/175447266	Valid		system	Tile_057-004-000_0-000.jpg		2021-04-30 17:57:59	2021-04-30 18:48:41		NO		IN FOCUS
175447266	https://volunteer.ala.org.au/validate/task/175447266	Valid		system	Tile_057-004-000_0-000.jpg		2021-04-30 18:48:40	2021-04-30 18:48:41		NO		IN FOCUS
175447267	https://volunteer.ala.org.au/validate/task/175447267	Valid		system	Tile_057-005-000_0-000.jpg		2021-04-30 18:48:51	2021-04-30 18:48:52		NO		IN FOCUS
175447267	https://volunteer.ala.org.au/validate/task/175447267	Valid		system	Tile_057-005-000_0-000.jpg		2021-04-30 17:58:10	2021-04-30 18:48:52		NO		IN FOCUS
175447267	https://volunteer.ala.org.au/validate/task/175447267	Valid		system	Tile_057-005-000_0-000.jpg			2021-04-30 18:48:52		NO		IN FOCUS
175447267	https://volunteer.ala.org.au/validate/task/175447267	Valid		system	Tile_057-005-000_0-000.jpg		2021-04-30 15:50:36	2021-04-30 18:48:52		NO		IN FOCUS
175447268	https://volunteer.ala.org.au/validate/task/175447268	Valid		system	Tile_057-006-000_0-000.jpg		2021-04-30 18:49:14	2021-04-30 18:49:16		NO		IN FOCUS
175447268	https://volunteer.ala.org.au/validate/task/175447268	Valid		system	Tile_057-006-000_0-000.jpg		2021-04-30 15:50:53	2021-04-30 18:49:16		NO		IN FOCUS
175447268	https://volunteer.ala.org.au/validate/task/175447268	Valid		system	Tile_057-006-000_0-000.jpg			2021-04-30 18:49:16		NO		IN FOCUS
175447268	https://volunteer.ala.org.au/validate/task/175447268	Valid		system	Tile_057-006-000_0-000.jpg		2021-04-30 17:58:20	2021-04-30 18:49:16		NO		IN FOCUS
175447269	https://volunteer.ala.org.au/validate/task/175447269	Valid		system	Tile_057-007-000_0-000.jpg			2021-04-30 18:49:28		NO		IN FOCUS
175447269	https://volunteer.ala.org.au/validate/task/175447269	Valid		system	Tile_057-007-000_0-000.jpg		2021-04-30 17:58:31	2021-04-30 18:49:28		NO		IN FOCUS
175447269	https://volunteer.ala.org.au/validate/task/175447269	Valid		system	Tile_057-007-000_0-000.jpg		2021-04-30 18:49:27	2021-04-30 18:49:28		NO		IN FOCUS
175447269	https://volunteer.ala.org.au/validate/task/175447269	Valid		system	Tile_057-007-000_0-000.jpg		2021-04-30 15:51:13	2021-04-30 18:49:28		NO		IN FOCUS
175447270	https://volunteer.ala.org.au/validate/task/175447270	Valid		system	Tile_057-008-000_0-000.jpg		2021-04-30 15:51:43	2021-04-30 18:49:41		NO		IN FOCUS
175447270	https://volunteer.ala.org.au/validate/task/175447270	Valid		system	Tile_057-008-000_0-000.jpg		2021-04-30 17:58:41	2021-04-30 18:49:41		NO		IN FOCUS
175447270	https://volunteer.ala.org.au/validate/task/175447270	Valid		system	Tile_057-008-000_0-000.jpg		2021-04-30 18:49:40	2021-04-30 18:49:41		NO		IN FOCUS
175447270	https://volunteer.ala.org.au/validate/task/175447270	Valid		system	Tile_057-008-000_0-000.jpg			2021-04-30 18:49:41		NO		IN FOCUS
175447271	https://volunteer.ala.org.au/validate/task/175447271	Valid		system	Tile_057-009-000_0-000.jpg			2021-04-30 18:49:50		NO		IN FOCUS
175447271	https://volunteer.ala.org.au/validate/task/175447271	Valid		system	Tile_057-009-000_0-000.jpg		2021-04-30 18:49:50	2021-04-30 18:49:50		NO		IN FOCUS
175447271	https://volunteer.ala.org.au/validate/task/175447271	Valid		system	Tile_057-009-000_0-000.jpg		2021-04-30 17:58:50	2021-04-30 18:49:50		NO		IN FOCUS
175447271	https://volunteer.ala.org.au/validate/task/175447271	Valid		system	Tile_057-009-000_0-000.jpg		2021-04-30 15:57:11	2021-04-30 18:49:50		NO		IN FOCUS
175447273	https://volunteer.ala.org.au/validate/task/175447273	Valid		system	Tile_057-011-000_0-000.jpg		2021-04-30 18:50:41	2021-04-30 18:50:41		NO		IN FOCUS
175447273	https://volunteer.ala.org.au/validate/task/175447273	Valid		system	Tile_057-011-000_0-000.jpg		2021-04-30 17:59:05	2021-04-30 18:50:41		NO		IN FOCUS
175447273	https://volunteer.ala.org.au/validate/task/175447273	Valid		system	Tile_057-011-000_0-000.jpg			2021-04-30 18:50:41		NO		IN FOCUS
175447273	https://volunteer.ala.org.au/validate/task/175447273	Valid		system	Tile_057-011-000_0-000.jpg		2021-04-30 16:00:03	2021-04-30 18:50:41		NO		IN FOCUS
175447275	https://volunteer.ala.org.au/validate/task/175447275	Valid		system	Tile_057-013-000_0-000.jpg		2021-04-30 17:59:39	2021-04-30 18:51:51		NO		IN FOCUS
175447275	https://volunteer.ala.org.au/validate/task/175447275	Valid		system	Tile_057-013-000_0-000.jpg		2021-04-30 18:51:50	2021-04-30 18:51:51		NO		IN FOCUS
175447275	https://volunteer.ala.org.au/validate/task/175447275	Valid		system	Tile_057-013-000_0-000.jpg			2021-04-30 18:51:51		NO		IN FOCUS
175447275	https://volunteer.ala.org.au/validate/task/175447275	Valid		system	Tile_057-013-000_0-000.jpg		2021-04-30 16:01:54	2021-04-30 18:51:51		NO		IN FOCUS
175447276	https://volunteer.ala.org.au/validate/task/175447276	Valid		system	Tile_057-014-000_0-000.jpg		2021-04-30 16:02:26	2021-04-30 18:52:06		NO		IN FOCUS
175447276	https://volunteer.ala.org.au/validate/task/175447276	Valid		system	Tile_057-014-000_0-000.jpg			2021-04-30 18:52:06		NO		IN FOCUS
175447276	https://volunteer.ala.org.au/validate/task/175447276	Valid		system	Tile_057-014-000_0-000.jpg		2021-04-30 18:52:06	2021-04-30 18:52:06		NO		IN FOCUS
175447276	https://volunteer.ala.org.au/validate/task/175447276	Valid		system	Tile_057-014-000_0-000.jpg		2021-04-30 17:59:49	2021-04-30 18:52:06		NO		IN FOCUS
175447280	https://volunteer.ala.org.au/validate/task/175447280	Valid		system	Tile_057-018-000_0-000.jpg		2021-04-30 18:53:25	2021-04-30 18:53:25		NO		IN FOCUS
175447280	https://volunteer.ala.org.au/validate/task/175447280	Valid		system	Tile_057-018-000_0-000.jpg			2021-04-30 18:53:25		NO		IN FOCUS
175447280	https://volunteer.ala.org.au/validate/task/175447280	Valid		system	Tile_057-018-000_0-000.jpg		2021-04-30 18:00:21	2021-04-30 18:53:25		NO		IN FOCUS
175447280	https://volunteer.ala.org.au/validate/task/175447280	Valid		system	Tile_057-018-000_0-000.jpg		2021-04-30 16:05:23	2021-04-30 18:53:25		NO		IN FOCUS
175447282	https://volunteer.ala.org.au/validate/task/175447282	Valid		system	Tile_057-020-000_0-000.jpg		2021-04-30 18:54:42	2021-04-30 18:54:42		NO		IN FOCUS
175447282	https://volunteer.ala.org.au/validate/task/175447282	Valid		system	Tile_057-020-000_0-000.jpg		2021-04-30 18:00:39	2021-04-30 18:54:42		NO		IN FOCUS
175447282	https://volunteer.ala.org.au/validate/task/175447282	Valid		system	Tile_057-020-000_0-000.jpg			2021-04-30 18:54:42		NO		IN FOCUS
175447282	https://volunteer.ala.org.au/validate/task/175447282	Valid		system	Tile_057-020-000_0-000.jpg		2021-04-30 16:07:22	2021-04-30 18:54:42		NO		IN FOCUS
175447283	https://volunteer.ala.org.au/validate/task/175447283	Valid		system	Tile_057-021-000_0-000.jpg			2021-04-30 18:55:02		NO		IN FOCUS
175447283	https://volunteer.ala.org.au/validate/task/175447283	Valid		system	Tile_057-021-000_0-000.jpg		2021-04-30 18:00:49	2021-04-30 18:55:02		NO		IN FOCUS
175447283	https://volunteer.ala.org.au/validate/task/175447283	Valid		system	Tile_057-021-000_0-000.jpg		2021-04-30 16:08:03	2021-04-30 18:55:02		NO		IN FOCUS
175447283	https://volunteer.ala.org.au/validate/task/175447283	Valid		system	Tile_057-021-000_0-000.jpg		2021-04-30 18:55:02	2021-04-30 18:55:02		NO		IN FOCUS
175447284	https://volunteer.ala.org.au/validate/task/175447284	Valid		system	Tile_057-022-000_0-000.jpg		2021-04-30 18:55:13	2021-04-30 18:55:13		NO		IN FOCUS
175447284	https://volunteer.ala.org.au/validate/task/175447284	Valid		system	Tile_057-022-000_0-000.jpg			2021-04-30 18:55:13		NO		IN FOCUS
175447284	https://volunteer.ala.org.au/validate/task/175447284	Valid		system	Tile_057-022-000_0-000.jpg		2021-04-30 16:08:36	2021-04-30 18:55:13		NO		IN FOCUS
175447284	https://volunteer.ala.org.au/validate/task/175447284	Valid		system	Tile_057-022-000_0-000.jpg		2021-04-30 18:00:58	2021-04-30 18:55:13		NO		IN FOCUS
175447285	https://volunteer.ala.org.au/validate/task/175447285	Valid		system	Tile_057-023-000_0-000.jpg		2021-04-30 18:01:07	2021-04-30 18:55:24		NO		IN FOCUS
175447285	https://volunteer.ala.org.au/validate/task/175447285	Valid		system	Tile_057-023-000_0-000.jpg		2021-04-30 16:09:12	2021-04-30 18:55:24		NO		IN FOCUS
175447285	https://volunteer.ala.org.au/validate/task/175447285	Valid		system	Tile_057-023-000_0-000.jpg			2021-04-30 18:55:24		NO		IN FOCUS
175447285	https://volunteer.ala.org.au/validate/task/175447285	Valid		system	Tile_057-023-000_0-000.jpg		2021-04-30 18:55:24	2021-04-30 18:55:24		NO		IN FOCUS
175447286	https://volunteer.ala.org.au/validate/task/175447286	Valid		system	Tile_057-024-000_0-000.jpg		2021-04-30 18:01:16	2021-04-30 18:55:36		NO		IN FOCUS
175447286	https://volunteer.ala.org.au/validate/task/175447286	Valid		system	Tile_057-024-000_0-000.jpg		2021-04-30 18:55:36	2021-04-30 18:55:36		NO		IN FOCUS
175447286	https://volunteer.ala.org.au/validate/task/175447286	Valid		system	Tile_057-024-000_0-000.jpg			2021-04-30 18:55:36		NO		IN FOCUS
175447286	https://volunteer.ala.org.au/validate/task/175447286	Valid		system	Tile_057-024-000_0-000.jpg		2021-04-30 16:10:26	2021-04-30 18:55:36		NO		IN FOCUS
175447287	https://volunteer.ala.org.au/validate/task/175447287	Valid		system	Tile_057-025-000_0-000.jpg		2021-04-30 16:11:16	2021-04-30 18:55:51		NO		IN FOCUS
175447287	https://volunteer.ala.org.au/validate/task/175447287	Valid		system	Tile_057-025-000_0-000.jpg		2021-04-30 18:01:25	2021-04-30 18:55:51		NO		IN FOCUS
175447287	https://volunteer.ala.org.au/validate/task/175447287	Valid		system	Tile_057-025-000_0-000.jpg			2021-04-30 18:55:51		NO		IN FOCUS
175447287	https://volunteer.ala.org.au/validate/task/175447287	Valid		system	Tile_057-025-000_0-000.jpg		2021-04-30 18:55:51	2021-04-30 18:55:51		NO		IN FOCUS
175447288	https://volunteer.ala.org.au/validate/task/175447288	Valid		system	Tile_057-026-000_0-000.jpg			2021-04-30 18:56:05		NO		IN FOCUS
175447288	https://volunteer.ala.org.au/validate/task/175447288	Valid		system	Tile_057-026-000_0-000.jpg		2021-04-30 18:56:04	2021-04-30 18:56:05		NO		IN FOCUS
175447288	https://volunteer.ala.org.au/validate/task/175447288	Valid		system	Tile_057-026-000_0-000.jpg		2021-04-30 16:13:33	2021-04-30 18:56:05		NO		IN FOCUS
175447288	https://volunteer.ala.org.au/validate/task/175447288	Valid		system	Tile_057-026-000_0-000.jpg		2021-04-30 18:01:35	2021-04-30 18:56:05		NO		IN FOCUS
175447291	https://volunteer.ala.org.au/validate/task/175447291	Valid		system	Tile_057-029-000_0-000.jpg			2021-04-30 18:57:09		NO		IN FOCUS
175447291	https://volunteer.ala.org.au/validate/task/175447291	Valid		system	Tile_057-029-000_0-000.jpg		2021-04-30 18:01:58	2021-04-30 18:57:09		NO		IN FOCUS
175447291	https://volunteer.ala.org.au/validate/task/175447291	Valid		system	Tile_057-029-000_0-000.jpg		2021-04-30 18:57:09	2021-04-30 18:57:09		NO		IN FOCUS
175447291	https://volunteer.ala.org.au/validate/task/175447291	Valid		system	Tile_057-029-000_0-000.jpg		2021-04-30 16:18:54	2021-04-30 18:57:09		NO		IN FOCUS
175447292	https://volunteer.ala.org.au/validate/task/175447292	Valid		system	Tile_057-030-000_0-000.jpg		2021-04-30 16:19:33	2021-04-30 18:57:19		NO		IN FOCUS
175447292	https://volunteer.ala.org.au/validate/task/175447292	Valid		system	Tile_057-030-000_0-000.jpg		2021-04-30 18:02:08	2021-04-30 18:57:19		NO		IN FOCUS
175447292	https://volunteer.ala.org.au/validate/task/175447292	Valid		system	Tile_057-030-000_0-000.jpg		2021-04-30 18:57:19	2021-04-30 18:57:19		NO		IN FOCUS
175447292	https://volunteer.ala.org.au/validate/task/175447292	Valid		system	Tile_057-030-000_0-000.jpg			2021-04-30 18:57:19		NO		IN FOCUS
175447293	https://volunteer.ala.org.au/validate/task/175447293	Valid		system	Tile_057-031-000_0-000.jpg		2021-04-30 18:02:17	2021-04-30 18:57:37		NO		IN FOCUS
175447293	https://volunteer.ala.org.au/validate/task/175447293	Valid		system	Tile_057-031-000_0-000.jpg		2021-04-30 16:20:01	2021-04-30 18:57:37		NO		IN FOCUS
175447293	https://volunteer.ala.org.au/validate/task/175447293	Valid		system	Tile_057-031-000_0-000.jpg			2021-04-30 18:57:37		NO		IN FOCUS
175447293	https://volunteer.ala.org.au/validate/task/175447293	Valid		system	Tile_057-031-000_0-000.jpg		2021-04-30 18:57:37	2021-04-30 18:57:37		NO		IN FOCUS
175447294	https://volunteer.ala.org.au/validate/task/175447294	Valid		system	Tile_057-032-000_0-000.jpg		2021-04-30 16:20:57	2021-04-30 18:57:50		NO		IN FOCUS
175447294	https://volunteer.ala.org.au/validate/task/175447294	Valid		system	Tile_057-032-000_0-000.jpg			2021-04-30 18:57:50		NO		IN FOCUS
175447294	https://volunteer.ala.org.au/validate/task/175447294	Valid		system	Tile_057-032-000_0-000.jpg		2021-04-30 18:57:50	2021-04-30 18:57:50		NO		IN FOCUS
175447294	https://volunteer.ala.org.au/validate/task/175447294	Valid		system	Tile_057-032-000_0-000.jpg		2021-04-30 18:02:26	2021-04-30 18:57:50		NO		IN FOCUS
175447295	https://volunteer.ala.org.au/validate/task/175447295	Valid		system	Tile_057-033-000_0-000.jpg		2021-04-30 18:02:36	2021-04-30 18:58:07		NO		IN FOCUS
175447295	https://volunteer.ala.org.au/validate/task/175447295	Valid		system	Tile_057-033-000_0-000.jpg		2021-04-30 18:58:06	2021-04-30 18:58:07		NO		IN FOCUS
175447295	https://volunteer.ala.org.au/validate/task/175447295	Valid		system	Tile_057-033-000_0-000.jpg			2021-04-30 18:58:07		NO		IN FOCUS
175447295	https://volunteer.ala.org.au/validate/task/175447295	Valid		system	Tile_057-033-000_0-000.jpg		2021-04-30 16:21:51	2021-04-30 18:58:07		NO		IN FOCUS
175447296	https://volunteer.ala.org.au/validate/task/175447296	Valid		system	Tile_057-034-000_0-000.jpg		2021-04-30 18:58:20	2021-04-30 18:58:20		NO		IN FOCUS
175447296	https://volunteer.ala.org.au/validate/task/175447296	Valid		system	Tile_057-034-000_0-000.jpg			2021-04-30 18:58:20		NO		IN FOCUS
175447296	https://volunteer.ala.org.au/validate/task/175447296	Valid		system	Tile_057-034-000_0-000.jpg		2021-04-30 16:22:33	2021-04-30 18:58:20		NO		IN FOCUS
175447296	https://volunteer.ala.org.au/validate/task/175447296	Valid		system	Tile_057-034-000_0-000.jpg		2021-04-30 18:02:46	2021-04-30 18:58:20		NO		IN FOCUS
175447298	https://volunteer.ala.org.au/validate/task/175447298	Valid		system	Tile_057-036-000_0-000.jpg			2021-04-30 18:58:44		NO		IN FOCUS
175447298	https://volunteer.ala.org.au/validate/task/175447298	Valid		system	Tile_057-036-000_0-000.jpg		2021-04-30 18:58:44	2021-04-30 18:58:44		NO		IN FOCUS
175447298	https://volunteer.ala.org.au/validate/task/175447298	Valid		system	Tile_057-036-000_0-000.jpg		2021-04-30 16:25:21	2021-04-30 18:58:44		NO		IN FOCUS
175447298	https://volunteer.ala.org.au/validate/task/175447298	Valid		system	Tile_057-036-000_0-000.jpg		2021-04-30 18:03:01	2021-04-30 18:58:44		NO		IN FOCUS
175447299	https://volunteer.ala.org.au/validate/task/175447299	Valid		system	Tile_057-037-000_0-000.jpg		2021-04-30 18:03:10	2021-04-30 18:58:59		NO		IN FOCUS
175447299	https://volunteer.ala.org.au/validate/task/175447299	Valid		system	Tile_057-037-000_0-000.jpg			2021-04-30 18:58:59		NO		IN FOCUS
175447299	https://volunteer.ala.org.au/validate/task/175447299	Valid		system	Tile_057-037-000_0-000.jpg		2021-04-30 18:58:58	2021-04-30 18:58:59		NO		IN FOCUS
175447299	https://volunteer.ala.org.au/validate/task/175447299	Valid		system	Tile_057-037-000_0-000.jpg		2021-04-30 16:27:20	2021-04-30 18:58:59		NO		IN FOCUS
175447300	https://volunteer.ala.org.au/validate/task/175447300	Valid		system	Tile_057-038-000_0-000.jpg			2021-04-30 18:59:12		NO		IN FOCUS
175447300	https://volunteer.ala.org.au/validate/task/175447300	Valid		system	Tile_057-038-000_0-000.jpg		2021-04-30 16:28:04	2021-04-30 18:59:12		NO		IN FOCUS
175447300	https://volunteer.ala.org.au/validate/task/175447300	Valid		system	Tile_057-038-000_0-000.jpg		2021-04-30 18:03:19	2021-04-30 18:59:12		NO		IN FOCUS
175447300	https://volunteer.ala.org.au/validate/task/175447300	Valid		system	Tile_057-038-000_0-000.jpg		2021-04-30 18:59:12	2021-04-30 18:59:12		NO		IN FOCUS
175447301	https://volunteer.ala.org.au/validate/task/175447301	Valid		system	Tile_057-039-000_0-000.jpg		2021-04-30 18:59:43	2021-04-30 18:59:43		NO		IN FOCUS
175447301	https://volunteer.ala.org.au/validate/task/175447301	Valid		system	Tile_057-039-000_0-000.jpg			2021-04-30 18:59:43		NO		IN FOCUS
175447301	https://volunteer.ala.org.au/validate/task/175447301	Valid		system	Tile_057-039-000_0-000.jpg		2021-04-30 16:28:28	2021-04-30 18:59:43		NO		IN FOCUS
175447301	https://volunteer.ala.org.au/validate/task/175447301	Valid		system	Tile_057-039-000_0-000.jpg		2021-04-30 18:03:29	2021-04-30 18:59:43		NO		IN FOCUS
175447808	https://volunteer.ala.org.au/validate/task/175447808	Valid		system	Tile_057-041-000_0-000.jpg			2021-04-30 19:00:03		NO		IN FOCUS
175447808	https://volunteer.ala.org.au/validate/task/175447808	Valid		system	Tile_057-041-000_0-000.jpg		2021-04-30 19:00:03	2021-04-30 19:00:03		NO		IN FOCUS
175447808	https://volunteer.ala.org.au/validate/task/175447808	Valid		system	Tile_057-041-000_0-000.jpg		2021-04-30 18:03:45	2021-04-30 19:00:03		NO		IN FOCUS
175447808	https://volunteer.ala.org.au/validate/task/175447808	Valid		system	Tile_057-041-000_0-000.jpg		2021-04-30 16:30:09	2021-04-30 19:00:03		NO		IN FOCUS
175447809	https://volunteer.ala.org.au/validate/task/175447809	Valid		system	Tile_057-042-000_0-000.jpg			2021-04-30 19:00:13		NO		IN FOCUS
175447809	https://volunteer.ala.org.au/validate/task/175447809	Valid		system	Tile_057-042-000_0-000.jpg		2021-04-30 18:03:55	2021-04-30 19:00:13		NO		IN FOCUS
175447809	https://volunteer.ala.org.au/validate/task/175447809	Valid		system	Tile_057-042-000_0-000.jpg		2021-04-30 19:00:13	2021-04-30 19:00:13		NO		IN FOCUS
175447809	https://volunteer.ala.org.au/validate/task/175447809	Valid		system	Tile_057-042-000_0-000.jpg		2021-04-30 16:31:49	2021-04-30 19:00:13		NO		IN FOCUS
175447810	https://volunteer.ala.org.au/validate/task/175447810	Valid		system	Tile_057-043-000_0-000.jpg		2021-04-30 19:00:26	2021-04-30 19:00:26		NO		IN FOCUS
175447810	https://volunteer.ala.org.au/validate/task/175447810	Valid		system	Tile_057-043-000_0-000.jpg			2021-04-30 19:00:26		NO		IN FOCUS
175447810	https://volunteer.ala.org.au/validate/task/175447810	Valid		system	Tile_057-043-000_0-000.jpg		2021-04-30 18:04:06	2021-04-30 19:00:26		NO		IN FOCUS
175447810	https://volunteer.ala.org.au/validate/task/175447810	Valid		system	Tile_057-043-000_0-000.jpg		2021-04-30 16:32:18	2021-04-30 19:00:26		NO		IN FOCUS
175447812	https://volunteer.ala.org.au/validate/task/175447812	Valid		system	Tile_057-045-000_0-000.jpg		2021-04-30 19:00:47	2021-04-30 19:00:47		NO		IN FOCUS
175447812	https://volunteer.ala.org.au/validate/task/175447812	Valid		system	Tile_057-045-000_0-000.jpg			2021-04-30 19:00:47		NO		IN FOCUS
175447812	https://volunteer.ala.org.au/validate/task/175447812	Valid		system	Tile_057-045-000_0-000.jpg		2021-04-30 18:04:21	2021-04-30 19:00:47		NO		IN FOCUS
175447812	https://volunteer.ala.org.au/validate/task/175447812	Valid		system	Tile_057-045-000_0-000.jpg		2021-04-30 16:34:07	2021-04-30 19:00:47		NO		IN FOCUS
175447814	https://volunteer.ala.org.au/validate/task/175447814	Valid		system	Tile_057-047-000_0-000.jpg		2021-04-30 18:04:38	2021-04-30 19:01:16		NO		IN FOCUS
175447814	https://volunteer.ala.org.au/validate/task/175447814	Valid		system	Tile_057-047-000_0-000.jpg		2021-04-30 16:37:06	2021-04-30 19:01:16		NO		IN FOCUS
175447814	https://volunteer.ala.org.au/validate/task/175447814	Valid		system	Tile_057-047-000_0-000.jpg			2021-04-30 19:01:16		NO		IN FOCUS
175447814	https://volunteer.ala.org.au/validate/task/175447814	Valid		system	Tile_057-047-000_0-000.jpg		2021-04-30 19:01:16	2021-04-30 19:01:16		NO		IN FOCUS
175447815	https://volunteer.ala.org.au/validate/task/175447815	Valid		system	Tile_057-048-000_0-000.jpg			2021-04-30 19:01:26		NO		IN FOCUS
175447815	https://volunteer.ala.org.au/validate/task/175447815	Valid		system	Tile_057-048-000_0-000.jpg		2021-04-30 18:04:49	2021-04-30 19:01:26		NO		IN FOCUS
175447815	https://volunteer.ala.org.au/validate/task/175447815	Valid		system	Tile_057-048-000_0-000.jpg		2021-04-30 19:01:26	2021-04-30 19:01:26		NO		IN FOCUS
175447815	https://volunteer.ala.org.au/validate/task/175447815	Valid		system	Tile_057-048-000_0-000.jpg		2021-04-30 16:38:40	2021-04-30 19:01:26		NO		IN FOCUS
175447816	https://volunteer.ala.org.au/validate/task/175447816	Valid		system	Tile_057-049-000_0-000.jpg		2021-04-30 16:39:01	2021-04-30 19:01:42		NO		IN FOCUS
175447816	https://volunteer.ala.org.au/validate/task/175447816	Valid		system	Tile_057-049-000_0-000.jpg			2021-04-30 19:01:42		NO		IN FOCUS
175447816	https://volunteer.ala.org.au/validate/task/175447816	Valid		system	Tile_057-049-000_0-000.jpg		2021-04-30 18:04:58	2021-04-30 19:01:42		NO		IN FOCUS
175447816	https://volunteer.ala.org.au/validate/task/175447816	Valid		system	Tile_057-049-000_0-000.jpg		2021-04-30 19:01:40	2021-04-30 19:01:42		NO		IN FOCUS
175447817	https://volunteer.ala.org.au/validate/task/175447817	Valid		system	Tile_057-050-000_0-000.jpg		2021-04-30 16:39:21	2021-04-30 19:01:54		NO		IN FOCUS
175447817	https://volunteer.ala.org.au/validate/task/175447817	Valid		system	Tile_057-050-000_0-000.jpg		2021-04-30 19:01:54	2021-04-30 19:01:54		NO		IN FOCUS
175447817	https://volunteer.ala.org.au/validate/task/175447817	Valid		system	Tile_057-050-000_0-000.jpg		2021-04-30 18:05:08	2021-04-30 19:01:54		NO		IN FOCUS
175447817	https://volunteer.ala.org.au/validate/task/175447817	Valid		system	Tile_057-050-000_0-000.jpg			2021-04-30 19:01:54		NO		IN FOCUS
175447818	https://volunteer.ala.org.au/validate/task/175447818	Valid		system	Tile_057-051-000_0-000.jpg		2021-04-30 16:39:45	2021-04-30 19:02:08		NO		IN FOCUS
175447818	https://volunteer.ala.org.au/validate/task/175447818	Valid		system	Tile_057-051-000_0-000.jpg		2021-04-30 18:05:17	2021-04-30 19:02:08		NO		IN FOCUS
175447818	https://volunteer.ala.org.au/validate/task/175447818	Valid		system	Tile_057-051-000_0-000.jpg			2021-04-30 19:02:08		NO		IN FOCUS
175447818	https://volunteer.ala.org.au/validate/task/175447818	Valid		system	Tile_057-051-000_0-000.jpg		2021-04-30 19:02:07	2021-04-30 19:02:08		NO		IN FOCUS
175447819	https://volunteer.ala.org.au/validate/task/175447819	Valid		system	Tile_057-052-000_0-000.jpg		2021-04-30 16:40:05	2021-04-30 19:02:18		NO		IN FOCUS
175447819	https://volunteer.ala.org.au/validate/task/175447819	Valid		system	Tile_057-052-000_0-000.jpg		2021-04-30 19:02:18	2021-04-30 19:02:18		NO		IN FOCUS
175447819	https://volunteer.ala.org.au/validate/task/175447819	Valid		system	Tile_057-052-000_0-000.jpg		2021-04-30 18:05:27	2021-04-30 19:02:18		NO		IN FOCUS
175447819	https://volunteer.ala.org.au/validate/task/175447819	Valid		system	Tile_057-052-000_0-000.jpg			2021-04-30 19:02:18		NO		IN FOCUS
175447822	https://volunteer.ala.org.au/validate/task/175447822	Valid		system	Tile_057-055-000_0-000.jpg		2021-04-30 19:03:48	2021-04-30 19:03:48		NO		IN FOCUS
175447822	https://volunteer.ala.org.au/validate/task/175447822	Valid		system	Tile_057-055-000_0-000.jpg			2021-04-30 19:03:48		NO		IN FOCUS
175447822	https://volunteer.ala.org.au/validate/task/175447822	Valid		system	Tile_057-055-000_0-000.jpg		2021-04-30 16:41:47	2021-04-30 19:03:48		NO		IN FOCUS
175447822	https://volunteer.ala.org.au/validate/task/175447822	Valid		system	Tile_057-055-000_0-000.jpg		2021-04-30 18:05:52	2021-04-30 19:03:48		NO		IN FOCUS
175447142	https://volunteer.ala.org.au/validate/task/175447142	Valid		system	Tile_054-060-000_0-000.jpg		2021-04-30 18:08:22	2021-04-30 19:51:03		NO		IN FOCUS
175447142	https://volunteer.ala.org.au/validate/task/175447142	Valid		system	Tile_054-060-000_0-000.jpg		2021-04-30 19:51:03	2021-04-30 19:51:03		NO		IN FOCUS
175447142	https://volunteer.ala.org.au/validate/task/175447142	Valid		system	Tile_054-060-000_0-000.jpg			2021-04-30 19:51:03		NO		IN FOCUS
175447142	https://volunteer.ala.org.au/validate/task/175447142	Valid		system	Tile_054-060-000_0-000.jpg		2021-04-30 13:45:49	2021-04-30 19:51:03		NO		IN FOCUS
175447146	https://volunteer.ala.org.au/validate/task/175447146	Valid		system	Tile_055-004-000_0-000.jpg		2021-04-30 13:47:41	2021-04-30 19:51:21		NO		IN FOCUS
175447146	https://volunteer.ala.org.au/validate/task/175447146	Valid		system	Tile_055-004-000_0-000.jpg		2021-04-30 18:09:23	2021-04-30 19:51:21		NO		IN FOCUS
175447146	https://volunteer.ala.org.au/validate/task/175447146	Valid		system	Tile_055-004-000_0-000.jpg			2021-04-30 19:51:21		NO		IN FOCUS
175447146	https://volunteer.ala.org.au/validate/task/175447146	Valid		system	Tile_055-004-000_0-000.jpg		2021-04-30 19:51:21	2021-04-30 19:51:21		NO		IN FOCUS
175447157	https://volunteer.ala.org.au/validate/task/175447157	Valid		system	Tile_055-015-000_0-000.jpg		2021-04-30 18:12:54	2021-04-30 19:51:58		NO		IN FOCUS
175447157	https://volunteer.ala.org.au/validate/task/175447157	Valid		system	Tile_055-015-000_0-000.jpg		2021-04-30 19:51:58	2021-04-30 19:51:58		NO		IN FOCUS
175447157	https://volunteer.ala.org.au/validate/task/175447157	Valid		system	Tile_055-015-000_0-000.jpg			2021-04-30 19:51:58		NO		IN FOCUS
175447157	https://volunteer.ala.org.au/validate/task/175447157	Valid		system	Tile_055-015-000_0-000.jpg		2021-04-30 13:59:42	2021-04-30 19:51:58		NO		IN FOCUS
175447158	https://volunteer.ala.org.au/validate/task/175447158	Valid		system	Tile_055-016-000_0-000.jpg			2021-04-30 19:52:39		NO		IN FOCUS
175447158	https://volunteer.ala.org.au/validate/task/175447158	Valid		system	Tile_055-016-000_0-000.jpg		2021-04-30 14:00:04	2021-04-30 19:52:39		NO		IN FOCUS
175447158	https://volunteer.ala.org.au/validate/task/175447158	Valid		system	Tile_055-016-000_0-000.jpg		2021-04-30 18:13:08	2021-04-30 19:52:39		NO		IN FOCUS
175447158	https://volunteer.ala.org.au/validate/task/175447158	Valid		system	Tile_055-016-000_0-000.jpg		2021-04-30 19:52:38	2021-04-30 19:52:39		NO		IN FOCUS
175447174	https://volunteer.ala.org.au/validate/task/175447174	Valid		system	Tile_055-032-000_0-000.jpg			2021-04-30 19:55:32		NO		IN FOCUS
175447174	https://volunteer.ala.org.au/validate/task/175447174	Valid		system	Tile_055-032-000_0-000.jpg		2021-04-30 18:18:26	2021-04-30 19:55:32		NO		IN FOCUS
175447174	https://volunteer.ala.org.au/validate/task/175447174	Valid		system	Tile_055-032-000_0-000.jpg		2021-04-30 19:55:32	2021-04-30 19:55:32		NO		IN FOCUS
175447174	https://volunteer.ala.org.au/validate/task/175447174	Valid		system	Tile_055-032-000_0-000.jpg		2021-04-30 14:15:41	2021-04-30 19:55:32		NO		IN FOCUS
175447179	https://volunteer.ala.org.au/validate/task/175447179	Valid		system	Tile_055-037-000_0-000.jpg			2021-04-30 19:56:13		NO		IN FOCUS
175447179	https://volunteer.ala.org.au/validate/task/175447179	Valid		system	Tile_055-037-000_0-000.jpg		2021-04-30 19:56:13	2021-04-30 19:56:13		NO		IN FOCUS
175447179	https://volunteer.ala.org.au/validate/task/175447179	Valid		system	Tile_055-037-000_0-000.jpg		2021-04-30 14:19:14	2021-04-30 19:56:13		NO		IN FOCUS
175447179	https://volunteer.ala.org.au/validate/task/175447179	Valid		system	Tile_055-037-000_0-000.jpg		2021-04-30 18:20:10	2021-04-30 19:56:13		NO		IN FOCUS
175447180	https://volunteer.ala.org.au/validate/task/175447180	Valid		system	Tile_055-038-000_0-000.jpg		2021-04-30 18:20:54	2021-04-30 19:56:51		NO		IN FOCUS
175447180	https://volunteer.ala.org.au/validate/task/175447180	Valid		system	Tile_055-038-000_0-000.jpg			2021-04-30 19:56:51		NO		IN FOCUS
175447180	https://volunteer.ala.org.au/validate/task/175447180	Valid		system	Tile_055-038-000_0-000.jpg		2021-04-30 19:56:50	2021-04-30 19:56:51		NO		IN FOCUS
175447180	https://volunteer.ala.org.au/validate/task/175447180	Valid		system	Tile_055-038-000_0-000.jpg		2021-04-30 14:19:38	2021-04-30 19:56:51		NO		IN FOCUS
175447185	https://volunteer.ala.org.au/validate/task/175447185	Valid		system	Tile_055-043-000_0-000.jpg		2021-04-30 18:22:36	2021-04-30 19:58:29		NO		IN FOCUS
175447185	https://volunteer.ala.org.au/validate/task/175447185	Valid		system	Tile_055-043-000_0-000.jpg		2021-04-30 19:58:29	2021-04-30 19:58:29		NO		IN FOCUS
175447185	https://volunteer.ala.org.au/validate/task/175447185	Valid		system	Tile_055-043-000_0-000.jpg		2021-04-30 14:22:16	2021-04-30 19:58:29		NO		IN FOCUS
175447185	https://volunteer.ala.org.au/validate/task/175447185	Valid		system	Tile_055-043-000_0-000.jpg			2021-04-30 19:58:29		NO		IN FOCUS
175447189	https://volunteer.ala.org.au/validate/task/175447189	Valid		system	Tile_055-047-000_0-000.jpg		2021-04-30 19:59:25	2021-04-30 19:59:25		NO		IN FOCUS
175447189	https://volunteer.ala.org.au/validate/task/175447189	Valid		system	Tile_055-047-000_0-000.jpg		2021-04-30 18:24:30	2021-04-30 19:59:25		NO		IN FOCUS
175447189	https://volunteer.ala.org.au/validate/task/175447189	Valid		system	Tile_055-047-000_0-000.jpg		2021-04-30 14:24:49	2021-04-30 19:59:25		NO		IN FOCUS
175447189	https://volunteer.ala.org.au/validate/task/175447189	Valid		system	Tile_055-047-000_0-000.jpg			2021-04-30 19:59:25		NO		IN FOCUS
175447193	https://volunteer.ala.org.au/validate/task/175447193	Valid		system	Tile_055-051-000_0-000.jpg		2021-04-30 18:25:46	2021-04-30 20:00:28		NO		IN FOCUS
175447193	https://volunteer.ala.org.au/validate/task/175447193	Valid		system	Tile_055-051-000_0-000.jpg		2021-04-30 20:00:27	2021-04-30 20:00:28		NO		IN FOCUS
175447193	https://volunteer.ala.org.au/validate/task/175447193	Valid		system	Tile_055-051-000_0-000.jpg		2021-04-30 17:45:34	2021-04-30 20:00:28		NO		IN FOCUS
175447193	https://volunteer.ala.org.au/validate/task/175447193	Valid		system	Tile_055-051-000_0-000.jpg			2021-04-30 20:00:28		NO		IN FOCUS
175447195	https://volunteer.ala.org.au/validate/task/175447195	Valid		system	Tile_055-053-000_0-000.jpg		2021-04-30 20:00:44	2021-04-30 20:00:44		NO		IN FOCUS
175447195	https://volunteer.ala.org.au/validate/task/175447195	Valid		system	Tile_055-053-000_0-000.jpg			2021-04-30 20:00:44		NO		IN FOCUS
175447195	https://volunteer.ala.org.au/validate/task/175447195	Valid		system	Tile_055-053-000_0-000.jpg		2021-04-30 18:26:40	2021-04-30 20:00:44		NO		IN FOCUS
175447195	https://volunteer.ala.org.au/validate/task/175447195	Valid		system	Tile_055-053-000_0-000.jpg		2021-04-30 14:31:52	2021-04-30 20:00:44		NO		IN FOCUS
175447217	https://volunteer.ala.org.au/validate/task/175447217	Valid		system	Tile_056-015-000_0-000.jpg		2021-04-30 18:35:09	2021-04-30 20:01:36		NO		IN FOCUS
175447217	https://volunteer.ala.org.au/validate/task/175447217	Valid		system	Tile_056-015-000_0-000.jpg			2021-04-30 20:01:36		NO		IN FOCUS
175447217	https://volunteer.ala.org.au/validate/task/175447217	Valid		system	Tile_056-015-000_0-000.jpg		2021-04-30 14:59:10	2021-04-30 20:01:36		NO		IN FOCUS
175447217	https://volunteer.ala.org.au/validate/task/175447217	Valid		system	Tile_056-015-000_0-000.jpg		2021-04-30 20:01:35	2021-04-30 20:01:36		NO		IN FOCUS
175447224	https://volunteer.ala.org.au/validate/task/175447224	Valid		system	Tile_056-022-000_0-000.jpg		2021-04-30 20:01:51	2021-04-30 20:01:51		NO		IN FOCUS
175447224	https://volunteer.ala.org.au/validate/task/175447224	Valid		system	Tile_056-022-000_0-000.jpg			2021-04-30 20:01:51		NO		IN FOCUS
175447224	https://volunteer.ala.org.au/validate/task/175447224	Valid		system	Tile_056-022-000_0-000.jpg		2021-04-30 18:36:44	2021-04-30 20:01:51		NO		IN FOCUS
175447224	https://volunteer.ala.org.au/validate/task/175447224	Valid		system	Tile_056-022-000_0-000.jpg		2021-04-30 15:02:38	2021-04-30 20:01:51		NO		IN FOCUS
175447234	https://volunteer.ala.org.au/validate/task/175447234	Valid		system	Tile_056-032-000_0-000.jpg			2021-04-30 20:03:12		NO		IN FOCUS
175447234	https://volunteer.ala.org.au/validate/task/175447234	Valid		system	Tile_056-032-000_0-000.jpg		2021-04-30 18:39:49	2021-04-30 20:03:12		NO		IN FOCUS
175447234	https://volunteer.ala.org.au/validate/task/175447234	Valid		system	Tile_056-032-000_0-000.jpg		2021-04-30 15:14:53	2021-04-30 20:03:12		NO		IN FOCUS
175447234	https://volunteer.ala.org.au/validate/task/175447234	Valid		system	Tile_056-032-000_0-000.jpg		2021-04-30 20:03:12	2021-04-30 20:03:12		NO		IN FOCUS
175447236	https://volunteer.ala.org.au/validate/task/175447236	Valid		system	Tile_056-034-000_0-000.jpg		2021-04-30 20:03:25	2021-04-30 20:03:25		NO		IN FOCUS
175447236	https://volunteer.ala.org.au/validate/task/175447236	Valid		system	Tile_056-034-000_0-000.jpg		2021-04-30 18:40:40	2021-04-30 20:03:25		NO		IN FOCUS
175447236	https://volunteer.ala.org.au/validate/task/175447236	Valid		system	Tile_056-034-000_0-000.jpg		2021-04-30 15:15:48	2021-04-30 20:03:25		NO		IN FOCUS
175447236	https://volunteer.ala.org.au/validate/task/175447236	Valid		system	Tile_056-034-000_0-000.jpg			2021-04-30 20:03:25		NO		IN FOCUS
175447238	https://volunteer.ala.org.au/validate/task/175447238	Valid		system	Tile_056-036-000_0-000.jpg		2021-04-30 20:03:45	2021-04-30 20:03:46		NO		IN FOCUS
175447238	https://volunteer.ala.org.au/validate/task/175447238	Valid		system	Tile_056-036-000_0-000.jpg		2021-04-30 15:20:42	2021-04-30 20:03:46		NO		IN FOCUS
175447238	https://volunteer.ala.org.au/validate/task/175447238	Valid		system	Tile_056-036-000_0-000.jpg			2021-04-30 20:03:46		NO		IN FOCUS
175447238	https://volunteer.ala.org.au/validate/task/175447238	Valid		system	Tile_056-036-000_0-000.jpg		2021-04-30 18:41:00	2021-04-30 20:03:46		NO		IN FOCUS
175447243	https://volunteer.ala.org.au/validate/task/175447243	Valid		system	Tile_056-041-000_0-000.jpg		2021-04-30 20:04:21	2021-04-30 20:04:23		NO		IN FOCUS
175447243	https://volunteer.ala.org.au/validate/task/175447243	Valid		system	Tile_056-041-000_0-000.jpg			2021-04-30 20:04:23		NO		IN FOCUS
175447243	https://volunteer.ala.org.au/validate/task/175447243	Valid		system	Tile_056-041-000_0-000.jpg		2021-04-30 15:26:15	2021-04-30 20:04:23		NO		IN FOCUS
175447243	https://volunteer.ala.org.au/validate/task/175447243	Valid		system	Tile_056-041-000_0-000.jpg		2021-04-30 18:42:45	2021-04-30 20:04:23		NO		IN FOCUS
175446567	https://volunteer.ala.org.au/validate/task/175446567	Valid		system	Tile_051-035-000_0-000.jpg		2021-04-29 16:57:00	2021-04-30 20:12:52	5 or more	YES	MIDDLE	IN FOCUS		Unknown
175446567	https://volunteer.ala.org.au/validate/task/175446567	Valid		system	Tile_051-035-000_0-000.jpg		2021-04-29 17:39:43	2021-04-30 20:12:52		NO		IN FOCUS
175446567	https://volunteer.ala.org.au/validate/task/175446567	Valid		system	Tile_051-035-000_0-000.jpg		2021-04-30 20:12:52	2021-04-30 20:12:52		NO		IN FOCUS
175446567	https://volunteer.ala.org.au/validate/task/175446567	Valid		system	Tile_051-035-000_0-000.jpg			2021-04-30 20:12:52		NO		IN FOCUS
175446567	https://volunteer.ala.org.au/validate/task/175446567	Valid		system	Tile_051-035-000_0-000.jpg		2021-04-30 07:01:27	2021-04-30 20:12:52		NO		IN FOCUS
175446569	https://volunteer.ala.org.au/validate/task/175446569	Valid		system	Tile_051-037-000_0-000.jpg		2021-04-30 12:25:48	2021-04-30 20:13:29				IN FOCUS
175446569	https://volunteer.ala.org.au/validate/task/175446569	Valid		system	Tile_051-037-000_0-000.jpg		2021-04-30 20:13:28	2021-04-30 20:13:29		NO		IN FOCUS
175446569	https://volunteer.ala.org.au/validate/task/175446569	Valid		system	Tile_051-037-000_0-000.jpg			2021-04-30 20:13:29		NO		IN FOCUS
175446569	https://volunteer.ala.org.au/validate/task/175446569	Valid		system	Tile_051-037-000_0-000.jpg		2021-04-30 07:01:54	2021-04-30 20:13:29		NO		IN FOCUS
175446569	https://volunteer.ala.org.au/validate/task/175446569	Valid		system	Tile_051-037-000_0-000.jpg		2021-04-29 17:40:01	2021-04-30 20:13:29		NO		IN FOCUS
175446599	https://volunteer.ala.org.au/validate/task/175446599	Valid		system	Tile_052-007-000_0-000.jpg		2021-04-29 19:06:30	2021-04-30 20:14:14	1	YES	MIDDLE	IN FOCUS		Unknown
175446599	https://volunteer.ala.org.au/validate/task/175446599	Valid		system	Tile_052-007-000_0-000.jpg		2021-04-29 17:47:50	2021-04-30 20:14:14		NO		IN FOCUS
175446599	https://volunteer.ala.org.au/validate/task/175446599	Valid		system	Tile_052-007-000_0-000.jpg		2021-04-30 20:14:14	2021-04-30 20:14:14		NO		IN FOCUS
175446599	https://volunteer.ala.org.au/validate/task/175446599	Valid		system	Tile_052-007-000_0-000.jpg			2021-04-30 20:14:14		NO		IN FOCUS
175446599	https://volunteer.ala.org.au/validate/task/175446599	Valid		system	Tile_052-007-000_0-000.jpg		2021-04-30 07:27:06	2021-04-30 20:14:14		NO		IN FOCUS
175446614	https://volunteer.ala.org.au/validate/task/175446614	Valid		system	Tile_052-022-000_0-000.jpg		2021-04-30 07:34:23	2021-04-30 20:14:38		NO		IN FOCUS
175446614	https://volunteer.ala.org.au/validate/task/175446614	Valid		system	Tile_052-022-000_0-000.jpg		2021-04-30 20:14:37	2021-04-30 20:14:38		NO		IN FOCUS
175446614	https://volunteer.ala.org.au/validate/task/175446614	Valid		system	Tile_052-022-000_0-000.jpg			2021-04-30 20:14:38		NO		IN FOCUS
175446614	https://volunteer.ala.org.au/validate/task/175446614	Valid		system	Tile_052-022-000_0-000.jpg		2021-04-29 19:18:27	2021-04-30 20:14:38	3	YES	Both MIDDLE and EDGE	IN FOCUS		Nothofagus pollen
175446614	https://volunteer.ala.org.au/validate/task/175446614	Valid		system	Tile_052-022-000_0-000.jpg		2021-04-29 17:51:06	2021-04-30 20:14:38		NO		IN FOCUS
175446632	https://volunteer.ala.org.au/validate/task/175446632	Valid		system	Tile_052-040-000_0-000.jpg			2021-04-30 20:14:50		NO		IN FOCUS
175446632	https://volunteer.ala.org.au/validate/task/175446632	Valid		system	Tile_052-040-000_0-000.jpg		2021-04-30 07:45:19	2021-04-30 20:14:50		NO		IN FOCUS
175446632	https://volunteer.ala.org.au/validate/task/175446632	Valid		system	Tile_052-040-000_0-000.jpg		2021-04-30 20:14:50	2021-04-30 20:14:50		NO		IN FOCUS
175446632	https://volunteer.ala.org.au/validate/task/175446632	Valid		system	Tile_052-040-000_0-000.jpg		2021-04-30 08:54:14	2021-04-30 20:14:50		NO		IN FOCUS
175446632	https://volunteer.ala.org.au/validate/task/175446632	Valid		system	Tile_052-040-000_0-000.jpg		2021-04-30 17:35:10	2021-04-30 20:14:50	1	YES	MIDDLE	IN FOCUS		Unknown
175446533	https://volunteer.ala.org.au/validate/task/175446533	Valid		system	Tile_051-001-000_0-000.jpg		2021-04-29 17:26:04	2021-04-30 20:15:20		NO		IN FOCUS
175446533	https://volunteer.ala.org.au/validate/task/175446533	Valid		system	Tile_051-001-000_0-000.jpg		2021-04-29 17:21:48	2021-04-30 20:15:20		NO		IN FOCUS
175446533	https://volunteer.ala.org.au/validate/task/175446533	Valid		system	Tile_051-001-000_0-000.jpg			2021-04-30 20:15:20		NO		IN FOCUS
175446533	https://volunteer.ala.org.au/validate/task/175446533	Valid		system	Tile_051-001-000_0-000.jpg		2021-04-30 20:15:19	2021-04-30 20:15:20		NO		IN FOCUS
175446535	https://volunteer.ala.org.au/validate/task/175446535	Valid		system	Tile_051-003-000_0-000.jpg		2021-04-29 17:27:07	2021-04-30 20:15:58		NO		IN FOCUS
175446535	https://volunteer.ala.org.au/validate/task/175446535	Valid		system	Tile_051-003-000_0-000.jpg		2021-04-29 17:22:36	2021-04-30 20:15:58		NO		IN FOCUS
175446535	https://volunteer.ala.org.au/validate/task/175446535	Valid		system	Tile_051-003-000_0-000.jpg		2021-04-30 20:15:58	2021-04-30 20:15:58		NO		IN FOCUS
175446535	https://volunteer.ala.org.au/validate/task/175446535	Valid		system	Tile_051-003-000_0-000.jpg			2021-04-30 20:15:58		NO		IN FOCUS
175446538	https://volunteer.ala.org.au/validate/task/175446538	Valid		system	Tile_051-006-000_0-000.jpg		2021-04-30 20:16:13	2021-04-30 20:16:13		NO		IN FOCUS
175446538	https://volunteer.ala.org.au/validate/task/175446538	Valid		system	Tile_051-006-000_0-000.jpg			2021-04-30 20:16:13		NO		IN FOCUS
175446538	https://volunteer.ala.org.au/validate/task/175446538	Valid		system	Tile_051-006-000_0-000.jpg		2021-04-29 17:29:16	2021-04-30 20:16:13		NO		IN FOCUS
175446538	https://volunteer.ala.org.au/validate/task/175446538	Valid		system	Tile_051-006-000_0-000.jpg		2021-04-29 17:23:22	2021-04-30 20:16:13		NO		IN FOCUS
175446552	https://volunteer.ala.org.au/validate/task/175446552	Valid		system	Tile_051-020-000_0-000.jpg			2021-04-30 20:16:55		NO		IN FOCUS
175446552	https://volunteer.ala.org.au/validate/task/175446552	Valid		system	Tile_051-020-000_0-000.jpg		2021-04-29 17:34:52	2021-04-30 20:16:55		NO		IN FOCUS
175446552	https://volunteer.ala.org.au/validate/task/175446552	Valid		system	Tile_051-020-000_0-000.jpg		2021-04-29 17:37:20	2021-04-30 20:16:55		NO		IN FOCUS
175446552	https://volunteer.ala.org.au/validate/task/175446552	Valid		system	Tile_051-020-000_0-000.jpg		2021-04-30 20:16:54	2021-04-30 20:16:55		NO		IN FOCUS
175446554	https://volunteer.ala.org.au/validate/task/175446554	Valid		system	Tile_051-022-000_0-000.jpg			2021-04-30 20:17:09		NO		IN FOCUS
175446554	https://volunteer.ala.org.au/validate/task/175446554	Valid		system	Tile_051-022-000_0-000.jpg		2021-04-29 17:35:44	2021-04-30 20:17:09		NO		IN FOCUS
175446554	https://volunteer.ala.org.au/validate/task/175446554	Valid		system	Tile_051-022-000_0-000.jpg		2021-04-30 20:17:07	2021-04-30 20:17:09		NO		IN FOCUS
175446554	https://volunteer.ala.org.au/validate/task/175446554	Valid		system	Tile_051-022-000_0-000.jpg		2021-04-29 17:37:42	2021-04-30 20:17:09		NO		IN FOCUS
175446557	https://volunteer.ala.org.au/validate/task/175446557	Valid		system	Tile_051-025-000_0-000.jpg			2021-04-30 20:17:22		NO		IN FOCUS
175446557	https://volunteer.ala.org.au/validate/task/175446557	Valid		system	Tile_051-025-000_0-000.jpg		2021-04-29 17:38:11	2021-04-30 20:17:22		NO		IN FOCUS
175446557	https://volunteer.ala.org.au/validate/task/175446557	Valid		system	Tile_051-025-000_0-000.jpg		2021-04-30 20:17:21	2021-04-30 20:17:22		NO		IN FOCUS
175446557	https://volunteer.ala.org.au/validate/task/175446557	Valid		system	Tile_051-025-000_0-000.jpg		2021-04-30 06:51:42	2021-04-30 20:17:22		NO		IN FOCUS
175446558	https://volunteer.ala.org.au/validate/task/175446558	Valid		system	Tile_051-026-000_0-000.jpg			2021-04-30 20:17:35		NO		IN FOCUS
175446558	https://volunteer.ala.org.au/validate/task/175446558	Valid		system	Tile_051-026-000_0-000.jpg		2021-04-30 06:55:40	2021-04-30 20:17:35		NO		IN FOCUS
175446558	https://volunteer.ala.org.au/validate/task/175446558	Valid		system	Tile_051-026-000_0-000.jpg		2021-04-29 17:38:21	2021-04-30 20:17:35		NO		IN FOCUS
175446558	https://volunteer.ala.org.au/validate/task/175446558	Valid		system	Tile_051-026-000_0-000.jpg		2021-04-30 20:17:34	2021-04-30 20:17:35		NO		IN FOCUS
175446562	https://volunteer.ala.org.au/validate/task/175446562	Valid		system	Tile_051-030-000_0-000.jpg		2021-04-29 17:39:02	2021-04-30 20:17:45		NO		IN FOCUS
175446562	https://volunteer.ala.org.au/validate/task/175446562	Valid		system	Tile_051-030-000_0-000.jpg		2021-04-30 20:17:45	2021-04-30 20:17:45		NO		IN FOCUS
175446562	https://volunteer.ala.org.au/validate/task/175446562	Valid		system	Tile_051-030-000_0-000.jpg		2021-04-30 07:00:17	2021-04-30 20:17:45		NO		IN FOCUS
175446562	https://volunteer.ala.org.au/validate/task/175446562	Valid		system	Tile_051-030-000_0-000.jpg			2021-04-30 20:17:45		NO		IN FOCUS
175446564	https://volunteer.ala.org.au/validate/task/175446564	Valid		system	Tile_051-032-000_0-000.jpg		2021-04-30 12:12:56	2021-04-30 20:18:18		NO		IN FOCUS
175446564	https://volunteer.ala.org.au/validate/task/175446564	Valid		system	Tile_051-032-000_0-000.jpg			2021-04-30 20:18:18		NO		IN FOCUS
175446564	https://volunteer.ala.org.au/validate/task/175446564	Valid		system	Tile_051-032-000_0-000.jpg		2021-04-30 07:00:45	2021-04-30 20:18:18		NO		IN FOCUS
175446564	https://volunteer.ala.org.au/validate/task/175446564	Valid		system	Tile_051-032-000_0-000.jpg		2021-04-30 20:18:18	2021-04-30 20:18:18		NO		IN FOCUS
175446565	https://volunteer.ala.org.au/validate/task/175446565	Valid		system	Tile_051-033-000_0-000.jpg		2021-04-30 07:01:01	2021-04-30 20:18:33		NO		IN FOCUS
175446565	https://volunteer.ala.org.au/validate/task/175446565	Valid		system	Tile_051-033-000_0-000.jpg		2021-04-30 12:14:12	2021-04-30 20:18:33		NO		IN FOCUS
175446565	https://volunteer.ala.org.au/validate/task/175446565	Valid		system	Tile_051-033-000_0-000.jpg			2021-04-30 20:18:33		NO		IN FOCUS
175446565	https://volunteer.ala.org.au/validate/task/175446565	Valid		system	Tile_051-033-000_0-000.jpg		2021-04-30 20:18:32	2021-04-30 20:18:33		NO		IN FOCUS
175446574	https://volunteer.ala.org.au/validate/task/175446574	Valid		system	Tile_051-042-000_0-000.jpg		2021-04-30 07:03:03	2021-04-30 20:19:24		NO		IN FOCUS
175446574	https://volunteer.ala.org.au/validate/task/175446574	Valid		system	Tile_051-042-000_0-000.jpg		2021-04-29 17:40:33	2021-04-30 20:19:24		NO		IN FOCUS
175446574	https://volunteer.ala.org.au/validate/task/175446574	Valid		system	Tile_051-042-000_0-000.jpg			2021-04-30 20:19:24		NO		IN FOCUS
175446574	https://volunteer.ala.org.au/validate/task/175446574	Valid		system	Tile_051-042-000_0-000.jpg		2021-04-30 20:19:23	2021-04-30 20:19:24		NO		IN FOCUS
175446627	https://volunteer.ala.org.au/validate/task/175446627	Valid		system	Tile_052-035-000_0-000.jpg			2021-04-30 20:19:39		NO		IN FOCUS
175446627	https://volunteer.ala.org.au/validate/task/175446627	Valid		system	Tile_052-035-000_0-000.jpg		2021-04-30 20:19:38	2021-04-30 20:19:39		NO		IN FOCUS
175446627	https://volunteer.ala.org.au/validate/task/175446627	Valid		system	Tile_052-035-000_0-000.jpg		2021-04-30 07:43:05	2021-04-30 20:19:39		NO		IN FOCUS
175446627	https://volunteer.ala.org.au/validate/task/175446627	Valid		system	Tile_052-035-000_0-000.jpg		2021-04-30 17:33:59	2021-04-30 20:19:39		NO		IN FOCUS
175446665	https://volunteer.ala.org.au/validate/task/175446665	Valid		system	Tile_053-013-000_0-000.jpg		2021-04-30 20:20:06	2021-04-30 20:20:06		NO		IN FOCUS
175446665	https://volunteer.ala.org.au/validate/task/175446665	Valid		system	Tile_053-013-000_0-000.jpg		2021-04-30 08:03:37	2021-04-30 20:20:06		NO		IN FOCUS
175446665	https://volunteer.ala.org.au/validate/task/175446665	Valid		system	Tile_053-013-000_0-000.jpg			2021-04-30 20:20:06		NO		IN FOCUS
175446665	https://volunteer.ala.org.au/validate/task/175446665	Valid		system	Tile_053-013-000_0-000.jpg		2021-04-30 17:40:38	2021-04-30 20:20:06		NO		IN FOCUS
175446671	https://volunteer.ala.org.au/validate/task/175446671	Valid		system	Tile_053-019-000_0-000.jpg		2021-04-30 17:41:48	2021-04-30 20:20:21		NO		IN FOCUS
175446671	https://volunteer.ala.org.au/validate/task/175446671	Valid		system	Tile_053-019-000_0-000.jpg		2021-04-30 08:08:29	2021-04-30 20:20:21		NO		IN FOCUS
175446671	https://volunteer.ala.org.au/validate/task/175446671	Valid		system	Tile_053-019-000_0-000.jpg		2021-04-30 20:20:20	2021-04-30 20:20:21		NO		IN FOCUS
175446671	https://volunteer.ala.org.au/validate/task/175446671	Valid		system	Tile_053-019-000_0-000.jpg			2021-04-30 20:20:21		NO		IN FOCUS
175446672	https://volunteer.ala.org.au/validate/task/175446672	Valid		system	Tile_053-020-000_0-000.jpg			2021-04-30 20:20:33		NO		IN FOCUS
175446672	https://volunteer.ala.org.au/validate/task/175446672	Valid		system	Tile_053-020-000_0-000.jpg		2021-04-30 20:20:32	2021-04-30 20:20:33		NO		IN FOCUS
175446672	https://volunteer.ala.org.au/validate/task/175446672	Valid		system	Tile_053-020-000_0-000.jpg		2021-04-30 08:08:52	2021-04-30 20:20:33		NO		IN FOCUS
175446672	https://volunteer.ala.org.au/validate/task/175446672	Valid		system	Tile_053-020-000_0-000.jpg		2021-04-30 17:42:01	2021-04-30 20:20:33		NO		IN FOCUS
175446679	https://volunteer.ala.org.au/validate/task/175446679	Valid		system	Tile_053-027-000_0-000.jpg		2021-04-30 20:20:54	2021-04-30 20:20:54		NO		IN FOCUS
175446679	https://volunteer.ala.org.au/validate/task/175446679	Valid		system	Tile_053-027-000_0-000.jpg			2021-04-30 20:20:54		NO		IN FOCUS
175446679	https://volunteer.ala.org.au/validate/task/175446679	Valid		system	Tile_053-027-000_0-000.jpg		2021-04-30 08:26:34	2021-04-30 20:20:54		NO		IN FOCUS
175446679	https://volunteer.ala.org.au/validate/task/175446679	Valid		system	Tile_053-027-000_0-000.jpg		2021-04-30 17:43:12	2021-04-30 20:20:54		NO		IN FOCUS
175446678	https://volunteer.ala.org.au/validate/task/175446678	Valid		system	Tile_053-026-000_0-000.jpg		2021-04-30 08:26:10	2021-04-30 20:24:16		NO		IN FOCUS
175446678	https://volunteer.ala.org.au/validate/task/175446678	Valid		system	Tile_053-026-000_0-000.jpg		2021-04-30 20:24:16	2021-04-30 20:24:16		NO		IN FOCUS
175446678	https://volunteer.ala.org.au/validate/task/175446678	Valid		system	Tile_053-026-000_0-000.jpg		2021-04-30 17:42:54	2021-04-30 20:24:16		NO		IN FOCUS
175446678	https://volunteer.ala.org.au/validate/task/175446678	Valid		system	Tile_053-026-000_0-000.jpg			2021-04-30 20:24:16		NO		IN FOCUS
175447823	https://volunteer.ala.org.au/validate/task/175447823	Valid		system	Tile_057-056-000_0-000.jpg		2021-04-30 19:04:01	2021-05-01 06:39:32		NO		IN FOCUS
175447823	https://volunteer.ala.org.au/validate/task/175447823	Valid		system	Tile_057-056-000_0-000.jpg		2021-04-30 18:06:01	2021-05-01 06:39:32		NO		IN FOCUS
175447823	https://volunteer.ala.org.au/validate/task/175447823	Valid		system	Tile_057-056-000_0-000.jpg		2021-05-01 06:39:32	2021-05-01 06:39:32		NO		IN FOCUS
175447823	https://volunteer.ala.org.au/validate/task/175447823	Valid		system	Tile_057-056-000_0-000.jpg			2021-05-01 06:39:32		NO		IN FOCUS
175447825	https://volunteer.ala.org.au/validate/task/175447825	Valid		system	Tile_057-058-000_0-000.jpg		2021-04-30 19:05:15	2021-05-01 06:41:15		NO		IN FOCUS
175447825	https://volunteer.ala.org.au/validate/task/175447825	Valid		system	Tile_057-058-000_0-000.jpg		2021-04-30 18:23:45	2021-05-01 06:41:15		NO		IN FOCUS
175447825	https://volunteer.ala.org.au/validate/task/175447825	Valid		system	Tile_057-058-000_0-000.jpg			2021-05-01 06:41:15		NO		IN FOCUS
175447825	https://volunteer.ala.org.au/validate/task/175447825	Valid		system	Tile_057-058-000_0-000.jpg		2021-05-01 06:41:14	2021-05-01 06:41:15		NO		IN FOCUS
175447826	https://volunteer.ala.org.au/validate/task/175447826	Valid		system	Tile_057-059-000_0-000.jpg		2021-05-01 06:41:45	2021-05-01 06:41:45		NO		IN FOCUS
175447826	https://volunteer.ala.org.au/validate/task/175447826	Valid		system	Tile_057-059-000_0-000.jpg		2021-04-30 18:23:56	2021-05-01 06:41:45		NO		IN FOCUS
175447826	https://volunteer.ala.org.au/validate/task/175447826	Valid		system	Tile_057-059-000_0-000.jpg			2021-05-01 06:41:45		NO		IN FOCUS
175447826	https://volunteer.ala.org.au/validate/task/175447826	Valid		system	Tile_057-059-000_0-000.jpg		2021-04-30 19:05:25	2021-05-01 06:41:45		NO		IN FOCUS
175447827	https://volunteer.ala.org.au/validate/task/175447827	Valid		system	Tile_057-060-000_0-000.jpg			2021-05-01 06:42:17		NO		IN FOCUS
175447827	https://volunteer.ala.org.au/validate/task/175447827	Valid		system	Tile_057-060-000_0-000.jpg		2021-04-30 18:24:05	2021-05-01 06:42:17		NO		IN FOCUS
175447827	https://volunteer.ala.org.au/validate/task/175447827	Valid		system	Tile_057-060-000_0-000.jpg		2021-05-01 06:42:17	2021-05-01 06:42:17		NO		IN FOCUS
175447827	https://volunteer.ala.org.au/validate/task/175447827	Valid		system	Tile_057-060-000_0-000.jpg		2021-04-30 19:05:35	2021-05-01 06:42:17		NO		IN FOCUS
175447828	https://volunteer.ala.org.au/validate/task/175447828	Valid		system	Tile_058-001-000_0-000.jpg		2021-04-30 18:24:14	2021-05-01 06:42:40		NO		IN FOCUS
175447828	https://volunteer.ala.org.au/validate/task/175447828	Valid		system	Tile_058-001-000_0-000.jpg		2021-05-01 06:42:40	2021-05-01 06:42:40		NO		IN FOCUS
175447828	https://volunteer.ala.org.au/validate/task/175447828	Valid		system	Tile_058-001-000_0-000.jpg			2021-05-01 06:42:40		NO		IN FOCUS
175447828	https://volunteer.ala.org.au/validate/task/175447828	Valid		system	Tile_058-001-000_0-000.jpg		2021-04-30 19:05:45	2021-05-01 06:42:40		NO		IN FOCUS
175447829	https://volunteer.ala.org.au/validate/task/175447829	Valid		system	Tile_058-002-000_0-000.jpg		2021-04-30 19:05:56	2021-05-01 06:43:02		NO		IN FOCUS
175447829	https://volunteer.ala.org.au/validate/task/175447829	Valid		system	Tile_058-002-000_0-000.jpg		2021-04-30 18:24:23	2021-05-01 06:43:02		NO		IN FOCUS
175447829	https://volunteer.ala.org.au/validate/task/175447829	Valid		system	Tile_058-002-000_0-000.jpg			2021-05-01 06:43:02		NO		IN FOCUS
175447829	https://volunteer.ala.org.au/validate/task/175447829	Valid		system	Tile_058-002-000_0-000.jpg		2021-05-01 06:43:02	2021-05-01 06:43:02		NO		IN FOCUS
175447830	https://volunteer.ala.org.au/validate/task/175447830	Valid		system	Tile_058-003-000_0-000.jpg		2021-04-30 19:06:10	2021-05-01 06:43:22		NO		IN FOCUS
175447830	https://volunteer.ala.org.au/validate/task/175447830	Valid		system	Tile_058-003-000_0-000.jpg		2021-04-30 18:24:32	2021-05-01 06:43:22		NO		IN FOCUS
175447830	https://volunteer.ala.org.au/validate/task/175447830	Valid		system	Tile_058-003-000_0-000.jpg			2021-05-01 06:43:22		NO		IN FOCUS
175447830	https://volunteer.ala.org.au/validate/task/175447830	Valid		system	Tile_058-003-000_0-000.jpg		2021-05-01 06:43:22	2021-05-01 06:43:22		NO		IN FOCUS
175447831	https://volunteer.ala.org.au/validate/task/175447831	Valid		system	Tile_058-004-000_0-000.jpg		2021-05-01 06:44:10	2021-05-01 06:44:10		NO		IN FOCUS
175447831	https://volunteer.ala.org.au/validate/task/175447831	Valid		system	Tile_058-004-000_0-000.jpg			2021-05-01 06:44:10		NO		IN FOCUS
175447831	https://volunteer.ala.org.au/validate/task/175447831	Valid		system	Tile_058-004-000_0-000.jpg		2021-04-30 19:06:21	2021-05-01 06:44:10		NO		IN FOCUS
175447831	https://volunteer.ala.org.au/validate/task/175447831	Valid		system	Tile_058-004-000_0-000.jpg		2021-04-30 18:24:42	2021-05-01 06:44:10		NO		IN FOCUS
175447834	https://volunteer.ala.org.au/validate/task/175447834	Valid		system	Tile_058-007-000_0-000.jpg		2021-05-01 06:45:39	2021-05-01 06:45:39		NO		IN FOCUS
175447834	https://volunteer.ala.org.au/validate/task/175447834	Valid		system	Tile_058-007-000_0-000.jpg			2021-05-01 06:45:39		NO		IN FOCUS
175447834	https://volunteer.ala.org.au/validate/task/175447834	Valid		system	Tile_058-007-000_0-000.jpg		2021-04-30 18:27:23	2021-05-01 06:45:39		NO		IN FOCUS
175447834	https://volunteer.ala.org.au/validate/task/175447834	Valid		system	Tile_058-007-000_0-000.jpg		2021-04-30 19:07:23	2021-05-01 06:45:39		NO		IN FOCUS
175447835	https://volunteer.ala.org.au/validate/task/175447835	Valid		system	Tile_058-008-000_0-000.jpg		2021-04-30 19:07:54	2021-05-01 06:46:32		NO		IN FOCUS
175447835	https://volunteer.ala.org.au/validate/task/175447835	Valid		system	Tile_058-008-000_0-000.jpg		2021-04-30 18:27:48	2021-05-01 06:46:32		NO		IN FOCUS
175447835	https://volunteer.ala.org.au/validate/task/175447835	Valid		system	Tile_058-008-000_0-000.jpg		2021-05-01 06:46:32	2021-05-01 06:46:32		NO		IN FOCUS
175447835	https://volunteer.ala.org.au/validate/task/175447835	Valid		system	Tile_058-008-000_0-000.jpg			2021-05-01 06:46:32		NO		IN FOCUS
175447836	https://volunteer.ala.org.au/validate/task/175447836	Valid		system	Tile_058-009-000_0-000.jpg		2021-04-30 18:28:32	2021-05-01 06:46:53		NO		IN FOCUS
175447836	https://volunteer.ala.org.au/validate/task/175447836	Valid		system	Tile_058-009-000_0-000.jpg			2021-05-01 06:46:53		NO		IN FOCUS
175447836	https://volunteer.ala.org.au/validate/task/175447836	Valid		system	Tile_058-009-000_0-000.jpg		2021-05-01 06:46:53	2021-05-01 06:46:53		NO		IN FOCUS
175447836	https://volunteer.ala.org.au/validate/task/175447836	Valid		system	Tile_058-009-000_0-000.jpg		2021-04-30 19:08:04	2021-05-01 06:46:53		NO		IN FOCUS
175447837	https://volunteer.ala.org.au/validate/task/175447837	Valid		system	Tile_058-010-000_0-000.jpg		2021-04-30 19:08:14	2021-05-01 06:48:32		NO		IN FOCUS
175447837	https://volunteer.ala.org.au/validate/task/175447837	Valid		system	Tile_058-010-000_0-000.jpg		2021-04-30 18:28:43	2021-05-01 06:48:32		NO		IN FOCUS
175447837	https://volunteer.ala.org.au/validate/task/175447837	Valid		system	Tile_058-010-000_0-000.jpg			2021-05-01 06:48:32		NO		IN FOCUS
175447837	https://volunteer.ala.org.au/validate/task/175447837	Valid		system	Tile_058-010-000_0-000.jpg		2021-05-01 06:48:32	2021-05-01 06:48:32		NO		IN FOCUS
175447838	https://volunteer.ala.org.au/validate/task/175447838	Valid		system	Tile_058-011-000_0-000.jpg			2021-05-01 06:48:56		NO		IN FOCUS
175447838	https://volunteer.ala.org.au/validate/task/175447838	Valid		system	Tile_058-011-000_0-000.jpg		2021-04-30 19:08:27	2021-05-01 06:48:56		NO		IN FOCUS
175447838	https://volunteer.ala.org.au/validate/task/175447838	Valid		system	Tile_058-011-000_0-000.jpg		2021-04-30 18:28:53	2021-05-01 06:48:56		NO		IN FOCUS
175447838	https://volunteer.ala.org.au/validate/task/175447838	Valid		system	Tile_058-011-000_0-000.jpg		2021-05-01 06:48:56	2021-05-01 06:48:56		NO		IN FOCUS
175447839	https://volunteer.ala.org.au/validate/task/175447839	Valid		system	Tile_058-012-000_0-000.jpg		2021-04-30 18:29:02	2021-05-01 06:49:23		NO		IN FOCUS
175447839	https://volunteer.ala.org.au/validate/task/175447839	Valid		system	Tile_058-012-000_0-000.jpg		2021-05-01 06:49:23	2021-05-01 06:49:23		NO		IN FOCUS
175447839	https://volunteer.ala.org.au/validate/task/175447839	Valid		system	Tile_058-012-000_0-000.jpg			2021-05-01 06:49:23		NO		IN FOCUS
175447839	https://volunteer.ala.org.au/validate/task/175447839	Valid		system	Tile_058-012-000_0-000.jpg		2021-04-30 19:08:39	2021-05-01 06:49:23		NO		IN FOCUS
175447840	https://volunteer.ala.org.au/validate/task/175447840	Valid		system	Tile_058-013-000_0-000.jpg		2021-04-30 19:09:14	2021-05-01 06:49:44		NO		IN FOCUS
175447840	https://volunteer.ala.org.au/validate/task/175447840	Valid		system	Tile_058-013-000_0-000.jpg		2021-04-30 18:29:12	2021-05-01 06:49:44		NO		IN FOCUS
175447840	https://volunteer.ala.org.au/validate/task/175447840	Valid		system	Tile_058-013-000_0-000.jpg			2021-05-01 06:49:44		NO		IN FOCUS
175447840	https://volunteer.ala.org.au/validate/task/175447840	Valid		system	Tile_058-013-000_0-000.jpg		2021-05-01 06:49:44	2021-05-01 06:49:44		NO		IN FOCUS
175447841	https://volunteer.ala.org.au/validate/task/175447841	Valid		system	Tile_058-014-000_0-000.jpg		2021-04-30 18:29:26	2021-05-01 06:50:00		NO		IN FOCUS
175447841	https://volunteer.ala.org.au/validate/task/175447841	Valid		system	Tile_058-014-000_0-000.jpg		2021-05-01 06:49:59	2021-05-01 06:50:00		NO		IN FOCUS
175447841	https://volunteer.ala.org.au/validate/task/175447841	Valid		system	Tile_058-014-000_0-000.jpg			2021-05-01 06:50:00		NO		IN FOCUS
175447841	https://volunteer.ala.org.au/validate/task/175447841	Valid		system	Tile_058-014-000_0-000.jpg		2021-04-30 19:09:24	2021-05-01 06:50:00		NO		IN FOCUS
175447842	https://volunteer.ala.org.au/validate/task/175447842	Valid		system	Tile_058-015-000_0-000.jpg			2021-05-01 06:51:58		NO		IN FOCUS
175447842	https://volunteer.ala.org.au/validate/task/175447842	Valid		system	Tile_058-015-000_0-000.jpg		2021-05-01 06:51:57	2021-05-01 06:51:58		NO		IN FOCUS
175447842	https://volunteer.ala.org.au/validate/task/175447842	Valid		system	Tile_058-015-000_0-000.jpg		2021-04-30 18:29:46	2021-05-01 06:51:58		NO		IN FOCUS
175447842	https://volunteer.ala.org.au/validate/task/175447842	Valid		system	Tile_058-015-000_0-000.jpg		2021-04-30 19:09:34	2021-05-01 06:51:58		NO		IN FOCUS
175447843	https://volunteer.ala.org.au/validate/task/175447843	Valid		system	Tile_058-016-000_0-000.jpg			2021-05-01 06:52:15		NO		IN FOCUS
175447843	https://volunteer.ala.org.au/validate/task/175447843	Valid		system	Tile_058-016-000_0-000.jpg		2021-04-30 19:09:45	2021-05-01 06:52:15		NO		IN FOCUS
175447843	https://volunteer.ala.org.au/validate/task/175447843	Valid		system	Tile_058-016-000_0-000.jpg		2021-05-01 06:52:15	2021-05-01 06:52:15		NO		IN FOCUS
175447843	https://volunteer.ala.org.au/validate/task/175447843	Valid		system	Tile_058-016-000_0-000.jpg		2021-04-30 18:31:27	2021-05-01 06:52:15		NO		IN FOCUS
175447845	https://volunteer.ala.org.au/validate/task/175447845	Valid		system	Tile_058-018-000_0-000.jpg		2021-04-30 18:31:44	2021-05-01 06:52:47		NO		IN FOCUS
175447845	https://volunteer.ala.org.au/validate/task/175447845	Valid		system	Tile_058-018-000_0-000.jpg		2021-04-30 19:10:10	2021-05-01 06:52:47		NO		IN FOCUS
175447845	https://volunteer.ala.org.au/validate/task/175447845	Valid		system	Tile_058-018-000_0-000.jpg			2021-05-01 06:52:47		NO		IN FOCUS
175447845	https://volunteer.ala.org.au/validate/task/175447845	Valid		system	Tile_058-018-000_0-000.jpg		2021-05-01 06:52:47	2021-05-01 06:52:47		NO		IN FOCUS
175447846	https://volunteer.ala.org.au/validate/task/175447846	Valid		system	Tile_058-019-000_0-000.jpg		2021-04-30 18:31:53	2021-05-01 06:53:09		NO		IN FOCUS
175447846	https://volunteer.ala.org.au/validate/task/175447846	Valid		system	Tile_058-019-000_0-000.jpg			2021-05-01 06:53:09		NO		IN FOCUS
175447846	https://volunteer.ala.org.au/validate/task/175447846	Valid		system	Tile_058-019-000_0-000.jpg		2021-05-01 06:53:09	2021-05-01 06:53:09		NO		IN FOCUS
175447846	https://volunteer.ala.org.au/validate/task/175447846	Valid		system	Tile_058-019-000_0-000.jpg		2021-04-30 19:10:26	2021-05-01 06:53:09		NO		IN FOCUS
175447848	https://volunteer.ala.org.au/validate/task/175447848	Valid		system	Tile_058-021-000_0-000.jpg			2021-05-01 06:54:12		NO		IN FOCUS
175447848	https://volunteer.ala.org.au/validate/task/175447848	Valid		system	Tile_058-021-000_0-000.jpg		2021-05-01 06:54:11	2021-05-01 06:54:12		NO		IN FOCUS
175447848	https://volunteer.ala.org.au/validate/task/175447848	Valid		system	Tile_058-021-000_0-000.jpg		2021-04-30 18:32:07	2021-05-01 06:54:12		NO		IN FOCUS
175447848	https://volunteer.ala.org.au/validate/task/175447848	Valid		system	Tile_058-021-000_0-000.jpg		2021-04-30 19:10:46	2021-05-01 06:54:12		NO		IN FOCUS
175447849	https://volunteer.ala.org.au/validate/task/175447849	Valid		system	Tile_058-022-000_0-000.jpg		2021-04-30 19:10:56	2021-05-01 06:54:47		NO		IN FOCUS
175447849	https://volunteer.ala.org.au/validate/task/175447849	Valid		system	Tile_058-022-000_0-000.jpg			2021-05-01 06:54:47		NO		IN FOCUS
175447849	https://volunteer.ala.org.au/validate/task/175447849	Valid		system	Tile_058-022-000_0-000.jpg		2021-05-01 06:54:47	2021-05-01 06:54:47		NO		IN FOCUS
175447849	https://volunteer.ala.org.au/validate/task/175447849	Valid		system	Tile_058-022-000_0-000.jpg		2021-04-30 18:32:17	2021-05-01 06:54:47		NO		IN FOCUS
175447850	https://volunteer.ala.org.au/validate/task/175447850	Valid		system	Tile_058-023-000_0-000.jpg			2021-05-01 06:55:38		NO		IN FOCUS
175447850	https://volunteer.ala.org.au/validate/task/175447850	Valid		system	Tile_058-023-000_0-000.jpg		2021-05-01 06:55:38	2021-05-01 06:55:38		NO		IN FOCUS
175447850	https://volunteer.ala.org.au/validate/task/175447850	Valid		system	Tile_058-023-000_0-000.jpg		2021-04-30 19:11:23	2021-05-01 06:55:38		NO		IN FOCUS
175447850	https://volunteer.ala.org.au/validate/task/175447850	Valid		system	Tile_058-023-000_0-000.jpg		2021-04-30 18:32:27	2021-05-01 06:55:38		NO		IN FOCUS
175447851	https://volunteer.ala.org.au/validate/task/175447851	Valid		system	Tile_058-024-000_0-000.jpg			2021-05-01 06:56:23		NO		IN FOCUS
175447851	https://volunteer.ala.org.au/validate/task/175447851	Valid		system	Tile_058-024-000_0-000.jpg		2021-05-01 06:56:23	2021-05-01 06:56:23		NO		IN FOCUS
175447851	https://volunteer.ala.org.au/validate/task/175447851	Valid		system	Tile_058-024-000_0-000.jpg		2021-04-30 18:32:37	2021-05-01 06:56:23		NO		IN FOCUS
175447851	https://volunteer.ala.org.au/validate/task/175447851	Valid		system	Tile_058-024-000_0-000.jpg		2021-04-30 19:11:33	2021-05-01 06:56:23		NO		IN FOCUS
175447852	https://volunteer.ala.org.au/validate/task/175447852	Valid		system	Tile_058-025-000_0-000.jpg		2021-04-30 19:11:44	2021-05-01 06:56:46		NO		IN FOCUS
175447852	https://volunteer.ala.org.au/validate/task/175447852	Valid		system	Tile_058-025-000_0-000.jpg			2021-05-01 06:56:46		NO		IN FOCUS
175447852	https://volunteer.ala.org.au/validate/task/175447852	Valid		system	Tile_058-025-000_0-000.jpg		2021-05-01 06:56:46	2021-05-01 06:56:46		NO		IN FOCUS
175447852	https://volunteer.ala.org.au/validate/task/175447852	Valid		system	Tile_058-025-000_0-000.jpg		2021-04-30 18:32:46	2021-05-01 06:56:46		NO		IN FOCUS
175447854	https://volunteer.ala.org.au/validate/task/175447854	Valid		system	Tile_058-027-000_0-000.jpg		2021-05-01 06:58:26	2021-05-01 06:58:27		NO		IN FOCUS
175447854	https://volunteer.ala.org.au/validate/task/175447854	Valid		system	Tile_058-027-000_0-000.jpg		2021-04-30 19:35:57	2021-05-01 06:58:27		NO		IN FOCUS
175447854	https://volunteer.ala.org.au/validate/task/175447854	Valid		system	Tile_058-027-000_0-000.jpg			2021-05-01 06:58:27		NO		IN FOCUS
175447854	https://volunteer.ala.org.au/validate/task/175447854	Valid		system	Tile_058-027-000_0-000.jpg		2021-04-30 18:33:00	2021-05-01 06:58:27		NO		IN FOCUS
175447855	https://volunteer.ala.org.au/validate/task/175447855	Valid		system	Tile_058-028-000_0-000.jpg			2021-05-01 06:58:48		NO		IN FOCUS
175447855	https://volunteer.ala.org.au/validate/task/175447855	Valid		system	Tile_058-028-000_0-000.jpg		2021-05-01 06:58:48	2021-05-01 06:58:48		NO		IN FOCUS
175447855	https://volunteer.ala.org.au/validate/task/175447855	Valid		system	Tile_058-028-000_0-000.jpg		2021-04-30 18:33:40	2021-05-01 06:58:48		NO		IN FOCUS
175447855	https://volunteer.ala.org.au/validate/task/175447855	Valid		system	Tile_058-028-000_0-000.jpg		2021-04-30 19:36:09	2021-05-01 06:58:48		NO		IN FOCUS
175447856	https://volunteer.ala.org.au/validate/task/175447856	Valid		system	Tile_058-029-000_0-000.jpg		2021-04-30 19:36:18	2021-05-01 06:59:03		NO		IN FOCUS
175447856	https://volunteer.ala.org.au/validate/task/175447856	Valid		system	Tile_058-029-000_0-000.jpg			2021-05-01 06:59:03		NO		IN FOCUS
175447856	https://volunteer.ala.org.au/validate/task/175447856	Valid		system	Tile_058-029-000_0-000.jpg		2021-05-01 06:59:03	2021-05-01 06:59:03		NO		IN FOCUS
175447856	https://volunteer.ala.org.au/validate/task/175447856	Valid		system	Tile_058-029-000_0-000.jpg		2021-04-30 18:33:49	2021-05-01 06:59:03		NO		IN FOCUS
175447857	https://volunteer.ala.org.au/validate/task/175447857	Valid		system	Tile_058-030-000_0-000.jpg		2021-04-30 18:33:59	2021-05-01 06:59:30		NO		IN FOCUS
175447857	https://volunteer.ala.org.au/validate/task/175447857	Valid		system	Tile_058-030-000_0-000.jpg		2021-04-30 19:36:29	2021-05-01 06:59:30		NO		IN FOCUS
175447857	https://volunteer.ala.org.au/validate/task/175447857	Valid		system	Tile_058-030-000_0-000.jpg		2021-05-01 06:59:30	2021-05-01 06:59:30		NO		IN FOCUS
175447857	https://volunteer.ala.org.au/validate/task/175447857	Valid		system	Tile_058-030-000_0-000.jpg			2021-05-01 06:59:30		NO		IN FOCUS
175447858	https://volunteer.ala.org.au/validate/task/175447858	Valid		system	Tile_058-031-000_0-000.jpg		2021-04-30 18:34:08	2021-05-01 06:59:52		NO		IN FOCUS
175447858	https://volunteer.ala.org.au/validate/task/175447858	Valid		system	Tile_058-031-000_0-000.jpg			2021-05-01 06:59:52		NO		IN FOCUS
175447858	https://volunteer.ala.org.au/validate/task/175447858	Valid		system	Tile_058-031-000_0-000.jpg		2021-05-01 06:59:52	2021-05-01 06:59:52		NO		IN FOCUS
175447858	https://volunteer.ala.org.au/validate/task/175447858	Valid		system	Tile_058-031-000_0-000.jpg		2021-04-30 19:36:41	2021-05-01 06:59:52		NO		IN FOCUS
175447859	https://volunteer.ala.org.au/validate/task/175447859	Valid		system	Tile_058-032-000_0-000.jpg		2021-04-30 19:36:52	2021-05-01 07:00:08		NO		IN FOCUS
175447859	https://volunteer.ala.org.au/validate/task/175447859	Valid		system	Tile_058-032-000_0-000.jpg		2021-04-30 18:34:18	2021-05-01 07:00:08		NO		IN FOCUS
175447859	https://volunteer.ala.org.au/validate/task/175447859	Valid		system	Tile_058-032-000_0-000.jpg			2021-05-01 07:00:08		NO		IN FOCUS
175447859	https://volunteer.ala.org.au/validate/task/175447859	Valid		system	Tile_058-032-000_0-000.jpg		2021-05-01 07:00:08	2021-05-01 07:00:08		NO		IN FOCUS
175447860	https://volunteer.ala.org.au/validate/task/175447860	Valid		system	Tile_058-033-000_0-000.jpg		2021-05-01 07:00:45	2021-05-01 07:00:45		NO		IN FOCUS
175447860	https://volunteer.ala.org.au/validate/task/175447860	Valid		system	Tile_058-033-000_0-000.jpg			2021-05-01 07:00:45		NO		IN FOCUS
175447860	https://volunteer.ala.org.au/validate/task/175447860	Valid		system	Tile_058-033-000_0-000.jpg		2021-04-30 18:34:29	2021-05-01 07:00:45		NO		IN FOCUS
175447860	https://volunteer.ala.org.au/validate/task/175447860	Valid		system	Tile_058-033-000_0-000.jpg		2021-04-30 19:37:03	2021-05-01 07:00:45		NO		IN FOCUS
175447861	https://volunteer.ala.org.au/validate/task/175447861	Valid		system	Tile_058-034-000_0-000.jpg			2021-05-01 07:01:11		NO		IN FOCUS
175447861	https://volunteer.ala.org.au/validate/task/175447861	Valid		system	Tile_058-034-000_0-000.jpg		2021-04-30 19:37:16	2021-05-01 07:01:11		NO		IN FOCUS
175447861	https://volunteer.ala.org.au/validate/task/175447861	Valid		system	Tile_058-034-000_0-000.jpg		2021-05-01 07:01:11	2021-05-01 07:01:11		NO		IN FOCUS
175447861	https://volunteer.ala.org.au/validate/task/175447861	Valid		system	Tile_058-034-000_0-000.jpg		2021-04-30 18:34:38	2021-05-01 07:01:11		NO		IN FOCUS
175447862	https://volunteer.ala.org.au/validate/task/175447862	Valid		system	Tile_058-035-000_0-000.jpg		2021-04-30 18:34:47	2021-05-01 07:01:37		NO		IN FOCUS
175447862	https://volunteer.ala.org.au/validate/task/175447862	Valid		system	Tile_058-035-000_0-000.jpg		2021-04-30 19:37:29	2021-05-01 07:01:37		NO		IN FOCUS
175447862	https://volunteer.ala.org.au/validate/task/175447862	Valid		system	Tile_058-035-000_0-000.jpg			2021-05-01 07:01:37		NO		IN FOCUS
175447862	https://volunteer.ala.org.au/validate/task/175447862	Valid		system	Tile_058-035-000_0-000.jpg		2021-05-01 07:01:37	2021-05-01 07:01:37		NO		IN FOCUS
175447863	https://volunteer.ala.org.au/validate/task/175447863	Valid		system	Tile_058-036-000_0-000.jpg		2021-04-30 19:37:43	2021-05-01 07:02:09		NO		IN FOCUS
175447863	https://volunteer.ala.org.au/validate/task/175447863	Valid		system	Tile_058-036-000_0-000.jpg		2021-04-30 18:34:56	2021-05-01 07:02:09		NO		IN FOCUS
175447863	https://volunteer.ala.org.au/validate/task/175447863	Valid		system	Tile_058-036-000_0-000.jpg			2021-05-01 07:02:09		NO		IN FOCUS
175447863	https://volunteer.ala.org.au/validate/task/175447863	Valid		system	Tile_058-036-000_0-000.jpg		2021-05-01 07:02:08	2021-05-01 07:02:09		NO		IN FOCUS
175447864	https://volunteer.ala.org.au/validate/task/175447864	Valid		system	Tile_058-037-000_0-000.jpg		2021-05-01 07:03:22	2021-05-01 07:03:22		NO		IN FOCUS
175447864	https://volunteer.ala.org.au/validate/task/175447864	Valid		system	Tile_058-037-000_0-000.jpg			2021-05-01 07:03:22		NO		IN FOCUS
175447864	https://volunteer.ala.org.au/validate/task/175447864	Valid		system	Tile_058-037-000_0-000.jpg		2021-04-30 18:35:05	2021-05-01 07:03:22		NO		IN FOCUS
175447864	https://volunteer.ala.org.au/validate/task/175447864	Valid		system	Tile_058-037-000_0-000.jpg		2021-04-30 19:37:56	2021-05-01 07:03:22		NO		IN FOCUS
175447865	https://volunteer.ala.org.au/validate/task/175447865	Valid		system	Tile_058-038-000_0-000.jpg			2021-05-01 07:04:16		NO		IN FOCUS
175447865	https://volunteer.ala.org.au/validate/task/175447865	Valid		system	Tile_058-038-000_0-000.jpg		2021-04-30 19:38:08	2021-05-01 07:04:16		NO		IN FOCUS
175447865	https://volunteer.ala.org.au/validate/task/175447865	Valid		system	Tile_058-038-000_0-000.jpg		2021-05-01 07:04:16	2021-05-01 07:04:16		NO		IN FOCUS
175447865	https://volunteer.ala.org.au/validate/task/175447865	Valid		system	Tile_058-038-000_0-000.jpg		2021-04-30 18:35:14	2021-05-01 07:04:16		NO		IN FOCUS
175447866	https://volunteer.ala.org.au/validate/task/175447866	Valid		system	Tile_058-039-000_0-000.jpg		2021-04-30 18:35:22	2021-05-01 07:05:00		NO		IN FOCUS
175447866	https://volunteer.ala.org.au/validate/task/175447866	Valid		system	Tile_058-039-000_0-000.jpg		2021-04-30 19:38:19	2021-05-01 07:05:00		NO		IN FOCUS
175447866	https://volunteer.ala.org.au/validate/task/175447866	Valid		system	Tile_058-039-000_0-000.jpg			2021-05-01 07:05:00		NO		IN FOCUS
175447866	https://volunteer.ala.org.au/validate/task/175447866	Valid		system	Tile_058-039-000_0-000.jpg		2021-05-01 07:05:00	2021-05-01 07:05:00		NO		IN FOCUS
175447867	https://volunteer.ala.org.au/validate/task/175447867	Valid		system	Tile_058-040-000_0-000.jpg		2021-04-30 19:38:33	2021-05-01 07:05:23		NO		IN FOCUS
175447867	https://volunteer.ala.org.au/validate/task/175447867	Valid		system	Tile_058-040-000_0-000.jpg		2021-04-30 18:35:32	2021-05-01 07:05:23		NO		IN FOCUS
175447867	https://volunteer.ala.org.au/validate/task/175447867	Valid		system	Tile_058-040-000_0-000.jpg			2021-05-01 07:05:23		NO		IN FOCUS
175447867	https://volunteer.ala.org.au/validate/task/175447867	Valid		system	Tile_058-040-000_0-000.jpg		2021-05-01 07:05:23	2021-05-01 07:05:23		NO		IN FOCUS
175447868	https://volunteer.ala.org.au/validate/task/175447868	Valid		system	Tile_058-041-000_0-000.jpg		2021-04-30 18:40:30	2021-05-01 07:05:40		NO		IN FOCUS
175447868	https://volunteer.ala.org.au/validate/task/175447868	Valid		system	Tile_058-041-000_0-000.jpg		2021-04-30 19:38:44	2021-05-01 07:05:40		NO		IN FOCUS
175447868	https://volunteer.ala.org.au/validate/task/175447868	Valid		system	Tile_058-041-000_0-000.jpg			2021-05-01 07:05:40		NO		IN FOCUS
175447868	https://volunteer.ala.org.au/validate/task/175447868	Valid		system	Tile_058-041-000_0-000.jpg		2021-05-01 07:05:40	2021-05-01 07:05:40		NO		IN FOCUS
175447869	https://volunteer.ala.org.au/validate/task/175447869	Valid		system	Tile_058-042-000_0-000.jpg			2021-05-01 07:05:57		NO		IN FOCUS
175447869	https://volunteer.ala.org.au/validate/task/175447869	Valid		system	Tile_058-042-000_0-000.jpg		2021-05-01 07:05:57	2021-05-01 07:05:57		NO		IN FOCUS
175447869	https://volunteer.ala.org.au/validate/task/175447869	Valid		system	Tile_058-042-000_0-000.jpg		2021-04-30 18:40:39	2021-05-01 07:05:57		NO		IN FOCUS
175447869	https://volunteer.ala.org.au/validate/task/175447869	Valid		system	Tile_058-042-000_0-000.jpg		2021-04-30 19:38:55	2021-05-01 07:05:57		NO		IN FOCUS
175447871	https://volunteer.ala.org.au/validate/task/175447871	Valid		system	Tile_058-044-000_0-000.jpg		2021-05-01 07:06:49	2021-05-01 07:06:49		NO		IN FOCUS
175447871	https://volunteer.ala.org.au/validate/task/175447871	Valid		system	Tile_058-044-000_0-000.jpg		2021-04-30 18:41:16	2021-05-01 07:06:49		NO		IN FOCUS
175447871	https://volunteer.ala.org.au/validate/task/175447871	Valid		system	Tile_058-044-000_0-000.jpg			2021-05-01 07:06:49		NO		IN FOCUS
175447871	https://volunteer.ala.org.au/validate/task/175447871	Valid		system	Tile_058-044-000_0-000.jpg		2021-04-30 19:39:21	2021-05-01 07:06:49		NO		IN FOCUS
175447872	https://volunteer.ala.org.au/validate/task/175447872	Valid		system	Tile_058-045-000_0-000.jpg			2021-05-01 07:09:05		NO		IN FOCUS
175447872	https://volunteer.ala.org.au/validate/task/175447872	Valid		system	Tile_058-045-000_0-000.jpg		2021-04-30 19:39:32	2021-05-01 07:09:05		NO		IN FOCUS
175447872	https://volunteer.ala.org.au/validate/task/175447872	Valid		system	Tile_058-045-000_0-000.jpg		2021-05-01 07:09:05	2021-05-01 07:09:05		NO		IN FOCUS
175447872	https://volunteer.ala.org.au/validate/task/175447872	Valid		system	Tile_058-045-000_0-000.jpg		2021-04-30 18:41:25	2021-05-01 07:09:05		NO		IN FOCUS
175447873	https://volunteer.ala.org.au/validate/task/175447873	Valid		system	Tile_058-046-000_0-000.jpg		2021-04-30 19:39:44	2021-05-01 07:09:22		NO		IN FOCUS
175447873	https://volunteer.ala.org.au/validate/task/175447873	Valid		system	Tile_058-046-000_0-000.jpg			2021-05-01 07:09:22		NO		IN FOCUS
175447873	https://volunteer.ala.org.au/validate/task/175447873	Valid		system	Tile_058-046-000_0-000.jpg		2021-04-30 18:41:34	2021-05-01 07:09:22		NO		IN FOCUS
175447873	https://volunteer.ala.org.au/validate/task/175447873	Valid		system	Tile_058-046-000_0-000.jpg		2021-05-01 07:09:22	2021-05-01 07:09:22		NO		IN FOCUS
175447874	https://volunteer.ala.org.au/validate/task/175447874	Valid		system	Tile_058-047-000_0-000.jpg			2021-05-01 07:10:00		NO		IN FOCUS
175447874	https://volunteer.ala.org.au/validate/task/175447874	Valid		system	Tile_058-047-000_0-000.jpg		2021-04-30 18:41:42	2021-05-01 07:10:00		NO		IN FOCUS
175447874	https://volunteer.ala.org.au/validate/task/175447874	Valid		system	Tile_058-047-000_0-000.jpg		2021-05-01 07:09:43	2021-05-01 07:10:00		NO		IN FOCUS
175447874	https://volunteer.ala.org.au/validate/task/175447874	Valid		system	Tile_058-047-000_0-000.jpg		2021-04-30 19:39:58	2021-05-01 07:10:00		NO		IN FOCUS
175447878	https://volunteer.ala.org.au/validate/task/175447878	Valid		system	Tile_058-051-000_0-000.jpg		2021-04-30 19:40:54	2021-05-01 07:12:28		NO		IN FOCUS
175447878	https://volunteer.ala.org.au/validate/task/175447878	Valid		system	Tile_058-051-000_0-000.jpg		2021-05-01 07:12:28	2021-05-01 07:12:28		NO		IN FOCUS
175447878	https://volunteer.ala.org.au/validate/task/175447878	Valid		system	Tile_058-051-000_0-000.jpg			2021-05-01 07:12:28		NO		IN FOCUS
175447878	https://volunteer.ala.org.au/validate/task/175447878	Valid		system	Tile_058-051-000_0-000.jpg		2021-04-30 18:42:13	2021-05-01 07:12:28		NO		IN FOCUS
175447879	https://volunteer.ala.org.au/validate/task/175447879	Valid		system	Tile_058-052-000_0-000.jpg			2021-05-01 07:12:57		NO		IN FOCUS
175447879	https://volunteer.ala.org.au/validate/task/175447879	Valid		system	Tile_058-052-000_0-000.jpg		2021-05-01 07:12:57	2021-05-01 07:12:57		NO		IN FOCUS
175447879	https://volunteer.ala.org.au/validate/task/175447879	Valid		system	Tile_058-052-000_0-000.jpg		2021-04-30 18:42:22	2021-05-01 07:12:57		NO		IN FOCUS
175447879	https://volunteer.ala.org.au/validate/task/175447879	Valid		system	Tile_058-052-000_0-000.jpg		2021-04-30 19:41:04	2021-05-01 07:12:57		NO		IN FOCUS
175447880	https://volunteer.ala.org.au/validate/task/175447880	Valid		system	Tile_058-053-000_0-000.jpg		2021-04-30 19:41:13	2021-05-01 07:24:49		NO		IN FOCUS
175447880	https://volunteer.ala.org.au/validate/task/175447880	Valid		system	Tile_058-053-000_0-000.jpg			2021-05-01 07:24:49		NO		IN FOCUS
175447880	https://volunteer.ala.org.au/validate/task/175447880	Valid		system	Tile_058-053-000_0-000.jpg		2021-05-01 07:24:49	2021-05-01 07:24:49		NO		IN FOCUS
175447880	https://volunteer.ala.org.au/validate/task/175447880	Valid		system	Tile_058-053-000_0-000.jpg		2021-04-30 18:42:30	2021-05-01 07:24:49		NO		IN FOCUS
175447881	https://volunteer.ala.org.au/validate/task/175447881	Valid		system	Tile_058-054-000_0-000.jpg		2021-04-30 18:42:41	2021-05-01 07:25:09		NO		IN FOCUS
175447881	https://volunteer.ala.org.au/validate/task/175447881	Valid		system	Tile_058-054-000_0-000.jpg		2021-04-30 19:41:25	2021-05-01 07:25:09		NO		IN FOCUS
175447881	https://volunteer.ala.org.au/validate/task/175447881	Valid		system	Tile_058-054-000_0-000.jpg		2021-05-01 07:25:09	2021-05-01 07:25:09		NO		IN FOCUS
175447881	https://volunteer.ala.org.au/validate/task/175447881	Valid		system	Tile_058-054-000_0-000.jpg			2021-05-01 07:25:09		NO		IN FOCUS
175447882	https://volunteer.ala.org.au/validate/task/175447882	Valid		system	Tile_058-055-000_0-000.jpg			2021-05-01 07:25:47		NO		IN FOCUS
175447882	https://volunteer.ala.org.au/validate/task/175447882	Valid		system	Tile_058-055-000_0-000.jpg		2021-05-01 07:25:47	2021-05-01 07:25:47		NO		IN FOCUS
175447882	https://volunteer.ala.org.au/validate/task/175447882	Valid		system	Tile_058-055-000_0-000.jpg		2021-04-30 19:41:39	2021-05-01 07:25:47		NO		IN FOCUS
175447882	https://volunteer.ala.org.au/validate/task/175447882	Valid		system	Tile_058-055-000_0-000.jpg		2021-04-30 18:42:51	2021-05-01 07:25:47		NO		IN FOCUS
175447883	https://volunteer.ala.org.au/validate/task/175447883	Valid		system	Tile_058-056-000_0-000.jpg		2021-04-30 19:41:51	2021-05-01 07:26:06		NO		IN FOCUS
175447883	https://volunteer.ala.org.au/validate/task/175447883	Valid		system	Tile_058-056-000_0-000.jpg			2021-05-01 07:26:06		NO		IN FOCUS
175447883	https://volunteer.ala.org.au/validate/task/175447883	Valid		system	Tile_058-056-000_0-000.jpg		2021-04-30 18:43:00	2021-05-01 07:26:06		NO		IN FOCUS
175447883	https://volunteer.ala.org.au/validate/task/175447883	Valid		system	Tile_058-056-000_0-000.jpg		2021-05-01 07:26:06	2021-05-01 07:26:06		NO		IN FOCUS
175447884	https://volunteer.ala.org.au/validate/task/175447884	Valid		system	Tile_058-057-000_0-000.jpg		2021-04-30 18:43:09	2021-05-01 07:26:40		NO		IN FOCUS
175447884	https://volunteer.ala.org.au/validate/task/175447884	Valid		system	Tile_058-057-000_0-000.jpg		2021-05-01 07:26:39	2021-05-01 07:26:40		NO		IN FOCUS
175447884	https://volunteer.ala.org.au/validate/task/175447884	Valid		system	Tile_058-057-000_0-000.jpg			2021-05-01 07:26:40		NO		IN FOCUS
175447884	https://volunteer.ala.org.au/validate/task/175447884	Valid		system	Tile_058-057-000_0-000.jpg		2021-04-30 19:42:01	2021-05-01 07:26:40		NO		IN FOCUS
175447885	https://volunteer.ala.org.au/validate/task/175447885	Valid		system	Tile_058-058-000_0-000.jpg		2021-04-30 19:42:12	2021-05-01 07:27:04		NO		IN FOCUS
175447885	https://volunteer.ala.org.au/validate/task/175447885	Valid		system	Tile_058-058-000_0-000.jpg		2021-04-30 18:43:20	2021-05-01 07:27:04		NO		IN FOCUS
175447885	https://volunteer.ala.org.au/validate/task/175447885	Valid		system	Tile_058-058-000_0-000.jpg			2021-05-01 07:27:04		NO		IN FOCUS
175447885	https://volunteer.ala.org.au/validate/task/175447885	Valid		system	Tile_058-058-000_0-000.jpg		2021-05-01 07:27:03	2021-05-01 07:27:04		NO		IN FOCUS
175447886	https://volunteer.ala.org.au/validate/task/175447886	Valid		system	Tile_058-059-000_0-000.jpg		2021-04-30 19:42:29	2021-05-01 07:27:29		NO		IN FOCUS
175447886	https://volunteer.ala.org.au/validate/task/175447886	Valid		system	Tile_058-059-000_0-000.jpg		2021-04-30 18:43:40	2021-05-01 07:27:29		NO		IN FOCUS
175447886	https://volunteer.ala.org.au/validate/task/175447886	Valid		system	Tile_058-059-000_0-000.jpg		2021-05-01 07:27:29	2021-05-01 07:27:29		NO		IN FOCUS
175447886	https://volunteer.ala.org.au/validate/task/175447886	Valid		system	Tile_058-059-000_0-000.jpg			2021-05-01 07:27:29		NO		IN FOCUS
175447887	https://volunteer.ala.org.au/validate/task/175447887	Valid		system	Tile_058-060-000_0-000.jpg		2021-05-01 07:28:04	2021-05-01 07:28:05		NO		IN FOCUS
175447887	https://volunteer.ala.org.au/validate/task/175447887	Valid		system	Tile_058-060-000_0-000.jpg		2021-04-30 18:43:50	2021-05-01 07:28:05		NO		IN FOCUS
175447887	https://volunteer.ala.org.au/validate/task/175447887	Valid		system	Tile_058-060-000_0-000.jpg		2021-04-30 19:42:41	2021-05-01 07:28:05		NO		IN FOCUS
175447887	https://volunteer.ala.org.au/validate/task/175447887	Valid		system	Tile_058-060-000_0-000.jpg			2021-05-01 07:28:05		NO		IN FOCUS
175447888	https://volunteer.ala.org.au/validate/task/175447888	Valid		system	Tile_059-001-000_0-000.jpg		2021-04-30 18:44:00	2021-05-01 07:28:22		NO		IN FOCUS
175447888	https://volunteer.ala.org.au/validate/task/175447888	Valid		system	Tile_059-001-000_0-000.jpg		2021-04-30 19:42:55	2021-05-01 07:28:22		NO		IN FOCUS
175447888	https://volunteer.ala.org.au/validate/task/175447888	Valid		system	Tile_059-001-000_0-000.jpg		2021-05-01 07:28:22	2021-05-01 07:28:22		NO		IN FOCUS
175447888	https://volunteer.ala.org.au/validate/task/175447888	Valid		system	Tile_059-001-000_0-000.jpg			2021-05-01 07:28:22		NO		IN FOCUS
175447889	https://volunteer.ala.org.au/validate/task/175447889	Valid		system	Tile_059-002-000_0-000.jpg			2021-05-01 07:28:49		NO		IN FOCUS
175447889	https://volunteer.ala.org.au/validate/task/175447889	Valid		system	Tile_059-002-000_0-000.jpg		2021-05-01 07:28:49	2021-05-01 07:28:49		NO		IN FOCUS
175447889	https://volunteer.ala.org.au/validate/task/175447889	Valid		system	Tile_059-002-000_0-000.jpg		2021-04-30 19:43:05	2021-05-01 07:28:49		NO		IN FOCUS
175447889	https://volunteer.ala.org.au/validate/task/175447889	Valid		system	Tile_059-002-000_0-000.jpg		2021-04-30 18:44:08	2021-05-01 07:28:49		NO		IN FOCUS
175447890	https://volunteer.ala.org.au/validate/task/175447890	Valid		system	Tile_059-003-000_0-000.jpg		2021-05-01 07:29:44	2021-05-01 07:29:46		NO		IN FOCUS
175447890	https://volunteer.ala.org.au/validate/task/175447890	Valid		system	Tile_059-003-000_0-000.jpg		2021-04-30 18:44:17	2021-05-01 07:29:46		NO		IN FOCUS
175447890	https://volunteer.ala.org.au/validate/task/175447890	Valid		system	Tile_059-003-000_0-000.jpg			2021-05-01 07:29:46		NO		IN FOCUS
175447890	https://volunteer.ala.org.au/validate/task/175447890	Valid		system	Tile_059-003-000_0-000.jpg		2021-04-30 19:43:16	2021-05-01 07:29:46		NO		IN FOCUS
175447891	https://volunteer.ala.org.au/validate/task/175447891	Valid		system	Tile_059-004-000_0-000.jpg		2021-04-30 19:43:26	2021-05-01 07:30:07		NO		IN FOCUS
175447891	https://volunteer.ala.org.au/validate/task/175447891	Valid		system	Tile_059-004-000_0-000.jpg		2021-04-30 18:44:27	2021-05-01 07:30:07		NO		IN FOCUS
175447891	https://volunteer.ala.org.au/validate/task/175447891	Valid		system	Tile_059-004-000_0-000.jpg			2021-05-01 07:30:07		NO		IN FOCUS
175447891	https://volunteer.ala.org.au/validate/task/175447891	Valid		system	Tile_059-004-000_0-000.jpg		2021-05-01 07:30:07	2021-05-01 07:30:07		NO		IN FOCUS
175447892	https://volunteer.ala.org.au/validate/task/175447892	Valid		system	Tile_059-005-000_0-000.jpg		2021-04-30 18:44:37	2021-05-01 07:30:27		NO		IN FOCUS
175447892	https://volunteer.ala.org.au/validate/task/175447892	Valid		system	Tile_059-005-000_0-000.jpg		2021-04-30 19:43:41	2021-05-01 07:30:27		NO		IN FOCUS
175447892	https://volunteer.ala.org.au/validate/task/175447892	Valid		system	Tile_059-005-000_0-000.jpg			2021-05-01 07:30:27		NO		IN FOCUS
175447892	https://volunteer.ala.org.au/validate/task/175447892	Valid		system	Tile_059-005-000_0-000.jpg		2021-05-01 07:30:26	2021-05-01 07:30:27		NO		IN FOCUS
175447893	https://volunteer.ala.org.au/validate/task/175447893	Valid		system	Tile_059-006-000_0-000.jpg		2021-04-30 19:43:51	2021-05-01 07:31:08		NO		IN FOCUS
175447893	https://volunteer.ala.org.au/validate/task/175447893	Valid		system	Tile_059-006-000_0-000.jpg		2021-04-30 18:44:47	2021-05-01 07:31:08		NO		IN FOCUS
175447893	https://volunteer.ala.org.au/validate/task/175447893	Valid		system	Tile_059-006-000_0-000.jpg		2021-05-01 07:31:08	2021-05-01 07:31:08		NO		IN FOCUS
175447893	https://volunteer.ala.org.au/validate/task/175447893	Valid		system	Tile_059-006-000_0-000.jpg			2021-05-01 07:31:08		NO		IN FOCUS
175447894	https://volunteer.ala.org.au/validate/task/175447894	Valid		system	Tile_059-007-000_0-000.jpg		2021-05-01 07:31:27	2021-05-01 07:31:27		NO		IN FOCUS
175447894	https://volunteer.ala.org.au/validate/task/175447894	Valid		system	Tile_059-007-000_0-000.jpg			2021-05-01 07:31:27		NO		IN FOCUS
175447894	https://volunteer.ala.org.au/validate/task/175447894	Valid		system	Tile_059-007-000_0-000.jpg		2021-04-30 18:45:00	2021-05-01 07:31:27		NO		IN FOCUS
175447894	https://volunteer.ala.org.au/validate/task/175447894	Valid		system	Tile_059-007-000_0-000.jpg		2021-04-30 19:44:02	2021-05-01 07:31:27		NO		IN FOCUS
175447895	https://volunteer.ala.org.au/validate/task/175447895	Valid		system	Tile_059-008-000_0-000.jpg		2021-04-30 19:44:12	2021-05-01 07:34:05		NO		IN FOCUS
175447895	https://volunteer.ala.org.au/validate/task/175447895	Valid		system	Tile_059-008-000_0-000.jpg		2021-04-30 18:45:09	2021-05-01 07:34:05		NO		IN FOCUS
175447895	https://volunteer.ala.org.au/validate/task/175447895	Valid		system	Tile_059-008-000_0-000.jpg		2021-05-01 07:34:05	2021-05-01 07:34:05		NO		IN FOCUS
175447895	https://volunteer.ala.org.au/validate/task/175447895	Valid		system	Tile_059-008-000_0-000.jpg			2021-05-01 07:34:05		NO		IN FOCUS
175447896	https://volunteer.ala.org.au/validate/task/175447896	Valid		system	Tile_059-009-000_0-000.jpg			2021-05-01 07:34:34		NO		IN FOCUS
175447896	https://volunteer.ala.org.au/validate/task/175447896	Valid		system	Tile_059-009-000_0-000.jpg		2021-04-30 18:45:18	2021-05-01 07:34:34		NO		IN FOCUS
175447896	https://volunteer.ala.org.au/validate/task/175447896	Valid		system	Tile_059-009-000_0-000.jpg		2021-05-01 07:34:33	2021-05-01 07:34:34		NO		IN FOCUS
175447896	https://volunteer.ala.org.au/validate/task/175447896	Valid		system	Tile_059-009-000_0-000.jpg		2021-04-30 19:44:45	2021-05-01 07:34:34		NO		IN FOCUS
175447897	https://volunteer.ala.org.au/validate/task/175447897	Valid		system	Tile_059-010-000_0-000.jpg			2021-05-01 07:34:53		NO		IN FOCUS
175447897	https://volunteer.ala.org.au/validate/task/175447897	Valid		system	Tile_059-010-000_0-000.jpg		2021-05-01 07:34:53	2021-05-01 07:34:53		NO		IN FOCUS
175447897	https://volunteer.ala.org.au/validate/task/175447897	Valid		system	Tile_059-010-000_0-000.jpg		2021-04-30 19:44:58	2021-05-01 07:34:53		NO		IN FOCUS
175447897	https://volunteer.ala.org.au/validate/task/175447897	Valid		system	Tile_059-010-000_0-000.jpg		2021-04-30 18:45:28	2021-05-01 07:34:53		NO		IN FOCUS
175447898	https://volunteer.ala.org.au/validate/task/175447898	Valid		system	Tile_059-011-000_0-000.jpg		2021-04-30 19:45:07	2021-05-01 07:35:13		NO		IN FOCUS
175447898	https://volunteer.ala.org.au/validate/task/175447898	Valid		system	Tile_059-011-000_0-000.jpg		2021-04-30 18:45:38	2021-05-01 07:35:13		NO		IN FOCUS
175447898	https://volunteer.ala.org.au/validate/task/175447898	Valid		system	Tile_059-011-000_0-000.jpg			2021-05-01 07:35:13		NO		IN FOCUS
175447898	https://volunteer.ala.org.au/validate/task/175447898	Valid		system	Tile_059-011-000_0-000.jpg		2021-05-01 07:35:12	2021-05-01 07:35:13		NO		IN FOCUS
175447899	https://volunteer.ala.org.au/validate/task/175447899	Valid		system	Tile_059-012-000_0-000.jpg		2021-05-01 07:35:34	2021-05-01 07:35:34		NO		IN FOCUS
175447899	https://volunteer.ala.org.au/validate/task/175447899	Valid		system	Tile_059-012-000_0-000.jpg		2021-04-30 18:45:48	2021-05-01 07:35:34		NO		IN FOCUS
175447899	https://volunteer.ala.org.au/validate/task/175447899	Valid		system	Tile_059-012-000_0-000.jpg			2021-05-01 07:35:34		NO		IN FOCUS
175447899	https://volunteer.ala.org.au/validate/task/175447899	Valid		system	Tile_059-012-000_0-000.jpg		2021-04-30 19:45:22	2021-05-01 07:35:34		NO		IN FOCUS
175447900	https://volunteer.ala.org.au/validate/task/175447900	Valid		system	Tile_059-013-000_0-000.jpg		2021-05-01 07:35:59	2021-05-01 07:35:59		NO		IN FOCUS
175447900	https://volunteer.ala.org.au/validate/task/175447900	Valid		system	Tile_059-013-000_0-000.jpg			2021-05-01 07:35:59		NO		IN FOCUS
175447900	https://volunteer.ala.org.au/validate/task/175447900	Valid		system	Tile_059-013-000_0-000.jpg		2021-04-30 18:45:57	2021-05-01 07:35:59		NO		IN FOCUS
175447900	https://volunteer.ala.org.au/validate/task/175447900	Valid		system	Tile_059-013-000_0-000.jpg		2021-04-30 19:45:33	2021-05-01 07:35:59		NO		IN FOCUS
175447902	https://volunteer.ala.org.au/validate/task/175447902	Valid		system	Tile_059-015-000_0-000.jpg		2021-04-30 18:46:16	2021-05-01 07:36:39		NO		IN FOCUS
175447902	https://volunteer.ala.org.au/validate/task/175447902	Valid		system	Tile_059-015-000_0-000.jpg		2021-05-01 07:36:38	2021-05-01 07:36:39		NO		IN FOCUS
175447902	https://volunteer.ala.org.au/validate/task/175447902	Valid		system	Tile_059-015-000_0-000.jpg			2021-05-01 07:36:39		NO		IN FOCUS
175447902	https://volunteer.ala.org.au/validate/task/175447902	Valid		system	Tile_059-015-000_0-000.jpg		2021-04-30 19:45:55	2021-05-01 07:36:39		NO		IN FOCUS
175447903	https://volunteer.ala.org.au/validate/task/175447903	Valid		system	Tile_059-016-000_0-000.jpg		2021-04-30 19:46:05	2021-05-01 07:37:05		NO		IN FOCUS
175447903	https://volunteer.ala.org.au/validate/task/175447903	Valid		system	Tile_059-016-000_0-000.jpg		2021-04-30 18:46:27	2021-05-01 07:37:05		NO		IN FOCUS
175447903	https://volunteer.ala.org.au/validate/task/175447903	Valid		system	Tile_059-016-000_0-000.jpg			2021-05-01 07:37:05		NO		IN FOCUS
175447903	https://volunteer.ala.org.au/validate/task/175447903	Valid		system	Tile_059-016-000_0-000.jpg		2021-05-01 07:37:05	2021-05-01 07:37:05		NO		IN FOCUS
175447904	https://volunteer.ala.org.au/validate/task/175447904	Valid		system	Tile_059-017-000_0-000.jpg		2021-04-30 18:46:38	2021-05-01 07:37:22		NO		IN FOCUS
175447904	https://volunteer.ala.org.au/validate/task/175447904	Valid		system	Tile_059-017-000_0-000.jpg		2021-04-30 19:46:17	2021-05-01 07:37:22		NO		IN FOCUS
175447904	https://volunteer.ala.org.au/validate/task/175447904	Valid		system	Tile_059-017-000_0-000.jpg		2021-05-01 07:37:21	2021-05-01 07:37:22		NO		IN FOCUS
175447904	https://volunteer.ala.org.au/validate/task/175447904	Valid		system	Tile_059-017-000_0-000.jpg			2021-05-01 07:37:22		NO		IN FOCUS
175447905	https://volunteer.ala.org.au/validate/task/175447905	Valid		system	Tile_059-018-000_0-000.jpg			2021-05-01 07:37:45		NO		IN FOCUS
175447905	https://volunteer.ala.org.au/validate/task/175447905	Valid		system	Tile_059-018-000_0-000.jpg		2021-05-01 07:37:45	2021-05-01 07:37:45		NO		IN FOCUS
175447905	https://volunteer.ala.org.au/validate/task/175447905	Valid		system	Tile_059-018-000_0-000.jpg		2021-04-30 19:46:28	2021-05-01 07:37:45		NO		IN FOCUS
175447905	https://volunteer.ala.org.au/validate/task/175447905	Valid		system	Tile_059-018-000_0-000.jpg		2021-04-30 18:46:48	2021-05-01 07:37:45		NO		IN FOCUS
175447906	https://volunteer.ala.org.au/validate/task/175447906	Valid		system	Tile_059-019-000_0-000.jpg		2021-04-30 18:46:58	2021-05-01 07:38:02		NO		IN FOCUS
175447906	https://volunteer.ala.org.au/validate/task/175447906	Valid		system	Tile_059-019-000_0-000.jpg		2021-04-30 19:46:38	2021-05-01 07:38:02		NO		IN FOCUS
175447906	https://volunteer.ala.org.au/validate/task/175447906	Valid		system	Tile_059-019-000_0-000.jpg		2021-05-01 07:38:02	2021-05-01 07:38:02		NO		IN FOCUS
175447906	https://volunteer.ala.org.au/validate/task/175447906	Valid		system	Tile_059-019-000_0-000.jpg			2021-05-01 07:38:02		NO		IN FOCUS
175447907	https://volunteer.ala.org.au/validate/task/175447907	Valid		system	Tile_059-020-000_0-000.jpg		2021-04-30 18:47:08	2021-05-01 07:39:05		NO		IN FOCUS
175447907	https://volunteer.ala.org.au/validate/task/175447907	Valid		system	Tile_059-020-000_0-000.jpg		2021-05-01 07:39:05	2021-05-01 07:39:05		NO		IN FOCUS
175447907	https://volunteer.ala.org.au/validate/task/175447907	Valid		system	Tile_059-020-000_0-000.jpg			2021-05-01 07:39:05		NO		IN FOCUS
175447907	https://volunteer.ala.org.au/validate/task/175447907	Valid		system	Tile_059-020-000_0-000.jpg		2021-04-30 19:46:50	2021-05-01 07:39:05		NO		IN FOCUS
175447909	https://volunteer.ala.org.au/validate/task/175447909	Valid		system	Tile_059-022-000_0-000.jpg			2021-05-01 07:40:05		NO		IN FOCUS
175447909	https://volunteer.ala.org.au/validate/task/175447909	Valid		system	Tile_059-022-000_0-000.jpg		2021-04-30 19:47:28	2021-05-01 07:40:05		NO		IN FOCUS
175447909	https://volunteer.ala.org.au/validate/task/175447909	Valid		system	Tile_059-022-000_0-000.jpg		2021-05-01 07:40:05	2021-05-01 07:40:05		NO		IN FOCUS
175447909	https://volunteer.ala.org.au/validate/task/175447909	Valid		system	Tile_059-022-000_0-000.jpg		2021-04-30 18:47:29	2021-05-01 07:40:05		NO		IN FOCUS
175447910	https://volunteer.ala.org.au/validate/task/175447910	Valid		system	Tile_059-023-000_0-000.jpg			2021-05-01 07:53:24		NO		IN FOCUS
175447910	https://volunteer.ala.org.au/validate/task/175447910	Valid		system	Tile_059-023-000_0-000.jpg		2021-05-01 07:53:24	2021-05-01 07:53:24		NO		IN FOCUS
175447910	https://volunteer.ala.org.au/validate/task/175447910	Valid		system	Tile_059-023-000_0-000.jpg		2021-04-30 19:47:50	2021-05-01 07:53:24		NO		IN FOCUS
175447910	https://volunteer.ala.org.au/validate/task/175447910	Valid		system	Tile_059-023-000_0-000.jpg		2021-04-30 18:47:38	2021-05-01 07:53:24		NO		IN FOCUS
175447911	https://volunteer.ala.org.au/validate/task/175447911	Valid		system	Tile_059-024-000_0-000.jpg		2021-04-30 19:48:02	2021-05-01 07:54:37		NO		IN FOCUS
175447911	https://volunteer.ala.org.au/validate/task/175447911	Valid		system	Tile_059-024-000_0-000.jpg		2021-05-01 07:54:37	2021-05-01 07:54:37		NO		IN FOCUS
175447911	https://volunteer.ala.org.au/validate/task/175447911	Valid		system	Tile_059-024-000_0-000.jpg			2021-05-01 07:54:37		NO		IN FOCUS
175447911	https://volunteer.ala.org.au/validate/task/175447911	Valid		system	Tile_059-024-000_0-000.jpg		2021-04-30 18:47:47	2021-05-01 07:54:37		NO		IN FOCUS
175447913	https://volunteer.ala.org.au/validate/task/175447913	Valid		system	Tile_059-026-000_0-000.jpg		2021-04-30 19:48:26	2021-05-01 07:57:54		NO		IN FOCUS
175447913	https://volunteer.ala.org.au/validate/task/175447913	Valid		system	Tile_059-026-000_0-000.jpg			2021-05-01 07:57:54		NO		IN FOCUS
175447913	https://volunteer.ala.org.au/validate/task/175447913	Valid		system	Tile_059-026-000_0-000.jpg		2021-05-01 07:57:53	2021-05-01 07:57:54		NO		IN FOCUS
175447913	https://volunteer.ala.org.au/validate/task/175447913	Valid		system	Tile_059-026-000_0-000.jpg		2021-04-30 18:48:03	2021-05-01 07:57:54		NO		IN FOCUS
175447914	https://volunteer.ala.org.au/validate/task/175447914	Valid		system	Tile_059-027-000_0-000.jpg		2021-04-30 18:48:12	2021-05-01 07:58:09		NO		IN FOCUS
175447914	https://volunteer.ala.org.au/validate/task/175447914	Valid		system	Tile_059-027-000_0-000.jpg		2021-04-30 19:48:40	2021-05-01 07:58:09		NO		IN FOCUS
175447914	https://volunteer.ala.org.au/validate/task/175447914	Valid		system	Tile_059-027-000_0-000.jpg			2021-05-01 07:58:09		NO		IN FOCUS
175447914	https://volunteer.ala.org.au/validate/task/175447914	Valid		system	Tile_059-027-000_0-000.jpg		2021-05-01 07:58:09	2021-05-01 07:58:09		NO		IN FOCUS
175447915	https://volunteer.ala.org.au/validate/task/175447915	Valid		system	Tile_059-028-000_0-000.jpg		2021-05-01 07:58:24	2021-05-01 07:58:25		NO		IN FOCUS
175447915	https://volunteer.ala.org.au/validate/task/175447915	Valid		system	Tile_059-028-000_0-000.jpg			2021-05-01 07:58:25		NO		IN FOCUS
175447915	https://volunteer.ala.org.au/validate/task/175447915	Valid		system	Tile_059-028-000_0-000.jpg		2021-04-30 19:48:52	2021-05-01 07:58:25		NO		IN FOCUS
175447915	https://volunteer.ala.org.au/validate/task/175447915	Valid		system	Tile_059-028-000_0-000.jpg		2021-04-30 18:48:37	2021-05-01 07:58:25		NO		IN FOCUS
175447916	https://volunteer.ala.org.au/validate/task/175447916	Valid		system	Tile_059-029-000_0-000.jpg		2021-04-30 18:48:47	2021-05-01 07:58:55		NO		IN FOCUS
175447916	https://volunteer.ala.org.au/validate/task/175447916	Valid		system	Tile_059-029-000_0-000.jpg			2021-05-01 07:58:55		NO		IN FOCUS
175447916	https://volunteer.ala.org.au/validate/task/175447916	Valid		system	Tile_059-029-000_0-000.jpg		2021-05-01 07:58:55	2021-05-01 07:58:55		NO		IN FOCUS
175447916	https://volunteer.ala.org.au/validate/task/175447916	Valid		system	Tile_059-029-000_0-000.jpg		2021-04-30 19:49:03	2021-05-01 07:58:55		NO		IN FOCUS
175447917	https://volunteer.ala.org.au/validate/task/175447917	Valid		system	Tile_059-030-000_0-000.jpg		2021-04-30 19:49:18	2021-05-01 07:59:10		NO		IN FOCUS
175447917	https://volunteer.ala.org.au/validate/task/175447917	Valid		system	Tile_059-030-000_0-000.jpg			2021-05-01 07:59:10		NO		IN FOCUS
175447917	https://volunteer.ala.org.au/validate/task/175447917	Valid		system	Tile_059-030-000_0-000.jpg		2021-05-01 07:59:09	2021-05-01 07:59:10		NO		IN FOCUS
175447917	https://volunteer.ala.org.au/validate/task/175447917	Valid		system	Tile_059-030-000_0-000.jpg		2021-04-30 18:49:04	2021-05-01 07:59:10		NO		IN FOCUS
175447918	https://volunteer.ala.org.au/validate/task/175447918	Valid		system	Tile_059-031-000_0-000.jpg		2021-05-01 07:59:36	2021-05-01 07:59:36		NO		IN FOCUS
175447918	https://volunteer.ala.org.au/validate/task/175447918	Valid		system	Tile_059-031-000_0-000.jpg		2021-04-30 18:49:14	2021-05-01 07:59:36		NO		IN FOCUS
175447918	https://volunteer.ala.org.au/validate/task/175447918	Valid		system	Tile_059-031-000_0-000.jpg			2021-05-01 07:59:36		NO		IN FOCUS
175447918	https://volunteer.ala.org.au/validate/task/175447918	Valid		system	Tile_059-031-000_0-000.jpg		2021-04-30 19:49:32	2021-05-01 07:59:36		NO		IN FOCUS
175447919	https://volunteer.ala.org.au/validate/task/175447919	Valid		system	Tile_059-032-000_0-000.jpg		2021-04-30 19:49:43	2021-05-01 07:59:51		NO		IN FOCUS
175447919	https://volunteer.ala.org.au/validate/task/175447919	Valid		system	Tile_059-032-000_0-000.jpg		2021-05-01 07:59:50	2021-05-01 07:59:51		NO		IN FOCUS
175447919	https://volunteer.ala.org.au/validate/task/175447919	Valid		system	Tile_059-032-000_0-000.jpg		2021-04-30 18:49:24	2021-05-01 07:59:51		NO		IN FOCUS
175447919	https://volunteer.ala.org.au/validate/task/175447919	Valid		system	Tile_059-032-000_0-000.jpg			2021-05-01 07:59:51		NO		IN FOCUS
175447920	https://volunteer.ala.org.au/validate/task/175447920	Valid		system	Tile_059-033-000_0-000.jpg		2021-04-30 18:49:33	2021-05-01 08:00:06		NO		IN FOCUS
175447920	https://volunteer.ala.org.au/validate/task/175447920	Valid		system	Tile_059-033-000_0-000.jpg		2021-05-01 08:00:06	2021-05-01 08:00:06		NO		IN FOCUS
175447920	https://volunteer.ala.org.au/validate/task/175447920	Valid		system	Tile_059-033-000_0-000.jpg			2021-05-01 08:00:06		NO		IN FOCUS
175447920	https://volunteer.ala.org.au/validate/task/175447920	Valid		system	Tile_059-033-000_0-000.jpg		2021-04-30 19:49:58	2021-05-01 08:00:06		NO		IN FOCUS
175447921	https://volunteer.ala.org.au/validate/task/175447921	Valid		system	Tile_059-034-000_0-000.jpg		2021-04-30 19:50:14	2021-05-01 08:00:26		NO		IN FOCUS
175447921	https://volunteer.ala.org.au/validate/task/175447921	Valid		system	Tile_059-034-000_0-000.jpg		2021-04-30 18:49:43	2021-05-01 08:00:26		NO		IN FOCUS
175447921	https://volunteer.ala.org.au/validate/task/175447921	Valid		system	Tile_059-034-000_0-000.jpg			2021-05-01 08:00:26		NO		IN FOCUS
175447921	https://volunteer.ala.org.au/validate/task/175447921	Valid		system	Tile_059-034-000_0-000.jpg		2021-05-01 08:00:26	2021-05-01 08:00:26		NO		IN FOCUS
175447922	https://volunteer.ala.org.au/validate/task/175447922	Valid		system	Tile_059-035-000_0-000.jpg			2021-05-01 08:03:41		NO		IN FOCUS
175447922	https://volunteer.ala.org.au/validate/task/175447922	Valid		system	Tile_059-035-000_0-000.jpg		2021-05-01 08:03:41	2021-05-01 08:03:41		NO		IN FOCUS
175447922	https://volunteer.ala.org.au/validate/task/175447922	Valid		system	Tile_059-035-000_0-000.jpg		2021-04-30 18:49:52	2021-05-01 08:03:41		NO		IN FOCUS
175447922	https://volunteer.ala.org.au/validate/task/175447922	Valid		system	Tile_059-035-000_0-000.jpg		2021-04-30 19:50:24	2021-05-01 08:03:41		NO		IN FOCUS
175447923	https://volunteer.ala.org.au/validate/task/175447923	Valid		system	Tile_059-036-000_0-000.jpg		2021-04-30 18:50:02	2021-05-01 08:08:09		NO		IN FOCUS
175447923	https://volunteer.ala.org.au/validate/task/175447923	Valid		system	Tile_059-036-000_0-000.jpg		2021-04-30 19:50:39	2021-05-01 08:08:09		NO		IN FOCUS
175447923	https://volunteer.ala.org.au/validate/task/175447923	Valid		system	Tile_059-036-000_0-000.jpg			2021-05-01 08:08:09		NO		IN FOCUS
175447923	https://volunteer.ala.org.au/validate/task/175447923	Valid		system	Tile_059-036-000_0-000.jpg		2021-05-01 08:08:09	2021-05-01 08:08:09		NO		IN FOCUS
175447924	https://volunteer.ala.org.au/validate/task/175447924	Valid		system	Tile_059-037-000_0-000.jpg		2021-05-01 08:08:31	2021-05-01 08:08:31		NO		IN FOCUS
175447924	https://volunteer.ala.org.au/validate/task/175447924	Valid		system	Tile_059-037-000_0-000.jpg			2021-05-01 08:08:31		NO		IN FOCUS
175447924	https://volunteer.ala.org.au/validate/task/175447924	Valid		system	Tile_059-037-000_0-000.jpg		2021-04-30 19:50:51	2021-05-01 08:08:31		NO		IN FOCUS
175447924	https://volunteer.ala.org.au/validate/task/175447924	Valid		system	Tile_059-037-000_0-000.jpg		2021-04-30 18:50:11	2021-05-01 08:08:31		NO		IN FOCUS
175446545	https://volunteer.ala.org.au/validate/task/175446545	Valid		system	Tile_051-013-000_0-000.jpg			2021-05-01 10:10:38		NO		IN FOCUS
175446545	https://volunteer.ala.org.au/validate/task/175446545	Valid		system	Tile_051-013-000_0-000.jpg		2021-04-29 17:36:07	2021-05-01 10:10:38		NO		IN FOCUS
175446545	https://volunteer.ala.org.au/validate/task/175446545	Valid		system	Tile_051-013-000_0-000.jpg		2021-04-29 17:32:09	2021-05-01 10:10:38	1	NO	MIDDLE	IN FOCUS		Unknown
175446545	https://volunteer.ala.org.au/validate/task/175446545	Valid		system	Tile_051-013-000_0-000.jpg		2021-04-30 20:16:30	2021-05-01 10:10:38		NO		IN FOCUS
175446545	https://volunteer.ala.org.au/validate/task/175446545	Valid		system	Tile_051-013-000_0-000.jpg		2021-05-01 10:10:37	2021-05-01 10:10:38		NO		IN FOCUS
175446548	https://volunteer.ala.org.au/validate/task/175446548	Valid		system	Tile_051-016-000_0-000.jpg			2021-05-01 10:11:39		NO		IN FOCUS
175446548	https://volunteer.ala.org.au/validate/task/175446548	Valid		system	Tile_051-016-000_0-000.jpg		2021-05-01 10:11:39	2021-05-01 10:11:39		NO		IN FOCUS
175446548	https://volunteer.ala.org.au/validate/task/175446548	Valid		system	Tile_051-016-000_0-000.jpg		2021-04-30 20:16:43	2021-05-01 10:11:39		NO		IN FOCUS
175446548	https://volunteer.ala.org.au/validate/task/175446548	Valid		system	Tile_051-016-000_0-000.jpg		2021-04-29 17:36:44	2021-05-01 10:11:39		NO		IN FOCUS
175446548	https://volunteer.ala.org.au/validate/task/175446548	Valid		system	Tile_051-016-000_0-000.jpg		2021-04-29 17:33:10	2021-05-01 10:11:39	1	YES	MIDDLE	IN FOCUS		Unknown
175446544	https://volunteer.ala.org.au/validate/task/175446544	Valid		system	Tile_051-012-000_0-000.jpg		2021-04-29 17:31:22	2021-05-01 10:12:30		NO		IN FOCUS
175446544	https://volunteer.ala.org.au/validate/task/175446544	Valid		system	Tile_051-012-000_0-000.jpg			2021-05-01 10:12:30		NO		IN FOCUS
175446544	https://volunteer.ala.org.au/validate/task/175446544	Valid		system	Tile_051-012-000_0-000.jpg		2021-05-01 10:12:30	2021-05-01 10:12:30		NO		IN FOCUS
175446544	https://volunteer.ala.org.au/validate/task/175446544	Valid		system	Tile_051-012-000_0-000.jpg		2021-04-30 20:22:10	2021-05-01 10:12:30		NO		IN FOCUS
175447875	https://volunteer.ala.org.au/validate/task/175447875	Valid		system	Tile_058-048-000_0-000.jpg		2021-04-30 19:40:10	2021-05-01 10:17:53		NO		IN FOCUS
175447875	https://volunteer.ala.org.au/validate/task/175447875	Valid		system	Tile_058-048-000_0-000.jpg		2021-04-30 18:41:52	2021-05-01 10:17:53		NO		IN FOCUS
175447875	https://volunteer.ala.org.au/validate/task/175447875	Valid		system	Tile_058-048-000_0-000.jpg			2021-05-01 10:17:53		NO		IN FOCUS
175447875	https://volunteer.ala.org.au/validate/task/175447875	Valid		system	Tile_058-048-000_0-000.jpg		2021-05-01 10:17:53	2021-05-01 10:17:53		NO		IN FOCUS
175447926	https://volunteer.ala.org.au/validate/task/175447926	Valid		system	Tile_059-039-000_0-000.jpg		2021-05-01 10:37:36	2021-05-01 10:37:36		NO		IN FOCUS
175447926	https://volunteer.ala.org.au/validate/task/175447926	Valid		system	Tile_059-039-000_0-000.jpg			2021-05-01 10:37:36		NO		IN FOCUS
175447926	https://volunteer.ala.org.au/validate/task/175447926	Valid		system	Tile_059-039-000_0-000.jpg		2021-04-30 19:51:16	2021-05-01 10:37:36		NO		IN FOCUS
175447926	https://volunteer.ala.org.au/validate/task/175447926	Valid		system	Tile_059-039-000_0-000.jpg		2021-05-01 08:13:36	2021-05-01 10:37:36		NO		IN FOCUS
175447927	https://volunteer.ala.org.au/validate/task/175447927	Valid		system	Tile_059-040-000_0-000.jpg			2021-05-01 10:37:49		NO		IN FOCUS
175447927	https://volunteer.ala.org.au/validate/task/175447927	Valid		system	Tile_059-040-000_0-000.jpg		2021-05-01 08:13:56	2021-05-01 10:37:49		NO		IN FOCUS
175447927	https://volunteer.ala.org.au/validate/task/175447927	Valid		system	Tile_059-040-000_0-000.jpg		2021-05-01 10:37:49	2021-05-01 10:37:49		NO		IN FOCUS
175447927	https://volunteer.ala.org.au/validate/task/175447927	Valid		system	Tile_059-040-000_0-000.jpg		2021-04-30 19:51:26	2021-05-01 10:37:49		NO		IN FOCUS
175447932	https://volunteer.ala.org.au/validate/task/175447932	Valid		system	Tile_059-045-000_0-000.jpg		2021-05-01 10:39:59	2021-05-01 10:39:59		NO		IN FOCUS
175447932	https://volunteer.ala.org.au/validate/task/175447932	Valid		system	Tile_059-045-000_0-000.jpg			2021-05-01 10:39:59		NO		IN FOCUS
175447932	https://volunteer.ala.org.au/validate/task/175447932	Valid		system	Tile_059-045-000_0-000.jpg		2021-04-30 19:52:46	2021-05-01 10:39:59		NO		IN FOCUS
175447932	https://volunteer.ala.org.au/validate/task/175447932	Valid		system	Tile_059-045-000_0-000.jpg		2021-05-01 08:19:15	2021-05-01 10:39:59		NO		IN FOCUS
175447933	https://volunteer.ala.org.au/validate/task/175447933	Valid		system	Tile_059-046-000_0-000.jpg		2021-05-01 08:19:35	2021-05-01 10:40:08		NO		IN FOCUS
175447933	https://volunteer.ala.org.au/validate/task/175447933	Valid		system	Tile_059-046-000_0-000.jpg		2021-04-30 19:52:56	2021-05-01 10:40:08		NO		IN FOCUS
175447933	https://volunteer.ala.org.au/validate/task/175447933	Valid		system	Tile_059-046-000_0-000.jpg			2021-05-01 10:40:08		NO		IN FOCUS
175447933	https://volunteer.ala.org.au/validate/task/175447933	Valid		system	Tile_059-046-000_0-000.jpg		2021-05-01 10:40:08	2021-05-01 10:40:08		NO		IN FOCUS
175447935	https://volunteer.ala.org.au/validate/task/175447935	Valid		system	Tile_059-048-000_0-000.jpg		2021-05-01 10:40:22	2021-05-01 10:40:23		NO		IN FOCUS
175447935	https://volunteer.ala.org.au/validate/task/175447935	Valid		system	Tile_059-048-000_0-000.jpg			2021-05-01 10:40:23		NO		IN FOCUS
175447935	https://volunteer.ala.org.au/validate/task/175447935	Valid		system	Tile_059-048-000_0-000.jpg		2021-04-30 19:53:36	2021-05-01 10:40:23		NO		IN FOCUS
175447935	https://volunteer.ala.org.au/validate/task/175447935	Valid		system	Tile_059-048-000_0-000.jpg		2021-05-01 08:20:21	2021-05-01 10:40:23		NO		IN FOCUS
175447936	https://volunteer.ala.org.au/validate/task/175447936	Valid		system	Tile_059-049-000_0-000.jpg			2021-05-01 10:40:32		NO		IN FOCUS
175447936	https://volunteer.ala.org.au/validate/task/175447936	Valid		system	Tile_059-049-000_0-000.jpg		2021-04-30 19:53:53	2021-05-01 10:40:32		NO		IN FOCUS
175447936	https://volunteer.ala.org.au/validate/task/175447936	Valid		system	Tile_059-049-000_0-000.jpg		2021-05-01 08:20:37	2021-05-01 10:40:32		NO		IN FOCUS
175447936	https://volunteer.ala.org.au/validate/task/175447936	Valid		system	Tile_059-049-000_0-000.jpg		2021-05-01 10:40:32	2021-05-01 10:40:32		NO		IN FOCUS
175447937	https://volunteer.ala.org.au/validate/task/175447937	Valid		system	Tile_059-050-000_0-000.jpg		2021-05-01 10:40:41	2021-05-01 10:40:42		NO		IN FOCUS
175447937	https://volunteer.ala.org.au/validate/task/175447937	Valid		system	Tile_059-050-000_0-000.jpg		2021-04-30 19:54:03	2021-05-01 10:40:42		NO		IN FOCUS
175447937	https://volunteer.ala.org.au/validate/task/175447937	Valid		system	Tile_059-050-000_0-000.jpg			2021-05-01 10:40:42		NO		IN FOCUS
175447937	https://volunteer.ala.org.au/validate/task/175447937	Valid		system	Tile_059-050-000_0-000.jpg		2021-05-01 08:20:58	2021-05-01 10:40:42		NO		IN FOCUS
175447939	https://volunteer.ala.org.au/validate/task/175447939	Valid		system	Tile_059-052-000_0-000.jpg			2021-05-01 10:40:56		NO		IN FOCUS
175447939	https://volunteer.ala.org.au/validate/task/175447939	Valid		system	Tile_059-052-000_0-000.jpg		2021-05-01 10:40:56	2021-05-01 10:40:56		NO		IN FOCUS
175447939	https://volunteer.ala.org.au/validate/task/175447939	Valid		system	Tile_059-052-000_0-000.jpg		2021-04-30 19:54:34	2021-05-01 10:40:56		NO		IN FOCUS
175447939	https://volunteer.ala.org.au/validate/task/175447939	Valid		system	Tile_059-052-000_0-000.jpg		2021-05-01 10:18:43	2021-05-01 10:40:56		NO		IN FOCUS
175447940	https://volunteer.ala.org.au/validate/task/175447940	Valid		system	Tile_059-053-000_0-000.jpg			2021-05-01 10:41:05		NO		IN FOCUS
175447940	https://volunteer.ala.org.au/validate/task/175447940	Valid		system	Tile_059-053-000_0-000.jpg		2021-05-01 10:41:05	2021-05-01 10:41:05		NO		IN FOCUS
175447940	https://volunteer.ala.org.au/validate/task/175447940	Valid		system	Tile_059-053-000_0-000.jpg		2021-04-30 19:54:45	2021-05-01 10:41:05		NO		IN FOCUS
175447940	https://volunteer.ala.org.au/validate/task/175447940	Valid		system	Tile_059-053-000_0-000.jpg		2021-05-01 08:21:36	2021-05-01 10:41:05		NO		IN FOCUS
175447941	https://volunteer.ala.org.au/validate/task/175447941	Valid		system	Tile_059-054-000_0-000.jpg		2021-05-01 10:41:15	2021-05-01 10:41:16		NO		IN FOCUS
175447941	https://volunteer.ala.org.au/validate/task/175447941	Valid		system	Tile_059-054-000_0-000.jpg			2021-05-01 10:41:16		NO		IN FOCUS
175447941	https://volunteer.ala.org.au/validate/task/175447941	Valid		system	Tile_059-054-000_0-000.jpg		2021-05-01 08:22:00	2021-05-01 10:41:16		NO		IN FOCUS
175447941	https://volunteer.ala.org.au/validate/task/175447941	Valid		system	Tile_059-054-000_0-000.jpg		2021-04-30 19:54:55	2021-05-01 10:41:16		NO		IN FOCUS
175447943	https://volunteer.ala.org.au/validate/task/175447943	Valid		system	Tile_059-056-000_0-000.jpg		2021-04-30 19:55:45	2021-05-01 10:41:48		NO		IN FOCUS
175447943	https://volunteer.ala.org.au/validate/task/175447943	Valid		system	Tile_059-056-000_0-000.jpg		2021-05-01 08:23:33	2021-05-01 10:41:48		NO		IN FOCUS
175447943	https://volunteer.ala.org.au/validate/task/175447943	Valid		system	Tile_059-056-000_0-000.jpg		2021-05-01 10:41:48	2021-05-01 10:41:48		NO		IN FOCUS
175447943	https://volunteer.ala.org.au/validate/task/175447943	Valid		system	Tile_059-056-000_0-000.jpg			2021-05-01 10:41:48		NO		IN FOCUS
175447944	https://volunteer.ala.org.au/validate/task/175447944	Valid		system	Tile_059-057-000_0-000.jpg			2021-05-01 10:42:00		NO		IN FOCUS
175447944	https://volunteer.ala.org.au/validate/task/175447944	Valid		system	Tile_059-057-000_0-000.jpg		2021-05-01 10:42:00	2021-05-01 10:42:00		NO		IN FOCUS
175447944	https://volunteer.ala.org.au/validate/task/175447944	Valid		system	Tile_059-057-000_0-000.jpg		2021-05-01 08:24:24	2021-05-01 10:42:00		NO		IN FOCUS
175447944	https://volunteer.ala.org.au/validate/task/175447944	Valid		system	Tile_059-057-000_0-000.jpg		2021-04-30 19:55:56	2021-05-01 10:42:00		NO		IN FOCUS
175447945	https://volunteer.ala.org.au/validate/task/175447945	Valid		system	Tile_059-058-000_0-000.jpg		2021-05-01 10:42:10	2021-05-01 10:42:10		NO		IN FOCUS
175447945	https://volunteer.ala.org.au/validate/task/175447945	Valid		system	Tile_059-058-000_0-000.jpg		2021-04-30 19:56:06	2021-05-01 10:42:10		NO		IN FOCUS
175447945	https://volunteer.ala.org.au/validate/task/175447945	Valid		system	Tile_059-058-000_0-000.jpg			2021-05-01 10:42:10		NO		IN FOCUS
175447945	https://volunteer.ala.org.au/validate/task/175447945	Valid		system	Tile_059-058-000_0-000.jpg		2021-05-01 08:29:57	2021-05-01 10:42:10		NO		IN FOCUS
175447946	https://volunteer.ala.org.au/validate/task/175447946	Valid		system	Tile_059-059-000_0-000.jpg		2021-05-01 08:30:23	2021-05-01 10:42:22		NO		IN FOCUS
175447946	https://volunteer.ala.org.au/validate/task/175447946	Valid		system	Tile_059-059-000_0-000.jpg		2021-04-30 19:56:17	2021-05-01 10:42:22		NO		IN FOCUS
175447946	https://volunteer.ala.org.au/validate/task/175447946	Valid		system	Tile_059-059-000_0-000.jpg		2021-05-01 10:42:22	2021-05-01 10:42:22		NO		IN FOCUS
175447946	https://volunteer.ala.org.au/validate/task/175447946	Valid		system	Tile_059-059-000_0-000.jpg			2021-05-01 10:42:22		NO		IN FOCUS
175447947	https://volunteer.ala.org.au/validate/task/175447947	Valid		system	Tile_059-060-000_0-000.jpg		2021-05-01 10:42:31	2021-05-01 10:42:33		NO		IN FOCUS
175447947	https://volunteer.ala.org.au/validate/task/175447947	Valid		system	Tile_059-060-000_0-000.jpg			2021-05-01 10:42:33		NO		IN FOCUS
175447947	https://volunteer.ala.org.au/validate/task/175447947	Valid		system	Tile_059-060-000_0-000.jpg		2021-05-01 08:30:39	2021-05-01 10:42:33		NO		IN FOCUS
175447947	https://volunteer.ala.org.au/validate/task/175447947	Valid		system	Tile_059-060-000_0-000.jpg		2021-04-30 19:56:26	2021-05-01 10:42:33		NO		IN FOCUS
175447948	https://volunteer.ala.org.au/validate/task/175447948	Valid		system	Tile_060-001-000_0-000.jpg			2021-05-01 10:42:42		NO		IN FOCUS
175447948	https://volunteer.ala.org.au/validate/task/175447948	Valid		system	Tile_060-001-000_0-000.jpg		2021-05-01 10:42:42	2021-05-01 10:42:42		NO		IN FOCUS
175447948	https://volunteer.ala.org.au/validate/task/175447948	Valid		system	Tile_060-001-000_0-000.jpg		2021-04-30 19:56:38	2021-05-01 10:42:42		NO		IN FOCUS
175447948	https://volunteer.ala.org.au/validate/task/175447948	Valid		system	Tile_060-001-000_0-000.jpg		2021-05-01 08:30:56	2021-05-01 10:42:42		NO		IN FOCUS
175447949	https://volunteer.ala.org.au/validate/task/175447949	Valid		system	Tile_060-002-000_0-000.jpg		2021-04-30 19:56:54	2021-05-01 10:42:52		NO		IN FOCUS
175447949	https://volunteer.ala.org.au/validate/task/175447949	Valid		system	Tile_060-002-000_0-000.jpg		2021-05-01 08:31:12	2021-05-01 10:42:52		NO		IN FOCUS
175447949	https://volunteer.ala.org.au/validate/task/175447949	Valid		system	Tile_060-002-000_0-000.jpg			2021-05-01 10:42:52		NO		IN FOCUS
175447949	https://volunteer.ala.org.au/validate/task/175447949	Valid		system	Tile_060-002-000_0-000.jpg		2021-05-01 10:42:52	2021-05-01 10:42:52		NO		IN FOCUS
175447950	https://volunteer.ala.org.au/validate/task/175447950	Valid		system	Tile_060-003-000_0-000.jpg		2021-05-01 10:43:01	2021-05-01 10:43:02		NO		IN FOCUS
175447950	https://volunteer.ala.org.au/validate/task/175447950	Valid		system	Tile_060-003-000_0-000.jpg		2021-04-30 19:57:04	2021-05-01 10:43:02		NO		IN FOCUS
175447950	https://volunteer.ala.org.au/validate/task/175447950	Valid		system	Tile_060-003-000_0-000.jpg		2021-05-01 08:31:30	2021-05-01 10:43:02		NO		IN FOCUS
175447950	https://volunteer.ala.org.au/validate/task/175447950	Valid		system	Tile_060-003-000_0-000.jpg			2021-05-01 10:43:02		NO		IN FOCUS
175447952	https://volunteer.ala.org.au/validate/task/175447952	Valid		system	Tile_060-005-000_0-000.jpg		2021-05-01 10:43:17	2021-05-01 10:43:17		NO		IN FOCUS
175447952	https://volunteer.ala.org.au/validate/task/175447952	Valid		system	Tile_060-005-000_0-000.jpg			2021-05-01 10:43:17		NO		IN FOCUS
175447952	https://volunteer.ala.org.au/validate/task/175447952	Valid		system	Tile_060-005-000_0-000.jpg		2021-05-01 08:32:25	2021-05-01 10:43:17		NO		IN FOCUS
175447952	https://volunteer.ala.org.au/validate/task/175447952	Valid		system	Tile_060-005-000_0-000.jpg		2021-04-30 19:57:38	2021-05-01 10:43:17		NO		IN FOCUS
175447953	https://volunteer.ala.org.au/validate/task/175447953	Valid		system	Tile_060-006-000_0-000.jpg		2021-05-01 08:32:52	2021-05-01 10:43:27		NO		IN FOCUS
175447953	https://volunteer.ala.org.au/validate/task/175447953	Valid		system	Tile_060-006-000_0-000.jpg		2021-05-01 10:43:27	2021-05-01 10:43:27		NO		IN FOCUS
175447953	https://volunteer.ala.org.au/validate/task/175447953	Valid		system	Tile_060-006-000_0-000.jpg		2021-04-30 19:57:48	2021-05-01 10:43:27		NO		IN FOCUS
175447953	https://volunteer.ala.org.au/validate/task/175447953	Valid		system	Tile_060-006-000_0-000.jpg			2021-05-01 10:43:27		NO		IN FOCUS
175447954	https://volunteer.ala.org.au/validate/task/175447954	Valid		system	Tile_060-007-000_0-000.jpg		2021-05-01 08:33:09	2021-05-01 10:43:36		NO		IN FOCUS
175447954	https://volunteer.ala.org.au/validate/task/175447954	Valid		system	Tile_060-007-000_0-000.jpg		2021-05-01 10:43:36	2021-05-01 10:43:36		NO		IN FOCUS
175447954	https://volunteer.ala.org.au/validate/task/175447954	Valid		system	Tile_060-007-000_0-000.jpg		2021-04-30 19:58:02	2021-05-01 10:43:36		NO		IN FOCUS
175447954	https://volunteer.ala.org.au/validate/task/175447954	Valid		system	Tile_060-007-000_0-000.jpg			2021-05-01 10:43:36		NO		IN FOCUS
175447955	https://volunteer.ala.org.au/validate/task/175447955	Valid		system	Tile_060-008-000_0-000.jpg		2021-05-01 08:33:26	2021-05-01 10:43:45		NO		IN FOCUS
175447955	https://volunteer.ala.org.au/validate/task/175447955	Valid		system	Tile_060-008-000_0-000.jpg			2021-05-01 10:43:45		NO		IN FOCUS
175447955	https://volunteer.ala.org.au/validate/task/175447955	Valid		system	Tile_060-008-000_0-000.jpg		2021-05-01 10:43:45	2021-05-01 10:43:45		NO		IN FOCUS
175447955	https://volunteer.ala.org.au/validate/task/175447955	Valid		system	Tile_060-008-000_0-000.jpg		2021-04-30 19:58:13	2021-05-01 10:43:45		NO		IN FOCUS
175447956	https://volunteer.ala.org.au/validate/task/175447956	Valid		system	Tile_060-009-000_0-000.jpg		2021-05-01 08:33:44	2021-05-01 10:43:55		NO		IN FOCUS
175447956	https://volunteer.ala.org.au/validate/task/175447956	Valid		system	Tile_060-009-000_0-000.jpg			2021-05-01 10:43:55		NO		IN FOCUS
175447956	https://volunteer.ala.org.au/validate/task/175447956	Valid		system	Tile_060-009-000_0-000.jpg		2021-05-01 10:43:55	2021-05-01 10:43:55		NO		IN FOCUS
175447956	https://volunteer.ala.org.au/validate/task/175447956	Valid		system	Tile_060-009-000_0-000.jpg		2021-04-30 19:58:29	2021-05-01 10:43:55		NO		IN FOCUS
175447957	https://volunteer.ala.org.au/validate/task/175447957	Valid		system	Tile_060-010-000_0-000.jpg		2021-05-01 10:44:04	2021-05-01 10:44:04		NO		IN FOCUS
175447957	https://volunteer.ala.org.au/validate/task/175447957	Valid		system	Tile_060-010-000_0-000.jpg		2021-04-30 19:58:39	2021-05-01 10:44:04		NO		IN FOCUS
175447957	https://volunteer.ala.org.au/validate/task/175447957	Valid		system	Tile_060-010-000_0-000.jpg		2021-05-01 08:34:00	2021-05-01 10:44:04		NO		IN FOCUS
175447957	https://volunteer.ala.org.au/validate/task/175447957	Valid		system	Tile_060-010-000_0-000.jpg			2021-05-01 10:44:04		NO		IN FOCUS
175447958	https://volunteer.ala.org.au/validate/task/175447958	Valid		system	Tile_060-011-000_0-000.jpg		2021-05-01 08:34:17	2021-05-01 10:44:14		NO		IN FOCUS
175447958	https://volunteer.ala.org.au/validate/task/175447958	Valid		system	Tile_060-011-000_0-000.jpg		2021-04-30 19:58:49	2021-05-01 10:44:14		NO		IN FOCUS
175447958	https://volunteer.ala.org.au/validate/task/175447958	Valid		system	Tile_060-011-000_0-000.jpg			2021-05-01 10:44:14		NO		IN FOCUS
175447958	https://volunteer.ala.org.au/validate/task/175447958	Valid		system	Tile_060-011-000_0-000.jpg		2021-05-01 10:44:13	2021-05-01 10:44:14		NO		IN FOCUS
175447959	https://volunteer.ala.org.au/validate/task/175447959	Valid		system	Tile_060-012-000_0-000.jpg		2021-05-01 10:44:23	2021-05-01 10:44:23		NO		IN FOCUS
175447959	https://volunteer.ala.org.au/validate/task/175447959	Valid		system	Tile_060-012-000_0-000.jpg			2021-05-01 10:44:23		NO		IN FOCUS
175447959	https://volunteer.ala.org.au/validate/task/175447959	Valid		system	Tile_060-012-000_0-000.jpg		2021-04-30 19:59:04	2021-05-01 10:44:23		NO		IN FOCUS
175447959	https://volunteer.ala.org.au/validate/task/175447959	Valid		system	Tile_060-012-000_0-000.jpg		2021-05-01 08:34:44	2021-05-01 10:44:23		NO		IN FOCUS
175447960	https://volunteer.ala.org.au/validate/task/175447960	Valid		system	Tile_060-013-000_0-000.jpg		2021-05-01 08:35:34	2021-05-01 10:44:35		NO		IN FOCUS
175447960	https://volunteer.ala.org.au/validate/task/175447960	Valid		system	Tile_060-013-000_0-000.jpg		2021-05-01 10:44:34	2021-05-01 10:44:35		NO		IN FOCUS
175447960	https://volunteer.ala.org.au/validate/task/175447960	Valid		system	Tile_060-013-000_0-000.jpg		2021-04-30 19:59:14	2021-05-01 10:44:35		NO		IN FOCUS
175447960	https://volunteer.ala.org.au/validate/task/175447960	Valid		system	Tile_060-013-000_0-000.jpg			2021-05-01 10:44:35		NO		IN FOCUS
175447961	https://volunteer.ala.org.au/validate/task/175447961	Valid		system	Tile_060-014-000_0-000.jpg			2021-05-01 10:44:45		NO		IN FOCUS
175447961	https://volunteer.ala.org.au/validate/task/175447961	Valid		system	Tile_060-014-000_0-000.jpg		2021-05-01 10:44:43	2021-05-01 10:44:45		NO		IN FOCUS
175447961	https://volunteer.ala.org.au/validate/task/175447961	Valid		system	Tile_060-014-000_0-000.jpg		2021-04-30 19:59:31	2021-05-01 10:44:45		NO		IN FOCUS
175447961	https://volunteer.ala.org.au/validate/task/175447961	Valid		system	Tile_060-014-000_0-000.jpg		2021-05-01 08:35:50	2021-05-01 10:44:45		NO		IN FOCUS
175447962	https://volunteer.ala.org.au/validate/task/175447962	Valid		system	Tile_060-015-000_0-000.jpg		2021-05-01 08:36:21	2021-05-01 10:44:55		NO		IN FOCUS
175447962	https://volunteer.ala.org.au/validate/task/175447962	Valid		system	Tile_060-015-000_0-000.jpg		2021-04-30 19:59:42	2021-05-01 10:44:55		NO		IN FOCUS
175447962	https://volunteer.ala.org.au/validate/task/175447962	Valid		system	Tile_060-015-000_0-000.jpg		2021-05-01 10:44:54	2021-05-01 10:44:55		NO		IN FOCUS
175447962	https://volunteer.ala.org.au/validate/task/175447962	Valid		system	Tile_060-015-000_0-000.jpg			2021-05-01 10:44:55		NO		IN FOCUS
175447963	https://volunteer.ala.org.au/validate/task/175447963	Valid		system	Tile_060-016-000_0-000.jpg		2021-05-01 10:45:04	2021-05-01 10:45:05		NO		IN FOCUS
175447963	https://volunteer.ala.org.au/validate/task/175447963	Valid		system	Tile_060-016-000_0-000.jpg		2021-04-30 20:00:02	2021-05-01 10:45:05		NO		IN FOCUS
175447963	https://volunteer.ala.org.au/validate/task/175447963	Valid		system	Tile_060-016-000_0-000.jpg			2021-05-01 10:45:05		NO		IN FOCUS
175447963	https://volunteer.ala.org.au/validate/task/175447963	Valid		system	Tile_060-016-000_0-000.jpg		2021-05-01 08:36:56	2021-05-01 10:45:05		NO		IN FOCUS
175447966	https://volunteer.ala.org.au/validate/task/175447966	Valid		system	Tile_060-019-000_0-000.jpg			2021-05-01 10:45:28		NO		IN FOCUS
175447966	https://volunteer.ala.org.au/validate/task/175447966	Valid		system	Tile_060-019-000_0-000.jpg		2021-05-01 10:45:28	2021-05-01 10:45:28		NO		IN FOCUS
175447966	https://volunteer.ala.org.au/validate/task/175447966	Valid		system	Tile_060-019-000_0-000.jpg		2021-04-30 20:00:36	2021-05-01 10:45:28		NO		IN FOCUS
175447966	https://volunteer.ala.org.au/validate/task/175447966	Valid		system	Tile_060-019-000_0-000.jpg		2021-05-01 08:38:21	2021-05-01 10:45:28		NO		IN FOCUS
175447967	https://volunteer.ala.org.au/validate/task/175447967	Valid		system	Tile_060-020-000_0-000.jpg		2021-05-01 08:38:48	2021-05-01 10:45:38		NO		IN FOCUS
175447967	https://volunteer.ala.org.au/validate/task/175447967	Valid		system	Tile_060-020-000_0-000.jpg			2021-05-01 10:45:38		NO		IN FOCUS
175447967	https://volunteer.ala.org.au/validate/task/175447967	Valid		system	Tile_060-020-000_0-000.jpg		2021-05-01 10:45:38	2021-05-01 10:45:38		NO		IN FOCUS
175447967	https://volunteer.ala.org.au/validate/task/175447967	Valid		system	Tile_060-020-000_0-000.jpg		2021-04-30 20:00:49	2021-05-01 10:45:38		NO		IN FOCUS
175447969	https://volunteer.ala.org.au/validate/task/175447969	Valid		system	Tile_060-022-000_0-000.jpg		2021-04-30 20:01:39	2021-05-01 10:45:53		NO		IN FOCUS
175447969	https://volunteer.ala.org.au/validate/task/175447969	Valid		system	Tile_060-022-000_0-000.jpg		2021-05-01 10:45:52	2021-05-01 10:45:53		NO		IN FOCUS
175447969	https://volunteer.ala.org.au/validate/task/175447969	Valid		system	Tile_060-022-000_0-000.jpg			2021-05-01 10:45:53		NO		IN FOCUS
175447969	https://volunteer.ala.org.au/validate/task/175447969	Valid		system	Tile_060-022-000_0-000.jpg		2021-05-01 08:39:52	2021-05-01 10:45:53		NO		IN FOCUS
175447970	https://volunteer.ala.org.au/validate/task/175447970	Valid		system	Tile_060-023-000_0-000.jpg		2021-05-01 08:40:20	2021-05-01 10:46:02		NO		IN FOCUS
175447970	https://volunteer.ala.org.au/validate/task/175447970	Valid		system	Tile_060-023-000_0-000.jpg		2021-04-30 20:01:52	2021-05-01 10:46:02		NO		IN FOCUS
175447970	https://volunteer.ala.org.au/validate/task/175447970	Valid		system	Tile_060-023-000_0-000.jpg		2021-05-01 10:46:02	2021-05-01 10:46:02		NO		IN FOCUS
175447970	https://volunteer.ala.org.au/validate/task/175447970	Valid		system	Tile_060-023-000_0-000.jpg			2021-05-01 10:46:02		NO		IN FOCUS
175447971	https://volunteer.ala.org.au/validate/task/175447971	Valid		system	Tile_060-024-000_0-000.jpg		2021-05-01 08:40:50	2021-05-01 10:46:12		NO		IN FOCUS
175447971	https://volunteer.ala.org.au/validate/task/175447971	Valid		system	Tile_060-024-000_0-000.jpg		2021-05-01 10:46:12	2021-05-01 10:46:12		NO		IN FOCUS
175447971	https://volunteer.ala.org.au/validate/task/175447971	Valid		system	Tile_060-024-000_0-000.jpg			2021-05-01 10:46:12		NO		IN FOCUS
175447971	https://volunteer.ala.org.au/validate/task/175447971	Valid		system	Tile_060-024-000_0-000.jpg		2021-04-30 20:02:04	2021-05-01 10:46:12		NO		IN FOCUS
175447972	https://volunteer.ala.org.au/validate/task/175447972	Valid		system	Tile_060-025-000_0-000.jpg		2021-05-01 08:41:42	2021-05-01 10:46:23		NO		IN FOCUS
175447972	https://volunteer.ala.org.au/validate/task/175447972	Valid		system	Tile_060-025-000_0-000.jpg		2021-04-30 20:02:16	2021-05-01 10:46:23		NO		IN FOCUS
175447972	https://volunteer.ala.org.au/validate/task/175447972	Valid		system	Tile_060-025-000_0-000.jpg		2021-05-01 10:46:23	2021-05-01 10:46:23		NO		IN FOCUS
175447972	https://volunteer.ala.org.au/validate/task/175447972	Valid		system	Tile_060-025-000_0-000.jpg			2021-05-01 10:46:23		NO		IN FOCUS
175447973	https://volunteer.ala.org.au/validate/task/175447973	Valid		system	Tile_060-026-000_0-000.jpg			2021-05-01 10:46:34		NO		IN FOCUS
175447973	https://volunteer.ala.org.au/validate/task/175447973	Valid		system	Tile_060-026-000_0-000.jpg		2021-05-01 10:46:34	2021-05-01 10:46:34		NO		IN FOCUS
175447973	https://volunteer.ala.org.au/validate/task/175447973	Valid		system	Tile_060-026-000_0-000.jpg		2021-05-01 08:42:08	2021-05-01 10:46:34		NO		IN FOCUS
175447973	https://volunteer.ala.org.au/validate/task/175447973	Valid		system	Tile_060-026-000_0-000.jpg		2021-04-30 20:02:29	2021-05-01 10:46:34		NO		IN FOCUS
175447974	https://volunteer.ala.org.au/validate/task/175447974	Valid		system	Tile_060-027-000_0-000.jpg		2021-05-01 10:47:00	2021-05-01 10:47:00		NO		IN FOCUS
175447974	https://volunteer.ala.org.au/validate/task/175447974	Valid		system	Tile_060-027-000_0-000.jpg			2021-05-01 10:47:00		NO		IN FOCUS
175447974	https://volunteer.ala.org.au/validate/task/175447974	Valid		system	Tile_060-027-000_0-000.jpg		2021-04-30 20:02:39	2021-05-01 10:47:00		NO		IN FOCUS
175447974	https://volunteer.ala.org.au/validate/task/175447974	Valid		system	Tile_060-027-000_0-000.jpg		2021-05-01 08:42:36	2021-05-01 10:47:00		NO		IN FOCUS
175447975	https://volunteer.ala.org.au/validate/task/175447975	Valid		system	Tile_060-028-000_0-000.jpg			2021-05-01 10:47:10		NO		IN FOCUS
175447975	https://volunteer.ala.org.au/validate/task/175447975	Valid		system	Tile_060-028-000_0-000.jpg		2021-05-01 08:43:02	2021-05-01 10:47:10		NO		IN FOCUS
175447975	https://volunteer.ala.org.au/validate/task/175447975	Valid		system	Tile_060-028-000_0-000.jpg		2021-05-01 10:47:10	2021-05-01 10:47:10		NO		IN FOCUS
175447975	https://volunteer.ala.org.au/validate/task/175447975	Valid		system	Tile_060-028-000_0-000.jpg		2021-04-30 20:03:12	2021-05-01 10:47:10		NO		IN FOCUS
175447977	https://volunteer.ala.org.au/validate/task/175447977	Valid		system	Tile_060-030-000_0-000.jpg			2021-05-01 10:47:27		NO		IN FOCUS
175447977	https://volunteer.ala.org.au/validate/task/175447977	Valid		system	Tile_060-030-000_0-000.jpg		2021-05-01 10:47:27	2021-05-01 10:47:27		NO		IN FOCUS
175447977	https://volunteer.ala.org.au/validate/task/175447977	Valid		system	Tile_060-030-000_0-000.jpg		2021-05-01 08:43:57	2021-05-01 10:47:27		NO		IN FOCUS
175447977	https://volunteer.ala.org.au/validate/task/175447977	Valid		system	Tile_060-030-000_0-000.jpg		2021-04-30 20:03:34	2021-05-01 10:47:27		NO		IN FOCUS
175447978	https://volunteer.ala.org.au/validate/task/175447978	Valid		system	Tile_060-031-000_0-000.jpg		2021-05-01 08:44:21	2021-05-01 10:47:36		NO		IN FOCUS
175447978	https://volunteer.ala.org.au/validate/task/175447978	Valid		system	Tile_060-031-000_0-000.jpg		2021-05-01 10:47:36	2021-05-01 10:47:36		NO		IN FOCUS
175447978	https://volunteer.ala.org.au/validate/task/175447978	Valid		system	Tile_060-031-000_0-000.jpg			2021-05-01 10:47:36		NO		IN FOCUS
175447978	https://volunteer.ala.org.au/validate/task/175447978	Valid		system	Tile_060-031-000_0-000.jpg		2021-04-30 20:03:45	2021-05-01 10:47:36		NO		IN FOCUS
175447980	https://volunteer.ala.org.au/validate/task/175447980	Valid		system	Tile_060-033-000_0-000.jpg		2021-05-01 10:47:51	2021-05-01 10:47:51		NO		IN FOCUS
175447980	https://volunteer.ala.org.au/validate/task/175447980	Valid		system	Tile_060-033-000_0-000.jpg			2021-05-01 10:47:51		NO		IN FOCUS
175447980	https://volunteer.ala.org.au/validate/task/175447980	Valid		system	Tile_060-033-000_0-000.jpg		2021-04-30 20:04:36	2021-05-01 10:47:51		NO		IN FOCUS
175447980	https://volunteer.ala.org.au/validate/task/175447980	Valid		system	Tile_060-033-000_0-000.jpg		2021-05-01 08:45:18	2021-05-01 10:47:51		NO		IN FOCUS
175447981	https://volunteer.ala.org.au/validate/task/175447981	Valid		system	Tile_060-034-000_0-000.jpg		2021-05-01 08:45:43	2021-05-01 10:48:01		NO		IN FOCUS
175447981	https://volunteer.ala.org.au/validate/task/175447981	Valid		system	Tile_060-034-000_0-000.jpg			2021-05-01 10:48:01		NO		IN FOCUS
175447981	https://volunteer.ala.org.au/validate/task/175447981	Valid		system	Tile_060-034-000_0-000.jpg		2021-05-01 10:48:00	2021-05-01 10:48:01		NO		IN FOCUS
175447981	https://volunteer.ala.org.au/validate/task/175447981	Valid		system	Tile_060-034-000_0-000.jpg		2021-04-30 20:04:53	2021-05-01 10:48:01		NO		IN FOCUS
175447982	https://volunteer.ala.org.au/validate/task/175447982	Valid		system	Tile_060-035-000_0-000.jpg		2021-05-01 08:46:07	2021-05-01 10:48:10		NO		IN FOCUS
175447982	https://volunteer.ala.org.au/validate/task/175447982	Valid		system	Tile_060-035-000_0-000.jpg			2021-05-01 10:48:10		NO		IN FOCUS
175447982	https://volunteer.ala.org.au/validate/task/175447982	Valid		system	Tile_060-035-000_0-000.jpg		2021-05-01 10:48:10	2021-05-01 10:48:10		NO		IN FOCUS
175447982	https://volunteer.ala.org.au/validate/task/175447982	Valid		system	Tile_060-035-000_0-000.jpg		2021-04-30 20:05:04	2021-05-01 10:48:10		NO		IN FOCUS
175447983	https://volunteer.ala.org.au/validate/task/175447983	Valid		system	Tile_060-036-000_0-000.jpg		2021-05-01 10:48:21	2021-05-01 10:48:22		NO		IN FOCUS
175447983	https://volunteer.ala.org.au/validate/task/175447983	Valid		system	Tile_060-036-000_0-000.jpg		2021-04-30 20:05:16	2021-05-01 10:48:22		NO		IN FOCUS
175447983	https://volunteer.ala.org.au/validate/task/175447983	Valid		system	Tile_060-036-000_0-000.jpg			2021-05-01 10:48:22		NO		IN FOCUS
175447983	https://volunteer.ala.org.au/validate/task/175447983	Valid		system	Tile_060-036-000_0-000.jpg		2021-05-01 08:46:31	2021-05-01 10:48:22		NO		IN FOCUS
175447984	https://volunteer.ala.org.au/validate/task/175447984	Valid		system	Tile_060-037-000_0-000.jpg			2021-05-01 10:48:32		NO		IN FOCUS
175447984	https://volunteer.ala.org.au/validate/task/175447984	Valid		system	Tile_060-037-000_0-000.jpg		2021-05-01 08:46:51	2021-05-01 10:48:32		NO		IN FOCUS
175447984	https://volunteer.ala.org.au/validate/task/175447984	Valid		system	Tile_060-037-000_0-000.jpg		2021-05-01 10:48:32	2021-05-01 10:48:32		NO		IN FOCUS
175447984	https://volunteer.ala.org.au/validate/task/175447984	Valid		system	Tile_060-037-000_0-000.jpg		2021-04-30 20:05:28	2021-05-01 10:48:32		NO		IN FOCUS
175447985	https://volunteer.ala.org.au/validate/task/175447985	Valid		system	Tile_060-038-000_0-000.jpg		2021-04-30 20:05:40	2021-05-01 10:48:43		NO		IN FOCUS
175447985	https://volunteer.ala.org.au/validate/task/175447985	Valid		system	Tile_060-038-000_0-000.jpg		2021-05-01 08:47:11	2021-05-01 10:48:43		NO		IN FOCUS
175447985	https://volunteer.ala.org.au/validate/task/175447985	Valid		system	Tile_060-038-000_0-000.jpg			2021-05-01 10:48:43		NO		IN FOCUS
175447985	https://volunteer.ala.org.au/validate/task/175447985	Valid		system	Tile_060-038-000_0-000.jpg		2021-05-01 10:48:43	2021-05-01 10:48:43		NO		IN FOCUS
175447986	https://volunteer.ala.org.au/validate/task/175447986	Valid		system	Tile_060-039-000_0-000.jpg		2021-05-01 10:48:52	2021-05-01 10:48:52		NO		IN FOCUS
175447986	https://volunteer.ala.org.au/validate/task/175447986	Valid		system	Tile_060-039-000_0-000.jpg			2021-05-01 10:48:52		NO		IN FOCUS
175447986	https://volunteer.ala.org.au/validate/task/175447986	Valid		system	Tile_060-039-000_0-000.jpg		2021-04-30 20:06:00	2021-05-01 10:48:52		NO		IN FOCUS
175447986	https://volunteer.ala.org.au/validate/task/175447986	Valid		system	Tile_060-039-000_0-000.jpg		2021-05-01 08:47:35	2021-05-01 10:48:52		NO		IN FOCUS
175447987	https://volunteer.ala.org.au/validate/task/175447987	Valid		system	Tile_060-040-000_0-000.jpg		2021-05-01 08:47:54	2021-05-01 10:49:04		NO		IN FOCUS
175447987	https://volunteer.ala.org.au/validate/task/175447987	Valid		system	Tile_060-040-000_0-000.jpg			2021-05-01 10:49:04		NO		IN FOCUS
175447987	https://volunteer.ala.org.au/validate/task/175447987	Valid		system	Tile_060-040-000_0-000.jpg		2021-05-01 10:49:04	2021-05-01 10:49:04		NO		IN FOCUS
175447987	https://volunteer.ala.org.au/validate/task/175447987	Valid		system	Tile_060-040-000_0-000.jpg		2021-04-30 20:06:20	2021-05-01 10:49:04		NO		IN FOCUS
175447989	https://volunteer.ala.org.au/validate/task/175447989	Valid		system	Tile_060-042-000_0-000.jpg		2021-05-01 10:49:21	2021-05-01 10:49:21		NO		IN FOCUS
175447989	https://volunteer.ala.org.au/validate/task/175447989	Valid		system	Tile_060-042-000_0-000.jpg			2021-05-01 10:49:21		NO		IN FOCUS
175447989	https://volunteer.ala.org.au/validate/task/175447989	Valid		system	Tile_060-042-000_0-000.jpg		2021-04-30 20:06:50	2021-05-01 10:49:21		NO		IN FOCUS
175447989	https://volunteer.ala.org.au/validate/task/175447989	Valid		system	Tile_060-042-000_0-000.jpg		2021-05-01 08:48:48	2021-05-01 10:49:21		NO		IN FOCUS
175447990	https://volunteer.ala.org.au/validate/task/175447990	Valid		system	Tile_060-043-000_0-000.jpg		2021-05-01 08:49:21	2021-05-01 10:49:32		NO		IN FOCUS
175447990	https://volunteer.ala.org.au/validate/task/175447990	Valid		system	Tile_060-043-000_0-000.jpg			2021-05-01 10:49:32		NO		IN FOCUS
175447990	https://volunteer.ala.org.au/validate/task/175447990	Valid		system	Tile_060-043-000_0-000.jpg		2021-05-01 10:49:31	2021-05-01 10:49:32		NO		IN FOCUS
175447990	https://volunteer.ala.org.au/validate/task/175447990	Valid		system	Tile_060-043-000_0-000.jpg		2021-04-30 20:07:02	2021-05-01 10:49:32		NO		IN FOCUS
175447991	https://volunteer.ala.org.au/validate/task/175447991	Valid		system	Tile_060-044-000_0-000.jpg		2021-04-30 20:07:29	2021-05-01 10:49:43		NO		IN FOCUS
175447991	https://volunteer.ala.org.au/validate/task/175447991	Valid		system	Tile_060-044-000_0-000.jpg		2021-05-01 08:53:30	2021-05-01 10:49:43		NO		IN FOCUS
175447991	https://volunteer.ala.org.au/validate/task/175447991	Valid		system	Tile_060-044-000_0-000.jpg			2021-05-01 10:49:43		NO		IN FOCUS
175447991	https://volunteer.ala.org.au/validate/task/175447991	Valid		system	Tile_060-044-000_0-000.jpg		2021-05-01 10:49:43	2021-05-01 10:49:43		NO		IN FOCUS
175447994	https://volunteer.ala.org.au/validate/task/175447994	Valid		system	Tile_060-047-000_0-000.jpg		2021-05-01 08:56:47	2021-05-01 10:50:09		NO		IN FOCUS
175447994	https://volunteer.ala.org.au/validate/task/175447994	Valid		system	Tile_060-047-000_0-000.jpg		2021-05-01 10:50:09	2021-05-01 10:50:09		NO		IN FOCUS
175447994	https://volunteer.ala.org.au/validate/task/175447994	Valid		system	Tile_060-047-000_0-000.jpg		2021-04-30 20:08:47	2021-05-01 10:50:09		NO		IN FOCUS
175447994	https://volunteer.ala.org.au/validate/task/175447994	Valid		system	Tile_060-047-000_0-000.jpg			2021-05-01 10:50:09		NO		IN FOCUS
175447995	https://volunteer.ala.org.au/validate/task/175447995	Valid		system	Tile_060-048-000_0-000.jpg		2021-05-01 10:50:24	2021-05-01 10:50:25		NO		IN FOCUS
175447995	https://volunteer.ala.org.au/validate/task/175447995	Valid		system	Tile_060-048-000_0-000.jpg		2021-05-01 08:57:12	2021-05-01 10:50:25		NO		IN FOCUS
175447995	https://volunteer.ala.org.au/validate/task/175447995	Valid		system	Tile_060-048-000_0-000.jpg		2021-04-30 20:09:07	2021-05-01 10:50:25		NO		IN FOCUS
175447995	https://volunteer.ala.org.au/validate/task/175447995	Valid		system	Tile_060-048-000_0-000.jpg			2021-05-01 10:50:25		NO		IN FOCUS
175447996	https://volunteer.ala.org.au/validate/task/175447996	Valid		system	Tile_060-049-000_0-000.jpg		2021-05-01 09:01:46	2021-05-01 10:50:37		NO		IN FOCUS
175447996	https://volunteer.ala.org.au/validate/task/175447996	Valid		system	Tile_060-049-000_0-000.jpg		2021-05-01 10:50:35	2021-05-01 10:50:37		NO		IN FOCUS
175447996	https://volunteer.ala.org.au/validate/task/175447996	Valid		system	Tile_060-049-000_0-000.jpg		2021-04-30 20:09:22	2021-05-01 10:50:37		NO		IN FOCUS
175447996	https://volunteer.ala.org.au/validate/task/175447996	Valid		system	Tile_060-049-000_0-000.jpg			2021-05-01 10:50:37		NO		IN FOCUS
175447997	https://volunteer.ala.org.au/validate/task/175447997	Valid		system	Tile_060-050-000_0-000.jpg			2021-05-01 10:50:47		NO		IN FOCUS
175447997	https://volunteer.ala.org.au/validate/task/175447997	Valid		system	Tile_060-050-000_0-000.jpg		2021-05-01 10:00:58	2021-05-01 10:50:47		NO		IN FOCUS
175447997	https://volunteer.ala.org.au/validate/task/175447997	Valid		system	Tile_060-050-000_0-000.jpg		2021-04-30 20:09:38	2021-05-01 10:50:47		NO		IN FOCUS
175447997	https://volunteer.ala.org.au/validate/task/175447997	Valid		system	Tile_060-050-000_0-000.jpg		2021-05-01 10:50:47	2021-05-01 10:50:47		NO		IN FOCUS
175447998	https://volunteer.ala.org.au/validate/task/175447998	Valid		system	Tile_060-051-000_0-000.jpg		2021-05-01 10:01:38	2021-05-01 10:50:59		NO		IN FOCUS
175447998	https://volunteer.ala.org.au/validate/task/175447998	Valid		system	Tile_060-051-000_0-000.jpg			2021-05-01 10:50:59		NO		IN FOCUS
175447998	https://volunteer.ala.org.au/validate/task/175447998	Valid		system	Tile_060-051-000_0-000.jpg		2021-04-30 20:09:49	2021-05-01 10:50:59		NO		IN FOCUS
175447998	https://volunteer.ala.org.au/validate/task/175447998	Valid		system	Tile_060-051-000_0-000.jpg		2021-05-01 10:50:57	2021-05-01 10:50:59		NO		IN FOCUS
175447999	https://volunteer.ala.org.au/validate/task/175447999	Valid		system	Tile_060-052-000_0-000.jpg			2021-05-01 10:51:08		NO		IN FOCUS
175447999	https://volunteer.ala.org.au/validate/task/175447999	Valid		system	Tile_060-052-000_0-000.jpg		2021-04-30 20:10:01	2021-05-01 10:51:08		NO		IN FOCUS
175447999	https://volunteer.ala.org.au/validate/task/175447999	Valid		system	Tile_060-052-000_0-000.jpg		2021-05-01 10:51:07	2021-05-01 10:51:08		NO		IN FOCUS
175447999	https://volunteer.ala.org.au/validate/task/175447999	Valid		system	Tile_060-052-000_0-000.jpg		2021-05-01 10:05:32	2021-05-01 10:51:08		NO		IN FOCUS
175448000	https://volunteer.ala.org.au/validate/task/175448000	Valid		system	Tile_060-053-000_0-000.jpg		2021-05-01 10:06:44	2021-05-01 10:51:17		NO		IN FOCUS
175448000	https://volunteer.ala.org.au/validate/task/175448000	Valid		system	Tile_060-053-000_0-000.jpg			2021-05-01 10:51:17		NO		IN FOCUS
175448000	https://volunteer.ala.org.au/validate/task/175448000	Valid		system	Tile_060-053-000_0-000.jpg		2021-05-01 10:51:17	2021-05-01 10:51:17		NO		IN FOCUS
175448000	https://volunteer.ala.org.au/validate/task/175448000	Valid		system	Tile_060-053-000_0-000.jpg		2021-04-30 20:10:20	2021-05-01 10:51:17		NO		IN FOCUS
175448001	https://volunteer.ala.org.au/validate/task/175448001	Valid		system	Tile_060-054-000_0-000.jpg		2021-05-01 10:07:21	2021-05-01 10:51:26		NO		IN FOCUS
175448001	https://volunteer.ala.org.au/validate/task/175448001	Valid		system	Tile_060-054-000_0-000.jpg		2021-04-30 20:10:30	2021-05-01 10:51:26		NO		IN FOCUS
175448001	https://volunteer.ala.org.au/validate/task/175448001	Valid		system	Tile_060-054-000_0-000.jpg			2021-05-01 10:51:26		NO		IN FOCUS
175448001	https://volunteer.ala.org.au/validate/task/175448001	Valid		system	Tile_060-054-000_0-000.jpg		2021-05-01 10:51:26	2021-05-01 10:51:26		NO		IN FOCUS
175448002	https://volunteer.ala.org.au/validate/task/175448002	Valid		system	Tile_060-055-000_0-000.jpg		2021-05-01 10:51:35	2021-05-01 10:51:35		NO		IN FOCUS
175448002	https://volunteer.ala.org.au/validate/task/175448002	Valid		system	Tile_060-055-000_0-000.jpg			2021-05-01 10:51:35		NO		IN FOCUS
175448002	https://volunteer.ala.org.au/validate/task/175448002	Valid		system	Tile_060-055-000_0-000.jpg		2021-04-30 20:10:41	2021-05-01 10:51:35		NO		IN FOCUS
175448002	https://volunteer.ala.org.au/validate/task/175448002	Valid		system	Tile_060-055-000_0-000.jpg		2021-05-01 10:08:01	2021-05-01 10:51:35		NO		IN FOCUS
175448003	https://volunteer.ala.org.au/validate/task/175448003	Valid		system	Tile_060-056-000_0-000.jpg		2021-05-01 10:08:28	2021-05-01 10:51:45		NO		IN FOCUS
175448003	https://volunteer.ala.org.au/validate/task/175448003	Valid		system	Tile_060-056-000_0-000.jpg		2021-05-01 10:51:45	2021-05-01 10:51:45		NO		IN FOCUS
175448003	https://volunteer.ala.org.au/validate/task/175448003	Valid		system	Tile_060-056-000_0-000.jpg		2021-04-30 20:10:51	2021-05-01 10:51:45		NO		IN FOCUS
175448003	https://volunteer.ala.org.au/validate/task/175448003	Valid		system	Tile_060-056-000_0-000.jpg			2021-05-01 10:51:45		NO		IN FOCUS
175448005	https://volunteer.ala.org.au/validate/task/175448005	Valid		system	Tile_060-058-000_0-000.jpg		2021-04-30 20:11:39	2021-05-01 10:52:03		NO		IN FOCUS
175448005	https://volunteer.ala.org.au/validate/task/175448005	Valid		system	Tile_060-058-000_0-000.jpg		2021-05-01 10:52:02	2021-05-01 10:52:03		NO		IN FOCUS
175448005	https://volunteer.ala.org.au/validate/task/175448005	Valid		system	Tile_060-058-000_0-000.jpg			2021-05-01 10:52:03		NO		IN FOCUS
175448005	https://volunteer.ala.org.au/validate/task/175448005	Valid		system	Tile_060-058-000_0-000.jpg		2021-05-01 10:09:49	2021-05-01 10:52:03		NO		IN FOCUS
175448006	https://volunteer.ala.org.au/validate/task/175448006	Valid		system	Tile_060-059-000_0-000.jpg			2021-05-01 10:52:12		NO		IN FOCUS
175448006	https://volunteer.ala.org.au/validate/task/175448006	Valid		system	Tile_060-059-000_0-000.jpg		2021-04-30 20:11:53	2021-05-01 10:52:12		NO		IN FOCUS
175448006	https://volunteer.ala.org.au/validate/task/175448006	Valid		system	Tile_060-059-000_0-000.jpg		2021-05-01 10:52:12	2021-05-01 10:52:12		NO		IN FOCUS
175448006	https://volunteer.ala.org.au/validate/task/175448006	Valid		system	Tile_060-059-000_0-000.jpg		2021-05-01 10:19:07	2021-05-01 10:52:12		NO		IN FOCUS
175448007	https://volunteer.ala.org.au/validate/task/175448007	Valid		system	Tile_060-060-000_0-000.jpg		2021-05-01 10:10:15	2021-05-01 10:52:22		NO		IN FOCUS
175448007	https://volunteer.ala.org.au/validate/task/175448007	Valid		system	Tile_060-060-000_0-000.jpg			2021-05-01 10:52:22		NO		IN FOCUS
175448007	https://volunteer.ala.org.au/validate/task/175448007	Valid		system	Tile_060-060-000_0-000.jpg		2021-05-01 10:52:22	2021-05-01 10:52:22		NO		IN FOCUS
175448007	https://volunteer.ala.org.au/validate/task/175448007	Valid		system	Tile_060-060-000_0-000.jpg		2021-04-30 20:12:04	2021-05-01 10:52:22		NO		IN FOCUS
175446553	https://volunteer.ala.org.au/validate/task/175446553	Valid		system	Tile_051-021-000_0-000.jpg		2021-04-29 17:35:31	2021-05-01 10:52:51	1	YES	EDGE	IN FOCUS		Unknown
175446553	https://volunteer.ala.org.au/validate/task/175446553	Valid		system	Tile_051-021-000_0-000.jpg		2021-05-01 10:14:55	2021-05-01 10:52:51		NO		IN FOCUS
175446553	https://volunteer.ala.org.au/validate/task/175446553	Valid		system	Tile_051-021-000_0-000.jpg			2021-05-01 10:52:51		NO		IN FOCUS
175446553	https://volunteer.ala.org.au/validate/task/175446553	Valid		system	Tile_051-021-000_0-000.jpg		2021-05-01 10:52:51	2021-05-01 10:52:51		NO		IN FOCUS
175446553	https://volunteer.ala.org.au/validate/task/175446553	Valid		system	Tile_051-021-000_0-000.jpg		2021-04-30 20:23:34	2021-05-01 10:52:51		NO		IN FOCUS
175447251	https://volunteer.ala.org.au/validate/task/175447251	Valid		system	Tile_056-049-000_0-000.jpg		2021-04-30 18:44:44	2021-05-01 12:15:23		NO		IN FOCUS
175447251	https://volunteer.ala.org.au/validate/task/175447251	Valid		system	Tile_056-049-000_0-000.jpg			2021-05-01 12:15:23		NO		IN FOCUS
175447251	https://volunteer.ala.org.au/validate/task/175447251	Valid		system	Tile_056-049-000_0-000.jpg		2021-05-01 12:15:23	2021-05-01 12:15:23		NO		IN FOCUS
175447251	https://volunteer.ala.org.au/validate/task/175447251	Valid		system	Tile_056-049-000_0-000.jpg		2021-04-30 15:43:45	2021-05-01 12:15:23		NO		IN FOCUS
175447254	https://volunteer.ala.org.au/validate/task/175447254	Valid		system	Tile_056-052-000_0-000.jpg		2021-04-30 18:45:33	2021-05-01 12:15:37		NO		IN FOCUS
[truncated: 456 more rows]
