# Supplementary material for: Inferring the age and environmental characteristics of fossil sites using citizen science
Source: PLoS One. 2023 Apr 17;18(4):e0284388. doi: 10.1371/journal.pone.0284388 (PMC10109468; doi:10.1371/journal.pone.0284388)
Supplement: S1 Data — (ZIP) [file pone.0284388.s004.zip › S1_Data Expedition data-all-raw/Exp12-Raw Project-169802686-DwC.xlsx]

## Sheet: All transcribed
taskID	taskURL	validationStatus		validatorID	externalIdentifier		dateTranscribed	dateValidated	individualCount	occurrenceID	occurrenceRemarks	occurrenceStatus		vernacularName
169845575	https://volunteer.ala.org.au/validate/task/169845575	Valid		system	Tile_051-002-000_0-000.jpg		2021-04-15 19:55:31	2021-04-15 20:14:54		NO		IN FOCUS
169845575	https://volunteer.ala.org.au/validate/task/169845575	Valid		system	Tile_051-002-000_0-000.jpg		2021-04-15 20:14:54	2021-04-15 20:14:54		NO		IN FOCUS
169845575	https://volunteer.ala.org.au/validate/task/169845575	Valid		system	Tile_051-002-000_0-000.jpg			2021-04-15 20:14:54		NO		IN FOCUS
169845575	https://volunteer.ala.org.au/validate/task/169845575	Valid		system	Tile_051-002-000_0-000.jpg		2021-04-15 20:08:35	2021-04-15 20:14:54		NO		IN FOCUS
169845578	https://volunteer.ala.org.au/validate/task/169845578	Valid		system	Tile_051-005-000_0-000.jpg		2021-04-15 20:09:34	2021-04-15 20:15:56		NO		IN FOCUS
169845578	https://volunteer.ala.org.au/validate/task/169845578	Valid		system	Tile_051-005-000_0-000.jpg		2021-04-15 19:57:08	2021-04-15 20:15:56		NO		IN FOCUS
169845578	https://volunteer.ala.org.au/validate/task/169845578	Valid		system	Tile_051-005-000_0-000.jpg			2021-04-15 20:15:56		NO		IN FOCUS
169845578	https://volunteer.ala.org.au/validate/task/169845578	Valid		system	Tile_051-005-000_0-000.jpg		2021-04-15 20:15:55	2021-04-15 20:15:56		NO		IN FOCUS
169845574	https://volunteer.ala.org.au/validate/task/169845574	Valid		system	Tile_051-001-000_0-000.jpg		2021-04-16 06:39:10	2021-04-16 06:39:10		NO		IN FOCUS
169845574	https://volunteer.ala.org.au/validate/task/169845574	Valid		system	Tile_051-001-000_0-000.jpg			2021-04-16 06:39:10		NO		IN FOCUS
169845574	https://volunteer.ala.org.au/validate/task/169845574	Valid		system	Tile_051-001-000_0-000.jpg		2021-04-15 20:14:37	2021-04-16 06:39:10		NO		IN FOCUS
169845574	https://volunteer.ala.org.au/validate/task/169845574	Valid		system	Tile_051-001-000_0-000.jpg		2021-04-15 20:08:17	2021-04-16 06:39:10		NO		IN FOCUS
169845577	https://volunteer.ala.org.au/validate/task/169845577	Valid		system	Tile_051-004-000_0-000.jpg		2021-04-15 19:56:43	2021-04-16 06:39:35	1	YES	EDGE	IN FOCUS		Unknown
169845577	https://volunteer.ala.org.au/validate/task/169845577	Valid		system	Tile_051-004-000_0-000.jpg		2021-04-15 20:15:36	2021-04-16 06:39:35		NO		IN FOCUS
169845577	https://volunteer.ala.org.au/validate/task/169845577	Valid		system	Tile_051-004-000_0-000.jpg			2021-04-16 06:39:35		NO		IN FOCUS
169845577	https://volunteer.ala.org.au/validate/task/169845577	Valid		system	Tile_051-004-000_0-000.jpg		2021-04-15 20:09:16	2021-04-16 06:39:35		NO		IN FOCUS
169845577	https://volunteer.ala.org.au/validate/task/169845577	Valid		system	Tile_051-004-000_0-000.jpg		2021-04-16 06:39:34	2021-04-16 06:39:35		NO		IN FOCUS
169845581	https://volunteer.ala.org.au/validate/task/169845581	Valid		system	Tile_051-008-000_0-000.jpg		2021-04-15 20:00:22	2021-04-16 06:40:36		NO		IN FOCUS
169845581	https://volunteer.ala.org.au/validate/task/169845581	Valid		system	Tile_051-008-000_0-000.jpg		2021-04-16 06:40:36	2021-04-16 06:40:36		NO		IN FOCUS
169845581	https://volunteer.ala.org.au/validate/task/169845581	Valid		system	Tile_051-008-000_0-000.jpg			2021-04-16 06:40:36		NO		IN FOCUS
169845581	https://volunteer.ala.org.au/validate/task/169845581	Valid		system	Tile_051-008-000_0-000.jpg		2021-04-15 20:14:07	2021-04-16 06:40:36		NO		IN FOCUS
169845584	https://volunteer.ala.org.au/validate/task/169845584	Valid		system	Tile_051-011-000_0-000.jpg		2021-04-15 20:15:30	2021-04-16 06:41:15		NO		IN FOCUS
169845584	https://volunteer.ala.org.au/validate/task/169845584	Valid		system	Tile_051-011-000_0-000.jpg		2021-04-16 06:41:15	2021-04-16 06:41:15		NO		IN FOCUS
169845584	https://volunteer.ala.org.au/validate/task/169845584	Valid		system	Tile_051-011-000_0-000.jpg			2021-04-16 06:41:15		NO		IN FOCUS
169845584	https://volunteer.ala.org.au/validate/task/169845584	Valid		system	Tile_051-011-000_0-000.jpg		2021-04-15 20:02:01	2021-04-16 06:41:15		NO		IN FOCUS
169845585	https://volunteer.ala.org.au/validate/task/169845585	Valid		system	Tile_051-012-000_0-000.jpg		2021-04-15 20:02:36	2021-04-16 08:35:40	1	YES	Both MIDDLE and EDGE	IN FOCUS		Nothofagus pollen
169845585	https://volunteer.ala.org.au/validate/task/169845585	Valid		system	Tile_051-012-000_0-000.jpg			2021-04-16 08:35:40		NO		IN FOCUS
169845585	https://volunteer.ala.org.au/validate/task/169845585	Valid		system	Tile_051-012-000_0-000.jpg		2021-04-16 08:35:40	2021-04-16 08:35:40		NO		IN FOCUS
169845585	https://volunteer.ala.org.au/validate/task/169845585	Valid		system	Tile_051-012-000_0-000.jpg		2021-04-15 20:15:47	2021-04-16 08:35:40		NO		IN FOCUS
169845585	https://volunteer.ala.org.au/validate/task/169845585	Valid		system	Tile_051-012-000_0-000.jpg		2021-04-16 06:41:25	2021-04-16 08:35:40		NO		IN FOCUS
169845586	https://volunteer.ala.org.au/validate/task/169845586	Valid		system	Tile_051-013-000_0-000.jpg		2021-04-16 06:41:37	2021-04-16 08:46:49		NO		IN FOCUS
169845586	https://volunteer.ala.org.au/validate/task/169845586	Valid		system	Tile_051-013-000_0-000.jpg		2021-04-16 08:46:49	2021-04-16 08:46:49		NO		IN FOCUS
169845586	https://volunteer.ala.org.au/validate/task/169845586	Valid		system	Tile_051-013-000_0-000.jpg			2021-04-16 08:46:49		NO		IN FOCUS
169845586	https://volunteer.ala.org.au/validate/task/169845586	Valid		system	Tile_051-013-000_0-000.jpg		2021-04-15 20:16:08	2021-04-16 08:46:49		NO		IN FOCUS
169845587	https://volunteer.ala.org.au/validate/task/169845587	Valid		system	Tile_051-014-000_0-000.jpg		2021-04-15 20:16:26	2021-04-16 09:34:42		NO		IN FOCUS
169845587	https://volunteer.ala.org.au/validate/task/169845587	Valid		system	Tile_051-014-000_0-000.jpg			2021-04-16 09:34:42		NO		IN FOCUS
169845587	https://volunteer.ala.org.au/validate/task/169845587	Valid		system	Tile_051-014-000_0-000.jpg		2021-04-16 09:34:42	2021-04-16 09:34:42		NO		IN FOCUS
169845587	https://volunteer.ala.org.au/validate/task/169845587	Valid		system	Tile_051-014-000_0-000.jpg		2021-04-16 06:41:49	2021-04-16 09:34:42		NO		IN FOCUS
169845588	https://volunteer.ala.org.au/validate/task/169845588	Valid		system	Tile_051-015-000_0-000.jpg			2021-04-16 09:34:54		NO		IN FOCUS
169845588	https://volunteer.ala.org.au/validate/task/169845588	Valid		system	Tile_051-015-000_0-000.jpg		2021-04-15 20:16:49	2021-04-16 09:34:54		NO		IN FOCUS
169845588	https://volunteer.ala.org.au/validate/task/169845588	Valid		system	Tile_051-015-000_0-000.jpg		2021-04-16 06:42:01	2021-04-16 09:34:54		NO		IN FOCUS
169845588	https://volunteer.ala.org.au/validate/task/169845588	Valid		system	Tile_051-015-000_0-000.jpg		2021-04-16 09:34:54	2021-04-16 09:34:54		NO		IN FOCUS
169845589	https://volunteer.ala.org.au/validate/task/169845589	Valid		system	Tile_051-016-000_0-000.jpg		2021-04-16 09:35:13	2021-04-16 09:35:14		NO		IN FOCUS
169845589	https://volunteer.ala.org.au/validate/task/169845589	Valid		system	Tile_051-016-000_0-000.jpg		2021-04-16 06:42:17	2021-04-16 09:35:14		NO		IN FOCUS
169845589	https://volunteer.ala.org.au/validate/task/169845589	Valid		system	Tile_051-016-000_0-000.jpg		2021-04-15 20:17:12	2021-04-16 09:35:14		NO		IN FOCUS
169845589	https://volunteer.ala.org.au/validate/task/169845589	Valid		system	Tile_051-016-000_0-000.jpg			2021-04-16 09:35:14		NO		IN FOCUS
169845590	https://volunteer.ala.org.au/validate/task/169845590	Valid		system	Tile_051-017-000_0-000.jpg			2021-04-16 09:35:25		NO		IN FOCUS
169845590	https://volunteer.ala.org.au/validate/task/169845590	Valid		system	Tile_051-017-000_0-000.jpg		2021-04-16 09:35:24	2021-04-16 09:35:25		NO		IN FOCUS
169845590	https://volunteer.ala.org.au/validate/task/169845590	Valid		system	Tile_051-017-000_0-000.jpg		2021-04-15 20:17:33	2021-04-16 09:35:25		NO		IN FOCUS
169845590	https://volunteer.ala.org.au/validate/task/169845590	Valid		system	Tile_051-017-000_0-000.jpg		2021-04-16 06:42:29	2021-04-16 09:35:25		NO		IN FOCUS
169845591	https://volunteer.ala.org.au/validate/task/169845591	Valid		system	Tile_051-018-000_0-000.jpg		2021-04-16 09:35:36	2021-04-16 09:35:37		NO		IN FOCUS
169845591	https://volunteer.ala.org.au/validate/task/169845591	Valid		system	Tile_051-018-000_0-000.jpg		2021-04-15 20:17:53	2021-04-16 09:35:37		NO		IN FOCUS
169845591	https://volunteer.ala.org.au/validate/task/169845591	Valid		system	Tile_051-018-000_0-000.jpg			2021-04-16 09:35:37		NO		IN FOCUS
169845591	https://volunteer.ala.org.au/validate/task/169845591	Valid		system	Tile_051-018-000_0-000.jpg		2021-04-16 06:42:42	2021-04-16 09:35:37		NO		IN FOCUS
169845593	https://volunteer.ala.org.au/validate/task/169845593	Valid		system	Tile_051-020-000_0-000.jpg		2021-04-16 09:36:02	2021-04-16 09:36:02		NO		IN FOCUS
169845593	https://volunteer.ala.org.au/validate/task/169845593	Valid		system	Tile_051-020-000_0-000.jpg		2021-04-16 06:43:11	2021-04-16 09:36:02		NO		IN FOCUS
169845593	https://volunteer.ala.org.au/validate/task/169845593	Valid		system	Tile_051-020-000_0-000.jpg		2021-04-15 20:19:17	2021-04-16 09:36:02		NO		IN FOCUS
169845593	https://volunteer.ala.org.au/validate/task/169845593	Valid		system	Tile_051-020-000_0-000.jpg			2021-04-16 09:36:02		NO		IN FOCUS
169845594	https://volunteer.ala.org.au/validate/task/169845594	Valid		system	Tile_051-021-000_0-000.jpg		2021-04-16 09:36:13	2021-04-16 09:36:14		NO		IN FOCUS
169845594	https://volunteer.ala.org.au/validate/task/169845594	Valid		system	Tile_051-021-000_0-000.jpg			2021-04-16 09:36:14		NO		IN FOCUS
169845594	https://volunteer.ala.org.au/validate/task/169845594	Valid		system	Tile_051-021-000_0-000.jpg		2021-04-16 06:43:23	2021-04-16 09:36:14		NO		IN FOCUS
169845594	https://volunteer.ala.org.au/validate/task/169845594	Valid		system	Tile_051-021-000_0-000.jpg		2021-04-15 20:19:37	2021-04-16 09:36:14		NO		IN FOCUS
169845595	https://volunteer.ala.org.au/validate/task/169845595	Valid		system	Tile_051-022-000_0-000.jpg			2021-04-16 09:36:25		NO		IN FOCUS
169845595	https://volunteer.ala.org.au/validate/task/169845595	Valid		system	Tile_051-022-000_0-000.jpg		2021-04-16 06:43:34	2021-04-16 09:36:25		NO		IN FOCUS
169845595	https://volunteer.ala.org.au/validate/task/169845595	Valid		system	Tile_051-022-000_0-000.jpg		2021-04-15 20:19:57	2021-04-16 09:36:25		NO		IN FOCUS
169845595	https://volunteer.ala.org.au/validate/task/169845595	Valid		system	Tile_051-022-000_0-000.jpg		2021-04-16 09:36:25	2021-04-16 09:36:25		NO		IN FOCUS
169845596	https://volunteer.ala.org.au/validate/task/169845596	Valid		system	Tile_051-023-000_0-000.jpg		2021-04-16 06:43:48	2021-04-16 09:36:36		NO		IN FOCUS
169845596	https://volunteer.ala.org.au/validate/task/169845596	Valid		system	Tile_051-023-000_0-000.jpg		2021-04-16 09:36:36	2021-04-16 09:36:36		NO		IN FOCUS
169845596	https://volunteer.ala.org.au/validate/task/169845596	Valid		system	Tile_051-023-000_0-000.jpg			2021-04-16 09:36:36		NO		IN FOCUS
169845596	https://volunteer.ala.org.au/validate/task/169845596	Valid		system	Tile_051-023-000_0-000.jpg		2021-04-15 20:20:16	2021-04-16 09:36:36		NO		IN FOCUS
169845597	https://volunteer.ala.org.au/validate/task/169845597	Valid		system	Tile_051-024-000_0-000.jpg		2021-04-16 09:37:01	2021-04-16 09:37:02		NO		IN FOCUS
169845597	https://volunteer.ala.org.au/validate/task/169845597	Valid		system	Tile_051-024-000_0-000.jpg			2021-04-16 09:37:02		NO		IN FOCUS
169845597	https://volunteer.ala.org.au/validate/task/169845597	Valid		system	Tile_051-024-000_0-000.jpg		2021-04-16 06:44:05	2021-04-16 09:37:02		NO		IN FOCUS
169845597	https://volunteer.ala.org.au/validate/task/169845597	Valid		system	Tile_051-024-000_0-000.jpg		2021-04-15 20:20:43	2021-04-16 09:37:02		NO		IN FOCUS
169845592	https://volunteer.ala.org.au/validate/task/169845592	Valid		system	Tile_051-019-000_0-000.jpg		2021-04-16 06:42:56	2021-04-16 11:21:00		NO		IN FOCUS
169845592	https://volunteer.ala.org.au/validate/task/169845592	Valid		system	Tile_051-019-000_0-000.jpg		2021-04-16 09:35:47	2021-04-16 11:21:00		NO		IN FOCUS
169845592	https://volunteer.ala.org.au/validate/task/169845592	Valid		system	Tile_051-019-000_0-000.jpg		2021-04-16 11:21:00	2021-04-16 11:21:00		NO		IN FOCUS
169845592	https://volunteer.ala.org.au/validate/task/169845592	Valid		system	Tile_051-019-000_0-000.jpg			2021-04-16 11:21:00		NO		IN FOCUS
169845598	https://volunteer.ala.org.au/validate/task/169845598	Valid		system	Tile_051-025-000_0-000.jpg		2021-04-16 11:21:13	2021-04-16 11:21:13		NO		IN FOCUS
169845598	https://volunteer.ala.org.au/validate/task/169845598	Valid		system	Tile_051-025-000_0-000.jpg		2021-04-16 09:37:13	2021-04-16 11:21:13		NO		IN FOCUS
169845598	https://volunteer.ala.org.au/validate/task/169845598	Valid		system	Tile_051-025-000_0-000.jpg			2021-04-16 11:21:13		NO		IN FOCUS
169845598	https://volunteer.ala.org.au/validate/task/169845598	Valid		system	Tile_051-025-000_0-000.jpg		2021-04-16 06:44:17	2021-04-16 11:21:13		NO		IN FOCUS
169845599	https://volunteer.ala.org.au/validate/task/169845599	Valid		system	Tile_051-026-000_0-000.jpg			2021-04-16 11:21:24		NO		IN FOCUS
169845599	https://volunteer.ala.org.au/validate/task/169845599	Valid		system	Tile_051-026-000_0-000.jpg		2021-04-16 06:44:33	2021-04-16 11:21:24		NO		IN FOCUS
169845599	https://volunteer.ala.org.au/validate/task/169845599	Valid		system	Tile_051-026-000_0-000.jpg		2021-04-16 11:21:22	2021-04-16 11:21:24		NO		IN FOCUS
169845599	https://volunteer.ala.org.au/validate/task/169845599	Valid		system	Tile_051-026-000_0-000.jpg		2021-04-16 09:37:33	2021-04-16 11:21:24		NO		IN FOCUS
169845600	https://volunteer.ala.org.au/validate/task/169845600	Valid		system	Tile_051-027-000_0-000.jpg		2021-04-16 09:37:46	2021-04-16 11:21:32		NO		IN FOCUS
169845600	https://volunteer.ala.org.au/validate/task/169845600	Valid		system	Tile_051-027-000_0-000.jpg		2021-04-16 06:44:46	2021-04-16 11:21:32		NO		IN FOCUS
169845600	https://volunteer.ala.org.au/validate/task/169845600	Valid		system	Tile_051-027-000_0-000.jpg		2021-04-16 11:21:32	2021-04-16 11:21:32		NO		IN FOCUS
169845600	https://volunteer.ala.org.au/validate/task/169845600	Valid		system	Tile_051-027-000_0-000.jpg			2021-04-16 11:21:32		NO		IN FOCUS
169845601	https://volunteer.ala.org.au/validate/task/169845601	Valid		system	Tile_051-028-000_0-000.jpg		2021-04-16 06:44:57	2021-04-16 11:21:46		NO		IN FOCUS
169845601	https://volunteer.ala.org.au/validate/task/169845601	Valid		system	Tile_051-028-000_0-000.jpg			2021-04-16 11:21:46		NO		IN FOCUS
169845601	https://volunteer.ala.org.au/validate/task/169845601	Valid		system	Tile_051-028-000_0-000.jpg		2021-04-16 11:21:45	2021-04-16 11:21:46		NO		IN FOCUS
169845601	https://volunteer.ala.org.au/validate/task/169845601	Valid		system	Tile_051-028-000_0-000.jpg		2021-04-16 09:37:58	2021-04-16 11:21:46		NO		IN FOCUS
169845602	https://volunteer.ala.org.au/validate/task/169845602	Valid		system	Tile_051-029-000_0-000.jpg			2021-04-16 11:21:56		NO		IN FOCUS
169845602	https://volunteer.ala.org.au/validate/task/169845602	Valid		system	Tile_051-029-000_0-000.jpg		2021-04-16 09:38:11	2021-04-16 11:21:56		NO		IN FOCUS
169845602	https://volunteer.ala.org.au/validate/task/169845602	Valid		system	Tile_051-029-000_0-000.jpg		2021-04-16 11:21:55	2021-04-16 11:21:56		NO		IN FOCUS
169845602	https://volunteer.ala.org.au/validate/task/169845602	Valid		system	Tile_051-029-000_0-000.jpg		2021-04-16 06:45:12	2021-04-16 11:21:56		NO		IN FOCUS
169845603	https://volunteer.ala.org.au/validate/task/169845603	Valid		system	Tile_051-030-000_0-000.jpg		2021-04-16 06:45:30	2021-04-16 11:22:07		NO		IN FOCUS
169845603	https://volunteer.ala.org.au/validate/task/169845603	Valid		system	Tile_051-030-000_0-000.jpg		2021-04-16 11:22:07	2021-04-16 11:22:07		NO		IN FOCUS
169845603	https://volunteer.ala.org.au/validate/task/169845603	Valid		system	Tile_051-030-000_0-000.jpg			2021-04-16 11:22:07		NO		IN FOCUS
169845603	https://volunteer.ala.org.au/validate/task/169845603	Valid		system	Tile_051-030-000_0-000.jpg		2021-04-16 09:38:22	2021-04-16 11:22:07		NO		IN FOCUS
169845604	https://volunteer.ala.org.au/validate/task/169845604	Valid		system	Tile_051-031-000_0-000.jpg		2021-04-16 11:22:16	2021-04-16 11:22:16		NO		IN FOCUS
169845604	https://volunteer.ala.org.au/validate/task/169845604	Valid		system	Tile_051-031-000_0-000.jpg		2021-04-16 09:38:35	2021-04-16 11:22:16		NO		IN FOCUS
169845604	https://volunteer.ala.org.au/validate/task/169845604	Valid		system	Tile_051-031-000_0-000.jpg			2021-04-16 11:22:16		NO		IN FOCUS
169845604	https://volunteer.ala.org.au/validate/task/169845604	Valid		system	Tile_051-031-000_0-000.jpg		2021-04-16 06:45:45	2021-04-16 11:22:16		NO		IN FOCUS
169845605	https://volunteer.ala.org.au/validate/task/169845605	Valid		system	Tile_051-032-000_0-000.jpg		2021-04-16 09:38:46	2021-04-16 11:22:25		NO		IN FOCUS
169845605	https://volunteer.ala.org.au/validate/task/169845605	Valid		system	Tile_051-032-000_0-000.jpg		2021-04-16 06:45:56	2021-04-16 11:22:25		NO		IN FOCUS
169845605	https://volunteer.ala.org.au/validate/task/169845605	Valid		system	Tile_051-032-000_0-000.jpg		2021-04-16 11:22:25	2021-04-16 11:22:25		NO		IN FOCUS
169845605	https://volunteer.ala.org.au/validate/task/169845605	Valid		system	Tile_051-032-000_0-000.jpg			2021-04-16 11:22:25		NO		IN FOCUS
169845606	https://volunteer.ala.org.au/validate/task/169845606	Valid		system	Tile_051-033-000_0-000.jpg		2021-04-16 11:22:34	2021-04-16 11:22:35		NO		IN FOCUS
169845606	https://volunteer.ala.org.au/validate/task/169845606	Valid		system	Tile_051-033-000_0-000.jpg			2021-04-16 11:22:35		NO		IN FOCUS
169845606	https://volunteer.ala.org.au/validate/task/169845606	Valid		system	Tile_051-033-000_0-000.jpg		2021-04-16 09:39:05	2021-04-16 11:22:35		NO		IN FOCUS
169845606	https://volunteer.ala.org.au/validate/task/169845606	Valid		system	Tile_051-033-000_0-000.jpg		2021-04-16 06:46:07	2021-04-16 11:22:35		NO		IN FOCUS
169845608	https://volunteer.ala.org.au/validate/task/169845608	Valid		system	Tile_051-035-000_0-000.jpg		2021-04-16 06:46:46	2021-04-16 11:22:49		NO		IN FOCUS
169845608	https://volunteer.ala.org.au/validate/task/169845608	Valid		system	Tile_051-035-000_0-000.jpg		2021-04-16 11:22:48	2021-04-16 11:22:49		NO		IN FOCUS
169845608	https://volunteer.ala.org.au/validate/task/169845608	Valid		system	Tile_051-035-000_0-000.jpg		2021-04-16 09:39:28	2021-04-16 11:22:49		NO		IN FOCUS
169845608	https://volunteer.ala.org.au/validate/task/169845608	Valid		system	Tile_051-035-000_0-000.jpg			2021-04-16 11:22:49		NO		IN FOCUS
169845609	https://volunteer.ala.org.au/validate/task/169845609	Valid		system	Tile_051-036-000_0-000.jpg		2021-04-16 06:46:57	2021-04-16 11:23:00		NO		IN FOCUS
169845609	https://volunteer.ala.org.au/validate/task/169845609	Valid		system	Tile_051-036-000_0-000.jpg			2021-04-16 11:23:00		NO		IN FOCUS
169845609	https://volunteer.ala.org.au/validate/task/169845609	Valid		system	Tile_051-036-000_0-000.jpg		2021-04-16 11:22:59	2021-04-16 11:23:00		NO		IN FOCUS
169845609	https://volunteer.ala.org.au/validate/task/169845609	Valid		system	Tile_051-036-000_0-000.jpg		2021-04-16 09:39:46	2021-04-16 11:23:00		NO		IN FOCUS
169845610	https://volunteer.ala.org.au/validate/task/169845610	Valid		system	Tile_051-037-000_0-000.jpg			2021-04-16 11:23:14		NO		IN FOCUS
169845610	https://volunteer.ala.org.au/validate/task/169845610	Valid		system	Tile_051-037-000_0-000.jpg		2021-04-16 06:47:08	2021-04-16 11:23:14		NO		IN FOCUS
169845610	https://volunteer.ala.org.au/validate/task/169845610	Valid		system	Tile_051-037-000_0-000.jpg		2021-04-16 11:23:13	2021-04-16 11:23:14		NO		IN FOCUS
169845610	https://volunteer.ala.org.au/validate/task/169845610	Valid		system	Tile_051-037-000_0-000.jpg		2021-04-16 09:40:03	2021-04-16 11:23:14		NO		IN FOCUS
169845611	https://volunteer.ala.org.au/validate/task/169845611	Valid		system	Tile_051-038-000_0-000.jpg		2021-04-16 09:40:32	2021-04-16 11:23:28		NO		IN FOCUS
169845611	https://volunteer.ala.org.au/validate/task/169845611	Valid		system	Tile_051-038-000_0-000.jpg		2021-04-16 06:47:20	2021-04-16 11:23:28		NO		IN FOCUS
169845611	https://volunteer.ala.org.au/validate/task/169845611	Valid		system	Tile_051-038-000_0-000.jpg			2021-04-16 11:23:28		NO		IN FOCUS
169845611	https://volunteer.ala.org.au/validate/task/169845611	Valid		system	Tile_051-038-000_0-000.jpg		2021-04-16 11:23:28	2021-04-16 11:23:28		NO		IN FOCUS
169845612	https://volunteer.ala.org.au/validate/task/169845612	Valid		system	Tile_051-039-000_0-000.jpg		2021-04-16 06:47:32	2021-04-16 11:23:38		NO		IN FOCUS
169845612	https://volunteer.ala.org.au/validate/task/169845612	Valid		system	Tile_051-039-000_0-000.jpg		2021-04-16 09:40:52	2021-04-16 11:23:38		NO		IN FOCUS
169845612	https://volunteer.ala.org.au/validate/task/169845612	Valid		system	Tile_051-039-000_0-000.jpg		2021-04-16 11:23:38	2021-04-16 11:23:38		NO		IN FOCUS
169845612	https://volunteer.ala.org.au/validate/task/169845612	Valid		system	Tile_051-039-000_0-000.jpg			2021-04-16 11:23:38		NO		IN FOCUS
169845613	https://volunteer.ala.org.au/validate/task/169845613	Valid		system	Tile_051-040-000_0-000.jpg			2021-04-16 11:23:48		NO		IN FOCUS
169845613	https://volunteer.ala.org.au/validate/task/169845613	Valid		system	Tile_051-040-000_0-000.jpg		2021-04-16 06:47:45	2021-04-16 11:23:48		NO		IN FOCUS
169845613	https://volunteer.ala.org.au/validate/task/169845613	Valid		system	Tile_051-040-000_0-000.jpg		2021-04-16 09:41:05	2021-04-16 11:23:48		NO		IN FOCUS
169845613	https://volunteer.ala.org.au/validate/task/169845613	Valid		system	Tile_051-040-000_0-000.jpg		2021-04-16 11:23:48	2021-04-16 11:23:48		NO		IN FOCUS
169845614	https://volunteer.ala.org.au/validate/task/169845614	Valid		system	Tile_051-041-000_0-000.jpg			2021-04-16 11:23:57		NO		IN FOCUS
169845614	https://volunteer.ala.org.au/validate/task/169845614	Valid		system	Tile_051-041-000_0-000.jpg		2021-04-16 06:47:56	2021-04-16 11:23:57		NO		IN FOCUS
169845614	https://volunteer.ala.org.au/validate/task/169845614	Valid		system	Tile_051-041-000_0-000.jpg		2021-04-16 11:23:57	2021-04-16 11:23:57		NO		IN FOCUS
169845614	https://volunteer.ala.org.au/validate/task/169845614	Valid		system	Tile_051-041-000_0-000.jpg		2021-04-16 09:41:22	2021-04-16 11:23:57		NO		IN FOCUS
169845615	https://volunteer.ala.org.au/validate/task/169845615	Valid		system	Tile_051-042-000_0-000.jpg		2021-04-16 09:41:39	2021-04-16 11:24:07		NO		IN FOCUS
169845615	https://volunteer.ala.org.au/validate/task/169845615	Valid		system	Tile_051-042-000_0-000.jpg			2021-04-16 11:24:07		NO		IN FOCUS
169845615	https://volunteer.ala.org.au/validate/task/169845615	Valid		system	Tile_051-042-000_0-000.jpg		2021-04-16 11:24:07	2021-04-16 11:24:07		NO		IN FOCUS
169845615	https://volunteer.ala.org.au/validate/task/169845615	Valid		system	Tile_051-042-000_0-000.jpg		2021-04-16 06:48:09	2021-04-16 11:24:07		NO		IN FOCUS
169845616	https://volunteer.ala.org.au/validate/task/169845616	Valid		system	Tile_051-043-000_0-000.jpg		2021-04-16 11:24:17	2021-04-16 11:24:17		NO		IN FOCUS
169845616	https://volunteer.ala.org.au/validate/task/169845616	Valid		system	Tile_051-043-000_0-000.jpg		2021-04-16 09:42:02	2021-04-16 11:24:17		NO		IN FOCUS
169845616	https://volunteer.ala.org.au/validate/task/169845616	Valid		system	Tile_051-043-000_0-000.jpg		2021-04-16 06:48:20	2021-04-16 11:24:17		NO		IN FOCUS
169845616	https://volunteer.ala.org.au/validate/task/169845616	Valid		system	Tile_051-043-000_0-000.jpg			2021-04-16 11:24:17		NO		IN FOCUS
169845617	https://volunteer.ala.org.au/validate/task/169845617	Valid		system	Tile_051-044-000_0-000.jpg		2021-04-16 06:48:32	2021-04-16 11:24:28		NO		IN FOCUS
169845617	https://volunteer.ala.org.au/validate/task/169845617	Valid		system	Tile_051-044-000_0-000.jpg		2021-04-16 09:42:18	2021-04-16 11:24:28		NO		IN FOCUS
169845617	https://volunteer.ala.org.au/validate/task/169845617	Valid		system	Tile_051-044-000_0-000.jpg			2021-04-16 11:24:28		NO		IN FOCUS
169845617	https://volunteer.ala.org.au/validate/task/169845617	Valid		system	Tile_051-044-000_0-000.jpg		2021-04-16 11:24:27	2021-04-16 11:24:28		NO		IN FOCUS
169845618	https://volunteer.ala.org.au/validate/task/169845618	Valid		system	Tile_051-045-000_0-000.jpg		2021-04-16 11:24:37	2021-04-16 11:24:37		NO		IN FOCUS
169845618	https://volunteer.ala.org.au/validate/task/169845618	Valid		system	Tile_051-045-000_0-000.jpg		2021-04-16 06:48:47	2021-04-16 11:24:37		NO		IN FOCUS
169845618	https://volunteer.ala.org.au/validate/task/169845618	Valid		system	Tile_051-045-000_0-000.jpg		2021-04-16 09:42:47	2021-04-16 11:24:37		NO		IN FOCUS
169845618	https://volunteer.ala.org.au/validate/task/169845618	Valid		system	Tile_051-045-000_0-000.jpg			2021-04-16 11:24:37		NO		IN FOCUS
169845619	https://volunteer.ala.org.au/validate/task/169845619	Valid		system	Tile_051-046-000_0-000.jpg		2021-04-16 11:24:50	2021-04-16 11:24:50		NO		IN FOCUS
169845619	https://volunteer.ala.org.au/validate/task/169845619	Valid		system	Tile_051-046-000_0-000.jpg			2021-04-16 11:24:50		NO		IN FOCUS
169845619	https://volunteer.ala.org.au/validate/task/169845619	Valid		system	Tile_051-046-000_0-000.jpg		2021-04-16 06:48:59	2021-04-16 11:24:50		NO		IN FOCUS
169845619	https://volunteer.ala.org.au/validate/task/169845619	Valid		system	Tile_051-046-000_0-000.jpg		2021-04-16 09:43:12	2021-04-16 11:24:50		NO		IN FOCUS
169845620	https://volunteer.ala.org.au/validate/task/169845620	Valid		system	Tile_051-047-000_0-000.jpg		2021-04-16 09:43:28	2021-04-16 11:25:03		NO		IN FOCUS
169845620	https://volunteer.ala.org.au/validate/task/169845620	Valid		system	Tile_051-047-000_0-000.jpg		2021-04-16 11:25:03	2021-04-16 11:25:03		NO		IN FOCUS
169845620	https://volunteer.ala.org.au/validate/task/169845620	Valid		system	Tile_051-047-000_0-000.jpg		2021-04-16 06:49:34	2021-04-16 11:25:03		NO		IN FOCUS
169845620	https://volunteer.ala.org.au/validate/task/169845620	Valid		system	Tile_051-047-000_0-000.jpg			2021-04-16 11:25:03		NO		IN FOCUS
169845621	https://volunteer.ala.org.au/validate/task/169845621	Valid		system	Tile_051-048-000_0-000.jpg		2021-04-16 09:43:41	2021-04-16 11:25:13		NO		IN FOCUS
169845621	https://volunteer.ala.org.au/validate/task/169845621	Valid		system	Tile_051-048-000_0-000.jpg		2021-04-16 11:25:13	2021-04-16 11:25:13		NO		IN FOCUS
169845621	https://volunteer.ala.org.au/validate/task/169845621	Valid		system	Tile_051-048-000_0-000.jpg			2021-04-16 11:25:13		NO		IN FOCUS
169845621	https://volunteer.ala.org.au/validate/task/169845621	Valid		system	Tile_051-048-000_0-000.jpg		2021-04-16 06:49:45	2021-04-16 11:25:13		NO		IN FOCUS
169845622	https://volunteer.ala.org.au/validate/task/169845622	Valid		system	Tile_051-049-000_0-000.jpg		2021-04-16 11:25:22	2021-04-16 11:25:22		NO		IN FOCUS
169845622	https://volunteer.ala.org.au/validate/task/169845622	Valid		system	Tile_051-049-000_0-000.jpg		2021-04-16 06:49:57	2021-04-16 11:25:22		NO		IN FOCUS
169845622	https://volunteer.ala.org.au/validate/task/169845622	Valid		system	Tile_051-049-000_0-000.jpg			2021-04-16 11:25:22		NO		IN FOCUS
169845622	https://volunteer.ala.org.au/validate/task/169845622	Valid		system	Tile_051-049-000_0-000.jpg		2021-04-16 09:43:53	2021-04-16 11:25:22		NO		IN FOCUS
169845623	https://volunteer.ala.org.au/validate/task/169845623	Valid		system	Tile_051-050-000_0-000.jpg		2021-04-16 06:50:09	2021-04-16 11:25:32		NO		IN FOCUS
169845623	https://volunteer.ala.org.au/validate/task/169845623	Valid		system	Tile_051-050-000_0-000.jpg		2021-04-16 11:25:32	2021-04-16 11:25:32		NO		IN FOCUS
169845623	https://volunteer.ala.org.au/validate/task/169845623	Valid		system	Tile_051-050-000_0-000.jpg			2021-04-16 11:25:32		NO		IN FOCUS
169845623	https://volunteer.ala.org.au/validate/task/169845623	Valid		system	Tile_051-050-000_0-000.jpg		2021-04-16 09:44:04	2021-04-16 11:25:32		NO		IN FOCUS
169845624	https://volunteer.ala.org.au/validate/task/169845624	Valid		system	Tile_051-051-000_0-000.jpg		2021-04-16 06:50:21	2021-04-16 11:25:42		NO		IN FOCUS
169845624	https://volunteer.ala.org.au/validate/task/169845624	Valid		system	Tile_051-051-000_0-000.jpg			2021-04-16 11:25:42		NO		IN FOCUS
169845624	https://volunteer.ala.org.au/validate/task/169845624	Valid		system	Tile_051-051-000_0-000.jpg		2021-04-16 11:25:42	2021-04-16 11:25:42		NO		IN FOCUS
169845624	https://volunteer.ala.org.au/validate/task/169845624	Valid		system	Tile_051-051-000_0-000.jpg		2021-04-16 09:44:18	2021-04-16 11:25:42		NO		IN FOCUS
169845625	https://volunteer.ala.org.au/validate/task/169845625	Valid		system	Tile_051-052-000_0-000.jpg		2021-04-16 11:25:50	2021-04-16 11:25:50		NO		IN FOCUS
169845625	https://volunteer.ala.org.au/validate/task/169845625	Valid		system	Tile_051-052-000_0-000.jpg		2021-04-16 09:44:31	2021-04-16 11:25:50		NO		IN FOCUS
169845625	https://volunteer.ala.org.au/validate/task/169845625	Valid		system	Tile_051-052-000_0-000.jpg		2021-04-16 06:50:49	2021-04-16 11:25:50		NO		IN FOCUS
169845625	https://volunteer.ala.org.au/validate/task/169845625	Valid		system	Tile_051-052-000_0-000.jpg			2021-04-16 11:25:50		NO		IN FOCUS
169845626	https://volunteer.ala.org.au/validate/task/169845626	Valid		system	Tile_051-053-000_0-000.jpg			2021-04-16 11:25:59		NO		IN FOCUS
169845626	https://volunteer.ala.org.au/validate/task/169845626	Valid		system	Tile_051-053-000_0-000.jpg		2021-04-16 11:25:59	2021-04-16 11:25:59		NO		IN FOCUS
169845626	https://volunteer.ala.org.au/validate/task/169845626	Valid		system	Tile_051-053-000_0-000.jpg		2021-04-16 09:44:44	2021-04-16 11:25:59		NO		IN FOCUS
169845626	https://volunteer.ala.org.au/validate/task/169845626	Valid		system	Tile_051-053-000_0-000.jpg		2021-04-16 06:51:01	2021-04-16 11:25:59		NO		IN FOCUS
169845627	https://volunteer.ala.org.au/validate/task/169845627	Valid		system	Tile_051-054-000_0-000.jpg			2021-04-16 11:26:16		NO		IN FOCUS
169845627	https://volunteer.ala.org.au/validate/task/169845627	Valid		system	Tile_051-054-000_0-000.jpg		2021-04-16 11:26:16	2021-04-16 11:26:16		NO		IN FOCUS
169845627	https://volunteer.ala.org.au/validate/task/169845627	Valid		system	Tile_051-054-000_0-000.jpg		2021-04-16 06:51:13	2021-04-16 11:26:16		NO		IN FOCUS
169845627	https://volunteer.ala.org.au/validate/task/169845627	Valid		system	Tile_051-054-000_0-000.jpg		2021-04-16 09:44:55	2021-04-16 11:26:16		NO		IN FOCUS
169845628	https://volunteer.ala.org.au/validate/task/169845628	Valid		system	Tile_051-055-000_0-000.jpg		2021-04-16 06:51:26	2021-04-16 11:26:45		NO		IN FOCUS
169845628	https://volunteer.ala.org.au/validate/task/169845628	Valid		system	Tile_051-055-000_0-000.jpg		2021-04-16 11:26:44	2021-04-16 11:26:45		NO		IN FOCUS
169845628	https://volunteer.ala.org.au/validate/task/169845628	Valid		system	Tile_051-055-000_0-000.jpg			2021-04-16 11:26:45		NO		IN FOCUS
169845628	https://volunteer.ala.org.au/validate/task/169845628	Valid		system	Tile_051-055-000_0-000.jpg		2021-04-16 09:45:11	2021-04-16 11:26:45		NO		IN FOCUS
169845629	https://volunteer.ala.org.au/validate/task/169845629	Valid		system	Tile_051-056-000_0-000.jpg		2021-04-16 11:26:53	2021-04-16 11:26:54		NO		IN FOCUS
169845629	https://volunteer.ala.org.au/validate/task/169845629	Valid		system	Tile_051-056-000_0-000.jpg			2021-04-16 11:26:54		NO		IN FOCUS
169845629	https://volunteer.ala.org.au/validate/task/169845629	Valid		system	Tile_051-056-000_0-000.jpg		2021-04-16 09:45:23	2021-04-16 11:26:54		NO		IN FOCUS
169845629	https://volunteer.ala.org.au/validate/task/169845629	Valid		system	Tile_051-056-000_0-000.jpg		2021-04-16 06:51:38	2021-04-16 11:26:54		NO		IN FOCUS
169845630	https://volunteer.ala.org.au/validate/task/169845630	Valid		system	Tile_051-057-000_0-000.jpg		2021-04-16 06:51:49	2021-04-16 11:27:02		NO		IN FOCUS
169845630	https://volunteer.ala.org.au/validate/task/169845630	Valid		system	Tile_051-057-000_0-000.jpg		2021-04-16 09:45:39	2021-04-16 11:27:02		NO		IN FOCUS
169845630	https://volunteer.ala.org.au/validate/task/169845630	Valid		system	Tile_051-057-000_0-000.jpg		2021-04-16 11:27:02	2021-04-16 11:27:02		NO		IN FOCUS
169845630	https://volunteer.ala.org.au/validate/task/169845630	Valid		system	Tile_051-057-000_0-000.jpg			2021-04-16 11:27:02		NO		IN FOCUS
169845631	https://volunteer.ala.org.au/validate/task/169845631	Valid		system	Tile_051-058-000_0-000.jpg			2021-04-16 11:27:10		NO		IN FOCUS
169845631	https://volunteer.ala.org.au/validate/task/169845631	Valid		system	Tile_051-058-000_0-000.jpg		2021-04-16 11:27:10	2021-04-16 11:27:10		NO		IN FOCUS
169845631	https://volunteer.ala.org.au/validate/task/169845631	Valid		system	Tile_051-058-000_0-000.jpg		2021-04-16 06:52:02	2021-04-16 11:27:10		NO		IN FOCUS
169845631	https://volunteer.ala.org.au/validate/task/169845631	Valid		system	Tile_051-058-000_0-000.jpg		2021-04-16 09:45:51	2021-04-16 11:27:10		NO		IN FOCUS
169845632	https://volunteer.ala.org.au/validate/task/169845632	Valid		system	Tile_051-059-000_0-000.jpg		2021-04-16 06:52:14	2021-04-16 11:27:20		NO		IN FOCUS
169845632	https://volunteer.ala.org.au/validate/task/169845632	Valid		system	Tile_051-059-000_0-000.jpg		2021-04-16 09:46:03	2021-04-16 11:27:20		NO		IN FOCUS
169845632	https://volunteer.ala.org.au/validate/task/169845632	Valid		system	Tile_051-059-000_0-000.jpg		2021-04-16 11:27:20	2021-04-16 11:27:20		NO		IN FOCUS
169845632	https://volunteer.ala.org.au/validate/task/169845632	Valid		system	Tile_051-059-000_0-000.jpg			2021-04-16 11:27:20		NO		IN FOCUS
169845633	https://volunteer.ala.org.au/validate/task/169845633	Valid		system	Tile_051-060-000_0-000.jpg			2021-04-16 11:27:30		NO		IN FOCUS
169845633	https://volunteer.ala.org.au/validate/task/169845633	Valid		system	Tile_051-060-000_0-000.jpg		2021-04-16 11:27:30	2021-04-16 11:27:30		NO		IN FOCUS
169845633	https://volunteer.ala.org.au/validate/task/169845633	Valid		system	Tile_051-060-000_0-000.jpg		2021-04-16 06:56:27	2021-04-16 11:27:30		NO		IN FOCUS
169845633	https://volunteer.ala.org.au/validate/task/169845633	Valid		system	Tile_051-060-000_0-000.jpg		2021-04-16 09:46:13	2021-04-16 11:27:30		NO		IN FOCUS
169845634	https://volunteer.ala.org.au/validate/task/169845634	Valid		system	Tile_052-001-000_0-000.jpg		2021-04-16 11:27:39	2021-04-16 11:27:40		NO		IN FOCUS
169845634	https://volunteer.ala.org.au/validate/task/169845634	Valid		system	Tile_052-001-000_0-000.jpg			2021-04-16 11:27:40		NO		IN FOCUS
169845634	https://volunteer.ala.org.au/validate/task/169845634	Valid		system	Tile_052-001-000_0-000.jpg		2021-04-16 09:46:24	2021-04-16 11:27:40		NO		IN FOCUS
169845634	https://volunteer.ala.org.au/validate/task/169845634	Valid		system	Tile_052-001-000_0-000.jpg		2021-04-16 06:56:38	2021-04-16 11:27:40		NO		IN FOCUS
169845635	https://volunteer.ala.org.au/validate/task/169845635	Valid		system	Tile_052-002-000_0-000.jpg		2021-04-16 09:46:36	2021-04-16 11:28:18		NO		IN FOCUS
169845635	https://volunteer.ala.org.au/validate/task/169845635	Valid		system	Tile_052-002-000_0-000.jpg		2021-04-16 06:56:49	2021-04-16 11:28:18		NO		IN FOCUS
169845635	https://volunteer.ala.org.au/validate/task/169845635	Valid		system	Tile_052-002-000_0-000.jpg			2021-04-16 11:28:18		NO		IN FOCUS
169845635	https://volunteer.ala.org.au/validate/task/169845635	Valid		system	Tile_052-002-000_0-000.jpg		2021-04-16 11:28:17	2021-04-16 11:28:18		NO		IN FOCUS
169845636	https://volunteer.ala.org.au/validate/task/169845636	Valid		system	Tile_052-003-000_0-000.jpg		2021-04-16 09:46:47	2021-04-16 11:28:27		NO		IN FOCUS
169845636	https://volunteer.ala.org.au/validate/task/169845636	Valid		system	Tile_052-003-000_0-000.jpg			2021-04-16 11:28:27		NO		IN FOCUS
169845636	https://volunteer.ala.org.au/validate/task/169845636	Valid		system	Tile_052-003-000_0-000.jpg		2021-04-16 06:57:01	2021-04-16 11:28:27		NO		IN FOCUS
169845636	https://volunteer.ala.org.au/validate/task/169845636	Valid		system	Tile_052-003-000_0-000.jpg		2021-04-16 11:28:27	2021-04-16 11:28:27		NO		IN FOCUS
169845637	https://volunteer.ala.org.au/validate/task/169845637	Valid		system	Tile_052-004-000_0-000.jpg			2021-04-16 11:28:36		NO		IN FOCUS
169845637	https://volunteer.ala.org.au/validate/task/169845637	Valid		system	Tile_052-004-000_0-000.jpg		2021-04-16 06:57:13	2021-04-16 11:28:36		NO		IN FOCUS
169845637	https://volunteer.ala.org.au/validate/task/169845637	Valid		system	Tile_052-004-000_0-000.jpg		2021-04-16 09:46:57	2021-04-16 11:28:36		NO		IN FOCUS
169845637	https://volunteer.ala.org.au/validate/task/169845637	Valid		system	Tile_052-004-000_0-000.jpg		2021-04-16 11:28:36	2021-04-16 11:28:36		NO		IN FOCUS
169845638	https://volunteer.ala.org.au/validate/task/169845638	Valid		system	Tile_052-005-000_0-000.jpg		2021-04-16 11:28:46	2021-04-16 11:28:47		NO		IN FOCUS
169845638	https://volunteer.ala.org.au/validate/task/169845638	Valid		system	Tile_052-005-000_0-000.jpg			2021-04-16 11:28:47		NO		IN FOCUS
169845638	https://volunteer.ala.org.au/validate/task/169845638	Valid		system	Tile_052-005-000_0-000.jpg		2021-04-16 06:57:27	2021-04-16 11:28:47		NO		IN FOCUS
169845638	https://volunteer.ala.org.au/validate/task/169845638	Valid		system	Tile_052-005-000_0-000.jpg		2021-04-16 09:47:11	2021-04-16 11:28:47		NO		IN FOCUS
169845640	https://volunteer.ala.org.au/validate/task/169845640	Valid		system	Tile_052-007-000_0-000.jpg		2021-04-16 09:47:36	2021-04-16 11:29:07		NO		IN FOCUS
169845640	https://volunteer.ala.org.au/validate/task/169845640	Valid		system	Tile_052-007-000_0-000.jpg		2021-04-16 11:29:07	2021-04-16 11:29:07		NO		IN FOCUS
169845640	https://volunteer.ala.org.au/validate/task/169845640	Valid		system	Tile_052-007-000_0-000.jpg		2021-04-16 06:58:11	2021-04-16 11:29:07		NO		IN FOCUS
169845640	https://volunteer.ala.org.au/validate/task/169845640	Valid		system	Tile_052-007-000_0-000.jpg			2021-04-16 11:29:07		NO		IN FOCUS
169845641	https://volunteer.ala.org.au/validate/task/169845641	Valid		system	Tile_052-008-000_0-000.jpg		2021-04-16 06:58:24	2021-04-16 11:29:17		NO		IN FOCUS
169845641	https://volunteer.ala.org.au/validate/task/169845641	Valid		system	Tile_052-008-000_0-000.jpg		2021-04-16 11:29:17	2021-04-16 11:29:17		NO		IN FOCUS
169845641	https://volunteer.ala.org.au/validate/task/169845641	Valid		system	Tile_052-008-000_0-000.jpg			2021-04-16 11:29:17		NO		IN FOCUS
169845641	https://volunteer.ala.org.au/validate/task/169845641	Valid		system	Tile_052-008-000_0-000.jpg		2021-04-16 09:47:47	2021-04-16 11:29:17		NO		IN FOCUS
169845642	https://volunteer.ala.org.au/validate/task/169845642	Valid		system	Tile_052-009-000_0-000.jpg		2021-04-16 09:47:58	2021-04-16 11:29:29		NO		IN FOCUS
169845642	https://volunteer.ala.org.au/validate/task/169845642	Valid		system	Tile_052-009-000_0-000.jpg		2021-04-16 06:58:36	2021-04-16 11:29:29		NO		IN FOCUS
169845642	https://volunteer.ala.org.au/validate/task/169845642	Valid		system	Tile_052-009-000_0-000.jpg		2021-04-16 11:29:28	2021-04-16 11:29:29		NO		IN FOCUS
169845642	https://volunteer.ala.org.au/validate/task/169845642	Valid		system	Tile_052-009-000_0-000.jpg			2021-04-16 11:29:29		NO		IN FOCUS
169845643	https://volunteer.ala.org.au/validate/task/169845643	Valid		system	Tile_052-010-000_0-000.jpg		2021-04-16 09:48:10	2021-04-16 11:29:43		NO		IN FOCUS
169845643	https://volunteer.ala.org.au/validate/task/169845643	Valid		system	Tile_052-010-000_0-000.jpg			2021-04-16 11:29:43		NO		IN FOCUS
169845643	https://volunteer.ala.org.au/validate/task/169845643	Valid		system	Tile_052-010-000_0-000.jpg		2021-04-16 11:29:43	2021-04-16 11:29:43		NO		IN FOCUS
169845643	https://volunteer.ala.org.au/validate/task/169845643	Valid		system	Tile_052-010-000_0-000.jpg		2021-04-16 06:58:48	2021-04-16 11:29:43		NO		IN FOCUS
169845644	https://volunteer.ala.org.au/validate/task/169845644	Valid		system	Tile_052-011-000_0-000.jpg		2021-04-16 06:58:59	2021-04-16 11:29:55		NO		IN FOCUS
169845644	https://volunteer.ala.org.au/validate/task/169845644	Valid		system	Tile_052-011-000_0-000.jpg		2021-04-16 11:29:54	2021-04-16 11:29:55		NO		IN FOCUS
169845644	https://volunteer.ala.org.au/validate/task/169845644	Valid		system	Tile_052-011-000_0-000.jpg			2021-04-16 11:29:55		NO		IN FOCUS
169845644	https://volunteer.ala.org.au/validate/task/169845644	Valid		system	Tile_052-011-000_0-000.jpg		2021-04-16 09:48:21	2021-04-16 11:29:55		NO		IN FOCUS
169845645	https://volunteer.ala.org.au/validate/task/169845645	Valid		system	Tile_052-012-000_0-000.jpg		2021-04-16 09:48:34	2021-04-16 11:30:04		NO		IN FOCUS
169845645	https://volunteer.ala.org.au/validate/task/169845645	Valid		system	Tile_052-012-000_0-000.jpg		2021-04-16 06:59:09	2021-04-16 11:30:04		NO		IN FOCUS
169845645	https://volunteer.ala.org.au/validate/task/169845645	Valid		system	Tile_052-012-000_0-000.jpg		2021-04-16 11:30:04	2021-04-16 11:30:04		NO		IN FOCUS
169845645	https://volunteer.ala.org.au/validate/task/169845645	Valid		system	Tile_052-012-000_0-000.jpg			2021-04-16 11:30:04		NO		IN FOCUS
169845646	https://volunteer.ala.org.au/validate/task/169845646	Valid		system	Tile_052-013-000_0-000.jpg			2021-04-16 11:30:17		NO		IN FOCUS
169845646	https://volunteer.ala.org.au/validate/task/169845646	Valid		system	Tile_052-013-000_0-000.jpg		2021-04-16 11:30:16	2021-04-16 11:30:17		NO		IN FOCUS
169845646	https://volunteer.ala.org.au/validate/task/169845646	Valid		system	Tile_052-013-000_0-000.jpg		2021-04-16 06:59:21	2021-04-16 11:30:17		NO		IN FOCUS
169845646	https://volunteer.ala.org.au/validate/task/169845646	Valid		system	Tile_052-013-000_0-000.jpg		2021-04-16 09:48:45	2021-04-16 11:30:17		NO		IN FOCUS
169845647	https://volunteer.ala.org.au/validate/task/169845647	Valid		system	Tile_052-014-000_0-000.jpg		2021-04-16 06:59:34	2021-04-16 11:30:26		NO		IN FOCUS
169845647	https://volunteer.ala.org.au/validate/task/169845647	Valid		system	Tile_052-014-000_0-000.jpg		2021-04-16 11:30:25	2021-04-16 11:30:26		NO		IN FOCUS
169845647	https://volunteer.ala.org.au/validate/task/169845647	Valid		system	Tile_052-014-000_0-000.jpg			2021-04-16 11:30:26		NO		IN FOCUS
169845647	https://volunteer.ala.org.au/validate/task/169845647	Valid		system	Tile_052-014-000_0-000.jpg		2021-04-16 09:48:59	2021-04-16 11:30:26		NO		IN FOCUS
169845648	https://volunteer.ala.org.au/validate/task/169845648	Valid		system	Tile_052-015-000_0-000.jpg		2021-04-16 09:49:13	2021-04-16 11:31:14		NO		IN FOCUS
169845648	https://volunteer.ala.org.au/validate/task/169845648	Valid		system	Tile_052-015-000_0-000.jpg			2021-04-16 11:31:14		NO		IN FOCUS
169845648	https://volunteer.ala.org.au/validate/task/169845648	Valid		system	Tile_052-015-000_0-000.jpg		2021-04-16 11:31:13	2021-04-16 11:31:14		NO		IN FOCUS
169845648	https://volunteer.ala.org.au/validate/task/169845648	Valid		system	Tile_052-015-000_0-000.jpg		2021-04-16 06:59:47	2021-04-16 11:31:14		NO		IN FOCUS
169845649	https://volunteer.ala.org.au/validate/task/169845649	Valid		system	Tile_052-016-000_0-000.jpg		2021-04-16 09:49:24	2021-04-16 11:31:25		NO		IN FOCUS
169845649	https://volunteer.ala.org.au/validate/task/169845649	Valid		system	Tile_052-016-000_0-000.jpg		2021-04-16 07:05:03	2021-04-16 11:31:25		NO		IN FOCUS
169845649	https://volunteer.ala.org.au/validate/task/169845649	Valid		system	Tile_052-016-000_0-000.jpg			2021-04-16 11:31:25		NO		IN FOCUS
169845649	https://volunteer.ala.org.au/validate/task/169845649	Valid		system	Tile_052-016-000_0-000.jpg		2021-04-16 11:31:25	2021-04-16 11:31:25		NO		IN FOCUS
169845650	https://volunteer.ala.org.au/validate/task/169845650	Valid		system	Tile_052-017-000_0-000.jpg		2021-04-16 09:49:39	2021-04-16 11:31:35		NO		IN FOCUS
169845650	https://volunteer.ala.org.au/validate/task/169845650	Valid		system	Tile_052-017-000_0-000.jpg		2021-04-16 11:31:35	2021-04-16 11:31:35		NO		IN FOCUS
169845650	https://volunteer.ala.org.au/validate/task/169845650	Valid		system	Tile_052-017-000_0-000.jpg		2021-04-16 07:05:14	2021-04-16 11:31:35		NO		IN FOCUS
169845650	https://volunteer.ala.org.au/validate/task/169845650	Valid		system	Tile_052-017-000_0-000.jpg			2021-04-16 11:31:35		NO		IN FOCUS
169845652	https://volunteer.ala.org.au/validate/task/169845652	Valid		system	Tile_052-019-000_0-000.jpg		2021-04-16 09:50:03	2021-04-16 11:31:50		NO		IN FOCUS
169845652	https://volunteer.ala.org.au/validate/task/169845652	Valid		system	Tile_052-019-000_0-000.jpg			2021-04-16 11:31:50		NO		IN FOCUS
169845652	https://volunteer.ala.org.au/validate/task/169845652	Valid		system	Tile_052-019-000_0-000.jpg		2021-04-16 07:05:38	2021-04-16 11:31:50		NO		IN FOCUS
169845652	https://volunteer.ala.org.au/validate/task/169845652	Valid		system	Tile_052-019-000_0-000.jpg		2021-04-16 11:31:50	2021-04-16 11:31:50		NO		IN FOCUS
169845653	https://volunteer.ala.org.au/validate/task/169845653	Valid		system	Tile_052-020-000_0-000.jpg		2021-04-16 11:32:00	2021-04-16 11:32:02		NO		IN FOCUS
169845653	https://volunteer.ala.org.au/validate/task/169845653	Valid		system	Tile_052-020-000_0-000.jpg			2021-04-16 11:32:02		NO		IN FOCUS
169845653	https://volunteer.ala.org.au/validate/task/169845653	Valid		system	Tile_052-020-000_0-000.jpg		2021-04-16 07:05:49	2021-04-16 11:32:02		NO		IN FOCUS
169845653	https://volunteer.ala.org.au/validate/task/169845653	Valid		system	Tile_052-020-000_0-000.jpg		2021-04-16 09:50:29	2021-04-16 11:32:02		NO		IN FOCUS
169845654	https://volunteer.ala.org.au/validate/task/169845654	Valid		system	Tile_052-021-000_0-000.jpg			2021-04-16 11:32:10		NO		IN FOCUS
169845654	https://volunteer.ala.org.au/validate/task/169845654	Valid		system	Tile_052-021-000_0-000.jpg		2021-04-16 07:06:00	2021-04-16 11:32:10		NO		IN FOCUS
169845654	https://volunteer.ala.org.au/validate/task/169845654	Valid		system	Tile_052-021-000_0-000.jpg		2021-04-16 11:32:09	2021-04-16 11:32:10		NO		IN FOCUS
169845654	https://volunteer.ala.org.au/validate/task/169845654	Valid		system	Tile_052-021-000_0-000.jpg		2021-04-16 09:50:41	2021-04-16 11:32:10		NO		IN FOCUS
169845655	https://volunteer.ala.org.au/validate/task/169845655	Valid		system	Tile_052-022-000_0-000.jpg		2021-04-16 07:06:12	2021-04-16 11:32:20		NO		IN FOCUS
169845655	https://volunteer.ala.org.au/validate/task/169845655	Valid		system	Tile_052-022-000_0-000.jpg		2021-04-16 09:50:53	2021-04-16 11:32:20		NO		IN FOCUS
169845655	https://volunteer.ala.org.au/validate/task/169845655	Valid		system	Tile_052-022-000_0-000.jpg		2021-04-16 11:32:19	2021-04-16 11:32:20		NO		IN FOCUS
169845655	https://volunteer.ala.org.au/validate/task/169845655	Valid		system	Tile_052-022-000_0-000.jpg			2021-04-16 11:32:20		NO		IN FOCUS
169845656	https://volunteer.ala.org.au/validate/task/169845656	Valid		system	Tile_052-023-000_0-000.jpg		2021-04-16 07:06:23	2021-04-16 11:32:29		NO		IN FOCUS
169845656	https://volunteer.ala.org.au/validate/task/169845656	Valid		system	Tile_052-023-000_0-000.jpg			2021-04-16 11:32:29		NO		IN FOCUS
169845656	https://volunteer.ala.org.au/validate/task/169845656	Valid		system	Tile_052-023-000_0-000.jpg		2021-04-16 09:51:08	2021-04-16 11:32:29		NO		IN FOCUS
169845656	https://volunteer.ala.org.au/validate/task/169845656	Valid		system	Tile_052-023-000_0-000.jpg		2021-04-16 11:32:28	2021-04-16 11:32:29		NO		IN FOCUS
169845639	https://volunteer.ala.org.au/validate/task/169845639	Valid		system	Tile_052-006-000_0-000.jpg		2021-04-16 14:02:32	2021-04-16 14:02:32		NO		IN FOCUS
169845639	https://volunteer.ala.org.au/validate/task/169845639	Valid		system	Tile_052-006-000_0-000.jpg			2021-04-16 14:02:32		NO		IN FOCUS
169845639	https://volunteer.ala.org.au/validate/task/169845639	Valid		system	Tile_052-006-000_0-000.jpg		2021-04-16 09:47:22	2021-04-16 14:02:32		NO		IN FOCUS
169845639	https://volunteer.ala.org.au/validate/task/169845639	Valid		system	Tile_052-006-000_0-000.jpg		2021-04-16 06:57:40	2021-04-16 14:02:32		NO		IN FOCUS
169845657	https://volunteer.ala.org.au/validate/task/169845657	Valid		system	Tile_052-024-000_0-000.jpg		2021-04-16 11:32:38	2021-04-16 14:17:55		NO		IN FOCUS
169845657	https://volunteer.ala.org.au/validate/task/169845657	Valid		system	Tile_052-024-000_0-000.jpg		2021-04-16 14:17:55	2021-04-16 14:17:55		NO		IN FOCUS
169845657	https://volunteer.ala.org.au/validate/task/169845657	Valid		system	Tile_052-024-000_0-000.jpg		2021-04-16 14:25:23	2021-04-16 14:17:55		NO		IN FOCUS
169845657	https://volunteer.ala.org.au/validate/task/169845657	Valid		system	Tile_052-024-000_0-000.jpg		2021-04-16 07:06:34	2021-04-16 14:17:55		NO		IN FOCUS
169845657	https://volunteer.ala.org.au/validate/task/169845657	Valid		system	Tile_052-024-000_0-000.jpg			2021-04-16 14:17:55		NO		IN FOCUS
169845659	https://volunteer.ala.org.au/validate/task/169845659	Valid		system	Tile_052-026-000_0-000.jpg		2021-04-16 07:06:58	2021-04-16 14:18:27		NO		IN FOCUS
169845659	https://volunteer.ala.org.au/validate/task/169845659	Valid		system	Tile_052-026-000_0-000.jpg		2021-04-16 14:18:27	2021-04-16 14:18:27		NO		IN FOCUS
169845659	https://volunteer.ala.org.au/validate/task/169845659	Valid		system	Tile_052-026-000_0-000.jpg			2021-04-16 14:18:27		NO		IN FOCUS
169845659	https://volunteer.ala.org.au/validate/task/169845659	Valid		system	Tile_052-026-000_0-000.jpg		2021-04-16 11:32:52	2021-04-16 14:18:27		NO		IN FOCUS
169845660	https://volunteer.ala.org.au/validate/task/169845660	Valid		system	Tile_052-027-000_0-000.jpg		2021-04-16 11:33:01	2021-04-16 14:18:54		NO		IN FOCUS
169845660	https://volunteer.ala.org.au/validate/task/169845660	Valid		system	Tile_052-027-000_0-000.jpg		2021-04-16 07:07:10	2021-04-16 14:18:54		NO		IN FOCUS
169845660	https://volunteer.ala.org.au/validate/task/169845660	Valid		system	Tile_052-027-000_0-000.jpg		2021-04-16 14:18:54	2021-04-16 14:18:54		NO		IN FOCUS
169845660	https://volunteer.ala.org.au/validate/task/169845660	Valid		system	Tile_052-027-000_0-000.jpg			2021-04-16 14:18:54		NO		IN FOCUS
169845661	https://volunteer.ala.org.au/validate/task/169845661	Valid		system	Tile_052-028-000_0-000.jpg		2021-04-16 14:21:30	2021-04-16 14:21:30		NO		IN FOCUS
169845661	https://volunteer.ala.org.au/validate/task/169845661	Valid		system	Tile_052-028-000_0-000.jpg		2021-04-16 11:33:09	2021-04-16 14:21:30		NO		IN FOCUS
169845661	https://volunteer.ala.org.au/validate/task/169845661	Valid		system	Tile_052-028-000_0-000.jpg		2021-04-16 07:07:22	2021-04-16 14:21:30		NO		IN FOCUS
169845661	https://volunteer.ala.org.au/validate/task/169845661	Valid		system	Tile_052-028-000_0-000.jpg			2021-04-16 14:21:30		NO		IN FOCUS
169845661	https://volunteer.ala.org.au/validate/task/169845661	Valid		system	Tile_052-028-000_0-000.jpg		2021-04-16 14:22:08	2021-04-16 14:21:30		NO		IN FOCUS
169845662	https://volunteer.ala.org.au/validate/task/169845662	Valid		system	Tile_052-029-000_0-000.jpg		2021-04-16 07:07:34	2021-04-16 14:22:32		NO		IN FOCUS
169845662	https://volunteer.ala.org.au/validate/task/169845662	Valid		system	Tile_052-029-000_0-000.jpg		2021-04-16 11:33:19	2021-04-16 14:22:32		NO		IN FOCUS
169845662	https://volunteer.ala.org.au/validate/task/169845662	Valid		system	Tile_052-029-000_0-000.jpg		2021-04-16 14:22:32	2021-04-16 14:22:32		NO		IN FOCUS
169845662	https://volunteer.ala.org.au/validate/task/169845662	Valid		system	Tile_052-029-000_0-000.jpg			2021-04-16 14:22:32		NO		IN FOCUS
169845663	https://volunteer.ala.org.au/validate/task/169845663	Valid		system	Tile_052-030-000_0-000.jpg			2021-04-16 14:28:15		NO		IN FOCUS
169845663	https://volunteer.ala.org.au/validate/task/169845663	Valid		system	Tile_052-030-000_0-000.jpg		2021-04-16 07:07:45	2021-04-16 14:28:15		NO		IN FOCUS
169845663	https://volunteer.ala.org.au/validate/task/169845663	Valid		system	Tile_052-030-000_0-000.jpg		2021-04-16 14:28:13	2021-04-16 14:28:15		NO		IN FOCUS
169845663	https://volunteer.ala.org.au/validate/task/169845663	Valid		system	Tile_052-030-000_0-000.jpg		2021-04-16 11:33:27	2021-04-16 14:28:15		NO		IN FOCUS
169845664	https://volunteer.ala.org.au/validate/task/169845664	Valid		system	Tile_052-031-000_0-000.jpg		2021-04-16 11:33:38	2021-04-16 14:36:29		NO		IN FOCUS
169845664	https://volunteer.ala.org.au/validate/task/169845664	Valid		system	Tile_052-031-000_0-000.jpg		2021-04-16 14:36:29	2021-04-16 14:36:29		NO		IN FOCUS
169845664	https://volunteer.ala.org.au/validate/task/169845664	Valid		system	Tile_052-031-000_0-000.jpg		2021-04-16 07:14:37	2021-04-16 14:36:29		NO		IN FOCUS
169845664	https://volunteer.ala.org.au/validate/task/169845664	Valid		system	Tile_052-031-000_0-000.jpg			2021-04-16 14:36:29		NO		IN FOCUS
169845665	https://volunteer.ala.org.au/validate/task/169845665	Valid		system	Tile_052-032-000_0-000.jpg			2021-04-16 14:36:53		NO		IN FOCUS
169845665	https://volunteer.ala.org.au/validate/task/169845665	Valid		system	Tile_052-032-000_0-000.jpg		2021-04-16 11:33:49	2021-04-16 14:36:53		NO		IN FOCUS
169845665	https://volunteer.ala.org.au/validate/task/169845665	Valid		system	Tile_052-032-000_0-000.jpg		2021-04-16 14:36:53	2021-04-16 14:36:53		NO		IN FOCUS
169845665	https://volunteer.ala.org.au/validate/task/169845665	Valid		system	Tile_052-032-000_0-000.jpg		2021-04-16 07:14:48	2021-04-16 14:36:53		NO		IN FOCUS
169845666	https://volunteer.ala.org.au/validate/task/169845666	Valid		system	Tile_052-033-000_0-000.jpg		2021-04-16 14:37:10	2021-04-16 14:37:11		NO		IN FOCUS
169845666	https://volunteer.ala.org.au/validate/task/169845666	Valid		system	Tile_052-033-000_0-000.jpg		2021-04-16 07:14:58	2021-04-16 14:37:11		NO		IN FOCUS
169845666	https://volunteer.ala.org.au/validate/task/169845666	Valid		system	Tile_052-033-000_0-000.jpg		2021-04-16 14:37:39	2021-04-16 14:37:11		NO		IN FOCUS
169845666	https://volunteer.ala.org.au/validate/task/169845666	Valid		system	Tile_052-033-000_0-000.jpg			2021-04-16 14:37:11		NO		IN FOCUS
169845666	https://volunteer.ala.org.au/validate/task/169845666	Valid		system	Tile_052-033-000_0-000.jpg		2021-04-16 11:33:59	2021-04-16 14:37:11		NO		IN FOCUS
169845667	https://volunteer.ala.org.au/validate/task/169845667	Valid		system	Tile_052-034-000_0-000.jpg		2021-04-16 07:15:10	2021-04-16 14:37:28		NO		IN FOCUS
169845667	https://volunteer.ala.org.au/validate/task/169845667	Valid		system	Tile_052-034-000_0-000.jpg		2021-04-16 14:37:27	2021-04-16 14:37:28		NO		IN FOCUS
169845667	https://volunteer.ala.org.au/validate/task/169845667	Valid		system	Tile_052-034-000_0-000.jpg		2021-04-16 11:34:08	2021-04-16 14:37:28		NO		IN FOCUS
169845667	https://volunteer.ala.org.au/validate/task/169845667	Valid		system	Tile_052-034-000_0-000.jpg			2021-04-16 14:37:28		NO		IN FOCUS
169845668	https://volunteer.ala.org.au/validate/task/169845668	Valid		system	Tile_052-035-000_0-000.jpg		2021-04-16 14:38:35	2021-04-16 14:37:47		NO		IN FOCUS
169845668	https://volunteer.ala.org.au/validate/task/169845668	Valid		system	Tile_052-035-000_0-000.jpg		2021-04-16 11:34:20	2021-04-16 14:37:47		NO		IN FOCUS
169845668	https://volunteer.ala.org.au/validate/task/169845668	Valid		system	Tile_052-035-000_0-000.jpg		2021-04-16 07:15:21	2021-04-16 14:37:47		NO		IN FOCUS
169845668	https://volunteer.ala.org.au/validate/task/169845668	Valid		system	Tile_052-035-000_0-000.jpg			2021-04-16 14:37:47		NO		IN FOCUS
169845668	https://volunteer.ala.org.au/validate/task/169845668	Valid		system	Tile_052-035-000_0-000.jpg		2021-04-16 14:37:46	2021-04-16 14:37:47		NO		IN FOCUS
169845669	https://volunteer.ala.org.au/validate/task/169845669	Valid		system	Tile_052-036-000_0-000.jpg		2021-04-16 11:34:32	2021-04-16 14:38:20		NO		IN FOCUS
169845669	https://volunteer.ala.org.au/validate/task/169845669	Valid		system	Tile_052-036-000_0-000.jpg		2021-04-16 07:15:32	2021-04-16 14:38:20		NO		IN FOCUS
169845669	https://volunteer.ala.org.au/validate/task/169845669	Valid		system	Tile_052-036-000_0-000.jpg			2021-04-16 14:38:20		NO		IN FOCUS
169845669	https://volunteer.ala.org.au/validate/task/169845669	Valid		system	Tile_052-036-000_0-000.jpg		2021-04-16 14:38:19	2021-04-16 14:38:20		NO		IN FOCUS
169845670	https://volunteer.ala.org.au/validate/task/169845670	Valid		system	Tile_052-037-000_0-000.jpg		2021-04-16 11:34:41	2021-04-16 14:38:40		NO		IN FOCUS
169845670	https://volunteer.ala.org.au/validate/task/169845670	Valid		system	Tile_052-037-000_0-000.jpg		2021-04-16 07:15:43	2021-04-16 14:38:40		NO		IN FOCUS
169845670	https://volunteer.ala.org.au/validate/task/169845670	Valid		system	Tile_052-037-000_0-000.jpg		2021-04-16 14:38:40	2021-04-16 14:38:40		NO		IN FOCUS
169845670	https://volunteer.ala.org.au/validate/task/169845670	Valid		system	Tile_052-037-000_0-000.jpg			2021-04-16 14:38:40		NO		IN FOCUS
169845671	https://volunteer.ala.org.au/validate/task/169845671	Valid		system	Tile_052-038-000_0-000.jpg		2021-04-16 07:15:55	2021-04-16 14:39:02		NO		IN FOCUS
169845671	https://volunteer.ala.org.au/validate/task/169845671	Valid		system	Tile_052-038-000_0-000.jpg			2021-04-16 14:39:02		NO		IN FOCUS
169845671	https://volunteer.ala.org.au/validate/task/169845671	Valid		system	Tile_052-038-000_0-000.jpg		2021-04-16 11:34:50	2021-04-16 14:39:02		NO		IN FOCUS
169845671	https://volunteer.ala.org.au/validate/task/169845671	Valid		system	Tile_052-038-000_0-000.jpg		2021-04-16 14:39:01	2021-04-16 14:39:02		NO		IN FOCUS
169845672	https://volunteer.ala.org.au/validate/task/169845672	Valid		system	Tile_052-039-000_0-000.jpg		2021-04-16 11:35:04	2021-04-16 14:39:23		NO		IN FOCUS
169845672	https://volunteer.ala.org.au/validate/task/169845672	Valid		system	Tile_052-039-000_0-000.jpg		2021-04-16 14:39:23	2021-04-16 14:39:23		NO		IN FOCUS
169845672	https://volunteer.ala.org.au/validate/task/169845672	Valid		system	Tile_052-039-000_0-000.jpg		2021-04-16 07:16:06	2021-04-16 14:39:23		NO		IN FOCUS
169845672	https://volunteer.ala.org.au/validate/task/169845672	Valid		system	Tile_052-039-000_0-000.jpg			2021-04-16 14:39:23		NO		IN FOCUS
169845673	https://volunteer.ala.org.au/validate/task/169845673	Valid		system	Tile_052-040-000_0-000.jpg		2021-04-16 07:16:17	2021-04-16 14:39:38		NO		IN FOCUS
169845673	https://volunteer.ala.org.au/validate/task/169845673	Valid		system	Tile_052-040-000_0-000.jpg			2021-04-16 14:39:38		NO		IN FOCUS
169845673	https://volunteer.ala.org.au/validate/task/169845673	Valid		system	Tile_052-040-000_0-000.jpg		2021-04-16 11:35:13	2021-04-16 14:39:38		NO		IN FOCUS
169845673	https://volunteer.ala.org.au/validate/task/169845673	Valid		system	Tile_052-040-000_0-000.jpg		2021-04-16 14:39:38	2021-04-16 14:39:38		NO		IN FOCUS
169845674	https://volunteer.ala.org.au/validate/task/169845674	Valid		system	Tile_052-041-000_0-000.jpg		2021-04-16 07:16:29	2021-04-16 14:39:53		NO		IN FOCUS
169845674	https://volunteer.ala.org.au/validate/task/169845674	Valid		system	Tile_052-041-000_0-000.jpg		2021-04-16 11:35:21	2021-04-16 14:39:53		NO		IN FOCUS
169845674	https://volunteer.ala.org.au/validate/task/169845674	Valid		system	Tile_052-041-000_0-000.jpg		2021-04-16 14:39:53	2021-04-16 14:39:53		NO		IN FOCUS
169845674	https://volunteer.ala.org.au/validate/task/169845674	Valid		system	Tile_052-041-000_0-000.jpg			2021-04-16 14:39:53		NO		IN FOCUS
169845676	https://volunteer.ala.org.au/validate/task/169845676	Valid		system	Tile_052-043-000_0-000.jpg		2021-04-16 14:40:42	2021-04-16 14:40:42		NO		IN FOCUS
169845676	https://volunteer.ala.org.au/validate/task/169845676	Valid		system	Tile_052-043-000_0-000.jpg		2021-04-16 07:16:52	2021-04-16 14:40:42		NO		IN FOCUS
169845676	https://volunteer.ala.org.au/validate/task/169845676	Valid		system	Tile_052-043-000_0-000.jpg			2021-04-16 14:40:42		NO		IN FOCUS
169845676	https://volunteer.ala.org.au/validate/task/169845676	Valid		system	Tile_052-043-000_0-000.jpg		2021-04-16 11:35:35	2021-04-16 14:40:42		NO		IN FOCUS
169845677	https://volunteer.ala.org.au/validate/task/169845677	Valid		system	Tile_052-044-000_0-000.jpg		2021-04-16 07:17:04	2021-04-16 14:41:00		NO		IN FOCUS
169845677	https://volunteer.ala.org.au/validate/task/169845677	Valid		system	Tile_052-044-000_0-000.jpg			2021-04-16 14:41:00		NO		IN FOCUS
169845677	https://volunteer.ala.org.au/validate/task/169845677	Valid		system	Tile_052-044-000_0-000.jpg		2021-04-16 14:40:59	2021-04-16 14:41:00		NO		IN FOCUS
169845677	https://volunteer.ala.org.au/validate/task/169845677	Valid		system	Tile_052-044-000_0-000.jpg		2021-04-16 11:35:44	2021-04-16 14:41:00		NO		IN FOCUS
169845675	https://volunteer.ala.org.au/validate/task/169845675	Valid		system	Tile_052-042-000_0-000.jpg		2021-04-16 14:41:17	2021-04-16 14:41:17		NO		IN FOCUS
169845675	https://volunteer.ala.org.au/validate/task/169845675	Valid		system	Tile_052-042-000_0-000.jpg			2021-04-16 14:41:17		NO		IN FOCUS
169845675	https://volunteer.ala.org.au/validate/task/169845675	Valid		system	Tile_052-042-000_0-000.jpg		2021-04-16 14:40:26	2021-04-16 14:41:17		NO		IN FOCUS
169845675	https://volunteer.ala.org.au/validate/task/169845675	Valid		system	Tile_052-042-000_0-000.jpg		2021-04-16 07:16:40	2021-04-16 14:41:17		NO		IN FOCUS
169845678	https://volunteer.ala.org.au/validate/task/169845678	Valid		system	Tile_052-045-000_0-000.jpg		2021-04-16 14:41:19	2021-04-16 14:41:19		NO		IN FOCUS
169845678	https://volunteer.ala.org.au/validate/task/169845678	Valid		system	Tile_052-045-000_0-000.jpg			2021-04-16 14:41:19		NO		IN FOCUS
169845678	https://volunteer.ala.org.au/validate/task/169845678	Valid		system	Tile_052-045-000_0-000.jpg		2021-04-16 07:17:17	2021-04-16 14:41:19		NO		IN FOCUS
169845678	https://volunteer.ala.org.au/validate/task/169845678	Valid		system	Tile_052-045-000_0-000.jpg		2021-04-16 11:36:06	2021-04-16 14:41:19		NO		IN FOCUS
169845679	https://volunteer.ala.org.au/validate/task/169845679	Valid		system	Tile_052-046-000_0-000.jpg		2021-04-16 14:41:34	2021-04-16 14:41:34		NO		IN FOCUS
169845679	https://volunteer.ala.org.au/validate/task/169845679	Valid		system	Tile_052-046-000_0-000.jpg			2021-04-16 14:41:34		NO		IN FOCUS
169845679	https://volunteer.ala.org.au/validate/task/169845679	Valid		system	Tile_052-046-000_0-000.jpg		2021-04-16 07:21:16	2021-04-16 14:41:34		NO		IN FOCUS
169845679	https://volunteer.ala.org.au/validate/task/169845679	Valid		system	Tile_052-046-000_0-000.jpg		2021-04-16 11:36:16	2021-04-16 14:41:34		NO		IN FOCUS
169845680	https://volunteer.ala.org.au/validate/task/169845680	Valid		system	Tile_052-047-000_0-000.jpg		2021-04-16 11:36:26	2021-04-16 14:41:58		NO		IN FOCUS
169845680	https://volunteer.ala.org.au/validate/task/169845680	Valid		system	Tile_052-047-000_0-000.jpg		2021-04-16 07:21:28	2021-04-16 14:41:58		NO		IN FOCUS
169845680	https://volunteer.ala.org.au/validate/task/169845680	Valid		system	Tile_052-047-000_0-000.jpg		2021-04-16 14:41:57	2021-04-16 14:41:58		NO		IN FOCUS
169845680	https://volunteer.ala.org.au/validate/task/169845680	Valid		system	Tile_052-047-000_0-000.jpg			2021-04-16 14:41:58		NO		IN FOCUS
169845681	https://volunteer.ala.org.au/validate/task/169845681	Valid		system	Tile_052-048-000_0-000.jpg		2021-04-16 07:21:39	2021-04-16 14:42:12		NO		IN FOCUS
169845681	https://volunteer.ala.org.au/validate/task/169845681	Valid		system	Tile_052-048-000_0-000.jpg		2021-04-16 11:36:35	2021-04-16 14:42:12		NO		IN FOCUS
169845681	https://volunteer.ala.org.au/validate/task/169845681	Valid		system	Tile_052-048-000_0-000.jpg		2021-04-16 14:42:12	2021-04-16 14:42:12		NO		IN FOCUS
169845681	https://volunteer.ala.org.au/validate/task/169845681	Valid		system	Tile_052-048-000_0-000.jpg			2021-04-16 14:42:12		NO		IN FOCUS
169845682	https://volunteer.ala.org.au/validate/task/169845682	Valid		system	Tile_052-049-000_0-000.jpg		2021-04-16 14:49:37	2021-04-16 14:42:29		NO		IN FOCUS
169845682	https://volunteer.ala.org.au/validate/task/169845682	Valid		system	Tile_052-049-000_0-000.jpg		2021-04-16 14:42:29	2021-04-16 14:42:29		NO		IN FOCUS
169845682	https://volunteer.ala.org.au/validate/task/169845682	Valid		system	Tile_052-049-000_0-000.jpg			2021-04-16 14:42:29		NO		IN FOCUS
169845682	https://volunteer.ala.org.au/validate/task/169845682	Valid		system	Tile_052-049-000_0-000.jpg		2021-04-16 07:21:52	2021-04-16 14:42:29		NO		IN FOCUS
169845682	https://volunteer.ala.org.au/validate/task/169845682	Valid		system	Tile_052-049-000_0-000.jpg		2021-04-16 11:36:45	2021-04-16 14:42:29		NO		IN FOCUS
169845683	https://volunteer.ala.org.au/validate/task/169845683	Valid		system	Tile_052-050-000_0-000.jpg		2021-04-16 07:22:04	2021-04-16 14:42:44		NO		IN FOCUS
169845683	https://volunteer.ala.org.au/validate/task/169845683	Valid		system	Tile_052-050-000_0-000.jpg			2021-04-16 14:42:44		NO		IN FOCUS
169845683	https://volunteer.ala.org.au/validate/task/169845683	Valid		system	Tile_052-050-000_0-000.jpg		2021-04-16 14:42:43	2021-04-16 14:42:44		NO		IN FOCUS
169845683	https://volunteer.ala.org.au/validate/task/169845683	Valid		system	Tile_052-050-000_0-000.jpg		2021-04-16 11:36:54	2021-04-16 14:42:44		NO		IN FOCUS
169845684	https://volunteer.ala.org.au/validate/task/169845684	Valid		system	Tile_052-051-000_0-000.jpg			2021-04-16 14:43:04		NO		IN FOCUS
169845684	https://volunteer.ala.org.au/validate/task/169845684	Valid		system	Tile_052-051-000_0-000.jpg		2021-04-16 14:43:04	2021-04-16 14:43:04		NO		IN FOCUS
169845684	https://volunteer.ala.org.au/validate/task/169845684	Valid		system	Tile_052-051-000_0-000.jpg		2021-04-16 11:37:04	2021-04-16 14:43:04		NO		IN FOCUS
169845684	https://volunteer.ala.org.au/validate/task/169845684	Valid		system	Tile_052-051-000_0-000.jpg		2021-04-16 07:22:16	2021-04-16 14:43:04		NO		IN FOCUS
169845685	https://volunteer.ala.org.au/validate/task/169845685	Valid		system	Tile_052-052-000_0-000.jpg		2021-04-16 07:22:27	2021-04-16 14:43:24		NO		IN FOCUS
169845685	https://volunteer.ala.org.au/validate/task/169845685	Valid		system	Tile_052-052-000_0-000.jpg		2021-04-16 14:43:23	2021-04-16 14:43:24		NO		IN FOCUS
169845685	https://volunteer.ala.org.au/validate/task/169845685	Valid		system	Tile_052-052-000_0-000.jpg			2021-04-16 14:43:24		NO		IN FOCUS
169845685	https://volunteer.ala.org.au/validate/task/169845685	Valid		system	Tile_052-052-000_0-000.jpg		2021-04-16 11:37:15	2021-04-16 14:43:24		NO		IN FOCUS
169845686	https://volunteer.ala.org.au/validate/task/169845686	Valid		system	Tile_052-053-000_0-000.jpg		2021-04-16 11:37:25	2021-04-16 14:43:44		NO		IN FOCUS
169845686	https://volunteer.ala.org.au/validate/task/169845686	Valid		system	Tile_052-053-000_0-000.jpg		2021-04-16 07:22:39	2021-04-16 14:43:44		NO		IN FOCUS
169845686	https://volunteer.ala.org.au/validate/task/169845686	Valid		system	Tile_052-053-000_0-000.jpg			2021-04-16 14:43:44		NO		IN FOCUS
169845686	https://volunteer.ala.org.au/validate/task/169845686	Valid		system	Tile_052-053-000_0-000.jpg		2021-04-16 14:43:42	2021-04-16 14:43:44		NO		IN FOCUS
169845687	https://volunteer.ala.org.au/validate/task/169845687	Valid		system	Tile_052-054-000_0-000.jpg		2021-04-16 14:44:10	2021-04-16 14:44:11		NO		IN FOCUS
169845687	https://volunteer.ala.org.au/validate/task/169845687	Valid		system	Tile_052-054-000_0-000.jpg			2021-04-16 14:44:11		NO		IN FOCUS
169845687	https://volunteer.ala.org.au/validate/task/169845687	Valid		system	Tile_052-054-000_0-000.jpg		2021-04-16 07:22:50	2021-04-16 14:44:11		NO		IN FOCUS
169845687	https://volunteer.ala.org.au/validate/task/169845687	Valid		system	Tile_052-054-000_0-000.jpg		2021-04-16 11:37:34	2021-04-16 14:44:11		NO		IN FOCUS
169845688	https://volunteer.ala.org.au/validate/task/169845688	Valid		system	Tile_052-055-000_0-000.jpg		2021-04-16 14:44:24	2021-04-16 14:44:25		NO		IN FOCUS
169845688	https://volunteer.ala.org.au/validate/task/169845688	Valid		system	Tile_052-055-000_0-000.jpg			2021-04-16 14:44:25		NO		IN FOCUS
169845688	https://volunteer.ala.org.au/validate/task/169845688	Valid		system	Tile_052-055-000_0-000.jpg		2021-04-16 11:37:42	2021-04-16 14:44:25		NO		IN FOCUS
169845688	https://volunteer.ala.org.au/validate/task/169845688	Valid		system	Tile_052-055-000_0-000.jpg		2021-04-16 07:23:01	2021-04-16 14:44:25		NO		IN FOCUS
169845689	https://volunteer.ala.org.au/validate/task/169845689	Valid		system	Tile_052-056-000_0-000.jpg		2021-04-16 07:23:13	2021-04-16 14:44:41		NO		IN FOCUS
169845689	https://volunteer.ala.org.au/validate/task/169845689	Valid		system	Tile_052-056-000_0-000.jpg		2021-04-16 11:37:51	2021-04-16 14:44:41		NO		IN FOCUS
169845689	https://volunteer.ala.org.au/validate/task/169845689	Valid		system	Tile_052-056-000_0-000.jpg		2021-04-16 14:44:41	2021-04-16 14:44:41		NO		IN FOCUS
169845689	https://volunteer.ala.org.au/validate/task/169845689	Valid		system	Tile_052-056-000_0-000.jpg			2021-04-16 14:44:41		NO		IN FOCUS
169845690	https://volunteer.ala.org.au/validate/task/169845690	Valid		system	Tile_052-057-000_0-000.jpg			2021-04-16 14:44:57		NO		IN FOCUS
169845690	https://volunteer.ala.org.au/validate/task/169845690	Valid		system	Tile_052-057-000_0-000.jpg		2021-04-16 07:23:24	2021-04-16 14:44:57		NO		IN FOCUS
169845690	https://volunteer.ala.org.au/validate/task/169845690	Valid		system	Tile_052-057-000_0-000.jpg		2021-04-16 14:44:57	2021-04-16 14:44:57		NO		IN FOCUS
169845690	https://volunteer.ala.org.au/validate/task/169845690	Valid		system	Tile_052-057-000_0-000.jpg		2021-04-16 11:38:00	2021-04-16 14:44:57		NO		IN FOCUS
169845691	https://volunteer.ala.org.au/validate/task/169845691	Valid		system	Tile_052-058-000_0-000.jpg		2021-04-16 11:38:09	2021-04-16 14:45:14		NO		IN FOCUS
169845691	https://volunteer.ala.org.au/validate/task/169845691	Valid		system	Tile_052-058-000_0-000.jpg			2021-04-16 14:45:14		NO		IN FOCUS
169845691	https://volunteer.ala.org.au/validate/task/169845691	Valid		system	Tile_052-058-000_0-000.jpg		2021-04-16 07:23:36	2021-04-16 14:45:14		NO		IN FOCUS
169845691	https://volunteer.ala.org.au/validate/task/169845691	Valid		system	Tile_052-058-000_0-000.jpg		2021-04-16 14:45:13	2021-04-16 14:45:14		NO		IN FOCUS
169845692	https://volunteer.ala.org.au/validate/task/169845692	Valid		system	Tile_052-059-000_0-000.jpg		2021-04-16 14:45:26	2021-04-16 14:45:27		NO		IN FOCUS
169845692	https://volunteer.ala.org.au/validate/task/169845692	Valid		system	Tile_052-059-000_0-000.jpg			2021-04-16 14:45:27		NO		IN FOCUS
169845692	https://volunteer.ala.org.au/validate/task/169845692	Valid		system	Tile_052-059-000_0-000.jpg		2021-04-16 07:23:48	2021-04-16 14:45:27		NO		IN FOCUS
169845692	https://volunteer.ala.org.au/validate/task/169845692	Valid		system	Tile_052-059-000_0-000.jpg		2021-04-16 11:38:18	2021-04-16 14:45:27		NO		IN FOCUS
169845693	https://volunteer.ala.org.au/validate/task/169845693	Valid		system	Tile_052-060-000_0-000.jpg		2021-04-16 07:24:02	2021-04-16 14:45:42		NO		IN FOCUS
169845693	https://volunteer.ala.org.au/validate/task/169845693	Valid		system	Tile_052-060-000_0-000.jpg		2021-04-16 11:38:27	2021-04-16 14:45:42		NO		IN FOCUS
169845693	https://volunteer.ala.org.au/validate/task/169845693	Valid		system	Tile_052-060-000_0-000.jpg		2021-04-16 14:45:40	2021-04-16 14:45:42		NO		IN FOCUS
169845693	https://volunteer.ala.org.au/validate/task/169845693	Valid		system	Tile_052-060-000_0-000.jpg			2021-04-16 14:45:42		NO		IN FOCUS
169845694	https://volunteer.ala.org.au/validate/task/169845694	Valid		system	Tile_053-001-000_0-000.jpg		2021-04-16 14:45:54	2021-04-16 14:45:54		NO		IN FOCUS
169845694	https://volunteer.ala.org.au/validate/task/169845694	Valid		system	Tile_053-001-000_0-000.jpg			2021-04-16 14:45:54		NO		IN FOCUS
169845694	https://volunteer.ala.org.au/validate/task/169845694	Valid		system	Tile_053-001-000_0-000.jpg		2021-04-16 07:33:12	2021-04-16 14:45:54		NO		IN FOCUS
169845694	https://volunteer.ala.org.au/validate/task/169845694	Valid		system	Tile_053-001-000_0-000.jpg		2021-04-16 11:38:36	2021-04-16 14:45:54		NO		IN FOCUS
169845695	https://volunteer.ala.org.au/validate/task/169845695	Valid		system	Tile_053-002-000_0-000.jpg		2021-04-16 11:38:45	2021-04-16 14:46:09		NO		IN FOCUS
169845695	https://volunteer.ala.org.au/validate/task/169845695	Valid		system	Tile_053-002-000_0-000.jpg		2021-04-16 14:46:07	2021-04-16 14:46:09		NO		IN FOCUS
169845695	https://volunteer.ala.org.au/validate/task/169845695	Valid		system	Tile_053-002-000_0-000.jpg			2021-04-16 14:46:09		NO		IN FOCUS
169845695	https://volunteer.ala.org.au/validate/task/169845695	Valid		system	Tile_053-002-000_0-000.jpg		2021-04-16 07:33:23	2021-04-16 14:46:09		NO		IN FOCUS
169845696	https://volunteer.ala.org.au/validate/task/169845696	Valid		system	Tile_053-003-000_0-000.jpg		2021-04-16 11:38:56	2021-04-16 14:46:22		NO		IN FOCUS
169845696	https://volunteer.ala.org.au/validate/task/169845696	Valid		system	Tile_053-003-000_0-000.jpg		2021-04-16 07:33:33	2021-04-16 14:46:22		NO		IN FOCUS
169845696	https://volunteer.ala.org.au/validate/task/169845696	Valid		system	Tile_053-003-000_0-000.jpg			2021-04-16 14:46:22		NO		IN FOCUS
169845696	https://volunteer.ala.org.au/validate/task/169845696	Valid		system	Tile_053-003-000_0-000.jpg		2021-04-16 14:46:21	2021-04-16 14:46:22		NO		IN FOCUS
169845698	https://volunteer.ala.org.au/validate/task/169845698	Valid		system	Tile_053-005-000_0-000.jpg		2021-04-16 11:39:16	2021-04-16 14:46:53		NO		IN FOCUS
169845698	https://volunteer.ala.org.au/validate/task/169845698	Valid		system	Tile_053-005-000_0-000.jpg			2021-04-16 14:46:53		NO		IN FOCUS
169845698	https://volunteer.ala.org.au/validate/task/169845698	Valid		system	Tile_053-005-000_0-000.jpg		2021-04-16 07:33:55	2021-04-16 14:46:53		NO		IN FOCUS
169845698	https://volunteer.ala.org.au/validate/task/169845698	Valid		system	Tile_053-005-000_0-000.jpg		2021-04-16 14:46:52	2021-04-16 14:46:53		NO		IN FOCUS
169845697	https://volunteer.ala.org.au/validate/task/169845697	Valid		system	Tile_053-004-000_0-000.jpg		2021-04-16 07:33:44	2021-04-16 14:47:33		NO		IN FOCUS
169845697	https://volunteer.ala.org.au/validate/task/169845697	Valid		system	Tile_053-004-000_0-000.jpg			2021-04-16 14:47:33		NO		IN FOCUS
169845697	https://volunteer.ala.org.au/validate/task/169845697	Valid		system	Tile_053-004-000_0-000.jpg		2021-04-16 14:46:37	2021-04-16 14:47:33		NO		IN FOCUS
169845697	https://volunteer.ala.org.au/validate/task/169845697	Valid		system	Tile_053-004-000_0-000.jpg		2021-04-16 11:39:06	2021-04-16 14:47:33		NO		IN FOCUS
169845699	https://volunteer.ala.org.au/validate/task/169845699	Valid		system	Tile_053-006-000_0-000.jpg			2021-04-16 14:47:58		NO		IN FOCUS
169845699	https://volunteer.ala.org.au/validate/task/169845699	Valid		system	Tile_053-006-000_0-000.jpg		2021-04-16 11:39:25	2021-04-16 14:47:58		NO		IN FOCUS
169845699	https://volunteer.ala.org.au/validate/task/169845699	Valid		system	Tile_053-006-000_0-000.jpg		2021-04-16 07:34:09	2021-04-16 14:47:58		NO		IN FOCUS
169845699	https://volunteer.ala.org.au/validate/task/169845699	Valid		system	Tile_053-006-000_0-000.jpg		2021-04-16 14:47:57	2021-04-16 14:47:58		NO		IN FOCUS
169845700	https://volunteer.ala.org.au/validate/task/169845700	Valid		system	Tile_053-007-000_0-000.jpg			2021-04-16 14:48:12		NO		IN FOCUS
169845700	https://volunteer.ala.org.au/validate/task/169845700	Valid		system	Tile_053-007-000_0-000.jpg		2021-04-16 07:34:19	2021-04-16 14:48:12		NO		IN FOCUS
169845700	https://volunteer.ala.org.au/validate/task/169845700	Valid		system	Tile_053-007-000_0-000.jpg		2021-04-16 11:39:34	2021-04-16 14:48:12		NO		IN FOCUS
169845700	https://volunteer.ala.org.au/validate/task/169845700	Valid		system	Tile_053-007-000_0-000.jpg		2021-04-16 14:48:11	2021-04-16 14:48:12		NO		IN FOCUS
169845701	https://volunteer.ala.org.au/validate/task/169845701	Valid		system	Tile_053-008-000_0-000.jpg		2021-04-16 14:48:33	2021-04-16 14:48:34		NO		IN FOCUS
169845701	https://volunteer.ala.org.au/validate/task/169845701	Valid		system	Tile_053-008-000_0-000.jpg		2021-04-16 11:39:43	2021-04-16 14:48:34		NO		IN FOCUS
169845701	https://volunteer.ala.org.au/validate/task/169845701	Valid		system	Tile_053-008-000_0-000.jpg		2021-04-16 07:34:33	2021-04-16 14:48:34		NO		IN FOCUS
169845701	https://volunteer.ala.org.au/validate/task/169845701	Valid		system	Tile_053-008-000_0-000.jpg			2021-04-16 14:48:34		NO		IN FOCUS
169845702	https://volunteer.ala.org.au/validate/task/169845702	Valid		system	Tile_053-009-000_0-000.jpg			2021-04-16 14:48:50		NO		IN FOCUS
169845702	https://volunteer.ala.org.au/validate/task/169845702	Valid		system	Tile_053-009-000_0-000.jpg		2021-04-16 14:48:49	2021-04-16 14:48:50		NO		IN FOCUS
169845702	https://volunteer.ala.org.au/validate/task/169845702	Valid		system	Tile_053-009-000_0-000.jpg		2021-04-16 11:39:52	2021-04-16 14:48:50		NO		IN FOCUS
169845702	https://volunteer.ala.org.au/validate/task/169845702	Valid		system	Tile_053-009-000_0-000.jpg		2021-04-16 07:34:44	2021-04-16 14:48:50		NO		IN FOCUS
169845703	https://volunteer.ala.org.au/validate/task/169845703	Valid		system	Tile_053-010-000_0-000.jpg		2021-04-16 11:40:02	2021-04-16 14:49:05		NO		IN FOCUS
169845703	https://volunteer.ala.org.au/validate/task/169845703	Valid		system	Tile_053-010-000_0-000.jpg		2021-04-16 07:34:55	2021-04-16 14:49:05		NO		IN FOCUS
169845703	https://volunteer.ala.org.au/validate/task/169845703	Valid		system	Tile_053-010-000_0-000.jpg		2021-04-16 14:49:04	2021-04-16 14:49:05		NO		IN FOCUS
169845703	https://volunteer.ala.org.au/validate/task/169845703	Valid		system	Tile_053-010-000_0-000.jpg			2021-04-16 14:49:05		NO		IN FOCUS
169845704	https://volunteer.ala.org.au/validate/task/169845704	Valid		system	Tile_053-011-000_0-000.jpg		2021-04-16 07:35:07	2021-04-16 14:49:17		NO		IN FOCUS
169845704	https://volunteer.ala.org.au/validate/task/169845704	Valid		system	Tile_053-011-000_0-000.jpg		2021-04-16 11:40:10	2021-04-16 14:49:17		NO		IN FOCUS
169845704	https://volunteer.ala.org.au/validate/task/169845704	Valid		system	Tile_053-011-000_0-000.jpg			2021-04-16 14:49:17		NO		IN FOCUS
169845704	https://volunteer.ala.org.au/validate/task/169845704	Valid		system	Tile_053-011-000_0-000.jpg		2021-04-16 14:49:17	2021-04-16 14:49:17		NO		IN FOCUS
169845705	https://volunteer.ala.org.au/validate/task/169845705	Valid		system	Tile_053-012-000_0-000.jpg			2021-04-16 14:49:31		NO		IN FOCUS
169845705	https://volunteer.ala.org.au/validate/task/169845705	Valid		system	Tile_053-012-000_0-000.jpg		2021-04-16 14:49:30	2021-04-16 14:49:31		NO		IN FOCUS
169845705	https://volunteer.ala.org.au/validate/task/169845705	Valid		system	Tile_053-012-000_0-000.jpg		2021-04-16 11:40:20	2021-04-16 14:49:31		NO		IN FOCUS
169845705	https://volunteer.ala.org.au/validate/task/169845705	Valid		system	Tile_053-012-000_0-000.jpg		2021-04-16 07:35:19	2021-04-16 14:49:31		NO		IN FOCUS
169845706	https://volunteer.ala.org.au/validate/task/169845706	Valid		system	Tile_053-013-000_0-000.jpg		2021-04-16 07:35:31	2021-04-16 14:49:45		NO		IN FOCUS
169845706	https://volunteer.ala.org.au/validate/task/169845706	Valid		system	Tile_053-013-000_0-000.jpg			2021-04-16 14:49:45		NO		IN FOCUS
169845706	https://volunteer.ala.org.au/validate/task/169845706	Valid		system	Tile_053-013-000_0-000.jpg		2021-04-16 14:49:44	2021-04-16 14:49:45		NO		IN FOCUS
169845706	https://volunteer.ala.org.au/validate/task/169845706	Valid		system	Tile_053-013-000_0-000.jpg		2021-04-16 11:40:30	2021-04-16 14:49:45		NO		IN FOCUS
169845707	https://volunteer.ala.org.au/validate/task/169845707	Valid		system	Tile_053-014-000_0-000.jpg		2021-04-16 11:40:39	2021-04-16 14:49:58		NO		IN FOCUS
169845707	https://volunteer.ala.org.au/validate/task/169845707	Valid		system	Tile_053-014-000_0-000.jpg		2021-04-16 07:35:41	2021-04-16 14:49:58		NO		IN FOCUS
169845707	https://volunteer.ala.org.au/validate/task/169845707	Valid		system	Tile_053-014-000_0-000.jpg			2021-04-16 14:49:58		NO		IN FOCUS
169845707	https://volunteer.ala.org.au/validate/task/169845707	Valid		system	Tile_053-014-000_0-000.jpg		2021-04-16 14:49:58	2021-04-16 14:49:58		NO		IN FOCUS
169845708	https://volunteer.ala.org.au/validate/task/169845708	Valid		system	Tile_053-015-000_0-000.jpg		2021-04-16 14:50:11	2021-04-16 14:50:11		NO		IN FOCUS
169845708	https://volunteer.ala.org.au/validate/task/169845708	Valid		system	Tile_053-015-000_0-000.jpg			2021-04-16 14:50:11		NO		IN FOCUS
169845708	https://volunteer.ala.org.au/validate/task/169845708	Valid		system	Tile_053-015-000_0-000.jpg		2021-04-16 11:40:47	2021-04-16 14:50:11		NO		IN FOCUS
169845708	https://volunteer.ala.org.au/validate/task/169845708	Valid		system	Tile_053-015-000_0-000.jpg		2021-04-16 07:35:53	2021-04-16 14:50:11		NO		IN FOCUS
169845709	https://volunteer.ala.org.au/validate/task/169845709	Valid		system	Tile_053-016-000_0-000.jpg		2021-04-16 14:50:26	2021-04-16 14:50:26		NO		IN FOCUS
169845709	https://volunteer.ala.org.au/validate/task/169845709	Valid		system	Tile_053-016-000_0-000.jpg		2021-04-16 11:40:56	2021-04-16 14:50:26		NO		IN FOCUS
169845709	https://volunteer.ala.org.au/validate/task/169845709	Valid		system	Tile_053-016-000_0-000.jpg		2021-04-16 07:36:05	2021-04-16 14:50:26		NO		IN FOCUS
169845709	https://volunteer.ala.org.au/validate/task/169845709	Valid		system	Tile_053-016-000_0-000.jpg			2021-04-16 14:50:26		NO		IN FOCUS
169845710	https://volunteer.ala.org.au/validate/task/169845710	Valid		system	Tile_053-017-000_0-000.jpg			2021-04-16 14:50:41		NO		IN FOCUS
169845710	https://volunteer.ala.org.au/validate/task/169845710	Valid		system	Tile_053-017-000_0-000.jpg		2021-04-16 14:50:41	2021-04-16 14:50:41		NO		IN FOCUS
169845710	https://volunteer.ala.org.au/validate/task/169845710	Valid		system	Tile_053-017-000_0-000.jpg		2021-04-16 11:41:04	2021-04-16 14:50:41		NO		IN FOCUS
169845710	https://volunteer.ala.org.au/validate/task/169845710	Valid		system	Tile_053-017-000_0-000.jpg		2021-04-16 07:41:46	2021-04-16 14:50:41		NO		IN FOCUS
169845711	https://volunteer.ala.org.au/validate/task/169845711	Valid		system	Tile_053-018-000_0-000.jpg		2021-04-16 14:50:57	2021-04-16 14:50:57		NO		IN FOCUS
169845711	https://volunteer.ala.org.au/validate/task/169845711	Valid		system	Tile_053-018-000_0-000.jpg		2021-04-16 07:41:59	2021-04-16 14:50:57		NO		IN FOCUS
169845711	https://volunteer.ala.org.au/validate/task/169845711	Valid		system	Tile_053-018-000_0-000.jpg		2021-04-16 11:41:14	2021-04-16 14:50:57		NO		IN FOCUS
169845711	https://volunteer.ala.org.au/validate/task/169845711	Valid		system	Tile_053-018-000_0-000.jpg			2021-04-16 14:50:57		NO		IN FOCUS
169845711	https://volunteer.ala.org.au/validate/task/169845711	Valid		system	Tile_053-018-000_0-000.jpg		2021-04-16 14:56:48	2021-04-16 14:50:57	1	YES	EDGE			Myrtaceae and cupanieidite pollen
169845713	https://volunteer.ala.org.au/validate/task/169845713	Valid		system	Tile_053-020-000_0-000.jpg		2021-04-16 11:41:59	2021-04-16 14:51:25		NO		IN FOCUS
169845713	https://volunteer.ala.org.au/validate/task/169845713	Valid		system	Tile_053-020-000_0-000.jpg		2021-04-16 07:42:37	2021-04-16 14:51:25		NO		IN FOCUS
169845713	https://volunteer.ala.org.au/validate/task/169845713	Valid		system	Tile_053-020-000_0-000.jpg		2021-04-16 14:51:24	2021-04-16 14:51:25		NO		IN FOCUS
169845713	https://volunteer.ala.org.au/validate/task/169845713	Valid		system	Tile_053-020-000_0-000.jpg			2021-04-16 14:51:25		NO		IN FOCUS
169845714	https://volunteer.ala.org.au/validate/task/169845714	Valid		system	Tile_053-021-000_0-000.jpg		2021-04-16 07:42:48	2021-04-16 14:51:40		NO		IN FOCUS
169845714	https://volunteer.ala.org.au/validate/task/169845714	Valid		system	Tile_053-021-000_0-000.jpg			2021-04-16 14:51:40		NO		IN FOCUS
169845714	https://volunteer.ala.org.au/validate/task/169845714	Valid		system	Tile_053-021-000_0-000.jpg		2021-04-16 14:51:39	2021-04-16 14:51:40		NO		IN FOCUS
169845714	https://volunteer.ala.org.au/validate/task/169845714	Valid		system	Tile_053-021-000_0-000.jpg		2021-04-16 11:42:09	2021-04-16 14:51:40		NO		IN FOCUS
169845715	https://volunteer.ala.org.au/validate/task/169845715	Valid		system	Tile_053-022-000_0-000.jpg		2021-04-16 07:43:00	2021-04-16 14:51:54		NO		IN FOCUS
169845715	https://volunteer.ala.org.au/validate/task/169845715	Valid		system	Tile_053-022-000_0-000.jpg		2021-04-16 11:42:17	2021-04-16 14:51:54		NO		IN FOCUS
169845715	https://volunteer.ala.org.au/validate/task/169845715	Valid		system	Tile_053-022-000_0-000.jpg		2021-04-16 14:51:54	2021-04-16 14:51:54		NO		IN FOCUS
169845715	https://volunteer.ala.org.au/validate/task/169845715	Valid		system	Tile_053-022-000_0-000.jpg			2021-04-16 14:51:54		NO		IN FOCUS
169845712	https://volunteer.ala.org.au/validate/task/169845712	Valid		system	Tile_053-019-000_0-000.jpg		2021-04-16 14:51:11	2021-04-16 14:52:09		NO		IN FOCUS
169845712	https://volunteer.ala.org.au/validate/task/169845712	Valid		system	Tile_053-019-000_0-000.jpg			2021-04-16 14:52:09		NO		IN FOCUS
169845712	https://volunteer.ala.org.au/validate/task/169845712	Valid		system	Tile_053-019-000_0-000.jpg		2021-04-16 14:52:08	2021-04-16 14:52:09		NO		IN FOCUS
169845712	https://volunteer.ala.org.au/validate/task/169845712	Valid		system	Tile_053-019-000_0-000.jpg		2021-04-16 07:42:24	2021-04-16 14:52:09		NO		IN FOCUS
169845716	https://volunteer.ala.org.au/validate/task/169845716	Valid		system	Tile_053-023-000_0-000.jpg			2021-04-16 14:52:12		NO		IN FOCUS
169845716	https://volunteer.ala.org.au/validate/task/169845716	Valid		system	Tile_053-023-000_0-000.jpg		2021-04-16 11:42:26	2021-04-16 14:52:12		NO		IN FOCUS
169845716	https://volunteer.ala.org.au/validate/task/169845716	Valid		system	Tile_053-023-000_0-000.jpg		2021-04-16 14:52:12	2021-04-16 14:52:12		NO		IN FOCUS
169845716	https://volunteer.ala.org.au/validate/task/169845716	Valid		system	Tile_053-023-000_0-000.jpg		2021-04-16 07:43:15	2021-04-16 14:52:12		NO		IN FOCUS
169845717	https://volunteer.ala.org.au/validate/task/169845717	Valid		system	Tile_053-024-000_0-000.jpg		2021-04-16 07:43:26	2021-04-16 14:52:28		NO		IN FOCUS
169845717	https://volunteer.ala.org.au/validate/task/169845717	Valid		system	Tile_053-024-000_0-000.jpg		2021-04-16 11:42:35	2021-04-16 14:52:28		NO		IN FOCUS
169845717	https://volunteer.ala.org.au/validate/task/169845717	Valid		system	Tile_053-024-000_0-000.jpg			2021-04-16 14:52:28		NO		IN FOCUS
169845717	https://volunteer.ala.org.au/validate/task/169845717	Valid		system	Tile_053-024-000_0-000.jpg		2021-04-16 14:52:27	2021-04-16 14:52:28		NO		IN FOCUS
169845718	https://volunteer.ala.org.au/validate/task/169845718	Valid		system	Tile_053-025-000_0-000.jpg		2021-04-16 14:52:41	2021-04-16 14:52:42		NO		IN FOCUS
169845718	https://volunteer.ala.org.au/validate/task/169845718	Valid		system	Tile_053-025-000_0-000.jpg			2021-04-16 14:52:42		NO		IN FOCUS
169845718	https://volunteer.ala.org.au/validate/task/169845718	Valid		system	Tile_053-025-000_0-000.jpg		2021-04-16 07:43:37	2021-04-16 14:52:42		NO		IN FOCUS
169845718	https://volunteer.ala.org.au/validate/task/169845718	Valid		system	Tile_053-025-000_0-000.jpg		2021-04-16 11:42:45	2021-04-16 14:52:42		NO		IN FOCUS
169845719	https://volunteer.ala.org.au/validate/task/169845719	Valid		system	Tile_053-026-000_0-000.jpg		2021-04-16 07:43:48	2021-04-16 14:52:55		NO		IN FOCUS
169845719	https://volunteer.ala.org.au/validate/task/169845719	Valid		system	Tile_053-026-000_0-000.jpg		2021-04-16 11:42:54	2021-04-16 14:52:55		NO		IN FOCUS
169845719	https://volunteer.ala.org.au/validate/task/169845719	Valid		system	Tile_053-026-000_0-000.jpg			2021-04-16 14:52:55		NO		IN FOCUS
169845719	https://volunteer.ala.org.au/validate/task/169845719	Valid		system	Tile_053-026-000_0-000.jpg		2021-04-16 14:52:55	2021-04-16 14:52:55		NO		IN FOCUS
169845720	https://volunteer.ala.org.au/validate/task/169845720	Valid		system	Tile_053-027-000_0-000.jpg		2021-04-16 14:53:09	2021-04-16 14:53:10		NO		IN FOCUS
169845720	https://volunteer.ala.org.au/validate/task/169845720	Valid		system	Tile_053-027-000_0-000.jpg		2021-04-16 07:44:00	2021-04-16 14:53:10		NO		IN FOCUS
169845720	https://volunteer.ala.org.au/validate/task/169845720	Valid		system	Tile_053-027-000_0-000.jpg			2021-04-16 14:53:10		NO		IN FOCUS
169845720	https://volunteer.ala.org.au/validate/task/169845720	Valid		system	Tile_053-027-000_0-000.jpg		2021-04-16 11:43:03	2021-04-16 14:53:10		NO		IN FOCUS
169845722	https://volunteer.ala.org.au/validate/task/169845722	Valid		system	Tile_053-029-000_0-000.jpg		2021-04-16 07:44:25	2021-04-16 15:02:12		NO		IN FOCUS
169845722	https://volunteer.ala.org.au/validate/task/169845722	Valid		system	Tile_053-029-000_0-000.jpg		2021-04-16 11:43:21	2021-04-16 15:02:12		NO		IN FOCUS
169845722	https://volunteer.ala.org.au/validate/task/169845722	Valid		system	Tile_053-029-000_0-000.jpg		2021-04-16 15:02:11	2021-04-16 15:02:12		NO		IN FOCUS
169845722	https://volunteer.ala.org.au/validate/task/169845722	Valid		system	Tile_053-029-000_0-000.jpg			2021-04-16 15:02:12		NO		IN FOCUS
169845721	https://volunteer.ala.org.au/validate/task/169845721	Valid		system	Tile_053-028-000_0-000.jpg		2021-04-16 11:43:12	2021-04-16 17:14:46		NO		IN FOCUS
169845721	https://volunteer.ala.org.au/validate/task/169845721	Valid		system	Tile_053-028-000_0-000.jpg			2021-04-16 17:14:46		NO		IN FOCUS
169845721	https://volunteer.ala.org.au/validate/task/169845721	Valid		system	Tile_053-028-000_0-000.jpg		2021-04-16 17:14:46	2021-04-16 17:14:46		NO		IN FOCUS
169845721	https://volunteer.ala.org.au/validate/task/169845721	Valid		system	Tile_053-028-000_0-000.jpg		2021-04-16 14:59:27	2021-04-16 17:14:46	1	YES	EDGE	IN FOCUS		Myrtaceae and cupanieidite pollen
169845721	https://volunteer.ala.org.au/validate/task/169845721	Valid		system	Tile_053-028-000_0-000.jpg		2021-04-16 07:44:13	2021-04-16 17:14:46		NO		IN FOCUS
169845723	https://volunteer.ala.org.au/validate/task/169845723	Valid		system	Tile_053-030-000_0-000.jpg		2021-04-16 11:43:30	2021-04-16 17:16:01		NO		IN FOCUS
169845723	https://volunteer.ala.org.au/validate/task/169845723	Valid		system	Tile_053-030-000_0-000.jpg		2021-04-16 17:16:01	2021-04-16 17:16:01		NO		IN FOCUS
169845723	https://volunteer.ala.org.au/validate/task/169845723	Valid		system	Tile_053-030-000_0-000.jpg			2021-04-16 17:16:01		NO		IN FOCUS
169845723	https://volunteer.ala.org.au/validate/task/169845723	Valid		system	Tile_053-030-000_0-000.jpg		2021-04-16 07:44:37	2021-04-16 17:16:01		NO		IN FOCUS
169845724	https://volunteer.ala.org.au/validate/task/169845724	Valid		system	Tile_053-031-000_0-000.jpg			2021-04-16 17:20:45		NO		IN FOCUS
169845724	https://volunteer.ala.org.au/validate/task/169845724	Valid		system	Tile_053-031-000_0-000.jpg		2021-04-16 11:43:39	2021-04-16 17:20:45		NO		IN FOCUS
169845724	https://volunteer.ala.org.au/validate/task/169845724	Valid		system	Tile_053-031-000_0-000.jpg		2021-04-16 17:20:45	2021-04-16 17:20:45		NO		IN FOCUS
169845724	https://volunteer.ala.org.au/validate/task/169845724	Valid		system	Tile_053-031-000_0-000.jpg		2021-04-16 07:50:37	2021-04-16 17:20:45		NO		IN FOCUS
169845725	https://volunteer.ala.org.au/validate/task/169845725	Valid		system	Tile_053-032-000_0-000.jpg		2021-04-16 17:26:53	2021-04-16 17:26:53		NO		IN FOCUS
169845725	https://volunteer.ala.org.au/validate/task/169845725	Valid		system	Tile_053-032-000_0-000.jpg		2021-04-16 11:43:48	2021-04-16 17:26:53		NO		IN FOCUS
169845725	https://volunteer.ala.org.au/validate/task/169845725	Valid		system	Tile_053-032-000_0-000.jpg		2021-04-16 07:50:49	2021-04-16 17:26:53		NO		IN FOCUS
169845725	https://volunteer.ala.org.au/validate/task/169845725	Valid		system	Tile_053-032-000_0-000.jpg			2021-04-16 17:26:53		NO		IN FOCUS
169845726	https://volunteer.ala.org.au/validate/task/169845726	Valid		system	Tile_053-033-000_0-000.jpg		2021-04-16 11:43:57	2021-04-16 17:27:21		NO		IN FOCUS
169845726	https://volunteer.ala.org.au/validate/task/169845726	Valid		system	Tile_053-033-000_0-000.jpg		2021-04-16 07:51:00	2021-04-16 17:27:21		NO		IN FOCUS
169845726	https://volunteer.ala.org.au/validate/task/169845726	Valid		system	Tile_053-033-000_0-000.jpg			2021-04-16 17:27:21		NO		IN FOCUS
169845726	https://volunteer.ala.org.au/validate/task/169845726	Valid		system	Tile_053-033-000_0-000.jpg		2021-04-16 17:27:21	2021-04-16 17:27:21		NO		IN FOCUS
169845727	https://volunteer.ala.org.au/validate/task/169845727	Valid		system	Tile_053-034-000_0-000.jpg		2021-04-16 17:29:50	2021-04-16 17:29:50		NO		IN FOCUS
169845727	https://volunteer.ala.org.au/validate/task/169845727	Valid		system	Tile_053-034-000_0-000.jpg			2021-04-16 17:29:50				IN FOCUS
169845727	https://volunteer.ala.org.au/validate/task/169845727	Valid		system	Tile_053-034-000_0-000.jpg			2021-04-16 17:29:50		NO		IN FOCUS
169845727	https://volunteer.ala.org.au/validate/task/169845727	Valid		system	Tile_053-034-000_0-000.jpg		2021-04-16 07:51:11	2021-04-16 17:29:50		NO		IN FOCUS
169845727	https://volunteer.ala.org.au/validate/task/169845727	Valid		system	Tile_053-034-000_0-000.jpg		2021-04-16 11:44:05	2021-04-16 17:29:50		NO		IN FOCUS
169845728	https://volunteer.ala.org.au/validate/task/169845728	Valid		system	Tile_053-035-000_0-000.jpg		2021-04-16 17:30:08	2021-04-16 17:30:09		NO		IN FOCUS
169845728	https://volunteer.ala.org.au/validate/task/169845728	Valid		system	Tile_053-035-000_0-000.jpg			2021-04-16 17:30:09		NO		IN FOCUS
169845728	https://volunteer.ala.org.au/validate/task/169845728	Valid		system	Tile_053-035-000_0-000.jpg		2021-04-16 11:44:14	2021-04-16 17:30:09		NO		IN FOCUS
169845728	https://volunteer.ala.org.au/validate/task/169845728	Valid		system	Tile_053-035-000_0-000.jpg		2021-04-16 07:51:21	2021-04-16 17:30:09		NO		IN FOCUS
169845731	https://volunteer.ala.org.au/validate/task/169845731	Valid		system	Tile_053-038-000_0-000.jpg		2021-04-16 07:53:44	2021-04-16 17:32:20		NO		IN FOCUS
169845731	https://volunteer.ala.org.au/validate/task/169845731	Valid		system	Tile_053-038-000_0-000.jpg			2021-04-16 17:32:20		NO		IN FOCUS
169845731	https://volunteer.ala.org.au/validate/task/169845731	Valid		system	Tile_053-038-000_0-000.jpg		2021-04-16 11:45:03	2021-04-16 17:32:20		NO		IN FOCUS
169845731	https://volunteer.ala.org.au/validate/task/169845731	Valid		system	Tile_053-038-000_0-000.jpg		2021-04-16 17:32:19	2021-04-16 17:32:20		NO		IN FOCUS
169845732	https://volunteer.ala.org.au/validate/task/169845732	Valid		system	Tile_053-039-000_0-000.jpg		2021-04-16 17:32:45	2021-04-16 17:32:45		NO		IN FOCUS
169845732	https://volunteer.ala.org.au/validate/task/169845732	Valid		system	Tile_053-039-000_0-000.jpg		2021-04-16 11:45:12	2021-04-16 17:32:45		NO		IN FOCUS
169845732	https://volunteer.ala.org.au/validate/task/169845732	Valid		system	Tile_053-039-000_0-000.jpg			2021-04-16 17:32:45		NO		IN FOCUS
169845732	https://volunteer.ala.org.au/validate/task/169845732	Valid		system	Tile_053-039-000_0-000.jpg		2021-04-16 07:53:56	2021-04-16 17:32:45		NO		IN FOCUS
169845733	https://volunteer.ala.org.au/validate/task/169845733	Valid		system	Tile_053-040-000_0-000.jpg		2021-04-16 17:33:10	2021-04-16 17:33:11		NO		IN FOCUS
169845733	https://volunteer.ala.org.au/validate/task/169845733	Valid		system	Tile_053-040-000_0-000.jpg		2021-04-16 11:45:22	2021-04-16 17:33:11		NO		IN FOCUS
169845733	https://volunteer.ala.org.au/validate/task/169845733	Valid		system	Tile_053-040-000_0-000.jpg			2021-04-16 17:33:11		NO		IN FOCUS
169845733	https://volunteer.ala.org.au/validate/task/169845733	Valid		system	Tile_053-040-000_0-000.jpg		2021-04-16 07:54:07	2021-04-16 17:33:11		NO		IN FOCUS
169845734	https://volunteer.ala.org.au/validate/task/169845734	Valid		system	Tile_053-041-000_0-000.jpg		2021-04-16 17:33:33	2021-04-16 17:33:33		NO		IN FOCUS
169845734	https://volunteer.ala.org.au/validate/task/169845734	Valid		system	Tile_053-041-000_0-000.jpg		2021-04-16 07:54:19	2021-04-16 17:33:33		NO		IN FOCUS
169845734	https://volunteer.ala.org.au/validate/task/169845734	Valid		system	Tile_053-041-000_0-000.jpg			2021-04-16 17:33:33		NO		IN FOCUS
169845734	https://volunteer.ala.org.au/validate/task/169845734	Valid		system	Tile_053-041-000_0-000.jpg		2021-04-16 11:45:32	2021-04-16 17:33:33		NO		IN FOCUS
169845735	https://volunteer.ala.org.au/validate/task/169845735	Valid		system	Tile_053-042-000_0-000.jpg		2021-04-16 07:54:30	2021-04-16 17:33:57		NO		IN FOCUS
169845735	https://volunteer.ala.org.au/validate/task/169845735	Valid		system	Tile_053-042-000_0-000.jpg		2021-04-16 11:45:41	2021-04-16 17:33:57		NO		IN FOCUS
169845735	https://volunteer.ala.org.au/validate/task/169845735	Valid		system	Tile_053-042-000_0-000.jpg		2021-04-16 17:33:56	2021-04-16 17:33:57		NO		IN FOCUS
169845735	https://volunteer.ala.org.au/validate/task/169845735	Valid		system	Tile_053-042-000_0-000.jpg			2021-04-16 17:33:57		NO		IN FOCUS
169845737	https://volunteer.ala.org.au/validate/task/169845737	Valid		system	Tile_053-044-000_0-000.jpg		2021-04-16 07:54:55	2021-04-16 17:35:14		NO		IN FOCUS
169845737	https://volunteer.ala.org.au/validate/task/169845737	Valid		system	Tile_053-044-000_0-000.jpg		2021-04-16 11:45:56	2021-04-16 17:35:14		NO		IN FOCUS
169845737	https://volunteer.ala.org.au/validate/task/169845737	Valid		system	Tile_053-044-000_0-000.jpg			2021-04-16 17:35:14		NO		IN FOCUS
169845737	https://volunteer.ala.org.au/validate/task/169845737	Valid		system	Tile_053-044-000_0-000.jpg		2021-04-16 17:35:13	2021-04-16 17:35:14		NO		IN FOCUS
169845738	https://volunteer.ala.org.au/validate/task/169845738	Valid		system	Tile_053-045-000_0-000.jpg		2021-04-16 11:46:05	2021-04-16 17:36:06		NO		IN FOCUS
169845738	https://volunteer.ala.org.au/validate/task/169845738	Valid		system	Tile_053-045-000_0-000.jpg		2021-04-16 17:36:06	2021-04-16 17:36:06		NO		IN FOCUS
169845738	https://volunteer.ala.org.au/validate/task/169845738	Valid		system	Tile_053-045-000_0-000.jpg		2021-04-16 17:36:10	2021-04-16 17:36:06		NO		IN FOCUS
169845738	https://volunteer.ala.org.au/validate/task/169845738	Valid		system	Tile_053-045-000_0-000.jpg			2021-04-16 17:36:06		NO		IN FOCUS
169845738	https://volunteer.ala.org.au/validate/task/169845738	Valid		system	Tile_053-045-000_0-000.jpg		2021-04-16 07:55:06	2021-04-16 17:36:06		NO		IN FOCUS
169845739	https://volunteer.ala.org.au/validate/task/169845739	Valid		system	Tile_053-046-000_0-000.jpg		2021-04-16 17:37:14	2021-04-16 17:36:25	3	YES	Both MIDDLE and EDGE	IN FOCUS		Other colpate angiosperm pollen
169845739	https://volunteer.ala.org.au/validate/task/169845739	Valid		system	Tile_053-046-000_0-000.jpg			2021-04-16 17:36:25		NO		IN FOCUS
169845739	https://volunteer.ala.org.au/validate/task/169845739	Valid		system	Tile_053-046-000_0-000.jpg		2021-04-16 17:36:23	2021-04-16 17:36:25		NO		IN FOCUS
169845739	https://volunteer.ala.org.au/validate/task/169845739	Valid		system	Tile_053-046-000_0-000.jpg		2021-04-16 08:01:54	2021-04-16 17:36:25		NO		IN FOCUS
169845739	https://volunteer.ala.org.au/validate/task/169845739	Valid		system	Tile_053-046-000_0-000.jpg		2021-04-16 11:46:14	2021-04-16 17:36:25		NO		IN FOCUS
169845740	https://volunteer.ala.org.au/validate/task/169845740	Valid		system	Tile_053-047-000_0-000.jpg			2021-04-16 17:36:41		NO		IN FOCUS
169845740	https://volunteer.ala.org.au/validate/task/169845740	Valid		system	Tile_053-047-000_0-000.jpg		2021-04-16 11:47:00	2021-04-16 17:36:41		NO		IN FOCUS
169845740	https://volunteer.ala.org.au/validate/task/169845740	Valid		system	Tile_053-047-000_0-000.jpg		2021-04-16 08:02:06	2021-04-16 17:36:41		NO		IN FOCUS
169845740	https://volunteer.ala.org.au/validate/task/169845740	Valid		system	Tile_053-047-000_0-000.jpg		2021-04-16 17:36:41	2021-04-16 17:36:41		NO		IN FOCUS
169845741	https://volunteer.ala.org.au/validate/task/169845741	Valid		system	Tile_053-048-000_0-000.jpg			2021-04-16 17:36:57		NO		IN FOCUS
169845741	https://volunteer.ala.org.au/validate/task/169845741	Valid		system	Tile_053-048-000_0-000.jpg		2021-04-16 11:47:10	2021-04-16 17:36:57		NO		IN FOCUS
169845741	https://volunteer.ala.org.au/validate/task/169845741	Valid		system	Tile_053-048-000_0-000.jpg		2021-04-16 17:36:57	2021-04-16 17:36:57		NO		IN FOCUS
169845741	https://volunteer.ala.org.au/validate/task/169845741	Valid		system	Tile_053-048-000_0-000.jpg		2021-04-16 08:02:17	2021-04-16 17:36:57		NO		IN FOCUS
169845743	https://volunteer.ala.org.au/validate/task/169845743	Valid		system	Tile_053-050-000_0-000.jpg		2021-04-16 17:37:34	2021-04-16 17:37:35		NO		IN FOCUS
169845743	https://volunteer.ala.org.au/validate/task/169845743	Valid		system	Tile_053-050-000_0-000.jpg		2021-04-16 11:47:31	2021-04-16 17:37:35		NO		IN FOCUS
169845743	https://volunteer.ala.org.au/validate/task/169845743	Valid		system	Tile_053-050-000_0-000.jpg			2021-04-16 17:37:35		NO		IN FOCUS
169845743	https://volunteer.ala.org.au/validate/task/169845743	Valid		system	Tile_053-050-000_0-000.jpg		2021-04-16 08:02:38	2021-04-16 17:37:35		NO		IN FOCUS
169845742	https://volunteer.ala.org.au/validate/task/169845742	Valid		system	Tile_053-049-000_0-000.jpg		2021-04-16 17:37:23	2021-04-16 17:37:40		NO		IN FOCUS		Triporate basketweave pollen (Casuarinacea)
169845742	https://volunteer.ala.org.au/validate/task/169845742	Valid		system	Tile_053-049-000_0-000.jpg		2021-04-16 11:47:20	2021-04-16 17:37:40		NO		IN FOCUS
169845742	https://volunteer.ala.org.au/validate/task/169845742	Valid		system	Tile_053-049-000_0-000.jpg		2021-04-16 08:02:27	2021-04-16 17:37:40		NO		IN FOCUS
169845742	https://volunteer.ala.org.au/validate/task/169845742	Valid		system	Tile_053-049-000_0-000.jpg		2021-04-16 17:37:40	2021-04-16 17:37:40		NO		IN FOCUS
169845742	https://volunteer.ala.org.au/validate/task/169845742	Valid		system	Tile_053-049-000_0-000.jpg			2021-04-16 17:37:40		NO		IN FOCUS
169845744	https://volunteer.ala.org.au/validate/task/169845744	Valid		system	Tile_053-051-000_0-000.jpg			2021-04-16 17:37:52		NO		IN FOCUS
169845744	https://volunteer.ala.org.au/validate/task/169845744	Valid		system	Tile_053-051-000_0-000.jpg		2021-04-16 17:37:52	2021-04-16 17:37:52		NO		IN FOCUS
169845744	https://volunteer.ala.org.au/validate/task/169845744	Valid		system	Tile_053-051-000_0-000.jpg		2021-04-16 11:47:42	2021-04-16 17:37:52		NO		IN FOCUS
169845744	https://volunteer.ala.org.au/validate/task/169845744	Valid		system	Tile_053-051-000_0-000.jpg		2021-04-16 17:37:57	2021-04-16 17:37:52		NO		IN FOCUS
169845744	https://volunteer.ala.org.au/validate/task/169845744	Valid		system	Tile_053-051-000_0-000.jpg		2021-04-16 08:02:49	2021-04-16 17:37:52		NO		IN FOCUS
169845745	https://volunteer.ala.org.au/validate/task/169845745	Valid		system	Tile_053-052-000_0-000.jpg		2021-04-16 11:47:52	2021-04-16 17:38:03		NO		IN FOCUS
169845745	https://volunteer.ala.org.au/validate/task/169845745	Valid		system	Tile_053-052-000_0-000.jpg		2021-04-16 08:02:59	2021-04-16 17:38:03		NO		IN FOCUS
169845745	https://volunteer.ala.org.au/validate/task/169845745	Valid		system	Tile_053-052-000_0-000.jpg			2021-04-16 17:38:03		NO		IN FOCUS
169845745	https://volunteer.ala.org.au/validate/task/169845745	Valid		system	Tile_053-052-000_0-000.jpg		2021-04-16 17:38:15	2021-04-16 17:38:03		NO		IN FOCUS
169845745	https://volunteer.ala.org.au/validate/task/169845745	Valid		system	Tile_053-052-000_0-000.jpg		2021-04-16 17:38:03	2021-04-16 17:38:03		NO		IN FOCUS
169845746	https://volunteer.ala.org.au/validate/task/169845746	Valid		system	Tile_053-053-000_0-000.jpg			2021-04-16 17:38:13		NO		IN FOCUS
169845746	https://volunteer.ala.org.au/validate/task/169845746	Valid		system	Tile_053-053-000_0-000.jpg		2021-04-16 11:48:01	2021-04-16 17:38:13		NO		IN FOCUS
169845746	https://volunteer.ala.org.au/validate/task/169845746	Valid		system	Tile_053-053-000_0-000.jpg		2021-04-16 17:38:13	2021-04-16 17:38:13		NO		IN FOCUS
169845746	https://volunteer.ala.org.au/validate/task/169845746	Valid		system	Tile_053-053-000_0-000.jpg		2021-04-16 08:03:11	2021-04-16 17:38:13		NO		IN FOCUS
169845748	https://volunteer.ala.org.au/validate/task/169845748	Valid		system	Tile_053-055-000_0-000.jpg		2021-04-16 17:38:35	2021-04-16 17:38:36		NO		IN FOCUS
169845748	https://volunteer.ala.org.au/validate/task/169845748	Valid		system	Tile_053-055-000_0-000.jpg			2021-04-16 17:38:36		NO		IN FOCUS
169845748	https://volunteer.ala.org.au/validate/task/169845748	Valid		system	Tile_053-055-000_0-000.jpg		2021-04-16 11:48:14	2021-04-16 17:38:36		NO		IN FOCUS
169845748	https://volunteer.ala.org.au/validate/task/169845748	Valid		system	Tile_053-055-000_0-000.jpg		2021-04-16 08:03:34	2021-04-16 17:38:36		NO		IN FOCUS
169845747	https://volunteer.ala.org.au/validate/task/169845747	Valid		system	Tile_053-054-000_0-000.jpg		2021-04-16 17:38:42	2021-04-16 17:38:42		NO		IN FOCUS
169845747	https://volunteer.ala.org.au/validate/task/169845747	Valid		system	Tile_053-054-000_0-000.jpg		2021-04-16 17:38:25	2021-04-16 17:38:42		NO		IN FOCUS
169845747	https://volunteer.ala.org.au/validate/task/169845747	Valid		system	Tile_053-054-000_0-000.jpg		2021-04-16 08:03:22	2021-04-16 17:38:42		NO		IN FOCUS
169845747	https://volunteer.ala.org.au/validate/task/169845747	Valid		system	Tile_053-054-000_0-000.jpg			2021-04-16 17:38:42		NO		IN FOCUS
169845749	https://volunteer.ala.org.au/validate/task/169845749	Valid		system	Tile_053-056-000_0-000.jpg		2021-04-16 11:48:22	2021-04-16 17:39:02		NO		IN FOCUS
169845749	https://volunteer.ala.org.au/validate/task/169845749	Valid		system	Tile_053-056-000_0-000.jpg		2021-04-16 17:39:02	2021-04-16 17:39:02		NO		IN FOCUS
169845749	https://volunteer.ala.org.au/validate/task/169845749	Valid		system	Tile_053-056-000_0-000.jpg		2021-04-16 17:38:44	2021-04-16 17:39:02		NO		IN FOCUS
169845749	https://volunteer.ala.org.au/validate/task/169845749	Valid		system	Tile_053-056-000_0-000.jpg			2021-04-16 17:39:02		NO		IN FOCUS
169845749	https://volunteer.ala.org.au/validate/task/169845749	Valid		system	Tile_053-056-000_0-000.jpg		2021-04-16 08:03:47	2021-04-16 17:39:02		NO		IN FOCUS
169845750	https://volunteer.ala.org.au/validate/task/169845750	Valid		system	Tile_053-057-000_0-000.jpg		2021-04-16 08:03:59	2021-04-16 17:39:29		NO		IN FOCUS
169845750	https://volunteer.ala.org.au/validate/task/169845750	Valid		system	Tile_053-057-000_0-000.jpg		2021-04-16 17:39:28	2021-04-16 17:39:29		NO		IN FOCUS
169845750	https://volunteer.ala.org.au/validate/task/169845750	Valid		system	Tile_053-057-000_0-000.jpg			2021-04-16 17:39:29		NO		IN FOCUS
169845750	https://volunteer.ala.org.au/validate/task/169845750	Valid		system	Tile_053-057-000_0-000.jpg		2021-04-16 11:48:31	2021-04-16 17:39:29		NO		IN FOCUS
169845751	https://volunteer.ala.org.au/validate/task/169845751	Valid		system	Tile_053-058-000_0-000.jpg		2021-04-16 08:04:11	2021-04-16 17:39:48		NO		IN FOCUS
169845751	https://volunteer.ala.org.au/validate/task/169845751	Valid		system	Tile_053-058-000_0-000.jpg		2021-04-16 17:39:47	2021-04-16 17:39:48		NO		IN FOCUS
169845751	https://volunteer.ala.org.au/validate/task/169845751	Valid		system	Tile_053-058-000_0-000.jpg			2021-04-16 17:39:48		NO		IN FOCUS
169845751	https://volunteer.ala.org.au/validate/task/169845751	Valid		system	Tile_053-058-000_0-000.jpg		2021-04-16 17:39:50	2021-04-16 17:39:48		NO		IN FOCUS
169845751	https://volunteer.ala.org.au/validate/task/169845751	Valid		system	Tile_053-058-000_0-000.jpg		2021-04-16 11:48:39	2021-04-16 17:39:48		NO		IN FOCUS
169845752	https://volunteer.ala.org.au/validate/task/169845752	Valid		system	Tile_053-059-000_0-000.jpg		2021-04-16 11:48:48	2021-04-16 17:39:58		NO		IN FOCUS
169845752	https://volunteer.ala.org.au/validate/task/169845752	Valid		system	Tile_053-059-000_0-000.jpg		2021-04-16 17:40:19	2021-04-16 17:39:58		NO		IN FOCUS
169845752	https://volunteer.ala.org.au/validate/task/169845752	Valid		system	Tile_053-059-000_0-000.jpg		2021-04-16 08:04:23	2021-04-16 17:39:58		NO		IN FOCUS
169845752	https://volunteer.ala.org.au/validate/task/169845752	Valid		system	Tile_053-059-000_0-000.jpg		2021-04-16 17:39:58	2021-04-16 17:39:58		NO		IN FOCUS
169845752	https://volunteer.ala.org.au/validate/task/169845752	Valid		system	Tile_053-059-000_0-000.jpg			2021-04-16 17:39:58		NO		IN FOCUS
169845754	https://volunteer.ala.org.au/validate/task/169845754	Valid		system	Tile_054-001-000_0-000.jpg			2021-04-16 17:41:25		NO		IN FOCUS
169845754	https://volunteer.ala.org.au/validate/task/169845754	Valid		system	Tile_054-001-000_0-000.jpg		2021-04-16 08:16:14	2021-04-16 17:41:25		NO		IN FOCUS
169845754	https://volunteer.ala.org.au/validate/task/169845754	Valid		system	Tile_054-001-000_0-000.jpg		2021-04-16 11:49:02	2021-04-16 17:41:25		NO		IN FOCUS
169845754	https://volunteer.ala.org.au/validate/task/169845754	Valid		system	Tile_054-001-000_0-000.jpg		2021-04-16 17:41:34	2021-04-16 17:41:25		NO		IN FOCUS
169845754	https://volunteer.ala.org.au/validate/task/169845754	Valid		system	Tile_054-001-000_0-000.jpg		2021-04-16 17:41:24	2021-04-16 17:41:25		NO		IN FOCUS
169845755	https://volunteer.ala.org.au/validate/task/169845755	Valid		system	Tile_054-002-000_0-000.jpg			2021-04-16 17:41:36		NO		IN FOCUS
169845755	https://volunteer.ala.org.au/validate/task/169845755	Valid		system	Tile_054-002-000_0-000.jpg		2021-04-16 17:41:35	2021-04-16 17:41:36		NO		IN FOCUS
169845755	https://volunteer.ala.org.au/validate/task/169845755	Valid		system	Tile_054-002-000_0-000.jpg		2021-04-16 11:49:11	2021-04-16 17:41:36		NO		IN FOCUS
169845755	https://volunteer.ala.org.au/validate/task/169845755	Valid		system	Tile_054-002-000_0-000.jpg		2021-04-16 08:16:26	2021-04-16 17:41:36		NO		IN FOCUS
169845756	https://volunteer.ala.org.au/validate/task/169845756	Valid		system	Tile_054-003-000_0-000.jpg		2021-04-16 08:16:38	2021-04-16 17:41:48		NO		IN FOCUS
169845756	https://volunteer.ala.org.au/validate/task/169845756	Valid		system	Tile_054-003-000_0-000.jpg		2021-04-16 11:49:21	2021-04-16 17:41:48		NO		IN FOCUS
169845756	https://volunteer.ala.org.au/validate/task/169845756	Valid		system	Tile_054-003-000_0-000.jpg			2021-04-16 17:41:48		NO		IN FOCUS
169845756	https://volunteer.ala.org.au/validate/task/169845756	Valid		system	Tile_054-003-000_0-000.jpg		2021-04-16 17:41:48	2021-04-16 17:41:48		NO		IN FOCUS
169845757	https://volunteer.ala.org.au/validate/task/169845757	Valid		system	Tile_054-004-000_0-000.jpg		2021-04-16 17:42:07	2021-04-16 17:42:07		NO		IN FOCUS
169845757	https://volunteer.ala.org.au/validate/task/169845757	Valid		system	Tile_054-004-000_0-000.jpg		2021-04-16 11:49:31	2021-04-16 17:42:07		NO		IN FOCUS
169845757	https://volunteer.ala.org.au/validate/task/169845757	Valid		system	Tile_054-004-000_0-000.jpg			2021-04-16 17:42:07		NO		IN FOCUS
169845757	https://volunteer.ala.org.au/validate/task/169845757	Valid		system	Tile_054-004-000_0-000.jpg		2021-04-16 08:16:49	2021-04-16 17:42:07		NO		IN FOCUS
169845758	https://volunteer.ala.org.au/validate/task/169845758	Valid		system	Tile_054-005-000_0-000.jpg		2021-04-16 08:17:01	2021-04-16 17:42:19		NO		IN FOCUS
169845758	https://volunteer.ala.org.au/validate/task/169845758	Valid		system	Tile_054-005-000_0-000.jpg		2021-04-16 17:42:19	2021-04-16 17:42:19		NO		IN FOCUS
169845758	https://volunteer.ala.org.au/validate/task/169845758	Valid		system	Tile_054-005-000_0-000.jpg			2021-04-16 17:42:19		NO		IN FOCUS
169845758	https://volunteer.ala.org.au/validate/task/169845758	Valid		system	Tile_054-005-000_0-000.jpg		2021-04-16 11:49:42	2021-04-16 17:42:19		NO		IN FOCUS
169845759	https://volunteer.ala.org.au/validate/task/169845759	Valid		system	Tile_054-006-000_0-000.jpg		2021-04-16 08:17:12	2021-04-16 17:42:31		NO		IN FOCUS
169845759	https://volunteer.ala.org.au/validate/task/169845759	Valid		system	Tile_054-006-000_0-000.jpg		2021-04-16 11:49:51	2021-04-16 17:42:31		NO		IN FOCUS
169845759	https://volunteer.ala.org.au/validate/task/169845759	Valid		system	Tile_054-006-000_0-000.jpg			2021-04-16 17:42:31		NO		IN FOCUS
169845759	https://volunteer.ala.org.au/validate/task/169845759	Valid		system	Tile_054-006-000_0-000.jpg		2021-04-16 17:42:31	2021-04-16 17:42:31		NO		IN FOCUS
169845760	https://volunteer.ala.org.au/validate/task/169845760	Valid		system	Tile_054-007-000_0-000.jpg		2021-04-16 17:42:46	2021-04-16 17:42:47		NO		IN FOCUS
169845760	https://volunteer.ala.org.au/validate/task/169845760	Valid		system	Tile_054-007-000_0-000.jpg			2021-04-16 17:42:47		NO		IN FOCUS
169845760	https://volunteer.ala.org.au/validate/task/169845760	Valid		system	Tile_054-007-000_0-000.jpg		2021-04-16 11:50:02	2021-04-16 17:42:47		NO		IN FOCUS
169845760	https://volunteer.ala.org.au/validate/task/169845760	Valid		system	Tile_054-007-000_0-000.jpg		2021-04-16 08:17:25	2021-04-16 17:42:47		NO		IN FOCUS
169845761	https://volunteer.ala.org.au/validate/task/169845761	Valid		system	Tile_054-008-000_0-000.jpg		2021-04-16 08:17:37	2021-04-16 17:43:48		NO		IN FOCUS
169845761	https://volunteer.ala.org.au/validate/task/169845761	Valid		system	Tile_054-008-000_0-000.jpg		2021-04-16 11:50:15	2021-04-16 17:43:48		NO		IN FOCUS
169845761	https://volunteer.ala.org.au/validate/task/169845761	Valid		system	Tile_054-008-000_0-000.jpg			2021-04-16 17:43:48		NO		IN FOCUS
169845761	https://volunteer.ala.org.au/validate/task/169845761	Valid		system	Tile_054-008-000_0-000.jpg		2021-04-16 17:43:48	2021-04-16 17:43:48		NO		IN FOCUS
169845762	https://volunteer.ala.org.au/validate/task/169845762	Valid		system	Tile_054-009-000_0-000.jpg			2021-04-16 17:44:17		NO		IN FOCUS
169845762	https://volunteer.ala.org.au/validate/task/169845762	Valid		system	Tile_054-009-000_0-000.jpg		2021-04-16 11:50:26	2021-04-16 17:44:17		NO		IN FOCUS
169845762	https://volunteer.ala.org.au/validate/task/169845762	Valid		system	Tile_054-009-000_0-000.jpg		2021-04-16 08:17:49	2021-04-16 17:44:17		NO		IN FOCUS
169845762	https://volunteer.ala.org.au/validate/task/169845762	Valid		system	Tile_054-009-000_0-000.jpg		2021-04-16 17:44:17	2021-04-16 17:44:17		NO		IN FOCUS
169845763	https://volunteer.ala.org.au/validate/task/169845763	Valid		system	Tile_054-010-000_0-000.jpg		2021-04-16 08:18:01	2021-04-16 17:49:58		NO		IN FOCUS
169845763	https://volunteer.ala.org.au/validate/task/169845763	Valid		system	Tile_054-010-000_0-000.jpg		2021-04-16 11:50:37	2021-04-16 17:49:58		NO		IN FOCUS
169845763	https://volunteer.ala.org.au/validate/task/169845763	Valid		system	Tile_054-010-000_0-000.jpg			2021-04-16 17:49:58		NO		IN FOCUS
169845763	https://volunteer.ala.org.au/validate/task/169845763	Valid		system	Tile_054-010-000_0-000.jpg		2021-04-16 17:49:57	2021-04-16 17:49:58		NO		IN FOCUS
169845764	https://volunteer.ala.org.au/validate/task/169845764	Valid		system	Tile_054-011-000_0-000.jpg		2021-04-16 08:18:11	2021-04-16 17:50:10		NO		IN FOCUS
169845764	https://volunteer.ala.org.au/validate/task/169845764	Valid		system	Tile_054-011-000_0-000.jpg		2021-04-16 11:50:48	2021-04-16 17:50:10		NO		IN FOCUS
169845764	https://volunteer.ala.org.au/validate/task/169845764	Valid		system	Tile_054-011-000_0-000.jpg			2021-04-16 17:50:10		NO		IN FOCUS
169845764	https://volunteer.ala.org.au/validate/task/169845764	Valid		system	Tile_054-011-000_0-000.jpg		2021-04-16 17:50:10	2021-04-16 17:50:10		NO		IN FOCUS
169845765	https://volunteer.ala.org.au/validate/task/169845765	Valid		system	Tile_054-012-000_0-000.jpg		2021-04-16 08:18:24	2021-04-16 17:50:24		NO		IN FOCUS
169845765	https://volunteer.ala.org.au/validate/task/169845765	Valid		system	Tile_054-012-000_0-000.jpg		2021-04-16 11:50:58	2021-04-16 17:50:24		NO		IN FOCUS
169845765	https://volunteer.ala.org.au/validate/task/169845765	Valid		system	Tile_054-012-000_0-000.jpg			2021-04-16 17:50:24		NO		IN FOCUS
169845765	https://volunteer.ala.org.au/validate/task/169845765	Valid		system	Tile_054-012-000_0-000.jpg		2021-04-16 17:50:24	2021-04-16 17:50:24		NO		IN FOCUS
169845767	https://volunteer.ala.org.au/validate/task/169845767	Valid		system	Tile_054-014-000_0-000.jpg			2021-04-16 17:51:57		NO		IN FOCUS
169845767	https://volunteer.ala.org.au/validate/task/169845767	Valid		system	Tile_054-014-000_0-000.jpg		2021-04-16 11:51:41	2021-04-16 17:51:57		NO		IN FOCUS
169845767	https://volunteer.ala.org.au/validate/task/169845767	Valid		system	Tile_054-014-000_0-000.jpg		2021-04-16 17:51:57	2021-04-16 17:51:57		NO		IN FOCUS
169845767	https://volunteer.ala.org.au/validate/task/169845767	Valid		system	Tile_054-014-000_0-000.jpg		2021-04-16 08:20:05	2021-04-16 17:51:57		NO		IN FOCUS
169845768	https://volunteer.ala.org.au/validate/task/169845768	Valid		system	Tile_054-015-000_0-000.jpg		2021-04-16 08:20:18	2021-04-16 17:52:12		NO		IN FOCUS
169845768	https://volunteer.ala.org.au/validate/task/169845768	Valid		system	Tile_054-015-000_0-000.jpg		2021-04-16 17:52:12	2021-04-16 17:52:12		NO		IN FOCUS
169845768	https://volunteer.ala.org.au/validate/task/169845768	Valid		system	Tile_054-015-000_0-000.jpg		2021-04-16 11:51:50	2021-04-16 17:52:12		NO		IN FOCUS
169845768	https://volunteer.ala.org.au/validate/task/169845768	Valid		system	Tile_054-015-000_0-000.jpg			2021-04-16 17:52:12		NO		IN FOCUS
169845770	https://volunteer.ala.org.au/validate/task/169845770	Valid		system	Tile_054-017-000_0-000.jpg		2021-04-16 17:52:41	2021-04-16 17:52:42		NO		IN FOCUS
169845770	https://volunteer.ala.org.au/validate/task/169845770	Valid		system	Tile_054-017-000_0-000.jpg			2021-04-16 17:52:42		NO		IN FOCUS
169845770	https://volunteer.ala.org.au/validate/task/169845770	Valid		system	Tile_054-017-000_0-000.jpg		2021-04-16 08:26:52	2021-04-16 17:52:42		NO		IN FOCUS
169845770	https://volunteer.ala.org.au/validate/task/169845770	Valid		system	Tile_054-017-000_0-000.jpg		2021-04-16 11:52:06	2021-04-16 17:52:42		NO		IN FOCUS
169845771	https://volunteer.ala.org.au/validate/task/169845771	Valid		system	Tile_054-018-000_0-000.jpg			2021-04-16 17:52:53		NO		IN FOCUS
169845771	https://volunteer.ala.org.au/validate/task/169845771	Valid		system	Tile_054-018-000_0-000.jpg		2021-04-16 17:52:53	2021-04-16 17:52:53		NO		IN FOCUS
169845771	https://volunteer.ala.org.au/validate/task/169845771	Valid		system	Tile_054-018-000_0-000.jpg		2021-04-16 08:27:04	2021-04-16 17:52:53		NO		IN FOCUS
169845771	https://volunteer.ala.org.au/validate/task/169845771	Valid		system	Tile_054-018-000_0-000.jpg		2021-04-16 11:52:17	2021-04-16 17:52:53		NO		IN FOCUS
169845772	https://volunteer.ala.org.au/validate/task/169845772	Valid		system	Tile_054-019-000_0-000.jpg		2021-04-16 08:27:15	2021-04-16 17:53:06		NO		IN FOCUS
169845772	https://volunteer.ala.org.au/validate/task/169845772	Valid		system	Tile_054-019-000_0-000.jpg		2021-04-16 17:53:06	2021-04-16 17:53:06		NO		IN FOCUS
169845772	https://volunteer.ala.org.au/validate/task/169845772	Valid		system	Tile_054-019-000_0-000.jpg			2021-04-16 17:53:06		NO		IN FOCUS
169845772	https://volunteer.ala.org.au/validate/task/169845772	Valid		system	Tile_054-019-000_0-000.jpg		2021-04-16 11:52:29	2021-04-16 17:53:06		NO		IN FOCUS
169845773	https://volunteer.ala.org.au/validate/task/169845773	Valid		system	Tile_054-020-000_0-000.jpg		2021-04-16 11:52:40	2021-04-16 17:53:21		NO		IN FOCUS
169845773	https://volunteer.ala.org.au/validate/task/169845773	Valid		system	Tile_054-020-000_0-000.jpg			2021-04-16 17:53:21		NO		IN FOCUS
169845773	https://volunteer.ala.org.au/validate/task/169845773	Valid		system	Tile_054-020-000_0-000.jpg		2021-04-16 17:53:20	2021-04-16 17:53:21		NO		IN FOCUS
169845773	https://volunteer.ala.org.au/validate/task/169845773	Valid		system	Tile_054-020-000_0-000.jpg		2021-04-16 08:27:25	2021-04-16 17:53:21		NO		IN FOCUS
169846031	https://volunteer.ala.org.au/validate/task/169846031	Valid		system	Tile_054-021-000_0-000.jpg		2021-04-16 08:27:38	2021-04-16 17:53:33		NO		IN FOCUS
169846031	https://volunteer.ala.org.au/validate/task/169846031	Valid		system	Tile_054-021-000_0-000.jpg		2021-04-16 17:53:33	2021-04-16 17:53:33		NO		IN FOCUS
169846031	https://volunteer.ala.org.au/validate/task/169846031	Valid		system	Tile_054-021-000_0-000.jpg			2021-04-16 17:53:33		NO		IN FOCUS
169846031	https://volunteer.ala.org.au/validate/task/169846031	Valid		system	Tile_054-021-000_0-000.jpg		2021-04-16 11:52:50	2021-04-16 17:53:33		NO		IN FOCUS
169846032	https://volunteer.ala.org.au/validate/task/169846032	Valid		system	Tile_054-022-000_0-000.jpg		2021-04-16 17:53:47	2021-04-16 17:53:49		NO		IN FOCUS
169846032	https://volunteer.ala.org.au/validate/task/169846032	Valid		system	Tile_054-022-000_0-000.jpg			2021-04-16 17:53:49		NO		IN FOCUS
169846032	https://volunteer.ala.org.au/validate/task/169846032	Valid		system	Tile_054-022-000_0-000.jpg		2021-04-16 08:27:49	2021-04-16 17:53:49		NO		IN FOCUS
169846032	https://volunteer.ala.org.au/validate/task/169846032	Valid		system	Tile_054-022-000_0-000.jpg		2021-04-16 11:53:01	2021-04-16 17:53:49		NO		IN FOCUS
169846033	https://volunteer.ala.org.au/validate/task/169846033	Valid		system	Tile_054-023-000_0-000.jpg		2021-04-16 08:28:00	2021-04-16 17:54:00		NO		IN FOCUS
169846033	https://volunteer.ala.org.au/validate/task/169846033	Valid		system	Tile_054-023-000_0-000.jpg		2021-04-16 17:54:00	2021-04-16 17:54:00		NO		IN FOCUS
169846033	https://volunteer.ala.org.au/validate/task/169846033	Valid		system	Tile_054-023-000_0-000.jpg			2021-04-16 17:54:00		NO		IN FOCUS
169846033	https://volunteer.ala.org.au/validate/task/169846033	Valid		system	Tile_054-023-000_0-000.jpg		2021-04-16 11:53:13	2021-04-16 17:54:00		NO		IN FOCUS
169846034	https://volunteer.ala.org.au/validate/task/169846034	Valid		system	Tile_054-024-000_0-000.jpg		2021-04-16 11:53:24	2021-04-16 17:54:13		NO		IN FOCUS
169846034	https://volunteer.ala.org.au/validate/task/169846034	Valid		system	Tile_054-024-000_0-000.jpg		2021-04-16 08:28:11	2021-04-16 17:54:13		NO		IN FOCUS
169846034	https://volunteer.ala.org.au/validate/task/169846034	Valid		system	Tile_054-024-000_0-000.jpg		2021-04-16 17:54:13	2021-04-16 17:54:13		NO		IN FOCUS
169846034	https://volunteer.ala.org.au/validate/task/169846034	Valid		system	Tile_054-024-000_0-000.jpg			2021-04-16 17:54:13		NO		IN FOCUS
169846035	https://volunteer.ala.org.au/validate/task/169846035	Valid		system	Tile_054-025-000_0-000.jpg		2021-04-16 17:54:26	2021-04-16 17:54:26		NO		IN FOCUS
169846035	https://volunteer.ala.org.au/validate/task/169846035	Valid		system	Tile_054-025-000_0-000.jpg		2021-04-16 11:53:34	2021-04-16 17:54:26		NO		IN FOCUS
169846035	https://volunteer.ala.org.au/validate/task/169846035	Valid		system	Tile_054-025-000_0-000.jpg			2021-04-16 17:54:26		NO		IN FOCUS
169846035	https://volunteer.ala.org.au/validate/task/169846035	Valid		system	Tile_054-025-000_0-000.jpg		2021-04-16 08:28:23	2021-04-16 17:54:26		NO		IN FOCUS
169846036	https://volunteer.ala.org.au/validate/task/169846036	Valid		system	Tile_054-026-000_0-000.jpg			2021-04-16 17:54:39		NO		IN FOCUS
169846036	https://volunteer.ala.org.au/validate/task/169846036	Valid		system	Tile_054-026-000_0-000.jpg		2021-04-16 08:28:34	2021-04-16 17:54:39		NO		IN FOCUS
169846036	https://volunteer.ala.org.au/validate/task/169846036	Valid		system	Tile_054-026-000_0-000.jpg		2021-04-16 17:54:39	2021-04-16 17:54:39		NO		IN FOCUS
169846036	https://volunteer.ala.org.au/validate/task/169846036	Valid		system	Tile_054-026-000_0-000.jpg		2021-04-16 11:53:44	2021-04-16 17:54:39		NO		IN FOCUS
169846037	https://volunteer.ala.org.au/validate/task/169846037	Valid		system	Tile_054-027-000_0-000.jpg		2021-04-16 11:53:54	2021-04-16 17:54:52		NO		IN FOCUS
169846037	https://volunteer.ala.org.au/validate/task/169846037	Valid		system	Tile_054-027-000_0-000.jpg			2021-04-16 17:54:52		NO		IN FOCUS
169846037	https://volunteer.ala.org.au/validate/task/169846037	Valid		system	Tile_054-027-000_0-000.jpg		2021-04-16 17:54:52	2021-04-16 17:54:52		NO		IN FOCUS
169846037	https://volunteer.ala.org.au/validate/task/169846037	Valid		system	Tile_054-027-000_0-000.jpg		2021-04-16 08:28:46	2021-04-16 17:54:52		NO		IN FOCUS
169846038	https://volunteer.ala.org.au/validate/task/169846038	Valid		system	Tile_054-028-000_0-000.jpg		2021-04-16 08:28:58	2021-04-16 17:55:05		NO		IN FOCUS
169846038	https://volunteer.ala.org.au/validate/task/169846038	Valid		system	Tile_054-028-000_0-000.jpg		2021-04-16 11:54:04	2021-04-16 17:55:05		NO		IN FOCUS
169846038	https://volunteer.ala.org.au/validate/task/169846038	Valid		system	Tile_054-028-000_0-000.jpg		2021-04-16 17:55:05	2021-04-16 17:55:05		NO		IN FOCUS
169846038	https://volunteer.ala.org.au/validate/task/169846038	Valid		system	Tile_054-028-000_0-000.jpg			2021-04-16 17:55:05		NO		IN FOCUS
169846039	https://volunteer.ala.org.au/validate/task/169846039	Valid		system	Tile_054-029-000_0-000.jpg		2021-04-16 11:54:19	2021-04-16 17:55:18		NO		IN FOCUS
169846039	https://volunteer.ala.org.au/validate/task/169846039	Valid		system	Tile_054-029-000_0-000.jpg			2021-04-16 17:55:18		NO		IN FOCUS
169846039	https://volunteer.ala.org.au/validate/task/169846039	Valid		system	Tile_054-029-000_0-000.jpg		2021-04-16 17:55:18	2021-04-16 17:55:18		NO		IN FOCUS
169846039	https://volunteer.ala.org.au/validate/task/169846039	Valid		system	Tile_054-029-000_0-000.jpg		2021-04-16 08:29:10	2021-04-16 17:55:18		NO		IN FOCUS
169846040	https://volunteer.ala.org.au/validate/task/169846040	Valid		system	Tile_054-030-000_0-000.jpg		2021-04-16 08:36:01	2021-04-16 17:55:30		NO		IN FOCUS
169846040	https://volunteer.ala.org.au/validate/task/169846040	Valid		system	Tile_054-030-000_0-000.jpg			2021-04-16 17:55:30		NO		IN FOCUS
169846040	https://volunteer.ala.org.au/validate/task/169846040	Valid		system	Tile_054-030-000_0-000.jpg		2021-04-16 11:54:27	2021-04-16 17:55:30		NO		IN FOCUS
169846040	https://volunteer.ala.org.au/validate/task/169846040	Valid		system	Tile_054-030-000_0-000.jpg		2021-04-16 17:55:29	2021-04-16 17:55:30		NO		IN FOCUS
169846042	https://volunteer.ala.org.au/validate/task/169846042	Valid		system	Tile_054-032-000_0-000.jpg		2021-04-16 11:54:46	2021-04-16 17:56:31		NO		IN FOCUS
169846042	https://volunteer.ala.org.au/validate/task/169846042	Valid		system	Tile_054-032-000_0-000.jpg		2021-04-16 08:36:24	2021-04-16 17:56:31		NO		IN FOCUS
169846042	https://volunteer.ala.org.au/validate/task/169846042	Valid		system	Tile_054-032-000_0-000.jpg			2021-04-16 17:56:31		NO		IN FOCUS
169846042	https://volunteer.ala.org.au/validate/task/169846042	Valid		system	Tile_054-032-000_0-000.jpg		2021-04-16 17:56:30	2021-04-16 17:56:31		NO		IN FOCUS
169846043	https://volunteer.ala.org.au/validate/task/169846043	Valid		system	Tile_054-033-000_0-000.jpg		2021-04-16 11:54:57	2021-04-16 17:56:42		NO		IN FOCUS
169846043	https://volunteer.ala.org.au/validate/task/169846043	Valid		system	Tile_054-033-000_0-000.jpg			2021-04-16 17:56:42		NO		IN FOCUS
169846043	https://volunteer.ala.org.au/validate/task/169846043	Valid		system	Tile_054-033-000_0-000.jpg		2021-04-16 08:36:35	2021-04-16 17:56:42		NO		IN FOCUS
169846043	https://volunteer.ala.org.au/validate/task/169846043	Valid		system	Tile_054-033-000_0-000.jpg		2021-04-16 17:56:42	2021-04-16 17:56:42		NO		IN FOCUS
169846044	https://volunteer.ala.org.au/validate/task/169846044	Valid		system	Tile_054-034-000_0-000.jpg			2021-04-16 17:56:55		NO		IN FOCUS
169846044	https://volunteer.ala.org.au/validate/task/169846044	Valid		system	Tile_054-034-000_0-000.jpg		2021-04-16 11:55:06	2021-04-16 17:56:55		NO		IN FOCUS
169846044	https://volunteer.ala.org.au/validate/task/169846044	Valid		system	Tile_054-034-000_0-000.jpg		2021-04-16 17:56:54	2021-04-16 17:56:55		NO		IN FOCUS
169846044	https://volunteer.ala.org.au/validate/task/169846044	Valid		system	Tile_054-034-000_0-000.jpg		2021-04-16 08:36:46	2021-04-16 17:56:55		NO		IN FOCUS
169846045	https://volunteer.ala.org.au/validate/task/169846045	Valid		system	Tile_054-035-000_0-000.jpg		2021-04-16 17:57:06	2021-04-16 17:57:06		NO		IN FOCUS
169846045	https://volunteer.ala.org.au/validate/task/169846045	Valid		system	Tile_054-035-000_0-000.jpg		2021-04-16 08:36:56	2021-04-16 17:57:06		NO		IN FOCUS
169846045	https://volunteer.ala.org.au/validate/task/169846045	Valid		system	Tile_054-035-000_0-000.jpg		2021-04-16 11:55:16	2021-04-16 17:57:06		NO		IN FOCUS
169846045	https://volunteer.ala.org.au/validate/task/169846045	Valid		system	Tile_054-035-000_0-000.jpg			2021-04-16 17:57:06		NO		IN FOCUS
169846046	https://volunteer.ala.org.au/validate/task/169846046	Valid		system	Tile_054-036-000_0-000.jpg			2021-04-16 17:57:26		NO		IN FOCUS
169846046	https://volunteer.ala.org.au/validate/task/169846046	Valid		system	Tile_054-036-000_0-000.jpg		2021-04-16 17:57:26	2021-04-16 17:57:26		NO		IN FOCUS
169846046	https://volunteer.ala.org.au/validate/task/169846046	Valid		system	Tile_054-036-000_0-000.jpg		2021-04-16 08:37:08	2021-04-16 17:57:26		NO		IN FOCUS
169846046	https://volunteer.ala.org.au/validate/task/169846046	Valid		system	Tile_054-036-000_0-000.jpg		2021-04-16 11:55:26	2021-04-16 17:57:26		NO		IN FOCUS
169846047	https://volunteer.ala.org.au/validate/task/169846047	Valid		system	Tile_054-037-000_0-000.jpg		2021-04-16 17:57:41	2021-04-16 17:57:43		NO		IN FOCUS
169846047	https://volunteer.ala.org.au/validate/task/169846047	Valid		system	Tile_054-037-000_0-000.jpg		2021-04-16 11:55:34	2021-04-16 17:57:43		NO		IN FOCUS
169846047	https://volunteer.ala.org.au/validate/task/169846047	Valid		system	Tile_054-037-000_0-000.jpg			2021-04-16 17:57:43		NO		IN FOCUS
169846047	https://volunteer.ala.org.au/validate/task/169846047	Valid		system	Tile_054-037-000_0-000.jpg		2021-04-16 08:37:19	2021-04-16 17:57:43		NO		IN FOCUS
169846048	https://volunteer.ala.org.au/validate/task/169846048	Valid		system	Tile_054-038-000_0-000.jpg		2021-04-16 08:37:34	2021-04-16 17:58:09		NO		IN FOCUS
169846048	https://volunteer.ala.org.au/validate/task/169846048	Valid		system	Tile_054-038-000_0-000.jpg		2021-04-16 17:58:09	2021-04-16 17:58:09		NO		IN FOCUS
169846048	https://volunteer.ala.org.au/validate/task/169846048	Valid		system	Tile_054-038-000_0-000.jpg		2021-04-16 11:55:44	2021-04-16 17:58:09		NO		IN FOCUS
169846048	https://volunteer.ala.org.au/validate/task/169846048	Valid		system	Tile_054-038-000_0-000.jpg			2021-04-16 17:58:09		NO		IN FOCUS
169846050	https://volunteer.ala.org.au/validate/task/169846050	Valid		system	Tile_054-040-000_0-000.jpg		2021-04-16 11:56:02	2021-04-16 17:58:41		NO		IN FOCUS
169846050	https://volunteer.ala.org.au/validate/task/169846050	Valid		system	Tile_054-040-000_0-000.jpg			2021-04-16 17:58:41		NO		IN FOCUS
169846050	https://volunteer.ala.org.au/validate/task/169846050	Valid		system	Tile_054-040-000_0-000.jpg		2021-04-16 08:38:00	2021-04-16 17:58:41		NO		IN FOCUS
169846050	https://volunteer.ala.org.au/validate/task/169846050	Valid		system	Tile_054-040-000_0-000.jpg		2021-04-16 17:58:41	2021-04-16 17:58:41		NO		IN FOCUS
169846051	https://volunteer.ala.org.au/validate/task/169846051	Valid		system	Tile_054-041-000_0-000.jpg		2021-04-16 17:58:53	2021-04-16 17:58:53		NO		IN FOCUS
169846051	https://volunteer.ala.org.au/validate/task/169846051	Valid		system	Tile_054-041-000_0-000.jpg		2021-04-16 08:38:13	2021-04-16 17:58:53		NO		IN FOCUS
169846051	https://volunteer.ala.org.au/validate/task/169846051	Valid		system	Tile_054-041-000_0-000.jpg		2021-04-16 11:56:10	2021-04-16 17:58:53		NO		IN FOCUS
169846051	https://volunteer.ala.org.au/validate/task/169846051	Valid		system	Tile_054-041-000_0-000.jpg			2021-04-16 17:58:53		NO		IN FOCUS
169846052	https://volunteer.ala.org.au/validate/task/169846052	Valid		system	Tile_054-042-000_0-000.jpg		2021-04-16 11:56:21	2021-04-16 17:59:10		NO		IN FOCUS
169846052	https://volunteer.ala.org.au/validate/task/169846052	Valid		system	Tile_054-042-000_0-000.jpg		2021-04-16 17:59:10	2021-04-16 17:59:10		NO		IN FOCUS
169846052	https://volunteer.ala.org.au/validate/task/169846052	Valid		system	Tile_054-042-000_0-000.jpg			2021-04-16 17:59:10		NO		IN FOCUS
169846052	https://volunteer.ala.org.au/validate/task/169846052	Valid		system	Tile_054-042-000_0-000.jpg		2021-04-16 08:38:23	2021-04-16 17:59:10		NO		IN FOCUS
169846053	https://volunteer.ala.org.au/validate/task/169846053	Valid		system	Tile_054-043-000_0-000.jpg		2021-04-16 08:38:35	2021-04-16 17:59:23		NO		IN FOCUS
169846053	https://volunteer.ala.org.au/validate/task/169846053	Valid		system	Tile_054-043-000_0-000.jpg			2021-04-16 17:59:23		NO		IN FOCUS
169846053	https://volunteer.ala.org.au/validate/task/169846053	Valid		system	Tile_054-043-000_0-000.jpg		2021-04-16 11:56:30	2021-04-16 17:59:23		NO		IN FOCUS
169846053	https://volunteer.ala.org.au/validate/task/169846053	Valid		system	Tile_054-043-000_0-000.jpg		2021-04-16 17:59:22	2021-04-16 17:59:23		NO		IN FOCUS
169846054	https://volunteer.ala.org.au/validate/task/169846054	Valid		system	Tile_054-044-000_0-000.jpg		2021-04-16 08:38:46	2021-04-16 17:59:34		NO		IN FOCUS
169846054	https://volunteer.ala.org.au/validate/task/169846054	Valid		system	Tile_054-044-000_0-000.jpg		2021-04-16 17:59:34	2021-04-16 17:59:34		NO		IN FOCUS
169846054	https://volunteer.ala.org.au/validate/task/169846054	Valid		system	Tile_054-044-000_0-000.jpg		2021-04-16 11:56:40	2021-04-16 17:59:34		NO		IN FOCUS
169846054	https://volunteer.ala.org.au/validate/task/169846054	Valid		system	Tile_054-044-000_0-000.jpg			2021-04-16 17:59:34		NO		IN FOCUS
169846055	https://volunteer.ala.org.au/validate/task/169846055	Valid		system	Tile_054-045-000_0-000.jpg		2021-04-16 17:59:48	2021-04-16 17:59:48		NO		IN FOCUS
169846055	https://volunteer.ala.org.au/validate/task/169846055	Valid		system	Tile_054-045-000_0-000.jpg			2021-04-16 17:59:48		NO		IN FOCUS
169846055	https://volunteer.ala.org.au/validate/task/169846055	Valid		system	Tile_054-045-000_0-000.jpg		2021-04-16 08:38:57	2021-04-16 17:59:48		NO		IN FOCUS
169846055	https://volunteer.ala.org.au/validate/task/169846055	Valid		system	Tile_054-045-000_0-000.jpg		2021-04-16 11:56:49	2021-04-16 17:59:48		NO		IN FOCUS
169846056	https://volunteer.ala.org.au/validate/task/169846056	Valid		system	Tile_054-046-000_0-000.jpg			2021-04-16 18:00:01		NO		IN FOCUS
169846056	https://volunteer.ala.org.au/validate/task/169846056	Valid		system	Tile_054-046-000_0-000.jpg		2021-04-16 18:00:01	2021-04-16 18:00:01		NO		IN FOCUS
169846056	https://volunteer.ala.org.au/validate/task/169846056	Valid		system	Tile_054-046-000_0-000.jpg		2021-04-16 11:56:59	2021-04-16 18:00:01		NO		IN FOCUS
169846056	https://volunteer.ala.org.au/validate/task/169846056	Valid		system	Tile_054-046-000_0-000.jpg		2021-04-16 08:43:24	2021-04-16 18:00:01		NO		IN FOCUS
169846057	https://volunteer.ala.org.au/validate/task/169846057	Valid		system	Tile_054-047-000_0-000.jpg		2021-04-16 08:43:35	2021-04-16 18:00:13		NO		IN FOCUS
169846057	https://volunteer.ala.org.au/validate/task/169846057	Valid		system	Tile_054-047-000_0-000.jpg		2021-04-16 11:57:09	2021-04-16 18:00:13		NO		IN FOCUS
169846057	https://volunteer.ala.org.au/validate/task/169846057	Valid		system	Tile_054-047-000_0-000.jpg		2021-04-16 18:00:12	2021-04-16 18:00:13		NO		IN FOCUS
169846057	https://volunteer.ala.org.au/validate/task/169846057	Valid		system	Tile_054-047-000_0-000.jpg			2021-04-16 18:00:13		NO		IN FOCUS
169846058	https://volunteer.ala.org.au/validate/task/169846058	Valid		system	Tile_054-048-000_0-000.jpg		2021-04-16 18:00:26	2021-04-16 18:00:26		NO		IN FOCUS
169846058	https://volunteer.ala.org.au/validate/task/169846058	Valid		system	Tile_054-048-000_0-000.jpg			2021-04-16 18:00:26		NO		IN FOCUS
169846058	https://volunteer.ala.org.au/validate/task/169846058	Valid		system	Tile_054-048-000_0-000.jpg		2021-04-16 11:57:20	2021-04-16 18:00:26		NO		IN FOCUS
169846058	https://volunteer.ala.org.au/validate/task/169846058	Valid		system	Tile_054-048-000_0-000.jpg		2021-04-16 08:43:46	2021-04-16 18:00:26		NO		IN FOCUS
169846059	https://volunteer.ala.org.au/validate/task/169846059	Valid		system	Tile_054-049-000_0-000.jpg		2021-04-16 08:43:57	2021-04-16 18:00:39		NO		IN FOCUS
169846059	https://volunteer.ala.org.au/validate/task/169846059	Valid		system	Tile_054-049-000_0-000.jpg			2021-04-16 18:00:39		NO		IN FOCUS
169846059	https://volunteer.ala.org.au/validate/task/169846059	Valid		system	Tile_054-049-000_0-000.jpg		2021-04-16 18:00:38	2021-04-16 18:00:39		NO		IN FOCUS
169846059	https://volunteer.ala.org.au/validate/task/169846059	Valid		system	Tile_054-049-000_0-000.jpg		2021-04-16 11:57:29	2021-04-16 18:00:39		NO		IN FOCUS
169846060	https://volunteer.ala.org.au/validate/task/169846060	Valid		system	Tile_054-050-000_0-000.jpg		2021-04-16 11:57:38	2021-04-16 18:00:50		NO		IN FOCUS
169846060	https://volunteer.ala.org.au/validate/task/169846060	Valid		system	Tile_054-050-000_0-000.jpg		2021-04-16 18:00:50	2021-04-16 18:00:50		NO		IN FOCUS
169846060	https://volunteer.ala.org.au/validate/task/169846060	Valid		system	Tile_054-050-000_0-000.jpg		2021-04-16 08:44:08	2021-04-16 18:00:50		NO		IN FOCUS
169846060	https://volunteer.ala.org.au/validate/task/169846060	Valid		system	Tile_054-050-000_0-000.jpg			2021-04-16 18:00:50		NO		IN FOCUS
169846061	https://volunteer.ala.org.au/validate/task/169846061	Valid		system	Tile_054-051-000_0-000.jpg		2021-04-16 11:57:46	2021-04-16 18:01:06		NO		IN FOCUS
169846061	https://volunteer.ala.org.au/validate/task/169846061	Valid		system	Tile_054-051-000_0-000.jpg		2021-04-16 18:01:05	2021-04-16 18:01:06		NO		IN FOCUS
169846061	https://volunteer.ala.org.au/validate/task/169846061	Valid		system	Tile_054-051-000_0-000.jpg			2021-04-16 18:01:06		NO		IN FOCUS
169846061	https://volunteer.ala.org.au/validate/task/169846061	Valid		system	Tile_054-051-000_0-000.jpg		2021-04-16 08:44:19	2021-04-16 18:01:06		NO		IN FOCUS
169846062	https://volunteer.ala.org.au/validate/task/169846062	Valid		system	Tile_054-052-000_0-000.jpg		2021-04-16 08:44:31	2021-04-16 18:01:18		NO		IN FOCUS
169846062	https://volunteer.ala.org.au/validate/task/169846062	Valid		system	Tile_054-052-000_0-000.jpg			2021-04-16 18:01:18		NO		IN FOCUS
169846062	https://volunteer.ala.org.au/validate/task/169846062	Valid		system	Tile_054-052-000_0-000.jpg		2021-04-16 18:01:18	2021-04-16 18:01:18		NO		IN FOCUS
169846062	https://volunteer.ala.org.au/validate/task/169846062	Valid		system	Tile_054-052-000_0-000.jpg		2021-04-16 11:57:56	2021-04-16 18:01:18		NO		IN FOCUS
169846064	https://volunteer.ala.org.au/validate/task/169846064	Valid		system	Tile_054-054-000_0-000.jpg		2021-04-16 18:02:24	2021-04-16 18:02:24		NO		IN FOCUS
169846064	https://volunteer.ala.org.au/validate/task/169846064	Valid		system	Tile_054-054-000_0-000.jpg		2021-04-16 11:58:17	2021-04-16 18:02:24		NO		IN FOCUS
169846064	https://volunteer.ala.org.au/validate/task/169846064	Valid		system	Tile_054-054-000_0-000.jpg		2021-04-16 08:44:54	2021-04-16 18:02:24		NO		IN FOCUS
169846064	https://volunteer.ala.org.au/validate/task/169846064	Valid		system	Tile_054-054-000_0-000.jpg			2021-04-16 18:02:24		NO		IN FOCUS
169846066	https://volunteer.ala.org.au/validate/task/169846066	Valid		system	Tile_054-056-000_0-000.jpg		2021-04-16 11:58:31	2021-04-16 18:02:48		NO		IN FOCUS
169846066	https://volunteer.ala.org.au/validate/task/169846066	Valid		system	Tile_054-056-000_0-000.jpg		2021-04-16 08:45:17	2021-04-16 18:02:48		NO		IN FOCUS
169846066	https://volunteer.ala.org.au/validate/task/169846066	Valid		system	Tile_054-056-000_0-000.jpg		2021-04-16 18:02:46	2021-04-16 18:02:48		NO		IN FOCUS
169846066	https://volunteer.ala.org.au/validate/task/169846066	Valid		system	Tile_054-056-000_0-000.jpg			2021-04-16 18:02:48		NO		IN FOCUS
169846067	https://volunteer.ala.org.au/validate/task/169846067	Valid		system	Tile_054-057-000_0-000.jpg		2021-04-16 18:02:58	2021-04-16 18:02:59		NO		IN FOCUS
169846067	https://volunteer.ala.org.au/validate/task/169846067	Valid		system	Tile_054-057-000_0-000.jpg		2021-04-16 11:58:40	2021-04-16 18:02:59		NO		IN FOCUS
169846067	https://volunteer.ala.org.au/validate/task/169846067	Valid		system	Tile_054-057-000_0-000.jpg		2021-04-16 08:45:27	2021-04-16 18:02:59		NO		IN FOCUS
169846067	https://volunteer.ala.org.au/validate/task/169846067	Valid		system	Tile_054-057-000_0-000.jpg			2021-04-16 18:02:59		NO		IN FOCUS
169846069	https://volunteer.ala.org.au/validate/task/169846069	Valid		system	Tile_054-059-000_0-000.jpg		2021-04-16 08:45:51	2021-04-16 18:03:27		NO		IN FOCUS
169846069	https://volunteer.ala.org.au/validate/task/169846069	Valid		system	Tile_054-059-000_0-000.jpg		2021-04-16 11:58:52	2021-04-16 18:03:27		NO		IN FOCUS
169846069	https://volunteer.ala.org.au/validate/task/169846069	Valid		system	Tile_054-059-000_0-000.jpg		2021-04-16 18:03:26	2021-04-16 18:03:27		NO		IN FOCUS
169846069	https://volunteer.ala.org.au/validate/task/169846069	Valid		system	Tile_054-059-000_0-000.jpg			2021-04-16 18:03:27		NO		IN FOCUS
169846071	https://volunteer.ala.org.au/validate/task/169846071	Valid		system	Tile_055-001-000_0-000.jpg		2021-04-16 18:04:13	2021-04-16 18:04:13		NO		IN FOCUS
169846071	https://volunteer.ala.org.au/validate/task/169846071	Valid		system	Tile_055-001-000_0-000.jpg		2021-04-16 08:55:20	2021-04-16 18:04:13		NO		IN FOCUS
169846071	https://volunteer.ala.org.au/validate/task/169846071	Valid		system	Tile_055-001-000_0-000.jpg		2021-04-16 11:59:06	2021-04-16 18:04:13		NO		IN FOCUS
169846071	https://volunteer.ala.org.au/validate/task/169846071	Valid		system	Tile_055-001-000_0-000.jpg			2021-04-16 18:04:13		NO		IN FOCUS
169846073	https://volunteer.ala.org.au/validate/task/169846073	Valid		system	Tile_055-003-000_0-000.jpg			2021-04-16 18:04:27		NO		IN FOCUS
169846073	https://volunteer.ala.org.au/validate/task/169846073	Valid		system	Tile_055-003-000_0-000.jpg		2021-04-16 11:59:24	2021-04-16 18:04:27		NO		IN FOCUS
169846073	https://volunteer.ala.org.au/validate/task/169846073	Valid		system	Tile_055-003-000_0-000.jpg		2021-04-16 18:04:27	2021-04-16 18:04:27		NO		IN FOCUS
169846073	https://volunteer.ala.org.au/validate/task/169846073	Valid		system	Tile_055-003-000_0-000.jpg		2021-04-16 08:55:42	2021-04-16 18:04:27		NO		IN FOCUS
169846074	https://volunteer.ala.org.au/validate/task/169846074	Valid		system	Tile_055-004-000_0-000.jpg		2021-04-16 18:04:45	2021-04-16 18:04:45		NO		IN FOCUS
169846074	https://volunteer.ala.org.au/validate/task/169846074	Valid		system	Tile_055-004-000_0-000.jpg			2021-04-16 18:04:45		NO		IN FOCUS
169846074	https://volunteer.ala.org.au/validate/task/169846074	Valid		system	Tile_055-004-000_0-000.jpg		2021-04-16 11:59:34	2021-04-16 18:04:45		NO		IN FOCUS
169846074	https://volunteer.ala.org.au/validate/task/169846074	Valid		system	Tile_055-004-000_0-000.jpg		2021-04-16 08:55:52	2021-04-16 18:04:45		NO		IN FOCUS
169846075	https://volunteer.ala.org.au/validate/task/169846075	Valid		system	Tile_055-005-000_0-000.jpg			2021-04-16 18:04:58		NO		IN FOCUS
169846075	https://volunteer.ala.org.au/validate/task/169846075	Valid		system	Tile_055-005-000_0-000.jpg		2021-04-16 11:59:44	2021-04-16 18:04:58		NO		IN FOCUS
169846075	https://volunteer.ala.org.au/validate/task/169846075	Valid		system	Tile_055-005-000_0-000.jpg		2021-04-16 08:56:04	2021-04-16 18:04:58		NO		IN FOCUS
169846075	https://volunteer.ala.org.au/validate/task/169846075	Valid		system	Tile_055-005-000_0-000.jpg		2021-04-16 18:04:58	2021-04-16 18:04:58		NO		IN FOCUS
169846076	https://volunteer.ala.org.au/validate/task/169846076	Valid		system	Tile_055-006-000_0-000.jpg		2021-04-16 11:59:52	2021-04-16 18:05:11		NO		IN FOCUS
169846076	https://volunteer.ala.org.au/validate/task/169846076	Valid		system	Tile_055-006-000_0-000.jpg			2021-04-16 18:05:11		NO		IN FOCUS
169846076	https://volunteer.ala.org.au/validate/task/169846076	Valid		system	Tile_055-006-000_0-000.jpg		2021-04-16 18:05:11	2021-04-16 18:05:11		NO		IN FOCUS
169846076	https://volunteer.ala.org.au/validate/task/169846076	Valid		system	Tile_055-006-000_0-000.jpg		2021-04-16 08:56:16	2021-04-16 18:05:11		NO		IN FOCUS
169846078	https://volunteer.ala.org.au/validate/task/169846078	Valid		system	Tile_055-008-000_0-000.jpg		2021-04-16 12:00:11	2021-04-16 18:05:59		NO		IN FOCUS
169846078	https://volunteer.ala.org.au/validate/task/169846078	Valid		system	Tile_055-008-000_0-000.jpg		2021-04-16 08:56:39	2021-04-16 18:05:59		NO		IN FOCUS
169846078	https://volunteer.ala.org.au/validate/task/169846078	Valid		system	Tile_055-008-000_0-000.jpg		2021-04-16 18:05:58	2021-04-16 18:05:59		NO		IN FOCUS
169846078	https://volunteer.ala.org.au/validate/task/169846078	Valid		system	Tile_055-008-000_0-000.jpg			2021-04-16 18:05:59		NO		IN FOCUS
169846079	https://volunteer.ala.org.au/validate/task/169846079	Valid		system	Tile_055-009-000_0-000.jpg		2021-04-16 18:06:14	2021-04-16 18:06:15		NO		IN FOCUS
169846079	https://volunteer.ala.org.au/validate/task/169846079	Valid		system	Tile_055-009-000_0-000.jpg			2021-04-16 18:06:15		NO		IN FOCUS
169846079	https://volunteer.ala.org.au/validate/task/169846079	Valid		system	Tile_055-009-000_0-000.jpg		2021-04-16 08:56:50	2021-04-16 18:06:15		NO		IN FOCUS
169846079	https://volunteer.ala.org.au/validate/task/169846079	Valid		system	Tile_055-009-000_0-000.jpg		2021-04-16 12:00:20	2021-04-16 18:06:15		NO		IN FOCUS
169846080	https://volunteer.ala.org.au/validate/task/169846080	Valid		system	Tile_055-010-000_0-000.jpg		2021-04-16 08:57:01	2021-04-16 18:06:29		NO		IN FOCUS
169846080	https://volunteer.ala.org.au/validate/task/169846080	Valid		system	Tile_055-010-000_0-000.jpg		2021-04-16 18:06:27	2021-04-16 18:06:29		NO		IN FOCUS
169846080	https://volunteer.ala.org.au/validate/task/169846080	Valid		system	Tile_055-010-000_0-000.jpg		2021-04-16 12:00:30	2021-04-16 18:06:29		NO		IN FOCUS
169846080	https://volunteer.ala.org.au/validate/task/169846080	Valid		system	Tile_055-010-000_0-000.jpg			2021-04-16 18:06:29		NO		IN FOCUS
169846083	https://volunteer.ala.org.au/validate/task/169846083	Valid		system	Tile_055-013-000_0-000.jpg		2021-04-16 08:57:35	2021-04-16 18:07:24		NO		IN FOCUS
169846083	https://volunteer.ala.org.au/validate/task/169846083	Valid		system	Tile_055-013-000_0-000.jpg		2021-04-16 18:07:23	2021-04-16 18:07:24		NO		IN FOCUS
169846083	https://volunteer.ala.org.au/validate/task/169846083	Valid		system	Tile_055-013-000_0-000.jpg		2021-04-16 12:01:00	2021-04-16 18:07:24		NO		IN FOCUS
169846083	https://volunteer.ala.org.au/validate/task/169846083	Valid		system	Tile_055-013-000_0-000.jpg			2021-04-16 18:07:24		NO		IN FOCUS
169846084	https://volunteer.ala.org.au/validate/task/169846084	Valid		system	Tile_055-014-000_0-000.jpg			2021-04-16 18:07:35		NO		IN FOCUS
169846084	https://volunteer.ala.org.au/validate/task/169846084	Valid		system	Tile_055-014-000_0-000.jpg		2021-04-16 18:07:35	2021-04-16 18:07:35		NO		IN FOCUS
169846084	https://volunteer.ala.org.au/validate/task/169846084	Valid		system	Tile_055-014-000_0-000.jpg		2021-04-16 12:01:08	2021-04-16 18:07:35		NO		IN FOCUS
169846084	https://volunteer.ala.org.au/validate/task/169846084	Valid		system	Tile_055-014-000_0-000.jpg		2021-04-16 08:57:46	2021-04-16 18:07:35		NO		IN FOCUS
169846085	https://volunteer.ala.org.au/validate/task/169846085	Valid		system	Tile_055-015-000_0-000.jpg		2021-04-16 12:01:17	2021-04-16 18:07:48		NO		IN FOCUS
169846085	https://volunteer.ala.org.au/validate/task/169846085	Valid		system	Tile_055-015-000_0-000.jpg		2021-04-16 09:07:08	2021-04-16 18:07:48		NO		IN FOCUS
169846085	https://volunteer.ala.org.au/validate/task/169846085	Valid		system	Tile_055-015-000_0-000.jpg			2021-04-16 18:07:48		NO		IN FOCUS
169846085	https://volunteer.ala.org.au/validate/task/169846085	Valid		system	Tile_055-015-000_0-000.jpg		2021-04-16 18:07:47	2021-04-16 18:07:48		NO		IN FOCUS
169846086	https://volunteer.ala.org.au/validate/task/169846086	Valid		system	Tile_055-016-000_0-000.jpg		2021-04-16 18:07:59	2021-04-16 18:08:00		NO		IN FOCUS
169846086	https://volunteer.ala.org.au/validate/task/169846086	Valid		system	Tile_055-016-000_0-000.jpg		2021-04-16 12:01:27	2021-04-16 18:08:00		NO		IN FOCUS
169846086	https://volunteer.ala.org.au/validate/task/169846086	Valid		system	Tile_055-016-000_0-000.jpg			2021-04-16 18:08:00		NO		IN FOCUS
169846086	https://volunteer.ala.org.au/validate/task/169846086	Valid		system	Tile_055-016-000_0-000.jpg		2021-04-16 09:07:19	2021-04-16 18:08:00		NO		IN FOCUS
169846087	https://volunteer.ala.org.au/validate/task/169846087	Valid		system	Tile_055-017-000_0-000.jpg			2021-04-16 18:08:13		NO		IN FOCUS
169846087	https://volunteer.ala.org.au/validate/task/169846087	Valid		system	Tile_055-017-000_0-000.jpg		2021-04-16 12:01:36	2021-04-16 18:08:13		NO		IN FOCUS
169846087	https://volunteer.ala.org.au/validate/task/169846087	Valid		system	Tile_055-017-000_0-000.jpg		2021-04-16 09:07:30	2021-04-16 18:08:13		NO		IN FOCUS
169846087	https://volunteer.ala.org.au/validate/task/169846087	Valid		system	Tile_055-017-000_0-000.jpg		2021-04-16 18:08:11	2021-04-16 18:08:13		NO		IN FOCUS
169846088	https://volunteer.ala.org.au/validate/task/169846088	Valid		system	Tile_055-018-000_0-000.jpg			2021-04-16 18:08:25		NO		IN FOCUS
169846088	https://volunteer.ala.org.au/validate/task/169846088	Valid		system	Tile_055-018-000_0-000.jpg		2021-04-16 09:07:42	2021-04-16 18:08:25		NO		IN FOCUS
169846088	https://volunteer.ala.org.au/validate/task/169846088	Valid		system	Tile_055-018-000_0-000.jpg		2021-04-16 12:01:45	2021-04-16 18:08:25		NO		IN FOCUS
169846088	https://volunteer.ala.org.au/validate/task/169846088	Valid		system	Tile_055-018-000_0-000.jpg		2021-04-16 18:08:24	2021-04-16 18:08:25		NO		IN FOCUS
169846091	https://volunteer.ala.org.au/validate/task/169846091	Valid		system	Tile_055-021-000_0-000.jpg			2021-04-16 18:09:06		NO		IN FOCUS
169846091	https://volunteer.ala.org.au/validate/task/169846091	Valid		system	Tile_055-021-000_0-000.jpg		2021-04-16 09:08:15	2021-04-16 18:09:06		NO		IN FOCUS
169846091	https://volunteer.ala.org.au/validate/task/169846091	Valid		system	Tile_055-021-000_0-000.jpg		2021-04-16 12:02:03	2021-04-16 18:09:06		NO		IN FOCUS
169846091	https://volunteer.ala.org.au/validate/task/169846091	Valid		system	Tile_055-021-000_0-000.jpg		2021-04-16 18:09:06	2021-04-16 18:09:06		NO		IN FOCUS
169846093	https://volunteer.ala.org.au/validate/task/169846093	Valid		system	Tile_055-023-000_0-000.jpg		2021-04-16 12:02:17	2021-04-16 18:09:55		NO		IN FOCUS
169846093	https://volunteer.ala.org.au/validate/task/169846093	Valid		system	Tile_055-023-000_0-000.jpg			2021-04-16 18:09:55		NO		IN FOCUS
169846093	https://volunteer.ala.org.au/validate/task/169846093	Valid		system	Tile_055-023-000_0-000.jpg		2021-04-16 09:08:55	2021-04-16 18:09:55		NO		IN FOCUS
169846093	https://volunteer.ala.org.au/validate/task/169846093	Valid		system	Tile_055-023-000_0-000.jpg		2021-04-16 18:09:55	2021-04-16 18:09:55		NO		IN FOCUS
169846094	https://volunteer.ala.org.au/validate/task/169846094	Valid		system	Tile_055-024-000_0-000.jpg		2021-04-16 12:02:26	2021-04-16 18:10:14		NO		IN FOCUS
169846094	https://volunteer.ala.org.au/validate/task/169846094	Valid		system	Tile_055-024-000_0-000.jpg			2021-04-16 18:10:14		NO		IN FOCUS
169846094	https://volunteer.ala.org.au/validate/task/169846094	Valid		system	Tile_055-024-000_0-000.jpg		2021-04-16 09:09:05	2021-04-16 18:10:14		NO		IN FOCUS
169846094	https://volunteer.ala.org.au/validate/task/169846094	Valid		system	Tile_055-024-000_0-000.jpg		2021-04-16 18:10:13	2021-04-16 18:10:14		NO		IN FOCUS
169845769	https://volunteer.ala.org.au/validate/task/169845769	Valid		system	Tile_054-016-000_0-000.jpg		2021-04-16 08:26:41	2021-04-16 18:14:45		NO		IN FOCUS
169845769	https://volunteer.ala.org.au/validate/task/169845769	Valid		system	Tile_054-016-000_0-000.jpg		2021-04-16 17:52:25	2021-04-16 18:14:45		NO		IN FOCUS
169845769	https://volunteer.ala.org.au/validate/task/169845769	Valid		system	Tile_054-016-000_0-000.jpg			2021-04-16 18:14:45		NO		IN FOCUS
169845769	https://volunteer.ala.org.au/validate/task/169845769	Valid		system	Tile_054-016-000_0-000.jpg		2021-04-16 18:14:44	2021-04-16 18:14:45		NO		IN FOCUS
169846049	https://volunteer.ala.org.au/validate/task/169846049	Valid		system	Tile_054-039-000_0-000.jpg		2021-04-16 18:15:28	2021-04-16 18:15:29		NO		IN FOCUS
169846049	https://volunteer.ala.org.au/validate/task/169846049	Valid		system	Tile_054-039-000_0-000.jpg			2021-04-16 18:15:29		NO		IN FOCUS
169846049	https://volunteer.ala.org.au/validate/task/169846049	Valid		system	Tile_054-039-000_0-000.jpg		2021-04-16 08:37:48	2021-04-16 18:15:29		NO		IN FOCUS
169846049	https://volunteer.ala.org.au/validate/task/169846049	Valid		system	Tile_054-039-000_0-000.jpg		2021-04-16 17:58:25	2021-04-16 18:15:29		NO		IN FOCUS
169846065	https://volunteer.ala.org.au/validate/task/169846065	Valid		system	Tile_054-055-000_0-000.jpg		2021-04-16 08:45:05	2021-04-16 18:16:43		NO		IN FOCUS
169846065	https://volunteer.ala.org.au/validate/task/169846065	Valid		system	Tile_054-055-000_0-000.jpg		2021-04-16 18:16:42	2021-04-16 18:16:43		NO		IN FOCUS
169846065	https://volunteer.ala.org.au/validate/task/169846065	Valid		system	Tile_054-055-000_0-000.jpg		2021-04-16 18:02:35	2021-04-16 18:16:43		NO		IN FOCUS
169846065	https://volunteer.ala.org.au/validate/task/169846065	Valid		system	Tile_054-055-000_0-000.jpg			2021-04-16 18:16:43		NO		IN FOCUS
169846072	https://volunteer.ala.org.au/validate/task/169846072	Valid		system	Tile_055-002-000_0-000.jpg		2021-04-16 08:55:31	2021-04-16 18:18:15		NO		IN FOCUS
169846072	https://volunteer.ala.org.au/validate/task/169846072	Valid		system	Tile_055-002-000_0-000.jpg			2021-04-16 18:18:15		NO		IN FOCUS
169846072	https://volunteer.ala.org.au/validate/task/169846072	Valid		system	Tile_055-002-000_0-000.jpg		2021-04-16 11:59:15	2021-04-16 18:18:15		NO		IN FOCUS
169846072	https://volunteer.ala.org.au/validate/task/169846072	Valid		system	Tile_055-002-000_0-000.jpg		2021-04-16 18:18:15	2021-04-16 18:18:15		NO		IN FOCUS
169846081	https://volunteer.ala.org.au/validate/task/169846081	Valid		system	Tile_055-011-000_0-000.jpg		2021-04-16 12:00:39	2021-04-16 18:19:08		NO		IN FOCUS
169846081	https://volunteer.ala.org.au/validate/task/169846081	Valid		system	Tile_055-011-000_0-000.jpg		2021-04-16 18:19:08	2021-04-16 18:19:08		NO		IN FOCUS
169846081	https://volunteer.ala.org.au/validate/task/169846081	Valid		system	Tile_055-011-000_0-000.jpg		2021-04-16 08:57:13	2021-04-16 18:19:08		NO		IN FOCUS
169846081	https://volunteer.ala.org.au/validate/task/169846081	Valid		system	Tile_055-011-000_0-000.jpg			2021-04-16 18:19:08		NO		IN FOCUS
169846082	https://volunteer.ala.org.au/validate/task/169846082	Valid		system	Tile_055-012-000_0-000.jpg			2021-04-16 18:19:29		NO		IN FOCUS
169846082	https://volunteer.ala.org.au/validate/task/169846082	Valid		system	Tile_055-012-000_0-000.jpg		2021-04-16 18:19:28	2021-04-16 18:19:29		NO		IN FOCUS
169846082	https://volunteer.ala.org.au/validate/task/169846082	Valid		system	Tile_055-012-000_0-000.jpg		2021-04-16 18:07:10	2021-04-16 18:19:29	4	YES	MIDDLE	IN FOCUS		Unknown
169846082	https://volunteer.ala.org.au/validate/task/169846082	Valid		system	Tile_055-012-000_0-000.jpg		2021-04-16 08:57:24	2021-04-16 18:19:29		NO		IN FOCUS
169846082	https://volunteer.ala.org.au/validate/task/169846082	Valid		system	Tile_055-012-000_0-000.jpg		2021-04-16 12:00:50	2021-04-16 18:19:29		NO		IN FOCUS
169846089	https://volunteer.ala.org.au/validate/task/169846089	Valid		system	Tile_055-019-000_0-000.jpg			2021-04-16 18:20:04		NO		IN FOCUS
169846089	https://volunteer.ala.org.au/validate/task/169846089	Valid		system	Tile_055-019-000_0-000.jpg		2021-04-16 18:20:04	2021-04-16 18:20:04		NO		IN FOCUS
169846089	https://volunteer.ala.org.au/validate/task/169846089	Valid		system	Tile_055-019-000_0-000.jpg		2021-04-16 18:08:40	2021-04-16 18:20:04		NO		IN FOCUS
169846089	https://volunteer.ala.org.au/validate/task/169846089	Valid		system	Tile_055-019-000_0-000.jpg		2021-04-16 09:07:53	2021-04-16 18:20:04		NO		IN FOCUS
169846090	https://volunteer.ala.org.au/validate/task/169846090	Valid		system	Tile_055-020-000_0-000.jpg		2021-04-16 18:08:54	2021-04-16 18:20:30		NO		IN FOCUS
169846090	https://volunteer.ala.org.au/validate/task/169846090	Valid		system	Tile_055-020-000_0-000.jpg			2021-04-16 18:20:30		NO		IN FOCUS
169846090	https://volunteer.ala.org.au/validate/task/169846090	Valid		system	Tile_055-020-000_0-000.jpg		2021-04-16 18:20:30	2021-04-16 18:20:30		NO		IN FOCUS
169846090	https://volunteer.ala.org.au/validate/task/169846090	Valid		system	Tile_055-020-000_0-000.jpg		2021-04-16 09:08:04	2021-04-16 18:20:30		NO		IN FOCUS
169846095	https://volunteer.ala.org.au/validate/task/169846095	Valid		system	Tile_055-025-000_0-000.jpg		2021-04-16 12:02:34	2021-04-16 18:21:51		NO		IN FOCUS
169846095	https://volunteer.ala.org.au/validate/task/169846095	Valid		system	Tile_055-025-000_0-000.jpg		2021-04-16 09:09:17	2021-04-16 18:21:51		NO		IN FOCUS
169846095	https://volunteer.ala.org.au/validate/task/169846095	Valid		system	Tile_055-025-000_0-000.jpg		2021-04-16 18:21:51	2021-04-16 18:21:51		NO		IN FOCUS
169846095	https://volunteer.ala.org.au/validate/task/169846095	Valid		system	Tile_055-025-000_0-000.jpg			2021-04-16 18:21:51		NO		IN FOCUS
169846096	https://volunteer.ala.org.au/validate/task/169846096	Valid		system	Tile_055-026-000_0-000.jpg		2021-04-16 09:09:27	2021-04-16 18:22:10		NO		IN FOCUS
169846096	https://volunteer.ala.org.au/validate/task/169846096	Valid		system	Tile_055-026-000_0-000.jpg		2021-04-16 12:02:43	2021-04-16 18:22:10		NO		IN FOCUS
169846096	https://volunteer.ala.org.au/validate/task/169846096	Valid		system	Tile_055-026-000_0-000.jpg		2021-04-16 18:22:10	2021-04-16 18:22:10		NO		IN FOCUS
169846096	https://volunteer.ala.org.au/validate/task/169846096	Valid		system	Tile_055-026-000_0-000.jpg			2021-04-16 18:22:10		NO		IN FOCUS
169846097	https://volunteer.ala.org.au/validate/task/169846097	Valid		system	Tile_055-027-000_0-000.jpg		2021-04-16 09:09:38	2021-04-16 18:22:48		NO		IN FOCUS
169846097	https://volunteer.ala.org.au/validate/task/169846097	Valid		system	Tile_055-027-000_0-000.jpg		2021-04-16 18:22:48	2021-04-16 18:22:48
169846097	https://volunteer.ala.org.au/validate/task/169846097	Valid		system	Tile_055-027-000_0-000.jpg		2021-04-16 12:02:53	2021-04-16 18:22:48		NO		IN FOCUS
169846097	https://volunteer.ala.org.au/validate/task/169846097	Valid		system	Tile_055-027-000_0-000.jpg			2021-04-16 18:22:48		NO		IN FOCUS
169846101	https://volunteer.ala.org.au/validate/task/169846101	Valid		system	Tile_055-031-000_0-000.jpg		2021-04-16 18:26:17	2021-04-16 18:26:17		NO		IN FOCUS
169846101	https://volunteer.ala.org.au/validate/task/169846101	Valid		system	Tile_055-031-000_0-000.jpg		2021-04-16 09:19:36	2021-04-16 18:26:17		NO		IN FOCUS
169846101	https://volunteer.ala.org.au/validate/task/169846101	Valid		system	Tile_055-031-000_0-000.jpg			2021-04-16 18:26:17		NO		IN FOCUS
169846101	https://volunteer.ala.org.au/validate/task/169846101	Valid		system	Tile_055-031-000_0-000.jpg		2021-04-16 12:03:23	2021-04-16 18:26:17		NO		IN FOCUS
169846102	https://volunteer.ala.org.au/validate/task/169846102	Valid		system	Tile_055-032-000_0-000.jpg		2021-04-16 12:03:34	2021-04-16 18:26:49		NO		IN FOCUS
169846102	https://volunteer.ala.org.au/validate/task/169846102	Valid		system	Tile_055-032-000_0-000.jpg		2021-04-16 09:19:47	2021-04-16 18:26:49		NO		IN FOCUS
169846102	https://volunteer.ala.org.au/validate/task/169846102	Valid		system	Tile_055-032-000_0-000.jpg			2021-04-16 18:26:49		NO		IN FOCUS
169846102	https://volunteer.ala.org.au/validate/task/169846102	Valid		system	Tile_055-032-000_0-000.jpg		2021-04-16 18:26:48	2021-04-16 18:26:49		NO		IN FOCUS
169846103	https://volunteer.ala.org.au/validate/task/169846103	Valid		system	Tile_055-033-000_0-000.jpg		2021-04-16 18:28:05	2021-04-16 18:28:05		NO		IN FOCUS
169846103	https://volunteer.ala.org.au/validate/task/169846103	Valid		system	Tile_055-033-000_0-000.jpg			2021-04-16 18:28:05		NO		IN FOCUS
169846103	https://volunteer.ala.org.au/validate/task/169846103	Valid		system	Tile_055-033-000_0-000.jpg		2021-04-16 12:03:43	2021-04-16 18:28:05		NO		IN FOCUS
169846103	https://volunteer.ala.org.au/validate/task/169846103	Valid		system	Tile_055-033-000_0-000.jpg		2021-04-16 09:19:59	2021-04-16 18:28:05		NO		IN FOCUS
169846105	https://volunteer.ala.org.au/validate/task/169846105	Valid		system	Tile_055-035-000_0-000.jpg		2021-04-16 18:28:51	2021-04-16 18:28:51		NO		IN FOCUS
169846105	https://volunteer.ala.org.au/validate/task/169846105	Valid		system	Tile_055-035-000_0-000.jpg		2021-04-16 09:20:23	2021-04-16 18:28:51		NO		IN FOCUS
169846105	https://volunteer.ala.org.au/validate/task/169846105	Valid		system	Tile_055-035-000_0-000.jpg		2021-04-16 12:04:02	2021-04-16 18:28:51		NO		IN FOCUS
169846105	https://volunteer.ala.org.au/validate/task/169846105	Valid		system	Tile_055-035-000_0-000.jpg			2021-04-16 18:28:51		NO		IN FOCUS
169846107	https://volunteer.ala.org.au/validate/task/169846107	Valid		system	Tile_055-037-000_0-000.jpg		2021-04-16 09:20:46	2021-04-16 18:29:43		NO		IN FOCUS
169846107	https://volunteer.ala.org.au/validate/task/169846107	Valid		system	Tile_055-037-000_0-000.jpg			2021-04-16 18:29:43		NO		IN FOCUS
169846107	https://volunteer.ala.org.au/validate/task/169846107	Valid		system	Tile_055-037-000_0-000.jpg		2021-04-16 18:29:43	2021-04-16 18:29:43		NO		IN FOCUS
169846107	https://volunteer.ala.org.au/validate/task/169846107	Valid		system	Tile_055-037-000_0-000.jpg		2021-04-16 12:04:15	2021-04-16 18:29:43		NO		IN FOCUS
169846111	https://volunteer.ala.org.au/validate/task/169846111	Valid		system	Tile_055-041-000_0-000.jpg		2021-04-16 09:23:14	2021-04-16 18:32:43		NO		IN FOCUS
169846111	https://volunteer.ala.org.au/validate/task/169846111	Valid		system	Tile_055-041-000_0-000.jpg		2021-04-16 12:05:08	2021-04-16 18:32:43		NO		IN FOCUS
169846111	https://volunteer.ala.org.au/validate/task/169846111	Valid		system	Tile_055-041-000_0-000.jpg			2021-04-16 18:32:43		NO		IN FOCUS
169846111	https://volunteer.ala.org.au/validate/task/169846111	Valid		system	Tile_055-041-000_0-000.jpg		2021-04-16 18:32:43	2021-04-16 18:32:43		NO		IN FOCUS
169846112	https://volunteer.ala.org.au/validate/task/169846112	Valid		system	Tile_055-042-000_0-000.jpg		2021-04-16 18:33:03	2021-04-16 18:33:03		NO		IN FOCUS
169846112	https://volunteer.ala.org.au/validate/task/169846112	Valid		system	Tile_055-042-000_0-000.jpg			2021-04-16 18:33:03		NO		IN FOCUS
169846112	https://volunteer.ala.org.au/validate/task/169846112	Valid		system	Tile_055-042-000_0-000.jpg		2021-04-16 09:23:25	2021-04-16 18:33:03		NO		IN FOCUS
169846112	https://volunteer.ala.org.au/validate/task/169846112	Valid		system	Tile_055-042-000_0-000.jpg		2021-04-16 12:05:17	2021-04-16 18:33:03		NO		IN FOCUS
169846113	https://volunteer.ala.org.au/validate/task/169846113	Valid		system	Tile_055-043-000_0-000.jpg		2021-04-16 09:23:36	2021-04-16 18:33:24		NO		IN FOCUS
169846113	https://volunteer.ala.org.au/validate/task/169846113	Valid		system	Tile_055-043-000_0-000.jpg		2021-04-16 18:33:24	2021-04-16 18:33:24		NO		IN FOCUS
169846113	https://volunteer.ala.org.au/validate/task/169846113	Valid		system	Tile_055-043-000_0-000.jpg			2021-04-16 18:33:24		NO		IN FOCUS
169846113	https://volunteer.ala.org.au/validate/task/169846113	Valid		system	Tile_055-043-000_0-000.jpg		2021-04-16 12:05:25	2021-04-16 18:33:24		NO		IN FOCUS
169846114	https://volunteer.ala.org.au/validate/task/169846114	Valid		system	Tile_055-044-000_0-000.jpg		2021-04-16 12:05:35	2021-04-16 18:33:43		NO		IN FOCUS
169846114	https://volunteer.ala.org.au/validate/task/169846114	Valid		system	Tile_055-044-000_0-000.jpg		2021-04-16 18:33:43	2021-04-16 18:33:43		NO		IN FOCUS
169846114	https://volunteer.ala.org.au/validate/task/169846114	Valid		system	Tile_055-044-000_0-000.jpg		2021-04-16 09:23:47	2021-04-16 18:33:43		NO		IN FOCUS
169846114	https://volunteer.ala.org.au/validate/task/169846114	Valid		system	Tile_055-044-000_0-000.jpg			2021-04-16 18:33:43		NO		IN FOCUS
169846115	https://volunteer.ala.org.au/validate/task/169846115	Valid		system	Tile_055-045-000_0-000.jpg		2021-04-16 18:34:16	2021-04-16 18:34:16		NO		IN FOCUS
169846115	https://volunteer.ala.org.au/validate/task/169846115	Valid		system	Tile_055-045-000_0-000.jpg		2021-04-16 09:27:04	2021-04-16 18:34:16		NO		IN FOCUS
169846115	https://volunteer.ala.org.au/validate/task/169846115	Valid		system	Tile_055-045-000_0-000.jpg			2021-04-16 18:34:16		NO		IN FOCUS
169846115	https://volunteer.ala.org.au/validate/task/169846115	Valid		system	Tile_055-045-000_0-000.jpg		2021-04-16 12:05:44	2021-04-16 18:34:16		NO		IN FOCUS
169846116	https://volunteer.ala.org.au/validate/task/169846116	Valid		system	Tile_055-046-000_0-000.jpg			2021-04-16 18:34:39		NO		IN FOCUS
169846116	https://volunteer.ala.org.au/validate/task/169846116	Valid		system	Tile_055-046-000_0-000.jpg		2021-04-16 12:05:53	2021-04-16 18:34:39		NO		IN FOCUS
169846116	https://volunteer.ala.org.au/validate/task/169846116	Valid		system	Tile_055-046-000_0-000.jpg		2021-04-16 18:34:38	2021-04-16 18:34:39		NO		IN FOCUS
169846116	https://volunteer.ala.org.au/validate/task/169846116	Valid		system	Tile_055-046-000_0-000.jpg		2021-04-16 09:27:16	2021-04-16 18:34:39		NO		IN FOCUS
169846117	https://volunteer.ala.org.au/validate/task/169846117	Valid		system	Tile_055-047-000_0-000.jpg		2021-04-16 09:27:27	2021-04-16 18:34:59		NO		IN FOCUS
169846117	https://volunteer.ala.org.au/validate/task/169846117	Valid		system	Tile_055-047-000_0-000.jpg		2021-04-16 12:06:03	2021-04-16 18:34:59		NO		IN FOCUS
169846117	https://volunteer.ala.org.au/validate/task/169846117	Valid		system	Tile_055-047-000_0-000.jpg		2021-04-16 18:34:59	2021-04-16 18:34:59		NO		IN FOCUS
169846117	https://volunteer.ala.org.au/validate/task/169846117	Valid		system	Tile_055-047-000_0-000.jpg			2021-04-16 18:34:59		NO		IN FOCUS
169846119	https://volunteer.ala.org.au/validate/task/169846119	Valid		system	Tile_055-049-000_0-000.jpg		2021-04-16 12:06:16	2021-04-16 18:38:15		NO		IN FOCUS
169846119	https://volunteer.ala.org.au/validate/task/169846119	Valid		system	Tile_055-049-000_0-000.jpg		2021-04-16 09:27:51	2021-04-16 18:38:15		NO		IN FOCUS
169846119	https://volunteer.ala.org.au/validate/task/169846119	Valid		system	Tile_055-049-000_0-000.jpg			2021-04-16 18:38:15		NO		IN FOCUS
169846119	https://volunteer.ala.org.au/validate/task/169846119	Valid		system	Tile_055-049-000_0-000.jpg		2021-04-16 18:38:15	2021-04-16 18:38:15		NO		IN FOCUS
169846121	https://volunteer.ala.org.au/validate/task/169846121	Valid		system	Tile_055-051-000_0-000.jpg		2021-04-16 09:28:16	2021-04-16 18:39:14		NO		IN FOCUS
169846121	https://volunteer.ala.org.au/validate/task/169846121	Valid		system	Tile_055-051-000_0-000.jpg		2021-04-16 12:06:33	2021-04-16 18:39:14		NO		IN FOCUS
169846121	https://volunteer.ala.org.au/validate/task/169846121	Valid		system	Tile_055-051-000_0-000.jpg			2021-04-16 18:39:14		NO		IN FOCUS
169846121	https://volunteer.ala.org.au/validate/task/169846121	Valid		system	Tile_055-051-000_0-000.jpg		2021-04-16 18:39:14	2021-04-16 18:39:14		NO		IN FOCUS
169846124	https://volunteer.ala.org.au/validate/task/169846124	Valid		system	Tile_055-054-000_0-000.jpg			2021-04-16 18:40:50		NO		IN FOCUS
169846124	https://volunteer.ala.org.au/validate/task/169846124	Valid		system	Tile_055-054-000_0-000.jpg		2021-04-16 18:40:50	2021-04-16 18:40:50		NO		IN FOCUS
169846124	https://volunteer.ala.org.au/validate/task/169846124	Valid		system	Tile_055-054-000_0-000.jpg		2021-04-16 12:06:56	2021-04-16 18:40:50		NO		IN FOCUS
169846124	https://volunteer.ala.org.au/validate/task/169846124	Valid		system	Tile_055-054-000_0-000.jpg		2021-04-16 09:28:50	2021-04-16 18:40:50		NO		IN FOCUS
169846125	https://volunteer.ala.org.au/validate/task/169846125	Valid		system	Tile_055-055-000_0-000.jpg		2021-04-16 09:29:01	2021-04-16 18:41:05		NO		IN FOCUS
169846125	https://volunteer.ala.org.au/validate/task/169846125	Valid		system	Tile_055-055-000_0-000.jpg		2021-04-16 12:07:06	2021-04-16 18:41:05		NO		IN FOCUS
169846125	https://volunteer.ala.org.au/validate/task/169846125	Valid		system	Tile_055-055-000_0-000.jpg			2021-04-16 18:41:05		NO		IN FOCUS
169846125	https://volunteer.ala.org.au/validate/task/169846125	Valid		system	Tile_055-055-000_0-000.jpg		2021-04-16 18:41:05	2021-04-16 18:41:05		NO		IN FOCUS
169846126	https://volunteer.ala.org.au/validate/task/169846126	Valid		system	Tile_055-056-000_0-000.jpg		2021-04-16 18:41:22	2021-04-16 18:41:22		NO		IN FOCUS
169846126	https://volunteer.ala.org.au/validate/task/169846126	Valid		system	Tile_055-056-000_0-000.jpg			2021-04-16 18:41:22		NO		IN FOCUS
169846126	https://volunteer.ala.org.au/validate/task/169846126	Valid		system	Tile_055-056-000_0-000.jpg		2021-04-16 09:29:11	2021-04-16 18:41:22		NO		IN FOCUS
169846126	https://volunteer.ala.org.au/validate/task/169846126	Valid		system	Tile_055-056-000_0-000.jpg		2021-04-16 12:07:15	2021-04-16 18:41:22		NO		IN FOCUS
169846127	https://volunteer.ala.org.au/validate/task/169846127	Valid		system	Tile_055-057-000_0-000.jpg		2021-04-16 12:07:25	2021-04-16 18:41:39		NO		IN FOCUS
169846127	https://volunteer.ala.org.au/validate/task/169846127	Valid		system	Tile_055-057-000_0-000.jpg			2021-04-16 18:41:39		NO		IN FOCUS
169846127	https://volunteer.ala.org.au/validate/task/169846127	Valid		system	Tile_055-057-000_0-000.jpg		2021-04-16 09:29:22	2021-04-16 18:41:39		NO		IN FOCUS
169846127	https://volunteer.ala.org.au/validate/task/169846127	Valid		system	Tile_055-057-000_0-000.jpg		2021-04-16 18:41:38	2021-04-16 18:41:39		NO		IN FOCUS
169846128	https://volunteer.ala.org.au/validate/task/169846128	Valid		system	Tile_055-058-000_0-000.jpg		2021-04-16 09:29:33	2021-04-16 18:42:00		NO		IN FOCUS
169846128	https://volunteer.ala.org.au/validate/task/169846128	Valid		system	Tile_055-058-000_0-000.jpg			2021-04-16 18:42:00		NO		IN FOCUS
169846128	https://volunteer.ala.org.au/validate/task/169846128	Valid		system	Tile_055-058-000_0-000.jpg		2021-04-16 18:41:59	2021-04-16 18:42:00		NO		IN FOCUS
169846128	https://volunteer.ala.org.au/validate/task/169846128	Valid		system	Tile_055-058-000_0-000.jpg		2021-04-16 12:07:38	2021-04-16 18:42:00		NO		IN FOCUS
169846129	https://volunteer.ala.org.au/validate/task/169846129	Valid		system	Tile_055-059-000_0-000.jpg		2021-04-16 12:07:48	2021-04-16 18:42:17		NO		IN FOCUS
169846129	https://volunteer.ala.org.au/validate/task/169846129	Valid		system	Tile_055-059-000_0-000.jpg		2021-04-16 09:29:44	2021-04-16 18:42:17		NO		IN FOCUS
169846129	https://volunteer.ala.org.au/validate/task/169846129	Valid		system	Tile_055-059-000_0-000.jpg			2021-04-16 18:42:17		NO		IN FOCUS
169846129	https://volunteer.ala.org.au/validate/task/169846129	Valid		system	Tile_055-059-000_0-000.jpg		2021-04-16 18:42:17	2021-04-16 18:42:17		NO		IN FOCUS
169846130	https://volunteer.ala.org.au/validate/task/169846130	Valid		system	Tile_055-060-000_0-000.jpg		2021-04-16 09:29:55	2021-04-16 18:42:32		NO		IN FOCUS
169846130	https://volunteer.ala.org.au/validate/task/169846130	Valid		system	Tile_055-060-000_0-000.jpg			2021-04-16 18:42:32		NO		IN FOCUS
169846130	https://volunteer.ala.org.au/validate/task/169846130	Valid		system	Tile_055-060-000_0-000.jpg		2021-04-16 18:42:32	2021-04-16 18:42:32		NO		IN FOCUS
169846130	https://volunteer.ala.org.au/validate/task/169846130	Valid		system	Tile_055-060-000_0-000.jpg		2021-04-16 12:07:57	2021-04-16 18:42:32		NO		IN FOCUS
169846132	https://volunteer.ala.org.au/validate/task/169846132	Valid		system	Tile_056-002-000_0-000.jpg			2021-04-16 18:43:49		NO		IN FOCUS
169846132	https://volunteer.ala.org.au/validate/task/169846132	Valid		system	Tile_056-002-000_0-000.jpg		2021-04-16 12:08:17	2021-04-16 18:43:49		NO		IN FOCUS
169846132	https://volunteer.ala.org.au/validate/task/169846132	Valid		system	Tile_056-002-000_0-000.jpg		2021-04-16 18:43:49	2021-04-16 18:43:49		NO		IN FOCUS
169846132	https://volunteer.ala.org.au/validate/task/169846132	Valid		system	Tile_056-002-000_0-000.jpg		2021-04-16 09:40:03	2021-04-16 18:43:49		NO		IN FOCUS
169846133	https://volunteer.ala.org.au/validate/task/169846133	Valid		system	Tile_056-003-000_0-000.jpg			2021-04-16 18:44:05		NO		IN FOCUS
169846133	https://volunteer.ala.org.au/validate/task/169846133	Valid		system	Tile_056-003-000_0-000.jpg		2021-04-16 12:08:26	2021-04-16 18:44:05		NO		IN FOCUS
169846133	https://volunteer.ala.org.au/validate/task/169846133	Valid		system	Tile_056-003-000_0-000.jpg		2021-04-16 09:40:16	2021-04-16 18:44:05		NO		IN FOCUS
169846133	https://volunteer.ala.org.au/validate/task/169846133	Valid		system	Tile_056-003-000_0-000.jpg		2021-04-16 18:44:04	2021-04-16 18:44:05		NO		IN FOCUS
169846134	https://volunteer.ala.org.au/validate/task/169846134	Valid		system	Tile_056-004-000_0-000.jpg		2021-04-16 09:40:28	2021-04-16 18:44:27		NO		IN FOCUS
169846134	https://volunteer.ala.org.au/validate/task/169846134	Valid		system	Tile_056-004-000_0-000.jpg			2021-04-16 18:44:27		NO		IN FOCUS
169846134	https://volunteer.ala.org.au/validate/task/169846134	Valid		system	Tile_056-004-000_0-000.jpg		2021-04-16 18:44:26	2021-04-16 18:44:27		NO		IN FOCUS
169846134	https://volunteer.ala.org.au/validate/task/169846134	Valid		system	Tile_056-004-000_0-000.jpg		2021-04-16 12:08:37	2021-04-16 18:44:27		NO		IN FOCUS
169846135	https://volunteer.ala.org.au/validate/task/169846135	Valid		system	Tile_056-005-000_0-000.jpg		2021-04-16 12:08:46	2021-04-16 18:44:45		NO		IN FOCUS
169846135	https://volunteer.ala.org.au/validate/task/169846135	Valid		system	Tile_056-005-000_0-000.jpg		2021-04-16 09:40:40	2021-04-16 18:44:45		NO		IN FOCUS
169846135	https://volunteer.ala.org.au/validate/task/169846135	Valid		system	Tile_056-005-000_0-000.jpg			2021-04-16 18:44:45		NO		IN FOCUS
169846135	https://volunteer.ala.org.au/validate/task/169846135	Valid		system	Tile_056-005-000_0-000.jpg		2021-04-16 18:44:45	2021-04-16 18:44:45		NO		IN FOCUS
169846137	https://volunteer.ala.org.au/validate/task/169846137	Valid		system	Tile_056-007-000_0-000.jpg		2021-04-16 09:41:04	2021-04-16 18:45:49		NO		IN FOCUS
169846137	https://volunteer.ala.org.au/validate/task/169846137	Valid		system	Tile_056-007-000_0-000.jpg			2021-04-16 18:45:49		NO		IN FOCUS
169846137	https://volunteer.ala.org.au/validate/task/169846137	Valid		system	Tile_056-007-000_0-000.jpg		2021-04-16 12:09:00	2021-04-16 18:45:49		NO		IN FOCUS
169846137	https://volunteer.ala.org.au/validate/task/169846137	Valid		system	Tile_056-007-000_0-000.jpg		2021-04-16 18:45:48	2021-04-16 18:45:49		NO		IN FOCUS
169846138	https://volunteer.ala.org.au/validate/task/169846138	Valid		system	Tile_056-008-000_0-000.jpg		2021-04-16 09:41:15	2021-04-16 18:49:00		NO		IN FOCUS
169846138	https://volunteer.ala.org.au/validate/task/169846138	Valid		system	Tile_056-008-000_0-000.jpg			2021-04-16 18:49:00		NO		IN FOCUS
169846138	https://volunteer.ala.org.au/validate/task/169846138	Valid		system	Tile_056-008-000_0-000.jpg		2021-04-16 18:49:00	2021-04-16 18:49:00		NO		IN FOCUS
169846138	https://volunteer.ala.org.au/validate/task/169846138	Valid		system	Tile_056-008-000_0-000.jpg		2021-04-16 12:09:09	2021-04-16 18:49:00		NO		IN FOCUS
169846139	https://volunteer.ala.org.au/validate/task/169846139	Valid		system	Tile_056-009-000_0-000.jpg		2021-04-16 12:09:20	2021-04-16 18:49:15		NO		IN FOCUS
169846139	https://volunteer.ala.org.au/validate/task/169846139	Valid		system	Tile_056-009-000_0-000.jpg		2021-04-16 18:49:15	2021-04-16 18:49:15		NO		IN FOCUS
169846139	https://volunteer.ala.org.au/validate/task/169846139	Valid		system	Tile_056-009-000_0-000.jpg			2021-04-16 18:49:15		NO		IN FOCUS
169846139	https://volunteer.ala.org.au/validate/task/169846139	Valid		system	Tile_056-009-000_0-000.jpg		2021-04-16 09:41:26	2021-04-16 18:49:15		NO		IN FOCUS
169846140	https://volunteer.ala.org.au/validate/task/169846140	Valid		system	Tile_056-010-000_0-000.jpg			2021-04-16 18:49:29		NO		IN FOCUS
169846140	https://volunteer.ala.org.au/validate/task/169846140	Valid		system	Tile_056-010-000_0-000.jpg		2021-04-16 09:41:37	2021-04-16 18:49:29		NO		IN FOCUS
169846140	https://volunteer.ala.org.au/validate/task/169846140	Valid		system	Tile_056-010-000_0-000.jpg		2021-04-16 18:49:29	2021-04-16 18:49:29		NO		IN FOCUS
169846140	https://volunteer.ala.org.au/validate/task/169846140	Valid		system	Tile_056-010-000_0-000.jpg		2021-04-16 12:09:28	2021-04-16 18:49:29		NO		IN FOCUS
169846141	https://volunteer.ala.org.au/validate/task/169846141	Valid		system	Tile_056-011-000_0-000.jpg			2021-04-16 18:49:43		NO		IN FOCUS
169846141	https://volunteer.ala.org.au/validate/task/169846141	Valid		system	Tile_056-011-000_0-000.jpg		2021-04-16 18:49:43	2021-04-16 18:49:43		NO		IN FOCUS
169846141	https://volunteer.ala.org.au/validate/task/169846141	Valid		system	Tile_056-011-000_0-000.jpg		2021-04-16 09:41:49	2021-04-16 18:49:43		NO		IN FOCUS
169846141	https://volunteer.ala.org.au/validate/task/169846141	Valid		system	Tile_056-011-000_0-000.jpg		2021-04-16 12:09:37	2021-04-16 18:49:43		NO		IN FOCUS
169846142	https://volunteer.ala.org.au/validate/task/169846142	Valid		system	Tile_056-012-000_0-000.jpg			2021-04-16 18:50:03		NO		IN FOCUS
169846142	https://volunteer.ala.org.au/validate/task/169846142	Valid		system	Tile_056-012-000_0-000.jpg		2021-04-16 12:09:46	2021-04-16 18:50:03		NO		IN FOCUS
169846142	https://volunteer.ala.org.au/validate/task/169846142	Valid		system	Tile_056-012-000_0-000.jpg		2021-04-16 18:50:03	2021-04-16 18:50:03		NO		IN FOCUS
169846142	https://volunteer.ala.org.au/validate/task/169846142	Valid		system	Tile_056-012-000_0-000.jpg		2021-04-16 09:42:00	2021-04-16 18:50:03		NO		IN FOCUS
169846143	https://volunteer.ala.org.au/validate/task/169846143	Valid		system	Tile_056-013-000_0-000.jpg		2021-04-16 12:09:55	2021-04-16 18:50:23		NO		IN FOCUS
169846143	https://volunteer.ala.org.au/validate/task/169846143	Valid		system	Tile_056-013-000_0-000.jpg			2021-04-16 18:50:23		NO		IN FOCUS
169846143	https://volunteer.ala.org.au/validate/task/169846143	Valid		system	Tile_056-013-000_0-000.jpg		2021-04-16 18:50:23	2021-04-16 18:50:23		NO		IN FOCUS
169846143	https://volunteer.ala.org.au/validate/task/169846143	Valid		system	Tile_056-013-000_0-000.jpg		2021-04-16 09:42:10	2021-04-16 18:50:23		NO		IN FOCUS
169846144	https://volunteer.ala.org.au/validate/task/169846144	Valid		system	Tile_056-014-000_0-000.jpg			2021-04-16 18:50:39		NO		IN FOCUS
169846144	https://volunteer.ala.org.au/validate/task/169846144	Valid		system	Tile_056-014-000_0-000.jpg		2021-04-16 12:11:07	2021-04-16 18:50:39		NO		IN FOCUS
169846144	https://volunteer.ala.org.au/validate/task/169846144	Valid		system	Tile_056-014-000_0-000.jpg		2021-04-16 18:50:39	2021-04-16 18:50:39		NO		IN FOCUS
169846144	https://volunteer.ala.org.au/validate/task/169846144	Valid		system	Tile_056-014-000_0-000.jpg		2021-04-16 09:42:21	2021-04-16 18:50:39		NO		IN FOCUS
169846145	https://volunteer.ala.org.au/validate/task/169846145	Valid		system	Tile_056-015-000_0-000.jpg		2021-04-16 09:42:32	2021-04-16 18:50:56		NO		IN FOCUS
169846145	https://volunteer.ala.org.au/validate/task/169846145	Valid		system	Tile_056-015-000_0-000.jpg			2021-04-16 18:50:56		NO		IN FOCUS
169846145	https://volunteer.ala.org.au/validate/task/169846145	Valid		system	Tile_056-015-000_0-000.jpg		2021-04-16 18:50:55	2021-04-16 18:50:56		NO		IN FOCUS
169846145	https://volunteer.ala.org.au/validate/task/169846145	Valid		system	Tile_056-015-000_0-000.jpg		2021-04-16 12:11:17	2021-04-16 18:50:56		NO		IN FOCUS
169846146	https://volunteer.ala.org.au/validate/task/169846146	Valid		system	Tile_056-016-000_0-000.jpg		2021-04-16 18:51:10	2021-04-16 18:51:11		NO		IN FOCUS
169846146	https://volunteer.ala.org.au/validate/task/169846146	Valid		system	Tile_056-016-000_0-000.jpg			2021-04-16 18:51:11		NO		IN FOCUS
169846146	https://volunteer.ala.org.au/validate/task/169846146	Valid		system	Tile_056-016-000_0-000.jpg		2021-04-16 12:11:26	2021-04-16 18:51:11		NO		IN FOCUS
169846146	https://volunteer.ala.org.au/validate/task/169846146	Valid		system	Tile_056-016-000_0-000.jpg		2021-04-16 09:49:11	2021-04-16 18:51:11		NO		IN FOCUS
169846147	https://volunteer.ala.org.au/validate/task/169846147	Valid		system	Tile_056-017-000_0-000.jpg		2021-04-16 13:33:21	2021-04-16 18:51:23		NO		IN FOCUS
169846147	https://volunteer.ala.org.au/validate/task/169846147	Valid		system	Tile_056-017-000_0-000.jpg		2021-04-16 09:49:24	2021-04-16 18:51:23		NO		IN FOCUS
169846147	https://volunteer.ala.org.au/validate/task/169846147	Valid		system	Tile_056-017-000_0-000.jpg			2021-04-16 18:51:23		NO		IN FOCUS
169846147	https://volunteer.ala.org.au/validate/task/169846147	Valid		system	Tile_056-017-000_0-000.jpg		2021-04-16 18:51:23	2021-04-16 18:51:23		NO		IN FOCUS
169846148	https://volunteer.ala.org.au/validate/task/169846148	Valid		system	Tile_056-018-000_0-000.jpg			2021-04-16 18:52:01		NO		IN FOCUS
169846148	https://volunteer.ala.org.au/validate/task/169846148	Valid		system	Tile_056-018-000_0-000.jpg		2021-04-16 18:52:01	2021-04-16 18:52:01		NO		IN FOCUS
169846148	https://volunteer.ala.org.au/validate/task/169846148	Valid		system	Tile_056-018-000_0-000.jpg		2021-04-16 09:49:36	2021-04-16 18:52:01		NO		IN FOCUS
169846148	https://volunteer.ala.org.au/validate/task/169846148	Valid		system	Tile_056-018-000_0-000.jpg		2021-04-16 13:33:30	2021-04-16 18:52:01		NO		IN FOCUS
169846149	https://volunteer.ala.org.au/validate/task/169846149	Valid		system	Tile_056-019-000_0-000.jpg		2021-04-16 13:33:39	2021-04-16 18:52:14		NO		IN FOCUS
169846149	https://volunteer.ala.org.au/validate/task/169846149	Valid		system	Tile_056-019-000_0-000.jpg			2021-04-16 18:52:14		NO		IN FOCUS
169846149	https://volunteer.ala.org.au/validate/task/169846149	Valid		system	Tile_056-019-000_0-000.jpg		2021-04-16 18:52:14	2021-04-16 18:52:14		NO		IN FOCUS
169846149	https://volunteer.ala.org.au/validate/task/169846149	Valid		system	Tile_056-019-000_0-000.jpg		2021-04-16 09:49:48	2021-04-16 18:52:14		NO		IN FOCUS
169846150	https://volunteer.ala.org.au/validate/task/169846150	Valid		system	Tile_056-020-000_0-000.jpg			2021-04-16 18:52:31		NO		IN FOCUS
169846150	https://volunteer.ala.org.au/validate/task/169846150	Valid		system	Tile_056-020-000_0-000.jpg		2021-04-16 13:33:48	2021-04-16 18:52:31		NO		IN FOCUS
169846150	https://volunteer.ala.org.au/validate/task/169846150	Valid		system	Tile_056-020-000_0-000.jpg		2021-04-16 09:49:59	2021-04-16 18:52:31		NO		IN FOCUS
169846150	https://volunteer.ala.org.au/validate/task/169846150	Valid		system	Tile_056-020-000_0-000.jpg		2021-04-16 18:52:31	2021-04-16 18:52:31		NO		IN FOCUS
169846151	https://volunteer.ala.org.au/validate/task/169846151	Valid		system	Tile_056-021-000_0-000.jpg		2021-04-16 13:33:56	2021-04-16 18:52:47		NO		IN FOCUS
169846151	https://volunteer.ala.org.au/validate/task/169846151	Valid		system	Tile_056-021-000_0-000.jpg		2021-04-16 09:50:09	2021-04-16 18:52:47		NO		IN FOCUS
169846151	https://volunteer.ala.org.au/validate/task/169846151	Valid		system	Tile_056-021-000_0-000.jpg		2021-04-16 18:52:47	2021-04-16 18:52:47		NO		IN FOCUS
169846151	https://volunteer.ala.org.au/validate/task/169846151	Valid		system	Tile_056-021-000_0-000.jpg			2021-04-16 18:52:47		NO		IN FOCUS
169846152	https://volunteer.ala.org.au/validate/task/169846152	Valid		system	Tile_056-022-000_0-000.jpg		2021-04-16 18:53:02	2021-04-16 18:53:02		NO		IN FOCUS
169846152	https://volunteer.ala.org.au/validate/task/169846152	Valid		system	Tile_056-022-000_0-000.jpg		2021-04-16 09:50:20	2021-04-16 18:53:02		NO		IN FOCUS
169846152	https://volunteer.ala.org.au/validate/task/169846152	Valid		system	Tile_056-022-000_0-000.jpg			2021-04-16 18:53:02		NO		IN FOCUS
169846152	https://volunteer.ala.org.au/validate/task/169846152	Valid		system	Tile_056-022-000_0-000.jpg		2021-04-16 13:34:04	2021-04-16 18:53:02		NO		IN FOCUS
169846153	https://volunteer.ala.org.au/validate/task/169846153	Valid		system	Tile_056-023-000_0-000.jpg			2021-04-16 18:53:19		NO		IN FOCUS
169846153	https://volunteer.ala.org.au/validate/task/169846153	Valid		system	Tile_056-023-000_0-000.jpg		2021-04-16 13:34:12	2021-04-16 18:53:19		NO		IN FOCUS
169846153	https://volunteer.ala.org.au/validate/task/169846153	Valid		system	Tile_056-023-000_0-000.jpg		2021-04-16 09:50:31	2021-04-16 18:53:19		NO		IN FOCUS
169846153	https://volunteer.ala.org.au/validate/task/169846153	Valid		system	Tile_056-023-000_0-000.jpg		2021-04-16 18:53:18	2021-04-16 18:53:19		NO		IN FOCUS
169846154	https://volunteer.ala.org.au/validate/task/169846154	Valid		system	Tile_056-024-000_0-000.jpg			2021-04-16 18:53:34		NO		IN FOCUS
169846154	https://volunteer.ala.org.au/validate/task/169846154	Valid		system	Tile_056-024-000_0-000.jpg		2021-04-16 18:53:33	2021-04-16 18:53:34		NO		IN FOCUS
169846154	https://volunteer.ala.org.au/validate/task/169846154	Valid		system	Tile_056-024-000_0-000.jpg		2021-04-16 09:50:42	2021-04-16 18:53:34		NO		IN FOCUS
169846154	https://volunteer.ala.org.au/validate/task/169846154	Valid		system	Tile_056-024-000_0-000.jpg		2021-04-16 13:34:20	2021-04-16 18:53:34		NO		IN FOCUS
169846155	https://volunteer.ala.org.au/validate/task/169846155	Valid		system	Tile_056-025-000_0-000.jpg		2021-04-16 09:50:53	2021-04-16 18:53:49		NO		IN FOCUS
169846155	https://volunteer.ala.org.au/validate/task/169846155	Valid		system	Tile_056-025-000_0-000.jpg		2021-04-16 18:53:49	2021-04-16 18:53:49		NO		IN FOCUS
169846155	https://volunteer.ala.org.au/validate/task/169846155	Valid		system	Tile_056-025-000_0-000.jpg			2021-04-16 18:53:49		NO		IN FOCUS
169846155	https://volunteer.ala.org.au/validate/task/169846155	Valid		system	Tile_056-025-000_0-000.jpg		2021-04-16 13:34:30	2021-04-16 18:53:49		NO		IN FOCUS
169846156	https://volunteer.ala.org.au/validate/task/169846156	Valid		system	Tile_056-026-000_0-000.jpg		2021-04-16 13:34:40	2021-04-16 18:54:09		NO		IN FOCUS
169846156	https://volunteer.ala.org.au/validate/task/169846156	Valid		system	Tile_056-026-000_0-000.jpg		2021-04-16 09:51:05	2021-04-16 18:54:09		NO		IN FOCUS
169846156	https://volunteer.ala.org.au/validate/task/169846156	Valid		system	Tile_056-026-000_0-000.jpg		2021-04-16 18:54:08	2021-04-16 18:54:09		NO		IN FOCUS
169846156	https://volunteer.ala.org.au/validate/task/169846156	Valid		system	Tile_056-026-000_0-000.jpg			2021-04-16 18:54:09		NO		IN FOCUS
169846158	https://volunteer.ala.org.au/validate/task/169846158	Valid		system	Tile_056-028-000_0-000.jpg			2021-04-16 18:55:10		NO		IN FOCUS
169846158	https://volunteer.ala.org.au/validate/task/169846158	Valid		system	Tile_056-028-000_0-000.jpg		2021-04-16 18:55:10	2021-04-16 18:55:10		NO		IN FOCUS
169846158	https://volunteer.ala.org.au/validate/task/169846158	Valid		system	Tile_056-028-000_0-000.jpg		2021-04-16 13:34:57	2021-04-16 18:55:10		NO		IN FOCUS
169846158	https://volunteer.ala.org.au/validate/task/169846158	Valid		system	Tile_056-028-000_0-000.jpg		2021-04-16 09:51:27	2021-04-16 18:55:10		NO		IN FOCUS
169846159	https://volunteer.ala.org.au/validate/task/169846159	Valid		system	Tile_056-029-000_0-000.jpg		2021-04-16 09:51:41	2021-04-16 18:55:23		NO		IN FOCUS
169846159	https://volunteer.ala.org.au/validate/task/169846159	Valid		system	Tile_056-029-000_0-000.jpg			2021-04-16 18:55:23		NO		IN FOCUS
169846159	https://volunteer.ala.org.au/validate/task/169846159	Valid		system	Tile_056-029-000_0-000.jpg		2021-04-16 18:55:23	2021-04-16 18:55:23		NO		IN FOCUS
169846159	https://volunteer.ala.org.au/validate/task/169846159	Valid		system	Tile_056-029-000_0-000.jpg		2021-04-16 13:35:06	2021-04-16 18:55:23		NO		IN FOCUS
169846161	https://volunteer.ala.org.au/validate/task/169846161	Valid		system	Tile_056-031-000_0-000.jpg		2021-04-16 18:56:06	2021-04-16 18:56:06		NO		IN FOCUS
169846161	https://volunteer.ala.org.au/validate/task/169846161	Valid		system	Tile_056-031-000_0-000.jpg			2021-04-16 18:56:06		NO		IN FOCUS
169846161	https://volunteer.ala.org.au/validate/task/169846161	Valid		system	Tile_056-031-000_0-000.jpg		2021-04-16 13:35:20	2021-04-16 18:56:06		NO		IN FOCUS
169846161	https://volunteer.ala.org.au/validate/task/169846161	Valid		system	Tile_056-031-000_0-000.jpg		2021-04-16 09:52:15	2021-04-16 18:56:06		NO		IN FOCUS
169846162	https://volunteer.ala.org.au/validate/task/169846162	Valid		system	Tile_056-032-000_0-000.jpg		2021-04-16 18:56:18	2021-04-16 18:56:18		NO		IN FOCUS
169846162	https://volunteer.ala.org.au/validate/task/169846162	Valid		system	Tile_056-032-000_0-000.jpg			2021-04-16 18:56:18		NO		IN FOCUS
169846162	https://volunteer.ala.org.au/validate/task/169846162	Valid		system	Tile_056-032-000_0-000.jpg		2021-04-16 09:52:26	2021-04-16 18:56:18		NO		IN FOCUS
169846162	https://volunteer.ala.org.au/validate/task/169846162	Valid		system	Tile_056-032-000_0-000.jpg		2021-04-16 13:35:28	2021-04-16 18:56:18		NO		IN FOCUS
169846163	https://volunteer.ala.org.au/validate/task/169846163	Valid		system	Tile_056-033-000_0-000.jpg		2021-04-16 18:56:32	2021-04-16 18:56:32		NO		IN FOCUS
169846163	https://volunteer.ala.org.au/validate/task/169846163	Valid		system	Tile_056-033-000_0-000.jpg		2021-04-16 13:35:38	2021-04-16 18:56:32		NO		IN FOCUS
169846163	https://volunteer.ala.org.au/validate/task/169846163	Valid		system	Tile_056-033-000_0-000.jpg			2021-04-16 18:56:32		NO		IN FOCUS
169846163	https://volunteer.ala.org.au/validate/task/169846163	Valid		system	Tile_056-033-000_0-000.jpg		2021-04-16 09:52:36	2021-04-16 18:56:32		NO		IN FOCUS
169846164	https://volunteer.ala.org.au/validate/task/169846164	Valid		system	Tile_056-034-000_0-000.jpg		2021-04-16 09:52:49	2021-04-16 18:57:23		NO		IN FOCUS
169846164	https://volunteer.ala.org.au/validate/task/169846164	Valid		system	Tile_056-034-000_0-000.jpg		2021-04-16 13:35:46	2021-04-16 18:57:23		NO		IN FOCUS
169846164	https://volunteer.ala.org.au/validate/task/169846164	Valid		system	Tile_056-034-000_0-000.jpg			2021-04-16 18:57:23		NO		IN FOCUS
169846164	https://volunteer.ala.org.au/validate/task/169846164	Valid		system	Tile_056-034-000_0-000.jpg		2021-04-16 18:57:23	2021-04-16 18:57:23		NO		IN FOCUS
169846165	https://volunteer.ala.org.au/validate/task/169846165	Valid		system	Tile_056-035-000_0-000.jpg		2021-04-16 18:57:41	2021-04-16 18:57:41		NO		IN FOCUS
169846165	https://volunteer.ala.org.au/validate/task/169846165	Valid		system	Tile_056-035-000_0-000.jpg			2021-04-16 18:57:41		NO		IN FOCUS
169846165	https://volunteer.ala.org.au/validate/task/169846165	Valid		system	Tile_056-035-000_0-000.jpg		2021-04-16 09:53:01	2021-04-16 18:57:41		NO		IN FOCUS
169846165	https://volunteer.ala.org.au/validate/task/169846165	Valid		system	Tile_056-035-000_0-000.jpg		2021-04-16 13:35:54	2021-04-16 18:57:41		NO		IN FOCUS
169846166	https://volunteer.ala.org.au/validate/task/169846166	Valid		system	Tile_056-036-000_0-000.jpg			2021-04-16 18:57:57		NO		IN FOCUS
169846166	https://volunteer.ala.org.au/validate/task/169846166	Valid		system	Tile_056-036-000_0-000.jpg		2021-04-16 09:53:13	2021-04-16 18:57:57		NO		IN FOCUS
169846166	https://volunteer.ala.org.au/validate/task/169846166	Valid		system	Tile_056-036-000_0-000.jpg		2021-04-16 18:57:57	2021-04-16 18:57:57		NO		IN FOCUS
169846166	https://volunteer.ala.org.au/validate/task/169846166	Valid		system	Tile_056-036-000_0-000.jpg		2021-04-16 13:36:02	2021-04-16 18:57:57		NO		IN FOCUS
169846167	https://volunteer.ala.org.au/validate/task/169846167	Valid		system	Tile_056-037-000_0-000.jpg			2021-04-16 18:58:11		NO		IN FOCUS
169846167	https://volunteer.ala.org.au/validate/task/169846167	Valid		system	Tile_056-037-000_0-000.jpg		2021-04-16 18:58:10	2021-04-16 18:58:11		NO		IN FOCUS
169846167	https://volunteer.ala.org.au/validate/task/169846167	Valid		system	Tile_056-037-000_0-000.jpg		2021-04-16 13:36:15	2021-04-16 18:58:11		NO		IN FOCUS
169846167	https://volunteer.ala.org.au/validate/task/169846167	Valid		system	Tile_056-037-000_0-000.jpg		2021-04-16 09:53:24	2021-04-16 18:58:11		NO		IN FOCUS
169846168	https://volunteer.ala.org.au/validate/task/169846168	Valid		system	Tile_056-038-000_0-000.jpg		2021-04-16 18:58:29	2021-04-16 18:58:30		NO		IN FOCUS
169846168	https://volunteer.ala.org.au/validate/task/169846168	Valid		system	Tile_056-038-000_0-000.jpg			2021-04-16 18:58:30		NO		IN FOCUS
169846168	https://volunteer.ala.org.au/validate/task/169846168	Valid		system	Tile_056-038-000_0-000.jpg		2021-04-16 13:36:24	2021-04-16 18:58:30		NO		IN FOCUS
169846168	https://volunteer.ala.org.au/validate/task/169846168	Valid		system	Tile_056-038-000_0-000.jpg		2021-04-16 09:53:35	2021-04-16 18:58:30		NO		IN FOCUS
169846170	https://volunteer.ala.org.au/validate/task/169846170	Valid		system	Tile_056-040-000_0-000.jpg		2021-04-16 13:36:38	2021-04-16 18:59:25		NO		IN FOCUS
169846170	https://volunteer.ala.org.au/validate/task/169846170	Valid		system	Tile_056-040-000_0-000.jpg		2021-04-16 18:59:24	2021-04-16 18:59:25		NO		IN FOCUS
169846170	https://volunteer.ala.org.au/validate/task/169846170	Valid		system	Tile_056-040-000_0-000.jpg			2021-04-16 18:59:25		NO		IN FOCUS
169846170	https://volunteer.ala.org.au/validate/task/169846170	Valid		system	Tile_056-040-000_0-000.jpg		2021-04-16 10:31:01	2021-04-16 18:59:25		NO		IN FOCUS
169846172	https://volunteer.ala.org.au/validate/task/169846172	Valid		system	Tile_056-042-000_0-000.jpg		2021-04-16 19:00:11	2021-04-16 19:00:11		NO		IN FOCUS
169846172	https://volunteer.ala.org.au/validate/task/169846172	Valid		system	Tile_056-042-000_0-000.jpg		2021-04-16 13:36:51	2021-04-16 19:00:11		NO		IN FOCUS
169846172	https://volunteer.ala.org.au/validate/task/169846172	Valid		system	Tile_056-042-000_0-000.jpg			2021-04-16 19:00:11		NO		IN FOCUS
169846172	https://volunteer.ala.org.au/validate/task/169846172	Valid		system	Tile_056-042-000_0-000.jpg		2021-04-16 10:31:25	2021-04-16 19:00:11		NO		IN FOCUS
169846173	https://volunteer.ala.org.au/validate/task/169846173	Valid		system	Tile_056-043-000_0-000.jpg		2021-04-16 13:37:00	2021-04-16 19:00:27		NO		IN FOCUS
169846173	https://volunteer.ala.org.au/validate/task/169846173	Valid		system	Tile_056-043-000_0-000.jpg		2021-04-16 10:31:36	2021-04-16 19:00:27		NO		IN FOCUS
169846173	https://volunteer.ala.org.au/validate/task/169846173	Valid		system	Tile_056-043-000_0-000.jpg			2021-04-16 19:00:27		NO		IN FOCUS
169846173	https://volunteer.ala.org.au/validate/task/169846173	Valid		system	Tile_056-043-000_0-000.jpg		2021-04-16 19:00:27	2021-04-16 19:00:27		NO		IN FOCUS
169846174	https://volunteer.ala.org.au/validate/task/169846174	Valid		system	Tile_056-044-000_0-000.jpg		2021-04-16 19:00:44	2021-04-16 19:00:46		NO		IN FOCUS
169846174	https://volunteer.ala.org.au/validate/task/169846174	Valid		system	Tile_056-044-000_0-000.jpg		2021-04-16 10:31:49	2021-04-16 19:00:46		NO		IN FOCUS
169846174	https://volunteer.ala.org.au/validate/task/169846174	Valid		system	Tile_056-044-000_0-000.jpg		2021-04-16 13:37:09	2021-04-16 19:00:46		NO		IN FOCUS
169846174	https://volunteer.ala.org.au/validate/task/169846174	Valid		system	Tile_056-044-000_0-000.jpg			2021-04-16 19:00:46		NO		IN FOCUS
169846175	https://volunteer.ala.org.au/validate/task/169846175	Valid		system	Tile_056-045-000_0-000.jpg		2021-04-16 13:37:18	2021-04-16 19:01:07		NO		IN FOCUS
169846175	https://volunteer.ala.org.au/validate/task/169846175	Valid		system	Tile_056-045-000_0-000.jpg		2021-04-16 10:32:18	2021-04-16 19:01:07		NO		IN FOCUS
169846175	https://volunteer.ala.org.au/validate/task/169846175	Valid		system	Tile_056-045-000_0-000.jpg		2021-04-16 19:01:06	2021-04-16 19:01:07		NO		IN FOCUS
169846175	https://volunteer.ala.org.au/validate/task/169846175	Valid		system	Tile_056-045-000_0-000.jpg			2021-04-16 19:01:07		NO		IN FOCUS
169846098	https://volunteer.ala.org.au/validate/task/169846098	Valid		system	Tile_055-028-000_0-000.jpg		2021-04-16 19:17:33	2021-04-16 19:17:33		NO		IN FOCUS
169846098	https://volunteer.ala.org.au/validate/task/169846098	Valid		system	Tile_055-028-000_0-000.jpg		2021-04-16 09:09:52	2021-04-16 19:17:33		NO		IN FOCUS
169846098	https://volunteer.ala.org.au/validate/task/169846098	Valid		system	Tile_055-028-000_0-000.jpg			2021-04-16 19:17:33		NO		IN FOCUS
169846098	https://volunteer.ala.org.au/validate/task/169846098	Valid		system	Tile_055-028-000_0-000.jpg		2021-04-16 18:23:28	2021-04-16 19:17:33		NO		IN FOCUS
169846099	https://volunteer.ala.org.au/validate/task/169846099	Valid		system	Tile_055-029-000_0-000.jpg		2021-04-16 18:24:00	2021-04-16 19:17:48		NO		IN FOCUS
169846099	https://volunteer.ala.org.au/validate/task/169846099	Valid		system	Tile_055-029-000_0-000.jpg		2021-04-16 19:17:48	2021-04-16 19:17:48		NO		IN FOCUS
169846099	https://volunteer.ala.org.au/validate/task/169846099	Valid		system	Tile_055-029-000_0-000.jpg		2021-04-16 09:10:03	2021-04-16 19:17:48		NO		IN FOCUS
169846099	https://volunteer.ala.org.au/validate/task/169846099	Valid		system	Tile_055-029-000_0-000.jpg			2021-04-16 19:17:48		NO		IN FOCUS
169846100	https://volunteer.ala.org.au/validate/task/169846100	Valid		system	Tile_055-030-000_0-000.jpg			2021-04-16 19:17:58		NO		IN FOCUS
169846100	https://volunteer.ala.org.au/validate/task/169846100	Valid		system	Tile_055-030-000_0-000.jpg		2021-04-16 19:17:58	2021-04-16 19:17:58		NO		IN FOCUS
169846100	https://volunteer.ala.org.au/validate/task/169846100	Valid		system	Tile_055-030-000_0-000.jpg		2021-04-16 18:25:30	2021-04-16 19:17:58	1	YES	EDGE	IN FOCUS		Fungal spores
169846100	https://volunteer.ala.org.au/validate/task/169846100	Valid		system	Tile_055-030-000_0-000.jpg		2021-04-16 12:03:14	2021-04-16 19:17:58		NO		IN FOCUS
169846100	https://volunteer.ala.org.au/validate/task/169846100	Valid		system	Tile_055-030-000_0-000.jpg		2021-04-16 09:10:18	2021-04-16 19:17:58		NO		IN FOCUS
169846104	https://volunteer.ala.org.au/validate/task/169846104	Valid		system	Tile_055-034-000_0-000.jpg		2021-04-16 19:19:17	2021-04-16 19:19:17		NO		IN FOCUS
169846104	https://volunteer.ala.org.au/validate/task/169846104	Valid		system	Tile_055-034-000_0-000.jpg		2021-04-16 18:28:35	2021-04-16 19:19:17	1	YES	MIDDLE	IN FOCUS		Nothofagus pollen
169846104	https://volunteer.ala.org.au/validate/task/169846104	Valid		system	Tile_055-034-000_0-000.jpg			2021-04-16 19:19:17		NO		IN FOCUS
169846104	https://volunteer.ala.org.au/validate/task/169846104	Valid		system	Tile_055-034-000_0-000.jpg		2021-04-16 09:20:10	2021-04-16 19:19:17		NO		IN FOCUS
169846104	https://volunteer.ala.org.au/validate/task/169846104	Valid		system	Tile_055-034-000_0-000.jpg		2021-04-16 12:03:53	2021-04-16 19:19:17		NO		IN FOCUS
169846106	https://volunteer.ala.org.au/validate/task/169846106	Valid		system	Tile_055-036-000_0-000.jpg			2021-04-16 19:20:06		NO		IN FOCUS
169846106	https://volunteer.ala.org.au/validate/task/169846106	Valid		system	Tile_055-036-000_0-000.jpg		2021-04-16 19:20:06	2021-04-16 19:20:06		NO		IN FOCUS
169846106	https://volunteer.ala.org.au/validate/task/169846106	Valid		system	Tile_055-036-000_0-000.jpg		2021-04-16 18:29:27	2021-04-16 19:20:06		NO		IN FOCUS
169846106	https://volunteer.ala.org.au/validate/task/169846106	Valid		system	Tile_055-036-000_0-000.jpg		2021-04-16 09:20:34	2021-04-16 19:20:06		NO		IN FOCUS
169846176	https://volunteer.ala.org.au/validate/task/169846176	Valid		system	Tile_056-046-000_0-000.jpg			2021-04-16 20:17:38		NO		IN FOCUS
169846176	https://volunteer.ala.org.au/validate/task/169846176	Valid		system	Tile_056-046-000_0-000.jpg		2021-04-16 20:17:23	2021-04-16 20:17:38		NO		IN FOCUS
169846176	https://volunteer.ala.org.au/validate/task/169846176	Valid		system	Tile_056-046-000_0-000.jpg		2021-04-16 10:32:34	2021-04-16 20:17:38		NO		IN FOCUS
169846176	https://volunteer.ala.org.au/validate/task/169846176	Valid		system	Tile_056-046-000_0-000.jpg		2021-04-16 13:37:27	2021-04-16 20:17:38		NO		IN FOCUS
169846177	https://volunteer.ala.org.au/validate/task/169846177	Valid		system	Tile_056-047-000_0-000.jpg		2021-04-16 20:18:01	2021-04-16 20:18:01		NO		IN FOCUS
169846177	https://volunteer.ala.org.au/validate/task/169846177	Valid		system	Tile_056-047-000_0-000.jpg			2021-04-16 20:18:01		NO		IN FOCUS
169846177	https://volunteer.ala.org.au/validate/task/169846177	Valid		system	Tile_056-047-000_0-000.jpg		2021-04-16 10:32:47	2021-04-16 20:18:01		NO		IN FOCUS
169846177	https://volunteer.ala.org.au/validate/task/169846177	Valid		system	Tile_056-047-000_0-000.jpg		2021-04-16 13:37:36	2021-04-16 20:18:01		NO		IN FOCUS
169846181	https://volunteer.ala.org.au/validate/task/169846181	Valid		system	Tile_056-051-000_0-000.jpg		2021-04-16 13:37:58	2021-04-16 20:20:44		NO		IN FOCUS
169846181	https://volunteer.ala.org.au/validate/task/169846181	Valid		system	Tile_056-051-000_0-000.jpg		2021-04-16 10:33:35	2021-04-16 20:20:44		NO		IN FOCUS
169846181	https://volunteer.ala.org.au/validate/task/169846181	Valid		system	Tile_056-051-000_0-000.jpg		2021-04-16 20:20:43	2021-04-16 20:20:44		NO		IN FOCUS
169846181	https://volunteer.ala.org.au/validate/task/169846181	Valid		system	Tile_056-051-000_0-000.jpg			2021-04-16 20:20:44		NO		IN FOCUS
169846184	https://volunteer.ala.org.au/validate/task/169846184	Valid		system	Tile_056-054-000_0-000.jpg		2021-04-16 13:38:58	2021-04-16 20:22:51		NO		IN FOCUS
169846184	https://volunteer.ala.org.au/validate/task/169846184	Valid		system	Tile_056-054-000_0-000.jpg		2021-04-16 20:22:51	2021-04-16 20:22:51		NO		IN FOCUS
169846184	https://volunteer.ala.org.au/validate/task/169846184	Valid		system	Tile_056-054-000_0-000.jpg		2021-04-16 10:36:36	2021-04-16 20:22:51		NO		IN FOCUS
169846184	https://volunteer.ala.org.au/validate/task/169846184	Valid		system	Tile_056-054-000_0-000.jpg			2021-04-16 20:22:51		NO		IN FOCUS
169846185	https://volunteer.ala.org.au/validate/task/169846185	Valid		system	Tile_056-055-000_0-000.jpg		2021-04-16 13:39:09	2021-04-16 20:23:05		NO		IN FOCUS
169846185	https://volunteer.ala.org.au/validate/task/169846185	Valid		system	Tile_056-055-000_0-000.jpg		2021-04-16 20:23:05	2021-04-16 20:23:05		NO		IN FOCUS
169846185	https://volunteer.ala.org.au/validate/task/169846185	Valid		system	Tile_056-055-000_0-000.jpg		2021-04-16 10:36:48	2021-04-16 20:23:05		NO		IN FOCUS
169846185	https://volunteer.ala.org.au/validate/task/169846185	Valid		system	Tile_056-055-000_0-000.jpg			2021-04-16 20:23:05		NO		IN FOCUS
169846186	https://volunteer.ala.org.au/validate/task/169846186	Valid		system	Tile_056-056-000_0-000.jpg		2021-04-16 20:23:19	2021-04-16 20:23:19		NO		IN FOCUS
169846186	https://volunteer.ala.org.au/validate/task/169846186	Valid		system	Tile_056-056-000_0-000.jpg			2021-04-16 20:23:19		NO		IN FOCUS
169846186	https://volunteer.ala.org.au/validate/task/169846186	Valid		system	Tile_056-056-000_0-000.jpg		2021-04-16 13:47:03	2021-04-16 20:23:19		NO		IN FOCUS
169846186	https://volunteer.ala.org.au/validate/task/169846186	Valid		system	Tile_056-056-000_0-000.jpg		2021-04-16 10:36:59	2021-04-16 20:23:19		NO		IN FOCUS
169846188	https://volunteer.ala.org.au/validate/task/169846188	Valid		system	Tile_056-058-000_0-000.jpg			2021-04-16 20:24:15		NO		IN FOCUS
169846188	https://volunteer.ala.org.au/validate/task/169846188	Valid		system	Tile_056-058-000_0-000.jpg		2021-04-16 13:47:22	2021-04-16 20:24:15		NO		IN FOCUS
169846188	https://volunteer.ala.org.au/validate/task/169846188	Valid		system	Tile_056-058-000_0-000.jpg		2021-04-16 20:24:15	2021-04-16 20:24:15		NO		IN FOCUS
169846188	https://volunteer.ala.org.au/validate/task/169846188	Valid		system	Tile_056-058-000_0-000.jpg		2021-04-16 10:37:27	2021-04-16 20:24:15		NO		IN FOCUS
169846190	https://volunteer.ala.org.au/validate/task/169846190	Valid		system	Tile_056-060-000_0-000.jpg		2021-04-16 20:24:44	2021-04-16 20:24:44		NO		IN FOCUS
169846190	https://volunteer.ala.org.au/validate/task/169846190	Valid		system	Tile_056-060-000_0-000.jpg		2021-04-16 13:47:40	2021-04-16 20:24:44		NO		IN FOCUS
169846190	https://volunteer.ala.org.au/validate/task/169846190	Valid		system	Tile_056-060-000_0-000.jpg		2021-04-16 10:37:49	2021-04-16 20:24:44		NO		IN FOCUS
169846190	https://volunteer.ala.org.au/validate/task/169846190	Valid		system	Tile_056-060-000_0-000.jpg			2021-04-16 20:24:44		NO		IN FOCUS
169846191	https://volunteer.ala.org.au/validate/task/169846191	Valid		system	Tile_057-001-000_0-000.jpg		2021-04-16 13:47:49	2021-04-16 20:25:08		NO		IN FOCUS
169846191	https://volunteer.ala.org.au/validate/task/169846191	Valid		system	Tile_057-001-000_0-000.jpg		2021-04-16 20:25:08	2021-04-16 20:25:08		NO		IN FOCUS
169846191	https://volunteer.ala.org.au/validate/task/169846191	Valid		system	Tile_057-001-000_0-000.jpg			2021-04-16 20:25:08		NO		IN FOCUS
169846191	https://volunteer.ala.org.au/validate/task/169846191	Valid		system	Tile_057-001-000_0-000.jpg		2021-04-16 10:38:01	2021-04-16 20:25:08		NO		IN FOCUS
169846192	https://volunteer.ala.org.au/validate/task/169846192	Valid		system	Tile_057-002-000_0-000.jpg		2021-04-16 13:47:58	2021-04-16 20:25:25		NO		IN FOCUS
169846192	https://volunteer.ala.org.au/validate/task/169846192	Valid		system	Tile_057-002-000_0-000.jpg		2021-04-16 20:25:25	2021-04-16 20:25:25		NO		IN FOCUS
169846192	https://volunteer.ala.org.au/validate/task/169846192	Valid		system	Tile_057-002-000_0-000.jpg			2021-04-16 20:25:25		NO		IN FOCUS
169846192	https://volunteer.ala.org.au/validate/task/169846192	Valid		system	Tile_057-002-000_0-000.jpg		2021-04-16 10:38:13	2021-04-16 20:25:25		NO		IN FOCUS
169846193	https://volunteer.ala.org.au/validate/task/169846193	Valid		system	Tile_057-003-000_0-000.jpg		2021-04-16 10:38:25	2021-04-16 20:25:42		NO		IN FOCUS
169846193	https://volunteer.ala.org.au/validate/task/169846193	Valid		system	Tile_057-003-000_0-000.jpg		2021-04-16 20:25:42	2021-04-16 20:25:42		NO		IN FOCUS
169846193	https://volunteer.ala.org.au/validate/task/169846193	Valid		system	Tile_057-003-000_0-000.jpg		2021-04-16 13:48:07	2021-04-16 20:25:42		NO		IN FOCUS
169846193	https://volunteer.ala.org.au/validate/task/169846193	Valid		system	Tile_057-003-000_0-000.jpg			2021-04-16 20:25:42		NO		IN FOCUS
169846195	https://volunteer.ala.org.au/validate/task/169846195	Valid		system	Tile_057-005-000_0-000.jpg		2021-04-16 20:26:39	2021-04-16 20:26:39		NO		IN FOCUS
169846195	https://volunteer.ala.org.au/validate/task/169846195	Valid		system	Tile_057-005-000_0-000.jpg		2021-04-16 10:38:51	2021-04-16 20:26:39		NO		IN FOCUS
169846195	https://volunteer.ala.org.au/validate/task/169846195	Valid		system	Tile_057-005-000_0-000.jpg		2021-04-16 13:48:21	2021-04-16 20:26:39		NO		IN FOCUS
169846195	https://volunteer.ala.org.au/validate/task/169846195	Valid		system	Tile_057-005-000_0-000.jpg			2021-04-16 20:26:39		NO		IN FOCUS
169846196	https://volunteer.ala.org.au/validate/task/169846196	Valid		system	Tile_057-006-000_0-000.jpg		2021-04-16 20:26:57	2021-04-16 20:26:58		NO		IN FOCUS
169846196	https://volunteer.ala.org.au/validate/task/169846196	Valid		system	Tile_057-006-000_0-000.jpg		2021-04-16 13:48:29	2021-04-16 20:26:58		NO		IN FOCUS
169846196	https://volunteer.ala.org.au/validate/task/169846196	Valid		system	Tile_057-006-000_0-000.jpg		2021-04-16 10:39:03	2021-04-16 20:26:58		NO		IN FOCUS
169846196	https://volunteer.ala.org.au/validate/task/169846196	Valid		system	Tile_057-006-000_0-000.jpg			2021-04-16 20:26:58		NO		IN FOCUS
169846197	https://volunteer.ala.org.au/validate/task/169846197	Valid		system	Tile_057-007-000_0-000.jpg			2021-04-16 20:27:14		NO		IN FOCUS
169846197	https://volunteer.ala.org.au/validate/task/169846197	Valid		system	Tile_057-007-000_0-000.jpg		2021-04-16 10:39:14	2021-04-16 20:27:14		NO		IN FOCUS
169846197	https://volunteer.ala.org.au/validate/task/169846197	Valid		system	Tile_057-007-000_0-000.jpg		2021-04-16 13:48:38	2021-04-16 20:27:14		NO		IN FOCUS
169846197	https://volunteer.ala.org.au/validate/task/169846197	Valid		system	Tile_057-007-000_0-000.jpg		2021-04-16 20:27:13	2021-04-16 20:27:14		NO		IN FOCUS
169846198	https://volunteer.ala.org.au/validate/task/169846198	Valid		system	Tile_057-008-000_0-000.jpg		2021-04-16 10:39:40	2021-04-16 20:27:30		NO		IN FOCUS
169846198	https://volunteer.ala.org.au/validate/task/169846198	Valid		system	Tile_057-008-000_0-000.jpg		2021-04-16 13:48:46	2021-04-16 20:27:30		NO		IN FOCUS
169846198	https://volunteer.ala.org.au/validate/task/169846198	Valid		system	Tile_057-008-000_0-000.jpg		2021-04-16 20:27:29	2021-04-16 20:27:30		NO		IN FOCUS
169846198	https://volunteer.ala.org.au/validate/task/169846198	Valid		system	Tile_057-008-000_0-000.jpg			2021-04-16 20:27:30		NO		IN FOCUS
169846199	https://volunteer.ala.org.au/validate/task/169846199	Valid		system	Tile_057-009-000_0-000.jpg		2021-04-16 10:39:51	2021-04-16 20:27:53		NO		IN FOCUS
169846199	https://volunteer.ala.org.au/validate/task/169846199	Valid		system	Tile_057-009-000_0-000.jpg		2021-04-16 20:27:52	2021-04-16 20:27:53		NO		IN FOCUS
169846199	https://volunteer.ala.org.au/validate/task/169846199	Valid		system	Tile_057-009-000_0-000.jpg		2021-04-16 13:48:56	2021-04-16 20:27:53		NO		IN FOCUS
169846199	https://volunteer.ala.org.au/validate/task/169846199	Valid		system	Tile_057-009-000_0-000.jpg			2021-04-16 20:27:53		NO		IN FOCUS
169846200	https://volunteer.ala.org.au/validate/task/169846200	Valid		system	Tile_057-010-000_0-000.jpg			2021-04-16 20:28:11		NO		IN FOCUS
169846200	https://volunteer.ala.org.au/validate/task/169846200	Valid		system	Tile_057-010-000_0-000.jpg		2021-04-16 20:28:11	2021-04-16 20:28:11		NO		IN FOCUS
169846200	https://volunteer.ala.org.au/validate/task/169846200	Valid		system	Tile_057-010-000_0-000.jpg		2021-04-16 13:49:05	2021-04-16 20:28:11		NO		IN FOCUS
169846200	https://volunteer.ala.org.au/validate/task/169846200	Valid		system	Tile_057-010-000_0-000.jpg		2021-04-16 10:40:02	2021-04-16 20:28:11		NO		IN FOCUS
169846201	https://volunteer.ala.org.au/validate/task/169846201	Valid		system	Tile_057-011-000_0-000.jpg		2021-04-16 10:40:15	2021-04-16 20:28:28		NO		IN FOCUS
169846201	https://volunteer.ala.org.au/validate/task/169846201	Valid		system	Tile_057-011-000_0-000.jpg			2021-04-16 20:28:28		NO		IN FOCUS
169846201	https://volunteer.ala.org.au/validate/task/169846201	Valid		system	Tile_057-011-000_0-000.jpg		2021-04-16 20:28:28	2021-04-16 20:28:28		NO		IN FOCUS
169846201	https://volunteer.ala.org.au/validate/task/169846201	Valid		system	Tile_057-011-000_0-000.jpg		2021-04-16 13:49:13	2021-04-16 20:28:28		NO		IN FOCUS
169846202	https://volunteer.ala.org.au/validate/task/169846202	Valid		system	Tile_057-012-000_0-000.jpg		2021-04-16 13:49:22	2021-04-16 20:28:49		NO		IN FOCUS
169846202	https://volunteer.ala.org.au/validate/task/169846202	Valid		system	Tile_057-012-000_0-000.jpg		2021-04-16 10:40:26	2021-04-16 20:28:49		NO		IN FOCUS
169846202	https://volunteer.ala.org.au/validate/task/169846202	Valid		system	Tile_057-012-000_0-000.jpg		2021-04-16 20:28:49	2021-04-16 20:28:49		NO		IN FOCUS
169846202	https://volunteer.ala.org.au/validate/task/169846202	Valid		system	Tile_057-012-000_0-000.jpg			2021-04-16 20:28:49		NO		IN FOCUS
169846203	https://volunteer.ala.org.au/validate/task/169846203	Valid		system	Tile_057-013-000_0-000.jpg		2021-04-16 10:40:37	2021-04-16 20:29:10		NO		IN FOCUS
169846203	https://volunteer.ala.org.au/validate/task/169846203	Valid		system	Tile_057-013-000_0-000.jpg		2021-04-16 20:29:10	2021-04-16 20:29:10		NO		IN FOCUS
169846203	https://volunteer.ala.org.au/validate/task/169846203	Valid		system	Tile_057-013-000_0-000.jpg		2021-04-16 13:49:31	2021-04-16 20:29:10		NO		IN FOCUS
169846203	https://volunteer.ala.org.au/validate/task/169846203	Valid		system	Tile_057-013-000_0-000.jpg			2021-04-16 20:29:10		NO		IN FOCUS
169846204	https://volunteer.ala.org.au/validate/task/169846204	Valid		system	Tile_057-014-000_0-000.jpg		2021-04-16 20:29:58	2021-04-16 20:29:58		NO		IN FOCUS
169846204	https://volunteer.ala.org.au/validate/task/169846204	Valid		system	Tile_057-014-000_0-000.jpg		2021-04-16 13:49:39	2021-04-16 20:29:58		NO		IN FOCUS
169846204	https://volunteer.ala.org.au/validate/task/169846204	Valid		system	Tile_057-014-000_0-000.jpg			2021-04-16 20:29:58		NO		IN FOCUS
169846204	https://volunteer.ala.org.au/validate/task/169846204	Valid		system	Tile_057-014-000_0-000.jpg		2021-04-16 10:40:48	2021-04-16 20:29:58		NO		IN FOCUS
169846205	https://volunteer.ala.org.au/validate/task/169846205	Valid		system	Tile_057-015-000_0-000.jpg		2021-04-16 10:40:59	2021-04-16 20:30:21		NO		IN FOCUS
169846205	https://volunteer.ala.org.au/validate/task/169846205	Valid		system	Tile_057-015-000_0-000.jpg		2021-04-16 13:49:48	2021-04-16 20:30:21		NO		IN FOCUS
169846205	https://volunteer.ala.org.au/validate/task/169846205	Valid		system	Tile_057-015-000_0-000.jpg		2021-04-16 20:30:21	2021-04-16 20:30:21		NO		IN FOCUS
169846205	https://volunteer.ala.org.au/validate/task/169846205	Valid		system	Tile_057-015-000_0-000.jpg			2021-04-16 20:30:21		NO		IN FOCUS
169846206	https://volunteer.ala.org.au/validate/task/169846206	Valid		system	Tile_057-016-000_0-000.jpg		2021-04-16 13:49:58	2021-04-16 20:31:04		NO		IN FOCUS
169846206	https://volunteer.ala.org.au/validate/task/169846206	Valid		system	Tile_057-016-000_0-000.jpg			2021-04-16 20:31:04		NO		IN FOCUS
169846206	https://volunteer.ala.org.au/validate/task/169846206	Valid		system	Tile_057-016-000_0-000.jpg		2021-04-16 20:31:04	2021-04-16 20:31:04		NO		IN FOCUS
169846206	https://volunteer.ala.org.au/validate/task/169846206	Valid		system	Tile_057-016-000_0-000.jpg		2021-04-16 10:41:10	2021-04-16 20:31:04		NO		IN FOCUS
169846207	https://volunteer.ala.org.au/validate/task/169846207	Valid		system	Tile_057-017-000_0-000.jpg		2021-04-16 10:41:21	2021-04-16 20:31:20		NO		IN FOCUS
169846207	https://volunteer.ala.org.au/validate/task/169846207	Valid		system	Tile_057-017-000_0-000.jpg		2021-04-16 13:50:07	2021-04-16 20:31:20		NO		IN FOCUS
169846207	https://volunteer.ala.org.au/validate/task/169846207	Valid		system	Tile_057-017-000_0-000.jpg			2021-04-16 20:31:20		NO		IN FOCUS
169846207	https://volunteer.ala.org.au/validate/task/169846207	Valid		system	Tile_057-017-000_0-000.jpg		2021-04-16 20:31:20	2021-04-16 20:31:20		NO		IN FOCUS
169846208	https://volunteer.ala.org.au/validate/task/169846208	Valid		system	Tile_057-018-000_0-000.jpg		2021-04-16 13:50:16	2021-04-16 20:31:46		NO		IN FOCUS
169846208	https://volunteer.ala.org.au/validate/task/169846208	Valid		system	Tile_057-018-000_0-000.jpg			2021-04-16 20:31:46		NO		IN FOCUS
169846208	https://volunteer.ala.org.au/validate/task/169846208	Valid		system	Tile_057-018-000_0-000.jpg		2021-04-16 10:41:32	2021-04-16 20:31:46		NO		IN FOCUS
169846208	https://volunteer.ala.org.au/validate/task/169846208	Valid		system	Tile_057-018-000_0-000.jpg		2021-04-16 20:31:46	2021-04-16 20:31:46		NO		IN FOCUS
169846209	https://volunteer.ala.org.au/validate/task/169846209	Valid		system	Tile_057-019-000_0-000.jpg			2021-04-16 20:32:24		NO		IN FOCUS
169846209	https://volunteer.ala.org.au/validate/task/169846209	Valid		system	Tile_057-019-000_0-000.jpg		2021-04-16 20:32:24	2021-04-16 20:32:24		NO		IN FOCUS
169846209	https://volunteer.ala.org.au/validate/task/169846209	Valid		system	Tile_057-019-000_0-000.jpg		2021-04-16 10:41:43	2021-04-16 20:32:24		NO		IN FOCUS
169846209	https://volunteer.ala.org.au/validate/task/169846209	Valid		system	Tile_057-019-000_0-000.jpg		2021-04-16 13:50:26	2021-04-16 20:32:24		NO		IN FOCUS
169846212	https://volunteer.ala.org.au/validate/task/169846212	Valid		system	Tile_057-022-000_0-000.jpg			2021-04-16 20:34:01		NO		IN FOCUS
169846212	https://volunteer.ala.org.au/validate/task/169846212	Valid		system	Tile_057-022-000_0-000.jpg		2021-04-16 20:34:01	2021-04-16 20:34:01		NO		IN FOCUS
169846212	https://volunteer.ala.org.au/validate/task/169846212	Valid		system	Tile_057-022-000_0-000.jpg		2021-04-16 10:45:13	2021-04-16 20:34:01		NO		IN FOCUS
169846212	https://volunteer.ala.org.au/validate/task/169846212	Valid		system	Tile_057-022-000_0-000.jpg		2021-04-16 13:50:46	2021-04-16 20:34:01		NO		IN FOCUS
169846214	https://volunteer.ala.org.au/validate/task/169846214	Valid		system	Tile_057-024-000_0-000.jpg		2021-04-16 20:35:05	2021-04-16 20:35:05		NO		IN FOCUS
169846214	https://volunteer.ala.org.au/validate/task/169846214	Valid		system	Tile_057-024-000_0-000.jpg		2021-04-16 10:45:36	2021-04-16 20:35:05		NO		IN FOCUS
169846214	https://volunteer.ala.org.au/validate/task/169846214	Valid		system	Tile_057-024-000_0-000.jpg			2021-04-16 20:35:05		NO		IN FOCUS
169846214	https://volunteer.ala.org.au/validate/task/169846214	Valid		system	Tile_057-024-000_0-000.jpg		2021-04-16 13:51:05	2021-04-16 20:35:05		NO		IN FOCUS
169846215	https://volunteer.ala.org.au/validate/task/169846215	Valid		system	Tile_057-025-000_0-000.jpg		2021-04-16 13:51:13	2021-04-16 20:35:22		NO		IN FOCUS
169846215	https://volunteer.ala.org.au/validate/task/169846215	Valid		system	Tile_057-025-000_0-000.jpg		2021-04-16 10:46:01	2021-04-16 20:35:22		NO		IN FOCUS
169846215	https://volunteer.ala.org.au/validate/task/169846215	Valid		system	Tile_057-025-000_0-000.jpg			2021-04-16 20:35:22		NO		IN FOCUS
169846215	https://volunteer.ala.org.au/validate/task/169846215	Valid		system	Tile_057-025-000_0-000.jpg		2021-04-16 20:35:22	2021-04-16 20:35:22		NO		IN FOCUS
169846217	https://volunteer.ala.org.au/validate/task/169846217	Valid		system	Tile_057-027-000_0-000.jpg			2021-04-16 20:35:58		NO		IN FOCUS
169846217	https://volunteer.ala.org.au/validate/task/169846217	Valid		system	Tile_057-027-000_0-000.jpg		2021-04-16 10:46:25	2021-04-16 20:35:58		NO		IN FOCUS
169846217	https://volunteer.ala.org.au/validate/task/169846217	Valid		system	Tile_057-027-000_0-000.jpg		2021-04-16 20:35:57	2021-04-16 20:35:58		NO		IN FOCUS
169846217	https://volunteer.ala.org.au/validate/task/169846217	Valid		system	Tile_057-027-000_0-000.jpg		2021-04-16 13:51:33	2021-04-16 20:35:58		NO		IN FOCUS
169846218	https://volunteer.ala.org.au/validate/task/169846218	Valid		system	Tile_057-028-000_0-000.jpg		2021-04-16 13:51:42	2021-04-16 20:36:14		NO		IN FOCUS
169846218	https://volunteer.ala.org.au/validate/task/169846218	Valid		system	Tile_057-028-000_0-000.jpg		2021-04-16 10:46:36	2021-04-16 20:36:14		NO		IN FOCUS
169846218	https://volunteer.ala.org.au/validate/task/169846218	Valid		system	Tile_057-028-000_0-000.jpg		2021-04-16 20:36:14	2021-04-16 20:36:14		NO		IN FOCUS
169846218	https://volunteer.ala.org.au/validate/task/169846218	Valid		system	Tile_057-028-000_0-000.jpg			2021-04-16 20:36:14		NO		IN FOCUS
169846219	https://volunteer.ala.org.au/validate/task/169846219	Valid		system	Tile_057-029-000_0-000.jpg		2021-04-16 10:46:47	2021-04-16 20:36:37		NO		IN FOCUS
169846219	https://volunteer.ala.org.au/validate/task/169846219	Valid		system	Tile_057-029-000_0-000.jpg			2021-04-16 20:36:37		NO		IN FOCUS
169846219	https://volunteer.ala.org.au/validate/task/169846219	Valid		system	Tile_057-029-000_0-000.jpg		2021-04-16 13:51:50	2021-04-16 20:36:37		NO		IN FOCUS
169846219	https://volunteer.ala.org.au/validate/task/169846219	Valid		system	Tile_057-029-000_0-000.jpg		2021-04-16 20:36:35	2021-04-16 20:36:37		NO		IN FOCUS
169846220	https://volunteer.ala.org.au/validate/task/169846220	Valid		system	Tile_057-030-000_0-000.jpg		2021-04-16 10:46:58	2021-04-16 20:36:58		NO		IN FOCUS
169846220	https://volunteer.ala.org.au/validate/task/169846220	Valid		system	Tile_057-030-000_0-000.jpg			2021-04-16 20:36:58		NO		IN FOCUS
169846220	https://volunteer.ala.org.au/validate/task/169846220	Valid		system	Tile_057-030-000_0-000.jpg		2021-04-16 13:51:59	2021-04-16 20:36:58		NO		IN FOCUS
169846220	https://volunteer.ala.org.au/validate/task/169846220	Valid		system	Tile_057-030-000_0-000.jpg		2021-04-16 20:36:58	2021-04-16 20:36:58		NO		IN FOCUS
169846131	https://volunteer.ala.org.au/validate/task/169846131	Valid		system	Tile_056-001-000_0-000.jpg		2021-04-16 20:37:14	2021-04-16 20:37:14		NO		IN FOCUS
169846131	https://volunteer.ala.org.au/validate/task/169846131	Valid		system	Tile_056-001-000_0-000.jpg			2021-04-16 20:37:14		NO		IN FOCUS
169846131	https://volunteer.ala.org.au/validate/task/169846131	Valid		system	Tile_056-001-000_0-000.jpg		2021-04-16 09:39:52	2021-04-16 20:37:14		NO		IN FOCUS
169846131	https://volunteer.ala.org.au/validate/task/169846131	Valid		system	Tile_056-001-000_0-000.jpg		2021-04-16 18:43:26	2021-04-16 20:37:14	1	YES	MIDDLE	IN FOCUS		Nothofagus pollen
169846131	https://volunteer.ala.org.au/validate/task/169846131	Valid		system	Tile_056-001-000_0-000.jpg		2021-04-16 12:08:07	2021-04-16 20:37:14		NO		IN FOCUS
169846136	https://volunteer.ala.org.au/validate/task/169846136	Valid		system	Tile_056-006-000_0-000.jpg		2021-04-16 18:45:11	2021-04-16 20:37:32		NO		IN FOCUS
169846136	https://volunteer.ala.org.au/validate/task/169846136	Valid		system	Tile_056-006-000_0-000.jpg		2021-04-16 09:40:52	2021-04-16 20:37:32		NO		IN FOCUS
169846136	https://volunteer.ala.org.au/validate/task/169846136	Valid		system	Tile_056-006-000_0-000.jpg			2021-04-16 20:37:32		NO		IN FOCUS
169846136	https://volunteer.ala.org.au/validate/task/169846136	Valid		system	Tile_056-006-000_0-000.jpg		2021-04-16 20:37:32	2021-04-16 20:37:32		NO		IN FOCUS
169846157	https://volunteer.ala.org.au/validate/task/169846157	Valid		system	Tile_056-027-000_0-000.jpg		2021-04-16 20:37:56	2021-04-16 20:37:57		NO		IN FOCUS
169846157	https://volunteer.ala.org.au/validate/task/169846157	Valid		system	Tile_056-027-000_0-000.jpg		2021-04-16 09:51:17	2021-04-16 20:37:57		NO		IN FOCUS
169846157	https://volunteer.ala.org.au/validate/task/169846157	Valid		system	Tile_056-027-000_0-000.jpg		2021-04-16 18:54:56	2021-04-16 20:37:57	5 or more	YES	Both MIDDLE and EDGE	IN FOCUS		Nothofagus pollen
169846157	https://volunteer.ala.org.au/validate/task/169846157	Valid		system	Tile_056-027-000_0-000.jpg		2021-04-16 13:34:48	2021-04-16 20:37:57		NO		IN FOCUS
169846157	https://volunteer.ala.org.au/validate/task/169846157	Valid		system	Tile_056-027-000_0-000.jpg			2021-04-16 20:37:57		NO		IN FOCUS
169846171	https://volunteer.ala.org.au/validate/task/169846171	Valid		system	Tile_056-041-000_0-000.jpg		2021-04-16 20:39:25	2021-04-16 20:39:25		NO		IN FOCUS
169846171	https://volunteer.ala.org.au/validate/task/169846171	Valid		system	Tile_056-041-000_0-000.jpg			2021-04-16 20:39:25		NO		IN FOCUS
169846171	https://volunteer.ala.org.au/validate/task/169846171	Valid		system	Tile_056-041-000_0-000.jpg		2021-04-16 18:59:56	2021-04-16 20:39:25		NO		IN FOCUS
169846171	https://volunteer.ala.org.au/validate/task/169846171	Valid		system	Tile_056-041-000_0-000.jpg		2021-04-16 10:31:14	2021-04-16 20:39:25		NO		IN FOCUS
169846179	https://volunteer.ala.org.au/validate/task/169846179	Valid		system	Tile_056-049-000_0-000.jpg		2021-04-16 20:19:23	2021-04-16 20:40:18		NO		IN FOCUS
169846179	https://volunteer.ala.org.au/validate/task/169846179	Valid		system	Tile_056-049-000_0-000.jpg		2021-04-16 10:33:10	2021-04-16 20:40:18		NO		IN FOCUS
169846179	https://volunteer.ala.org.au/validate/task/169846179	Valid		system	Tile_056-049-000_0-000.jpg		2021-04-16 20:40:17	2021-04-16 20:40:18		NO		IN FOCUS
169846179	https://volunteer.ala.org.au/validate/task/169846179	Valid		system	Tile_056-049-000_0-000.jpg			2021-04-16 20:40:18		NO		IN FOCUS
169846189	https://volunteer.ala.org.au/validate/task/169846189	Valid		system	Tile_056-059-000_0-000.jpg		2021-04-16 13:47:31	2021-04-16 20:41:45		NO		IN FOCUS
169846189	https://volunteer.ala.org.au/validate/task/169846189	Valid		system	Tile_056-059-000_0-000.jpg		2021-04-16 10:37:38	2021-04-16 20:41:45		NO		IN FOCUS
169846189	https://volunteer.ala.org.au/validate/task/169846189	Valid		system	Tile_056-059-000_0-000.jpg		2021-04-16 20:24:30	2021-04-16 20:41:45				IN FOCUS
169846189	https://volunteer.ala.org.au/validate/task/169846189	Valid		system	Tile_056-059-000_0-000.jpg			2021-04-16 20:41:45		NO		IN FOCUS
169846189	https://volunteer.ala.org.au/validate/task/169846189	Valid		system	Tile_056-059-000_0-000.jpg		2021-04-16 20:41:44	2021-04-16 20:41:45		NO		IN FOCUS
169846194	https://volunteer.ala.org.au/validate/task/169846194	Valid		system	Tile_057-004-000_0-000.jpg		2021-04-16 20:41:56	2021-04-16 20:41:57		NO		IN FOCUS
169846194	https://volunteer.ala.org.au/validate/task/169846194	Valid		system	Tile_057-004-000_0-000.jpg			2021-04-16 20:41:57		NO		IN FOCUS
169846194	https://volunteer.ala.org.au/validate/task/169846194	Valid		system	Tile_057-004-000_0-000.jpg		2021-04-16 10:38:38	2021-04-16 20:41:57		NO		IN FOCUS
169846194	https://volunteer.ala.org.au/validate/task/169846194	Valid		system	Tile_057-004-000_0-000.jpg		2021-04-16 20:26:19	2021-04-16 20:41:57		NO		IN FOCUS
169846210	https://volunteer.ala.org.au/validate/task/169846210	Valid		system	Tile_057-020-000_0-000.jpg		2021-04-16 20:32:43	2021-04-16 20:42:08		NO		IN FOCUS
169846210	https://volunteer.ala.org.au/validate/task/169846210	Valid		system	Tile_057-020-000_0-000.jpg			2021-04-16 20:42:08		NO		IN FOCUS
169846210	https://volunteer.ala.org.au/validate/task/169846210	Valid		system	Tile_057-020-000_0-000.jpg		2021-04-16 20:42:07	2021-04-16 20:42:08		NO		IN FOCUS
169846210	https://volunteer.ala.org.au/validate/task/169846210	Valid		system	Tile_057-020-000_0-000.jpg		2021-04-16 10:41:56	2021-04-16 20:42:08		NO		IN FOCUS
169846213	https://volunteer.ala.org.au/validate/task/169846213	Valid		system	Tile_057-023-000_0-000.jpg		2021-04-16 20:34:40	2021-04-16 20:42:37	1	YES	MIDDLE	IN FOCUS		Saccate gymnospermous pollen
169846213	https://volunteer.ala.org.au/validate/task/169846213	Valid		system	Tile_057-023-000_0-000.jpg		2021-04-16 20:42:37	2021-04-16 20:42:37		NO		IN FOCUS
169846213	https://volunteer.ala.org.au/validate/task/169846213	Valid		system	Tile_057-023-000_0-000.jpg		2021-04-16 13:50:56	2021-04-16 20:42:37		NO		IN FOCUS
169846213	https://volunteer.ala.org.au/validate/task/169846213	Valid		system	Tile_057-023-000_0-000.jpg		2021-04-16 10:45:24	2021-04-16 20:42:37		NO		IN FOCUS
169846213	https://volunteer.ala.org.au/validate/task/169846213	Valid		system	Tile_057-023-000_0-000.jpg			2021-04-16 20:42:37		NO		IN FOCUS
169846216	https://volunteer.ala.org.au/validate/task/169846216	Valid		system	Tile_057-026-000_0-000.jpg			2021-04-16 20:42:59		NO		IN FOCUS
169846216	https://volunteer.ala.org.au/validate/task/169846216	Valid		system	Tile_057-026-000_0-000.jpg		2021-04-16 20:42:59	2021-04-16 20:42:59		NO		IN FOCUS
169846216	https://volunteer.ala.org.au/validate/task/169846216	Valid		system	Tile_057-026-000_0-000.jpg		2021-04-16 13:51:23	2021-04-16 20:42:59		NO		IN FOCUS
169846216	https://volunteer.ala.org.au/validate/task/169846216	Valid		system	Tile_057-026-000_0-000.jpg		2021-04-16 10:46:13	2021-04-16 20:42:59		NO		IN FOCUS
169846216	https://volunteer.ala.org.au/validate/task/169846216	Valid		system	Tile_057-026-000_0-000.jpg		2021-04-16 20:35:40	2021-04-16 20:42:59				IN FOCUS
169846221	https://volunteer.ala.org.au/validate/task/169846221	Valid		system	Tile_057-031-000_0-000.jpg			2021-04-16 20:43:09		NO		IN FOCUS
169846221	https://volunteer.ala.org.au/validate/task/169846221	Valid		system	Tile_057-031-000_0-000.jpg		2021-04-16 20:43:08	2021-04-16 20:43:09		NO		IN FOCUS
169846221	https://volunteer.ala.org.au/validate/task/169846221	Valid		system	Tile_057-031-000_0-000.jpg		2021-04-16 10:47:10	2021-04-16 20:43:09		NO		IN FOCUS
169846221	https://volunteer.ala.org.au/validate/task/169846221	Valid		system	Tile_057-031-000_0-000.jpg		2021-04-16 20:37:30	2021-04-16 20:43:09	1	YES	MIDDLE	IN FOCUS		Other colpate angiosperm pollen
169846221	https://volunteer.ala.org.au/validate/task/169846221	Valid		system	Tile_057-031-000_0-000.jpg		2021-04-16 13:52:07	2021-04-16 20:43:09		NO		IN FOCUS
169846222	https://volunteer.ala.org.au/validate/task/169846222	Valid		system	Tile_057-032-000_0-000.jpg		2021-04-16 20:43:20	2021-04-16 20:43:20		NO		IN FOCUS
169846222	https://volunteer.ala.org.au/validate/task/169846222	Valid		system	Tile_057-032-000_0-000.jpg		2021-04-16 13:52:35	2021-04-16 20:43:20		NO		IN FOCUS
169846222	https://volunteer.ala.org.au/validate/task/169846222	Valid		system	Tile_057-032-000_0-000.jpg			2021-04-16 20:43:20		NO		IN FOCUS
169846222	https://volunteer.ala.org.au/validate/task/169846222	Valid		system	Tile_057-032-000_0-000.jpg		2021-04-16 10:47:21	2021-04-16 20:43:20		NO		IN FOCUS
169846123	https://volunteer.ala.org.au/validate/task/169846123	Valid		system	Tile_055-053-000_0-000.jpg		2021-04-16 20:43:50	2021-04-16 20:43:51		NO		IN FOCUS
169846123	https://volunteer.ala.org.au/validate/task/169846123	Valid		system	Tile_055-053-000_0-000.jpg		2021-04-16 18:40:19	2021-04-16 20:43:51		NO		IN FOCUS
169846123	https://volunteer.ala.org.au/validate/task/169846123	Valid		system	Tile_055-053-000_0-000.jpg		2021-04-16 09:28:38	2021-04-16 20:43:51		NO		IN FOCUS
169846123	https://volunteer.ala.org.au/validate/task/169846123	Valid		system	Tile_055-053-000_0-000.jpg			2021-04-16 20:43:51		NO		IN FOCUS
169846224	https://volunteer.ala.org.au/validate/task/169846224	Valid		system	Tile_057-034-000_0-000.jpg		2021-04-16 13:53:32	2021-04-16 20:44:00		NO		IN FOCUS
169846224	https://volunteer.ala.org.au/validate/task/169846224	Valid		system	Tile_057-034-000_0-000.jpg			2021-04-16 20:44:00		NO		IN FOCUS
169846224	https://volunteer.ala.org.au/validate/task/169846224	Valid		system	Tile_057-034-000_0-000.jpg		2021-04-16 20:43:59	2021-04-16 20:44:00		NO		IN FOCUS
169846224	https://volunteer.ala.org.au/validate/task/169846224	Valid		system	Tile_057-034-000_0-000.jpg		2021-04-16 10:47:47	2021-04-16 20:44:00		NO		IN FOCUS
169846225	https://volunteer.ala.org.au/validate/task/169846225	Valid		system	Tile_057-035-000_0-000.jpg		2021-04-16 20:44:12	2021-04-16 20:44:13		NO		IN FOCUS
169846225	https://volunteer.ala.org.au/validate/task/169846225	Valid		system	Tile_057-035-000_0-000.jpg		2021-04-16 10:47:58	2021-04-16 20:44:13		NO		IN FOCUS
169846225	https://volunteer.ala.org.au/validate/task/169846225	Valid		system	Tile_057-035-000_0-000.jpg		2021-04-16 13:53:40	2021-04-16 20:44:13		NO		IN FOCUS
169846225	https://volunteer.ala.org.au/validate/task/169846225	Valid		system	Tile_057-035-000_0-000.jpg			2021-04-16 20:44:13		NO		IN FOCUS
169846226	https://volunteer.ala.org.au/validate/task/169846226	Valid		system	Tile_057-036-000_0-000.jpg		2021-04-16 20:44:23	2021-04-16 20:44:23		NO		IN FOCUS
169846226	https://volunteer.ala.org.au/validate/task/169846226	Valid		system	Tile_057-036-000_0-000.jpg			2021-04-16 20:44:23		NO		IN FOCUS
169846226	https://volunteer.ala.org.au/validate/task/169846226	Valid		system	Tile_057-036-000_0-000.jpg		2021-04-16 10:48:10	2021-04-16 20:44:23		NO		IN FOCUS
169846226	https://volunteer.ala.org.au/validate/task/169846226	Valid		system	Tile_057-036-000_0-000.jpg		2021-04-16 13:53:48	2021-04-16 20:44:23		NO		IN FOCUS
169846228	https://volunteer.ala.org.au/validate/task/169846228	Valid		system	Tile_057-038-000_0-000.jpg		2021-04-16 20:44:48	2021-04-16 20:44:49		NO		IN FOCUS
169846228	https://volunteer.ala.org.au/validate/task/169846228	Valid		system	Tile_057-038-000_0-000.jpg		2021-04-16 10:48:35	2021-04-16 20:44:49		NO		IN FOCUS
169846228	https://volunteer.ala.org.au/validate/task/169846228	Valid		system	Tile_057-038-000_0-000.jpg			2021-04-16 20:44:49		NO		IN FOCUS
169846228	https://volunteer.ala.org.au/validate/task/169846228	Valid		system	Tile_057-038-000_0-000.jpg		2021-04-16 13:54:02	2021-04-16 20:44:49		NO		IN FOCUS
169846229	https://volunteer.ala.org.au/validate/task/169846229	Valid		system	Tile_057-039-000_0-000.jpg		2021-04-16 13:54:10	2021-04-16 20:45:00		NO		IN FOCUS
169846229	https://volunteer.ala.org.au/validate/task/169846229	Valid		system	Tile_057-039-000_0-000.jpg		2021-04-16 10:48:46	2021-04-16 20:45:00		NO		IN FOCUS
169846229	https://volunteer.ala.org.au/validate/task/169846229	Valid		system	Tile_057-039-000_0-000.jpg		2021-04-16 20:45:00	2021-04-16 20:45:00		NO		IN FOCUS
169846229	https://volunteer.ala.org.au/validate/task/169846229	Valid		system	Tile_057-039-000_0-000.jpg			2021-04-16 20:45:00		NO		IN FOCUS
169846230	https://volunteer.ala.org.au/validate/task/169846230	Valid		system	Tile_057-040-000_0-000.jpg			2021-04-16 20:45:10		NO		IN FOCUS
169846230	https://volunteer.ala.org.au/validate/task/169846230	Valid		system	Tile_057-040-000_0-000.jpg		2021-04-16 10:48:57	2021-04-16 20:45:10		NO		IN FOCUS
169846230	https://volunteer.ala.org.au/validate/task/169846230	Valid		system	Tile_057-040-000_0-000.jpg		2021-04-16 20:45:09	2021-04-16 20:45:10		NO		IN FOCUS
169846230	https://volunteer.ala.org.au/validate/task/169846230	Valid		system	Tile_057-040-000_0-000.jpg		2021-04-16 13:54:18	2021-04-16 20:45:10		NO		IN FOCUS
169846482	https://volunteer.ala.org.au/validate/task/169846482	Valid		system	Tile_057-041-000_0-000.jpg		2021-04-16 10:49:08	2021-04-16 20:45:20		NO		IN FOCUS
169846482	https://volunteer.ala.org.au/validate/task/169846482	Valid		system	Tile_057-041-000_0-000.jpg		2021-04-16 13:54:26	2021-04-16 20:45:20		NO		IN FOCUS
169846482	https://volunteer.ala.org.au/validate/task/169846482	Valid		system	Tile_057-041-000_0-000.jpg		2021-04-16 20:45:20	2021-04-16 20:45:20		NO		IN FOCUS
169846482	https://volunteer.ala.org.au/validate/task/169846482	Valid		system	Tile_057-041-000_0-000.jpg			2021-04-16 20:45:20		NO		IN FOCUS
169846483	https://volunteer.ala.org.au/validate/task/169846483	Valid		system	Tile_057-042-000_0-000.jpg			2021-04-16 20:45:32		NO		IN FOCUS
169846483	https://volunteer.ala.org.au/validate/task/169846483	Valid		system	Tile_057-042-000_0-000.jpg		2021-04-16 13:54:34	2021-04-16 20:45:32		NO		IN FOCUS
169846483	https://volunteer.ala.org.au/validate/task/169846483	Valid		system	Tile_057-042-000_0-000.jpg		2021-04-16 20:45:31	2021-04-16 20:45:32		NO		IN FOCUS
169846483	https://volunteer.ala.org.au/validate/task/169846483	Valid		system	Tile_057-042-000_0-000.jpg		2021-04-16 10:49:19	2021-04-16 20:45:32		NO		IN FOCUS
169846484	https://volunteer.ala.org.au/validate/task/169846484	Valid		system	Tile_057-043-000_0-000.jpg			2021-04-16 20:45:41		NO		IN FOCUS
169846484	https://volunteer.ala.org.au/validate/task/169846484	Valid		system	Tile_057-043-000_0-000.jpg		2021-04-16 20:45:40	2021-04-16 20:45:41		NO		IN FOCUS
169846484	https://volunteer.ala.org.au/validate/task/169846484	Valid		system	Tile_057-043-000_0-000.jpg		2021-04-16 10:49:30	2021-04-16 20:45:41		NO		IN FOCUS
169846484	https://volunteer.ala.org.au/validate/task/169846484	Valid		system	Tile_057-043-000_0-000.jpg		2021-04-16 13:54:43	2021-04-16 20:45:41		NO		IN FOCUS
169846485	https://volunteer.ala.org.au/validate/task/169846485	Valid		system	Tile_057-044-000_0-000.jpg		2021-04-16 20:45:52	2021-04-16 20:45:53		NO		IN FOCUS
169846485	https://volunteer.ala.org.au/validate/task/169846485	Valid		system	Tile_057-044-000_0-000.jpg			2021-04-16 20:45:53		NO		IN FOCUS
169846485	https://volunteer.ala.org.au/validate/task/169846485	Valid		system	Tile_057-044-000_0-000.jpg		2021-04-16 10:49:43	2021-04-16 20:45:53		NO		IN FOCUS
169846485	https://volunteer.ala.org.au/validate/task/169846485	Valid		system	Tile_057-044-000_0-000.jpg		2021-04-16 13:54:51	2021-04-16 20:45:53		NO		IN FOCUS
169846486	https://volunteer.ala.org.au/validate/task/169846486	Valid		system	Tile_057-045-000_0-000.jpg		2021-04-16 13:54:59	2021-04-16 20:46:27		NO		IN FOCUS
169846486	https://volunteer.ala.org.au/validate/task/169846486	Valid		system	Tile_057-045-000_0-000.jpg			2021-04-16 20:46:27		NO		IN FOCUS
169846486	https://volunteer.ala.org.au/validate/task/169846486	Valid		system	Tile_057-045-000_0-000.jpg		2021-04-16 20:46:25	2021-04-16 20:46:27		NO		IN FOCUS
169846486	https://volunteer.ala.org.au/validate/task/169846486	Valid		system	Tile_057-045-000_0-000.jpg		2021-04-16 10:49:55	2021-04-16 20:46:27		NO		IN FOCUS
169846487	https://volunteer.ala.org.au/validate/task/169846487	Valid		system	Tile_057-046-000_0-000.jpg			2021-04-16 20:46:38		NO		IN FOCUS
169846487	https://volunteer.ala.org.au/validate/task/169846487	Valid		system	Tile_057-046-000_0-000.jpg		2021-04-16 10:50:08	2021-04-16 20:46:38		NO		IN FOCUS
169846487	https://volunteer.ala.org.au/validate/task/169846487	Valid		system	Tile_057-046-000_0-000.jpg		2021-04-16 20:46:38	2021-04-16 20:46:38		NO		IN FOCUS
169846487	https://volunteer.ala.org.au/validate/task/169846487	Valid		system	Tile_057-046-000_0-000.jpg		2021-04-16 13:55:30	2021-04-16 20:46:38		NO		IN FOCUS
169846488	https://volunteer.ala.org.au/validate/task/169846488	Valid		system	Tile_057-047-000_0-000.jpg		2021-04-16 20:46:48	2021-04-16 20:46:48		NO		IN FOCUS
169846488	https://volunteer.ala.org.au/validate/task/169846488	Valid		system	Tile_057-047-000_0-000.jpg		2021-04-16 13:55:38	2021-04-16 20:46:48		NO		IN FOCUS
169846488	https://volunteer.ala.org.au/validate/task/169846488	Valid		system	Tile_057-047-000_0-000.jpg		2021-04-16 10:50:21	2021-04-16 20:46:48		NO		IN FOCUS
169846488	https://volunteer.ala.org.au/validate/task/169846488	Valid		system	Tile_057-047-000_0-000.jpg			2021-04-16 20:46:48		NO		IN FOCUS
169846490	https://volunteer.ala.org.au/validate/task/169846490	Valid		system	Tile_057-049-000_0-000.jpg		2021-04-16 13:55:51	2021-04-16 20:47:14		NO		IN FOCUS
169846490	https://volunteer.ala.org.au/validate/task/169846490	Valid		system	Tile_057-049-000_0-000.jpg		2021-04-16 10:50:45	2021-04-16 20:47:14		NO		IN FOCUS
169846490	https://volunteer.ala.org.au/validate/task/169846490	Valid		system	Tile_057-049-000_0-000.jpg			2021-04-16 20:47:14		NO		IN FOCUS
169846490	https://volunteer.ala.org.au/validate/task/169846490	Valid		system	Tile_057-049-000_0-000.jpg		2021-04-16 20:47:14	2021-04-16 20:47:14		NO		IN FOCUS
169846491	https://volunteer.ala.org.au/validate/task/169846491	Valid		system	Tile_057-050-000_0-000.jpg		2021-04-16 13:56:00	2021-04-16 20:47:25		NO		IN FOCUS
169846491	https://volunteer.ala.org.au/validate/task/169846491	Valid		system	Tile_057-050-000_0-000.jpg		2021-04-16 20:47:24	2021-04-16 20:47:25		NO		IN FOCUS
169846491	https://volunteer.ala.org.au/validate/task/169846491	Valid		system	Tile_057-050-000_0-000.jpg			2021-04-16 20:47:25		NO		IN FOCUS
169846491	https://volunteer.ala.org.au/validate/task/169846491	Valid		system	Tile_057-050-000_0-000.jpg		2021-04-16 10:50:57	2021-04-16 20:47:25		NO		IN FOCUS
169846492	https://volunteer.ala.org.au/validate/task/169846492	Valid		system	Tile_057-051-000_0-000.jpg		2021-04-16 10:51:08	2021-04-16 20:47:37		NO		IN FOCUS
169846492	https://volunteer.ala.org.au/validate/task/169846492	Valid		system	Tile_057-051-000_0-000.jpg			2021-04-16 20:47:37		NO		IN FOCUS
169846492	https://volunteer.ala.org.au/validate/task/169846492	Valid		system	Tile_057-051-000_0-000.jpg		2021-04-16 20:47:37	2021-04-16 20:47:37		NO		IN FOCUS
169846492	https://volunteer.ala.org.au/validate/task/169846492	Valid		system	Tile_057-051-000_0-000.jpg		2021-04-16 13:56:09	2021-04-16 20:47:37		NO		IN FOCUS
169846493	https://volunteer.ala.org.au/validate/task/169846493	Valid		system	Tile_057-052-000_0-000.jpg		2021-04-16 13:56:18	2021-04-16 20:47:50		NO		IN FOCUS
169846493	https://volunteer.ala.org.au/validate/task/169846493	Valid		system	Tile_057-052-000_0-000.jpg			2021-04-16 20:47:50		NO		IN FOCUS
169846493	https://volunteer.ala.org.au/validate/task/169846493	Valid		system	Tile_057-052-000_0-000.jpg		2021-04-16 10:51:19	2021-04-16 20:47:50		NO		IN FOCUS
169846493	https://volunteer.ala.org.au/validate/task/169846493	Valid		system	Tile_057-052-000_0-000.jpg		2021-04-16 20:47:48	2021-04-16 20:47:50		NO		IN FOCUS
169846494	https://volunteer.ala.org.au/validate/task/169846494	Valid		system	Tile_057-053-000_0-000.jpg			2021-04-16 20:48:05		NO		IN FOCUS
169846494	https://volunteer.ala.org.au/validate/task/169846494	Valid		system	Tile_057-053-000_0-000.jpg		2021-04-16 10:51:30	2021-04-16 20:48:05		NO		IN FOCUS
169846494	https://volunteer.ala.org.au/validate/task/169846494	Valid		system	Tile_057-053-000_0-000.jpg		2021-04-16 13:56:26	2021-04-16 20:48:05		NO		IN FOCUS
169846494	https://volunteer.ala.org.au/validate/task/169846494	Valid		system	Tile_057-053-000_0-000.jpg		2021-04-16 20:48:05	2021-04-16 20:48:05		NO		IN FOCUS
169846495	https://volunteer.ala.org.au/validate/task/169846495	Valid		system	Tile_057-054-000_0-000.jpg		2021-04-16 13:56:35	2021-04-16 20:49:13		NO		IN FOCUS
169846495	https://volunteer.ala.org.au/validate/task/169846495	Valid		system	Tile_057-054-000_0-000.jpg		2021-04-16 20:49:12	2021-04-16 20:49:13		NO		IN FOCUS
169846495	https://volunteer.ala.org.au/validate/task/169846495	Valid		system	Tile_057-054-000_0-000.jpg			2021-04-16 20:49:13		NO		IN FOCUS
169846495	https://volunteer.ala.org.au/validate/task/169846495	Valid		system	Tile_057-054-000_0-000.jpg		2021-04-16 10:51:41	2021-04-16 20:49:13		NO		IN FOCUS
169846496	https://volunteer.ala.org.au/validate/task/169846496	Valid		system	Tile_057-055-000_0-000.jpg			2021-04-16 20:49:25		NO		IN FOCUS
169846496	https://volunteer.ala.org.au/validate/task/169846496	Valid		system	Tile_057-055-000_0-000.jpg		2021-04-16 10:51:52	2021-04-16 20:49:25		NO		IN FOCUS
169846496	https://volunteer.ala.org.au/validate/task/169846496	Valid		system	Tile_057-055-000_0-000.jpg		2021-04-16 20:49:25	2021-04-16 20:49:25		NO		IN FOCUS
169846496	https://volunteer.ala.org.au/validate/task/169846496	Valid		system	Tile_057-055-000_0-000.jpg		2021-04-16 13:56:43	2021-04-16 20:49:25		NO		IN FOCUS
169846497	https://volunteer.ala.org.au/validate/task/169846497	Valid		system	Tile_057-056-000_0-000.jpg			2021-04-16 20:49:38		NO		IN FOCUS
169846497	https://volunteer.ala.org.au/validate/task/169846497	Valid		system	Tile_057-056-000_0-000.jpg		2021-04-16 10:52:04	2021-04-16 20:49:38		NO		IN FOCUS
169846497	https://volunteer.ala.org.au/validate/task/169846497	Valid		system	Tile_057-056-000_0-000.jpg		2021-04-16 13:56:52	2021-04-16 20:49:38		NO		IN FOCUS
169846497	https://volunteer.ala.org.au/validate/task/169846497	Valid		system	Tile_057-056-000_0-000.jpg		2021-04-16 20:49:37	2021-04-16 20:49:38		NO		IN FOCUS
169846498	https://volunteer.ala.org.au/validate/task/169846498	Valid		system	Tile_057-057-000_0-000.jpg			2021-04-16 20:49:49		NO		IN FOCUS
169846498	https://volunteer.ala.org.au/validate/task/169846498	Valid		system	Tile_057-057-000_0-000.jpg		2021-04-16 20:49:48	2021-04-16 20:49:49		NO		IN FOCUS
169846498	https://volunteer.ala.org.au/validate/task/169846498	Valid		system	Tile_057-057-000_0-000.jpg		2021-04-16 13:57:01	2021-04-16 20:49:49		NO		IN FOCUS
169846498	https://volunteer.ala.org.au/validate/task/169846498	Valid		system	Tile_057-057-000_0-000.jpg		2021-04-16 10:52:16	2021-04-16 20:49:49		NO		IN FOCUS
169846499	https://volunteer.ala.org.au/validate/task/169846499	Valid		system	Tile_057-058-000_0-000.jpg		2021-04-16 10:52:46	2021-04-16 20:50:00		NO		IN FOCUS
169846499	https://volunteer.ala.org.au/validate/task/169846499	Valid		system	Tile_057-058-000_0-000.jpg		2021-04-16 20:49:59	2021-04-16 20:50:00		NO		IN FOCUS
169846499	https://volunteer.ala.org.au/validate/task/169846499	Valid		system	Tile_057-058-000_0-000.jpg			2021-04-16 20:50:00		NO		IN FOCUS
169846499	https://volunteer.ala.org.au/validate/task/169846499	Valid		system	Tile_057-058-000_0-000.jpg		2021-04-16 13:57:11	2021-04-16 20:50:00		NO		IN FOCUS
169846489	https://volunteer.ala.org.au/validate/task/169846489	Valid		system	Tile_057-048-000_0-000.jpg		2021-04-16 10:50:34	2021-04-16 20:50:15		NO		IN FOCUS
169846489	https://volunteer.ala.org.au/validate/task/169846489	Valid		system	Tile_057-048-000_0-000.jpg		2021-04-16 20:47:03	2021-04-16 20:50:15		NO		IN FOCUS
169846489	https://volunteer.ala.org.au/validate/task/169846489	Valid		system	Tile_057-048-000_0-000.jpg		2021-04-16 20:50:14	2021-04-16 20:50:15		NO		IN FOCUS
169846489	https://volunteer.ala.org.au/validate/task/169846489	Valid		system	Tile_057-048-000_0-000.jpg			2021-04-16 20:50:15		NO		IN FOCUS
169846501	https://volunteer.ala.org.au/validate/task/169846501	Valid		system	Tile_057-060-000_0-000.jpg		2021-04-16 13:57:24	2021-04-16 20:50:29		NO		IN FOCUS
169846501	https://volunteer.ala.org.au/validate/task/169846501	Valid		system	Tile_057-060-000_0-000.jpg			2021-04-16 20:50:29		NO		IN FOCUS
169846501	https://volunteer.ala.org.au/validate/task/169846501	Valid		system	Tile_057-060-000_0-000.jpg		2021-04-16 10:53:09	2021-04-16 20:50:29		NO		IN FOCUS
169846501	https://volunteer.ala.org.au/validate/task/169846501	Valid		system	Tile_057-060-000_0-000.jpg		2021-04-16 20:50:29	2021-04-16 20:50:29		NO		IN FOCUS
169846500	https://volunteer.ala.org.au/validate/task/169846500	Valid		system	Tile_057-059-000_0-000.jpg			2021-04-16 20:50:36		NO		IN FOCUS
169846500	https://volunteer.ala.org.au/validate/task/169846500	Valid		system	Tile_057-059-000_0-000.jpg		2021-04-16 20:50:12	2021-04-16 20:50:36		NO		IN FOCUS
169846500	https://volunteer.ala.org.au/validate/task/169846500	Valid		system	Tile_057-059-000_0-000.jpg		2021-04-16 20:50:36	2021-04-16 20:50:36		NO		IN FOCUS
169846500	https://volunteer.ala.org.au/validate/task/169846500	Valid		system	Tile_057-059-000_0-000.jpg		2021-04-16 10:52:58	2021-04-16 20:50:36		NO		IN FOCUS
169846502	https://volunteer.ala.org.au/validate/task/169846502	Valid		system	Tile_058-001-000_0-000.jpg		2021-04-16 10:53:20	2021-04-16 20:50:41		NO		IN FOCUS
169846502	https://volunteer.ala.org.au/validate/task/169846502	Valid		system	Tile_058-001-000_0-000.jpg		2021-04-16 20:50:39	2021-04-16 20:50:41		NO		IN FOCUS
169846502	https://volunteer.ala.org.au/validate/task/169846502	Valid		system	Tile_058-001-000_0-000.jpg		2021-04-16 13:57:34	2021-04-16 20:50:41		NO		IN FOCUS
169846502	https://volunteer.ala.org.au/validate/task/169846502	Valid		system	Tile_058-001-000_0-000.jpg			2021-04-16 20:50:41		NO		IN FOCUS
169846503	https://volunteer.ala.org.au/validate/task/169846503	Valid		system	Tile_058-002-000_0-000.jpg		2021-04-16 20:50:57	2021-04-16 20:50:54		NO		IN FOCUS
169846503	https://volunteer.ala.org.au/validate/task/169846503	Valid		system	Tile_058-002-000_0-000.jpg		2021-04-16 20:50:52	2021-04-16 20:50:54		NO		IN FOCUS
169846503	https://volunteer.ala.org.au/validate/task/169846503	Valid		system	Tile_058-002-000_0-000.jpg			2021-04-16 20:50:54		NO		IN FOCUS
169846503	https://volunteer.ala.org.au/validate/task/169846503	Valid		system	Tile_058-002-000_0-000.jpg		2021-04-16 10:53:32	2021-04-16 20:50:54		NO		IN FOCUS
169846503	https://volunteer.ala.org.au/validate/task/169846503	Valid		system	Tile_058-002-000_0-000.jpg		2021-04-16 13:57:44	2021-04-16 20:50:54		NO		IN FOCUS
169846504	https://volunteer.ala.org.au/validate/task/169846504	Valid		system	Tile_058-003-000_0-000.jpg		2021-04-16 20:51:19	2021-04-16 20:51:05		NO		IN FOCUS
169846504	https://volunteer.ala.org.au/validate/task/169846504	Valid		system	Tile_058-003-000_0-000.jpg		2021-04-16 20:51:05	2021-04-16 20:51:05		NO		IN FOCUS
169846504	https://volunteer.ala.org.au/validate/task/169846504	Valid		system	Tile_058-003-000_0-000.jpg			2021-04-16 20:51:05		NO		IN FOCUS
169846504	https://volunteer.ala.org.au/validate/task/169846504	Valid		system	Tile_058-003-000_0-000.jpg		2021-04-16 13:57:53	2021-04-16 20:51:05		NO		IN FOCUS
169846504	https://volunteer.ala.org.au/validate/task/169846504	Valid		system	Tile_058-003-000_0-000.jpg		2021-04-16 10:53:44	2021-04-16 20:51:05		NO		IN FOCUS
169846505	https://volunteer.ala.org.au/validate/task/169846505	Valid		system	Tile_058-004-000_0-000.jpg		2021-04-16 10:53:54	2021-04-16 20:51:16		NO		IN FOCUS
169846505	https://volunteer.ala.org.au/validate/task/169846505	Valid		system	Tile_058-004-000_0-000.jpg		2021-04-16 13:58:02	2021-04-16 20:51:16		NO		IN FOCUS
169846505	https://volunteer.ala.org.au/validate/task/169846505	Valid		system	Tile_058-004-000_0-000.jpg		2021-04-16 20:51:16	2021-04-16 20:51:16		NO		IN FOCUS
169846505	https://volunteer.ala.org.au/validate/task/169846505	Valid		system	Tile_058-004-000_0-000.jpg			2021-04-16 20:51:16		NO		IN FOCUS
169846506	https://volunteer.ala.org.au/validate/task/169846506	Valid		system	Tile_058-005-000_0-000.jpg		2021-04-16 20:51:38	2021-04-16 20:51:38		NO		IN FOCUS
169846506	https://volunteer.ala.org.au/validate/task/169846506	Valid		system	Tile_058-005-000_0-000.jpg		2021-04-16 13:58:10	2021-04-16 20:51:38		NO		IN FOCUS
169846506	https://volunteer.ala.org.au/validate/task/169846506	Valid		system	Tile_058-005-000_0-000.jpg		2021-04-16 20:51:38	2021-04-16 20:51:38		NO		IN FOCUS
169846506	https://volunteer.ala.org.au/validate/task/169846506	Valid		system	Tile_058-005-000_0-000.jpg			2021-04-16 20:51:38		NO		IN FOCUS
169846506	https://volunteer.ala.org.au/validate/task/169846506	Valid		system	Tile_058-005-000_0-000.jpg		2021-04-16 10:54:05	2021-04-16 20:51:38	1	YES	MIDDLE	IN FOCUS		Nothofagus pollen
169846508	https://volunteer.ala.org.au/validate/task/169846508	Valid		system	Tile_058-007-000_0-000.jpg			2021-04-16 20:52:01		NO		IN FOCUS
169846508	https://volunteer.ala.org.au/validate/task/169846508	Valid		system	Tile_058-007-000_0-000.jpg		2021-04-16 13:58:23	2021-04-16 20:52:01		NO		IN FOCUS
169846508	https://volunteer.ala.org.au/validate/task/169846508	Valid		system	Tile_058-007-000_0-000.jpg		2021-04-16 20:52:01	2021-04-16 20:52:01		NO		IN FOCUS
169846508	https://volunteer.ala.org.au/validate/task/169846508	Valid		system	Tile_058-007-000_0-000.jpg		2021-04-16 10:55:37	2021-04-16 20:52:01		NO		IN FOCUS
169846227	https://volunteer.ala.org.au/validate/task/169846227	Valid		system	Tile_057-037-000_0-000.jpg			2021-04-16 20:52:04		NO		IN FOCUS
169846227	https://volunteer.ala.org.au/validate/task/169846227	Valid		system	Tile_057-037-000_0-000.jpg		2021-04-16 20:52:02	2021-04-16 20:52:04		NO		IN FOCUS
169846227	https://volunteer.ala.org.au/validate/task/169846227	Valid		system	Tile_057-037-000_0-000.jpg		2021-04-16 10:48:24	2021-04-16 20:52:04		NO		IN FOCUS
169846227	https://volunteer.ala.org.au/validate/task/169846227	Valid		system	Tile_057-037-000_0-000.jpg		2021-04-16 20:44:37	2021-04-16 20:52:04		NO		IN FOCUS
169846509	https://volunteer.ala.org.au/validate/task/169846509	Valid		system	Tile_058-008-000_0-000.jpg		2021-04-16 20:52:12	2021-04-16 20:52:14		NO		IN FOCUS
169846509	https://volunteer.ala.org.au/validate/task/169846509	Valid		system	Tile_058-008-000_0-000.jpg		2021-04-16 10:55:49	2021-04-16 20:52:14		NO		IN FOCUS
169846509	https://volunteer.ala.org.au/validate/task/169846509	Valid		system	Tile_058-008-000_0-000.jpg		2021-04-16 13:58:33	2021-04-16 20:52:14		NO		IN FOCUS
169846509	https://volunteer.ala.org.au/validate/task/169846509	Valid		system	Tile_058-008-000_0-000.jpg			2021-04-16 20:52:14		NO		IN FOCUS
169846510	https://volunteer.ala.org.au/validate/task/169846510	Valid		system	Tile_058-009-000_0-000.jpg			2021-04-16 20:52:25		NO		IN FOCUS
169846510	https://volunteer.ala.org.au/validate/task/169846510	Valid		system	Tile_058-009-000_0-000.jpg		2021-04-16 20:52:25	2021-04-16 20:52:25		NO		IN FOCUS
169846510	https://volunteer.ala.org.au/validate/task/169846510	Valid		system	Tile_058-009-000_0-000.jpg		2021-04-16 20:52:38	2021-04-16 20:52:25		NO		IN FOCUS
169846510	https://volunteer.ala.org.au/validate/task/169846510	Valid		system	Tile_058-009-000_0-000.jpg		2021-04-16 10:56:00	2021-04-16 20:52:25		NO		IN FOCUS
169846510	https://volunteer.ala.org.au/validate/task/169846510	Valid		system	Tile_058-009-000_0-000.jpg		2021-04-16 13:58:42	2021-04-16 20:52:25		NO		IN FOCUS
169846511	https://volunteer.ala.org.au/validate/task/169846511	Valid		system	Tile_058-010-000_0-000.jpg		2021-04-16 13:58:50	2021-04-16 20:52:38		NO		IN FOCUS
169846511	https://volunteer.ala.org.au/validate/task/169846511	Valid		system	Tile_058-010-000_0-000.jpg		2021-04-16 20:52:37	2021-04-16 20:52:38		NO		IN FOCUS
169846511	https://volunteer.ala.org.au/validate/task/169846511	Valid		system	Tile_058-010-000_0-000.jpg			2021-04-16 20:52:38		NO		IN FOCUS
169846511	https://volunteer.ala.org.au/validate/task/169846511	Valid		system	Tile_058-010-000_0-000.jpg		2021-04-16 10:56:11	2021-04-16 20:52:38		NO		IN FOCUS
169846513	https://volunteer.ala.org.au/validate/task/169846513	Valid		system	Tile_058-012-000_0-000.jpg		2021-04-16 20:53:11	2021-04-16 20:53:12		NO		IN FOCUS
169846513	https://volunteer.ala.org.au/validate/task/169846513	Valid		system	Tile_058-012-000_0-000.jpg			2021-04-16 20:53:12		NO		IN FOCUS
169846513	https://volunteer.ala.org.au/validate/task/169846513	Valid		system	Tile_058-012-000_0-000.jpg		2021-04-16 10:56:35	2021-04-16 20:53:12		NO		IN FOCUS
169846513	https://volunteer.ala.org.au/validate/task/169846513	Valid		system	Tile_058-012-000_0-000.jpg		2021-04-16 20:53:03	2021-04-16 20:53:12		NO		IN FOCUS
169846514	https://volunteer.ala.org.au/validate/task/169846514	Valid		system	Tile_058-013-000_0-000.jpg		2021-04-16 20:53:14	2021-04-16 20:53:37		NO		IN FOCUS
169846514	https://volunteer.ala.org.au/validate/task/169846514	Valid		system	Tile_058-013-000_0-000.jpg		2021-04-16 20:53:37	2021-04-16 20:53:37		NO		IN FOCUS
169846514	https://volunteer.ala.org.au/validate/task/169846514	Valid		system	Tile_058-013-000_0-000.jpg		2021-04-16 10:56:46	2021-04-16 20:53:37		NO		IN FOCUS
169846514	https://volunteer.ala.org.au/validate/task/169846514	Valid		system	Tile_058-013-000_0-000.jpg			2021-04-16 20:53:37		NO		IN FOCUS
169846515	https://volunteer.ala.org.au/validate/task/169846515	Valid		system	Tile_058-014-000_0-000.jpg		2021-04-16 10:56:57	2021-04-16 20:54:06		NO		IN FOCUS
169846515	https://volunteer.ala.org.au/validate/task/169846515	Valid		system	Tile_058-014-000_0-000.jpg		2021-04-16 20:53:25	2021-04-16 20:54:06		NO		IN FOCUS
169846515	https://volunteer.ala.org.au/validate/task/169846515	Valid		system	Tile_058-014-000_0-000.jpg			2021-04-16 20:54:06		NO		IN FOCUS
169846515	https://volunteer.ala.org.au/validate/task/169846515	Valid		system	Tile_058-014-000_0-000.jpg		2021-04-16 20:54:05	2021-04-16 20:54:06		NO		IN FOCUS
169846516	https://volunteer.ala.org.au/validate/task/169846516	Valid		system	Tile_058-015-000_0-000.jpg		2021-04-16 10:57:09	2021-04-16 20:54:28		NO		IN FOCUS
169846516	https://volunteer.ala.org.au/validate/task/169846516	Valid		system	Tile_058-015-000_0-000.jpg		2021-04-16 20:53:37	2021-04-16 20:54:28		NO		IN FOCUS
169846516	https://volunteer.ala.org.au/validate/task/169846516	Valid		system	Tile_058-015-000_0-000.jpg			2021-04-16 20:54:28		NO		IN FOCUS
169846516	https://volunteer.ala.org.au/validate/task/169846516	Valid		system	Tile_058-015-000_0-000.jpg		2021-04-16 20:54:27	2021-04-16 20:54:28		NO		IN FOCUS
169846517	https://volunteer.ala.org.au/validate/task/169846517	Valid		system	Tile_058-016-000_0-000.jpg			2021-04-16 20:54:53		NO		IN FOCUS
169846517	https://volunteer.ala.org.au/validate/task/169846517	Valid		system	Tile_058-016-000_0-000.jpg		2021-04-16 20:54:52	2021-04-16 20:54:53		NO		IN FOCUS
169846517	https://volunteer.ala.org.au/validate/task/169846517	Valid		system	Tile_058-016-000_0-000.jpg		2021-04-16 10:57:20	2021-04-16 20:54:53		NO		IN FOCUS
169846517	https://volunteer.ala.org.au/validate/task/169846517	Valid		system	Tile_058-016-000_0-000.jpg		2021-04-16 20:53:49	2021-04-16 20:54:53		NO		IN FOCUS
169846519	https://volunteer.ala.org.au/validate/task/169846519	Valid		system	Tile_058-018-000_0-000.jpg		2021-04-16 20:56:05	2021-04-16 20:56:06		NO		IN FOCUS
169846519	https://volunteer.ala.org.au/validate/task/169846519	Valid		system	Tile_058-018-000_0-000.jpg		2021-04-16 10:57:42	2021-04-16 20:56:06		NO		IN FOCUS
169846519	https://volunteer.ala.org.au/validate/task/169846519	Valid		system	Tile_058-018-000_0-000.jpg			2021-04-16 20:56:06		NO		IN FOCUS
169846519	https://volunteer.ala.org.au/validate/task/169846519	Valid		system	Tile_058-018-000_0-000.jpg		2021-04-16 20:54:13	2021-04-16 20:56:06		NO		IN FOCUS
169846520	https://volunteer.ala.org.au/validate/task/169846520	Valid		system	Tile_058-019-000_0-000.jpg		2021-04-16 20:56:51	2021-04-16 20:56:51		NO		IN FOCUS
169846520	https://volunteer.ala.org.au/validate/task/169846520	Valid		system	Tile_058-019-000_0-000.jpg			2021-04-16 20:56:51		NO		IN FOCUS
169846520	https://volunteer.ala.org.au/validate/task/169846520	Valid		system	Tile_058-019-000_0-000.jpg		2021-04-16 20:54:25	2021-04-16 20:56:51		NO		IN FOCUS
169846520	https://volunteer.ala.org.au/validate/task/169846520	Valid		system	Tile_058-019-000_0-000.jpg		2021-04-16 10:57:53	2021-04-16 20:56:51		NO		IN FOCUS
169846521	https://volunteer.ala.org.au/validate/task/169846521	Valid		system	Tile_058-020-000_0-000.jpg			2021-04-16 20:57:13		NO		IN FOCUS
169846521	https://volunteer.ala.org.au/validate/task/169846521	Valid		system	Tile_058-020-000_0-000.jpg		2021-04-16 10:58:06	2021-04-16 20:57:13		NO		IN FOCUS
169846521	https://volunteer.ala.org.au/validate/task/169846521	Valid		system	Tile_058-020-000_0-000.jpg		2021-04-16 20:54:37	2021-04-16 20:57:13		NO		IN FOCUS
169846521	https://volunteer.ala.org.au/validate/task/169846521	Valid		system	Tile_058-020-000_0-000.jpg		2021-04-16 20:57:12	2021-04-16 20:57:13		NO		IN FOCUS
169846522	https://volunteer.ala.org.au/validate/task/169846522	Valid		system	Tile_058-021-000_0-000.jpg		2021-04-16 20:54:50	2021-04-16 20:57:36		NO		IN FOCUS
169846522	https://volunteer.ala.org.au/validate/task/169846522	Valid		system	Tile_058-021-000_0-000.jpg		2021-04-16 20:57:36	2021-04-16 20:57:36		NO		IN FOCUS
169846522	https://volunteer.ala.org.au/validate/task/169846522	Valid		system	Tile_058-021-000_0-000.jpg			2021-04-16 20:57:36		NO		IN FOCUS
169846522	https://volunteer.ala.org.au/validate/task/169846522	Valid		system	Tile_058-021-000_0-000.jpg		2021-04-16 10:58:17	2021-04-16 20:57:36		NO		IN FOCUS
169846523	https://volunteer.ala.org.au/validate/task/169846523	Valid		system	Tile_058-022-000_0-000.jpg		2021-04-16 10:58:29	2021-04-16 20:58:13		NO		IN FOCUS
169846523	https://volunteer.ala.org.au/validate/task/169846523	Valid		system	Tile_058-022-000_0-000.jpg		2021-04-16 20:58:12	2021-04-16 20:58:13		NO		IN FOCUS
169846523	https://volunteer.ala.org.au/validate/task/169846523	Valid		system	Tile_058-022-000_0-000.jpg		2021-04-16 20:55:01	2021-04-16 20:58:13		NO		IN FOCUS
169846523	https://volunteer.ala.org.au/validate/task/169846523	Valid		system	Tile_058-022-000_0-000.jpg			2021-04-16 20:58:13		NO		IN FOCUS
169846524	https://volunteer.ala.org.au/validate/task/169846524	Valid		system	Tile_058-023-000_0-000.jpg		2021-04-16 20:58:50	2021-04-16 20:58:41		NO		IN FOCUS
169846524	https://volunteer.ala.org.au/validate/task/169846524	Valid		system	Tile_058-023-000_0-000.jpg		2021-04-16 10:58:41	2021-04-16 20:58:41		NO		IN FOCUS
169846524	https://volunteer.ala.org.au/validate/task/169846524	Valid		system	Tile_058-023-000_0-000.jpg		2021-04-16 20:55:20	2021-04-16 20:58:41		NO		IN FOCUS
169846524	https://volunteer.ala.org.au/validate/task/169846524	Valid		system	Tile_058-023-000_0-000.jpg		2021-04-16 20:58:41	2021-04-16 20:58:41		NO		IN FOCUS
169846524	https://volunteer.ala.org.au/validate/task/169846524	Valid		system	Tile_058-023-000_0-000.jpg			2021-04-16 20:58:41		NO		IN FOCUS
169846525	https://volunteer.ala.org.au/validate/task/169846525	Valid		system	Tile_058-024-000_0-000.jpg		2021-04-16 20:59:11	2021-04-16 21:00:28		NO		IN FOCUS
169846525	https://volunteer.ala.org.au/validate/task/169846525	Valid		system	Tile_058-024-000_0-000.jpg			2021-04-16 21:00:28		NO		IN FOCUS
169846525	https://volunteer.ala.org.au/validate/task/169846525	Valid		system	Tile_058-024-000_0-000.jpg		2021-04-16 10:58:52	2021-04-16 21:00:28		NO		IN FOCUS
169846525	https://volunteer.ala.org.au/validate/task/169846525	Valid		system	Tile_058-024-000_0-000.jpg		2021-04-16 21:00:28	2021-04-16 21:00:28		NO		IN FOCUS
169846526	https://volunteer.ala.org.au/validate/task/169846526	Valid		system	Tile_058-025-000_0-000.jpg		2021-04-16 10:59:03	2021-04-16 21:00:44		NO		IN FOCUS
169846526	https://volunteer.ala.org.au/validate/task/169846526	Valid		system	Tile_058-025-000_0-000.jpg			2021-04-16 21:00:44		NO		IN FOCUS
169846526	https://volunteer.ala.org.au/validate/task/169846526	Valid		system	Tile_058-025-000_0-000.jpg		2021-04-16 20:59:30	2021-04-16 21:00:44		NO		IN FOCUS
169846526	https://volunteer.ala.org.au/validate/task/169846526	Valid		system	Tile_058-025-000_0-000.jpg		2021-04-16 21:00:44	2021-04-16 21:00:44		NO		IN FOCUS
169846527	https://volunteer.ala.org.au/validate/task/169846527	Valid		system	Tile_058-026-000_0-000.jpg			2021-04-16 21:01:32		NO		IN FOCUS
169846527	https://volunteer.ala.org.au/validate/task/169846527	Valid		system	Tile_058-026-000_0-000.jpg		2021-04-16 21:01:32	2021-04-16 21:01:32		NO		IN FOCUS
169846527	https://volunteer.ala.org.au/validate/task/169846527	Valid		system	Tile_058-026-000_0-000.jpg		2021-04-16 10:59:14	2021-04-16 21:01:32		NO		IN FOCUS
169846527	https://volunteer.ala.org.au/validate/task/169846527	Valid		system	Tile_058-026-000_0-000.jpg		2021-04-16 20:59:47	2021-04-16 21:01:32		NO		IN FOCUS
169846528	https://volunteer.ala.org.au/validate/task/169846528	Valid		system	Tile_058-027-000_0-000.jpg		2021-04-16 21:00:04	2021-04-16 21:01:51		NO		IN FOCUS
169846528	https://volunteer.ala.org.au/validate/task/169846528	Valid		system	Tile_058-027-000_0-000.jpg			2021-04-16 21:01:51		NO		IN FOCUS
169846528	https://volunteer.ala.org.au/validate/task/169846528	Valid		system	Tile_058-027-000_0-000.jpg		2021-04-16 21:01:50	2021-04-16 21:01:51		NO		IN FOCUS
169846528	https://volunteer.ala.org.au/validate/task/169846528	Valid		system	Tile_058-027-000_0-000.jpg		2021-04-16 10:59:25	2021-04-16 21:01:51		NO		IN FOCUS
169846529	https://volunteer.ala.org.au/validate/task/169846529	Valid		system	Tile_058-028-000_0-000.jpg		2021-04-16 10:59:37	2021-04-16 21:02:13		NO		IN FOCUS
169846529	https://volunteer.ala.org.au/validate/task/169846529	Valid		system	Tile_058-028-000_0-000.jpg		2021-04-16 21:00:31	2021-04-16 21:02:13		NO		IN FOCUS
169846529	https://volunteer.ala.org.au/validate/task/169846529	Valid		system	Tile_058-028-000_0-000.jpg			2021-04-16 21:02:13		NO		IN FOCUS
169846529	https://volunteer.ala.org.au/validate/task/169846529	Valid		system	Tile_058-028-000_0-000.jpg		2021-04-16 21:02:13	2021-04-16 21:02:13		NO		IN FOCUS
169846530	https://volunteer.ala.org.au/validate/task/169846530	Valid		system	Tile_058-029-000_0-000.jpg		2021-04-16 21:02:27	2021-04-16 21:02:27		NO		IN FOCUS
169846530	https://volunteer.ala.org.au/validate/task/169846530	Valid		system	Tile_058-029-000_0-000.jpg		2021-04-16 21:00:51	2021-04-16 21:02:27		NO		IN FOCUS
169846530	https://volunteer.ala.org.au/validate/task/169846530	Valid		system	Tile_058-029-000_0-000.jpg		2021-04-16 10:59:48	2021-04-16 21:02:27		NO		IN FOCUS
169846530	https://volunteer.ala.org.au/validate/task/169846530	Valid		system	Tile_058-029-000_0-000.jpg			2021-04-16 21:02:27		NO		IN FOCUS
169846532	https://volunteer.ala.org.au/validate/task/169846532	Valid		system	Tile_058-031-000_0-000.jpg		2021-04-16 11:00:12	2021-04-16 21:04:46		NO		IN FOCUS
169846532	https://volunteer.ala.org.au/validate/task/169846532	Valid		system	Tile_058-031-000_0-000.jpg		2021-04-16 21:01:37	2021-04-16 21:04:46		NO		IN FOCUS
169846532	https://volunteer.ala.org.au/validate/task/169846532	Valid		system	Tile_058-031-000_0-000.jpg			2021-04-16 21:04:46		NO		IN FOCUS
169846532	https://volunteer.ala.org.au/validate/task/169846532	Valid		system	Tile_058-031-000_0-000.jpg		2021-04-16 21:04:46	2021-04-16 21:04:46		NO		IN FOCUS
169846533	https://volunteer.ala.org.au/validate/task/169846533	Valid		system	Tile_058-032-000_0-000.jpg			2021-04-16 21:04:59		NO		IN FOCUS
169846533	https://volunteer.ala.org.au/validate/task/169846533	Valid		system	Tile_058-032-000_0-000.jpg		2021-04-16 21:01:57	2021-04-16 21:04:59		NO		IN FOCUS
169846533	https://volunteer.ala.org.au/validate/task/169846533	Valid		system	Tile_058-032-000_0-000.jpg		2021-04-16 11:00:23	2021-04-16 21:04:59		NO		IN FOCUS
169846533	https://volunteer.ala.org.au/validate/task/169846533	Valid		system	Tile_058-032-000_0-000.jpg		2021-04-16 21:04:58	2021-04-16 21:04:59		NO		IN FOCUS
169846534	https://volunteer.ala.org.au/validate/task/169846534	Valid		system	Tile_058-033-000_0-000.jpg		2021-04-16 21:02:16	2021-04-16 21:05:12		NO		IN FOCUS
169846534	https://volunteer.ala.org.au/validate/task/169846534	Valid		system	Tile_058-033-000_0-000.jpg			2021-04-16 21:05:12		NO		IN FOCUS
169846534	https://volunteer.ala.org.au/validate/task/169846534	Valid		system	Tile_058-033-000_0-000.jpg		2021-04-16 11:00:35	2021-04-16 21:05:12		NO		IN FOCUS
169846534	https://volunteer.ala.org.au/validate/task/169846534	Valid		system	Tile_058-033-000_0-000.jpg		2021-04-16 21:05:11	2021-04-16 21:05:12		NO		IN FOCUS
169846536	https://volunteer.ala.org.au/validate/task/169846536	Valid		system	Tile_058-035-000_0-000.jpg		2021-04-16 21:05:45	2021-04-16 21:09:01		NO		IN FOCUS
169846536	https://volunteer.ala.org.au/validate/task/169846536	Valid		system	Tile_058-035-000_0-000.jpg			2021-04-16 21:09:01		NO		IN FOCUS
169846536	https://volunteer.ala.org.au/validate/task/169846536	Valid		system	Tile_058-035-000_0-000.jpg		2021-04-16 21:09:01	2021-04-16 21:09:01		NO		IN FOCUS
169846536	https://volunteer.ala.org.au/validate/task/169846536	Valid		system	Tile_058-035-000_0-000.jpg		2021-04-16 11:00:59	2021-04-16 21:09:01		NO		IN FOCUS
169846537	https://volunteer.ala.org.au/validate/task/169846537	Valid		system	Tile_058-036-000_0-000.jpg		2021-04-16 11:01:10	2021-04-16 21:09:13		NO		IN FOCUS
169846537	https://volunteer.ala.org.au/validate/task/169846537	Valid		system	Tile_058-036-000_0-000.jpg			2021-04-16 21:09:13		NO		IN FOCUS
169846537	https://volunteer.ala.org.au/validate/task/169846537	Valid		system	Tile_058-036-000_0-000.jpg		2021-04-16 21:06:02	2021-04-16 21:09:13		NO		IN FOCUS
169846537	https://volunteer.ala.org.au/validate/task/169846537	Valid		system	Tile_058-036-000_0-000.jpg		2021-04-16 21:09:13	2021-04-16 21:09:13		NO		IN FOCUS
169846538	https://volunteer.ala.org.au/validate/task/169846538	Valid		system	Tile_058-037-000_0-000.jpg		2021-04-16 11:01:22	2021-04-16 21:09:32		NO		IN FOCUS
169846538	https://volunteer.ala.org.au/validate/task/169846538	Valid		system	Tile_058-037-000_0-000.jpg		2021-04-16 21:06:22	2021-04-16 21:09:32		NO		IN FOCUS
169846538	https://volunteer.ala.org.au/validate/task/169846538	Valid		system	Tile_058-037-000_0-000.jpg			2021-04-16 21:09:32		NO		IN FOCUS
169846538	https://volunteer.ala.org.au/validate/task/169846538	Valid		system	Tile_058-037-000_0-000.jpg		2021-04-16 21:09:32	2021-04-16 21:09:32		NO		IN FOCUS
169846539	https://volunteer.ala.org.au/validate/task/169846539	Valid		system	Tile_058-038-000_0-000.jpg			2021-04-16 21:09:47		NO		IN FOCUS
169846539	https://volunteer.ala.org.au/validate/task/169846539	Valid		system	Tile_058-038-000_0-000.jpg		2021-04-16 11:01:33	2021-04-16 21:09:47		NO		IN FOCUS
169846539	https://volunteer.ala.org.au/validate/task/169846539	Valid		system	Tile_058-038-000_0-000.jpg		2021-04-16 21:06:50	2021-04-16 21:09:47		NO		IN FOCUS
169846539	https://volunteer.ala.org.au/validate/task/169846539	Valid		system	Tile_058-038-000_0-000.jpg		2021-04-16 21:09:47	2021-04-16 21:09:47		NO		IN FOCUS
169846542	https://volunteer.ala.org.au/validate/task/169846542	Valid		system	Tile_058-041-000_0-000.jpg			2021-04-16 21:15:24		NO		IN FOCUS
169846542	https://volunteer.ala.org.au/validate/task/169846542	Valid		system	Tile_058-041-000_0-000.jpg		2021-04-16 21:15:24	2021-04-16 21:15:24		NO		IN FOCUS
169846542	https://volunteer.ala.org.au/validate/task/169846542	Valid		system	Tile_058-041-000_0-000.jpg		2021-04-16 11:02:12	2021-04-16 21:15:24		NO		IN FOCUS
169846542	https://volunteer.ala.org.au/validate/task/169846542	Valid		system	Tile_058-041-000_0-000.jpg		2021-04-16 21:09:06	2021-04-16 21:15:24		NO		IN FOCUS
169846543	https://volunteer.ala.org.au/validate/task/169846543	Valid		system	Tile_058-042-000_0-000.jpg		2021-04-16 11:02:23	2021-04-16 21:15:43		NO		IN FOCUS
169846543	https://volunteer.ala.org.au/validate/task/169846543	Valid		system	Tile_058-042-000_0-000.jpg		2021-04-16 21:15:43	2021-04-16 21:15:43		NO		IN FOCUS
169846543	https://volunteer.ala.org.au/validate/task/169846543	Valid		system	Tile_058-042-000_0-000.jpg		2021-04-16 21:09:19	2021-04-16 21:15:43		NO		IN FOCUS
169846543	https://volunteer.ala.org.au/validate/task/169846543	Valid		system	Tile_058-042-000_0-000.jpg			2021-04-16 21:15:43		NO		IN FOCUS
169846544	https://volunteer.ala.org.au/validate/task/169846544	Valid		system	Tile_058-043-000_0-000.jpg		2021-04-16 21:17:00	2021-04-16 21:17:00		NO		IN FOCUS
169846544	https://volunteer.ala.org.au/validate/task/169846544	Valid		system	Tile_058-043-000_0-000.jpg			2021-04-16 21:17:00		NO		IN FOCUS
169846544	https://volunteer.ala.org.au/validate/task/169846544	Valid		system	Tile_058-043-000_0-000.jpg		2021-04-16 11:02:35	2021-04-16 21:17:00		NO		IN FOCUS
169846544	https://volunteer.ala.org.au/validate/task/169846544	Valid		system	Tile_058-043-000_0-000.jpg		2021-04-16 21:09:36	2021-04-16 21:17:00		NO		IN FOCUS
169846545	https://volunteer.ala.org.au/validate/task/169846545	Valid		system	Tile_058-044-000_0-000.jpg		2021-04-16 21:09:46	2021-04-16 21:17:15		NO		IN FOCUS
169846545	https://volunteer.ala.org.au/validate/task/169846545	Valid		system	Tile_058-044-000_0-000.jpg		2021-04-16 11:02:47	2021-04-16 21:17:15		NO		IN FOCUS
169846545	https://volunteer.ala.org.au/validate/task/169846545	Valid		system	Tile_058-044-000_0-000.jpg			2021-04-16 21:17:15		NO		IN FOCUS
169846545	https://volunteer.ala.org.au/validate/task/169846545	Valid		system	Tile_058-044-000_0-000.jpg		2021-04-16 21:17:15	2021-04-16 21:17:15		NO		IN FOCUS
169846546	https://volunteer.ala.org.au/validate/task/169846546	Valid		system	Tile_058-045-000_0-000.jpg		2021-04-16 21:17:33	2021-04-16 21:17:33		NO		IN FOCUS
169846546	https://volunteer.ala.org.au/validate/task/169846546	Valid		system	Tile_058-045-000_0-000.jpg			2021-04-16 21:17:33		NO		IN FOCUS
169846546	https://volunteer.ala.org.au/validate/task/169846546	Valid		system	Tile_058-045-000_0-000.jpg		2021-04-16 11:03:15	2021-04-16 21:17:33		NO		IN FOCUS
169846546	https://volunteer.ala.org.au/validate/task/169846546	Valid		system	Tile_058-045-000_0-000.jpg		2021-04-16 21:10:01	2021-04-16 21:17:33		NO		IN FOCUS
169846547	https://volunteer.ala.org.au/validate/task/169846547	Valid		system	Tile_058-046-000_0-000.jpg		2021-04-16 11:03:27	2021-04-16 21:17:58		NO		IN FOCUS
169846547	https://volunteer.ala.org.au/validate/task/169846547	Valid		system	Tile_058-046-000_0-000.jpg		2021-04-16 21:17:58	2021-04-16 21:17:58		NO		IN FOCUS
169846547	https://volunteer.ala.org.au/validate/task/169846547	Valid		system	Tile_058-046-000_0-000.jpg			2021-04-16 21:17:58		NO		IN FOCUS
169846547	https://volunteer.ala.org.au/validate/task/169846547	Valid		system	Tile_058-046-000_0-000.jpg		2021-04-16 21:10:29	2021-04-16 21:17:58		NO		IN FOCUS
169846548	https://volunteer.ala.org.au/validate/task/169846548	Valid		system	Tile_058-047-000_0-000.jpg		2021-04-16 11:03:38	2021-04-16 21:18:12		NO		IN FOCUS
169846548	https://volunteer.ala.org.au/validate/task/169846548	Valid		system	Tile_058-047-000_0-000.jpg		2021-04-16 21:18:11	2021-04-16 21:18:12		NO		IN FOCUS
169846548	https://volunteer.ala.org.au/validate/task/169846548	Valid		system	Tile_058-047-000_0-000.jpg			2021-04-16 21:18:12		NO		IN FOCUS
169846548	https://volunteer.ala.org.au/validate/task/169846548	Valid		system	Tile_058-047-000_0-000.jpg		2021-04-16 21:10:40	2021-04-16 21:18:12		NO		IN FOCUS
169846549	https://volunteer.ala.org.au/validate/task/169846549	Valid		system	Tile_058-048-000_0-000.jpg		2021-04-16 21:10:52	2021-04-16 21:18:26		NO		IN FOCUS
169846549	https://volunteer.ala.org.au/validate/task/169846549	Valid		system	Tile_058-048-000_0-000.jpg		2021-04-16 11:03:51	2021-04-16 21:18:26		NO		IN FOCUS
169846549	https://volunteer.ala.org.au/validate/task/169846549	Valid		system	Tile_058-048-000_0-000.jpg		2021-04-16 21:18:25	2021-04-16 21:18:26		NO		IN FOCUS
169846549	https://volunteer.ala.org.au/validate/task/169846549	Valid		system	Tile_058-048-000_0-000.jpg			2021-04-16 21:18:26		NO		IN FOCUS
169846550	https://volunteer.ala.org.au/validate/task/169846550	Valid		system	Tile_058-049-000_0-000.jpg			2021-04-16 21:18:54		NO		IN FOCUS
169846550	https://volunteer.ala.org.au/validate/task/169846550	Valid		system	Tile_058-049-000_0-000.jpg		2021-04-16 21:18:53	2021-04-16 21:18:54		NO		IN FOCUS
169846550	https://volunteer.ala.org.au/validate/task/169846550	Valid		system	Tile_058-049-000_0-000.jpg		2021-04-16 21:19:40	2021-04-16 21:18:54		NO		IN FOCUS
169846550	https://volunteer.ala.org.au/validate/task/169846550	Valid		system	Tile_058-049-000_0-000.jpg		2021-04-16 21:11:04	2021-04-16 21:18:54		NO		IN FOCUS
169846550	https://volunteer.ala.org.au/validate/task/169846550	Valid		system	Tile_058-049-000_0-000.jpg		2021-04-16 11:04:03	2021-04-16 21:18:54		NO		IN FOCUS
169846551	https://volunteer.ala.org.au/validate/task/169846551	Valid		system	Tile_058-050-000_0-000.jpg		2021-04-16 21:19:12	2021-04-16 21:19:13		NO		IN FOCUS
169846551	https://volunteer.ala.org.au/validate/task/169846551	Valid		system	Tile_058-050-000_0-000.jpg			2021-04-16 21:19:13		NO		IN FOCUS
169846551	https://volunteer.ala.org.au/validate/task/169846551	Valid		system	Tile_058-050-000_0-000.jpg		2021-04-16 21:11:25	2021-04-16 21:19:13		NO		IN FOCUS
169846551	https://volunteer.ala.org.au/validate/task/169846551	Valid		system	Tile_058-050-000_0-000.jpg		2021-04-16 11:04:15	2021-04-16 21:19:13		NO		IN FOCUS
169846552	https://volunteer.ala.org.au/validate/task/169846552	Valid		system	Tile_058-051-000_0-000.jpg		2021-04-16 21:19:34	2021-04-16 21:19:35		NO		IN FOCUS
169846552	https://volunteer.ala.org.au/validate/task/169846552	Valid		system	Tile_058-051-000_0-000.jpg			2021-04-16 21:19:35		NO		IN FOCUS
169846552	https://volunteer.ala.org.au/validate/task/169846552	Valid		system	Tile_058-051-000_0-000.jpg		2021-04-16 21:11:52	2021-04-16 21:19:35		NO		IN FOCUS
169846552	https://volunteer.ala.org.au/validate/task/169846552	Valid		system	Tile_058-051-000_0-000.jpg		2021-04-16 11:04:26	2021-04-16 21:19:35		NO		IN FOCUS
169846553	https://volunteer.ala.org.au/validate/task/169846553	Valid		system	Tile_058-052-000_0-000.jpg			2021-04-16 21:19:47		NO		IN FOCUS
169846553	https://volunteer.ala.org.au/validate/task/169846553	Valid		system	Tile_058-052-000_0-000.jpg		2021-04-16 21:19:56	2021-04-16 21:19:47		NO		IN FOCUS
169846553	https://volunteer.ala.org.au/validate/task/169846553	Valid		system	Tile_058-052-000_0-000.jpg		2021-04-16 21:19:47	2021-04-16 21:19:47		NO		IN FOCUS
169846553	https://volunteer.ala.org.au/validate/task/169846553	Valid		system	Tile_058-052-000_0-000.jpg		2021-04-16 21:12:05	2021-04-16 21:19:47		NO		IN FOCUS
169846553	https://volunteer.ala.org.au/validate/task/169846553	Valid		system	Tile_058-052-000_0-000.jpg		2021-04-16 11:04:38	2021-04-16 21:19:47		NO		IN FOCUS
169846554	https://volunteer.ala.org.au/validate/task/169846554	Valid		system	Tile_058-053-000_0-000.jpg		2021-04-16 11:04:49	2021-04-16 21:20:12		NO		IN FOCUS
169846554	https://volunteer.ala.org.au/validate/task/169846554	Valid		system	Tile_058-053-000_0-000.jpg		2021-04-16 21:12:16	2021-04-16 21:20:12		NO		IN FOCUS
169846554	https://volunteer.ala.org.au/validate/task/169846554	Valid		system	Tile_058-053-000_0-000.jpg			2021-04-16 21:20:12		NO		IN FOCUS
169846554	https://volunteer.ala.org.au/validate/task/169846554	Valid		system	Tile_058-053-000_0-000.jpg		2021-04-16 21:20:11	2021-04-16 21:20:12		NO		IN FOCUS
169846554	https://volunteer.ala.org.au/validate/task/169846554	Valid		system	Tile_058-053-000_0-000.jpg		2021-04-16 21:20:11	2021-04-16 21:20:12		NO		IN FOCUS
169846556	https://volunteer.ala.org.au/validate/task/169846556	Valid		system	Tile_058-055-000_0-000.jpg		2021-04-16 21:12:40	2021-04-16 21:21:03		NO		IN FOCUS
169846556	https://volunteer.ala.org.au/validate/task/169846556	Valid		system	Tile_058-055-000_0-000.jpg		2021-04-16 21:21:02	2021-04-16 21:21:03		NO		IN FOCUS
169846556	https://volunteer.ala.org.au/validate/task/169846556	Valid		system	Tile_058-055-000_0-000.jpg		2021-04-16 21:21:10	2021-04-16 21:21:03		NO		IN FOCUS
169846556	https://volunteer.ala.org.au/validate/task/169846556	Valid		system	Tile_058-055-000_0-000.jpg		2021-04-16 11:05:22	2021-04-16 21:21:03		NO		IN FOCUS
169846556	https://volunteer.ala.org.au/validate/task/169846556	Valid		system	Tile_058-055-000_0-000.jpg			2021-04-16 21:21:03		NO		IN FOCUS
169846557	https://volunteer.ala.org.au/validate/task/169846557	Valid		system	Tile_058-056-000_0-000.jpg		2021-04-16 21:21:18	2021-04-16 21:21:18		NO		IN FOCUS
169846557	https://volunteer.ala.org.au/validate/task/169846557	Valid		system	Tile_058-056-000_0-000.jpg		2021-04-16 21:12:52	2021-04-16 21:21:18		NO		IN FOCUS
169846557	https://volunteer.ala.org.au/validate/task/169846557	Valid		system	Tile_058-056-000_0-000.jpg			2021-04-16 21:21:18		NO		IN FOCUS
169846557	https://volunteer.ala.org.au/validate/task/169846557	Valid		system	Tile_058-056-000_0-000.jpg		2021-04-16 21:21:29	2021-04-16 21:21:18		NO		IN FOCUS
169846557	https://volunteer.ala.org.au/validate/task/169846557	Valid		system	Tile_058-056-000_0-000.jpg		2021-04-16 11:05:33	2021-04-16 21:21:18		NO		IN FOCUS
169846558	https://volunteer.ala.org.au/validate/task/169846558	Valid		system	Tile_058-057-000_0-000.jpg		2021-04-16 11:05:45	2021-04-16 21:21:32		NO		IN FOCUS
169846558	https://volunteer.ala.org.au/validate/task/169846558	Valid		system	Tile_058-057-000_0-000.jpg		2021-04-16 21:21:43	2021-04-16 21:21:32		NO		IN FOCUS
169846558	https://volunteer.ala.org.au/validate/task/169846558	Valid		system	Tile_058-057-000_0-000.jpg			2021-04-16 21:21:32		NO		IN FOCUS
169846558	https://volunteer.ala.org.au/validate/task/169846558	Valid		system	Tile_058-057-000_0-000.jpg		2021-04-16 21:21:32	2021-04-16 21:21:32		NO		IN FOCUS
169846558	https://volunteer.ala.org.au/validate/task/169846558	Valid		system	Tile_058-057-000_0-000.jpg		2021-04-16 21:13:04	2021-04-16 21:21:32		NO		IN FOCUS
169846559	https://volunteer.ala.org.au/validate/task/169846559	Valid		system	Tile_058-058-000_0-000.jpg		2021-04-16 21:13:15	2021-04-16 21:21:57		NO		IN FOCUS
169846559	https://volunteer.ala.org.au/validate/task/169846559	Valid		system	Tile_058-058-000_0-000.jpg			2021-04-16 21:21:57		NO		IN FOCUS
169846559	https://volunteer.ala.org.au/validate/task/169846559	Valid		system	Tile_058-058-000_0-000.jpg		2021-04-16 21:21:56	2021-04-16 21:21:57		NO		IN FOCUS
169846559	https://volunteer.ala.org.au/validate/task/169846559	Valid		system	Tile_058-058-000_0-000.jpg		2021-04-16 11:05:55	2021-04-16 21:21:57		NO		IN FOCUS
169846560	https://volunteer.ala.org.au/validate/task/169846560	Valid		system	Tile_058-059-000_0-000.jpg		2021-04-16 11:06:07	2021-04-16 21:22:15		NO		IN FOCUS
169846560	https://volunteer.ala.org.au/validate/task/169846560	Valid		system	Tile_058-059-000_0-000.jpg		2021-04-16 21:14:17	2021-04-16 21:22:15		NO		IN FOCUS
169846560	https://volunteer.ala.org.au/validate/task/169846560	Valid		system	Tile_058-059-000_0-000.jpg		2021-04-16 21:22:14	2021-04-16 21:22:15		NO		IN FOCUS
169846560	https://volunteer.ala.org.au/validate/task/169846560	Valid		system	Tile_058-059-000_0-000.jpg			2021-04-16 21:22:15		NO		IN FOCUS
169846561	https://volunteer.ala.org.au/validate/task/169846561	Valid		system	Tile_058-060-000_0-000.jpg			2021-04-16 21:25:18		NO		IN FOCUS
169846561	https://volunteer.ala.org.au/validate/task/169846561	Valid		system	Tile_058-060-000_0-000.jpg		2021-04-16 21:25:17	2021-04-16 21:25:18				IN FOCUS
169846561	https://volunteer.ala.org.au/validate/task/169846561	Valid		system	Tile_058-060-000_0-000.jpg		2021-04-16 11:06:22	2021-04-16 21:25:18		NO		IN FOCUS
169846561	https://volunteer.ala.org.au/validate/task/169846561	Valid		system	Tile_058-060-000_0-000.jpg		2021-04-16 21:22:51	2021-04-16 21:25:18	1	YES	EDGE	IN FOCUS		Unknown
169846561	https://volunteer.ala.org.au/validate/task/169846561	Valid		system	Tile_058-060-000_0-000.jpg		2021-04-16 21:14:32	2021-04-16 21:25:18		NO		IN FOCUS
169846563	https://volunteer.ala.org.au/validate/task/169846563	Valid		system	Tile_059-002-000_0-000.jpg		2021-04-16 21:26:39	2021-04-16 21:26:31		NO		IN FOCUS
169846563	https://volunteer.ala.org.au/validate/task/169846563	Valid		system	Tile_059-002-000_0-000.jpg		2021-04-16 21:15:37	2021-04-16 21:26:31		NO		IN FOCUS
169846563	https://volunteer.ala.org.au/validate/task/169846563	Valid		system	Tile_059-002-000_0-000.jpg		2021-04-16 11:07:46	2021-04-16 21:26:31		NO		IN FOCUS
169846563	https://volunteer.ala.org.au/validate/task/169846563	Valid		system	Tile_059-002-000_0-000.jpg		2021-04-16 21:26:31	2021-04-16 21:26:31		NO		IN FOCUS
169846563	https://volunteer.ala.org.au/validate/task/169846563	Valid		system	Tile_059-002-000_0-000.jpg			2021-04-16 21:26:31		NO		IN FOCUS
169846564	https://volunteer.ala.org.au/validate/task/169846564	Valid		system	Tile_059-003-000_0-000.jpg			2021-04-16 21:26:50		NO		IN FOCUS
169846564	https://volunteer.ala.org.au/validate/task/169846564	Valid		system	Tile_059-003-000_0-000.jpg		2021-04-16 21:27:08	2021-04-16 21:26:50		NO		IN FOCUS
169846564	https://volunteer.ala.org.au/validate/task/169846564	Valid		system	Tile_059-003-000_0-000.jpg		2021-04-16 21:26:49	2021-04-16 21:26:50		NO		IN FOCUS
169846564	https://volunteer.ala.org.au/validate/task/169846564	Valid		system	Tile_059-003-000_0-000.jpg		2021-04-16 21:15:56	2021-04-16 21:26:50		NO		IN FOCUS
169846564	https://volunteer.ala.org.au/validate/task/169846564	Valid		system	Tile_059-003-000_0-000.jpg		2021-04-16 11:07:58	2021-04-16 21:26:50		NO		IN FOCUS
169846565	https://volunteer.ala.org.au/validate/task/169846565	Valid		system	Tile_059-004-000_0-000.jpg			2021-04-16 21:27:07		NO		IN FOCUS
169846565	https://volunteer.ala.org.au/validate/task/169846565	Valid		system	Tile_059-004-000_0-000.jpg		2021-04-16 21:16:06	2021-04-16 21:27:07		NO		IN FOCUS
169846565	https://volunteer.ala.org.au/validate/task/169846565	Valid		system	Tile_059-004-000_0-000.jpg		2021-04-16 11:08:10	2021-04-16 21:27:07		NO		IN FOCUS
169846565	https://volunteer.ala.org.au/validate/task/169846565	Valid		system	Tile_059-004-000_0-000.jpg		2021-04-16 21:27:06	2021-04-16 21:27:07		NO		IN FOCUS
169846566	https://volunteer.ala.org.au/validate/task/169846566	Valid		system	Tile_059-005-000_0-000.jpg		2021-04-16 21:27:31	2021-04-16 21:27:21		NO		IN FOCUS
169846566	https://volunteer.ala.org.au/validate/task/169846566	Valid		system	Tile_059-005-000_0-000.jpg			2021-04-16 21:27:21		NO		IN FOCUS
169846566	https://volunteer.ala.org.au/validate/task/169846566	Valid		system	Tile_059-005-000_0-000.jpg		2021-04-16 21:16:16	2021-04-16 21:27:21		NO		IN FOCUS
169846566	https://volunteer.ala.org.au/validate/task/169846566	Valid		system	Tile_059-005-000_0-000.jpg		2021-04-16 11:08:21	2021-04-16 21:27:21		NO		IN FOCUS
169846566	https://volunteer.ala.org.au/validate/task/169846566	Valid		system	Tile_059-005-000_0-000.jpg		2021-04-16 21:27:20	2021-04-16 21:27:21		NO		IN FOCUS
169846567	https://volunteer.ala.org.au/validate/task/169846567	Valid		system	Tile_059-006-000_0-000.jpg			2021-04-16 21:27:34		NO		IN FOCUS
169846567	https://volunteer.ala.org.au/validate/task/169846567	Valid		system	Tile_059-006-000_0-000.jpg		2021-04-16 11:23:57	2021-04-16 21:27:34		NO		IN FOCUS
169846567	https://volunteer.ala.org.au/validate/task/169846567	Valid		system	Tile_059-006-000_0-000.jpg		2021-04-16 21:27:34	2021-04-16 21:27:34		NO		IN FOCUS
169846567	https://volunteer.ala.org.au/validate/task/169846567	Valid		system	Tile_059-006-000_0-000.jpg		2021-04-16 21:16:28	2021-04-16 21:27:34		NO		IN FOCUS
169846568	https://volunteer.ala.org.au/validate/task/169846568	Valid		system	Tile_059-007-000_0-000.jpg		2021-04-16 11:26:28	2021-04-16 21:27:50		NO		IN FOCUS
169846568	https://volunteer.ala.org.au/validate/task/169846568	Valid		system	Tile_059-007-000_0-000.jpg		2021-04-16 21:16:38	2021-04-16 21:27:50		NO		IN FOCUS
169846568	https://volunteer.ala.org.au/validate/task/169846568	Valid		system	Tile_059-007-000_0-000.jpg		2021-04-16 21:27:49	2021-04-16 21:27:50		NO		IN FOCUS
169846568	https://volunteer.ala.org.au/validate/task/169846568	Valid		system	Tile_059-007-000_0-000.jpg			2021-04-16 21:27:50		NO		IN FOCUS
169846569	https://volunteer.ala.org.au/validate/task/169846569	Valid		system	Tile_059-008-000_0-000.jpg			2021-04-16 21:28:08		NO		IN FOCUS
169846569	https://volunteer.ala.org.au/validate/task/169846569	Valid		system	Tile_059-008-000_0-000.jpg		2021-04-16 21:28:10	2021-04-16 21:28:08		NO		IN FOCUS
169846569	https://volunteer.ala.org.au/validate/task/169846569	Valid		system	Tile_059-008-000_0-000.jpg		2021-04-16 21:28:08	2021-04-16 21:28:08		NO		IN FOCUS
169846569	https://volunteer.ala.org.au/validate/task/169846569	Valid		system	Tile_059-008-000_0-000.jpg		2021-04-16 21:16:50	2021-04-16 21:28:08		NO		IN FOCUS
169846569	https://volunteer.ala.org.au/validate/task/169846569	Valid		system	Tile_059-008-000_0-000.jpg		2021-04-16 11:26:41	2021-04-16 21:28:08		NO		IN FOCUS
169846570	https://volunteer.ala.org.au/validate/task/169846570	Valid		system	Tile_059-009-000_0-000.jpg		2021-04-16 21:17:00	2021-04-16 21:28:25		NO		IN FOCUS
169846570	https://volunteer.ala.org.au/validate/task/169846570	Valid		system	Tile_059-009-000_0-000.jpg			2021-04-16 21:28:25		NO		IN FOCUS
169846570	https://volunteer.ala.org.au/validate/task/169846570	Valid		system	Tile_059-009-000_0-000.jpg		2021-04-16 11:26:53	2021-04-16 21:28:25		NO		IN FOCUS
169846570	https://volunteer.ala.org.au/validate/task/169846570	Valid		system	Tile_059-009-000_0-000.jpg		2021-04-16 21:28:23	2021-04-16 21:28:25		NO		IN FOCUS
169846571	https://volunteer.ala.org.au/validate/task/169846571	Valid		system	Tile_059-010-000_0-000.jpg		2021-04-16 21:28:42	2021-04-16 21:28:42		NO		IN FOCUS
169846571	https://volunteer.ala.org.au/validate/task/169846571	Valid		system	Tile_059-010-000_0-000.jpg		2021-04-16 21:28:49	2021-04-16 21:28:42		NO		IN FOCUS
169846571	https://volunteer.ala.org.au/validate/task/169846571	Valid		system	Tile_059-010-000_0-000.jpg			2021-04-16 21:28:42		NO		IN FOCUS
169846571	https://volunteer.ala.org.au/validate/task/169846571	Valid		system	Tile_059-010-000_0-000.jpg		2021-04-16 11:27:07	2021-04-16 21:28:42		NO		IN FOCUS
169846571	https://volunteer.ala.org.au/validate/task/169846571	Valid		system	Tile_059-010-000_0-000.jpg		2021-04-16 21:17:15	2021-04-16 21:28:42		NO		IN FOCUS
169846572	https://volunteer.ala.org.au/validate/task/169846572	Valid		system	Tile_059-011-000_0-000.jpg		2021-04-16 11:27:19	2021-04-16 21:29:07		NO		IN FOCUS
169846572	https://volunteer.ala.org.au/validate/task/169846572	Valid		system	Tile_059-011-000_0-000.jpg		2021-04-16 21:18:09	2021-04-16 21:29:07		NO		IN FOCUS
169846572	https://volunteer.ala.org.au/validate/task/169846572	Valid		system	Tile_059-011-000_0-000.jpg		2021-04-16 21:29:07	2021-04-16 21:29:07		NO		IN FOCUS
169846572	https://volunteer.ala.org.au/validate/task/169846572	Valid		system	Tile_059-011-000_0-000.jpg			2021-04-16 21:29:07		NO		IN FOCUS
169846572	https://volunteer.ala.org.au/validate/task/169846572	Valid		system	Tile_059-011-000_0-000.jpg		2021-04-16 21:29:06	2021-04-16 21:29:07				IN FOCUS
169846573	https://volunteer.ala.org.au/validate/task/169846573	Valid		system	Tile_059-012-000_0-000.jpg		2021-04-16 21:22:19	2021-04-16 21:29:32		NO		IN FOCUS
169846573	https://volunteer.ala.org.au/validate/task/169846573	Valid		system	Tile_059-012-000_0-000.jpg		2021-04-16 11:27:31	2021-04-16 21:29:32		NO		IN FOCUS
169846573	https://volunteer.ala.org.au/validate/task/169846573	Valid		system	Tile_059-012-000_0-000.jpg			2021-04-16 21:29:32		NO		IN FOCUS
169846573	https://volunteer.ala.org.au/validate/task/169846573	Valid		system	Tile_059-012-000_0-000.jpg		2021-04-16 21:29:31	2021-04-16 21:29:32		NO		IN FOCUS
169846574	https://volunteer.ala.org.au/validate/task/169846574	Valid		system	Tile_059-013-000_0-000.jpg		2021-04-16 21:22:36	2021-04-16 21:29:51		NO		IN FOCUS
169846574	https://volunteer.ala.org.au/validate/task/169846574	Valid		system	Tile_059-013-000_0-000.jpg		2021-04-16 11:27:45	2021-04-16 21:29:51		NO		IN FOCUS
169846574	https://volunteer.ala.org.au/validate/task/169846574	Valid		system	Tile_059-013-000_0-000.jpg			2021-04-16 21:29:51		NO		IN FOCUS
169846574	https://volunteer.ala.org.au/validate/task/169846574	Valid		system	Tile_059-013-000_0-000.jpg		2021-04-16 21:29:50	2021-04-16 21:29:51		NO		IN FOCUS
169846575	https://volunteer.ala.org.au/validate/task/169846575	Valid		system	Tile_059-014-000_0-000.jpg		2021-04-16 11:27:58	2021-04-16 21:30:08		NO		IN FOCUS
169846575	https://volunteer.ala.org.au/validate/task/169846575	Valid		system	Tile_059-014-000_0-000.jpg			2021-04-16 21:30:08		NO		IN FOCUS
169846575	https://volunteer.ala.org.au/validate/task/169846575	Valid		system	Tile_059-014-000_0-000.jpg		2021-04-16 21:22:53	2021-04-16 21:30:08		NO		IN FOCUS
169846575	https://volunteer.ala.org.au/validate/task/169846575	Valid		system	Tile_059-014-000_0-000.jpg		2021-04-16 21:30:07	2021-04-16 21:30:08		NO		IN FOCUS
169846576	https://volunteer.ala.org.au/validate/task/169846576	Valid		system	Tile_059-015-000_0-000.jpg		2021-04-16 21:23:28	2021-04-16 21:30:21		NO		IN FOCUS
169846576	https://volunteer.ala.org.au/validate/task/169846576	Valid		system	Tile_059-015-000_0-000.jpg		2021-04-16 21:30:20	2021-04-16 21:30:21		NO		IN FOCUS
169846576	https://volunteer.ala.org.au/validate/task/169846576	Valid		system	Tile_059-015-000_0-000.jpg			2021-04-16 21:30:21		NO		IN FOCUS
169846576	https://volunteer.ala.org.au/validate/task/169846576	Valid		system	Tile_059-015-000_0-000.jpg		2021-04-16 11:29:04	2021-04-16 21:30:21		NO		IN FOCUS
169846577	https://volunteer.ala.org.au/validate/task/169846577	Valid		system	Tile_059-016-000_0-000.jpg		2021-04-16 21:23:46	2021-04-16 21:30:42		NO		IN FOCUS
169846577	https://volunteer.ala.org.au/validate/task/169846577	Valid		system	Tile_059-016-000_0-000.jpg		2021-04-16 11:29:16	2021-04-16 21:30:42		NO		IN FOCUS
169846577	https://volunteer.ala.org.au/validate/task/169846577	Valid		system	Tile_059-016-000_0-000.jpg		2021-04-16 21:30:41	2021-04-16 21:30:42		NO		IN FOCUS
169846577	https://volunteer.ala.org.au/validate/task/169846577	Valid		system	Tile_059-016-000_0-000.jpg			2021-04-16 21:30:42		NO		IN FOCUS
169846578	https://volunteer.ala.org.au/validate/task/169846578	Valid		system	Tile_059-017-000_0-000.jpg		2021-04-16 21:31:04	2021-04-16 21:31:05		NO		IN FOCUS
169846578	https://volunteer.ala.org.au/validate/task/169846578	Valid		system	Tile_059-017-000_0-000.jpg			2021-04-16 21:31:05		NO		IN FOCUS
169846578	https://volunteer.ala.org.au/validate/task/169846578	Valid		system	Tile_059-017-000_0-000.jpg		2021-04-16 21:24:38	2021-04-16 21:31:05		NO		IN FOCUS
169846578	https://volunteer.ala.org.au/validate/task/169846578	Valid		system	Tile_059-017-000_0-000.jpg		2021-04-16 11:29:30	2021-04-16 21:31:05		NO		IN FOCUS
169846579	https://volunteer.ala.org.au/validate/task/169846579	Valid		system	Tile_059-018-000_0-000.jpg		2021-04-16 11:29:43	2021-04-16 21:31:24		NO		IN FOCUS
169846579	https://volunteer.ala.org.au/validate/task/169846579	Valid		system	Tile_059-018-000_0-000.jpg		2021-04-16 21:25:22	2021-04-16 21:31:24		NO		IN FOCUS
169846579	https://volunteer.ala.org.au/validate/task/169846579	Valid		system	Tile_059-018-000_0-000.jpg			2021-04-16 21:31:24		NO		IN FOCUS
169846579	https://volunteer.ala.org.au/validate/task/169846579	Valid		system	Tile_059-018-000_0-000.jpg		2021-04-16 21:31:22	2021-04-16 21:31:24		NO		IN FOCUS
169846580	https://volunteer.ala.org.au/validate/task/169846580	Valid		system	Tile_059-019-000_0-000.jpg		2021-04-16 11:29:56	2021-04-16 21:58:40		NO		IN FOCUS
169846580	https://volunteer.ala.org.au/validate/task/169846580	Valid		system	Tile_059-019-000_0-000.jpg		2021-04-16 21:58:40	2021-04-16 21:58:40		NO		IN FOCUS
169846580	https://volunteer.ala.org.au/validate/task/169846580	Valid		system	Tile_059-019-000_0-000.jpg			2021-04-16 21:58:40		NO		IN FOCUS
169846580	https://volunteer.ala.org.au/validate/task/169846580	Valid		system	Tile_059-019-000_0-000.jpg		2021-04-16 21:25:35	2021-04-16 21:58:40		NO		IN FOCUS
169846582	https://volunteer.ala.org.au/validate/task/169846582	Valid		system	Tile_059-021-000_0-000.jpg			2021-04-17 00:22:28		NO		IN FOCUS
169846582	https://volunteer.ala.org.au/validate/task/169846582	Valid		system	Tile_059-021-000_0-000.jpg		2021-04-16 21:27:38	2021-04-17 00:22:28	1	YES	EDGE	IN FOCUS		Myrtaceae and cupanieidite pollen
169846582	https://volunteer.ala.org.au/validate/task/169846582	Valid		system	Tile_059-021-000_0-000.jpg		2021-04-16 21:58:57	2021-04-17 00:22:28		NO		IN FOCUS
169846582	https://volunteer.ala.org.au/validate/task/169846582	Valid		system	Tile_059-021-000_0-000.jpg		2021-04-17 00:22:28	2021-04-17 00:22:28		NO		IN FOCUS
169846582	https://volunteer.ala.org.au/validate/task/169846582	Valid		system	Tile_059-021-000_0-000.jpg		2021-04-16 11:30:20	2021-04-17 00:22:28		NO		IN FOCUS
169846583	https://volunteer.ala.org.au/validate/task/169846583	Valid		system	Tile_059-022-000_0-000.jpg			2021-04-17 00:22:40		NO		IN FOCUS
169846583	https://volunteer.ala.org.au/validate/task/169846583	Valid		system	Tile_059-022-000_0-000.jpg		2021-04-16 11:30:32	2021-04-17 00:22:40		NO		IN FOCUS
169846583	https://volunteer.ala.org.au/validate/task/169846583	Valid		system	Tile_059-022-000_0-000.jpg		2021-04-16 21:59:08	2021-04-17 00:22:40		NO		IN FOCUS
169846583	https://volunteer.ala.org.au/validate/task/169846583	Valid		system	Tile_059-022-000_0-000.jpg		2021-04-17 00:22:39	2021-04-17 00:22:40		NO		IN FOCUS
169846585	https://volunteer.ala.org.au/validate/task/169846585	Valid		system	Tile_059-024-000_0-000.jpg		2021-04-17 00:24:17	2021-04-17 00:24:17		NO		IN FOCUS
169846585	https://volunteer.ala.org.au/validate/task/169846585	Valid		system	Tile_059-024-000_0-000.jpg			2021-04-17 00:24:17		NO		IN FOCUS
169846585	https://volunteer.ala.org.au/validate/task/169846585	Valid		system	Tile_059-024-000_0-000.jpg		2021-04-16 11:30:57	2021-04-17 00:24:17		NO		IN FOCUS
169846585	https://volunteer.ala.org.au/validate/task/169846585	Valid		system	Tile_059-024-000_0-000.jpg		2021-04-16 21:59:23	2021-04-17 00:24:17		NO		IN FOCUS
169846587	https://volunteer.ala.org.au/validate/task/169846587	Valid		system	Tile_059-026-000_0-000.jpg		2021-04-17 00:24:33	2021-04-17 00:24:34		NO		IN FOCUS
169846587	https://volunteer.ala.org.au/validate/task/169846587	Valid		system	Tile_059-026-000_0-000.jpg			2021-04-17 00:24:34		NO		IN FOCUS
169846587	https://volunteer.ala.org.au/validate/task/169846587	Valid		system	Tile_059-026-000_0-000.jpg		2021-04-16 21:59:48	2021-04-17 00:24:34		NO		IN FOCUS
169846587	https://volunteer.ala.org.au/validate/task/169846587	Valid		system	Tile_059-026-000_0-000.jpg		2021-04-16 11:31:22	2021-04-17 00:24:34		NO		IN FOCUS
169846589	https://volunteer.ala.org.au/validate/task/169846589	Valid		system	Tile_059-028-000_0-000.jpg		2021-04-16 22:00:17	2021-04-17 00:24:47		NO		IN FOCUS
169846589	https://volunteer.ala.org.au/validate/task/169846589	Valid		system	Tile_059-028-000_0-000.jpg		2021-04-17 00:24:46	2021-04-17 00:24:47		NO		IN FOCUS
169846589	https://volunteer.ala.org.au/validate/task/169846589	Valid		system	Tile_059-028-000_0-000.jpg			2021-04-17 00:24:47		NO		IN FOCUS
169846589	https://volunteer.ala.org.au/validate/task/169846589	Valid		system	Tile_059-028-000_0-000.jpg		2021-04-16 11:31:44	2021-04-17 00:24:47		NO		IN FOCUS
169846586	https://volunteer.ala.org.au/validate/task/169846586	Valid		system	Tile_059-025-000_0-000.jpg		2021-04-16 21:59:36	2021-04-17 09:32:48		NO		IN FOCUS
169846586	https://volunteer.ala.org.au/validate/task/169846586	Valid		system	Tile_059-025-000_0-000.jpg		2021-04-16 11:31:10	2021-04-17 09:32:48		NO		IN FOCUS
169846586	https://volunteer.ala.org.au/validate/task/169846586	Valid		system	Tile_059-025-000_0-000.jpg			2021-04-17 09:32:48		NO		IN FOCUS
169846586	https://volunteer.ala.org.au/validate/task/169846586	Valid		system	Tile_059-025-000_0-000.jpg		2021-04-17 09:32:47	2021-04-17 09:32:48		NO		IN FOCUS
169846588	https://volunteer.ala.org.au/validate/task/169846588	Valid		system	Tile_059-027-000_0-000.jpg		2021-04-16 22:00:06	2021-04-17 09:33:08		NO		IN FOCUS
169846588	https://volunteer.ala.org.au/validate/task/169846588	Valid		system	Tile_059-027-000_0-000.jpg		2021-04-16 11:31:33	2021-04-17 09:33:08		NO		IN FOCUS
169846588	https://volunteer.ala.org.au/validate/task/169846588	Valid		system	Tile_059-027-000_0-000.jpg		2021-04-17 09:33:08	2021-04-17 09:33:08		NO		IN FOCUS
169846588	https://volunteer.ala.org.au/validate/task/169846588	Valid		system	Tile_059-027-000_0-000.jpg			2021-04-17 09:33:08		NO		IN FOCUS
169846590	https://volunteer.ala.org.au/validate/task/169846590	Valid		system	Tile_059-029-000_0-000.jpg		2021-04-16 11:31:56	2021-04-17 09:33:48		NO		IN FOCUS
169846590	https://volunteer.ala.org.au/validate/task/169846590	Valid		system	Tile_059-029-000_0-000.jpg		2021-04-17 09:33:48	2021-04-17 09:33:48		NO		IN FOCUS
169846590	https://volunteer.ala.org.au/validate/task/169846590	Valid		system	Tile_059-029-000_0-000.jpg		2021-04-17 00:24:55	2021-04-17 09:33:48		NO		IN FOCUS
169846590	https://volunteer.ala.org.au/validate/task/169846590	Valid		system	Tile_059-029-000_0-000.jpg			2021-04-17 09:33:48		NO		IN FOCUS
169846591	https://volunteer.ala.org.au/validate/task/169846591	Valid		system	Tile_059-030-000_0-000.jpg			2021-04-17 09:34:11		NO		IN FOCUS
169846591	https://volunteer.ala.org.au/validate/task/169846591	Valid		system	Tile_059-030-000_0-000.jpg		2021-04-17 09:34:11	2021-04-17 09:34:11		NO		IN FOCUS
169846591	https://volunteer.ala.org.au/validate/task/169846591	Valid		system	Tile_059-030-000_0-000.jpg		2021-04-16 11:32:09	2021-04-17 09:34:11		NO		IN FOCUS
169846591	https://volunteer.ala.org.au/validate/task/169846591	Valid		system	Tile_059-030-000_0-000.jpg		2021-04-17 00:25:06	2021-04-17 09:34:11		NO		IN FOCUS
169846593	https://volunteer.ala.org.au/validate/task/169846593	Valid		system	Tile_059-032-000_0-000.jpg		2021-04-16 11:32:33	2021-04-17 09:34:57		NO		IN FOCUS
169846593	https://volunteer.ala.org.au/validate/task/169846593	Valid		system	Tile_059-032-000_0-000.jpg		2021-04-17 00:25:25	2021-04-17 09:34:57		NO		IN FOCUS
169846593	https://volunteer.ala.org.au/validate/task/169846593	Valid		system	Tile_059-032-000_0-000.jpg		2021-04-17 09:34:56	2021-04-17 09:34:57		NO		IN FOCUS
169846593	https://volunteer.ala.org.au/validate/task/169846593	Valid		system	Tile_059-032-000_0-000.jpg			2021-04-17 09:34:57		NO		IN FOCUS
169846594	https://volunteer.ala.org.au/validate/task/169846594	Valid		system	Tile_059-033-000_0-000.jpg			2021-04-17 09:35:23		NO		IN FOCUS
169846594	https://volunteer.ala.org.au/validate/task/169846594	Valid		system	Tile_059-033-000_0-000.jpg		2021-04-17 09:35:23	2021-04-17 09:35:23		NO		IN FOCUS
169846594	https://volunteer.ala.org.au/validate/task/169846594	Valid		system	Tile_059-033-000_0-000.jpg		2021-04-16 11:32:44	2021-04-17 09:35:23		NO		IN FOCUS
169846594	https://volunteer.ala.org.au/validate/task/169846594	Valid		system	Tile_059-033-000_0-000.jpg		2021-04-17 00:25:34	2021-04-17 09:35:23		NO		IN FOCUS
169846595	https://volunteer.ala.org.au/validate/task/169846595	Valid		system	Tile_059-034-000_0-000.jpg		2021-04-17 00:25:44	2021-04-17 09:35:49		NO		IN FOCUS
169846595	https://volunteer.ala.org.au/validate/task/169846595	Valid		system	Tile_059-034-000_0-000.jpg			2021-04-17 09:35:49		NO		IN FOCUS
169846595	https://volunteer.ala.org.au/validate/task/169846595	Valid		system	Tile_059-034-000_0-000.jpg		2021-04-17 09:35:48	2021-04-17 09:35:49		NO		IN FOCUS
169846595	https://volunteer.ala.org.au/validate/task/169846595	Valid		system	Tile_059-034-000_0-000.jpg		2021-04-16 11:32:56	2021-04-17 09:35:49		NO		IN FOCUS
169846596	https://volunteer.ala.org.au/validate/task/169846596	Valid		system	Tile_059-035-000_0-000.jpg		2021-04-16 11:33:08	2021-04-17 09:37:34		NO		IN FOCUS
169846596	https://volunteer.ala.org.au/validate/task/169846596	Valid		system	Tile_059-035-000_0-000.jpg		2021-04-17 00:25:57	2021-04-17 09:37:34		NO		IN FOCUS
169846596	https://volunteer.ala.org.au/validate/task/169846596	Valid		system	Tile_059-035-000_0-000.jpg			2021-04-17 09:37:34		NO		IN FOCUS
169846596	https://volunteer.ala.org.au/validate/task/169846596	Valid		system	Tile_059-035-000_0-000.jpg		2021-04-17 09:37:34	2021-04-17 09:37:34		NO		IN FOCUS
169846601	https://volunteer.ala.org.au/validate/task/169846601	Valid		system	Tile_059-040-000_0-000.jpg		2021-04-17 09:40:42	2021-04-17 09:40:42		NO		IN FOCUS
169846601	https://volunteer.ala.org.au/validate/task/169846601	Valid		system	Tile_059-040-000_0-000.jpg		2021-04-17 00:26:47	2021-04-17 09:40:42		NO		IN FOCUS
169846601	https://volunteer.ala.org.au/validate/task/169846601	Valid		system	Tile_059-040-000_0-000.jpg			2021-04-17 09:40:42		NO		IN FOCUS
169846601	https://volunteer.ala.org.au/validate/task/169846601	Valid		system	Tile_059-040-000_0-000.jpg		2021-04-16 11:34:12	2021-04-17 09:40:42		NO		IN FOCUS
169846604	https://volunteer.ala.org.au/validate/task/169846604	Valid		system	Tile_059-043-000_0-000.jpg		2021-04-17 00:28:35	2021-04-17 09:52:55		NO		IN FOCUS
169846604	https://volunteer.ala.org.au/validate/task/169846604	Valid		system	Tile_059-043-000_0-000.jpg			2021-04-17 09:52:55		NO		IN FOCUS
169846604	https://volunteer.ala.org.au/validate/task/169846604	Valid		system	Tile_059-043-000_0-000.jpg		2021-04-16 11:35:05	2021-04-17 09:52:55		NO		IN FOCUS
169846604	https://volunteer.ala.org.au/validate/task/169846604	Valid		system	Tile_059-043-000_0-000.jpg		2021-04-17 09:52:54	2021-04-17 09:52:55		NO		IN FOCUS
169846606	https://volunteer.ala.org.au/validate/task/169846606	Valid		system	Tile_059-045-000_0-000.jpg		2021-04-17 09:53:57	2021-04-17 09:53:57		NO		IN FOCUS
169846606	https://volunteer.ala.org.au/validate/task/169846606	Valid		system	Tile_059-045-000_0-000.jpg			2021-04-17 09:53:57		NO		IN FOCUS
169846606	https://volunteer.ala.org.au/validate/task/169846606	Valid		system	Tile_059-045-000_0-000.jpg		2021-04-16 11:35:28	2021-04-17 09:53:57		NO		IN FOCUS
169846606	https://volunteer.ala.org.au/validate/task/169846606	Valid		system	Tile_059-045-000_0-000.jpg		2021-04-17 00:28:55	2021-04-17 09:53:57		NO		IN FOCUS
169846607	https://volunteer.ala.org.au/validate/task/169846607	Valid		system	Tile_059-046-000_0-000.jpg		2021-04-17 09:55:46	2021-04-17 09:55:46		NO		IN FOCUS
169846607	https://volunteer.ala.org.au/validate/task/169846607	Valid		system	Tile_059-046-000_0-000.jpg			2021-04-17 09:55:46		NO		IN FOCUS
169846607	https://volunteer.ala.org.au/validate/task/169846607	Valid		system	Tile_059-046-000_0-000.jpg		2021-04-16 11:35:41	2021-04-17 09:55:46		NO		IN FOCUS
169846607	https://volunteer.ala.org.au/validate/task/169846607	Valid		system	Tile_059-046-000_0-000.jpg		2021-04-17 00:29:05	2021-04-17 09:55:46		NO		IN FOCUS
169846610	https://volunteer.ala.org.au/validate/task/169846610	Valid		system	Tile_059-049-000_0-000.jpg			2021-04-17 09:56:55		NO		IN FOCUS
169846610	https://volunteer.ala.org.au/validate/task/169846610	Valid		system	Tile_059-049-000_0-000.jpg		2021-04-16 11:36:17	2021-04-17 09:56:55		NO		IN FOCUS
169846610	https://volunteer.ala.org.au/validate/task/169846610	Valid		system	Tile_059-049-000_0-000.jpg		2021-04-17 09:56:55	2021-04-17 09:56:55		NO		IN FOCUS
169846610	https://volunteer.ala.org.au/validate/task/169846610	Valid		system	Tile_059-049-000_0-000.jpg		2021-04-17 00:29:34	2021-04-17 09:56:55		NO		IN FOCUS
169846611	https://volunteer.ala.org.au/validate/task/169846611	Valid		system	Tile_059-050-000_0-000.jpg		2021-04-17 09:57:37	2021-04-17 09:57:37		NO		IN FOCUS
169846611	https://volunteer.ala.org.au/validate/task/169846611	Valid		system	Tile_059-050-000_0-000.jpg			2021-04-17 09:57:37		NO		IN FOCUS
169846611	https://volunteer.ala.org.au/validate/task/169846611	Valid		system	Tile_059-050-000_0-000.jpg		2021-04-17 00:29:44	2021-04-17 09:57:37		NO		IN FOCUS
169846611	https://volunteer.ala.org.au/validate/task/169846611	Valid		system	Tile_059-050-000_0-000.jpg		2021-04-16 11:36:29	2021-04-17 09:57:37		NO		IN FOCUS
169846612	https://volunteer.ala.org.au/validate/task/169846612	Valid		system	Tile_059-051-000_0-000.jpg		2021-04-17 09:58:04	2021-04-17 09:58:04		NO		IN FOCUS
169846612	https://volunteer.ala.org.au/validate/task/169846612	Valid		system	Tile_059-051-000_0-000.jpg			2021-04-17 09:58:04		NO		IN FOCUS
169846612	https://volunteer.ala.org.au/validate/task/169846612	Valid		system	Tile_059-051-000_0-000.jpg		2021-04-16 11:36:41	2021-04-17 09:58:04		NO		IN FOCUS
169846612	https://volunteer.ala.org.au/validate/task/169846612	Valid		system	Tile_059-051-000_0-000.jpg		2021-04-17 00:29:55	2021-04-17 09:58:04		NO		IN FOCUS
169846613	https://volunteer.ala.org.au/validate/task/169846613	Valid		system	Tile_059-052-000_0-000.jpg		2021-04-16 11:36:53	2021-04-17 09:58:25		NO		IN FOCUS
169846613	https://volunteer.ala.org.au/validate/task/169846613	Valid		system	Tile_059-052-000_0-000.jpg		2021-04-17 00:30:05	2021-04-17 09:58:25		NO		IN FOCUS
169846613	https://volunteer.ala.org.au/validate/task/169846613	Valid		system	Tile_059-052-000_0-000.jpg		2021-04-17 09:58:25	2021-04-17 09:58:25		NO		IN FOCUS
169846613	https://volunteer.ala.org.au/validate/task/169846613	Valid		system	Tile_059-052-000_0-000.jpg			2021-04-17 09:58:25		NO		IN FOCUS
169846616	https://volunteer.ala.org.au/validate/task/169846616	Valid		system	Tile_059-055-000_0-000.jpg		2021-04-17 09:59:33	2021-04-17 09:59:33		NO		IN FOCUS
169846616	https://volunteer.ala.org.au/validate/task/169846616	Valid		system	Tile_059-055-000_0-000.jpg		2021-04-17 00:30:34	2021-04-17 09:59:33		NO		IN FOCUS
169846616	https://volunteer.ala.org.au/validate/task/169846616	Valid		system	Tile_059-055-000_0-000.jpg			2021-04-17 09:59:33		NO		IN FOCUS
169846616	https://volunteer.ala.org.au/validate/task/169846616	Valid		system	Tile_059-055-000_0-000.jpg		2021-04-16 11:37:32	2021-04-17 09:59:33		NO		IN FOCUS
169846619	https://volunteer.ala.org.au/validate/task/169846619	Valid		system	Tile_059-058-000_0-000.jpg		2021-04-16 11:38:16	2021-04-17 10:00:54		NO		IN FOCUS
169846619	https://volunteer.ala.org.au/validate/task/169846619	Valid		system	Tile_059-058-000_0-000.jpg		2021-04-17 00:30:54	2021-04-17 10:00:54		NO		IN FOCUS
169846619	https://volunteer.ala.org.au/validate/task/169846619	Valid		system	Tile_059-058-000_0-000.jpg		2021-04-17 10:00:54	2021-04-17 10:00:54		NO		IN FOCUS
169846619	https://volunteer.ala.org.au/validate/task/169846619	Valid		system	Tile_059-058-000_0-000.jpg			2021-04-17 10:00:54		NO		IN FOCUS
169846623	https://volunteer.ala.org.au/validate/task/169846623	Valid		system	Tile_060-002-000_0-000.jpg		2021-04-16 11:39:05	2021-04-17 10:02:23		NO		IN FOCUS
169846623	https://volunteer.ala.org.au/validate/task/169846623	Valid		system	Tile_060-002-000_0-000.jpg		2021-04-17 00:32:14	2021-04-17 10:02:23		NO		IN FOCUS
169846623	https://volunteer.ala.org.au/validate/task/169846623	Valid		system	Tile_060-002-000_0-000.jpg		2021-04-17 10:02:23	2021-04-17 10:02:23		NO		IN FOCUS
169846623	https://volunteer.ala.org.au/validate/task/169846623	Valid		system	Tile_060-002-000_0-000.jpg			2021-04-17 10:02:23		NO		IN FOCUS
169846626	https://volunteer.ala.org.au/validate/task/169846626	Valid		system	Tile_060-005-000_0-000.jpg			2021-04-17 10:05:14		NO		IN FOCUS
169846626	https://volunteer.ala.org.au/validate/task/169846626	Valid		system	Tile_060-005-000_0-000.jpg		2021-04-17 10:05:14	2021-04-17 10:05:14		NO		IN FOCUS
169846626	https://volunteer.ala.org.au/validate/task/169846626	Valid		system	Tile_060-005-000_0-000.jpg		2021-04-16 11:39:43	2021-04-17 10:05:14		NO		IN FOCUS
169846626	https://volunteer.ala.org.au/validate/task/169846626	Valid		system	Tile_060-005-000_0-000.jpg		2021-04-17 00:34:08	2021-04-17 10:05:14		NO		IN FOCUS
169846627	https://volunteer.ala.org.au/validate/task/169846627	Valid		system	Tile_060-006-000_0-000.jpg		2021-04-17 00:34:18	2021-04-17 10:05:36		NO		IN FOCUS
169846627	https://volunteer.ala.org.au/validate/task/169846627	Valid		system	Tile_060-006-000_0-000.jpg		2021-04-16 11:39:56	2021-04-17 10:05:36		NO		IN FOCUS
169846627	https://volunteer.ala.org.au/validate/task/169846627	Valid		system	Tile_060-006-000_0-000.jpg		2021-04-17 10:05:36	2021-04-17 10:05:36		NO		IN FOCUS
169846627	https://volunteer.ala.org.au/validate/task/169846627	Valid		system	Tile_060-006-000_0-000.jpg			2021-04-17 10:05:36		NO		IN FOCUS
169846628	https://volunteer.ala.org.au/validate/task/169846628	Valid		system	Tile_060-007-000_0-000.jpg			2021-04-17 10:05:57		NO		IN FOCUS
169846628	https://volunteer.ala.org.au/validate/task/169846628	Valid		system	Tile_060-007-000_0-000.jpg		2021-04-17 10:05:57	2021-04-17 10:05:57		NO		IN FOCUS
169846628	https://volunteer.ala.org.au/validate/task/169846628	Valid		system	Tile_060-007-000_0-000.jpg		2021-04-16 11:40:08	2021-04-17 10:05:57		NO		IN FOCUS
169846628	https://volunteer.ala.org.au/validate/task/169846628	Valid		system	Tile_060-007-000_0-000.jpg		2021-04-17 00:34:28	2021-04-17 10:05:57		NO		IN FOCUS
169846632	https://volunteer.ala.org.au/validate/task/169846632	Valid		system	Tile_060-011-000_0-000.jpg		2021-04-17 10:07:42	2021-04-17 10:07:42		NO		IN FOCUS
169846632	https://volunteer.ala.org.au/validate/task/169846632	Valid		system	Tile_060-011-000_0-000.jpg			2021-04-17 10:07:42		NO		IN FOCUS
169846632	https://volunteer.ala.org.au/validate/task/169846632	Valid		system	Tile_060-011-000_0-000.jpg		2021-04-17 00:35:07	2021-04-17 10:07:42		NO		IN FOCUS
169846632	https://volunteer.ala.org.au/validate/task/169846632	Valid		system	Tile_060-011-000_0-000.jpg		2021-04-16 11:40:59	2021-04-17 10:07:42		NO		IN FOCUS
169846633	https://volunteer.ala.org.au/validate/task/169846633	Valid		system	Tile_060-012-000_0-000.jpg		2021-04-17 10:08:04	2021-04-17 10:08:05		NO		IN FOCUS
169846633	https://volunteer.ala.org.au/validate/task/169846633	Valid		system	Tile_060-012-000_0-000.jpg		2021-04-17 00:35:16	2021-04-17 10:08:05		NO		IN FOCUS
169846633	https://volunteer.ala.org.au/validate/task/169846633	Valid		system	Tile_060-012-000_0-000.jpg			2021-04-17 10:08:05		NO		IN FOCUS
169846633	https://volunteer.ala.org.au/validate/task/169846633	Valid		system	Tile_060-012-000_0-000.jpg		2021-04-16 11:41:12	2021-04-17 10:08:05		NO		IN FOCUS
169846634	https://volunteer.ala.org.au/validate/task/169846634	Valid		system	Tile_060-013-000_0-000.jpg		2021-04-16 11:41:24	2021-04-17 10:08:25		NO		IN FOCUS
169846634	https://volunteer.ala.org.au/validate/task/169846634	Valid		system	Tile_060-013-000_0-000.jpg		2021-04-17 00:35:28	2021-04-17 10:08:25		NO		IN FOCUS
169846634	https://volunteer.ala.org.au/validate/task/169846634	Valid		system	Tile_060-013-000_0-000.jpg		2021-04-17 10:08:25	2021-04-17 10:08:25		NO		IN FOCUS
169846634	https://volunteer.ala.org.au/validate/task/169846634	Valid		system	Tile_060-013-000_0-000.jpg			2021-04-17 10:08:25		NO		IN FOCUS
169846592	https://volunteer.ala.org.au/validate/task/169846592	Valid		system	Tile_059-031-000_0-000.jpg		2021-04-16 11:32:21	2021-04-17 10:56:16		NO		IN FOCUS
169846592	https://volunteer.ala.org.au/validate/task/169846592	Valid		system	Tile_059-031-000_0-000.jpg		2021-04-17 00:25:16	2021-04-17 10:56:16		NO
169846592	https://volunteer.ala.org.au/validate/task/169846592	Valid		system	Tile_059-031-000_0-000.jpg		2021-04-17 10:56:16	2021-04-17 10:56:16		NO		IN FOCUS
169846592	https://volunteer.ala.org.au/validate/task/169846592	Valid		system	Tile_059-031-000_0-000.jpg			2021-04-17 10:56:16		NO		IN FOCUS
169846592	https://volunteer.ala.org.au/validate/task/169846592	Valid		system	Tile_059-031-000_0-000.jpg		2021-04-17 09:34:28	2021-04-17 10:56:16		NO		IN FOCUS
169846599	https://volunteer.ala.org.au/validate/task/169846599	Valid		system	Tile_059-038-000_0-000.jpg		2021-04-17 00:26:27	2021-04-17 11:26:43		NO		IN FOCUS
169846599	https://volunteer.ala.org.au/validate/task/169846599	Valid		system	Tile_059-038-000_0-000.jpg			2021-04-17 11:26:43		NO		IN FOCUS
169846599	https://volunteer.ala.org.au/validate/task/169846599	Valid		system	Tile_059-038-000_0-000.jpg		2021-04-17 11:26:42	2021-04-17 11:26:43		NO		IN FOCUS
[truncated: 483 more rows]
