# Supplementary material for: Inferring the age and environmental characteristics of fossil sites using citizen science
Source: PLoS One. 2023 Apr 17;18(4):e0284388. doi: 10.1371/journal.pone.0284388 (PMC10109468; doi:10.1371/journal.pone.0284388)
Supplement: S1 Data — (ZIP) [file pone.0284388.s004.zip › S1_Data Expedition data-all-raw/Exp11-Raw Project-169802682-DwC.xlsx]

## Sheet: All transcribed
taskID	taskURL	validationStatus		validatorID	externalIdentifier		dateTranscribed	dateValidated	individualCount	occurrenceID	occurrenceRemarks	occurrenceStatus		vernacularName
169838734	https://volunteer.ala.org.au/validate/task/169838734	Valid		system	Tile_034-022-000_0-000.jpg		2021-04-12 10:02:09	2021-04-12 12:12:48		NO		IN FOCUS
169838734	https://volunteer.ala.org.au/validate/task/169838734	Valid		system	Tile_034-022-000_0-000.jpg		2021-04-12 10:01:53	2021-04-12 12:12:48		NO		IN FOCUS		Unknown
169838734	https://volunteer.ala.org.au/validate/task/169838734	Valid		system	Tile_034-022-000_0-000.jpg		2021-04-12 11:32:01	2021-04-12 12:12:48		NO		IN FOCUS
169838734	https://volunteer.ala.org.au/validate/task/169838734	Valid		system	Tile_034-022-000_0-000.jpg		2021-04-12 12:12:48	2021-04-12 12:12:48		NO		IN FOCUS
169838734	https://volunteer.ala.org.au/validate/task/169838734	Valid		system	Tile_034-022-000_0-000.jpg			2021-04-12 12:12:48		NO		IN FOCUS
169838735	https://volunteer.ala.org.au/validate/task/169838735	Valid		system	Tile_034-023-000_0-000.jpg		2021-04-12 12:12:56	2021-04-12 12:12:56		NO		IN FOCUS
169838735	https://volunteer.ala.org.au/validate/task/169838735	Valid		system	Tile_034-023-000_0-000.jpg			2021-04-12 12:12:56		NO		IN FOCUS
169838735	https://volunteer.ala.org.au/validate/task/169838735	Valid		system	Tile_034-023-000_0-000.jpg		2021-04-12 11:32:09	2021-04-12 12:12:56		NO		IN FOCUS
169838735	https://volunteer.ala.org.au/validate/task/169838735	Valid		system	Tile_034-023-000_0-000.jpg		2021-04-12 10:02:10	2021-04-12 12:12:56		NO		IN FOCUS		Unknown
169838735	https://volunteer.ala.org.au/validate/task/169838735	Valid		system	Tile_034-023-000_0-000.jpg		2021-04-12 10:02:22	2021-04-12 12:12:56		NO		IN FOCUS
169838737	https://volunteer.ala.org.au/validate/task/169838737	Valid		system	Tile_034-025-000_0-000.jpg		2021-04-12 10:02:46	2021-04-12 12:13:08		NO		IN FOCUS
169838737	https://volunteer.ala.org.au/validate/task/169838737	Valid		system	Tile_034-025-000_0-000.jpg		2021-04-12 10:02:47	2021-04-12 12:13:08		NO		IN FOCUS		Unknown
169838737	https://volunteer.ala.org.au/validate/task/169838737	Valid		system	Tile_034-025-000_0-000.jpg			2021-04-12 12:13:08		NO		IN FOCUS
169838737	https://volunteer.ala.org.au/validate/task/169838737	Valid		system	Tile_034-025-000_0-000.jpg		2021-04-12 11:32:25	2021-04-12 12:13:08		NO		IN FOCUS
169838737	https://volunteer.ala.org.au/validate/task/169838737	Valid		system	Tile_034-025-000_0-000.jpg		2021-04-12 12:13:08	2021-04-12 12:13:08		NO		IN FOCUS
169838738	https://volunteer.ala.org.au/validate/task/169838738	Valid		system	Tile_034-026-000_0-000.jpg			2021-04-12 12:13:20		NO		IN FOCUS
169838738	https://volunteer.ala.org.au/validate/task/169838738	Valid		system	Tile_034-026-000_0-000.jpg		2021-04-12 12:13:20	2021-04-12 12:13:20		NO		IN FOCUS
169838738	https://volunteer.ala.org.au/validate/task/169838738	Valid		system	Tile_034-026-000_0-000.jpg		2021-04-12 10:02:57	2021-04-12 12:13:20		NO		IN FOCUS
169838738	https://volunteer.ala.org.au/validate/task/169838738	Valid		system	Tile_034-026-000_0-000.jpg		2021-04-12 11:32:33	2021-04-12 12:13:20		NO		IN FOCUS
169838739	https://volunteer.ala.org.au/validate/task/169838739	Valid		system	Tile_034-027-000_0-000.jpg		2021-04-12 12:13:40	2021-04-12 12:13:41		NO		IN FOCUS
169838739	https://volunteer.ala.org.au/validate/task/169838739	Valid		system	Tile_034-027-000_0-000.jpg			2021-04-12 12:13:41		NO		IN FOCUS
169838739	https://volunteer.ala.org.au/validate/task/169838739	Valid		system	Tile_034-027-000_0-000.jpg		2021-04-12 10:03:09	2021-04-12 12:13:41		NO		IN FOCUS
169838739	https://volunteer.ala.org.au/validate/task/169838739	Valid		system	Tile_034-027-000_0-000.jpg		2021-04-12 12:13:51	2021-04-12 12:13:41	1	YES	MIDDLE	IN FOCUS		Unknown
169838739	https://volunteer.ala.org.au/validate/task/169838739	Valid		system	Tile_034-027-000_0-000.jpg		2021-04-12 11:32:41	2021-04-12 12:13:41		NO		IN FOCUS
169838740	https://volunteer.ala.org.au/validate/task/169838740	Valid		system	Tile_034-028-000_0-000.jpg		2021-04-12 10:03:22	2021-04-12 12:14:02		NO		IN FOCUS
169838740	https://volunteer.ala.org.au/validate/task/169838740	Valid		system	Tile_034-028-000_0-000.jpg		2021-04-12 11:32:49	2021-04-12 12:14:02		NO		IN FOCUS
169838740	https://volunteer.ala.org.au/validate/task/169838740	Valid		system	Tile_034-028-000_0-000.jpg		2021-04-12 12:14:10	2021-04-12 12:14:02		NO		IN FOCUS
169838740	https://volunteer.ala.org.au/validate/task/169838740	Valid		system	Tile_034-028-000_0-000.jpg			2021-04-12 12:14:02		NO		IN FOCUS
169838740	https://volunteer.ala.org.au/validate/task/169838740	Valid		system	Tile_034-028-000_0-000.jpg		2021-04-12 12:14:02	2021-04-12 12:14:02		NO		IN FOCUS
169838741	https://volunteer.ala.org.au/validate/task/169838741	Valid		system	Tile_034-029-000_0-000.jpg		2021-04-12 11:32:57	2021-04-12 12:14:11		NO		IN FOCUS
169838741	https://volunteer.ala.org.au/validate/task/169838741	Valid		system	Tile_034-029-000_0-000.jpg		2021-04-12 10:03:34	2021-04-12 12:14:11		NO		IN FOCUS
169838741	https://volunteer.ala.org.au/validate/task/169838741	Valid		system	Tile_034-029-000_0-000.jpg		2021-04-12 12:14:11	2021-04-12 12:14:11		NO		IN FOCUS
169838741	https://volunteer.ala.org.au/validate/task/169838741	Valid		system	Tile_034-029-000_0-000.jpg			2021-04-12 12:14:11		NO		IN FOCUS
169838742	https://volunteer.ala.org.au/validate/task/169838742	Valid		system	Tile_034-030-000_0-000.jpg			2021-04-12 12:14:27		NO		IN FOCUS
169838742	https://volunteer.ala.org.au/validate/task/169838742	Valid		system	Tile_034-030-000_0-000.jpg		2021-04-12 11:33:06	2021-04-12 12:14:27		NO		IN FOCUS
169838742	https://volunteer.ala.org.au/validate/task/169838742	Valid		system	Tile_034-030-000_0-000.jpg		2021-04-12 12:14:27	2021-04-12 12:14:27		NO		IN FOCUS
169838742	https://volunteer.ala.org.au/validate/task/169838742	Valid		system	Tile_034-030-000_0-000.jpg		2021-04-12 10:03:48	2021-04-12 12:14:27		NO		IN FOCUS
169838743	https://volunteer.ala.org.au/validate/task/169838743	Valid		system	Tile_034-031-000_0-000.jpg		2021-04-12 10:03:59	2021-04-12 12:14:40		NO		IN FOCUS
169838743	https://volunteer.ala.org.au/validate/task/169838743	Valid		system	Tile_034-031-000_0-000.jpg		2021-04-12 11:33:15	2021-04-12 12:14:40		NO		IN FOCUS
169838743	https://volunteer.ala.org.au/validate/task/169838743	Valid		system	Tile_034-031-000_0-000.jpg		2021-04-12 12:14:40	2021-04-12 12:14:40		NO		IN FOCUS
169838743	https://volunteer.ala.org.au/validate/task/169838743	Valid		system	Tile_034-031-000_0-000.jpg			2021-04-12 12:14:40		NO		IN FOCUS
169838744	https://volunteer.ala.org.au/validate/task/169838744	Valid		system	Tile_034-032-000_0-000.jpg			2021-04-12 12:14:56		NO		IN FOCUS
169838744	https://volunteer.ala.org.au/validate/task/169838744	Valid		system	Tile_034-032-000_0-000.jpg		2021-04-12 12:14:56	2021-04-12 12:14:56		NO		IN FOCUS
169838744	https://volunteer.ala.org.au/validate/task/169838744	Valid		system	Tile_034-032-000_0-000.jpg		2021-04-12 11:33:25	2021-04-12 12:14:56		NO		IN FOCUS
169838744	https://volunteer.ala.org.au/validate/task/169838744	Valid		system	Tile_034-032-000_0-000.jpg		2021-04-12 10:04:11	2021-04-12 12:14:56		NO		IN FOCUS
169838745	https://volunteer.ala.org.au/validate/task/169838745	Valid		system	Tile_034-033-000_0-000.jpg		2021-04-12 12:15:07	2021-04-12 12:15:08		NO		IN FOCUS
169838745	https://volunteer.ala.org.au/validate/task/169838745	Valid		system	Tile_034-033-000_0-000.jpg		2021-04-12 10:04:24	2021-04-12 12:15:08		NO		IN FOCUS
169838745	https://volunteer.ala.org.au/validate/task/169838745	Valid		system	Tile_034-033-000_0-000.jpg			2021-04-12 12:15:08		NO		IN FOCUS
169838745	https://volunteer.ala.org.au/validate/task/169838745	Valid		system	Tile_034-033-000_0-000.jpg		2021-04-12 11:33:33	2021-04-12 12:15:08		NO		IN FOCUS
169838746	https://volunteer.ala.org.au/validate/task/169838746	Valid		system	Tile_034-034-000_0-000.jpg		2021-04-12 11:33:42	2021-04-12 12:15:18		NO		IN FOCUS
169838746	https://volunteer.ala.org.au/validate/task/169838746	Valid		system	Tile_034-034-000_0-000.jpg		2021-04-12 10:04:35	2021-04-12 12:15:18		NO		IN FOCUS
169838746	https://volunteer.ala.org.au/validate/task/169838746	Valid		system	Tile_034-034-000_0-000.jpg			2021-04-12 12:15:18		NO		IN FOCUS
169838746	https://volunteer.ala.org.au/validate/task/169838746	Valid		system	Tile_034-034-000_0-000.jpg		2021-04-12 12:15:18	2021-04-12 12:15:18		NO		IN FOCUS
169838748	https://volunteer.ala.org.au/validate/task/169838748	Valid		system	Tile_034-036-000_0-000.jpg		2021-04-12 12:18:04	2021-04-12 12:18:04		NO		IN FOCUS
169838748	https://volunteer.ala.org.au/validate/task/169838748	Valid		system	Tile_034-036-000_0-000.jpg			2021-04-12 12:18:04		NO		IN FOCUS
169838748	https://volunteer.ala.org.au/validate/task/169838748	Valid		system	Tile_034-036-000_0-000.jpg		2021-04-12 10:04:59	2021-04-12 12:18:04		NO		IN FOCUS
169838748	https://volunteer.ala.org.au/validate/task/169838748	Valid		system	Tile_034-036-000_0-000.jpg		2021-04-12 11:33:57	2021-04-12 12:18:04		NO		IN FOCUS
169838749	https://volunteer.ala.org.au/validate/task/169838749	Valid		system	Tile_034-037-000_0-000.jpg		2021-04-12 10:05:11	2021-04-12 12:18:15		NO		IN FOCUS
169838749	https://volunteer.ala.org.au/validate/task/169838749	Valid		system	Tile_034-037-000_0-000.jpg		2021-04-12 11:34:05	2021-04-12 12:18:15		NO		IN FOCUS
169838749	https://volunteer.ala.org.au/validate/task/169838749	Valid		system	Tile_034-037-000_0-000.jpg		2021-04-12 12:18:15	2021-04-12 12:18:15		NO		IN FOCUS
169838749	https://volunteer.ala.org.au/validate/task/169838749	Valid		system	Tile_034-037-000_0-000.jpg			2021-04-12 12:18:15		NO		IN FOCUS
169838750	https://volunteer.ala.org.au/validate/task/169838750	Valid		system	Tile_034-038-000_0-000.jpg		2021-04-12 11:34:17	2021-04-12 12:18:27		NO		IN FOCUS
169838750	https://volunteer.ala.org.au/validate/task/169838750	Valid		system	Tile_034-038-000_0-000.jpg		2021-04-12 12:18:32	2021-04-12 12:18:27				IN FOCUS
169838750	https://volunteer.ala.org.au/validate/task/169838750	Valid		system	Tile_034-038-000_0-000.jpg		2021-04-12 10:05:22	2021-04-12 12:18:27		NO		IN FOCUS
169838750	https://volunteer.ala.org.au/validate/task/169838750	Valid		system	Tile_034-038-000_0-000.jpg			2021-04-12 12:18:27		NO		IN FOCUS
169838750	https://volunteer.ala.org.au/validate/task/169838750	Valid		system	Tile_034-038-000_0-000.jpg		2021-04-12 12:18:27	2021-04-12 12:18:27		NO		IN FOCUS
169838753	https://volunteer.ala.org.au/validate/task/169838753	Valid		system	Tile_034-041-000_0-000.jpg			2021-04-12 12:20:43		NO		IN FOCUS
169838753	https://volunteer.ala.org.au/validate/task/169838753	Valid		system	Tile_034-041-000_0-000.jpg		2021-04-12 11:36:31	2021-04-12 12:20:43		NO		IN FOCUS
169838753	https://volunteer.ala.org.au/validate/task/169838753	Valid		system	Tile_034-041-000_0-000.jpg		2021-04-12 12:20:43	2021-04-12 12:20:43		NO		IN FOCUS
169838753	https://volunteer.ala.org.au/validate/task/169838753	Valid		system	Tile_034-041-000_0-000.jpg		2021-04-12 10:07:46	2021-04-12 12:20:43		NO		IN FOCUS
169838754	https://volunteer.ala.org.au/validate/task/169838754	Valid		system	Tile_034-042-000_0-000.jpg		2021-04-12 12:20:55	2021-04-12 12:20:55		NO		IN FOCUS
169838754	https://volunteer.ala.org.au/validate/task/169838754	Valid		system	Tile_034-042-000_0-000.jpg		2021-04-12 10:07:57	2021-04-12 12:20:55		NO		IN FOCUS
169838754	https://volunteer.ala.org.au/validate/task/169838754	Valid		system	Tile_034-042-000_0-000.jpg		2021-04-12 11:36:40	2021-04-12 12:20:55		NO		IN FOCUS
169838754	https://volunteer.ala.org.au/validate/task/169838754	Valid		system	Tile_034-042-000_0-000.jpg			2021-04-12 12:20:55		NO		IN FOCUS
169838755	https://volunteer.ala.org.au/validate/task/169838755	Valid		system	Tile_034-043-000_0-000.jpg		2021-04-12 12:21:07	2021-04-12 12:21:07		NO		IN FOCUS
169838755	https://volunteer.ala.org.au/validate/task/169838755	Valid		system	Tile_034-043-000_0-000.jpg			2021-04-12 12:21:07		NO		IN FOCUS
169838755	https://volunteer.ala.org.au/validate/task/169838755	Valid		system	Tile_034-043-000_0-000.jpg		2021-04-12 11:36:49	2021-04-12 12:21:07		NO		IN FOCUS
169838755	https://volunteer.ala.org.au/validate/task/169838755	Valid		system	Tile_034-043-000_0-000.jpg		2021-04-12 10:08:09	2021-04-12 12:21:07		NO		IN FOCUS
169838756	https://volunteer.ala.org.au/validate/task/169838756	Valid		system	Tile_034-044-000_0-000.jpg		2021-04-12 11:36:58	2021-04-12 12:21:20		NO		IN FOCUS
169838756	https://volunteer.ala.org.au/validate/task/169838756	Valid		system	Tile_034-044-000_0-000.jpg			2021-04-12 12:21:20		NO		IN FOCUS
169838756	https://volunteer.ala.org.au/validate/task/169838756	Valid		system	Tile_034-044-000_0-000.jpg		2021-04-12 12:21:19	2021-04-12 12:21:20		NO		IN FOCUS
169838756	https://volunteer.ala.org.au/validate/task/169838756	Valid		system	Tile_034-044-000_0-000.jpg		2021-04-12 10:08:22	2021-04-12 12:21:20		NO		IN FOCUS
169838758	https://volunteer.ala.org.au/validate/task/169838758	Valid		system	Tile_034-046-000_0-000.jpg		2021-04-12 10:08:45	2021-04-12 12:21:44		NO		IN FOCUS
169838758	https://volunteer.ala.org.au/validate/task/169838758	Valid		system	Tile_034-046-000_0-000.jpg		2021-04-12 11:37:14	2021-04-12 12:21:44		NO		IN FOCUS
169838758	https://volunteer.ala.org.au/validate/task/169838758	Valid		system	Tile_034-046-000_0-000.jpg			2021-04-12 12:21:44		NO		IN FOCUS
169838758	https://volunteer.ala.org.au/validate/task/169838758	Valid		system	Tile_034-046-000_0-000.jpg		2021-04-12 12:21:43	2021-04-12 12:21:44		NO		IN FOCUS
169838759	https://volunteer.ala.org.au/validate/task/169838759	Valid		system	Tile_034-047-000_0-000.jpg			2021-04-12 12:21:55		NO		IN FOCUS
169838759	https://volunteer.ala.org.au/validate/task/169838759	Valid		system	Tile_034-047-000_0-000.jpg		2021-04-12 12:21:55	2021-04-12 12:21:55		NO		IN FOCUS
169838759	https://volunteer.ala.org.au/validate/task/169838759	Valid		system	Tile_034-047-000_0-000.jpg		2021-04-12 11:37:23	2021-04-12 12:21:55		NO		IN FOCUS
169838759	https://volunteer.ala.org.au/validate/task/169838759	Valid		system	Tile_034-047-000_0-000.jpg		2021-04-12 10:08:57	2021-04-12 12:21:55		NO		IN FOCUS
169838760	https://volunteer.ala.org.au/validate/task/169838760	Valid		system	Tile_034-048-000_0-000.jpg			2021-04-12 12:22:07		NO		IN FOCUS
169838760	https://volunteer.ala.org.au/validate/task/169838760	Valid		system	Tile_034-048-000_0-000.jpg		2021-04-12 12:22:06	2021-04-12 12:22:07		NO		IN FOCUS
169838760	https://volunteer.ala.org.au/validate/task/169838760	Valid		system	Tile_034-048-000_0-000.jpg		2021-04-12 10:09:09	2021-04-12 12:22:07		NO		IN FOCUS
169838760	https://volunteer.ala.org.au/validate/task/169838760	Valid		system	Tile_034-048-000_0-000.jpg		2021-04-12 11:37:33	2021-04-12 12:22:07		NO		IN FOCUS
169838761	https://volunteer.ala.org.au/validate/task/169838761	Valid		system	Tile_034-049-000_0-000.jpg		2021-04-12 12:22:22	2021-04-12 12:22:22		NO		IN FOCUS
169838761	https://volunteer.ala.org.au/validate/task/169838761	Valid		system	Tile_034-049-000_0-000.jpg		2021-04-12 10:09:22	2021-04-12 12:22:22		NO		IN FOCUS
169838761	https://volunteer.ala.org.au/validate/task/169838761	Valid		system	Tile_034-049-000_0-000.jpg			2021-04-12 12:22:22		NO		IN FOCUS
169838761	https://volunteer.ala.org.au/validate/task/169838761	Valid		system	Tile_034-049-000_0-000.jpg		2021-04-12 11:37:42	2021-04-12 12:22:22		NO		IN FOCUS
169838762	https://volunteer.ala.org.au/validate/task/169838762	Valid		system	Tile_034-050-000_0-000.jpg			2021-04-12 12:22:51		NO		IN FOCUS
169838762	https://volunteer.ala.org.au/validate/task/169838762	Valid		system	Tile_034-050-000_0-000.jpg		2021-04-12 11:37:50	2021-04-12 12:22:51		NO		IN FOCUS
169838762	https://volunteer.ala.org.au/validate/task/169838762	Valid		system	Tile_034-050-000_0-000.jpg		2021-04-12 12:22:50	2021-04-12 12:22:51		NO		IN FOCUS
169838762	https://volunteer.ala.org.au/validate/task/169838762	Valid		system	Tile_034-050-000_0-000.jpg		2021-04-12 10:09:34	2021-04-12 12:22:51		NO		IN FOCUS
169838763	https://volunteer.ala.org.au/validate/task/169838763	Valid		system	Tile_034-051-000_0-000.jpg		2021-04-12 10:10:20	2021-04-12 12:23:02		NO		IN FOCUS
169838763	https://volunteer.ala.org.au/validate/task/169838763	Valid		system	Tile_034-051-000_0-000.jpg		2021-04-12 11:38:00	2021-04-12 12:23:02		NO		IN FOCUS
169838763	https://volunteer.ala.org.au/validate/task/169838763	Valid		system	Tile_034-051-000_0-000.jpg			2021-04-12 12:23:02		NO		IN FOCUS
169838763	https://volunteer.ala.org.au/validate/task/169838763	Valid		system	Tile_034-051-000_0-000.jpg		2021-04-12 12:23:02	2021-04-12 12:23:02		NO		IN FOCUS
169838764	https://volunteer.ala.org.au/validate/task/169838764	Valid		system	Tile_034-052-000_0-000.jpg			2021-04-12 12:23:20		NO		IN FOCUS
169838764	https://volunteer.ala.org.au/validate/task/169838764	Valid		system	Tile_034-052-000_0-000.jpg		2021-04-12 12:23:19	2021-04-12 12:23:20		NO		IN FOCUS
169838764	https://volunteer.ala.org.au/validate/task/169838764	Valid		system	Tile_034-052-000_0-000.jpg		2021-04-12 11:38:11	2021-04-12 12:23:20		NO		IN FOCUS
169838764	https://volunteer.ala.org.au/validate/task/169838764	Valid		system	Tile_034-052-000_0-000.jpg		2021-04-12 10:10:40	2021-04-12 12:23:20		NO		IN FOCUS
169838765	https://volunteer.ala.org.au/validate/task/169838765	Valid		system	Tile_034-053-000_0-000.jpg		2021-04-12 12:23:54	2021-04-12 12:23:54		NO		IN FOCUS
169838765	https://volunteer.ala.org.au/validate/task/169838765	Valid		system	Tile_034-053-000_0-000.jpg		2021-04-12 10:10:53	2021-04-12 12:23:54		NO		IN FOCUS
169838765	https://volunteer.ala.org.au/validate/task/169838765	Valid		system	Tile_034-053-000_0-000.jpg			2021-04-12 12:23:54		NO		IN FOCUS
169838765	https://volunteer.ala.org.au/validate/task/169838765	Valid		system	Tile_034-053-000_0-000.jpg		2021-04-12 11:38:20	2021-04-12 12:23:54		NO		IN FOCUS
169838766	https://volunteer.ala.org.au/validate/task/169838766	Valid		system	Tile_034-054-000_0-000.jpg		2021-04-12 12:24:08	2021-04-12 12:24:08		NO		IN FOCUS
169838766	https://volunteer.ala.org.au/validate/task/169838766	Valid		system	Tile_034-054-000_0-000.jpg		2021-04-12 11:38:28	2021-04-12 12:24:08		NO		IN FOCUS
169838766	https://volunteer.ala.org.au/validate/task/169838766	Valid		system	Tile_034-054-000_0-000.jpg			2021-04-12 12:24:08		NO		IN FOCUS
169838766	https://volunteer.ala.org.au/validate/task/169838766	Valid		system	Tile_034-054-000_0-000.jpg		2021-04-12 10:11:05	2021-04-12 12:24:08		NO		IN FOCUS
169838768	https://volunteer.ala.org.au/validate/task/169838768	Valid		system	Tile_034-056-000_0-000.jpg		2021-04-12 10:12:49	2021-04-12 12:25:34	1	YES	EDGE	IN FOCUS		Unknown
169838768	https://volunteer.ala.org.au/validate/task/169838768	Valid		system	Tile_034-056-000_0-000.jpg		2021-04-12 12:25:34	2021-04-12 12:25:34	1	YES	EDGE	IN FOCUS		Unknown
169838768	https://volunteer.ala.org.au/validate/task/169838768	Valid		system	Tile_034-056-000_0-000.jpg			2021-04-12 12:25:34	1	YES	EDGE	IN FOCUS		Unknown
169838768	https://volunteer.ala.org.au/validate/task/169838768	Valid		system	Tile_034-056-000_0-000.jpg		2021-04-12 11:39:51	2021-04-12 12:25:34	1	YES	EDGE	IN FOCUS		Unknown
169838769	https://volunteer.ala.org.au/validate/task/169838769	Valid		system	Tile_034-057-000_0-000.jpg		2021-04-12 10:13:04	2021-04-12 12:25:50		NO		IN FOCUS
169838769	https://volunteer.ala.org.au/validate/task/169838769	Valid		system	Tile_034-057-000_0-000.jpg		2021-04-12 12:25:49	2021-04-12 12:25:50		NO		IN FOCUS
169838769	https://volunteer.ala.org.au/validate/task/169838769	Valid		system	Tile_034-057-000_0-000.jpg		2021-04-12 11:40:01	2021-04-12 12:25:50		NO		IN FOCUS
169838769	https://volunteer.ala.org.au/validate/task/169838769	Valid		system	Tile_034-057-000_0-000.jpg			2021-04-12 12:25:50		NO		IN FOCUS
169838770	https://volunteer.ala.org.au/validate/task/169838770	Valid		system	Tile_034-058-000_0-000.jpg		2021-04-12 12:26:02	2021-04-12 12:26:03		NO		IN FOCUS
169838770	https://volunteer.ala.org.au/validate/task/169838770	Valid		system	Tile_034-058-000_0-000.jpg		2021-04-12 10:13:15	2021-04-12 12:26:03		NO		IN FOCUS
169838770	https://volunteer.ala.org.au/validate/task/169838770	Valid		system	Tile_034-058-000_0-000.jpg			2021-04-12 12:26:03		NO		IN FOCUS
169838770	https://volunteer.ala.org.au/validate/task/169838770	Valid		system	Tile_034-058-000_0-000.jpg		2021-04-12 11:40:10	2021-04-12 12:26:03		NO		IN FOCUS
169838771	https://volunteer.ala.org.au/validate/task/169838771	Valid		system	Tile_034-059-000_0-000.jpg		2021-04-12 10:13:26	2021-04-12 12:26:15		NO		IN FOCUS
169838771	https://volunteer.ala.org.au/validate/task/169838771	Valid		system	Tile_034-059-000_0-000.jpg		2021-04-12 11:40:19	2021-04-12 12:26:15		NO		IN FOCUS
169838771	https://volunteer.ala.org.au/validate/task/169838771	Valid		system	Tile_034-059-000_0-000.jpg		2021-04-12 12:26:15	2021-04-12 12:26:15		NO		IN FOCUS
169838771	https://volunteer.ala.org.au/validate/task/169838771	Valid		system	Tile_034-059-000_0-000.jpg			2021-04-12 12:26:15		NO		IN FOCUS
169838772	https://volunteer.ala.org.au/validate/task/169838772	Valid		system	Tile_034-060-000_0-000.jpg			2021-04-12 12:26:42		NO		IN FOCUS
169838772	https://volunteer.ala.org.au/validate/task/169838772	Valid		system	Tile_034-060-000_0-000.jpg		2021-04-12 10:13:37	2021-04-12 12:26:42		NO		IN FOCUS
169838772	https://volunteer.ala.org.au/validate/task/169838772	Valid		system	Tile_034-060-000_0-000.jpg		2021-04-12 12:26:40	2021-04-12 12:26:42		NO		IN FOCUS
169838772	https://volunteer.ala.org.au/validate/task/169838772	Valid		system	Tile_034-060-000_0-000.jpg		2021-04-12 11:40:27	2021-04-12 12:26:42		NO		IN FOCUS
169838773	https://volunteer.ala.org.au/validate/task/169838773	Valid		system	Tile_035-001-000_0-000.jpg		2021-04-12 10:13:49	2021-04-12 12:26:54		NO		IN FOCUS
169838773	https://volunteer.ala.org.au/validate/task/169838773	Valid		system	Tile_035-001-000_0-000.jpg		2021-04-12 12:26:52	2021-04-12 12:26:54		NO		IN FOCUS
169838773	https://volunteer.ala.org.au/validate/task/169838773	Valid		system	Tile_035-001-000_0-000.jpg		2021-04-12 11:40:36	2021-04-12 12:26:54		NO		IN FOCUS
169838773	https://volunteer.ala.org.au/validate/task/169838773	Valid		system	Tile_035-001-000_0-000.jpg			2021-04-12 12:26:54		NO		IN FOCUS
169838774	https://volunteer.ala.org.au/validate/task/169838774	Valid		system	Tile_035-002-000_0-000.jpg		2021-04-12 12:27:05	2021-04-12 12:27:06		NO		IN FOCUS
169838774	https://volunteer.ala.org.au/validate/task/169838774	Valid		system	Tile_035-002-000_0-000.jpg		2021-04-12 11:40:45	2021-04-12 12:27:06		NO		IN FOCUS
169838774	https://volunteer.ala.org.au/validate/task/169838774	Valid		system	Tile_035-002-000_0-000.jpg			2021-04-12 12:27:06		NO		IN FOCUS
169838774	https://volunteer.ala.org.au/validate/task/169838774	Valid		system	Tile_035-002-000_0-000.jpg		2021-04-12 10:14:02	2021-04-12 12:27:06		NO		IN FOCUS
169838775	https://volunteer.ala.org.au/validate/task/169838775	Valid		system	Tile_035-003-000_0-000.jpg		2021-04-12 10:14:14	2021-04-12 12:27:20		NO		IN FOCUS
169838775	https://volunteer.ala.org.au/validate/task/169838775	Valid		system	Tile_035-003-000_0-000.jpg			2021-04-12 12:27:20		NO		IN FOCUS
169838775	https://volunteer.ala.org.au/validate/task/169838775	Valid		system	Tile_035-003-000_0-000.jpg		2021-04-12 12:27:19	2021-04-12 12:27:20		NO		IN FOCUS
169838775	https://volunteer.ala.org.au/validate/task/169838775	Valid		system	Tile_035-003-000_0-000.jpg		2021-04-12 11:40:55	2021-04-12 12:27:20		NO		IN FOCUS
169838776	https://volunteer.ala.org.au/validate/task/169838776	Valid		system	Tile_035-004-000_0-000.jpg		2021-04-12 11:41:03	2021-04-12 12:27:37		NO		IN FOCUS
169838776	https://volunteer.ala.org.au/validate/task/169838776	Valid		system	Tile_035-004-000_0-000.jpg		2021-04-12 10:14:25	2021-04-12 12:27:37		NO		IN FOCUS
169838776	https://volunteer.ala.org.au/validate/task/169838776	Valid		system	Tile_035-004-000_0-000.jpg			2021-04-12 12:27:37		NO		IN FOCUS
169838776	https://volunteer.ala.org.au/validate/task/169838776	Valid		system	Tile_035-004-000_0-000.jpg		2021-04-12 12:27:37	2021-04-12 12:27:37		NO		IN FOCUS
169838777	https://volunteer.ala.org.au/validate/task/169838777	Valid		system	Tile_035-005-000_0-000.jpg		2021-04-12 12:27:50	2021-04-12 12:27:50		NO		IN FOCUS
169838777	https://volunteer.ala.org.au/validate/task/169838777	Valid		system	Tile_035-005-000_0-000.jpg			2021-04-12 12:27:50		NO		IN FOCUS
169838777	https://volunteer.ala.org.au/validate/task/169838777	Valid		system	Tile_035-005-000_0-000.jpg		2021-04-12 10:14:37	2021-04-12 12:27:50		NO		IN FOCUS
169838777	https://volunteer.ala.org.au/validate/task/169838777	Valid		system	Tile_035-005-000_0-000.jpg		2021-04-12 11:41:20	2021-04-12 12:27:50		NO		IN FOCUS
169838778	https://volunteer.ala.org.au/validate/task/169838778	Valid		system	Tile_035-006-000_0-000.jpg		2021-04-12 11:41:31	2021-04-12 12:28:03		NO		IN FOCUS
169838778	https://volunteer.ala.org.au/validate/task/169838778	Valid		system	Tile_035-006-000_0-000.jpg		2021-04-12 12:28:02	2021-04-12 12:28:03		NO		IN FOCUS
169838778	https://volunteer.ala.org.au/validate/task/169838778	Valid		system	Tile_035-006-000_0-000.jpg		2021-04-12 10:14:48	2021-04-12 12:28:03		NO		IN FOCUS
169838778	https://volunteer.ala.org.au/validate/task/169838778	Valid		system	Tile_035-006-000_0-000.jpg			2021-04-12 12:28:03		NO		IN FOCUS
169838779	https://volunteer.ala.org.au/validate/task/169838779	Valid		system	Tile_035-007-000_0-000.jpg			2021-04-12 12:28:13		NO		IN FOCUS
169838779	https://volunteer.ala.org.au/validate/task/169838779	Valid		system	Tile_035-007-000_0-000.jpg		2021-04-12 12:28:13	2021-04-12 12:28:13		NO		IN FOCUS
169838779	https://volunteer.ala.org.au/validate/task/169838779	Valid		system	Tile_035-007-000_0-000.jpg		2021-04-12 11:41:39	2021-04-12 12:28:13		NO		IN FOCUS
169838779	https://volunteer.ala.org.au/validate/task/169838779	Valid		system	Tile_035-007-000_0-000.jpg		2021-04-12 10:15:00	2021-04-12 12:28:13		NO		IN FOCUS
169838780	https://volunteer.ala.org.au/validate/task/169838780	Valid		system	Tile_035-008-000_0-000.jpg		2021-04-12 12:28:25	2021-04-12 12:28:25		NO		IN FOCUS
169838780	https://volunteer.ala.org.au/validate/task/169838780	Valid		system	Tile_035-008-000_0-000.jpg		2021-04-12 11:41:47	2021-04-12 12:28:25		NO		IN FOCUS
169838780	https://volunteer.ala.org.au/validate/task/169838780	Valid		system	Tile_035-008-000_0-000.jpg			2021-04-12 12:28:25		NO		IN FOCUS
169838780	https://volunteer.ala.org.au/validate/task/169838780	Valid		system	Tile_035-008-000_0-000.jpg		2021-04-12 10:15:11	2021-04-12 12:28:25		NO		IN FOCUS
169838781	https://volunteer.ala.org.au/validate/task/169838781	Valid		system	Tile_035-009-000_0-000.jpg			2021-04-12 12:28:44		NO		IN FOCUS
169838781	https://volunteer.ala.org.au/validate/task/169838781	Valid		system	Tile_035-009-000_0-000.jpg		2021-04-12 10:15:24	2021-04-12 12:28:44		NO		IN FOCUS
169838781	https://volunteer.ala.org.au/validate/task/169838781	Valid		system	Tile_035-009-000_0-000.jpg		2021-04-12 11:41:57	2021-04-12 12:28:44		NO		IN FOCUS
169838781	https://volunteer.ala.org.au/validate/task/169838781	Valid		system	Tile_035-009-000_0-000.jpg		2021-04-12 12:28:43	2021-04-12 12:28:44		NO		IN FOCUS
169838782	https://volunteer.ala.org.au/validate/task/169838782	Valid		system	Tile_035-010-000_0-000.jpg		2021-04-12 12:28:57	2021-04-12 12:28:58		NO		IN FOCUS
169838782	https://volunteer.ala.org.au/validate/task/169838782	Valid		system	Tile_035-010-000_0-000.jpg		2021-04-12 11:42:07	2021-04-12 12:28:58		NO		IN FOCUS
169838782	https://volunteer.ala.org.au/validate/task/169838782	Valid		system	Tile_035-010-000_0-000.jpg		2021-04-12 10:15:36	2021-04-12 12:28:58		NO		IN FOCUS
169838782	https://volunteer.ala.org.au/validate/task/169838782	Valid		system	Tile_035-010-000_0-000.jpg			2021-04-12 12:28:58		NO		IN FOCUS
169838784	https://volunteer.ala.org.au/validate/task/169838784	Valid		system	Tile_035-012-000_0-000.jpg		2021-04-12 12:29:21	2021-04-12 12:29:22		NO		IN FOCUS
169838784	https://volunteer.ala.org.au/validate/task/169838784	Valid		system	Tile_035-012-000_0-000.jpg		2021-04-12 10:16:01	2021-04-12 12:29:22		NO		IN FOCUS
169838784	https://volunteer.ala.org.au/validate/task/169838784	Valid		system	Tile_035-012-000_0-000.jpg		2021-04-12 11:42:20	2021-04-12 12:29:22		NO		IN FOCUS
169838784	https://volunteer.ala.org.au/validate/task/169838784	Valid		system	Tile_035-012-000_0-000.jpg			2021-04-12 12:29:22		NO		IN FOCUS
169838785	https://volunteer.ala.org.au/validate/task/169838785	Valid		system	Tile_035-013-000_0-000.jpg		2021-04-12 11:42:29	2021-04-12 12:29:39		NO		IN FOCUS
169838785	https://volunteer.ala.org.au/validate/task/169838785	Valid		system	Tile_035-013-000_0-000.jpg		2021-04-12 12:29:37	2021-04-12 12:29:39		NO		IN FOCUS
169838785	https://volunteer.ala.org.au/validate/task/169838785	Valid		system	Tile_035-013-000_0-000.jpg			2021-04-12 12:29:39		NO		IN FOCUS
169838785	https://volunteer.ala.org.au/validate/task/169838785	Valid		system	Tile_035-013-000_0-000.jpg		2021-04-12 10:16:12	2021-04-12 12:29:39		NO		IN FOCUS
169838786	https://volunteer.ala.org.au/validate/task/169838786	Valid		system	Tile_035-014-000_0-000.jpg		2021-04-12 11:42:37	2021-04-12 12:29:52		NO		IN FOCUS
169838786	https://volunteer.ala.org.au/validate/task/169838786	Valid		system	Tile_035-014-000_0-000.jpg		2021-04-12 10:17:17	2021-04-12 12:29:52		NO		IN FOCUS
169838786	https://volunteer.ala.org.au/validate/task/169838786	Valid		system	Tile_035-014-000_0-000.jpg		2021-04-12 12:29:52	2021-04-12 12:29:52		NO		IN FOCUS
169838786	https://volunteer.ala.org.au/validate/task/169838786	Valid		system	Tile_035-014-000_0-000.jpg			2021-04-12 12:29:52		NO		IN FOCUS
169838787	https://volunteer.ala.org.au/validate/task/169838787	Valid		system	Tile_035-015-000_0-000.jpg		2021-04-12 12:30:08	2021-04-12 12:30:09		NO		IN FOCUS
169838787	https://volunteer.ala.org.au/validate/task/169838787	Valid		system	Tile_035-015-000_0-000.jpg		2021-04-12 10:17:32	2021-04-12 12:30:09		NO		IN FOCUS
169838787	https://volunteer.ala.org.au/validate/task/169838787	Valid		system	Tile_035-015-000_0-000.jpg		2021-04-12 11:42:46	2021-04-12 12:30:09		NO		IN FOCUS
169838787	https://volunteer.ala.org.au/validate/task/169838787	Valid		system	Tile_035-015-000_0-000.jpg			2021-04-12 12:30:09		NO		IN FOCUS
169838788	https://volunteer.ala.org.au/validate/task/169838788	Valid		system	Tile_035-016-000_0-000.jpg		2021-04-12 10:17:46	2021-04-12 12:30:21		NO		IN FOCUS
169838788	https://volunteer.ala.org.au/validate/task/169838788	Valid		system	Tile_035-016-000_0-000.jpg		2021-04-12 11:44:23	2021-04-12 12:30:21		NO		IN FOCUS
169838788	https://volunteer.ala.org.au/validate/task/169838788	Valid		system	Tile_035-016-000_0-000.jpg		2021-04-12 12:30:21	2021-04-12 12:30:21		NO		IN FOCUS
169838788	https://volunteer.ala.org.au/validate/task/169838788	Valid		system	Tile_035-016-000_0-000.jpg			2021-04-12 12:30:21		NO		IN FOCUS
169838789	https://volunteer.ala.org.au/validate/task/169838789	Valid		system	Tile_035-017-000_0-000.jpg		2021-04-12 11:44:32	2021-04-12 12:30:32		NO		IN FOCUS
169838789	https://volunteer.ala.org.au/validate/task/169838789	Valid		system	Tile_035-017-000_0-000.jpg		2021-04-12 10:18:41	2021-04-12 12:30:32		NO		IN FOCUS
169838789	https://volunteer.ala.org.au/validate/task/169838789	Valid		system	Tile_035-017-000_0-000.jpg			2021-04-12 12:30:32		NO		IN FOCUS
169838789	https://volunteer.ala.org.au/validate/task/169838789	Valid		system	Tile_035-017-000_0-000.jpg		2021-04-12 12:30:31	2021-04-12 12:30:32		NO		IN FOCUS
169838790	https://volunteer.ala.org.au/validate/task/169838790	Valid		system	Tile_035-018-000_0-000.jpg		2021-04-12 11:44:42	2021-04-12 12:30:44		NO		IN FOCUS
169838790	https://volunteer.ala.org.au/validate/task/169838790	Valid		system	Tile_035-018-000_0-000.jpg		2021-04-12 10:18:52	2021-04-12 12:30:44		NO		IN FOCUS
169838790	https://volunteer.ala.org.au/validate/task/169838790	Valid		system	Tile_035-018-000_0-000.jpg			2021-04-12 12:30:44		NO		IN FOCUS
169838790	https://volunteer.ala.org.au/validate/task/169838790	Valid		system	Tile_035-018-000_0-000.jpg		2021-04-12 12:30:42	2021-04-12 12:30:44		NO		IN FOCUS
169838791	https://volunteer.ala.org.au/validate/task/169838791	Valid		system	Tile_035-019-000_0-000.jpg			2021-04-12 12:30:57		NO		IN FOCUS
169838791	https://volunteer.ala.org.au/validate/task/169838791	Valid		system	Tile_035-019-000_0-000.jpg		2021-04-12 11:44:50	2021-04-12 12:30:57		NO		IN FOCUS
169838791	https://volunteer.ala.org.au/validate/task/169838791	Valid		system	Tile_035-019-000_0-000.jpg		2021-04-12 10:19:03	2021-04-12 12:30:57		NO		IN FOCUS
169838791	https://volunteer.ala.org.au/validate/task/169838791	Valid		system	Tile_035-019-000_0-000.jpg		2021-04-12 12:30:56	2021-04-12 12:30:57		NO		IN FOCUS
169838792	https://volunteer.ala.org.au/validate/task/169838792	Valid		system	Tile_035-020-000_0-000.jpg			2021-04-12 12:31:11		NO		IN FOCUS
169838792	https://volunteer.ala.org.au/validate/task/169838792	Valid		system	Tile_035-020-000_0-000.jpg		2021-04-12 11:44:58	2021-04-12 12:31:11		NO		IN FOCUS
169838792	https://volunteer.ala.org.au/validate/task/169838792	Valid		system	Tile_035-020-000_0-000.jpg		2021-04-12 12:31:10	2021-04-12 12:31:11		NO		IN FOCUS
169838792	https://volunteer.ala.org.au/validate/task/169838792	Valid		system	Tile_035-020-000_0-000.jpg		2021-04-12 10:19:13	2021-04-12 12:31:11		NO		IN FOCUS
169838793	https://volunteer.ala.org.au/validate/task/169838793	Valid		system	Tile_035-021-000_0-000.jpg		2021-04-12 10:19:25	2021-04-12 12:31:22		NO		IN FOCUS
169838793	https://volunteer.ala.org.au/validate/task/169838793	Valid		system	Tile_035-021-000_0-000.jpg		2021-04-12 12:31:22	2021-04-12 12:31:22		NO		IN FOCUS
169838793	https://volunteer.ala.org.au/validate/task/169838793	Valid		system	Tile_035-021-000_0-000.jpg		2021-04-12 11:45:06	2021-04-12 12:31:22		NO		IN FOCUS
169838793	https://volunteer.ala.org.au/validate/task/169838793	Valid		system	Tile_035-021-000_0-000.jpg			2021-04-12 12:31:22		NO		IN FOCUS
169838794	https://volunteer.ala.org.au/validate/task/169838794	Valid		system	Tile_035-022-000_0-000.jpg		2021-04-12 11:45:30	2021-04-12 12:31:33		NO		IN FOCUS
169838794	https://volunteer.ala.org.au/validate/task/169838794	Valid		system	Tile_035-022-000_0-000.jpg		2021-04-12 10:19:37	2021-04-12 12:31:33		NO		IN FOCUS
169838794	https://volunteer.ala.org.au/validate/task/169838794	Valid		system	Tile_035-022-000_0-000.jpg		2021-04-12 12:31:33	2021-04-12 12:31:33		NO		IN FOCUS
169838794	https://volunteer.ala.org.au/validate/task/169838794	Valid		system	Tile_035-022-000_0-000.jpg			2021-04-12 12:31:33		NO		IN FOCUS
169838796	https://volunteer.ala.org.au/validate/task/169838796	Valid		system	Tile_035-024-000_0-000.jpg		2021-04-12 11:45:42	2021-04-12 12:32:52		NO		IN FOCUS
169838796	https://volunteer.ala.org.au/validate/task/169838796	Valid		system	Tile_035-024-000_0-000.jpg			2021-04-12 12:32:52		NO		IN FOCUS
169838796	https://volunteer.ala.org.au/validate/task/169838796	Valid		system	Tile_035-024-000_0-000.jpg		2021-04-12 10:20:04	2021-04-12 12:32:52		NO		IN FOCUS
169838796	https://volunteer.ala.org.au/validate/task/169838796	Valid		system	Tile_035-024-000_0-000.jpg		2021-04-12 12:32:51	2021-04-12 12:32:52		NO		IN FOCUS
169838797	https://volunteer.ala.org.au/validate/task/169838797	Valid		system	Tile_035-025-000_0-000.jpg		2021-04-12 12:33:03	2021-04-12 12:33:03		NO		IN FOCUS
169838797	https://volunteer.ala.org.au/validate/task/169838797	Valid		system	Tile_035-025-000_0-000.jpg			2021-04-12 12:33:03		NO		IN FOCUS
169838797	https://volunteer.ala.org.au/validate/task/169838797	Valid		system	Tile_035-025-000_0-000.jpg		2021-04-12 11:45:50	2021-04-12 12:33:03		NO		IN FOCUS
169838797	https://volunteer.ala.org.au/validate/task/169838797	Valid		system	Tile_035-025-000_0-000.jpg		2021-04-12 10:20:16	2021-04-12 12:33:03		NO		IN FOCUS
169838798	https://volunteer.ala.org.au/validate/task/169838798	Valid		system	Tile_035-026-000_0-000.jpg		2021-04-12 11:46:01	2021-04-12 12:33:13		NO		IN FOCUS
169838798	https://volunteer.ala.org.au/validate/task/169838798	Valid		system	Tile_035-026-000_0-000.jpg			2021-04-12 12:33:13		NO		IN FOCUS
169838798	https://volunteer.ala.org.au/validate/task/169838798	Valid		system	Tile_035-026-000_0-000.jpg		2021-04-12 12:33:13	2021-04-12 12:33:13		NO		IN FOCUS
169838798	https://volunteer.ala.org.au/validate/task/169838798	Valid		system	Tile_035-026-000_0-000.jpg		2021-04-12 10:20:27	2021-04-12 12:33:13		NO		IN FOCUS
169838799	https://volunteer.ala.org.au/validate/task/169838799	Valid		system	Tile_035-027-000_0-000.jpg		2021-04-12 12:33:25	2021-04-12 12:33:25		NO		IN FOCUS
169838799	https://volunteer.ala.org.au/validate/task/169838799	Valid		system	Tile_035-027-000_0-000.jpg		2021-04-12 11:46:09	2021-04-12 12:33:25		NO		IN FOCUS
169838799	https://volunteer.ala.org.au/validate/task/169838799	Valid		system	Tile_035-027-000_0-000.jpg			2021-04-12 12:33:25		NO		IN FOCUS
169838799	https://volunteer.ala.org.au/validate/task/169838799	Valid		system	Tile_035-027-000_0-000.jpg		2021-04-12 10:20:38	2021-04-12 12:33:25		NO		IN FOCUS
169838800	https://volunteer.ala.org.au/validate/task/169838800	Valid		system	Tile_035-028-000_0-000.jpg			2021-04-12 12:33:39		NO		IN FOCUS
169838800	https://volunteer.ala.org.au/validate/task/169838800	Valid		system	Tile_035-028-000_0-000.jpg		2021-04-12 12:33:39	2021-04-12 12:33:39		NO		IN FOCUS
169838800	https://volunteer.ala.org.au/validate/task/169838800	Valid		system	Tile_035-028-000_0-000.jpg		2021-04-12 11:46:18	2021-04-12 12:33:39		NO		IN FOCUS
169838800	https://volunteer.ala.org.au/validate/task/169838800	Valid		system	Tile_035-028-000_0-000.jpg		2021-04-12 10:20:50	2021-04-12 12:33:39		NO		IN FOCUS
169838803	https://volunteer.ala.org.au/validate/task/169838803	Valid		system	Tile_035-031-000_0-000.jpg			2021-04-12 12:34:18		NO		IN FOCUS
169838803	https://volunteer.ala.org.au/validate/task/169838803	Valid		system	Tile_035-031-000_0-000.jpg		2021-04-12 12:34:18	2021-04-12 12:34:18		NO		IN FOCUS
169838803	https://volunteer.ala.org.au/validate/task/169838803	Valid		system	Tile_035-031-000_0-000.jpg		2021-04-12 10:22:24	2021-04-12 12:34:18		NO		IN FOCUS
169838803	https://volunteer.ala.org.au/validate/task/169838803	Valid		system	Tile_035-031-000_0-000.jpg		2021-04-12 11:46:36	2021-04-12 12:34:18		NO		IN FOCUS
169838804	https://volunteer.ala.org.au/validate/task/169838804	Valid		system	Tile_035-032-000_0-000.jpg			2021-04-12 12:55:04		NO		IN FOCUS
169838804	https://volunteer.ala.org.au/validate/task/169838804	Valid		system	Tile_035-032-000_0-000.jpg		2021-04-12 12:55:02	2021-04-12 12:55:04		NO		IN FOCUS
169838804	https://volunteer.ala.org.au/validate/task/169838804	Valid		system	Tile_035-032-000_0-000.jpg		2021-04-12 11:46:45	2021-04-12 12:55:04		NO		IN FOCUS
169838804	https://volunteer.ala.org.au/validate/task/169838804	Valid		system	Tile_035-032-000_0-000.jpg		2021-04-12 10:22:37	2021-04-12 12:55:04		NO		IN FOCUS
169838805	https://volunteer.ala.org.au/validate/task/169838805	Valid		system	Tile_035-033-000_0-000.jpg		2021-04-12 10:22:49	2021-04-12 12:55:53		NO		IN FOCUS
169838805	https://volunteer.ala.org.au/validate/task/169838805	Valid		system	Tile_035-033-000_0-000.jpg			2021-04-12 12:55:53		NO		IN FOCUS
169838805	https://volunteer.ala.org.au/validate/task/169838805	Valid		system	Tile_035-033-000_0-000.jpg		2021-04-12 11:46:54	2021-04-12 12:55:53		NO		IN FOCUS
169838805	https://volunteer.ala.org.au/validate/task/169838805	Valid		system	Tile_035-033-000_0-000.jpg		2021-04-12 12:55:52	2021-04-12 12:55:53		NO		IN FOCUS
169838808	https://volunteer.ala.org.au/validate/task/169838808	Valid		system	Tile_035-036-000_0-000.jpg		2021-04-12 12:56:59	2021-04-12 12:57:00		NO		IN FOCUS
169838808	https://volunteer.ala.org.au/validate/task/169838808	Valid		system	Tile_035-036-000_0-000.jpg		2021-04-12 11:47:20	2021-04-12 12:57:00		NO		IN FOCUS
169838808	https://volunteer.ala.org.au/validate/task/169838808	Valid		system	Tile_035-036-000_0-000.jpg		2021-04-12 10:23:23	2021-04-12 12:57:00		NO		IN FOCUS
169838808	https://volunteer.ala.org.au/validate/task/169838808	Valid		system	Tile_035-036-000_0-000.jpg			2021-04-12 12:57:00		NO		IN FOCUS
169838809	https://volunteer.ala.org.au/validate/task/169838809	Valid		system	Tile_035-037-000_0-000.jpg		2021-04-12 11:47:32	2021-04-12 12:57:43		NO		IN FOCUS
169838809	https://volunteer.ala.org.au/validate/task/169838809	Valid		system	Tile_035-037-000_0-000.jpg		2021-04-12 12:57:42	2021-04-12 12:57:43		NO		IN FOCUS
169838809	https://volunteer.ala.org.au/validate/task/169838809	Valid		system	Tile_035-037-000_0-000.jpg			2021-04-12 12:57:43		NO		IN FOCUS
169838809	https://volunteer.ala.org.au/validate/task/169838809	Valid		system	Tile_035-037-000_0-000.jpg		2021-04-12 10:23:34	2021-04-12 12:57:43		NO		IN FOCUS
169838810	https://volunteer.ala.org.au/validate/task/169838810	Valid		system	Tile_035-038-000_0-000.jpg		2021-04-12 10:23:46	2021-04-12 12:58:09		NO		IN FOCUS
169838810	https://volunteer.ala.org.au/validate/task/169838810	Valid		system	Tile_035-038-000_0-000.jpg			2021-04-12 12:58:09		NO		IN FOCUS
169838810	https://volunteer.ala.org.au/validate/task/169838810	Valid		system	Tile_035-038-000_0-000.jpg		2021-04-12 11:47:42	2021-04-12 12:58:09		NO		IN FOCUS
169838810	https://volunteer.ala.org.au/validate/task/169838810	Valid		system	Tile_035-038-000_0-000.jpg		2021-04-12 12:58:08	2021-04-12 12:58:09		NO		IN FOCUS
169838814	https://volunteer.ala.org.au/validate/task/169838814	Valid		system	Tile_035-042-000_0-000.jpg		2021-04-12 13:00:18	2021-04-12 13:00:18		NO		IN FOCUS
169838814	https://volunteer.ala.org.au/validate/task/169838814	Valid		system	Tile_035-042-000_0-000.jpg		2021-04-12 11:48:09	2021-04-12 13:00:18		NO		IN FOCUS
169838814	https://volunteer.ala.org.au/validate/task/169838814	Valid		system	Tile_035-042-000_0-000.jpg			2021-04-12 13:00:18		NO		IN FOCUS
169838814	https://volunteer.ala.org.au/validate/task/169838814	Valid		system	Tile_035-042-000_0-000.jpg		2021-04-12 10:26:39	2021-04-12 13:00:18		NO		IN FOCUS
169838818	https://volunteer.ala.org.au/validate/task/169838818	Valid		system	Tile_035-046-000_0-000.jpg		2021-04-12 10:27:26	2021-04-12 13:02:03		NO		IN FOCUS
169838818	https://volunteer.ala.org.au/validate/task/169838818	Valid		system	Tile_035-046-000_0-000.jpg		2021-04-12 11:48:48	2021-04-12 13:02:03		NO		IN FOCUS
169838818	https://volunteer.ala.org.au/validate/task/169838818	Valid		system	Tile_035-046-000_0-000.jpg		2021-04-12 13:02:02	2021-04-12 13:02:03		NO		IN FOCUS
169838818	https://volunteer.ala.org.au/validate/task/169838818	Valid		system	Tile_035-046-000_0-000.jpg			2021-04-12 13:02:03		NO		IN FOCUS
169838821	https://volunteer.ala.org.au/validate/task/169838821	Valid		system	Tile_035-049-000_0-000.jpg			2021-04-12 13:03:01		NO		IN FOCUS
169838821	https://volunteer.ala.org.au/validate/task/169838821	Valid		system	Tile_035-049-000_0-000.jpg		2021-04-12 10:28:01	2021-04-12 13:03:01		NO		IN FOCUS
169838821	https://volunteer.ala.org.au/validate/task/169838821	Valid		system	Tile_035-049-000_0-000.jpg		2021-04-12 13:03:01	2021-04-12 13:03:01		NO		IN FOCUS
169838821	https://volunteer.ala.org.au/validate/task/169838821	Valid		system	Tile_035-049-000_0-000.jpg		2021-04-12 11:49:12	2021-04-12 13:03:01		NO		IN FOCUS
169838806	https://volunteer.ala.org.au/validate/task/169838806	Valid		system	Tile_035-034-000_0-000.jpg			2021-04-12 13:12:04		NO		IN FOCUS
169838806	https://volunteer.ala.org.au/validate/task/169838806	Valid		system	Tile_035-034-000_0-000.jpg		2021-04-12 13:12:03	2021-04-12 13:12:04		NO		IN FOCUS
169838806	https://volunteer.ala.org.au/validate/task/169838806	Valid		system	Tile_035-034-000_0-000.jpg		2021-04-12 11:47:03	2021-04-12 13:12:04		NO		IN FOCUS
169838806	https://volunteer.ala.org.au/validate/task/169838806	Valid		system	Tile_035-034-000_0-000.jpg		2021-04-12 10:23:00	2021-04-12 13:12:04		NO		IN FOCUS
169838807	https://volunteer.ala.org.au/validate/task/169838807	Valid		system	Tile_035-035-000_0-000.jpg			2021-04-12 13:12:30		NO		IN FOCUS
169838807	https://volunteer.ala.org.au/validate/task/169838807	Valid		system	Tile_035-035-000_0-000.jpg		2021-04-12 13:12:30	2021-04-12 13:12:30		NO		IN FOCUS
169838807	https://volunteer.ala.org.au/validate/task/169838807	Valid		system	Tile_035-035-000_0-000.jpg		2021-04-12 10:23:12	2021-04-12 13:12:30		NO		IN FOCUS
169838807	https://volunteer.ala.org.au/validate/task/169838807	Valid		system	Tile_035-035-000_0-000.jpg		2021-04-12 11:47:11	2021-04-12 13:12:30		NO		IN FOCUS
169838815	https://volunteer.ala.org.au/validate/task/169838815	Valid		system	Tile_035-043-000_0-000.jpg		2021-04-12 10:26:50	2021-04-12 13:15:07		NO		IN FOCUS
169838815	https://volunteer.ala.org.au/validate/task/169838815	Valid		system	Tile_035-043-000_0-000.jpg			2021-04-12 13:15:07		NO		IN FOCUS
169838815	https://volunteer.ala.org.au/validate/task/169838815	Valid		system	Tile_035-043-000_0-000.jpg		2021-04-12 11:48:19	2021-04-12 13:15:07		NO		IN FOCUS
169838815	https://volunteer.ala.org.au/validate/task/169838815	Valid		system	Tile_035-043-000_0-000.jpg		2021-04-12 13:15:06	2021-04-12 13:15:07		NO		IN FOCUS
169838815	https://volunteer.ala.org.au/validate/task/169838815	Valid		system	Tile_035-043-000_0-000.jpg		2021-04-12 13:01:15	2021-04-12 13:15:07	1	YES	EDGE	IN FOCUS		Nothofagus pollen
169838816	https://volunteer.ala.org.au/validate/task/169838816	Valid		system	Tile_035-044-000_0-000.jpg		2021-04-12 10:27:03	2021-04-12 13:15:37		NO		IN FOCUS
169838816	https://volunteer.ala.org.au/validate/task/169838816	Valid		system	Tile_035-044-000_0-000.jpg		2021-04-12 13:15:36	2021-04-12 13:15:37		NO		IN FOCUS
169838816	https://volunteer.ala.org.au/validate/task/169838816	Valid		system	Tile_035-044-000_0-000.jpg			2021-04-12 13:15:37		NO		IN FOCUS
169838816	https://volunteer.ala.org.au/validate/task/169838816	Valid		system	Tile_035-044-000_0-000.jpg		2021-04-12 11:48:29	2021-04-12 13:15:37		NO		IN FOCUS
169838817	https://volunteer.ala.org.au/validate/task/169838817	Valid		system	Tile_035-045-000_0-000.jpg		2021-04-12 11:48:38	2021-04-12 13:16:19		NO		IN FOCUS
169838817	https://volunteer.ala.org.au/validate/task/169838817	Valid		system	Tile_035-045-000_0-000.jpg		2021-04-12 13:16:18	2021-04-12 13:16:19		NO		IN FOCUS
169838817	https://volunteer.ala.org.au/validate/task/169838817	Valid		system	Tile_035-045-000_0-000.jpg			2021-04-12 13:16:19		NO		IN FOCUS
169838817	https://volunteer.ala.org.au/validate/task/169838817	Valid		system	Tile_035-045-000_0-000.jpg		2021-04-12 10:27:15	2021-04-12 13:16:19		NO		IN FOCUS
169838819	https://volunteer.ala.org.au/validate/task/169838819	Valid		system	Tile_035-047-000_0-000.jpg			2021-04-12 13:17:13		NO		IN FOCUS
169838819	https://volunteer.ala.org.au/validate/task/169838819	Valid		system	Tile_035-047-000_0-000.jpg		2021-04-12 13:17:12	2021-04-12 13:17:13		NO		IN FOCUS
169838819	https://volunteer.ala.org.au/validate/task/169838819	Valid		system	Tile_035-047-000_0-000.jpg		2021-04-12 10:27:38	2021-04-12 13:17:13		NO		IN FOCUS
169838819	https://volunteer.ala.org.au/validate/task/169838819	Valid		system	Tile_035-047-000_0-000.jpg		2021-04-12 11:48:58	2021-04-12 13:17:13		NO		IN FOCUS
169838822	https://volunteer.ala.org.au/validate/task/169838822	Valid		system	Tile_035-050-000_0-000.jpg		2021-04-12 11:49:21	2021-04-12 13:18:32		NO		IN FOCUS
169838822	https://volunteer.ala.org.au/validate/task/169838822	Valid		system	Tile_035-050-000_0-000.jpg		2021-04-12 13:18:32	2021-04-12 13:18:32		NO		IN FOCUS
169838822	https://volunteer.ala.org.au/validate/task/169838822	Valid		system	Tile_035-050-000_0-000.jpg			2021-04-12 13:18:32		NO		IN FOCUS
169838822	https://volunteer.ala.org.au/validate/task/169838822	Valid		system	Tile_035-050-000_0-000.jpg		2021-04-12 10:28:14	2021-04-12 13:18:32		NO		IN FOCUS
169838823	https://volunteer.ala.org.au/validate/task/169838823	Valid		system	Tile_035-051-000_0-000.jpg		2021-04-12 13:21:17	2021-04-12 13:21:19		NO		IN FOCUS
169838823	https://volunteer.ala.org.au/validate/task/169838823	Valid		system	Tile_035-051-000_0-000.jpg		2021-04-12 10:28:25	2021-04-12 13:21:19		NO		IN FOCUS
169838823	https://volunteer.ala.org.au/validate/task/169838823	Valid		system	Tile_035-051-000_0-000.jpg			2021-04-12 13:21:19		NO		IN FOCUS
169838823	https://volunteer.ala.org.au/validate/task/169838823	Valid		system	Tile_035-051-000_0-000.jpg		2021-04-12 11:49:31	2021-04-12 13:21:19		NO		IN FOCUS
169838827	https://volunteer.ala.org.au/validate/task/169838827	Valid		system	Tile_035-055-000_0-000.jpg		2021-04-12 13:42:14	2021-04-12 13:42:14		NO		IN FOCUS
169838827	https://volunteer.ala.org.au/validate/task/169838827	Valid		system	Tile_035-055-000_0-000.jpg		2021-04-12 10:29:24	2021-04-12 13:42:14		NO		IN FOCUS
169838827	https://volunteer.ala.org.au/validate/task/169838827	Valid		system	Tile_035-055-000_0-000.jpg			2021-04-12 13:42:14		NO		IN FOCUS
169838827	https://volunteer.ala.org.au/validate/task/169838827	Valid		system	Tile_035-055-000_0-000.jpg		2021-04-12 11:49:59	2021-04-12 13:42:14		NO		IN FOCUS
169838829	https://volunteer.ala.org.au/validate/task/169838829	Valid		system	Tile_035-057-000_0-000.jpg		2021-04-12 13:51:13	2021-04-12 13:51:14		NO		IN FOCUS
169838829	https://volunteer.ala.org.au/validate/task/169838829	Valid		system	Tile_035-057-000_0-000.jpg		2021-04-12 10:29:48	2021-04-12 13:51:14		NO		IN FOCUS
169838829	https://volunteer.ala.org.au/validate/task/169838829	Valid		system	Tile_035-057-000_0-000.jpg			2021-04-12 13:51:14		NO		IN FOCUS
169838829	https://volunteer.ala.org.au/validate/task/169838829	Valid		system	Tile_035-057-000_0-000.jpg		2021-04-12 11:50:22	2021-04-12 13:51:14		NO		IN FOCUS
169838831	https://volunteer.ala.org.au/validate/task/169838831	Valid		system	Tile_035-059-000_0-000.jpg		2021-04-12 11:50:36	2021-04-12 13:52:16		NO		IN FOCUS
169838831	https://volunteer.ala.org.au/validate/task/169838831	Valid		system	Tile_035-059-000_0-000.jpg		2021-04-12 10:30:13	2021-04-12 13:52:16		NO		IN FOCUS
169838831	https://volunteer.ala.org.au/validate/task/169838831	Valid		system	Tile_035-059-000_0-000.jpg		2021-04-12 13:52:15	2021-04-12 13:52:16		NO		IN FOCUS
169838831	https://volunteer.ala.org.au/validate/task/169838831	Valid		system	Tile_035-059-000_0-000.jpg			2021-04-12 13:52:16		NO		IN FOCUS
169838832	https://volunteer.ala.org.au/validate/task/169838832	Valid		system	Tile_035-060-000_0-000.jpg		2021-04-12 10:30:25	2021-04-12 13:52:43		NO		IN FOCUS
169838832	https://volunteer.ala.org.au/validate/task/169838832	Valid		system	Tile_035-060-000_0-000.jpg		2021-04-12 11:50:45	2021-04-12 13:52:43		NO		IN FOCUS
169838832	https://volunteer.ala.org.au/validate/task/169838832	Valid		system	Tile_035-060-000_0-000.jpg			2021-04-12 13:52:43		NO		IN FOCUS
169838832	https://volunteer.ala.org.au/validate/task/169838832	Valid		system	Tile_035-060-000_0-000.jpg		2021-04-12 13:52:41	2021-04-12 13:52:43		NO		IN FOCUS
169838833	https://volunteer.ala.org.au/validate/task/169838833	Valid		system	Tile_036-001-000_0-000.jpg		2021-04-12 13:53:05	2021-04-12 13:53:05		NO		IN FOCUS
169838833	https://volunteer.ala.org.au/validate/task/169838833	Valid		system	Tile_036-001-000_0-000.jpg			2021-04-12 13:53:05		NO		IN FOCUS
169838833	https://volunteer.ala.org.au/validate/task/169838833	Valid		system	Tile_036-001-000_0-000.jpg		2021-04-12 10:30:36	2021-04-12 13:53:05		NO		IN FOCUS
169838833	https://volunteer.ala.org.au/validate/task/169838833	Valid		system	Tile_036-001-000_0-000.jpg		2021-04-12 11:50:54	2021-04-12 13:53:05		NO		IN FOCUS
169838834	https://volunteer.ala.org.au/validate/task/169838834	Valid		system	Tile_036-002-000_0-000.jpg			2021-04-12 13:53:40		NO		IN FOCUS
169838834	https://volunteer.ala.org.au/validate/task/169838834	Valid		system	Tile_036-002-000_0-000.jpg		2021-04-12 13:53:39	2021-04-12 13:53:40		NO		IN FOCUS
169838834	https://volunteer.ala.org.au/validate/task/169838834	Valid		system	Tile_036-002-000_0-000.jpg		2021-04-12 10:30:48	2021-04-12 13:53:40		NO		IN FOCUS
169838834	https://volunteer.ala.org.au/validate/task/169838834	Valid		system	Tile_036-002-000_0-000.jpg		2021-04-12 11:51:03	2021-04-12 13:53:40		NO		IN FOCUS
169838835	https://volunteer.ala.org.au/validate/task/169838835	Valid		system	Tile_036-003-000_0-000.jpg			2021-04-12 13:54:11		NO		IN FOCUS
169838835	https://volunteer.ala.org.au/validate/task/169838835	Valid		system	Tile_036-003-000_0-000.jpg		2021-04-12 10:31:00	2021-04-12 13:54:11		NO		IN FOCUS
169838835	https://volunteer.ala.org.au/validate/task/169838835	Valid		system	Tile_036-003-000_0-000.jpg		2021-04-12 13:54:10	2021-04-12 13:54:11		NO		IN FOCUS
169838835	https://volunteer.ala.org.au/validate/task/169838835	Valid		system	Tile_036-003-000_0-000.jpg		2021-04-12 11:51:12	2021-04-12 13:54:11		NO		IN FOCUS
169838836	https://volunteer.ala.org.au/validate/task/169838836	Valid		system	Tile_036-004-000_0-000.jpg		2021-04-12 13:54:30	2021-04-12 13:55:05		NO		IN FOCUS
169838836	https://volunteer.ala.org.au/validate/task/169838836	Valid		system	Tile_036-004-000_0-000.jpg		2021-04-12 11:51:20	2021-04-12 13:55:05		NO		IN FOCUS
169838836	https://volunteer.ala.org.au/validate/task/169838836	Valid		system	Tile_036-004-000_0-000.jpg		2021-04-12 10:31:12	2021-04-12 13:55:05		NO		IN FOCUS
169838836	https://volunteer.ala.org.au/validate/task/169838836	Valid		system	Tile_036-004-000_0-000.jpg			2021-04-12 13:55:05		NO		IN FOCUS
169838837	https://volunteer.ala.org.au/validate/task/169838837	Valid		system	Tile_036-005-000_0-000.jpg		2021-04-12 13:54:53	2021-04-12 13:55:05		NO		IN FOCUS
169838837	https://volunteer.ala.org.au/validate/task/169838837	Valid		system	Tile_036-005-000_0-000.jpg		2021-04-12 10:31:23	2021-04-12 13:55:05		NO		IN FOCUS
169838837	https://volunteer.ala.org.au/validate/task/169838837	Valid		system	Tile_036-005-000_0-000.jpg			2021-04-12 13:55:05		NO		IN FOCUS
169838837	https://volunteer.ala.org.au/validate/task/169838837	Valid		system	Tile_036-005-000_0-000.jpg		2021-04-12 11:51:32	2021-04-12 13:55:05		NO		IN FOCUS
169838838	https://volunteer.ala.org.au/validate/task/169838838	Valid		system	Tile_036-006-000_0-000.jpg		2021-04-12 13:55:14	2021-04-12 13:55:14		NO		IN FOCUS
169838838	https://volunteer.ala.org.au/validate/task/169838838	Valid		system	Tile_036-006-000_0-000.jpg		2021-04-12 10:31:35	2021-04-12 13:55:14		NO		IN FOCUS
169838838	https://volunteer.ala.org.au/validate/task/169838838	Valid		system	Tile_036-006-000_0-000.jpg			2021-04-12 13:55:14		NO		IN FOCUS
169838838	https://volunteer.ala.org.au/validate/task/169838838	Valid		system	Tile_036-006-000_0-000.jpg		2021-04-12 11:51:41	2021-04-12 13:55:14		NO		IN FOCUS
169838839	https://volunteer.ala.org.au/validate/task/169838839	Valid		system	Tile_036-007-000_0-000.jpg			2021-04-12 13:55:38		NO		IN FOCUS
169838839	https://volunteer.ala.org.au/validate/task/169838839	Valid		system	Tile_036-007-000_0-000.jpg		2021-04-12 11:51:49	2021-04-12 13:55:38		NO		IN FOCUS
169838839	https://volunteer.ala.org.au/validate/task/169838839	Valid		system	Tile_036-007-000_0-000.jpg		2021-04-12 13:55:37	2021-04-12 13:55:38		NO		IN FOCUS
169838839	https://volunteer.ala.org.au/validate/task/169838839	Valid		system	Tile_036-007-000_0-000.jpg		2021-04-12 10:31:46	2021-04-12 13:55:38		NO		IN FOCUS
169838840	https://volunteer.ala.org.au/validate/task/169838840	Valid		system	Tile_036-008-000_0-000.jpg		2021-04-12 11:51:59	2021-04-12 13:56:01		NO		IN FOCUS
169838840	https://volunteer.ala.org.au/validate/task/169838840	Valid		system	Tile_036-008-000_0-000.jpg		2021-04-12 10:31:58	2021-04-12 13:56:01		NO		IN FOCUS
169838840	https://volunteer.ala.org.au/validate/task/169838840	Valid		system	Tile_036-008-000_0-000.jpg			2021-04-12 13:56:01		NO		IN FOCUS
169838840	https://volunteer.ala.org.au/validate/task/169838840	Valid		system	Tile_036-008-000_0-000.jpg		2021-04-12 13:56:00	2021-04-12 13:56:01		NO		IN FOCUS
169838843	https://volunteer.ala.org.au/validate/task/169838843	Valid		system	Tile_036-011-000_0-000.jpg		2021-04-12 11:52:24	2021-04-12 13:57:12		NO		IN FOCUS
169838843	https://volunteer.ala.org.au/validate/task/169838843	Valid		system	Tile_036-011-000_0-000.jpg			2021-04-12 13:57:12		NO		IN FOCUS
169838843	https://volunteer.ala.org.au/validate/task/169838843	Valid		system	Tile_036-011-000_0-000.jpg		2021-04-12 13:57:12	2021-04-12 13:57:12		NO		IN FOCUS
169838843	https://volunteer.ala.org.au/validate/task/169838843	Valid		system	Tile_036-011-000_0-000.jpg		2021-04-12 10:33:32	2021-04-12 13:57:12		NO		IN FOCUS
169838844	https://volunteer.ala.org.au/validate/task/169838844	Valid		system	Tile_036-012-000_0-000.jpg		2021-04-12 11:52:33	2021-04-12 13:57:38		NO		IN FOCUS
169838844	https://volunteer.ala.org.au/validate/task/169838844	Valid		system	Tile_036-012-000_0-000.jpg			2021-04-12 13:57:38		NO		IN FOCUS
169838844	https://volunteer.ala.org.au/validate/task/169838844	Valid		system	Tile_036-012-000_0-000.jpg		2021-04-12 10:33:44	2021-04-12 13:57:38		NO		IN FOCUS
169838844	https://volunteer.ala.org.au/validate/task/169838844	Valid		system	Tile_036-012-000_0-000.jpg		2021-04-12 13:57:38	2021-04-12 13:57:38		NO		IN FOCUS
169838845	https://volunteer.ala.org.au/validate/task/169838845	Valid		system	Tile_036-013-000_0-000.jpg		2021-04-12 10:33:56	2021-04-12 13:58:06		NO		IN FOCUS
169838845	https://volunteer.ala.org.au/validate/task/169838845	Valid		system	Tile_036-013-000_0-000.jpg		2021-04-12 11:52:42	2021-04-12 13:58:06		NO		IN FOCUS
169838845	https://volunteer.ala.org.au/validate/task/169838845	Valid		system	Tile_036-013-000_0-000.jpg		2021-04-12 13:58:06	2021-04-12 13:58:06		NO		IN FOCUS
169838845	https://volunteer.ala.org.au/validate/task/169838845	Valid		system	Tile_036-013-000_0-000.jpg			2021-04-12 13:58:06		NO		IN FOCUS
169838847	https://volunteer.ala.org.au/validate/task/169838847	Valid		system	Tile_036-015-000_0-000.jpg			2021-04-12 13:58:55		NO		IN FOCUS
169838847	https://volunteer.ala.org.au/validate/task/169838847	Valid		system	Tile_036-015-000_0-000.jpg		2021-04-12 11:52:54	2021-04-12 13:58:55		NO		IN FOCUS
169838847	https://volunteer.ala.org.au/validate/task/169838847	Valid		system	Tile_036-015-000_0-000.jpg		2021-04-12 10:34:21	2021-04-12 13:58:55		NO		IN FOCUS
169838847	https://volunteer.ala.org.au/validate/task/169838847	Valid		system	Tile_036-015-000_0-000.jpg		2021-04-12 13:58:55	2021-04-12 13:58:55		NO		IN FOCUS
169838848	https://volunteer.ala.org.au/validate/task/169838848	Valid		system	Tile_036-016-000_0-000.jpg		2021-04-12 13:59:17	2021-04-12 13:59:18		NO		IN FOCUS
169838848	https://volunteer.ala.org.au/validate/task/169838848	Valid		system	Tile_036-016-000_0-000.jpg		2021-04-12 10:34:32	2021-04-12 13:59:18		NO		IN FOCUS
169838848	https://volunteer.ala.org.au/validate/task/169838848	Valid		system	Tile_036-016-000_0-000.jpg			2021-04-12 13:59:18		NO		IN FOCUS
169838848	https://volunteer.ala.org.au/validate/task/169838848	Valid		system	Tile_036-016-000_0-000.jpg		2021-04-12 11:53:03	2021-04-12 13:59:18		NO		IN FOCUS
169838849	https://volunteer.ala.org.au/validate/task/169838849	Valid		system	Tile_036-017-000_0-000.jpg		2021-04-12 11:53:13	2021-04-12 13:59:42		NO		IN FOCUS
169838849	https://volunteer.ala.org.au/validate/task/169838849	Valid		system	Tile_036-017-000_0-000.jpg		2021-04-12 13:59:42	2021-04-12 13:59:42		NO		IN FOCUS
169838849	https://volunteer.ala.org.au/validate/task/169838849	Valid		system	Tile_036-017-000_0-000.jpg			2021-04-12 13:59:42		NO		IN FOCUS
169838849	https://volunteer.ala.org.au/validate/task/169838849	Valid		system	Tile_036-017-000_0-000.jpg		2021-04-12 10:35:25	2021-04-12 13:59:42		NO		IN FOCUS
169838850	https://volunteer.ala.org.au/validate/task/169838850	Valid		system	Tile_036-018-000_0-000.jpg		2021-04-12 10:35:36	2021-04-12 14:00:08		NO		IN FOCUS
169838850	https://volunteer.ala.org.au/validate/task/169838850	Valid		system	Tile_036-018-000_0-000.jpg			2021-04-12 14:00:08		NO		IN FOCUS
169838850	https://volunteer.ala.org.au/validate/task/169838850	Valid		system	Tile_036-018-000_0-000.jpg		2021-04-12 11:53:21	2021-04-12 14:00:08		NO		IN FOCUS
169838850	https://volunteer.ala.org.au/validate/task/169838850	Valid		system	Tile_036-018-000_0-000.jpg		2021-04-12 14:00:07	2021-04-12 14:00:08		NO		IN FOCUS
169838851	https://volunteer.ala.org.au/validate/task/169838851	Valid		system	Tile_036-019-000_0-000.jpg			2021-04-12 14:00:34		NO		IN FOCUS
169838851	https://volunteer.ala.org.au/validate/task/169838851	Valid		system	Tile_036-019-000_0-000.jpg		2021-04-12 11:53:29	2021-04-12 14:00:34		NO		IN FOCUS
169838851	https://volunteer.ala.org.au/validate/task/169838851	Valid		system	Tile_036-019-000_0-000.jpg		2021-04-12 10:35:47	2021-04-12 14:00:34		NO		IN FOCUS
169838851	https://volunteer.ala.org.au/validate/task/169838851	Valid		system	Tile_036-019-000_0-000.jpg		2021-04-12 14:00:32	2021-04-12 14:00:34		NO		IN FOCUS
169838854	https://volunteer.ala.org.au/validate/task/169838854	Valid		system	Tile_036-022-000_0-000.jpg		2021-04-12 10:36:23	2021-04-12 14:01:32		NO		IN FOCUS
169838854	https://volunteer.ala.org.au/validate/task/169838854	Valid		system	Tile_036-022-000_0-000.jpg		2021-04-12 11:53:52	2021-04-12 14:01:32		NO		IN FOCUS
169838854	https://volunteer.ala.org.au/validate/task/169838854	Valid		system	Tile_036-022-000_0-000.jpg			2021-04-12 14:01:32		NO		IN FOCUS
169838854	https://volunteer.ala.org.au/validate/task/169838854	Valid		system	Tile_036-022-000_0-000.jpg		2021-04-12 14:01:30	2021-04-12 14:01:32		NO		IN FOCUS
169838842	https://volunteer.ala.org.au/validate/task/169838842	Valid		system	Tile_036-010-000_0-000.jpg			2021-04-12 14:05:20		NO		IN FOCUS
169838842	https://volunteer.ala.org.au/validate/task/169838842	Valid		system	Tile_036-010-000_0-000.jpg		2021-04-12 10:33:21	2021-04-12 14:05:20		NO		IN FOCUS
169838842	https://volunteer.ala.org.au/validate/task/169838842	Valid		system	Tile_036-010-000_0-000.jpg		2021-04-12 14:05:19	2021-04-12 14:05:20		NO		IN FOCUS
169838842	https://volunteer.ala.org.au/validate/task/169838842	Valid		system	Tile_036-010-000_0-000.jpg		2021-04-12 11:52:15	2021-04-12 14:05:20		NO		IN FOCUS
169838853	https://volunteer.ala.org.au/validate/task/169838853	Valid		system	Tile_036-021-000_0-000.jpg			2021-04-12 14:08:55		NO		IN FOCUS
169838853	https://volunteer.ala.org.au/validate/task/169838853	Valid		system	Tile_036-021-000_0-000.jpg		2021-04-12 10:36:11	2021-04-12 14:08:55		NO		IN FOCUS
169838853	https://volunteer.ala.org.au/validate/task/169838853	Valid		system	Tile_036-021-000_0-000.jpg		2021-04-12 14:08:55	2021-04-12 14:08:55		NO		IN FOCUS
169838853	https://volunteer.ala.org.au/validate/task/169838853	Valid		system	Tile_036-021-000_0-000.jpg		2021-04-12 11:53:42	2021-04-12 14:08:55		NO		IN FOCUS
169838855	https://volunteer.ala.org.au/validate/task/169838855	Valid		system	Tile_036-023-000_0-000.jpg		2021-04-12 11:54:06	2021-04-12 14:09:38		NO		IN FOCUS
169838855	https://volunteer.ala.org.au/validate/task/169838855	Valid		system	Tile_036-023-000_0-000.jpg			2021-04-12 14:09:38		NO		IN FOCUS
169838855	https://volunteer.ala.org.au/validate/task/169838855	Valid		system	Tile_036-023-000_0-000.jpg		2021-04-12 14:09:38	2021-04-12 14:09:38		NO		IN FOCUS
169838855	https://volunteer.ala.org.au/validate/task/169838855	Valid		system	Tile_036-023-000_0-000.jpg		2021-04-12 10:36:35	2021-04-12 14:09:38		NO		IN FOCUS
169838856	https://volunteer.ala.org.au/validate/task/169838856	Valid		system	Tile_036-024-000_0-000.jpg		2021-04-12 11:54:17	2021-04-12 14:10:20		NO		IN FOCUS
169838856	https://volunteer.ala.org.au/validate/task/169838856	Valid		system	Tile_036-024-000_0-000.jpg		2021-04-12 14:10:19	2021-04-12 14:10:20		NO		IN FOCUS
169838856	https://volunteer.ala.org.au/validate/task/169838856	Valid		system	Tile_036-024-000_0-000.jpg			2021-04-12 14:10:20		NO		IN FOCUS
169838856	https://volunteer.ala.org.au/validate/task/169838856	Valid		system	Tile_036-024-000_0-000.jpg		2021-04-12 10:36:46	2021-04-12 14:10:20		NO		IN FOCUS
169838857	https://volunteer.ala.org.au/validate/task/169838857	Valid		system	Tile_036-025-000_0-000.jpg		2021-04-12 10:36:57	2021-04-12 14:10:44		NO		IN FOCUS
169838857	https://volunteer.ala.org.au/validate/task/169838857	Valid		system	Tile_036-025-000_0-000.jpg		2021-04-12 14:10:43	2021-04-12 14:10:44		NO		IN FOCUS
169838857	https://volunteer.ala.org.au/validate/task/169838857	Valid		system	Tile_036-025-000_0-000.jpg			2021-04-12 14:10:44		NO		IN FOCUS
169838857	https://volunteer.ala.org.au/validate/task/169838857	Valid		system	Tile_036-025-000_0-000.jpg		2021-04-12 11:54:25	2021-04-12 14:10:44		NO		IN FOCUS
169838863	https://volunteer.ala.org.au/validate/task/169838863	Valid		system	Tile_036-031-000_0-000.jpg		2021-04-12 10:38:11	2021-04-12 14:16:10		NO		IN FOCUS
169838863	https://volunteer.ala.org.au/validate/task/169838863	Valid		system	Tile_036-031-000_0-000.jpg			2021-04-12 14:16:10		NO		IN FOCUS
169838863	https://volunteer.ala.org.au/validate/task/169838863	Valid		system	Tile_036-031-000_0-000.jpg		2021-04-12 11:55:03	2021-04-12 14:16:10		NO		IN FOCUS
169838863	https://volunteer.ala.org.au/validate/task/169838863	Valid		system	Tile_036-031-000_0-000.jpg		2021-04-12 14:16:09	2021-04-12 14:16:10		NO		IN FOCUS
169838864	https://volunteer.ala.org.au/validate/task/169838864	Valid		system	Tile_036-032-000_0-000.jpg		2021-04-12 11:55:10	2021-04-12 14:16:32		NO		IN FOCUS
169838864	https://volunteer.ala.org.au/validate/task/169838864	Valid		system	Tile_036-032-000_0-000.jpg		2021-04-12 10:38:22	2021-04-12 14:16:32		NO		IN FOCUS
169838864	https://volunteer.ala.org.au/validate/task/169838864	Valid		system	Tile_036-032-000_0-000.jpg			2021-04-12 14:16:32		NO		IN FOCUS
169838864	https://volunteer.ala.org.au/validate/task/169838864	Valid		system	Tile_036-032-000_0-000.jpg		2021-04-12 14:16:32	2021-04-12 14:16:32		NO		IN FOCUS
169838865	https://volunteer.ala.org.au/validate/task/169838865	Valid		system	Tile_036-033-000_0-000.jpg		2021-04-12 11:55:19	2021-04-12 14:16:58		NO		IN FOCUS
169838865	https://volunteer.ala.org.au/validate/task/169838865	Valid		system	Tile_036-033-000_0-000.jpg		2021-04-12 14:16:58	2021-04-12 14:16:58		NO		IN FOCUS
169838865	https://volunteer.ala.org.au/validate/task/169838865	Valid		system	Tile_036-033-000_0-000.jpg			2021-04-12 14:16:58		NO		IN FOCUS
169838865	https://volunteer.ala.org.au/validate/task/169838865	Valid		system	Tile_036-033-000_0-000.jpg		2021-04-12 10:38:34	2021-04-12 14:16:58		NO		IN FOCUS
169838867	https://volunteer.ala.org.au/validate/task/169838867	Valid		system	Tile_036-035-000_0-000.jpg		2021-04-12 11:55:36	2021-04-12 14:18:56		NO		IN FOCUS
169838867	https://volunteer.ala.org.au/validate/task/169838867	Valid		system	Tile_036-035-000_0-000.jpg		2021-04-12 10:38:58	2021-04-12 14:18:56		NO		IN FOCUS
169838867	https://volunteer.ala.org.au/validate/task/169838867	Valid		system	Tile_036-035-000_0-000.jpg			2021-04-12 14:18:56		NO		IN FOCUS
169838867	https://volunteer.ala.org.au/validate/task/169838867	Valid		system	Tile_036-035-000_0-000.jpg		2021-04-12 14:18:55	2021-04-12 14:18:56		NO		IN FOCUS
169838870	https://volunteer.ala.org.au/validate/task/169838870	Valid		system	Tile_036-038-000_0-000.jpg			2021-04-12 14:19:48		NO		IN FOCUS
169838870	https://volunteer.ala.org.au/validate/task/169838870	Valid		system	Tile_036-038-000_0-000.jpg		2021-04-12 14:19:48	2021-04-12 14:19:48		NO		IN FOCUS
169838870	https://volunteer.ala.org.au/validate/task/169838870	Valid		system	Tile_036-038-000_0-000.jpg		2021-04-12 11:55:57	2021-04-12 14:19:48		NO		IN FOCUS
169838870	https://volunteer.ala.org.au/validate/task/169838870	Valid		system	Tile_036-038-000_0-000.jpg		2021-04-12 10:39:35	2021-04-12 14:19:48		NO		IN FOCUS
169838874	https://volunteer.ala.org.au/validate/task/169838874	Valid		system	Tile_036-042-000_0-000.jpg			2021-04-12 14:20:43		NO		IN FOCUS
169838874	https://volunteer.ala.org.au/validate/task/169838874	Valid		system	Tile_036-042-000_0-000.jpg		2021-04-12 10:40:22	2021-04-12 14:20:43		NO		IN FOCUS
169838874	https://volunteer.ala.org.au/validate/task/169838874	Valid		system	Tile_036-042-000_0-000.jpg		2021-04-12 11:56:31	2021-04-12 14:20:43		NO		IN FOCUS
169838874	https://volunteer.ala.org.au/validate/task/169838874	Valid		system	Tile_036-042-000_0-000.jpg		2021-04-12 14:20:42	2021-04-12 14:20:43		NO		IN FOCUS
169838875	https://volunteer.ala.org.au/validate/task/169838875	Valid		system	Tile_036-043-000_0-000.jpg		2021-04-12 14:21:06	2021-04-12 14:21:06		NO		IN FOCUS
169838875	https://volunteer.ala.org.au/validate/task/169838875	Valid		system	Tile_036-043-000_0-000.jpg			2021-04-12 14:21:06		NO		IN FOCUS
169838875	https://volunteer.ala.org.au/validate/task/169838875	Valid		system	Tile_036-043-000_0-000.jpg		2021-04-12 11:56:40	2021-04-12 14:21:06		NO		IN FOCUS
169838875	https://volunteer.ala.org.au/validate/task/169838875	Valid		system	Tile_036-043-000_0-000.jpg		2021-04-12 10:40:34	2021-04-12 14:21:06		NO		IN FOCUS
169838879	https://volunteer.ala.org.au/validate/task/169838879	Valid		system	Tile_036-047-000_0-000.jpg		2021-04-12 10:41:20	2021-04-12 14:22:56		NO		IN FOCUS
169838879	https://volunteer.ala.org.au/validate/task/169838879	Valid		system	Tile_036-047-000_0-000.jpg		2021-04-12 14:22:54	2021-04-12 14:22:56		NO		IN FOCUS
169838879	https://volunteer.ala.org.au/validate/task/169838879	Valid		system	Tile_036-047-000_0-000.jpg		2021-04-12 11:57:14	2021-04-12 14:22:56		NO		IN FOCUS
169838879	https://volunteer.ala.org.au/validate/task/169838879	Valid		system	Tile_036-047-000_0-000.jpg			2021-04-12 14:22:56		NO		IN FOCUS
169838880	https://volunteer.ala.org.au/validate/task/169838880	Valid		system	Tile_036-048-000_0-000.jpg			2021-04-12 14:23:13		NO		IN FOCUS
169838880	https://volunteer.ala.org.au/validate/task/169838880	Valid		system	Tile_036-048-000_0-000.jpg		2021-04-12 14:23:12	2021-04-12 14:23:13		NO		IN FOCUS
169838880	https://volunteer.ala.org.au/validate/task/169838880	Valid		system	Tile_036-048-000_0-000.jpg		2021-04-12 10:41:32	2021-04-12 14:23:13		NO		IN FOCUS
169838880	https://volunteer.ala.org.au/validate/task/169838880	Valid		system	Tile_036-048-000_0-000.jpg		2021-04-12 11:57:24	2021-04-12 14:23:13		NO		IN FOCUS
169838881	https://volunteer.ala.org.au/validate/task/169838881	Valid		system	Tile_036-049-000_0-000.jpg		2021-04-12 11:57:35	2021-04-12 14:23:28		NO		IN FOCUS
169838881	https://volunteer.ala.org.au/validate/task/169838881	Valid		system	Tile_036-049-000_0-000.jpg		2021-04-12 14:23:26	2021-04-12 14:23:28		NO		IN FOCUS
169838881	https://volunteer.ala.org.au/validate/task/169838881	Valid		system	Tile_036-049-000_0-000.jpg		2021-04-12 10:41:44	2021-04-12 14:23:28		NO		IN FOCUS
169838881	https://volunteer.ala.org.au/validate/task/169838881	Valid		system	Tile_036-049-000_0-000.jpg			2021-04-12 14:23:28		NO		IN FOCUS
169838883	https://volunteer.ala.org.au/validate/task/169838883	Valid		system	Tile_036-051-000_0-000.jpg		2021-04-12 14:24:04	2021-04-12 14:24:05		NO		IN FOCUS
169838883	https://volunteer.ala.org.au/validate/task/169838883	Valid		system	Tile_036-051-000_0-000.jpg			2021-04-12 14:24:05		NO		IN FOCUS
169838883	https://volunteer.ala.org.au/validate/task/169838883	Valid		system	Tile_036-051-000_0-000.jpg		2021-04-12 10:42:59	2021-04-12 14:24:05		NO		IN FOCUS
169838883	https://volunteer.ala.org.au/validate/task/169838883	Valid		system	Tile_036-051-000_0-000.jpg		2021-04-12 11:57:56	2021-04-12 14:24:05		NO		IN FOCUS
169838885	https://volunteer.ala.org.au/validate/task/169838885	Valid		system	Tile_036-053-000_0-000.jpg		2021-04-12 11:58:15	2021-04-12 14:25:09		NO		IN FOCUS
169838885	https://volunteer.ala.org.au/validate/task/169838885	Valid		system	Tile_036-053-000_0-000.jpg		2021-04-12 14:25:09	2021-04-12 14:25:09		NO		IN FOCUS
169838885	https://volunteer.ala.org.au/validate/task/169838885	Valid		system	Tile_036-053-000_0-000.jpg		2021-04-12 10:43:25	2021-04-12 14:25:09		NO		IN FOCUS
169838885	https://volunteer.ala.org.au/validate/task/169838885	Valid		system	Tile_036-053-000_0-000.jpg			2021-04-12 14:25:09		NO		IN FOCUS
169838889	https://volunteer.ala.org.au/validate/task/169838889	Valid		system	Tile_036-057-000_0-000.jpg		2021-04-12 14:26:04	2021-04-12 14:26:04		NO		IN FOCUS
169838889	https://volunteer.ala.org.au/validate/task/169838889	Valid		system	Tile_036-057-000_0-000.jpg		2021-04-12 10:44:35	2021-04-12 14:26:04		NO		IN FOCUS
169838889	https://volunteer.ala.org.au/validate/task/169838889	Valid		system	Tile_036-057-000_0-000.jpg		2021-04-12 11:58:47	2021-04-12 14:26:04		NO		IN FOCUS
169838889	https://volunteer.ala.org.au/validate/task/169838889	Valid		system	Tile_036-057-000_0-000.jpg			2021-04-12 14:26:04		NO		IN FOCUS
169838894	https://volunteer.ala.org.au/validate/task/169838894	Valid		system	Tile_037-002-000_0-000.jpg		2021-04-12 14:27:04	2021-04-12 14:27:05		NO		IN FOCUS
169838894	https://volunteer.ala.org.au/validate/task/169838894	Valid		system	Tile_037-002-000_0-000.jpg		2021-04-12 10:46:11	2021-04-12 14:27:05		NO		IN FOCUS
169838894	https://volunteer.ala.org.au/validate/task/169838894	Valid		system	Tile_037-002-000_0-000.jpg			2021-04-12 14:27:05		NO		IN FOCUS
169838894	https://volunteer.ala.org.au/validate/task/169838894	Valid		system	Tile_037-002-000_0-000.jpg		2021-04-12 11:59:37	2021-04-12 14:27:05		NO		IN FOCUS
169838895	https://volunteer.ala.org.au/validate/task/169838895	Valid		system	Tile_037-003-000_0-000.jpg		2021-04-12 11:59:46	2021-04-12 14:27:18		NO		IN FOCUS
169838895	https://volunteer.ala.org.au/validate/task/169838895	Valid		system	Tile_037-003-000_0-000.jpg		2021-04-12 14:27:18	2021-04-12 14:27:18		NO		IN FOCUS
169838895	https://volunteer.ala.org.au/validate/task/169838895	Valid		system	Tile_037-003-000_0-000.jpg			2021-04-12 14:27:18		NO		IN FOCUS
169838895	https://volunteer.ala.org.au/validate/task/169838895	Valid		system	Tile_037-003-000_0-000.jpg		2021-04-12 10:46:24	2021-04-12 14:27:18		NO		IN FOCUS
169838898	https://volunteer.ala.org.au/validate/task/169838898	Valid		system	Tile_037-006-000_0-000.jpg		2021-04-12 10:47:10	2021-04-12 14:27:47		NO		IN FOCUS
169838898	https://volunteer.ala.org.au/validate/task/169838898	Valid		system	Tile_037-006-000_0-000.jpg		2021-04-12 14:27:46	2021-04-12 14:27:47		NO		IN FOCUS
169838898	https://volunteer.ala.org.au/validate/task/169838898	Valid		system	Tile_037-006-000_0-000.jpg		2021-04-12 12:00:20	2021-04-12 14:27:47		NO		IN FOCUS
169838898	https://volunteer.ala.org.au/validate/task/169838898	Valid		system	Tile_037-006-000_0-000.jpg			2021-04-12 14:27:47		NO		IN FOCUS
169838899	https://volunteer.ala.org.au/validate/task/169838899	Valid		system	Tile_037-007-000_0-000.jpg		2021-04-12 12:00:30	2021-04-12 14:28:03		NO		IN FOCUS
169838899	https://volunteer.ala.org.au/validate/task/169838899	Valid		system	Tile_037-007-000_0-000.jpg		2021-04-12 10:47:28	2021-04-12 14:28:03		NO		IN FOCUS
169838899	https://volunteer.ala.org.au/validate/task/169838899	Valid		system	Tile_037-007-000_0-000.jpg		2021-04-12 14:28:03	2021-04-12 14:28:03		NO		IN FOCUS
169838899	https://volunteer.ala.org.au/validate/task/169838899	Valid		system	Tile_037-007-000_0-000.jpg			2021-04-12 14:28:03		NO		IN FOCUS
169838900	https://volunteer.ala.org.au/validate/task/169838900	Valid		system	Tile_037-008-000_0-000.jpg			2021-04-12 14:28:29		NO		IN FOCUS
169838900	https://volunteer.ala.org.au/validate/task/169838900	Valid		system	Tile_037-008-000_0-000.jpg		2021-04-12 14:28:28	2021-04-12 14:28:29		NO		IN FOCUS
169838900	https://volunteer.ala.org.au/validate/task/169838900	Valid		system	Tile_037-008-000_0-000.jpg		2021-04-12 10:47:40	2021-04-12 14:28:29		NO		IN FOCUS
169838900	https://volunteer.ala.org.au/validate/task/169838900	Valid		system	Tile_037-008-000_0-000.jpg		2021-04-12 12:00:39	2021-04-12 14:28:29		NO		IN FOCUS
169838905	https://volunteer.ala.org.au/validate/task/169838905	Valid		system	Tile_037-013-000_0-000.jpg		2021-04-12 12:01:26	2021-04-12 14:29:14		NO		IN FOCUS
169838905	https://volunteer.ala.org.au/validate/task/169838905	Valid		system	Tile_037-013-000_0-000.jpg		2021-04-12 14:29:14	2021-04-12 14:29:14		NO		IN FOCUS
169838905	https://volunteer.ala.org.au/validate/task/169838905	Valid		system	Tile_037-013-000_0-000.jpg		2021-04-12 10:48:57	2021-04-12 14:29:14		NO		IN FOCUS
169838905	https://volunteer.ala.org.au/validate/task/169838905	Valid		system	Tile_037-013-000_0-000.jpg			2021-04-12 14:29:14		NO		IN FOCUS
169838873	https://volunteer.ala.org.au/validate/task/169838873	Valid		system	Tile_036-041-000_0-000.jpg			2021-04-12 14:29:20		NO		IN FOCUS
169838873	https://volunteer.ala.org.au/validate/task/169838873	Valid		system	Tile_036-041-000_0-000.jpg		2021-04-12 11:56:22	2021-04-12 14:29:20		NO		IN FOCUS
169838873	https://volunteer.ala.org.au/validate/task/169838873	Valid		system	Tile_036-041-000_0-000.jpg		2021-04-12 10:40:11	2021-04-12 14:29:20		NO		IN FOCUS
169838873	https://volunteer.ala.org.au/validate/task/169838873	Valid		system	Tile_036-041-000_0-000.jpg		2021-04-12 14:29:19	2021-04-12 14:29:20		NO		IN FOCUS
169838876	https://volunteer.ala.org.au/validate/task/169838876	Valid		system	Tile_036-044-000_0-000.jpg			2021-04-12 14:29:48		NO		IN FOCUS
169838876	https://volunteer.ala.org.au/validate/task/169838876	Valid		system	Tile_036-044-000_0-000.jpg		2021-04-12 10:40:46	2021-04-12 14:29:48		NO		IN FOCUS
169838876	https://volunteer.ala.org.au/validate/task/169838876	Valid		system	Tile_036-044-000_0-000.jpg		2021-04-12 11:56:49	2021-04-12 14:29:48		NO		IN FOCUS
169838876	https://volunteer.ala.org.au/validate/task/169838876	Valid		system	Tile_036-044-000_0-000.jpg		2021-04-12 14:29:47	2021-04-12 14:29:48		NO		IN FOCUS
169838909	https://volunteer.ala.org.au/validate/task/169838909	Valid		system	Tile_037-017-000_0-000.jpg		2021-04-12 12:02:02	2021-04-12 14:30:10		NO		IN FOCUS
169838909	https://volunteer.ala.org.au/validate/task/169838909	Valid		system	Tile_037-017-000_0-000.jpg		2021-04-12 10:50:11	2021-04-12 14:30:10		NO		IN FOCUS
169838909	https://volunteer.ala.org.au/validate/task/169838909	Valid		system	Tile_037-017-000_0-000.jpg			2021-04-12 14:30:10		NO		IN FOCUS
169838909	https://volunteer.ala.org.au/validate/task/169838909	Valid		system	Tile_037-017-000_0-000.jpg		2021-04-12 14:30:09	2021-04-12 14:30:10		NO		IN FOCUS
169838877	https://volunteer.ala.org.au/validate/task/169838877	Valid		system	Tile_036-045-000_0-000.jpg		2021-04-12 10:40:58	2021-04-12 14:30:19		NO		IN FOCUS
169838877	https://volunteer.ala.org.au/validate/task/169838877	Valid		system	Tile_036-045-000_0-000.jpg			2021-04-12 14:30:19		NO		IN FOCUS
169838877	https://volunteer.ala.org.au/validate/task/169838877	Valid		system	Tile_036-045-000_0-000.jpg		2021-04-12 14:30:19	2021-04-12 14:30:19		NO		IN FOCUS
169838877	https://volunteer.ala.org.au/validate/task/169838877	Valid		system	Tile_036-045-000_0-000.jpg		2021-04-12 11:56:57	2021-04-12 14:30:19		NO		IN FOCUS
169838913	https://volunteer.ala.org.au/validate/task/169838913	Valid		system	Tile_037-021-000_0-000.jpg		2021-04-12 14:31:27	2021-04-12 14:31:27		NO		IN FOCUS
169838913	https://volunteer.ala.org.au/validate/task/169838913	Valid		system	Tile_037-021-000_0-000.jpg			2021-04-12 14:31:27		NO		IN FOCUS
169838913	https://volunteer.ala.org.au/validate/task/169838913	Valid		system	Tile_037-021-000_0-000.jpg		2021-04-12 12:02:39	2021-04-12 14:31:27		NO		IN FOCUS
169838913	https://volunteer.ala.org.au/validate/task/169838913	Valid		system	Tile_037-021-000_0-000.jpg		2021-04-12 10:50:56	2021-04-12 14:31:27		NO		IN FOCUS
169838886	https://volunteer.ala.org.au/validate/task/169838886	Valid		system	Tile_036-054-000_0-000.jpg			2021-04-12 14:32:12		NO		IN FOCUS
169838886	https://volunteer.ala.org.au/validate/task/169838886	Valid		system	Tile_036-054-000_0-000.jpg		2021-04-12 11:58:23	2021-04-12 14:32:12		NO		IN FOCUS
169838886	https://volunteer.ala.org.au/validate/task/169838886	Valid		system	Tile_036-054-000_0-000.jpg		2021-04-12 10:43:52	2021-04-12 14:32:12		NO		IN FOCUS
169838886	https://volunteer.ala.org.au/validate/task/169838886	Valid		system	Tile_036-054-000_0-000.jpg		2021-04-12 14:32:12	2021-04-12 14:32:12		NO		IN FOCUS
169838916	https://volunteer.ala.org.au/validate/task/169838916	Valid		system	Tile_037-024-000_0-000.jpg			2021-04-12 14:32:23		NO		IN FOCUS
169838916	https://volunteer.ala.org.au/validate/task/169838916	Valid		system	Tile_037-024-000_0-000.jpg		2021-04-12 14:32:21	2021-04-12 14:32:23		NO		IN FOCUS
169838916	https://volunteer.ala.org.au/validate/task/169838916	Valid		system	Tile_037-024-000_0-000.jpg		2021-04-12 12:02:59	2021-04-12 14:32:23		NO		IN FOCUS
169838916	https://volunteer.ala.org.au/validate/task/169838916	Valid		system	Tile_037-024-000_0-000.jpg		2021-04-12 10:51:31	2021-04-12 14:32:23		NO		IN FOCUS
169838917	https://volunteer.ala.org.au/validate/task/169838917	Valid		system	Tile_037-025-000_0-000.jpg		2021-04-12 14:32:36	2021-04-12 14:32:36		NO		IN FOCUS
169838917	https://volunteer.ala.org.au/validate/task/169838917	Valid		system	Tile_037-025-000_0-000.jpg		2021-04-12 12:03:07	2021-04-12 14:32:36		NO		IN FOCUS
169838917	https://volunteer.ala.org.au/validate/task/169838917	Valid		system	Tile_037-025-000_0-000.jpg			2021-04-12 14:32:36		NO		IN FOCUS
169838917	https://volunteer.ala.org.au/validate/task/169838917	Valid		system	Tile_037-025-000_0-000.jpg		2021-04-12 10:51:43	2021-04-12 14:32:36		NO		IN FOCUS
169838918	https://volunteer.ala.org.au/validate/task/169838918	Valid		system	Tile_037-026-000_0-000.jpg		2021-04-12 10:51:54	2021-04-12 14:32:53		NO		IN FOCUS
169838918	https://volunteer.ala.org.au/validate/task/169838918	Valid		system	Tile_037-026-000_0-000.jpg		2021-04-12 14:32:53	2021-04-12 14:32:53		NO		IN FOCUS
169838918	https://volunteer.ala.org.au/validate/task/169838918	Valid		system	Tile_037-026-000_0-000.jpg			2021-04-12 14:32:53		NO		IN FOCUS
169838918	https://volunteer.ala.org.au/validate/task/169838918	Valid		system	Tile_037-026-000_0-000.jpg		2021-04-12 12:03:16	2021-04-12 14:32:53		NO		IN FOCUS
169838919	https://volunteer.ala.org.au/validate/task/169838919	Valid		system	Tile_037-027-000_0-000.jpg		2021-04-12 14:33:15	2021-04-12 14:33:15		NO		IN FOCUS
169838919	https://volunteer.ala.org.au/validate/task/169838919	Valid		system	Tile_037-027-000_0-000.jpg			2021-04-12 14:33:15		NO		IN FOCUS
169838919	https://volunteer.ala.org.au/validate/task/169838919	Valid		system	Tile_037-027-000_0-000.jpg		2021-04-12 12:03:24	2021-04-12 14:33:15		NO		IN FOCUS
169838919	https://volunteer.ala.org.au/validate/task/169838919	Valid		system	Tile_037-027-000_0-000.jpg		2021-04-12 10:52:06	2021-04-12 14:33:15		NO		IN FOCUS
169838927	https://volunteer.ala.org.au/validate/task/169838927	Valid		system	Tile_037-035-000_0-000.jpg			2021-04-12 14:35:41		NO		IN FOCUS
169838927	https://volunteer.ala.org.au/validate/task/169838927	Valid		system	Tile_037-035-000_0-000.jpg		2021-04-12 14:35:41	2021-04-12 14:35:41		NO		IN FOCUS
169838927	https://volunteer.ala.org.au/validate/task/169838927	Valid		system	Tile_037-035-000_0-000.jpg		2021-04-12 12:04:18	2021-04-12 14:35:41		NO		IN FOCUS
169838927	https://volunteer.ala.org.au/validate/task/169838927	Valid		system	Tile_037-035-000_0-000.jpg		2021-04-12 10:54:15	2021-04-12 14:35:41		NO		IN FOCUS
169838930	https://volunteer.ala.org.au/validate/task/169838930	Valid		system	Tile_037-038-000_0-000.jpg		2021-04-12 14:36:27	2021-04-12 14:36:28		NO		IN FOCUS
169838930	https://volunteer.ala.org.au/validate/task/169838930	Valid		system	Tile_037-038-000_0-000.jpg			2021-04-12 14:36:28		NO		IN FOCUS
169838930	https://volunteer.ala.org.au/validate/task/169838930	Valid		system	Tile_037-038-000_0-000.jpg		2021-04-12 12:04:36	2021-04-12 14:36:28		NO		IN FOCUS
169838930	https://volunteer.ala.org.au/validate/task/169838930	Valid		system	Tile_037-038-000_0-000.jpg		2021-04-12 10:54:52	2021-04-12 14:36:28		NO		IN FOCUS
169838931	https://volunteer.ala.org.au/validate/task/169838931	Valid		system	Tile_037-039-000_0-000.jpg		2021-04-12 14:36:47	2021-04-12 14:36:47		NO		IN FOCUS
169838931	https://volunteer.ala.org.au/validate/task/169838931	Valid		system	Tile_037-039-000_0-000.jpg			2021-04-12 14:36:47		NO		IN FOCUS
169838931	https://volunteer.ala.org.au/validate/task/169838931	Valid		system	Tile_037-039-000_0-000.jpg		2021-04-12 12:04:50	2021-04-12 14:36:47		NO		IN FOCUS
169838931	https://volunteer.ala.org.au/validate/task/169838931	Valid		system	Tile_037-039-000_0-000.jpg		2021-04-12 10:55:03	2021-04-12 14:36:47		NO		IN FOCUS
169839160	https://volunteer.ala.org.au/validate/task/169839160	Valid		system	Tile_037-041-000_0-000.jpg		2021-04-12 10:55:26	2021-04-12 14:37:07		NO		IN FOCUS
169839160	https://volunteer.ala.org.au/validate/task/169839160	Valid		system	Tile_037-041-000_0-000.jpg		2021-04-12 12:05:05	2021-04-12 14:37:07		NO		IN FOCUS
169839160	https://volunteer.ala.org.au/validate/task/169839160	Valid		system	Tile_037-041-000_0-000.jpg		2021-04-12 14:37:07	2021-04-12 14:37:07		NO		IN FOCUS
169839160	https://volunteer.ala.org.au/validate/task/169839160	Valid		system	Tile_037-041-000_0-000.jpg			2021-04-12 14:37:07		NO		IN FOCUS
169839166	https://volunteer.ala.org.au/validate/task/169839166	Valid		system	Tile_037-047-000_0-000.jpg		2021-04-12 14:38:33	2021-04-12 14:38:35		NO		IN FOCUS
169839166	https://volunteer.ala.org.au/validate/task/169839166	Valid		system	Tile_037-047-000_0-000.jpg		2021-04-12 11:03:39	2021-04-12 14:38:35		NO		IN FOCUS
169839166	https://volunteer.ala.org.au/validate/task/169839166	Valid		system	Tile_037-047-000_0-000.jpg		2021-04-12 12:08:17	2021-04-12 14:38:35		NO		IN FOCUS
169839166	https://volunteer.ala.org.au/validate/task/169839166	Valid		system	Tile_037-047-000_0-000.jpg			2021-04-12 14:38:35		NO		IN FOCUS
169839168	https://volunteer.ala.org.au/validate/task/169839168	Valid		system	Tile_037-049-000_0-000.jpg			2021-04-12 14:39:12		NO		IN FOCUS
169839168	https://volunteer.ala.org.au/validate/task/169839168	Valid		system	Tile_037-049-000_0-000.jpg		2021-04-12 11:04:01	2021-04-12 14:39:12		NO		IN FOCUS
169839168	https://volunteer.ala.org.au/validate/task/169839168	Valid		system	Tile_037-049-000_0-000.jpg		2021-04-12 12:08:36	2021-04-12 14:39:12		NO		IN FOCUS
169839168	https://volunteer.ala.org.au/validate/task/169839168	Valid		system	Tile_037-049-000_0-000.jpg		2021-04-12 14:39:11	2021-04-12 14:39:12		NO		IN FOCUS
169839169	https://volunteer.ala.org.au/validate/task/169839169	Valid		system	Tile_037-050-000_0-000.jpg		2021-04-12 12:08:45	2021-04-12 14:39:32		NO		IN FOCUS
169839169	https://volunteer.ala.org.au/validate/task/169839169	Valid		system	Tile_037-050-000_0-000.jpg			2021-04-12 14:39:32		NO		IN FOCUS
169839169	https://volunteer.ala.org.au/validate/task/169839169	Valid		system	Tile_037-050-000_0-000.jpg		2021-04-12 14:39:32	2021-04-12 14:39:32		NO		IN FOCUS
169839169	https://volunteer.ala.org.au/validate/task/169839169	Valid		system	Tile_037-050-000_0-000.jpg		2021-04-12 11:04:13	2021-04-12 14:39:32		NO		IN FOCUS
169839176	https://volunteer.ala.org.au/validate/task/169839176	Valid		system	Tile_037-057-000_0-000.jpg			2021-04-12 14:41:04		NO		IN FOCUS
169839176	https://volunteer.ala.org.au/validate/task/169839176	Valid		system	Tile_037-057-000_0-000.jpg		2021-04-12 14:41:04	2021-04-12 14:41:04		NO		IN FOCUS
169839176	https://volunteer.ala.org.au/validate/task/169839176	Valid		system	Tile_037-057-000_0-000.jpg		2021-04-12 12:09:35	2021-04-12 14:41:04		NO		IN FOCUS
169839176	https://volunteer.ala.org.au/validate/task/169839176	Valid		system	Tile_037-057-000_0-000.jpg		2021-04-12 11:10:23	2021-04-12 14:41:04		NO		IN FOCUS
169838891	https://volunteer.ala.org.au/validate/task/169838891	Valid		system	Tile_036-059-000_0-000.jpg		2021-04-12 10:45:12	2021-04-12 14:41:55		NO		IN FOCUS
169838891	https://volunteer.ala.org.au/validate/task/169838891	Valid		system	Tile_036-059-000_0-000.jpg			2021-04-12 14:41:55		NO		IN FOCUS
169838891	https://volunteer.ala.org.au/validate/task/169838891	Valid		system	Tile_036-059-000_0-000.jpg		2021-04-12 14:41:55	2021-04-12 14:41:55		NO		IN FOCUS
169838891	https://volunteer.ala.org.au/validate/task/169838891	Valid		system	Tile_036-059-000_0-000.jpg		2021-04-12 11:59:11	2021-04-12 14:41:55		NO		IN FOCUS
169839182	https://volunteer.ala.org.au/validate/task/169839182	Valid		system	Tile_038-003-000_0-000.jpg			2021-04-12 14:42:44		NO		IN FOCUS
169839182	https://volunteer.ala.org.au/validate/task/169839182	Valid		system	Tile_038-003-000_0-000.jpg		2021-04-12 14:42:42	2021-04-12 14:42:44		NO		IN FOCUS
169839182	https://volunteer.ala.org.au/validate/task/169839182	Valid		system	Tile_038-003-000_0-000.jpg		2021-04-12 11:32:05	2021-04-12 14:42:44		NO		IN FOCUS
169839182	https://volunteer.ala.org.au/validate/task/169839182	Valid		system	Tile_038-003-000_0-000.jpg		2021-04-12 12:10:20	2021-04-12 14:42:44		NO		IN FOCUS
169839183	https://volunteer.ala.org.au/validate/task/169839183	Valid		system	Tile_038-004-000_0-000.jpg		2021-04-12 14:42:58	2021-04-12 14:42:59		NO		IN FOCUS
169839183	https://volunteer.ala.org.au/validate/task/169839183	Valid		system	Tile_038-004-000_0-000.jpg		2021-04-12 12:10:29	2021-04-12 14:42:59		NO		IN FOCUS
169839183	https://volunteer.ala.org.au/validate/task/169839183	Valid		system	Tile_038-004-000_0-000.jpg			2021-04-12 14:42:59		NO		IN FOCUS
169839183	https://volunteer.ala.org.au/validate/task/169839183	Valid		system	Tile_038-004-000_0-000.jpg		2021-04-12 11:49:40	2021-04-12 14:42:59		NO		IN FOCUS
169839184	https://volunteer.ala.org.au/validate/task/169839184	Valid		system	Tile_038-005-000_0-000.jpg		2021-04-12 12:10:38	2021-04-12 14:43:16		NO		IN FOCUS
169839184	https://volunteer.ala.org.au/validate/task/169839184	Valid		system	Tile_038-005-000_0-000.jpg		2021-04-12 14:43:15	2021-04-12 14:43:16		NO		IN FOCUS
169839184	https://volunteer.ala.org.au/validate/task/169839184	Valid		system	Tile_038-005-000_0-000.jpg			2021-04-12 14:43:16		NO		IN FOCUS
169839184	https://volunteer.ala.org.au/validate/task/169839184	Valid		system	Tile_038-005-000_0-000.jpg		2021-04-12 12:01:17	2021-04-12 14:43:16		NO		IN FOCUS
169839185	https://volunteer.ala.org.au/validate/task/169839185	Valid		system	Tile_038-006-000_0-000.jpg		2021-04-12 12:01:29	2021-04-12 14:44:06		NO		IN FOCUS
169839185	https://volunteer.ala.org.au/validate/task/169839185	Valid		system	Tile_038-006-000_0-000.jpg		2021-04-12 12:10:46	2021-04-12 14:44:06		NO		IN FOCUS
169839185	https://volunteer.ala.org.au/validate/task/169839185	Valid		system	Tile_038-006-000_0-000.jpg		2021-04-12 14:44:06	2021-04-12 14:44:06		NO		IN FOCUS
169839185	https://volunteer.ala.org.au/validate/task/169839185	Valid		system	Tile_038-006-000_0-000.jpg			2021-04-12 14:44:06		NO		IN FOCUS
169839192	https://volunteer.ala.org.au/validate/task/169839192	Valid		system	Tile_038-013-000_0-000.jpg			2021-04-12 14:45:41		NO		IN FOCUS
169839192	https://volunteer.ala.org.au/validate/task/169839192	Valid		system	Tile_038-013-000_0-000.jpg		2021-04-12 12:36:30	2021-04-12 14:45:41		NO		IN FOCUS
169839192	https://volunteer.ala.org.au/validate/task/169839192	Valid		system	Tile_038-013-000_0-000.jpg		2021-04-12 14:45:41	2021-04-12 14:45:41		NO		IN FOCUS
169839192	https://volunteer.ala.org.au/validate/task/169839192	Valid		system	Tile_038-013-000_0-000.jpg		2021-04-12 12:11:58	2021-04-12 14:45:41		NO		IN FOCUS
169838893	https://volunteer.ala.org.au/validate/task/169838893	Valid		system	Tile_037-001-000_0-000.jpg			2021-04-12 14:46:04		NO		IN FOCUS
169838893	https://volunteer.ala.org.au/validate/task/169838893	Valid		system	Tile_037-001-000_0-000.jpg		2021-04-12 11:59:29	2021-04-12 14:46:04		NO		IN FOCUS
169838893	https://volunteer.ala.org.au/validate/task/169838893	Valid		system	Tile_037-001-000_0-000.jpg		2021-04-12 14:46:02	2021-04-12 14:46:04		NO		IN FOCUS
169838893	https://volunteer.ala.org.au/validate/task/169838893	Valid		system	Tile_037-001-000_0-000.jpg		2021-04-12 10:45:48	2021-04-12 14:46:04		NO		IN FOCUS
169838896	https://volunteer.ala.org.au/validate/task/169838896	Valid		system	Tile_037-004-000_0-000.jpg		2021-04-12 14:46:28	2021-04-12 14:46:29		NO		IN FOCUS
169838896	https://volunteer.ala.org.au/validate/task/169838896	Valid		system	Tile_037-004-000_0-000.jpg		2021-04-12 10:46:43	2021-04-12 14:46:29		NO		IN FOCUS
169838896	https://volunteer.ala.org.au/validate/task/169838896	Valid		system	Tile_037-004-000_0-000.jpg			2021-04-12 14:46:29		NO		IN FOCUS
169838896	https://volunteer.ala.org.au/validate/task/169838896	Valid		system	Tile_037-004-000_0-000.jpg		2021-04-12 12:00:00	2021-04-12 14:46:29		NO		IN FOCUS
169839195	https://volunteer.ala.org.au/validate/task/169839195	Valid		system	Tile_038-016-000_0-000.jpg		2021-04-12 12:37:13	2021-04-12 14:46:50		NO		IN FOCUS
169839195	https://volunteer.ala.org.au/validate/task/169839195	Valid		system	Tile_038-016-000_0-000.jpg			2021-04-12 14:46:50		NO		IN FOCUS
169839195	https://volunteer.ala.org.au/validate/task/169839195	Valid		system	Tile_038-016-000_0-000.jpg		2021-04-12 14:46:50	2021-04-12 14:46:50		NO		IN FOCUS
169839195	https://volunteer.ala.org.au/validate/task/169839195	Valid		system	Tile_038-016-000_0-000.jpg		2021-04-12 12:12:25	2021-04-12 14:46:50		NO		IN FOCUS
169838897	https://volunteer.ala.org.au/validate/task/169838897	Valid		system	Tile_037-005-000_0-000.jpg		2021-04-12 12:00:09	2021-04-12 14:46:57		NO		IN FOCUS
169838897	https://volunteer.ala.org.au/validate/task/169838897	Valid		system	Tile_037-005-000_0-000.jpg		2021-04-12 10:46:56	2021-04-12 14:46:57		NO		IN FOCUS
169838897	https://volunteer.ala.org.au/validate/task/169838897	Valid		system	Tile_037-005-000_0-000.jpg		2021-04-12 14:46:57	2021-04-12 14:46:57		NO		IN FOCUS
169838897	https://volunteer.ala.org.au/validate/task/169838897	Valid		system	Tile_037-005-000_0-000.jpg			2021-04-12 14:46:57		NO		IN FOCUS
169839196	https://volunteer.ala.org.au/validate/task/169839196	Valid		system	Tile_038-017-000_0-000.jpg		2021-04-12 12:12:36	2021-04-12 14:47:02		NO		IN FOCUS
169839196	https://volunteer.ala.org.au/validate/task/169839196	Valid		system	Tile_038-017-000_0-000.jpg		2021-04-12 14:47:02	2021-04-12 14:47:02		NO		IN FOCUS
169839196	https://volunteer.ala.org.au/validate/task/169839196	Valid		system	Tile_038-017-000_0-000.jpg			2021-04-12 14:47:02		NO		IN FOCUS
169839196	https://volunteer.ala.org.au/validate/task/169839196	Valid		system	Tile_038-017-000_0-000.jpg		2021-04-12 12:37:25	2021-04-12 14:47:02		NO		IN FOCUS
169839197	https://volunteer.ala.org.au/validate/task/169839197	Valid		system	Tile_038-018-000_0-000.jpg		2021-04-12 12:37:53	2021-04-12 14:47:15		NO		IN FOCUS
169839197	https://volunteer.ala.org.au/validate/task/169839197	Valid		system	Tile_038-018-000_0-000.jpg		2021-04-12 12:12:45	2021-04-12 14:47:15		NO		IN FOCUS
169839197	https://volunteer.ala.org.au/validate/task/169839197	Valid		system	Tile_038-018-000_0-000.jpg			2021-04-12 14:47:15		NO		IN FOCUS
169839197	https://volunteer.ala.org.au/validate/task/169839197	Valid		system	Tile_038-018-000_0-000.jpg		2021-04-12 14:47:15	2021-04-12 14:47:15		NO		IN FOCUS
169839198	https://volunteer.ala.org.au/validate/task/169839198	Valid		system	Tile_038-019-000_0-000.jpg		2021-04-12 12:38:04	2021-04-12 14:47:35		NO		IN FOCUS
169839198	https://volunteer.ala.org.au/validate/task/169839198	Valid		system	Tile_038-019-000_0-000.jpg		2021-04-12 14:47:35	2021-04-12 14:47:35		NO		IN FOCUS
169839198	https://volunteer.ala.org.au/validate/task/169839198	Valid		system	Tile_038-019-000_0-000.jpg			2021-04-12 14:47:35		NO		IN FOCUS
169839198	https://volunteer.ala.org.au/validate/task/169839198	Valid		system	Tile_038-019-000_0-000.jpg		2021-04-12 12:12:55	2021-04-12 14:47:35		NO		IN FOCUS
169839200	https://volunteer.ala.org.au/validate/task/169839200	Valid		system	Tile_038-021-000_0-000.jpg		2021-04-12 12:38:27	2021-04-12 14:48:20		NO		IN FOCUS
169839200	https://volunteer.ala.org.au/validate/task/169839200	Valid		system	Tile_038-021-000_0-000.jpg		2021-04-12 14:48:19	2021-04-12 14:48:20		NO		IN FOCUS
169839200	https://volunteer.ala.org.au/validate/task/169839200	Valid		system	Tile_038-021-000_0-000.jpg		2021-04-12 12:17:01	2021-04-12 14:48:20		NO		IN FOCUS
169839200	https://volunteer.ala.org.au/validate/task/169839200	Valid		system	Tile_038-021-000_0-000.jpg			2021-04-12 14:48:20		NO		IN FOCUS
169839201	https://volunteer.ala.org.au/validate/task/169839201	Valid		system	Tile_038-022-000_0-000.jpg		2021-04-12 12:38:39	2021-04-12 14:48:35		NO		IN FOCUS
169839201	https://volunteer.ala.org.au/validate/task/169839201	Valid		system	Tile_038-022-000_0-000.jpg		2021-04-12 12:17:09	2021-04-12 14:48:35		NO		IN FOCUS
169839201	https://volunteer.ala.org.au/validate/task/169839201	Valid		system	Tile_038-022-000_0-000.jpg			2021-04-12 14:48:35		NO		IN FOCUS
169839201	https://volunteer.ala.org.au/validate/task/169839201	Valid		system	Tile_038-022-000_0-000.jpg		2021-04-12 14:48:33	2021-04-12 14:48:35		NO		IN FOCUS
169838904	https://volunteer.ala.org.au/validate/task/169838904	Valid		system	Tile_037-012-000_0-000.jpg		2021-04-12 12:01:17	2021-04-12 14:49:04		NO		IN FOCUS
169838904	https://volunteer.ala.org.au/validate/task/169838904	Valid		system	Tile_037-012-000_0-000.jpg		2021-04-12 10:48:45	2021-04-12 14:49:04		NO		IN FOCUS
169838904	https://volunteer.ala.org.au/validate/task/169838904	Valid		system	Tile_037-012-000_0-000.jpg			2021-04-12 14:49:04		NO		IN FOCUS
169838904	https://volunteer.ala.org.au/validate/task/169838904	Valid		system	Tile_037-012-000_0-000.jpg		2021-04-12 14:49:03	2021-04-12 14:49:04		NO		IN FOCUS
169838906	https://volunteer.ala.org.au/validate/task/169838906	Valid		system	Tile_037-014-000_0-000.jpg		2021-04-12 14:49:39	2021-04-12 14:49:40		NO		IN FOCUS
169838906	https://volunteer.ala.org.au/validate/task/169838906	Valid		system	Tile_037-014-000_0-000.jpg			2021-04-12 14:49:40		NO		IN FOCUS
169838906	https://volunteer.ala.org.au/validate/task/169838906	Valid		system	Tile_037-014-000_0-000.jpg		2021-04-12 12:01:35	2021-04-12 14:49:40		NO		IN FOCUS
169838906	https://volunteer.ala.org.au/validate/task/169838906	Valid		system	Tile_037-014-000_0-000.jpg		2021-04-12 10:49:36	2021-04-12 14:49:40		NO		IN FOCUS
169838907	https://volunteer.ala.org.au/validate/task/169838907	Valid		system	Tile_037-015-000_0-000.jpg		2021-04-12 12:01:44	2021-04-12 14:50:03		NO		IN FOCUS
169838907	https://volunteer.ala.org.au/validate/task/169838907	Valid		system	Tile_037-015-000_0-000.jpg		2021-04-12 10:49:48	2021-04-12 14:50:03		NO		IN FOCUS
169838907	https://volunteer.ala.org.au/validate/task/169838907	Valid		system	Tile_037-015-000_0-000.jpg		2021-04-12 14:50:03	2021-04-12 14:50:03		NO		IN FOCUS
169838907	https://volunteer.ala.org.au/validate/task/169838907	Valid		system	Tile_037-015-000_0-000.jpg			2021-04-12 14:50:03		NO		IN FOCUS
169838908	https://volunteer.ala.org.au/validate/task/169838908	Valid		system	Tile_037-016-000_0-000.jpg		2021-04-12 14:50:21	2021-04-12 14:50:21		NO		IN FOCUS
169838908	https://volunteer.ala.org.au/validate/task/169838908	Valid		system	Tile_037-016-000_0-000.jpg		2021-04-12 12:01:53	2021-04-12 14:50:21		NO		IN FOCUS
169838908	https://volunteer.ala.org.au/validate/task/169838908	Valid		system	Tile_037-016-000_0-000.jpg		2021-04-12 10:50:00	2021-04-12 14:50:21		NO		IN FOCUS
169838908	https://volunteer.ala.org.au/validate/task/169838908	Valid		system	Tile_037-016-000_0-000.jpg			2021-04-12 14:50:21		NO		IN FOCUS
169838910	https://volunteer.ala.org.au/validate/task/169838910	Valid		system	Tile_037-018-000_0-000.jpg		2021-04-12 12:02:11	2021-04-12 14:50:41		NO		IN FOCUS
169838910	https://volunteer.ala.org.au/validate/task/169838910	Valid		system	Tile_037-018-000_0-000.jpg		2021-04-12 14:50:41	2021-04-12 14:50:41		NO		IN FOCUS
169838910	https://volunteer.ala.org.au/validate/task/169838910	Valid		system	Tile_037-018-000_0-000.jpg			2021-04-12 14:50:41		NO		IN FOCUS
169838910	https://volunteer.ala.org.au/validate/task/169838910	Valid		system	Tile_037-018-000_0-000.jpg		2021-04-12 10:50:22	2021-04-12 14:50:41		NO		IN FOCUS
169839204	https://volunteer.ala.org.au/validate/task/169839204	Valid		system	Tile_038-025-000_0-000.jpg			2021-04-12 14:50:47		NO		IN FOCUS
169839204	https://volunteer.ala.org.au/validate/task/169839204	Valid		system	Tile_038-025-000_0-000.jpg		2021-04-12 12:40:43	2021-04-12 14:50:47		NO		IN FOCUS
169839204	https://volunteer.ala.org.au/validate/task/169839204	Valid		system	Tile_038-025-000_0-000.jpg		2021-04-12 14:50:47	2021-04-12 14:50:47		NO		IN FOCUS
169839204	https://volunteer.ala.org.au/validate/task/169839204	Valid		system	Tile_038-025-000_0-000.jpg		2021-04-12 12:17:50	2021-04-12 14:50:47		NO		IN FOCUS
169839205	https://volunteer.ala.org.au/validate/task/169839205	Valid		system	Tile_038-026-000_0-000.jpg		2021-04-12 12:40:55	2021-04-12 14:51:01		NO		IN FOCUS
169839205	https://volunteer.ala.org.au/validate/task/169839205	Valid		system	Tile_038-026-000_0-000.jpg		2021-04-12 14:51:01	2021-04-12 14:51:01		NO		IN FOCUS
169839205	https://volunteer.ala.org.au/validate/task/169839205	Valid		system	Tile_038-026-000_0-000.jpg			2021-04-12 14:51:01		NO		IN FOCUS
169839205	https://volunteer.ala.org.au/validate/task/169839205	Valid		system	Tile_038-026-000_0-000.jpg		2021-04-12 12:17:59	2021-04-12 14:51:01		NO		IN FOCUS
169838911	https://volunteer.ala.org.au/validate/task/169838911	Valid		system	Tile_037-019-000_0-000.jpg		2021-04-12 12:02:21	2021-04-12 14:51:03		NO		IN FOCUS
169838911	https://volunteer.ala.org.au/validate/task/169838911	Valid		system	Tile_037-019-000_0-000.jpg		2021-04-12 14:51:02	2021-04-12 14:51:03		NO		IN FOCUS
169838911	https://volunteer.ala.org.au/validate/task/169838911	Valid		system	Tile_037-019-000_0-000.jpg		2021-04-12 10:50:33	2021-04-12 14:51:03		NO		IN FOCUS
169838911	https://volunteer.ala.org.au/validate/task/169838911	Valid		system	Tile_037-019-000_0-000.jpg			2021-04-12 14:51:03		NO		IN FOCUS
169839214	https://volunteer.ala.org.au/validate/task/169839214	Valid		system	Tile_038-035-000_0-000.jpg		2021-04-12 12:43:40	2021-04-12 14:53:34		NO		IN FOCUS
169839214	https://volunteer.ala.org.au/validate/task/169839214	Valid		system	Tile_038-035-000_0-000.jpg			2021-04-12 14:53:34		NO		IN FOCUS
169839214	https://volunteer.ala.org.au/validate/task/169839214	Valid		system	Tile_038-035-000_0-000.jpg		2021-04-12 12:19:08	2021-04-12 14:53:34		NO		IN FOCUS
169839214	https://volunteer.ala.org.au/validate/task/169839214	Valid		system	Tile_038-035-000_0-000.jpg		2021-04-12 14:53:33	2021-04-12 14:53:34		NO		IN FOCUS
169839217	https://volunteer.ala.org.au/validate/task/169839217	Valid		system	Tile_038-038-000_0-000.jpg			2021-04-12 14:54:16		NO		IN FOCUS
169839217	https://volunteer.ala.org.au/validate/task/169839217	Valid		system	Tile_038-038-000_0-000.jpg		2021-04-12 12:44:20	2021-04-12 14:54:16		NO		IN FOCUS
169839217	https://volunteer.ala.org.au/validate/task/169839217	Valid		system	Tile_038-038-000_0-000.jpg		2021-04-12 14:54:16	2021-04-12 14:54:16		NO		IN FOCUS
169839217	https://volunteer.ala.org.au/validate/task/169839217	Valid		system	Tile_038-038-000_0-000.jpg		2021-04-12 12:19:41	2021-04-12 14:54:16		NO		IN FOCUS
169839223	https://volunteer.ala.org.au/validate/task/169839223	Valid		system	Tile_038-044-000_0-000.jpg		2021-04-12 14:55:52	2021-04-12 14:55:52		NO		IN FOCUS
169839223	https://volunteer.ala.org.au/validate/task/169839223	Valid		system	Tile_038-044-000_0-000.jpg		2021-04-12 12:20:34	2021-04-12 14:55:52		NO		IN FOCUS
169839223	https://volunteer.ala.org.au/validate/task/169839223	Valid		system	Tile_038-044-000_0-000.jpg		2021-04-12 12:50:56	2021-04-12 14:55:52		NO		IN FOCUS
169839223	https://volunteer.ala.org.au/validate/task/169839223	Valid		system	Tile_038-044-000_0-000.jpg			2021-04-12 14:55:52		NO		IN FOCUS
169839225	https://volunteer.ala.org.au/validate/task/169839225	Valid		system	Tile_038-046-000_0-000.jpg		2021-04-12 12:20:53	2021-04-12 14:56:31		NO		IN FOCUS
169839225	https://volunteer.ala.org.au/validate/task/169839225	Valid		system	Tile_038-046-000_0-000.jpg		2021-04-12 14:56:30	2021-04-12 14:56:31		NO		IN FOCUS
169839225	https://volunteer.ala.org.au/validate/task/169839225	Valid		system	Tile_038-046-000_0-000.jpg		2021-04-12 12:51:20	2021-04-12 14:56:31		NO		IN FOCUS
169839225	https://volunteer.ala.org.au/validate/task/169839225	Valid		system	Tile_038-046-000_0-000.jpg			2021-04-12 14:56:31		NO		IN FOCUS
169839227	https://volunteer.ala.org.au/validate/task/169839227	Valid		system	Tile_038-048-000_0-000.jpg		2021-04-12 14:56:52	2021-04-12 14:56:53		NO		IN FOCUS
169839227	https://volunteer.ala.org.au/validate/task/169839227	Valid		system	Tile_038-048-000_0-000.jpg		2021-04-12 12:21:09	2021-04-12 14:56:53		NO		IN FOCUS
169839227	https://volunteer.ala.org.au/validate/task/169839227	Valid		system	Tile_038-048-000_0-000.jpg		2021-04-12 12:51:50	2021-04-12 14:56:53		NO		IN FOCUS
169839227	https://volunteer.ala.org.au/validate/task/169839227	Valid		system	Tile_038-048-000_0-000.jpg			2021-04-12 14:56:53		NO		IN FOCUS
169839229	https://volunteer.ala.org.au/validate/task/169839229	Valid		system	Tile_038-050-000_0-000.jpg		2021-04-12 12:52:17	2021-04-12 14:57:25		NO		IN FOCUS
169839229	https://volunteer.ala.org.au/validate/task/169839229	Valid		system	Tile_038-050-000_0-000.jpg		2021-04-12 12:21:30	2021-04-12 14:57:25		NO		IN FOCUS
169839229	https://volunteer.ala.org.au/validate/task/169839229	Valid		system	Tile_038-050-000_0-000.jpg			2021-04-12 14:57:25		NO		IN FOCUS
169839229	https://volunteer.ala.org.au/validate/task/169839229	Valid		system	Tile_038-050-000_0-000.jpg		2021-04-12 14:57:25	2021-04-12 14:57:25		NO		IN FOCUS
169839230	https://volunteer.ala.org.au/validate/task/169839230	Valid		system	Tile_038-051-000_0-000.jpg			2021-04-12 14:57:44		NO		IN FOCUS
169839230	https://volunteer.ala.org.au/validate/task/169839230	Valid		system	Tile_038-051-000_0-000.jpg		2021-04-12 14:57:44	2021-04-12 14:57:44		NO		IN FOCUS
169839230	https://volunteer.ala.org.au/validate/task/169839230	Valid		system	Tile_038-051-000_0-000.jpg		2021-04-12 12:52:29	2021-04-12 14:57:44		NO		IN FOCUS
169839230	https://volunteer.ala.org.au/validate/task/169839230	Valid		system	Tile_038-051-000_0-000.jpg		2021-04-12 12:21:39	2021-04-12 14:57:44		NO		IN FOCUS
169838871	https://volunteer.ala.org.au/validate/task/169838871	Valid		system	Tile_036-039-000_0-000.jpg		2021-04-12 14:58:25	2021-04-12 14:58:25		NO		IN FOCUS
169838871	https://volunteer.ala.org.au/validate/task/169838871	Valid		system	Tile_036-039-000_0-000.jpg		2021-04-12 11:56:06	2021-04-12 14:58:25		NO		IN FOCUS
169838871	https://volunteer.ala.org.au/validate/task/169838871	Valid		system	Tile_036-039-000_0-000.jpg			2021-04-12 14:58:25		NO		IN FOCUS
169838871	https://volunteer.ala.org.au/validate/task/169838871	Valid		system	Tile_036-039-000_0-000.jpg		2021-04-12 10:39:47	2021-04-12 14:58:25		NO		IN FOCUS
169839243	https://volunteer.ala.org.au/validate/task/169839243	Valid		system	Tile_039-004-000_0-000.jpg			2021-04-12 14:59:59		NO		IN FOCUS
169839243	https://volunteer.ala.org.au/validate/task/169839243	Valid		system	Tile_039-004-000_0-000.jpg		2021-04-12 12:23:31	2021-04-12 14:59:59		NO		IN FOCUS
169839243	https://volunteer.ala.org.au/validate/task/169839243	Valid		system	Tile_039-004-000_0-000.jpg		2021-04-12 14:59:58	2021-04-12 14:59:59		NO		IN FOCUS
169839243	https://volunteer.ala.org.au/validate/task/169839243	Valid		system	Tile_039-004-000_0-000.jpg		2021-04-12 12:58:47	2021-04-12 14:59:59		NO		IN FOCUS
169838914	https://volunteer.ala.org.au/validate/task/169838914	Valid		system	Tile_037-022-000_0-000.jpg		2021-04-12 12:02:47	2021-04-12 15:00:06		NO		IN FOCUS
169838914	https://volunteer.ala.org.au/validate/task/169838914	Valid		system	Tile_037-022-000_0-000.jpg			2021-04-12 15:00:06		NO		IN FOCUS
169838914	https://volunteer.ala.org.au/validate/task/169838914	Valid		system	Tile_037-022-000_0-000.jpg		2021-04-12 10:51:08	2021-04-12 15:00:06		NO		IN FOCUS
169838914	https://volunteer.ala.org.au/validate/task/169838914	Valid		system	Tile_037-022-000_0-000.jpg		2021-04-12 15:00:05	2021-04-12 15:00:06		NO		IN FOCUS
169839247	https://volunteer.ala.org.au/validate/task/169839247	Valid		system	Tile_039-008-000_0-000.jpg		2021-04-12 15:00:59	2021-04-12 15:00:59		NO		IN FOCUS
169839247	https://volunteer.ala.org.au/validate/task/169839247	Valid		system	Tile_039-008-000_0-000.jpg		2021-04-12 12:23:58	2021-04-12 15:00:59		NO		IN FOCUS
169839247	https://volunteer.ala.org.au/validate/task/169839247	Valid		system	Tile_039-008-000_0-000.jpg		2021-04-12 12:59:41	2021-04-12 15:00:59		NO		IN FOCUS
169839247	https://volunteer.ala.org.au/validate/task/169839247	Valid		system	Tile_039-008-000_0-000.jpg			2021-04-12 15:00:59		NO		IN FOCUS
169839248	https://volunteer.ala.org.au/validate/task/169839248	Valid		system	Tile_039-009-000_0-000.jpg		2021-04-12 12:59:53	2021-04-12 15:01:39		NO		IN FOCUS
169839248	https://volunteer.ala.org.au/validate/task/169839248	Valid		system	Tile_039-009-000_0-000.jpg		2021-04-12 12:24:07	2021-04-12 15:01:39		NO		IN FOCUS
169839248	https://volunteer.ala.org.au/validate/task/169839248	Valid		system	Tile_039-009-000_0-000.jpg			2021-04-12 15:01:39		NO		IN FOCUS
169839248	https://volunteer.ala.org.au/validate/task/169839248	Valid		system	Tile_039-009-000_0-000.jpg		2021-04-12 15:01:38	2021-04-12 15:01:39		NO		IN FOCUS
169839251	https://volunteer.ala.org.au/validate/task/169839251	Valid		system	Tile_039-012-000_0-000.jpg		2021-04-12 13:02:46	2021-04-12 15:02:17		NO		IN FOCUS
169839251	https://volunteer.ala.org.au/validate/task/169839251	Valid		system	Tile_039-012-000_0-000.jpg		2021-04-12 12:24:34	2021-04-12 15:02:17		NO		IN FOCUS
169839251	https://volunteer.ala.org.au/validate/task/169839251	Valid		system	Tile_039-012-000_0-000.jpg			2021-04-12 15:02:17		NO		IN FOCUS
169839251	https://volunteer.ala.org.au/validate/task/169839251	Valid		system	Tile_039-012-000_0-000.jpg		2021-04-12 15:02:17	2021-04-12 15:02:17		NO		IN FOCUS
169839252	https://volunteer.ala.org.au/validate/task/169839252	Valid		system	Tile_039-013-000_0-000.jpg		2021-04-12 15:02:44	2021-04-12 15:02:45		NO		IN FOCUS
169839252	https://volunteer.ala.org.au/validate/task/169839252	Valid		system	Tile_039-013-000_0-000.jpg			2021-04-12 15:02:45		NO		IN FOCUS
169839252	https://volunteer.ala.org.au/validate/task/169839252	Valid		system	Tile_039-013-000_0-000.jpg		2021-04-12 13:02:59	2021-04-12 15:02:45		NO		IN FOCUS
169839252	https://volunteer.ala.org.au/validate/task/169839252	Valid		system	Tile_039-013-000_0-000.jpg		2021-04-12 12:24:50	2021-04-12 15:02:45		NO		IN FOCUS
169839253	https://volunteer.ala.org.au/validate/task/169839253	Valid		system	Tile_039-014-000_0-000.jpg			2021-04-12 15:03:12		NO		IN FOCUS
169839253	https://volunteer.ala.org.au/validate/task/169839253	Valid		system	Tile_039-014-000_0-000.jpg		2021-04-12 15:03:11	2021-04-12 15:03:12		NO		IN FOCUS
169839253	https://volunteer.ala.org.au/validate/task/169839253	Valid		system	Tile_039-014-000_0-000.jpg		2021-04-12 13:03:10	2021-04-12 15:03:12		NO		IN FOCUS
169839253	https://volunteer.ala.org.au/validate/task/169839253	Valid		system	Tile_039-014-000_0-000.jpg		2021-04-12 12:25:00	2021-04-12 15:03:12		NO		IN FOCUS
169839254	https://volunteer.ala.org.au/validate/task/169839254	Valid		system	Tile_039-015-000_0-000.jpg		2021-04-12 13:09:43	2021-04-12 15:03:34		NO		IN FOCUS
169839254	https://volunteer.ala.org.au/validate/task/169839254	Valid		system	Tile_039-015-000_0-000.jpg		2021-04-12 12:25:09	2021-04-12 15:03:34		NO		IN FOCUS
169839254	https://volunteer.ala.org.au/validate/task/169839254	Valid		system	Tile_039-015-000_0-000.jpg			2021-04-12 15:03:34		NO		IN FOCUS
169839254	https://volunteer.ala.org.au/validate/task/169839254	Valid		system	Tile_039-015-000_0-000.jpg		2021-04-12 15:03:34	2021-04-12 15:03:34		NO		IN FOCUS
169839256	https://volunteer.ala.org.au/validate/task/169839256	Valid		system	Tile_039-017-000_0-000.jpg		2021-04-12 12:25:28	2021-04-12 15:04:21		NO		IN FOCUS
169839256	https://volunteer.ala.org.au/validate/task/169839256	Valid		system	Tile_039-017-000_0-000.jpg		2021-04-12 15:04:20	2021-04-12 15:04:21		NO		IN FOCUS
169839256	https://volunteer.ala.org.au/validate/task/169839256	Valid		system	Tile_039-017-000_0-000.jpg			2021-04-12 15:04:21		NO		IN FOCUS
169839256	https://volunteer.ala.org.au/validate/task/169839256	Valid		system	Tile_039-017-000_0-000.jpg		2021-04-12 13:10:13	2021-04-12 15:04:21		NO		IN FOCUS
169839257	https://volunteer.ala.org.au/validate/task/169839257	Valid		system	Tile_039-018-000_0-000.jpg		2021-04-12 15:04:38	2021-04-12 15:04:39		NO		IN FOCUS
169839257	https://volunteer.ala.org.au/validate/task/169839257	Valid		system	Tile_039-018-000_0-000.jpg		2021-04-12 13:10:25	2021-04-12 15:04:39		NO		IN FOCUS
169839257	https://volunteer.ala.org.au/validate/task/169839257	Valid		system	Tile_039-018-000_0-000.jpg		2021-04-12 12:25:37	2021-04-12 15:04:39		NO		IN FOCUS
169839257	https://volunteer.ala.org.au/validate/task/169839257	Valid		system	Tile_039-018-000_0-000.jpg			2021-04-12 15:04:39		NO		IN FOCUS
169839258	https://volunteer.ala.org.au/validate/task/169839258	Valid		system	Tile_039-019-000_0-000.jpg			2021-04-12 15:04:58		NO		IN FOCUS
169839258	https://volunteer.ala.org.au/validate/task/169839258	Valid		system	Tile_039-019-000_0-000.jpg		2021-04-12 15:04:58	2021-04-12 15:04:58		NO		IN FOCUS
169839258	https://volunteer.ala.org.au/validate/task/169839258	Valid		system	Tile_039-019-000_0-000.jpg		2021-04-12 13:10:39	2021-04-12 15:04:58		NO		IN FOCUS
169839258	https://volunteer.ala.org.au/validate/task/169839258	Valid		system	Tile_039-019-000_0-000.jpg		2021-04-12 12:25:48	2021-04-12 15:04:58		NO		IN FOCUS
169839259	https://volunteer.ala.org.au/validate/task/169839259	Valid		system	Tile_039-020-000_0-000.jpg		2021-04-12 12:25:57	2021-04-12 15:07:16		NO		IN FOCUS
169839259	https://volunteer.ala.org.au/validate/task/169839259	Valid		system	Tile_039-020-000_0-000.jpg		2021-04-12 15:07:16	2021-04-12 15:07:16		NO		IN FOCUS
169839259	https://volunteer.ala.org.au/validate/task/169839259	Valid		system	Tile_039-020-000_0-000.jpg			2021-04-12 15:07:16		NO		IN FOCUS
169839259	https://volunteer.ala.org.au/validate/task/169839259	Valid		system	Tile_039-020-000_0-000.jpg		2021-04-12 13:14:16	2021-04-12 15:07:16		NO		IN FOCUS
169839260	https://volunteer.ala.org.au/validate/task/169839260	Valid		system	Tile_039-021-000_0-000.jpg		2021-04-12 13:14:28	2021-04-12 15:07:32		NO		IN FOCUS
169839260	https://volunteer.ala.org.au/validate/task/169839260	Valid		system	Tile_039-021-000_0-000.jpg		2021-04-12 12:26:06	2021-04-12 15:07:32		NO		IN FOCUS
169839260	https://volunteer.ala.org.au/validate/task/169839260	Valid		system	Tile_039-021-000_0-000.jpg		2021-04-12 15:07:31	2021-04-12 15:07:32		NO		IN FOCUS
169839260	https://volunteer.ala.org.au/validate/task/169839260	Valid		system	Tile_039-021-000_0-000.jpg			2021-04-12 15:07:32		NO		IN FOCUS
169839261	https://volunteer.ala.org.au/validate/task/169839261	Valid		system	Tile_039-022-000_0-000.jpg		2021-04-12 12:26:15	2021-04-12 15:07:49		NO		IN FOCUS
169839261	https://volunteer.ala.org.au/validate/task/169839261	Valid		system	Tile_039-022-000_0-000.jpg		2021-04-12 13:14:42	2021-04-12 15:07:49		NO		IN FOCUS
169839261	https://volunteer.ala.org.au/validate/task/169839261	Valid		system	Tile_039-022-000_0-000.jpg			2021-04-12 15:07:49		NO		IN FOCUS
169839261	https://volunteer.ala.org.au/validate/task/169839261	Valid		system	Tile_039-022-000_0-000.jpg		2021-04-12 15:07:49	2021-04-12 15:07:49		NO		IN FOCUS
169839263	https://volunteer.ala.org.au/validate/task/169839263	Valid		system	Tile_039-024-000_0-000.jpg			2021-04-12 15:08:14		NO		IN FOCUS
169839263	https://volunteer.ala.org.au/validate/task/169839263	Valid		system	Tile_039-024-000_0-000.jpg		2021-04-12 15:08:12	2021-04-12 15:08:14		NO		IN FOCUS
169839263	https://volunteer.ala.org.au/validate/task/169839263	Valid		system	Tile_039-024-000_0-000.jpg		2021-04-12 13:15:07	2021-04-12 15:08:14		NO		IN FOCUS
169839263	https://volunteer.ala.org.au/validate/task/169839263	Valid		system	Tile_039-024-000_0-000.jpg		2021-04-12 12:26:34	2021-04-12 15:08:14		NO		IN FOCUS
169839264	https://volunteer.ala.org.au/validate/task/169839264	Valid		system	Tile_039-025-000_0-000.jpg		2021-04-12 15:08:34	2021-04-12 15:08:34		NO		IN FOCUS
169839264	https://volunteer.ala.org.au/validate/task/169839264	Valid		system	Tile_039-025-000_0-000.jpg			2021-04-12 15:08:34		NO		IN FOCUS
169839264	https://volunteer.ala.org.au/validate/task/169839264	Valid		system	Tile_039-025-000_0-000.jpg		2021-04-12 13:15:19	2021-04-12 15:08:34		NO		IN FOCUS
169839264	https://volunteer.ala.org.au/validate/task/169839264	Valid		system	Tile_039-025-000_0-000.jpg		2021-04-12 12:26:43	2021-04-12 15:08:34		NO		IN FOCUS
169839265	https://volunteer.ala.org.au/validate/task/169839265	Valid		system	Tile_039-026-000_0-000.jpg		2021-04-12 12:26:52	2021-04-12 15:08:50		NO		IN FOCUS
169839265	https://volunteer.ala.org.au/validate/task/169839265	Valid		system	Tile_039-026-000_0-000.jpg		2021-04-12 15:08:50	2021-04-12 15:08:50		NO		IN FOCUS
169839265	https://volunteer.ala.org.au/validate/task/169839265	Valid		system	Tile_039-026-000_0-000.jpg			2021-04-12 15:08:50		NO		IN FOCUS
169839265	https://volunteer.ala.org.au/validate/task/169839265	Valid		system	Tile_039-026-000_0-000.jpg		2021-04-12 13:50:50	2021-04-12 15:08:50		NO		IN FOCUS
169838926	https://volunteer.ala.org.au/validate/task/169838926	Valid		system	Tile_037-034-000_0-000.jpg		2021-04-12 10:54:04	2021-04-12 15:09:33		NO		IN FOCUS
169838926	https://volunteer.ala.org.au/validate/task/169838926	Valid		system	Tile_037-034-000_0-000.jpg		2021-04-12 12:04:09	2021-04-12 15:09:33		NO		IN FOCUS
169838926	https://volunteer.ala.org.au/validate/task/169838926	Valid		system	Tile_037-034-000_0-000.jpg		2021-04-12 15:09:32	2021-04-12 15:09:33		NO		IN FOCUS
169838926	https://volunteer.ala.org.au/validate/task/169838926	Valid		system	Tile_037-034-000_0-000.jpg			2021-04-12 15:09:33		NO		IN FOCUS
169839272	https://volunteer.ala.org.au/validate/task/169839272	Valid		system	Tile_039-033-000_0-000.jpg		2021-04-12 12:27:46	2021-04-12 15:11:45		NO		IN FOCUS
169839272	https://volunteer.ala.org.au/validate/task/169839272	Valid		system	Tile_039-033-000_0-000.jpg		2021-04-12 13:52:26	2021-04-12 15:11:45		NO		IN FOCUS
169839272	https://volunteer.ala.org.au/validate/task/169839272	Valid		system	Tile_039-033-000_0-000.jpg		2021-04-12 15:11:44	2021-04-12 15:11:45		NO		IN FOCUS
169839272	https://volunteer.ala.org.au/validate/task/169839272	Valid		system	Tile_039-033-000_0-000.jpg			2021-04-12 15:11:45		NO		IN FOCUS
169839275	https://volunteer.ala.org.au/validate/task/169839275	Valid		system	Tile_039-036-000_0-000.jpg		2021-04-12 13:53:05	2021-04-12 15:12:34		NO		IN FOCUS
169839275	https://volunteer.ala.org.au/validate/task/169839275	Valid		system	Tile_039-036-000_0-000.jpg		2021-04-12 15:12:34	2021-04-12 15:12:34		NO		IN FOCUS
169839275	https://volunteer.ala.org.au/validate/task/169839275	Valid		system	Tile_039-036-000_0-000.jpg		2021-04-12 12:28:18	2021-04-12 15:12:34		NO		IN FOCUS
169839275	https://volunteer.ala.org.au/validate/task/169839275	Valid		system	Tile_039-036-000_0-000.jpg			2021-04-12 15:12:34		NO		IN FOCUS
169839279	https://volunteer.ala.org.au/validate/task/169839279	Valid		system	Tile_039-040-000_0-000.jpg		2021-04-12 15:13:27	2021-04-12 15:13:28		NO		IN FOCUS
169839279	https://volunteer.ala.org.au/validate/task/169839279	Valid		system	Tile_039-040-000_0-000.jpg		2021-04-12 13:53:59	2021-04-12 15:13:28		NO		IN FOCUS
169839279	https://volunteer.ala.org.au/validate/task/169839279	Valid		system	Tile_039-040-000_0-000.jpg			2021-04-12 15:13:28		NO		IN FOCUS
169839279	https://volunteer.ala.org.au/validate/task/169839279	Valid		system	Tile_039-040-000_0-000.jpg		2021-04-12 12:28:54	2021-04-12 15:13:28		NO		IN FOCUS
169839283	https://volunteer.ala.org.au/validate/task/169839283	Valid		system	Tile_039-044-000_0-000.jpg		2021-04-12 15:14:10	2021-04-12 15:14:10		NO		IN FOCUS
169839283	https://volunteer.ala.org.au/validate/task/169839283	Valid		system	Tile_039-044-000_0-000.jpg			2021-04-12 15:14:10		NO		IN FOCUS
169839283	https://volunteer.ala.org.au/validate/task/169839283	Valid		system	Tile_039-044-000_0-000.jpg		2021-04-12 13:55:01	2021-04-12 15:14:10		NO		IN FOCUS
169839283	https://volunteer.ala.org.au/validate/task/169839283	Valid		system	Tile_039-044-000_0-000.jpg		2021-04-12 12:29:33	2021-04-12 15:14:10		NO		IN FOCUS
169839284	https://volunteer.ala.org.au/validate/task/169839284	Valid		system	Tile_039-045-000_0-000.jpg		2021-04-12 13:55:18	2021-04-12 15:14:22		NO		IN FOCUS
169839284	https://volunteer.ala.org.au/validate/task/169839284	Valid		system	Tile_039-045-000_0-000.jpg		2021-04-12 12:30:14	2021-04-12 15:14:22		NO		IN FOCUS
169839284	https://volunteer.ala.org.au/validate/task/169839284	Valid		system	Tile_039-045-000_0-000.jpg		2021-04-12 15:14:22	2021-04-12 15:14:22		NO		IN FOCUS
169839284	https://volunteer.ala.org.au/validate/task/169839284	Valid		system	Tile_039-045-000_0-000.jpg			2021-04-12 15:14:22		NO		IN FOCUS
169839286	https://volunteer.ala.org.au/validate/task/169839286	Valid		system	Tile_039-047-000_0-000.jpg		2021-04-12 15:14:54	2021-04-12 15:14:54		NO		IN FOCUS
169839286	https://volunteer.ala.org.au/validate/task/169839286	Valid		system	Tile_039-047-000_0-000.jpg		2021-04-12 12:30:37	2021-04-12 15:14:54		NO		IN FOCUS
169839286	https://volunteer.ala.org.au/validate/task/169839286	Valid		system	Tile_039-047-000_0-000.jpg			2021-04-12 15:14:54		NO		IN FOCUS
169839286	https://volunteer.ala.org.au/validate/task/169839286	Valid		system	Tile_039-047-000_0-000.jpg		2021-04-12 13:57:44	2021-04-12 15:14:54		NO		IN FOCUS
169839287	https://volunteer.ala.org.au/validate/task/169839287	Valid		system	Tile_039-048-000_0-000.jpg		2021-04-12 13:57:56	2021-04-12 15:16:01		NO		IN FOCUS
169839287	https://volunteer.ala.org.au/validate/task/169839287	Valid		system	Tile_039-048-000_0-000.jpg		2021-04-12 12:30:49	2021-04-12 15:16:01		NO		IN FOCUS
169839287	https://volunteer.ala.org.au/validate/task/169839287	Valid		system	Tile_039-048-000_0-000.jpg		2021-04-12 15:16:01	2021-04-12 15:16:01		NO		IN FOCUS
169839287	https://volunteer.ala.org.au/validate/task/169839287	Valid		system	Tile_039-048-000_0-000.jpg			2021-04-12 15:16:01		NO		IN FOCUS
169839161	https://volunteer.ala.org.au/validate/task/169839161	Valid		system	Tile_037-042-000_0-000.jpg		2021-04-12 10:55:38	2021-04-12 15:51:01		NO		IN FOCUS
169839161	https://volunteer.ala.org.au/validate/task/169839161	Valid		system	Tile_037-042-000_0-000.jpg		2021-04-12 12:05:14	2021-04-12 15:51:01		NO		IN FOCUS
169839161	https://volunteer.ala.org.au/validate/task/169839161	Valid		system	Tile_037-042-000_0-000.jpg		2021-04-12 15:51:00	2021-04-12 15:51:01		NO		IN FOCUS
169839161	https://volunteer.ala.org.au/validate/task/169839161	Valid		system	Tile_037-042-000_0-000.jpg			2021-04-12 15:51:01		NO		IN FOCUS
169839162	https://volunteer.ala.org.au/validate/task/169839162	Valid		system	Tile_037-043-000_0-000.jpg			2021-04-12 15:51:27		NO		IN FOCUS
169839162	https://volunteer.ala.org.au/validate/task/169839162	Valid		system	Tile_037-043-000_0-000.jpg		2021-04-12 12:05:22	2021-04-12 15:51:27		NO		IN FOCUS
169839162	https://volunteer.ala.org.au/validate/task/169839162	Valid		system	Tile_037-043-000_0-000.jpg		2021-04-12 15:51:27	2021-04-12 15:51:27		NO		IN FOCUS
169839162	https://volunteer.ala.org.au/validate/task/169839162	Valid		system	Tile_037-043-000_0-000.jpg		2021-04-12 10:55:49	2021-04-12 15:51:27		NO		IN FOCUS
169839163	https://volunteer.ala.org.au/validate/task/169839163	Valid		system	Tile_037-044-000_0-000.jpg		2021-04-12 10:56:01	2021-04-12 15:51:58		NO		IN FOCUS
169839163	https://volunteer.ala.org.au/validate/task/169839163	Valid		system	Tile_037-044-000_0-000.jpg			2021-04-12 15:51:58		NO		IN FOCUS
169839163	https://volunteer.ala.org.au/validate/task/169839163	Valid		system	Tile_037-044-000_0-000.jpg		2021-04-12 15:51:58	2021-04-12 15:51:58		NO		IN FOCUS
169839163	https://volunteer.ala.org.au/validate/task/169839163	Valid		system	Tile_037-044-000_0-000.jpg		2021-04-12 12:05:32	2021-04-12 15:51:58		NO		IN FOCUS
169839164	https://volunteer.ala.org.au/validate/task/169839164	Valid		system	Tile_037-045-000_0-000.jpg		2021-04-12 12:05:41	2021-04-12 15:52:32		NO		IN FOCUS
169839164	https://volunteer.ala.org.au/validate/task/169839164	Valid		system	Tile_037-045-000_0-000.jpg			2021-04-12 15:52:32		NO		IN FOCUS
169839164	https://volunteer.ala.org.au/validate/task/169839164	Valid		system	Tile_037-045-000_0-000.jpg		2021-04-12 15:52:31	2021-04-12 15:52:32		NO		IN FOCUS
169839164	https://volunteer.ala.org.au/validate/task/169839164	Valid		system	Tile_037-045-000_0-000.jpg		2021-04-12 10:56:12	2021-04-12 15:52:32		NO		IN FOCUS
169839167	https://volunteer.ala.org.au/validate/task/169839167	Valid		system	Tile_037-048-000_0-000.jpg		2021-04-12 15:53:16	2021-04-12 15:53:16		NO		IN FOCUS
169839167	https://volunteer.ala.org.au/validate/task/169839167	Valid		system	Tile_037-048-000_0-000.jpg		2021-04-12 11:03:50	2021-04-12 15:53:16		NO		IN FOCUS
169839167	https://volunteer.ala.org.au/validate/task/169839167	Valid		system	Tile_037-048-000_0-000.jpg		2021-04-12 12:08:27	2021-04-12 15:53:16		NO		IN FOCUS
169839167	https://volunteer.ala.org.au/validate/task/169839167	Valid		system	Tile_037-048-000_0-000.jpg			2021-04-12 15:53:16		NO		IN FOCUS
169839170	https://volunteer.ala.org.au/validate/task/169839170	Valid		system	Tile_037-051-000_0-000.jpg		2021-04-12 16:22:06	2021-04-12 16:22:07		NO		IN FOCUS
169839170	https://volunteer.ala.org.au/validate/task/169839170	Valid		system	Tile_037-051-000_0-000.jpg		2021-04-12 11:04:24	2021-04-12 16:22:07		NO		IN FOCUS
169839170	https://volunteer.ala.org.au/validate/task/169839170	Valid		system	Tile_037-051-000_0-000.jpg			2021-04-12 16:22:07		NO		IN FOCUS
169839170	https://volunteer.ala.org.au/validate/task/169839170	Valid		system	Tile_037-051-000_0-000.jpg		2021-04-12 12:08:53	2021-04-12 16:22:07		NO		IN FOCUS
169839171	https://volunteer.ala.org.au/validate/task/169839171	Valid		system	Tile_037-052-000_0-000.jpg		2021-04-12 16:22:23	2021-04-12 16:22:24		NO		IN FOCUS
169839171	https://volunteer.ala.org.au/validate/task/169839171	Valid		system	Tile_037-052-000_0-000.jpg		2021-04-12 11:04:36	2021-04-12 16:22:24		NO		IN FOCUS
169839171	https://volunteer.ala.org.au/validate/task/169839171	Valid		system	Tile_037-052-000_0-000.jpg			2021-04-12 16:22:24		NO		IN FOCUS
169839171	https://volunteer.ala.org.au/validate/task/169839171	Valid		system	Tile_037-052-000_0-000.jpg		2021-04-12 12:09:01	2021-04-12 16:22:24		NO		IN FOCUS
169839174	https://volunteer.ala.org.au/validate/task/169839174	Valid		system	Tile_037-055-000_0-000.jpg			2021-04-12 16:23:22		NO		IN FOCUS
169839174	https://volunteer.ala.org.au/validate/task/169839174	Valid		system	Tile_037-055-000_0-000.jpg		2021-04-12 16:23:21	2021-04-12 16:23:22		NO		IN FOCUS
169839174	https://volunteer.ala.org.au/validate/task/169839174	Valid		system	Tile_037-055-000_0-000.jpg		2021-04-12 11:09:59	2021-04-12 16:23:22		NO		IN FOCUS
169839174	https://volunteer.ala.org.au/validate/task/169839174	Valid		system	Tile_037-055-000_0-000.jpg		2021-04-12 12:09:20	2021-04-12 16:23:22		NO		IN FOCUS
169839179	https://volunteer.ala.org.au/validate/task/169839179	Valid		system	Tile_037-060-000_0-000.jpg		2021-04-12 11:11:00	2021-04-12 16:26:32		NO		IN FOCUS
169839179	https://volunteer.ala.org.au/validate/task/169839179	Valid		system	Tile_037-060-000_0-000.jpg		2021-04-12 12:09:57	2021-04-12 16:26:32		NO		IN FOCUS
169839179	https://volunteer.ala.org.au/validate/task/169839179	Valid		system	Tile_037-060-000_0-000.jpg		2021-04-12 16:26:31	2021-04-12 16:26:32		NO		IN FOCUS
169839179	https://volunteer.ala.org.au/validate/task/169839179	Valid		system	Tile_037-060-000_0-000.jpg			2021-04-12 16:26:32		NO		IN FOCUS
169839181	https://volunteer.ala.org.au/validate/task/169839181	Valid		system	Tile_038-002-000_0-000.jpg		2021-04-12 16:29:03	2021-04-12 16:29:29		NO		IN FOCUS
169839181	https://volunteer.ala.org.au/validate/task/169839181	Valid		system	Tile_038-002-000_0-000.jpg		2021-04-12 12:10:11	2021-04-12 16:29:29		NO		IN FOCUS
169839181	https://volunteer.ala.org.au/validate/task/169839181	Valid		system	Tile_038-002-000_0-000.jpg			2021-04-12 16:29:29		NO		IN FOCUS
169839181	https://volunteer.ala.org.au/validate/task/169839181	Valid		system	Tile_038-002-000_0-000.jpg		2021-04-12 11:31:53	2021-04-12 16:29:29		NO		IN FOCUS
169839186	https://volunteer.ala.org.au/validate/task/169839186	Valid		system	Tile_038-007-000_0-000.jpg		2021-04-12 16:29:50	2021-04-12 16:29:51		NO		IN FOCUS
169839186	https://volunteer.ala.org.au/validate/task/169839186	Valid		system	Tile_038-007-000_0-000.jpg		2021-04-12 12:01:41	2021-04-12 16:29:51		NO		IN FOCUS
169839186	https://volunteer.ala.org.au/validate/task/169839186	Valid		system	Tile_038-007-000_0-000.jpg			2021-04-12 16:29:51		NO		IN FOCUS
169839186	https://volunteer.ala.org.au/validate/task/169839186	Valid		system	Tile_038-007-000_0-000.jpg		2021-04-12 12:10:56	2021-04-12 16:29:51		NO		IN FOCUS
169839187	https://volunteer.ala.org.au/validate/task/169839187	Valid		system	Tile_038-008-000_0-000.jpg		2021-04-12 12:11:08	2021-04-12 16:30:09		NO		IN FOCUS
169839187	https://volunteer.ala.org.au/validate/task/169839187	Valid		system	Tile_038-008-000_0-000.jpg		2021-04-12 12:35:10	2021-04-12 16:30:09		NO		IN FOCUS
169839187	https://volunteer.ala.org.au/validate/task/169839187	Valid		system	Tile_038-008-000_0-000.jpg			2021-04-12 16:30:09		NO		IN FOCUS
169839187	https://volunteer.ala.org.au/validate/task/169839187	Valid		system	Tile_038-008-000_0-000.jpg		2021-04-12 16:30:08	2021-04-12 16:30:09		NO		IN FOCUS
169839188	https://volunteer.ala.org.au/validate/task/169839188	Valid		system	Tile_038-009-000_0-000.jpg		2021-04-12 16:30:50	2021-04-12 16:30:51		NO		IN FOCUS
169839188	https://volunteer.ala.org.au/validate/task/169839188	Valid		system	Tile_038-009-000_0-000.jpg		2021-04-12 12:11:17	2021-04-12 16:30:51		NO		IN FOCUS
169839188	https://volunteer.ala.org.au/validate/task/169839188	Valid		system	Tile_038-009-000_0-000.jpg		2021-04-12 12:35:21	2021-04-12 16:30:51		NO		IN FOCUS
169839188	https://volunteer.ala.org.au/validate/task/169839188	Valid		system	Tile_038-009-000_0-000.jpg			2021-04-12 16:30:51		NO		IN FOCUS
169839189	https://volunteer.ala.org.au/validate/task/169839189	Valid		system	Tile_038-010-000_0-000.jpg		2021-04-12 12:35:53	2021-04-12 16:31:07		NO		IN FOCUS
169839189	https://volunteer.ala.org.au/validate/task/169839189	Valid		system	Tile_038-010-000_0-000.jpg		2021-04-12 12:11:27	2021-04-12 16:31:07		NO		IN FOCUS
169839189	https://volunteer.ala.org.au/validate/task/169839189	Valid		system	Tile_038-010-000_0-000.jpg			2021-04-12 16:31:07		NO		IN FOCUS
169839189	https://volunteer.ala.org.au/validate/task/169839189	Valid		system	Tile_038-010-000_0-000.jpg		2021-04-12 16:31:07	2021-04-12 16:31:07		NO		IN FOCUS
169839190	https://volunteer.ala.org.au/validate/task/169839190	Valid		system	Tile_038-011-000_0-000.jpg		2021-04-12 12:11:37	2021-04-12 16:31:25		NO		IN FOCUS
169839190	https://volunteer.ala.org.au/validate/task/169839190	Valid		system	Tile_038-011-000_0-000.jpg		2021-04-12 16:31:24	2021-04-12 16:31:25		NO		IN FOCUS
169839190	https://volunteer.ala.org.au/validate/task/169839190	Valid		system	Tile_038-011-000_0-000.jpg			2021-04-12 16:31:25		NO		IN FOCUS
169839190	https://volunteer.ala.org.au/validate/task/169839190	Valid		system	Tile_038-011-000_0-000.jpg		2021-04-12 12:36:05	2021-04-12 16:31:25		NO		IN FOCUS
169839191	https://volunteer.ala.org.au/validate/task/169839191	Valid		system	Tile_038-012-000_0-000.jpg			2021-04-12 16:31:41		NO		IN FOCUS
169839191	https://volunteer.ala.org.au/validate/task/169839191	Valid		system	Tile_038-012-000_0-000.jpg		2021-04-12 12:11:49	2021-04-12 16:31:41		NO		IN FOCUS
169839191	https://volunteer.ala.org.au/validate/task/169839191	Valid		system	Tile_038-012-000_0-000.jpg		2021-04-12 12:36:18	2021-04-12 16:31:41		NO		IN FOCUS
169839191	https://volunteer.ala.org.au/validate/task/169839191	Valid		system	Tile_038-012-000_0-000.jpg		2021-04-12 16:31:41	2021-04-12 16:31:41		NO		IN FOCUS
169839193	https://volunteer.ala.org.au/validate/task/169839193	Valid		system	Tile_038-014-000_0-000.jpg			2021-04-12 16:31:59		NO		IN FOCUS
169839193	https://volunteer.ala.org.au/validate/task/169839193	Valid		system	Tile_038-014-000_0-000.jpg		2021-04-12 12:12:06	2021-04-12 16:31:59		NO		IN FOCUS
169839193	https://volunteer.ala.org.au/validate/task/169839193	Valid		system	Tile_038-014-000_0-000.jpg		2021-04-12 16:31:58	2021-04-12 16:31:59		NO		IN FOCUS
169839193	https://volunteer.ala.org.au/validate/task/169839193	Valid		system	Tile_038-014-000_0-000.jpg		2021-04-12 12:36:43	2021-04-12 16:31:59		NO		IN FOCUS
169839194	https://volunteer.ala.org.au/validate/task/169839194	Valid		system	Tile_038-015-000_0-000.jpg		2021-04-12 16:32:15	2021-04-12 16:32:15		NO		IN FOCUS
169839194	https://volunteer.ala.org.au/validate/task/169839194	Valid		system	Tile_038-015-000_0-000.jpg		2021-04-12 12:36:59	2021-04-12 16:32:15		NO		IN FOCUS
169839194	https://volunteer.ala.org.au/validate/task/169839194	Valid		system	Tile_038-015-000_0-000.jpg			2021-04-12 16:32:15		NO		IN FOCUS
169839194	https://volunteer.ala.org.au/validate/task/169839194	Valid		system	Tile_038-015-000_0-000.jpg		2021-04-12 12:12:16	2021-04-12 16:32:15		NO		IN FOCUS
169839203	https://volunteer.ala.org.au/validate/task/169839203	Valid		system	Tile_038-024-000_0-000.jpg		2021-04-12 16:33:36	2021-04-12 16:33:37	1	YES	MIDDLE	IN FOCUS		Spores
169839203	https://volunteer.ala.org.au/validate/task/169839203	Valid		system	Tile_038-024-000_0-000.jpg		2021-04-12 12:40:27	2021-04-12 16:33:37	1	YES	MIDDLE	IN FOCUS		Spores
169839203	https://volunteer.ala.org.au/validate/task/169839203	Valid		system	Tile_038-024-000_0-000.jpg		2021-04-12 14:50:02	2021-04-12 16:33:37	1	YES	MIDDLE	IN FOCUS		Other colpate angiosperm pollen
169839203	https://volunteer.ala.org.au/validate/task/169839203	Valid		system	Tile_038-024-000_0-000.jpg			2021-04-12 16:33:37	1	YES	MIDDLE	IN FOCUS		Spores
169839203	https://volunteer.ala.org.au/validate/task/169839203	Valid		system	Tile_038-024-000_0-000.jpg		2021-04-12 12:17:41	2021-04-12 16:33:37	1	YES	MIDDLE	IN FOCUS		Spores
169839206	https://volunteer.ala.org.au/validate/task/169839206	Valid		system	Tile_038-027-000_0-000.jpg		2021-04-12 16:33:48	2021-04-12 16:33:49		NO		IN FOCUS
169839206	https://volunteer.ala.org.au/validate/task/169839206	Valid		system	Tile_038-027-000_0-000.jpg		2021-04-12 12:41:07	2021-04-12 16:33:49		NO		IN FOCUS
169839206	https://volunteer.ala.org.au/validate/task/169839206	Valid		system	Tile_038-027-000_0-000.jpg		2021-04-12 12:18:08	2021-04-12 16:33:49		NO		IN FOCUS
169839206	https://volunteer.ala.org.au/validate/task/169839206	Valid		system	Tile_038-027-000_0-000.jpg			2021-04-12 16:33:49		NO		IN FOCUS
169839209	https://volunteer.ala.org.au/validate/task/169839209	Valid		system	Tile_038-030-000_0-000.jpg		2021-04-12 12:42:41	2021-04-12 16:34:37		NO		IN FOCUS
169839209	https://volunteer.ala.org.au/validate/task/169839209	Valid		system	Tile_038-030-000_0-000.jpg		2021-04-12 16:34:36	2021-04-12 16:34:37		NO		IN FOCUS
169839209	https://volunteer.ala.org.au/validate/task/169839209	Valid		system	Tile_038-030-000_0-000.jpg			2021-04-12 16:34:37		NO		IN FOCUS
169839209	https://volunteer.ala.org.au/validate/task/169839209	Valid		system	Tile_038-030-000_0-000.jpg		2021-04-12 12:18:27	2021-04-12 16:34:37		NO		IN FOCUS
169839212	https://volunteer.ala.org.au/validate/task/169839212	Valid		system	Tile_038-033-000_0-000.jpg		2021-04-12 16:35:38	2021-04-12 16:35:38		NO		IN FOCUS
169839212	https://volunteer.ala.org.au/validate/task/169839212	Valid		system	Tile_038-033-000_0-000.jpg		2021-04-12 12:43:16	2021-04-12 16:35:38		NO		IN FOCUS
169839212	https://volunteer.ala.org.au/validate/task/169839212	Valid		system	Tile_038-033-000_0-000.jpg		2021-04-12 12:18:50	2021-04-12 16:35:38		NO		IN FOCUS
169839212	https://volunteer.ala.org.au/validate/task/169839212	Valid		system	Tile_038-033-000_0-000.jpg			2021-04-12 16:35:38		NO		IN FOCUS
169839213	https://volunteer.ala.org.au/validate/task/169839213	Valid		system	Tile_038-034-000_0-000.jpg			2021-04-12 16:35:53		NO		IN FOCUS
169839213	https://volunteer.ala.org.au/validate/task/169839213	Valid		system	Tile_038-034-000_0-000.jpg		2021-04-12 12:43:29	2021-04-12 16:35:53		NO		IN FOCUS
169839213	https://volunteer.ala.org.au/validate/task/169839213	Valid		system	Tile_038-034-000_0-000.jpg		2021-04-12 16:35:52	2021-04-12 16:35:53		NO		IN FOCUS
169839213	https://volunteer.ala.org.au/validate/task/169839213	Valid		system	Tile_038-034-000_0-000.jpg		2021-04-12 12:18:59	2021-04-12 16:35:53		NO		IN FOCUS
169839215	https://volunteer.ala.org.au/validate/task/169839215	Valid		system	Tile_038-036-000_0-000.jpg		2021-04-12 16:36:02	2021-04-12 16:36:04		NO		IN FOCUS
169839215	https://volunteer.ala.org.au/validate/task/169839215	Valid		system	Tile_038-036-000_0-000.jpg		2021-04-12 12:19:19	2021-04-12 16:36:04		NO		IN FOCUS
169839215	https://volunteer.ala.org.au/validate/task/169839215	Valid		system	Tile_038-036-000_0-000.jpg		2021-04-12 12:43:52	2021-04-12 16:36:04		NO		IN FOCUS
169839215	https://volunteer.ala.org.au/validate/task/169839215	Valid		system	Tile_038-036-000_0-000.jpg			2021-04-12 16:36:04		NO		IN FOCUS
169839218	https://volunteer.ala.org.au/validate/task/169839218	Valid		system	Tile_038-039-000_0-000.jpg			2021-04-12 16:38:23		NO		IN FOCUS
169839218	https://volunteer.ala.org.au/validate/task/169839218	Valid		system	Tile_038-039-000_0-000.jpg		2021-04-12 12:44:31	2021-04-12 16:38:23		NO		IN FOCUS
169839218	https://volunteer.ala.org.au/validate/task/169839218	Valid		system	Tile_038-039-000_0-000.jpg		2021-04-12 16:38:22	2021-04-12 16:38:23		NO		IN FOCUS
169839218	https://volunteer.ala.org.au/validate/task/169839218	Valid		system	Tile_038-039-000_0-000.jpg		2021-04-12 12:19:50	2021-04-12 16:38:23		NO		IN FOCUS
169839219	https://volunteer.ala.org.au/validate/task/169839219	Valid		system	Tile_038-040-000_0-000.jpg		2021-04-12 12:44:42	2021-04-12 16:38:37		NO		IN FOCUS
169839219	https://volunteer.ala.org.au/validate/task/169839219	Valid		system	Tile_038-040-000_0-000.jpg		2021-04-12 12:19:59	2021-04-12 16:38:37		NO		IN FOCUS
169839219	https://volunteer.ala.org.au/validate/task/169839219	Valid		system	Tile_038-040-000_0-000.jpg		2021-04-12 16:38:37	2021-04-12 16:38:37		NO		IN FOCUS
169839219	https://volunteer.ala.org.au/validate/task/169839219	Valid		system	Tile_038-040-000_0-000.jpg			2021-04-12 16:38:37		NO		IN FOCUS
169839221	https://volunteer.ala.org.au/validate/task/169839221	Valid		system	Tile_038-042-000_0-000.jpg		2021-04-12 16:39:46	2021-04-12 16:39:46		NO		IN FOCUS
169839221	https://volunteer.ala.org.au/validate/task/169839221	Valid		system	Tile_038-042-000_0-000.jpg		2021-04-12 12:45:06	2021-04-12 16:39:46		NO		IN FOCUS
169839221	https://volunteer.ala.org.au/validate/task/169839221	Valid		system	Tile_038-042-000_0-000.jpg		2021-04-12 12:20:14	2021-04-12 16:39:46		NO		IN FOCUS
169839221	https://volunteer.ala.org.au/validate/task/169839221	Valid		system	Tile_038-042-000_0-000.jpg			2021-04-12 16:39:46		NO		IN FOCUS
169839222	https://volunteer.ala.org.au/validate/task/169839222	Valid		system	Tile_038-043-000_0-000.jpg		2021-04-12 16:39:59	2021-04-12 16:40:01		NO		IN FOCUS
169839222	https://volunteer.ala.org.au/validate/task/169839222	Valid		system	Tile_038-043-000_0-000.jpg			2021-04-12 16:40:01		NO		IN FOCUS
169839222	https://volunteer.ala.org.au/validate/task/169839222	Valid		system	Tile_038-043-000_0-000.jpg		2021-04-12 12:20:24	2021-04-12 16:40:01		NO		IN FOCUS
169839222	https://volunteer.ala.org.au/validate/task/169839222	Valid		system	Tile_038-043-000_0-000.jpg		2021-04-12 12:45:22	2021-04-12 16:40:01		NO		IN FOCUS
169839224	https://volunteer.ala.org.au/validate/task/169839224	Valid		system	Tile_038-045-000_0-000.jpg		2021-04-12 12:51:08	2021-04-12 16:40:57		NO		IN FOCUS
169839224	https://volunteer.ala.org.au/validate/task/169839224	Valid		system	Tile_038-045-000_0-000.jpg		2021-04-12 12:20:43	2021-04-12 16:40:57		NO		IN FOCUS
169839224	https://volunteer.ala.org.au/validate/task/169839224	Valid		system	Tile_038-045-000_0-000.jpg		2021-04-12 16:40:55	2021-04-12 16:40:57		NO		IN FOCUS
169839224	https://volunteer.ala.org.au/validate/task/169839224	Valid		system	Tile_038-045-000_0-000.jpg			2021-04-12 16:40:57		NO		IN FOCUS
169839238	https://volunteer.ala.org.au/validate/task/169839238	Valid		system	Tile_038-059-000_0-000.jpg		2021-04-12 16:43:45	2021-04-12 16:43:46		NO		IN FOCUS
169839238	https://volunteer.ala.org.au/validate/task/169839238	Valid		system	Tile_038-059-000_0-000.jpg			2021-04-12 16:43:46		NO		IN FOCUS
169839238	https://volunteer.ala.org.au/validate/task/169839238	Valid		system	Tile_038-059-000_0-000.jpg		2021-04-12 12:54:35	2021-04-12 16:43:46		NO		IN FOCUS
169839238	https://volunteer.ala.org.au/validate/task/169839238	Valid		system	Tile_038-059-000_0-000.jpg		2021-04-12 12:22:44	2021-04-12 16:43:46		NO		IN FOCUS
169839239	https://volunteer.ala.org.au/validate/task/169839239	Valid		system	Tile_038-060-000_0-000.jpg		2021-04-12 12:22:54	2021-04-12 16:44:04		NO		IN FOCUS
169839239	https://volunteer.ala.org.au/validate/task/169839239	Valid		system	Tile_038-060-000_0-000.jpg		2021-04-12 16:44:04	2021-04-12 16:44:04		NO		IN FOCUS
169839239	https://volunteer.ala.org.au/validate/task/169839239	Valid		system	Tile_038-060-000_0-000.jpg			2021-04-12 16:44:04		NO		IN FOCUS
169839239	https://volunteer.ala.org.au/validate/task/169839239	Valid		system	Tile_038-060-000_0-000.jpg		2021-04-12 12:54:47	2021-04-12 16:44:04		NO		IN FOCUS
169839240	https://volunteer.ala.org.au/validate/task/169839240	Valid		system	Tile_039-001-000_0-000.jpg		2021-04-12 16:44:18	2021-04-12 16:44:20		NO		IN FOCUS
169839240	https://volunteer.ala.org.au/validate/task/169839240	Valid		system	Tile_039-001-000_0-000.jpg		2021-04-12 12:23:04	2021-04-12 16:44:20		NO		IN FOCUS
169839240	https://volunteer.ala.org.au/validate/task/169839240	Valid		system	Tile_039-001-000_0-000.jpg		2021-04-12 12:58:12	2021-04-12 16:44:20		NO		IN FOCUS
169839240	https://volunteer.ala.org.au/validate/task/169839240	Valid		system	Tile_039-001-000_0-000.jpg			2021-04-12 16:44:20		NO		IN FOCUS
169839241	https://volunteer.ala.org.au/validate/task/169839241	Valid		system	Tile_039-002-000_0-000.jpg		2021-04-12 16:44:35	2021-04-12 16:44:36		NO		IN FOCUS
169839241	https://volunteer.ala.org.au/validate/task/169839241	Valid		system	Tile_039-002-000_0-000.jpg		2021-04-12 12:23:13	2021-04-12 16:44:36		NO		IN FOCUS
169839241	https://volunteer.ala.org.au/validate/task/169839241	Valid		system	Tile_039-002-000_0-000.jpg		2021-04-12 12:58:24	2021-04-12 16:44:36		NO		IN FOCUS
169839241	https://volunteer.ala.org.au/validate/task/169839241	Valid		system	Tile_039-002-000_0-000.jpg			2021-04-12 16:44:36		NO		IN FOCUS
169839242	https://volunteer.ala.org.au/validate/task/169839242	Valid		system	Tile_039-003-000_0-000.jpg		2021-04-12 12:58:35	2021-04-12 16:44:47		NO		IN FOCUS
169839242	https://volunteer.ala.org.au/validate/task/169839242	Valid		system	Tile_039-003-000_0-000.jpg		2021-04-12 16:44:46	2021-04-12 16:44:47		NO		IN FOCUS
169839242	https://volunteer.ala.org.au/validate/task/169839242	Valid		system	Tile_039-003-000_0-000.jpg			2021-04-12 16:44:47		NO		IN FOCUS
169839242	https://volunteer.ala.org.au/validate/task/169839242	Valid		system	Tile_039-003-000_0-000.jpg		2021-04-12 12:23:23	2021-04-12 16:44:47		NO		IN FOCUS
169839249	https://volunteer.ala.org.au/validate/task/169839249	Valid		system	Tile_039-010-000_0-000.jpg		2021-04-12 13:02:22	2021-04-12 16:46:19		NO		IN FOCUS
169839249	https://volunteer.ala.org.au/validate/task/169839249	Valid		system	Tile_039-010-000_0-000.jpg		2021-04-12 12:24:16	2021-04-12 16:46:19		NO		IN FOCUS
169839249	https://volunteer.ala.org.au/validate/task/169839249	Valid		system	Tile_039-010-000_0-000.jpg		2021-04-12 16:46:18	2021-04-12 16:46:19		NO		IN FOCUS
169839249	https://volunteer.ala.org.au/validate/task/169839249	Valid		system	Tile_039-010-000_0-000.jpg			2021-04-12 16:46:19		NO		IN FOCUS
169839255	https://volunteer.ala.org.au/validate/task/169839255	Valid		system	Tile_039-016-000_0-000.jpg		2021-04-12 12:25:19	2021-04-12 16:47:58		NO		IN FOCUS
169839255	https://volunteer.ala.org.au/validate/task/169839255	Valid		system	Tile_039-016-000_0-000.jpg			2021-04-12 16:47:58		NO		IN FOCUS
169839255	https://volunteer.ala.org.au/validate/task/169839255	Valid		system	Tile_039-016-000_0-000.jpg		2021-04-12 13:10:01	2021-04-12 16:47:58		NO		IN FOCUS
169839255	https://volunteer.ala.org.au/validate/task/169839255	Valid		system	Tile_039-016-000_0-000.jpg		2021-04-12 16:47:56	2021-04-12 16:47:58		NO		IN FOCUS
169839262	https://volunteer.ala.org.au/validate/task/169839262	Valid		system	Tile_039-023-000_0-000.jpg		2021-04-12 13:14:55	2021-04-12 16:48:12		NO		IN FOCUS
169839262	https://volunteer.ala.org.au/validate/task/169839262	Valid		system	Tile_039-023-000_0-000.jpg			2021-04-12 16:48:12		NO		IN FOCUS
169839262	https://volunteer.ala.org.au/validate/task/169839262	Valid		system	Tile_039-023-000_0-000.jpg		2021-04-12 12:26:25	2021-04-12 16:48:12		NO		IN FOCUS
169839262	https://volunteer.ala.org.au/validate/task/169839262	Valid		system	Tile_039-023-000_0-000.jpg		2021-04-12 16:48:10	2021-04-12 16:48:12		NO		IN FOCUS
169839266	https://volunteer.ala.org.au/validate/task/169839266	Valid		system	Tile_039-027-000_0-000.jpg			2021-04-12 16:48:28		NO		IN FOCUS
169839266	https://volunteer.ala.org.au/validate/task/169839266	Valid		system	Tile_039-027-000_0-000.jpg		2021-04-12 16:48:27	2021-04-12 16:48:28		NO		IN FOCUS
169839266	https://volunteer.ala.org.au/validate/task/169839266	Valid		system	Tile_039-027-000_0-000.jpg		2021-04-12 12:27:02	2021-04-12 16:48:28		NO		IN FOCUS
169839266	https://volunteer.ala.org.au/validate/task/169839266	Valid		system	Tile_039-027-000_0-000.jpg		2021-04-12 13:51:04	2021-04-12 16:48:28		NO		IN FOCUS
169839269	https://volunteer.ala.org.au/validate/task/169839269	Valid		system	Tile_039-030-000_0-000.jpg		2021-04-12 12:27:25	2021-04-12 16:48:58		NO		IN FOCUS
169839269	https://volunteer.ala.org.au/validate/task/169839269	Valid		system	Tile_039-030-000_0-000.jpg		2021-04-12 13:51:45	2021-04-12 16:48:58		NO		IN FOCUS
169839269	https://volunteer.ala.org.au/validate/task/169839269	Valid		system	Tile_039-030-000_0-000.jpg			2021-04-12 16:48:58		NO		IN FOCUS
169839269	https://volunteer.ala.org.au/validate/task/169839269	Valid		system	Tile_039-030-000_0-000.jpg		2021-04-12 16:48:58	2021-04-12 16:48:58		NO		IN FOCUS
169839270	https://volunteer.ala.org.au/validate/task/169839270	Valid		system	Tile_039-031-000_0-000.jpg		2021-04-12 13:51:59	2021-04-12 16:49:20		NO		IN FOCUS
169839270	https://volunteer.ala.org.au/validate/task/169839270	Valid		system	Tile_039-031-000_0-000.jpg		2021-04-12 16:49:19	2021-04-12 16:49:20		NO		IN FOCUS
169839270	https://volunteer.ala.org.au/validate/task/169839270	Valid		system	Tile_039-031-000_0-000.jpg		2021-04-12 12:27:33	2021-04-12 16:49:20		NO		IN FOCUS
169839270	https://volunteer.ala.org.au/validate/task/169839270	Valid		system	Tile_039-031-000_0-000.jpg			2021-04-12 16:49:20		NO		IN FOCUS
169839273	https://volunteer.ala.org.au/validate/task/169839273	Valid		system	Tile_039-034-000_0-000.jpg		2021-04-12 16:50:46	2021-04-12 16:50:46		NO		IN FOCUS
169839273	https://volunteer.ala.org.au/validate/task/169839273	Valid		system	Tile_039-034-000_0-000.jpg			2021-04-12 16:50:46		NO		IN FOCUS
169839273	https://volunteer.ala.org.au/validate/task/169839273	Valid		system	Tile_039-034-000_0-000.jpg		2021-04-12 13:52:38	2021-04-12 16:50:46		NO		IN FOCUS
169839273	https://volunteer.ala.org.au/validate/task/169839273	Valid		system	Tile_039-034-000_0-000.jpg		2021-04-12 12:27:58	2021-04-12 16:50:46		NO		IN FOCUS
169839274	https://volunteer.ala.org.au/validate/task/169839274	Valid		system	Tile_039-035-000_0-000.jpg		2021-04-12 13:52:52	2021-04-12 16:51:06		NO		IN FOCUS
169839274	https://volunteer.ala.org.au/validate/task/169839274	Valid		system	Tile_039-035-000_0-000.jpg		2021-04-12 12:28:09	2021-04-12 16:51:06		NO		IN FOCUS
169839274	https://volunteer.ala.org.au/validate/task/169839274	Valid		system	Tile_039-035-000_0-000.jpg			2021-04-12 16:51:06		NO		IN FOCUS
169839274	https://volunteer.ala.org.au/validate/task/169839274	Valid		system	Tile_039-035-000_0-000.jpg		2021-04-12 16:51:05	2021-04-12 16:51:06		NO		IN FOCUS
169839276	https://volunteer.ala.org.au/validate/task/169839276	Valid		system	Tile_039-037-000_0-000.jpg		2021-04-12 12:28:26	2021-04-12 16:51:21		NO		IN FOCUS
169839276	https://volunteer.ala.org.au/validate/task/169839276	Valid		system	Tile_039-037-000_0-000.jpg			2021-04-12 16:51:21		NO		IN FOCUS
169839276	https://volunteer.ala.org.au/validate/task/169839276	Valid		system	Tile_039-037-000_0-000.jpg		2021-04-12 16:51:20	2021-04-12 16:51:21		NO		IN FOCUS
169839276	https://volunteer.ala.org.au/validate/task/169839276	Valid		system	Tile_039-037-000_0-000.jpg		2021-04-12 13:53:18	2021-04-12 16:51:21		NO		IN FOCUS
169839277	https://volunteer.ala.org.au/validate/task/169839277	Valid		system	Tile_039-038-000_0-000.jpg		2021-04-12 16:51:40	2021-04-12 16:51:41		NO		IN FOCUS
169839277	https://volunteer.ala.org.au/validate/task/169839277	Valid		system	Tile_039-038-000_0-000.jpg			2021-04-12 16:51:41		NO		IN FOCUS
169839277	https://volunteer.ala.org.au/validate/task/169839277	Valid		system	Tile_039-038-000_0-000.jpg		2021-04-12 13:53:31	2021-04-12 16:51:41		NO		IN FOCUS
169839277	https://volunteer.ala.org.au/validate/task/169839277	Valid		system	Tile_039-038-000_0-000.jpg		2021-04-12 12:28:36	2021-04-12 16:51:41		NO		IN FOCUS
169839278	https://volunteer.ala.org.au/validate/task/169839278	Valid		system	Tile_039-039-000_0-000.jpg			2021-04-12 16:51:59		NO		IN FOCUS
169839278	https://volunteer.ala.org.au/validate/task/169839278	Valid		system	Tile_039-039-000_0-000.jpg		2021-04-12 12:28:45	2021-04-12 16:51:59		NO		IN FOCUS
169839278	https://volunteer.ala.org.au/validate/task/169839278	Valid		system	Tile_039-039-000_0-000.jpg		2021-04-12 16:51:57	2021-04-12 16:51:59		NO		IN FOCUS
169839278	https://volunteer.ala.org.au/validate/task/169839278	Valid		system	Tile_039-039-000_0-000.jpg		2021-04-12 13:53:44	2021-04-12 16:51:59		NO		IN FOCUS
169839280	https://volunteer.ala.org.au/validate/task/169839280	Valid		system	Tile_039-041-000_0-000.jpg			2021-04-12 16:53:38		NO		IN FOCUS
169839280	https://volunteer.ala.org.au/validate/task/169839280	Valid		system	Tile_039-041-000_0-000.jpg		2021-04-12 16:53:37	2021-04-12 16:53:38		NO		IN FOCUS
169839280	https://volunteer.ala.org.au/validate/task/169839280	Valid		system	Tile_039-041-000_0-000.jpg		2021-04-12 12:29:03	2021-04-12 16:53:38		NO		IN FOCUS
169839280	https://volunteer.ala.org.au/validate/task/169839280	Valid		system	Tile_039-041-000_0-000.jpg		2021-04-12 13:54:13	2021-04-12 16:53:38		NO		IN FOCUS
169839281	https://volunteer.ala.org.au/validate/task/169839281	Valid		system	Tile_039-042-000_0-000.jpg		2021-04-12 13:54:27	2021-04-12 16:53:53		NO		IN FOCUS
169839281	https://volunteer.ala.org.au/validate/task/169839281	Valid		system	Tile_039-042-000_0-000.jpg			2021-04-12 16:53:53		NO		IN FOCUS
169839281	https://volunteer.ala.org.au/validate/task/169839281	Valid		system	Tile_039-042-000_0-000.jpg		2021-04-12 16:53:52	2021-04-12 16:53:53		NO		IN FOCUS
169839281	https://volunteer.ala.org.au/validate/task/169839281	Valid		system	Tile_039-042-000_0-000.jpg		2021-04-12 12:29:12	2021-04-12 16:53:53		NO		IN FOCUS
169839285	https://volunteer.ala.org.au/validate/task/169839285	Valid		system	Tile_039-046-000_0-000.jpg		2021-04-12 12:30:27	2021-04-12 16:54:12		NO		IN FOCUS
169839285	https://volunteer.ala.org.au/validate/task/169839285	Valid		system	Tile_039-046-000_0-000.jpg			2021-04-12 16:54:12		NO		IN FOCUS
169839285	https://volunteer.ala.org.au/validate/task/169839285	Valid		system	Tile_039-046-000_0-000.jpg		2021-04-12 16:54:11	2021-04-12 16:54:12		NO		IN FOCUS
169839285	https://volunteer.ala.org.au/validate/task/169839285	Valid		system	Tile_039-046-000_0-000.jpg		2021-04-12 13:56:14	2021-04-12 16:54:12		NO		IN FOCUS
169839288	https://volunteer.ala.org.au/validate/task/169839288	Valid		system	Tile_039-049-000_0-000.jpg			2021-04-12 16:54:27		NO		IN FOCUS
169839288	https://volunteer.ala.org.au/validate/task/169839288	Valid		system	Tile_039-049-000_0-000.jpg		2021-04-12 13:58:08	2021-04-12 16:54:27		NO		IN FOCUS
169839288	https://volunteer.ala.org.au/validate/task/169839288	Valid		system	Tile_039-049-000_0-000.jpg		2021-04-12 12:30:59	2021-04-12 16:54:27		NO		IN FOCUS
169839288	https://volunteer.ala.org.au/validate/task/169839288	Valid		system	Tile_039-049-000_0-000.jpg		2021-04-12 16:54:26	2021-04-12 16:54:27		NO		IN FOCUS
169839289	https://volunteer.ala.org.au/validate/task/169839289	Valid		system	Tile_039-050-000_0-000.jpg			2021-04-12 16:54:47
169839289	https://volunteer.ala.org.au/validate/task/169839289	Valid		system	Tile_039-050-000_0-000.jpg		2021-04-12 16:54:46	2021-04-12 16:54:47		NO		IN FOCUS
169839289	https://volunteer.ala.org.au/validate/task/169839289	Valid		system	Tile_039-050-000_0-000.jpg		2021-04-12 12:31:09	2021-04-12 16:54:47		NO		IN FOCUS
169839289	https://volunteer.ala.org.au/validate/task/169839289	Valid		system	Tile_039-050-000_0-000.jpg			2021-04-12 16:54:47		NO		IN FOCUS
169839289	https://volunteer.ala.org.au/validate/task/169839289	Valid		system	Tile_039-050-000_0-000.jpg		2021-04-12 15:16:27	2021-04-12 16:54:47		NO		IN FOCUS
169839290	https://volunteer.ala.org.au/validate/task/169839290	Valid		system	Tile_039-051-000_0-000.jpg			2021-04-12 16:55:03		NO		IN FOCUS
169839290	https://volunteer.ala.org.au/validate/task/169839290	Valid		system	Tile_039-051-000_0-000.jpg		2021-04-12 16:55:02	2021-04-12 16:55:03		NO		IN FOCUS
169839290	https://volunteer.ala.org.au/validate/task/169839290	Valid		system	Tile_039-051-000_0-000.jpg		2021-04-12 12:31:18	2021-04-12 16:55:03		NO		IN FOCUS
169839290	https://volunteer.ala.org.au/validate/task/169839290	Valid		system	Tile_039-051-000_0-000.jpg		2021-04-12 15:16:48	2021-04-12 16:55:03		NO		IN FOCUS
169839292	https://volunteer.ala.org.au/validate/task/169839292	Valid		system	Tile_039-053-000_0-000.jpg		2021-04-12 15:17:31	2021-04-12 16:55:22		NO		IN FOCUS
169839292	https://volunteer.ala.org.au/validate/task/169839292	Valid		system	Tile_039-053-000_0-000.jpg		2021-04-12 12:31:32	2021-04-12 16:55:22		NO		IN FOCUS
169839292	https://volunteer.ala.org.au/validate/task/169839292	Valid		system	Tile_039-053-000_0-000.jpg		2021-04-12 16:55:21	2021-04-12 16:55:22		NO		IN FOCUS
169839292	https://volunteer.ala.org.au/validate/task/169839292	Valid		system	Tile_039-053-000_0-000.jpg			2021-04-12 16:55:22		NO		IN FOCUS
169839298	https://volunteer.ala.org.au/validate/task/169839298	Valid		system	Tile_039-059-000_0-000.jpg		2021-04-12 12:32:55	2021-04-12 16:56:43		NO		IN FOCUS
169839298	https://volunteer.ala.org.au/validate/task/169839298	Valid		system	Tile_039-059-000_0-000.jpg		2021-04-12 15:20:47	2021-04-12 16:56:43		NO		IN FOCUS
169839298	https://volunteer.ala.org.au/validate/task/169839298	Valid		system	Tile_039-059-000_0-000.jpg			2021-04-12 16:56:43		NO		IN FOCUS
169839298	https://volunteer.ala.org.au/validate/task/169839298	Valid		system	Tile_039-059-000_0-000.jpg		2021-04-12 16:56:41	2021-04-12 16:56:43		NO		IN FOCUS
169839301	https://volunteer.ala.org.au/validate/task/169839301	Valid		system	Tile_040-002-000_0-000.jpg			2021-04-12 16:57:30		NO		IN FOCUS
169839301	https://volunteer.ala.org.au/validate/task/169839301	Valid		system	Tile_040-002-000_0-000.jpg		2021-04-12 16:57:30	2021-04-12 16:57:30		NO		IN FOCUS
169839301	https://volunteer.ala.org.au/validate/task/169839301	Valid		system	Tile_040-002-000_0-000.jpg		2021-04-12 12:33:25	2021-04-12 16:57:30		NO		IN FOCUS
169839301	https://volunteer.ala.org.au/validate/task/169839301	Valid		system	Tile_040-002-000_0-000.jpg		2021-04-12 15:21:45	2021-04-12 16:57:30		NO		IN FOCUS
169839302	https://volunteer.ala.org.au/validate/task/169839302	Valid		system	Tile_040-003-000_0-000.jpg			2021-04-12 16:59:10		NO		IN FOCUS
169839302	https://volunteer.ala.org.au/validate/task/169839302	Valid		system	Tile_040-003-000_0-000.jpg		2021-04-12 16:59:09	2021-04-12 16:59:10		NO		IN FOCUS
169839302	https://volunteer.ala.org.au/validate/task/169839302	Valid		system	Tile_040-003-000_0-000.jpg		2021-04-12 15:22:41	2021-04-12 16:59:10		NO		IN FOCUS
169839302	https://volunteer.ala.org.au/validate/task/169839302	Valid		system	Tile_040-003-000_0-000.jpg		2021-04-12 12:33:34	2021-04-12 16:59:10		NO		IN FOCUS
169839303	https://volunteer.ala.org.au/validate/task/169839303	Valid		system	Tile_040-004-000_0-000.jpg		2021-04-12 12:33:43	2021-04-12 16:59:20		NO		IN FOCUS
169839303	https://volunteer.ala.org.au/validate/task/169839303	Valid		system	Tile_040-004-000_0-000.jpg		2021-04-12 16:59:19	2021-04-12 16:59:20		NO		IN FOCUS
169839303	https://volunteer.ala.org.au/validate/task/169839303	Valid		system	Tile_040-004-000_0-000.jpg		2021-04-12 15:23:04	2021-04-12 16:59:20		NO		IN FOCUS
169839303	https://volunteer.ala.org.au/validate/task/169839303	Valid		system	Tile_040-004-000_0-000.jpg			2021-04-12 16:59:20		NO		IN FOCUS
169839306	https://volunteer.ala.org.au/validate/task/169839306	Valid		system	Tile_040-007-000_0-000.jpg			2021-04-12 16:59:51		NO		IN FOCUS
169839306	https://volunteer.ala.org.au/validate/task/169839306	Valid		system	Tile_040-007-000_0-000.jpg		2021-04-12 15:24:03	2021-04-12 16:59:51		NO		IN FOCUS
169839306	https://volunteer.ala.org.au/validate/task/169839306	Valid		system	Tile_040-007-000_0-000.jpg		2021-04-12 16:59:50	2021-04-12 16:59:51		NO		IN FOCUS
169839306	https://volunteer.ala.org.au/validate/task/169839306	Valid		system	Tile_040-007-000_0-000.jpg		2021-04-12 12:34:10	2021-04-12 16:59:51		NO		IN FOCUS
169839309	https://volunteer.ala.org.au/validate/task/169839309	Valid		system	Tile_040-010-000_0-000.jpg		2021-04-12 12:34:34	2021-04-12 17:00:15		NO		IN FOCUS
169839309	https://volunteer.ala.org.au/validate/task/169839309	Valid		system	Tile_040-010-000_0-000.jpg			2021-04-12 17:00:15		NO		IN FOCUS
169839309	https://volunteer.ala.org.au/validate/task/169839309	Valid		system	Tile_040-010-000_0-000.jpg		2021-04-12 15:24:38	2021-04-12 17:00:15		NO		IN FOCUS
169839309	https://volunteer.ala.org.au/validate/task/169839309	Valid		system	Tile_040-010-000_0-000.jpg		2021-04-12 17:00:15	2021-04-12 17:00:15		NO		IN FOCUS
169839294	https://volunteer.ala.org.au/validate/task/169839294	Valid		system	Tile_039-055-000_0-000.jpg		2021-04-12 15:17:55	2021-04-12 17:31:45		NO		IN FOCUS
169839294	https://volunteer.ala.org.au/validate/task/169839294	Valid		system	Tile_039-055-000_0-000.jpg			2021-04-12 17:31:45		NO		IN FOCUS
169839294	https://volunteer.ala.org.au/validate/task/169839294	Valid		system	Tile_039-055-000_0-000.jpg		2021-04-12 17:31:43	2021-04-12 17:31:45		NO		IN FOCUS
169839294	https://volunteer.ala.org.au/validate/task/169839294	Valid		system	Tile_039-055-000_0-000.jpg		2021-04-12 12:31:53	2021-04-12 17:31:45		NO		IN FOCUS
169839299	https://volunteer.ala.org.au/validate/task/169839299	Valid		system	Tile_039-060-000_0-000.jpg		2021-04-12 17:33:08	2021-04-12 17:33:08		NO		IN FOCUS
169839299	https://volunteer.ala.org.au/validate/task/169839299	Valid		system	Tile_039-060-000_0-000.jpg			2021-04-12 17:33:08		NO		IN FOCUS
169839299	https://volunteer.ala.org.au/validate/task/169839299	Valid		system	Tile_039-060-000_0-000.jpg		2021-04-12 12:33:04	2021-04-12 17:33:08		NO		IN FOCUS
169839299	https://volunteer.ala.org.au/validate/task/169839299	Valid		system	Tile_039-060-000_0-000.jpg		2021-04-12 16:56:55	2021-04-12 17:33:08		NO		IN FOCUS
169839300	https://volunteer.ala.org.au/validate/task/169839300	Valid		system	Tile_040-001-000_0-000.jpg			2021-04-12 17:33:45		NO		IN FOCUS
169839300	https://volunteer.ala.org.au/validate/task/169839300	Valid		system	Tile_040-001-000_0-000.jpg		2021-04-12 17:33:44	2021-04-12 17:33:45		NO		IN FOCUS
169839300	https://volunteer.ala.org.au/validate/task/169839300	Valid		system	Tile_040-001-000_0-000.jpg		2021-04-12 16:57:11	2021-04-12 17:33:45		NO		IN FOCUS
169839300	https://volunteer.ala.org.au/validate/task/169839300	Valid		system	Tile_040-001-000_0-000.jpg		2021-04-12 12:33:16	2021-04-12 17:33:45		NO		IN FOCUS
169839304	https://volunteer.ala.org.au/validate/task/169839304	Valid		system	Tile_040-005-000_0-000.jpg		2021-04-12 17:34:07	2021-04-12 17:34:09		NO		IN FOCUS
169839304	https://volunteer.ala.org.au/validate/task/169839304	Valid		system	Tile_040-005-000_0-000.jpg		2021-04-12 16:59:30	2021-04-12 17:34:09		NO		IN FOCUS
169839304	https://volunteer.ala.org.au/validate/task/169839304	Valid		system	Tile_040-005-000_0-000.jpg		2021-04-12 12:33:52	2021-04-12 17:34:09		NO		IN FOCUS
169839304	https://volunteer.ala.org.au/validate/task/169839304	Valid		system	Tile_040-005-000_0-000.jpg			2021-04-12 17:34:09		NO		IN FOCUS
169839305	https://volunteer.ala.org.au/validate/task/169839305	Valid		system	Tile_040-006-000_0-000.jpg		2021-04-12 12:34:01	2021-04-12 17:34:26		NO		IN FOCUS
169839305	https://volunteer.ala.org.au/validate/task/169839305	Valid		system	Tile_040-006-000_0-000.jpg		2021-04-12 16:59:40	2021-04-12 17:34:26		NO		IN FOCUS
169839305	https://volunteer.ala.org.au/validate/task/169839305	Valid		system	Tile_040-006-000_0-000.jpg			2021-04-12 17:34:26		NO		IN FOCUS
169839305	https://volunteer.ala.org.au/validate/task/169839305	Valid		system	Tile_040-006-000_0-000.jpg		2021-04-12 17:34:25	2021-04-12 17:34:26		NO		IN FOCUS
169839310	https://volunteer.ala.org.au/validate/task/169839310	Valid		system	Tile_040-011-000_0-000.jpg		2021-04-12 12:34:43	2021-04-12 17:35:29		NO		IN FOCUS
169839310	https://volunteer.ala.org.au/validate/task/169839310	Valid		system	Tile_040-011-000_0-000.jpg			2021-04-12 17:35:29		NO		IN FOCUS
169839310	https://volunteer.ala.org.au/validate/task/169839310	Valid		system	Tile_040-011-000_0-000.jpg		2021-04-12 15:24:51	2021-04-12 17:35:29		NO		IN FOCUS
169839310	https://volunteer.ala.org.au/validate/task/169839310	Valid		system	Tile_040-011-000_0-000.jpg		2021-04-12 17:35:28	2021-04-12 17:35:29		NO		IN FOCUS
169839313	https://volunteer.ala.org.au/validate/task/169839313	Valid		system	Tile_040-014-000_0-000.jpg		2021-04-12 12:35:12	2021-04-12 17:36:11		NO		IN FOCUS
169839313	https://volunteer.ala.org.au/validate/task/169839313	Valid		system	Tile_040-014-000_0-000.jpg		2021-04-12 17:36:10	2021-04-12 17:36:11		NO		IN FOCUS
169839313	https://volunteer.ala.org.au/validate/task/169839313	Valid		system	Tile_040-014-000_0-000.jpg			2021-04-12 17:36:11		NO		IN FOCUS
169839313	https://volunteer.ala.org.au/validate/task/169839313	Valid		system	Tile_040-014-000_0-000.jpg		2021-04-12 15:25:46	2021-04-12 17:36:11		NO		IN FOCUS
169839315	https://volunteer.ala.org.au/validate/task/169839315	Valid		system	Tile_040-016-000_0-000.jpg		2021-04-12 12:35:27	2021-04-12 17:36:39		NO		IN FOCUS
169839315	https://volunteer.ala.org.au/validate/task/169839315	Valid		system	Tile_040-016-000_0-000.jpg		2021-04-12 15:26:18	2021-04-12 17:36:39		NO		IN FOCUS
169839315	https://volunteer.ala.org.au/validate/task/169839315	Valid		system	Tile_040-016-000_0-000.jpg			2021-04-12 17:36:39		NO		IN FOCUS
169839315	https://volunteer.ala.org.au/validate/task/169839315	Valid		system	Tile_040-016-000_0-000.jpg		2021-04-12 17:36:38	2021-04-12 17:36:39		NO		IN FOCUS
169839317	https://volunteer.ala.org.au/validate/task/169839317	Valid		system	Tile_040-018-000_0-000.jpg		2021-04-12 15:26:40	2021-04-12 17:37:07		NO		IN FOCUS
169839317	https://volunteer.ala.org.au/validate/task/169839317	Valid		system	Tile_040-018-000_0-000.jpg			2021-04-12 17:37:07		NO		IN FOCUS
169839317	https://volunteer.ala.org.au/validate/task/169839317	Valid		system	Tile_040-018-000_0-000.jpg		2021-04-12 17:37:06	2021-04-12 17:37:07		NO		IN FOCUS
169839317	https://volunteer.ala.org.au/validate/task/169839317	Valid		system	Tile_040-018-000_0-000.jpg		2021-04-12 12:35:47	2021-04-12 17:37:07		NO		IN FOCUS
169839319	https://volunteer.ala.org.au/validate/task/169839319	Valid		system	Tile_040-020-000_0-000.jpg			2021-04-12 17:38:31		NO		IN FOCUS
169839319	https://volunteer.ala.org.au/validate/task/169839319	Valid		system	Tile_040-020-000_0-000.jpg		2021-04-12 17:38:29	2021-04-12 17:38:31		NO		IN FOCUS
169839319	https://volunteer.ala.org.au/validate/task/169839319	Valid		system	Tile_040-020-000_0-000.jpg		2021-04-12 15:27:05	2021-04-12 17:38:31		NO		IN FOCUS
169839319	https://volunteer.ala.org.au/validate/task/169839319	Valid		system	Tile_040-020-000_0-000.jpg		2021-04-12 12:36:05	2021-04-12 17:38:31		NO		IN FOCUS
169839320	https://volunteer.ala.org.au/validate/task/169839320	Valid		system	Tile_040-021-000_0-000.jpg			2021-04-12 17:38:42		NO		IN FOCUS
169839320	https://volunteer.ala.org.au/validate/task/169839320	Valid		system	Tile_040-021-000_0-000.jpg		2021-04-12 17:38:41	2021-04-12 17:38:42		NO		IN FOCUS
169839320	https://volunteer.ala.org.au/validate/task/169839320	Valid		system	Tile_040-021-000_0-000.jpg		2021-04-12 15:27:29	2021-04-12 17:38:42		NO		IN FOCUS
169839320	https://volunteer.ala.org.au/validate/task/169839320	Valid		system	Tile_040-021-000_0-000.jpg		2021-04-12 12:36:15	2021-04-12 17:38:42		NO		IN FOCUS
169839321	https://volunteer.ala.org.au/validate/task/169839321	Valid		system	Tile_040-022-000_0-000.jpg			2021-04-12 17:38:55		NO		IN FOCUS
169839321	https://volunteer.ala.org.au/validate/task/169839321	Valid		system	Tile_040-022-000_0-000.jpg		2021-04-12 17:38:54	2021-04-12 17:38:55		NO		IN FOCUS
169839321	https://volunteer.ala.org.au/validate/task/169839321	Valid		system	Tile_040-022-000_0-000.jpg		2021-04-12 12:36:30	2021-04-12 17:38:55		NO		IN FOCUS
169839321	https://volunteer.ala.org.au/validate/task/169839321	Valid		system	Tile_040-022-000_0-000.jpg		2021-04-12 15:27:49	2021-04-12 17:38:55		NO		IN FOCUS
169839322	https://volunteer.ala.org.au/validate/task/169839322	Valid		system	Tile_040-023-000_0-000.jpg			2021-04-12 17:39:08		NO		IN FOCUS
169839322	https://volunteer.ala.org.au/validate/task/169839322	Valid		system	Tile_040-023-000_0-000.jpg		2021-04-12 17:39:07	2021-04-12 17:39:08		NO		IN FOCUS
169839322	https://volunteer.ala.org.au/validate/task/169839322	Valid		system	Tile_040-023-000_0-000.jpg		2021-04-12 15:28:05	2021-04-12 17:39:08		NO		IN FOCUS
169839322	https://volunteer.ala.org.au/validate/task/169839322	Valid		system	Tile_040-023-000_0-000.jpg		2021-04-12 12:36:40	2021-04-12 17:39:08		NO		IN FOCUS
169839325	https://volunteer.ala.org.au/validate/task/169839325	Valid		system	Tile_040-026-000_0-000.jpg		2021-04-12 17:41:49	2021-04-12 17:41:50		NO		IN FOCUS
169839325	https://volunteer.ala.org.au/validate/task/169839325	Valid		system	Tile_040-026-000_0-000.jpg		2021-04-12 15:28:58	2021-04-12 17:41:50		NO		IN FOCUS
169839325	https://volunteer.ala.org.au/validate/task/169839325	Valid		system	Tile_040-026-000_0-000.jpg			2021-04-12 17:41:50		NO		IN FOCUS
169839325	https://volunteer.ala.org.au/validate/task/169839325	Valid		system	Tile_040-026-000_0-000.jpg		2021-04-12 12:37:11	2021-04-12 17:41:50		NO		IN FOCUS
169839326	https://volunteer.ala.org.au/validate/task/169839326	Valid		system	Tile_040-027-000_0-000.jpg		2021-04-12 15:29:11	2021-04-12 17:42:02		NO		IN FOCUS
169839326	https://volunteer.ala.org.au/validate/task/169839326	Valid		system	Tile_040-027-000_0-000.jpg		2021-04-12 12:37:20	2021-04-12 17:42:02		NO		IN FOCUS
169839326	https://volunteer.ala.org.au/validate/task/169839326	Valid		system	Tile_040-027-000_0-000.jpg		2021-04-12 17:42:01	2021-04-12 17:42:02		NO		IN FOCUS
169839326	https://volunteer.ala.org.au/validate/task/169839326	Valid		system	Tile_040-027-000_0-000.jpg			2021-04-12 17:42:02		NO		IN FOCUS
169839333	https://volunteer.ala.org.au/validate/task/169839333	Valid		system	Tile_040-034-000_0-000.jpg			2021-04-12 17:50:12		NO		IN FOCUS
169839333	https://volunteer.ala.org.au/validate/task/169839333	Valid		system	Tile_040-034-000_0-000.jpg		2021-04-12 12:38:28	2021-04-12 17:50:12		NO		IN FOCUS
169839333	https://volunteer.ala.org.au/validate/task/169839333	Valid		system	Tile_040-034-000_0-000.jpg		2021-04-12 15:37:45	2021-04-12 17:50:12		NO		IN FOCUS
169839333	https://volunteer.ala.org.au/validate/task/169839333	Valid		system	Tile_040-034-000_0-000.jpg		2021-04-12 17:50:11	2021-04-12 17:50:12		NO		IN FOCUS
169839335	https://volunteer.ala.org.au/validate/task/169839335	Valid		system	Tile_040-036-000_0-000.jpg		2021-04-12 12:38:43	2021-04-12 17:50:33		NO		IN FOCUS
169839335	https://volunteer.ala.org.au/validate/task/169839335	Valid		system	Tile_040-036-000_0-000.jpg		2021-04-12 15:39:31	2021-04-12 17:50:33		NO		IN FOCUS
169839335	https://volunteer.ala.org.au/validate/task/169839335	Valid		system	Tile_040-036-000_0-000.jpg			2021-04-12 17:50:33		NO		IN FOCUS
169839335	https://volunteer.ala.org.au/validate/task/169839335	Valid		system	Tile_040-036-000_0-000.jpg		2021-04-12 17:50:33	2021-04-12 17:50:33		NO		IN FOCUS
169839339	https://volunteer.ala.org.au/validate/task/169839339	Valid		system	Tile_040-040-000_0-000.jpg		2021-04-12 12:39:14	2021-04-12 18:12:58		NO		IN FOCUS
169839339	https://volunteer.ala.org.au/validate/task/169839339	Valid		system	Tile_040-040-000_0-000.jpg			2021-04-12 18:12:58		NO		IN FOCUS
169839339	https://volunteer.ala.org.au/validate/task/169839339	Valid		system	Tile_040-040-000_0-000.jpg		2021-04-12 15:41:11	2021-04-12 18:12:58		NO		IN FOCUS
169839339	https://volunteer.ala.org.au/validate/task/169839339	Valid		system	Tile_040-040-000_0-000.jpg		2021-04-12 18:12:57	2021-04-12 18:12:58		NO		IN FOCUS
169839340	https://volunteer.ala.org.au/validate/task/169839340	Valid		system	Tile_040-041-000_0-000.jpg		2021-04-12 15:41:28	2021-04-12 18:13:11		NO		IN FOCUS
169839340	https://volunteer.ala.org.au/validate/task/169839340	Valid		system	Tile_040-041-000_0-000.jpg		2021-04-12 18:13:09	2021-04-12 18:13:11		NO		IN FOCUS
169839340	https://volunteer.ala.org.au/validate/task/169839340	Valid		system	Tile_040-041-000_0-000.jpg		2021-04-12 12:39:23	2021-04-12 18:13:11		NO		IN FOCUS
169839340	https://volunteer.ala.org.au/validate/task/169839340	Valid		system	Tile_040-041-000_0-000.jpg			2021-04-12 18:13:11		NO		IN FOCUS
169839343	https://volunteer.ala.org.au/validate/task/169839343	Valid		system	Tile_040-044-000_0-000.jpg		2021-04-12 12:39:42	2021-04-12 18:14:06		NO		IN FOCUS
169839343	https://volunteer.ala.org.au/validate/task/169839343	Valid		system	Tile_040-044-000_0-000.jpg			2021-04-12 18:14:06		NO		IN FOCUS
169839343	https://volunteer.ala.org.au/validate/task/169839343	Valid		system	Tile_040-044-000_0-000.jpg		2021-04-12 18:14:05	2021-04-12 18:14:06		NO		IN FOCUS
169839343	https://volunteer.ala.org.au/validate/task/169839343	Valid		system	Tile_040-044-000_0-000.jpg		2021-04-12 15:42:08	2021-04-12 18:14:06		NO		IN FOCUS
169839344	https://volunteer.ala.org.au/validate/task/169839344	Valid		system	Tile_040-045-000_0-000.jpg		2021-04-12 15:42:22	2021-04-12 18:14:26		NO		IN FOCUS
169839344	https://volunteer.ala.org.au/validate/task/169839344	Valid		system	Tile_040-045-000_0-000.jpg		2021-04-12 18:14:25	2021-04-12 18:14:26		NO		IN FOCUS
169839344	https://volunteer.ala.org.au/validate/task/169839344	Valid		system	Tile_040-045-000_0-000.jpg			2021-04-12 18:14:26		NO		IN FOCUS
169839344	https://volunteer.ala.org.au/validate/task/169839344	Valid		system	Tile_040-045-000_0-000.jpg		2021-04-12 12:39:51	2021-04-12 18:14:26		NO		IN FOCUS
169839349	https://volunteer.ala.org.au/validate/task/169839349	Valid		system	Tile_040-050-000_0-000.jpg		2021-04-12 15:45:33	2021-04-12 18:15:28		NO		IN FOCUS
169839349	https://volunteer.ala.org.au/validate/task/169839349	Valid		system	Tile_040-050-000_0-000.jpg		2021-04-12 18:15:27	2021-04-12 18:15:28		NO		IN FOCUS
169839349	https://volunteer.ala.org.au/validate/task/169839349	Valid		system	Tile_040-050-000_0-000.jpg		2021-04-12 12:40:30	2021-04-12 18:15:28		NO		IN FOCUS
169839349	https://volunteer.ala.org.au/validate/task/169839349	Valid		system	Tile_040-050-000_0-000.jpg			2021-04-12 18:15:28		NO		IN FOCUS
169839356	https://volunteer.ala.org.au/validate/task/169839356	Valid		system	Tile_040-057-000_0-000.jpg		2021-04-12 15:48:39	2021-04-12 18:17:14		NO		IN FOCUS
169839356	https://volunteer.ala.org.au/validate/task/169839356	Valid		system	Tile_040-057-000_0-000.jpg		2021-04-12 18:17:13	2021-04-12 18:17:14		NO		IN FOCUS
169839356	https://volunteer.ala.org.au/validate/task/169839356	Valid		system	Tile_040-057-000_0-000.jpg		2021-04-12 12:41:33	2021-04-12 18:17:14		NO		IN FOCUS
169839356	https://volunteer.ala.org.au/validate/task/169839356	Valid		system	Tile_040-057-000_0-000.jpg			2021-04-12 18:17:14		NO		IN FOCUS
169839357	https://volunteer.ala.org.au/validate/task/169839357	Valid		system	Tile_040-058-000_0-000.jpg			2021-04-12 18:17:29		NO		IN FOCUS
169839357	https://volunteer.ala.org.au/validate/task/169839357	Valid		system	Tile_040-058-000_0-000.jpg		2021-04-12 15:49:05	2021-04-12 18:17:29		NO		IN FOCUS
169839357	https://volunteer.ala.org.au/validate/task/169839357	Valid		system	Tile_040-058-000_0-000.jpg		2021-04-12 12:41:43	2021-04-12 18:17:29		NO		IN FOCUS
169839357	https://volunteer.ala.org.au/validate/task/169839357	Valid		system	Tile_040-058-000_0-000.jpg		2021-04-12 18:17:27	2021-04-12 18:17:29		NO		IN FOCUS
169839358	https://volunteer.ala.org.au/validate/task/169839358	Valid		system	Tile_040-059-000_0-000.jpg		2021-04-12 18:17:46	2021-04-12 18:17:48		NO		IN FOCUS
169839358	https://volunteer.ala.org.au/validate/task/169839358	Valid		system	Tile_040-059-000_0-000.jpg		2021-04-12 12:41:52	2021-04-12 18:17:48		NO		IN FOCUS
169839358	https://volunteer.ala.org.au/validate/task/169839358	Valid		system	Tile_040-059-000_0-000.jpg		2021-04-12 15:49:29	2021-04-12 18:17:48		NO		IN FOCUS
169839358	https://volunteer.ala.org.au/validate/task/169839358	Valid		system	Tile_040-059-000_0-000.jpg			2021-04-12 18:17:48		NO		IN FOCUS
169839359	https://volunteer.ala.org.au/validate/task/169839359	Valid		system	Tile_040-060-000_0-000.jpg			2021-04-12 18:18:02		NO		IN FOCUS
169839359	https://volunteer.ala.org.au/validate/task/169839359	Valid		system	Tile_040-060-000_0-000.jpg		2021-04-12 18:18:01	2021-04-12 18:18:02		NO		IN FOCUS
169839359	https://volunteer.ala.org.au/validate/task/169839359	Valid		system	Tile_040-060-000_0-000.jpg		2021-04-12 12:42:03	2021-04-12 18:18:02		NO		IN FOCUS
169839359	https://volunteer.ala.org.au/validate/task/169839359	Valid		system	Tile_040-060-000_0-000.jpg		2021-04-12 15:49:49	2021-04-12 18:18:02		NO		IN FOCUS
169839568	https://volunteer.ala.org.au/validate/task/169839568	Valid		system	Tile_041-001-000_0-000.jpg			2021-04-12 18:18:17		NO		IN FOCUS
169839568	https://volunteer.ala.org.au/validate/task/169839568	Valid		system	Tile_041-001-000_0-000.jpg		2021-04-12 12:42:13	2021-04-12 18:18:17		NO		IN FOCUS
169839568	https://volunteer.ala.org.au/validate/task/169839568	Valid		system	Tile_041-001-000_0-000.jpg		2021-04-12 18:18:16	2021-04-12 18:18:17		NO		IN FOCUS
169839568	https://volunteer.ala.org.au/validate/task/169839568	Valid		system	Tile_041-001-000_0-000.jpg		2021-04-12 15:50:06	2021-04-12 18:18:17		NO		IN FOCUS
169839570	https://volunteer.ala.org.au/validate/task/169839570	Valid		system	Tile_041-003-000_0-000.jpg		2021-04-12 12:42:32	2021-04-12 18:18:51		NO		IN FOCUS
169839570	https://volunteer.ala.org.au/validate/task/169839570	Valid		system	Tile_041-003-000_0-000.jpg			2021-04-12 18:18:51		NO		IN FOCUS
169839570	https://volunteer.ala.org.au/validate/task/169839570	Valid		system	Tile_041-003-000_0-000.jpg		2021-04-12 15:51:07	2021-04-12 18:18:51		NO		IN FOCUS
169839570	https://volunteer.ala.org.au/validate/task/169839570	Valid		system	Tile_041-003-000_0-000.jpg		2021-04-12 18:18:49	2021-04-12 18:18:51		NO		IN FOCUS
169839572	https://volunteer.ala.org.au/validate/task/169839572	Valid		system	Tile_041-005-000_0-000.jpg		2021-04-12 15:51:37	2021-04-12 18:19:20		NO		IN FOCUS
169839572	https://volunteer.ala.org.au/validate/task/169839572	Valid		system	Tile_041-005-000_0-000.jpg		2021-04-12 12:43:06	2021-04-12 18:19:20		NO		IN FOCUS
169839572	https://volunteer.ala.org.au/validate/task/169839572	Valid		system	Tile_041-005-000_0-000.jpg		2021-04-12 18:19:19	2021-04-12 18:19:20		NO		IN FOCUS
169839572	https://volunteer.ala.org.au/validate/task/169839572	Valid		system	Tile_041-005-000_0-000.jpg			2021-04-12 18:19:20		NO		IN FOCUS
169839318	https://volunteer.ala.org.au/validate/task/169839318	Valid		system	Tile_040-019-000_0-000.jpg			2021-04-12 18:21:33		NO		IN FOCUS
169839318	https://volunteer.ala.org.au/validate/task/169839318	Valid		system	Tile_040-019-000_0-000.jpg		2021-04-12 18:21:32	2021-04-12 18:21:33		NO		IN FOCUS
169839318	https://volunteer.ala.org.au/validate/task/169839318	Valid		system	Tile_040-019-000_0-000.jpg		2021-04-12 17:38:16	2021-04-12 18:21:33		NO		IN FOCUS
169839318	https://volunteer.ala.org.au/validate/task/169839318	Valid		system	Tile_040-019-000_0-000.jpg		2021-04-12 12:35:56	2021-04-12 18:21:33		NO		IN FOCUS
169839578	https://volunteer.ala.org.au/validate/task/169839578	Valid		system	Tile_041-011-000_0-000.jpg			2021-04-12 18:21:35		NO		IN FOCUS
169839578	https://volunteer.ala.org.au/validate/task/169839578	Valid		system	Tile_041-011-000_0-000.jpg		2021-04-12 15:53:22	2021-04-12 18:21:35		NO		IN FOCUS
169839578	https://volunteer.ala.org.au/validate/task/169839578	Valid		system	Tile_041-011-000_0-000.jpg		2021-04-12 12:43:59	2021-04-12 18:21:35		NO		IN FOCUS
169839578	https://volunteer.ala.org.au/validate/task/169839578	Valid		system	Tile_041-011-000_0-000.jpg		2021-04-12 18:21:33	2021-04-12 18:21:35		NO		IN FOCUS
169839323	https://volunteer.ala.org.au/validate/task/169839323	Valid		system	Tile_040-024-000_0-000.jpg		2021-04-12 18:21:54	2021-04-12 18:22:03		NO		IN FOCUS
169839323	https://volunteer.ala.org.au/validate/task/169839323	Valid		system	Tile_040-024-000_0-000.jpg		2021-04-12 17:39:21	2021-04-12 18:22:03		NO		IN FOCUS
169839323	https://volunteer.ala.org.au/validate/task/169839323	Valid		system	Tile_040-024-000_0-000.jpg		2021-04-12 12:36:54	2021-04-12 18:22:03		NO		IN FOCUS
169839323	https://volunteer.ala.org.au/validate/task/169839323	Valid		system	Tile_040-024-000_0-000.jpg			2021-04-12 18:22:03		NO		IN FOCUS
169839580	https://volunteer.ala.org.au/validate/task/169839580	Valid		system	Tile_041-013-000_0-000.jpg			2021-04-12 18:22:23		NO		IN FOCUS
169839580	https://volunteer.ala.org.au/validate/task/169839580	Valid		system	Tile_041-013-000_0-000.jpg		2021-04-12 12:44:17	2021-04-12 18:22:23		NO		IN FOCUS
169839580	https://volunteer.ala.org.au/validate/task/169839580	Valid		system	Tile_041-013-000_0-000.jpg		2021-04-12 18:22:22	2021-04-12 18:22:23		NO		IN FOCUS
169839580	https://volunteer.ala.org.au/validate/task/169839580	Valid		system	Tile_041-013-000_0-000.jpg		2021-04-12 15:53:52	2021-04-12 18:22:23		NO		IN FOCUS
169839327	https://volunteer.ala.org.au/validate/task/169839327	Valid		system	Tile_040-028-000_0-000.jpg		2021-04-12 18:22:35	2021-04-12 18:22:41		NO		IN FOCUS
169839327	https://volunteer.ala.org.au/validate/task/169839327	Valid		system	Tile_040-028-000_0-000.jpg			2021-04-12 18:22:41		NO		IN FOCUS
169839327	https://volunteer.ala.org.au/validate/task/169839327	Valid		system	Tile_040-028-000_0-000.jpg		2021-04-12 17:48:40	2021-04-12 18:22:41		NO		IN FOCUS
169839327	https://volunteer.ala.org.au/validate/task/169839327	Valid		system	Tile_040-028-000_0-000.jpg		2021-04-12 12:37:30	2021-04-12 18:22:41		NO		IN FOCUS
169839581	https://volunteer.ala.org.au/validate/task/169839581	Valid		system	Tile_041-014-000_0-000.jpg		2021-04-12 18:22:48	2021-04-12 18:22:49		NO		IN FOCUS
169839581	https://volunteer.ala.org.au/validate/task/169839581	Valid		system	Tile_041-014-000_0-000.jpg		2021-04-12 12:44:26	2021-04-12 18:22:49		NO		IN FOCUS
169839581	https://volunteer.ala.org.au/validate/task/169839581	Valid		system	Tile_041-014-000_0-000.jpg		2021-04-12 15:54:10	2021-04-12 18:22:49		NO		IN FOCUS
169839581	https://volunteer.ala.org.au/validate/task/169839581	Valid		system	Tile_041-014-000_0-000.jpg			2021-04-12 18:22:49		NO		IN FOCUS
169839328	https://volunteer.ala.org.au/validate/task/169839328	Valid		system	Tile_040-029-000_0-000.jpg			2021-04-12 18:22:56		NO		IN FOCUS
169839328	https://volunteer.ala.org.au/validate/task/169839328	Valid		system	Tile_040-029-000_0-000.jpg		2021-04-12 17:48:58	2021-04-12 18:22:56		NO		IN FOCUS
169839328	https://volunteer.ala.org.au/validate/task/169839328	Valid		system	Tile_040-029-000_0-000.jpg		2021-04-12 18:22:53	2021-04-12 18:22:56		NO		IN FOCUS
169839328	https://volunteer.ala.org.au/validate/task/169839328	Valid		system	Tile_040-029-000_0-000.jpg		2021-04-12 12:37:42	2021-04-12 18:22:56		NO		IN FOCUS
169839583	https://volunteer.ala.org.au/validate/task/169839583	Valid		system	Tile_041-016-000_0-000.jpg		2021-04-12 18:24:12	2021-04-12 18:24:15		NO		IN FOCUS
169839583	https://volunteer.ala.org.au/validate/task/169839583	Valid		system	Tile_041-016-000_0-000.jpg		2021-04-12 15:54:40	2021-04-12 18:24:15		NO		IN FOCUS
169839583	https://volunteer.ala.org.au/validate/task/169839583	Valid		system	Tile_041-016-000_0-000.jpg		2021-04-12 12:44:43	2021-04-12 18:24:15		NO		IN FOCUS
169839583	https://volunteer.ala.org.au/validate/task/169839583	Valid		system	Tile_041-016-000_0-000.jpg			2021-04-12 18:24:15		NO		IN FOCUS
169839586	https://volunteer.ala.org.au/validate/task/169839586	Valid		system	Tile_041-019-000_0-000.jpg		2021-04-12 12:45:11	2021-04-12 18:25:35		NO		IN FOCUS
169839586	https://volunteer.ala.org.au/validate/task/169839586	Valid		system	Tile_041-019-000_0-000.jpg			2021-04-12 18:25:35		NO		IN FOCUS
169839586	https://volunteer.ala.org.au/validate/task/169839586	Valid		system	Tile_041-019-000_0-000.jpg		2021-04-12 18:25:34	2021-04-12 18:25:35		NO		IN FOCUS
169839586	https://volunteer.ala.org.au/validate/task/169839586	Valid		system	Tile_041-019-000_0-000.jpg		2021-04-12 15:55:34	2021-04-12 18:25:35		NO		IN FOCUS
169839587	https://volunteer.ala.org.au/validate/task/169839587	Valid		system	Tile_041-020-000_0-000.jpg		2021-04-12 15:57:06	2021-04-12 18:25:58		NO		IN FOCUS
169839587	https://volunteer.ala.org.au/validate/task/169839587	Valid		system	Tile_041-020-000_0-000.jpg			2021-04-12 18:25:58		NO		IN FOCUS
169839587	https://volunteer.ala.org.au/validate/task/169839587	Valid		system	Tile_041-020-000_0-000.jpg		2021-04-12 18:25:54	2021-04-12 18:25:58		NO		IN FOCUS
169839587	https://volunteer.ala.org.au/validate/task/169839587	Valid		system	Tile_041-020-000_0-000.jpg		2021-04-12 12:45:27	2021-04-12 18:25:58		NO		IN FOCUS
169839329	https://volunteer.ala.org.au/validate/task/169839329	Valid		system	Tile_040-030-000_0-000.jpg		2021-04-12 18:26:10	2021-04-12 18:26:10		NO		IN FOCUS
169839329	https://volunteer.ala.org.au/validate/task/169839329	Valid		system	Tile_040-030-000_0-000.jpg			2021-04-12 18:26:10		NO		IN FOCUS
169839329	https://volunteer.ala.org.au/validate/task/169839329	Valid		system	Tile_040-030-000_0-000.jpg		2021-04-12 12:37:51	2021-04-12 18:26:10		NO		IN FOCUS
169839329	https://volunteer.ala.org.au/validate/task/169839329	Valid		system	Tile_040-030-000_0-000.jpg		2021-04-12 17:49:08	2021-04-12 18:26:10		NO		IN FOCUS
169839331	https://volunteer.ala.org.au/validate/task/169839331	Valid		system	Tile_040-032-000_0-000.jpg			2021-04-12 18:26:55		NO		IN FOCUS
169839331	https://volunteer.ala.org.au/validate/task/169839331	Valid		system	Tile_040-032-000_0-000.jpg		2021-04-12 18:26:54	2021-04-12 18:26:55		NO		IN FOCUS
169839331	https://volunteer.ala.org.au/validate/task/169839331	Valid		system	Tile_040-032-000_0-000.jpg		2021-04-12 12:38:10	2021-04-12 18:26:55		NO		IN FOCUS
169839331	https://volunteer.ala.org.au/validate/task/169839331	Valid		system	Tile_040-032-000_0-000.jpg		2021-04-12 17:49:33	2021-04-12 18:26:55		NO		IN FOCUS
169839590	https://volunteer.ala.org.au/validate/task/169839590	Valid		system	Tile_041-023-000_0-000.jpg		2021-04-12 15:57:45	2021-04-12 18:27:06		NO		IN FOCUS
169839590	https://volunteer.ala.org.au/validate/task/169839590	Valid		system	Tile_041-023-000_0-000.jpg			2021-04-12 18:27:06		NO		IN FOCUS
169839590	https://volunteer.ala.org.au/validate/task/169839590	Valid		system	Tile_041-023-000_0-000.jpg		2021-04-12 12:45:56	2021-04-12 18:27:06		NO		IN FOCUS
169839590	https://volunteer.ala.org.au/validate/task/169839590	Valid		system	Tile_041-023-000_0-000.jpg		2021-04-12 18:27:02	2021-04-12 18:27:06		NO		IN FOCUS
169839332	https://volunteer.ala.org.au/validate/task/169839332	Valid		system	Tile_040-033-000_0-000.jpg		2021-04-12 17:49:49	2021-04-12 18:27:33		NO		IN FOCUS
169839332	https://volunteer.ala.org.au/validate/task/169839332	Valid		system	Tile_040-033-000_0-000.jpg			2021-04-12 18:27:33		NO		IN FOCUS
169839332	https://volunteer.ala.org.au/validate/task/169839332	Valid		system	Tile_040-033-000_0-000.jpg		2021-04-12 18:27:32	2021-04-12 18:27:33		NO		IN FOCUS
169839332	https://volunteer.ala.org.au/validate/task/169839332	Valid		system	Tile_040-033-000_0-000.jpg		2021-04-12 12:38:19	2021-04-12 18:27:33		NO		IN FOCUS
169839345	https://volunteer.ala.org.au/validate/task/169839345	Valid		system	Tile_040-046-000_0-000.jpg		2021-04-12 12:40:00	2021-04-12 18:31:42		NO		IN FOCUS
169839345	https://volunteer.ala.org.au/validate/task/169839345	Valid		system	Tile_040-046-000_0-000.jpg			2021-04-12 18:31:42		NO		IN FOCUS
169839345	https://volunteer.ala.org.au/validate/task/169839345	Valid		system	Tile_040-046-000_0-000.jpg		2021-04-12 18:31:41	2021-04-12 18:31:42		NO		IN FOCUS
169839345	https://volunteer.ala.org.au/validate/task/169839345	Valid		system	Tile_040-046-000_0-000.jpg		2021-04-12 18:14:38	2021-04-12 18:31:42		NO		IN FOCUS
169839347	https://volunteer.ala.org.au/validate/task/169839347	Valid		system	Tile_040-048-000_0-000.jpg			2021-04-12 18:32:14		NO		IN FOCUS
169839347	https://volunteer.ala.org.au/validate/task/169839347	Valid		system	Tile_040-048-000_0-000.jpg		2021-04-12 18:15:03	2021-04-12 18:32:14		NO		IN FOCUS
169839347	https://volunteer.ala.org.au/validate/task/169839347	Valid		system	Tile_040-048-000_0-000.jpg		2021-04-12 12:40:19	2021-04-12 18:32:14		NO		IN FOCUS
169839347	https://volunteer.ala.org.au/validate/task/169839347	Valid		system	Tile_040-048-000_0-000.jpg		2021-04-12 18:32:11	2021-04-12 18:32:14		NO		IN FOCUS
169839350	https://volunteer.ala.org.au/validate/task/169839350	Valid		system	Tile_040-051-000_0-000.jpg			2021-04-12 18:33:10		NO		IN FOCUS
169839350	https://volunteer.ala.org.au/validate/task/169839350	Valid		system	Tile_040-051-000_0-000.jpg		2021-04-12 12:40:39	2021-04-12 18:33:10		NO		IN FOCUS
169839350	https://volunteer.ala.org.au/validate/task/169839350	Valid		system	Tile_040-051-000_0-000.jpg		2021-04-12 18:15:40	2021-04-12 18:33:10		NO		IN FOCUS
169839350	https://volunteer.ala.org.au/validate/task/169839350	Valid		system	Tile_040-051-000_0-000.jpg		2021-04-12 18:33:02	2021-04-12 18:33:10		NO		IN FOCUS
169839351	https://volunteer.ala.org.au/validate/task/169839351	Valid		system	Tile_040-052-000_0-000.jpg		2021-04-12 18:33:30	2021-04-12 18:33:31		NO		IN FOCUS
169839351	https://volunteer.ala.org.au/validate/task/169839351	Valid		system	Tile_040-052-000_0-000.jpg		2021-04-12 12:40:48	2021-04-12 18:33:31		NO		IN FOCUS
169839351	https://volunteer.ala.org.au/validate/task/169839351	Valid		system	Tile_040-052-000_0-000.jpg			2021-04-12 18:33:31		NO		IN FOCUS
169839351	https://volunteer.ala.org.au/validate/task/169839351	Valid		system	Tile_040-052-000_0-000.jpg		2021-04-12 18:15:51	2021-04-12 18:33:31		NO		IN FOCUS
169839352	https://volunteer.ala.org.au/validate/task/169839352	Valid		system	Tile_040-053-000_0-000.jpg		2021-04-12 12:40:58	2021-04-12 18:34:02		NO		IN FOCUS
169839352	https://volunteer.ala.org.au/validate/task/169839352	Valid		system	Tile_040-053-000_0-000.jpg			2021-04-12 18:34:02		NO		IN FOCUS
169839352	https://volunteer.ala.org.au/validate/task/169839352	Valid		system	Tile_040-053-000_0-000.jpg		2021-04-12 18:33:57	2021-04-12 18:34:02		NO		IN FOCUS
169839352	https://volunteer.ala.org.au/validate/task/169839352	Valid		system	Tile_040-053-000_0-000.jpg		2021-04-12 18:16:03	2021-04-12 18:34:02		NO		IN FOCUS
169839353	https://volunteer.ala.org.au/validate/task/169839353	Valid		system	Tile_040-054-000_0-000.jpg		2021-04-12 18:34:37	2021-04-12 18:34:38		NO		IN FOCUS
169839353	https://volunteer.ala.org.au/validate/task/169839353	Valid		system	Tile_040-054-000_0-000.jpg			2021-04-12 18:34:38		NO		IN FOCUS
169839353	https://volunteer.ala.org.au/validate/task/169839353	Valid		system	Tile_040-054-000_0-000.jpg		2021-04-12 18:16:21	2021-04-12 18:34:38		NO		IN FOCUS
169839353	https://volunteer.ala.org.au/validate/task/169839353	Valid		system	Tile_040-054-000_0-000.jpg		2021-04-12 12:41:08	2021-04-12 18:34:38		NO		IN FOCUS
169839355	https://volunteer.ala.org.au/validate/task/169839355	Valid		system	Tile_040-056-000_0-000.jpg			2021-04-12 18:35:31		NO		IN FOCUS
169839355	https://volunteer.ala.org.au/validate/task/169839355	Valid		system	Tile_040-056-000_0-000.jpg		2021-04-12 18:35:30	2021-04-12 18:35:31		NO		IN FOCUS
169839355	https://volunteer.ala.org.au/validate/task/169839355	Valid		system	Tile_040-056-000_0-000.jpg		2021-04-12 18:16:53	2021-04-12 18:35:31		NO		IN FOCUS
169839355	https://volunteer.ala.org.au/validate/task/169839355	Valid		system	Tile_040-056-000_0-000.jpg		2021-04-12 12:41:24	2021-04-12 18:35:31		NO		IN FOCUS
169839569	https://volunteer.ala.org.au/validate/task/169839569	Valid		system	Tile_041-002-000_0-000.jpg		2021-04-12 18:18:33	2021-04-12 18:36:07		NO		IN FOCUS
169839569	https://volunteer.ala.org.au/validate/task/169839569	Valid		system	Tile_041-002-000_0-000.jpg		2021-04-12 18:36:02	2021-04-12 18:36:07		NO		IN FOCUS
169839569	https://volunteer.ala.org.au/validate/task/169839569	Valid		system	Tile_041-002-000_0-000.jpg			2021-04-12 18:36:07		NO		IN FOCUS
169839569	https://volunteer.ala.org.au/validate/task/169839569	Valid		system	Tile_041-002-000_0-000.jpg		2021-04-12 12:42:23	2021-04-12 18:36:07		NO		IN FOCUS
169839575	https://volunteer.ala.org.au/validate/task/169839575	Valid		system	Tile_041-008-000_0-000.jpg			2021-04-12 18:37:45		NO		IN FOCUS
169839575	https://volunteer.ala.org.au/validate/task/169839575	Valid		system	Tile_041-008-000_0-000.jpg		2021-04-12 15:52:48	2021-04-12 18:37:45		NO		IN FOCUS
169839575	https://volunteer.ala.org.au/validate/task/169839575	Valid		system	Tile_041-008-000_0-000.jpg		2021-04-12 18:37:44	2021-04-12 18:37:45		NO		IN FOCUS
169839575	https://volunteer.ala.org.au/validate/task/169839575	Valid		system	Tile_041-008-000_0-000.jpg		2021-04-12 12:43:33	2021-04-12 18:37:45		NO		IN FOCUS
169839576	https://volunteer.ala.org.au/validate/task/169839576	Valid		system	Tile_041-009-000_0-000.jpg		2021-04-12 18:38:15	2021-04-12 18:38:17		NO		IN FOCUS
169839576	https://volunteer.ala.org.au/validate/task/169839576	Valid		system	Tile_041-009-000_0-000.jpg		2021-04-12 18:20:50	2021-04-12 18:38:17		NO		IN FOCUS
169839576	https://volunteer.ala.org.au/validate/task/169839576	Valid		system	Tile_041-009-000_0-000.jpg		2021-04-12 12:43:41	2021-04-12 18:38:17		NO		IN FOCUS
169839576	https://volunteer.ala.org.au/validate/task/169839576	Valid		system	Tile_041-009-000_0-000.jpg			2021-04-12 18:38:17		NO		IN FOCUS
169839577	https://volunteer.ala.org.au/validate/task/169839577	Valid		system	Tile_041-010-000_0-000.jpg		2021-04-12 18:38:44	2021-04-12 18:38:48		NO		IN FOCUS
169839577	https://volunteer.ala.org.au/validate/task/169839577	Valid		system	Tile_041-010-000_0-000.jpg			2021-04-12 18:38:48		NO		IN FOCUS
169839577	https://volunteer.ala.org.au/validate/task/169839577	Valid		system	Tile_041-010-000_0-000.jpg		2021-04-12 18:21:16	2021-04-12 18:38:48		NO		IN FOCUS
169839577	https://volunteer.ala.org.au/validate/task/169839577	Valid		system	Tile_041-010-000_0-000.jpg		2021-04-12 12:43:50	2021-04-12 18:38:48		NO		IN FOCUS
169839579	https://volunteer.ala.org.au/validate/task/169839579	Valid		system	Tile_041-012-000_0-000.jpg			2021-04-12 18:39:09		NO		IN FOCUS
169839579	https://volunteer.ala.org.au/validate/task/169839579	Valid		system	Tile_041-012-000_0-000.jpg		2021-04-12 12:44:08	2021-04-12 18:39:09		NO		IN FOCUS
169839579	https://volunteer.ala.org.au/validate/task/169839579	Valid		system	Tile_041-012-000_0-000.jpg		2021-04-12 18:21:59	2021-04-12 18:39:09		NO		IN FOCUS
169839579	https://volunteer.ala.org.au/validate/task/169839579	Valid		system	Tile_041-012-000_0-000.jpg		2021-04-12 18:39:08	2021-04-12 18:39:09		NO		IN FOCUS
169839582	https://volunteer.ala.org.au/validate/task/169839582	Valid		system	Tile_041-015-000_0-000.jpg		2021-04-12 18:23:40	2021-04-12 18:39:43		NO		IN FOCUS
169839582	https://volunteer.ala.org.au/validate/task/169839582	Valid		system	Tile_041-015-000_0-000.jpg			2021-04-12 18:39:43		NO		IN FOCUS
169839582	https://volunteer.ala.org.au/validate/task/169839582	Valid		system	Tile_041-015-000_0-000.jpg		2021-04-12 18:39:42	2021-04-12 18:39:43		NO		IN FOCUS
169839582	https://volunteer.ala.org.au/validate/task/169839582	Valid		system	Tile_041-015-000_0-000.jpg		2021-04-12 12:44:35	2021-04-12 18:39:43		NO		IN FOCUS
169839584	https://volunteer.ala.org.au/validate/task/169839584	Valid		system	Tile_041-017-000_0-000.jpg		2021-04-12 15:55:01	2021-04-12 18:40:01		NO		IN FOCUS
169839584	https://volunteer.ala.org.au/validate/task/169839584	Valid		system	Tile_041-017-000_0-000.jpg			2021-04-12 18:40:01		NO		IN FOCUS
169839584	https://volunteer.ala.org.au/validate/task/169839584	Valid		system	Tile_041-017-000_0-000.jpg		2021-04-12 18:39:58	2021-04-12 18:40:01		NO		IN FOCUS
169839584	https://volunteer.ala.org.au/validate/task/169839584	Valid		system	Tile_041-017-000_0-000.jpg		2021-04-12 12:44:53	2021-04-12 18:40:01		NO		IN FOCUS
169839588	https://volunteer.ala.org.au/validate/task/169839588	Valid		system	Tile_041-021-000_0-000.jpg		2021-04-12 18:26:13	2021-04-12 18:40:42		NO		IN FOCUS
169839588	https://volunteer.ala.org.au/validate/task/169839588	Valid		system	Tile_041-021-000_0-000.jpg		2021-04-12 18:40:38	2021-04-12 18:40:42		NO		IN FOCUS
169839588	https://volunteer.ala.org.au/validate/task/169839588	Valid		system	Tile_041-021-000_0-000.jpg		2021-04-12 12:45:36	2021-04-12 18:40:42		NO		IN FOCUS
169839588	https://volunteer.ala.org.au/validate/task/169839588	Valid		system	Tile_041-021-000_0-000.jpg			2021-04-12 18:40:42		NO		IN FOCUS
169839589	https://volunteer.ala.org.au/validate/task/169839589	Valid		system	Tile_041-022-000_0-000.jpg			2021-04-12 18:41:16		NO		IN FOCUS
169839589	https://volunteer.ala.org.au/validate/task/169839589	Valid		system	Tile_041-022-000_0-000.jpg		2021-04-12 18:26:42	2021-04-12 18:41:16		NO		IN FOCUS
169839589	https://volunteer.ala.org.au/validate/task/169839589	Valid		system	Tile_041-022-000_0-000.jpg		2021-04-12 18:41:15	2021-04-12 18:41:16		NO		IN FOCUS
169839589	https://volunteer.ala.org.au/validate/task/169839589	Valid		system	Tile_041-022-000_0-000.jpg		2021-04-12 12:45:48	2021-04-12 18:41:16		NO		IN FOCUS
169839597	https://volunteer.ala.org.au/validate/task/169839597	Valid		system	Tile_041-030-000_0-000.jpg		2021-04-12 12:47:35	2021-04-12 18:44:44		NO		IN FOCUS
169839597	https://volunteer.ala.org.au/validate/task/169839597	Valid		system	Tile_041-030-000_0-000.jpg		2021-04-12 15:59:22	2021-04-12 18:44:44		NO		IN FOCUS
169839597	https://volunteer.ala.org.au/validate/task/169839597	Valid		system	Tile_041-030-000_0-000.jpg			2021-04-12 18:44:44		NO		IN FOCUS
169839597	https://volunteer.ala.org.au/validate/task/169839597	Valid		system	Tile_041-030-000_0-000.jpg		2021-04-12 18:44:41	2021-04-12 18:44:44		NO		IN FOCUS
169839336	https://volunteer.ala.org.au/validate/task/169839336	Valid		system	Tile_040-037-000_0-000.jpg			2021-04-12 19:05:57		NO		IN FOCUS
169839336	https://volunteer.ala.org.au/validate/task/169839336	Valid		system	Tile_040-037-000_0-000.jpg		2021-04-12 19:05:52	2021-04-12 19:05:57		NO		IN FOCUS
169839336	https://volunteer.ala.org.au/validate/task/169839336	Valid		system	Tile_040-037-000_0-000.jpg		2021-04-12 18:01:03	2021-04-12 19:05:57		NO		IN FOCUS
169839336	https://volunteer.ala.org.au/validate/task/169839336	Valid		system	Tile_040-037-000_0-000.jpg		2021-04-12 12:38:52	2021-04-12 19:05:57		NO		IN FOCUS
169839593	https://volunteer.ala.org.au/validate/task/169839593	Valid		system	Tile_041-026-000_0-000.jpg		2021-04-12 12:46:54	2021-04-12 20:05:54		NO		IN FOCUS
169839593	https://volunteer.ala.org.au/validate/task/169839593	Valid		system	Tile_041-026-000_0-000.jpg		2021-04-12 20:05:49	2021-04-12 20:05:54		NO		IN FOCUS
169839593	https://volunteer.ala.org.au/validate/task/169839593	Valid		system	Tile_041-026-000_0-000.jpg			2021-04-12 20:05:54		NO		IN FOCUS
169839593	https://volunteer.ala.org.au/validate/task/169839593	Valid		system	Tile_041-026-000_0-000.jpg		2021-04-12 15:58:32	2021-04-12 20:05:54		NO		IN FOCUS
169839603	https://volunteer.ala.org.au/validate/task/169839603	Valid		system	Tile_041-036-000_0-000.jpg		2021-04-12 12:48:33	2021-04-12 20:47:59		NO		IN FOCUS
169839603	https://volunteer.ala.org.au/validate/task/169839603	Valid		system	Tile_041-036-000_0-000.jpg		2021-04-12 20:47:57	2021-04-12 20:47:59		NO		IN FOCUS
169839603	https://volunteer.ala.org.au/validate/task/169839603	Valid		system	Tile_041-036-000_0-000.jpg			2021-04-12 20:47:59		NO		IN FOCUS
169839603	https://volunteer.ala.org.au/validate/task/169839603	Valid		system	Tile_041-036-000_0-000.jpg		2021-04-12 18:46:51	2021-04-12 20:47:59		NO		IN FOCUS
169839604	https://volunteer.ala.org.au/validate/task/169839604	Valid		system	Tile_041-037-000_0-000.jpg		2021-04-12 12:48:42	2021-04-12 20:50:00		NO		IN FOCUS
169839604	https://volunteer.ala.org.au/validate/task/169839604	Valid		system	Tile_041-037-000_0-000.jpg			2021-04-12 20:50:00		NO		IN FOCUS
169839604	https://volunteer.ala.org.au/validate/task/169839604	Valid		system	Tile_041-037-000_0-000.jpg		2021-04-12 20:49:59	2021-04-12 20:50:00		NO		IN FOCUS
169839604	https://volunteer.ala.org.au/validate/task/169839604	Valid		system	Tile_041-037-000_0-000.jpg			2021-04-12 20:50:00		NO		IN FOCUS
169839604	https://volunteer.ala.org.au/validate/task/169839604	Valid		system	Tile_041-037-000_0-000.jpg		2021-04-12 18:47:14	2021-04-12 20:50:00		NO		IN FOCUS
169839605	https://volunteer.ala.org.au/validate/task/169839605	Valid		system	Tile_041-038-000_0-000.jpg			2021-04-12 20:50:49		NO		IN FOCUS
169839605	https://volunteer.ala.org.au/validate/task/169839605	Valid		system	Tile_041-038-000_0-000.jpg		2021-04-12 18:47:36	2021-04-12 20:50:49		NO		IN FOCUS
169839605	https://volunteer.ala.org.au/validate/task/169839605	Valid		system	Tile_041-038-000_0-000.jpg		2021-04-12 20:50:48	2021-04-12 20:50:49		NO		IN FOCUS
169839605	https://volunteer.ala.org.au/validate/task/169839605	Valid		system	Tile_041-038-000_0-000.jpg		2021-04-12 12:48:51	2021-04-12 20:50:49		NO		IN FOCUS
169839606	https://volunteer.ala.org.au/validate/task/169839606	Valid		system	Tile_041-039-000_0-000.jpg		2021-04-12 18:48:07	2021-04-12 21:36:20		NO		IN FOCUS
169839606	https://volunteer.ala.org.au/validate/task/169839606	Valid		system	Tile_041-039-000_0-000.jpg		2021-04-12 21:36:18	2021-04-12 21:36:20		NO		IN FOCUS
169839606	https://volunteer.ala.org.au/validate/task/169839606	Valid		system	Tile_041-039-000_0-000.jpg		2021-04-12 12:49:11	2021-04-12 21:36:20		NO		IN FOCUS
169839606	https://volunteer.ala.org.au/validate/task/169839606	Valid		system	Tile_041-039-000_0-000.jpg			2021-04-12 21:36:20		NO		IN FOCUS
169839607	https://volunteer.ala.org.au/validate/task/169839607	Valid		system	Tile_041-040-000_0-000.jpg		2021-04-12 12:49:20	2021-04-12 21:36:35		NO		IN FOCUS
169839607	https://volunteer.ala.org.au/validate/task/169839607	Valid		system	Tile_041-040-000_0-000.jpg		2021-04-12 21:36:34	2021-04-12 21:36:35		NO		IN FOCUS
169839607	https://volunteer.ala.org.au/validate/task/169839607	Valid		system	Tile_041-040-000_0-000.jpg			2021-04-12 21:36:35		NO		IN FOCUS
169839607	https://volunteer.ala.org.au/validate/task/169839607	Valid		system	Tile_041-040-000_0-000.jpg		2021-04-12 18:48:37	2021-04-12 21:36:35		NO		IN FOCUS
169839609	https://volunteer.ala.org.au/validate/task/169839609	Valid		system	Tile_041-042-000_0-000.jpg		2021-04-12 12:49:38	2021-04-12 21:37:30		NO		IN FOCUS
169839609	https://volunteer.ala.org.au/validate/task/169839609	Valid		system	Tile_041-042-000_0-000.jpg		2021-04-12 21:37:29	2021-04-12 21:37:30		NO		IN FOCUS
169839609	https://volunteer.ala.org.au/validate/task/169839609	Valid		system	Tile_041-042-000_0-000.jpg			2021-04-12 21:37:30		NO		IN FOCUS
169839609	https://volunteer.ala.org.au/validate/task/169839609	Valid		system	Tile_041-042-000_0-000.jpg		2021-04-12 18:49:15	2021-04-12 21:37:30		NO		IN FOCUS
169839611	https://volunteer.ala.org.au/validate/task/169839611	Valid		system	Tile_041-044-000_0-000.jpg		2021-04-13 04:53:48	2021-04-13 04:53:48		NO		IN FOCUS
169839611	https://volunteer.ala.org.au/validate/task/169839611	Valid		system	Tile_041-044-000_0-000.jpg			2021-04-13 04:53:48		NO		IN FOCUS
169839611	https://volunteer.ala.org.au/validate/task/169839611	Valid		system	Tile_041-044-000_0-000.jpg		2021-04-12 21:38:21	2021-04-13 04:53:48		NO		IN FOCUS
169839611	https://volunteer.ala.org.au/validate/task/169839611	Valid		system	Tile_041-044-000_0-000.jpg		2021-04-12 12:49:57	2021-04-13 04:53:48		NO		IN FOCUS
169839612	https://volunteer.ala.org.au/validate/task/169839612	Valid		system	Tile_041-045-000_0-000.jpg		2021-04-12 21:38:35	2021-04-13 04:54:14		NO		IN FOCUS
169839612	https://volunteer.ala.org.au/validate/task/169839612	Valid		system	Tile_041-045-000_0-000.jpg		2021-04-12 12:50:07	2021-04-13 04:54:14		NO		IN FOCUS
169839612	https://volunteer.ala.org.au/validate/task/169839612	Valid		system	Tile_041-045-000_0-000.jpg			2021-04-13 04:54:14		NO		IN FOCUS
169839612	https://volunteer.ala.org.au/validate/task/169839612	Valid		system	Tile_041-045-000_0-000.jpg		2021-04-13 04:54:14	2021-04-13 04:54:14		NO		IN FOCUS
169839614	https://volunteer.ala.org.au/validate/task/169839614	Valid		system	Tile_041-047-000_0-000.jpg		2021-04-12 12:50:21	2021-04-13 04:55:55		NO		IN FOCUS
169839614	https://volunteer.ala.org.au/validate/task/169839614	Valid		system	Tile_041-047-000_0-000.jpg		2021-04-12 21:39:17	2021-04-13 04:55:55		NO		IN FOCUS
169839614	https://volunteer.ala.org.au/validate/task/169839614	Valid		system	Tile_041-047-000_0-000.jpg			2021-04-13 04:55:55		NO		IN FOCUS
169839614	https://volunteer.ala.org.au/validate/task/169839614	Valid		system	Tile_041-047-000_0-000.jpg		2021-04-13 04:55:55	2021-04-13 04:55:55		NO		IN FOCUS
169839615	https://volunteer.ala.org.au/validate/task/169839615	Valid		system	Tile_041-048-000_0-000.jpg			2021-04-13 04:56:21		NO		IN FOCUS
169839615	https://volunteer.ala.org.au/validate/task/169839615	Valid		system	Tile_041-048-000_0-000.jpg		2021-04-13 04:56:21	2021-04-13 04:56:21		NO		IN FOCUS
169839615	https://volunteer.ala.org.au/validate/task/169839615	Valid		system	Tile_041-048-000_0-000.jpg		2021-04-12 12:50:31	2021-04-13 04:56:21		NO		IN FOCUS
169839615	https://volunteer.ala.org.au/validate/task/169839615	Valid		system	Tile_041-048-000_0-000.jpg		2021-04-12 21:39:48	2021-04-13 04:56:21		NO		IN FOCUS
169839616	https://volunteer.ala.org.au/validate/task/169839616	Valid		system	Tile_041-049-000_0-000.jpg		2021-04-12 21:40:10	2021-04-13 04:56:41		NO		IN FOCUS
169839616	https://volunteer.ala.org.au/validate/task/169839616	Valid		system	Tile_041-049-000_0-000.jpg		2021-04-13 04:56:40	2021-04-13 04:56:41		NO		IN FOCUS
169839616	https://volunteer.ala.org.au/validate/task/169839616	Valid		system	Tile_041-049-000_0-000.jpg			2021-04-13 04:56:41		NO		IN FOCUS
169839616	https://volunteer.ala.org.au/validate/task/169839616	Valid		system	Tile_041-049-000_0-000.jpg		2021-04-12 12:50:40	2021-04-13 04:56:41		NO		IN FOCUS
169839617	https://volunteer.ala.org.au/validate/task/169839617	Valid		system	Tile_041-050-000_0-000.jpg		2021-04-12 12:50:48	2021-04-13 04:56:59		NO		IN FOCUS
169839617	https://volunteer.ala.org.au/validate/task/169839617	Valid		system	Tile_041-050-000_0-000.jpg		2021-04-12 21:40:35	2021-04-13 04:56:59		NO		IN FOCUS
169839617	https://volunteer.ala.org.au/validate/task/169839617	Valid		system	Tile_041-050-000_0-000.jpg		2021-04-13 04:56:58	2021-04-13 04:56:59		NO		IN FOCUS
169839617	https://volunteer.ala.org.au/validate/task/169839617	Valid		system	Tile_041-050-000_0-000.jpg			2021-04-13 04:56:59		NO		IN FOCUS
169839618	https://volunteer.ala.org.au/validate/task/169839618	Valid		system	Tile_041-051-000_0-000.jpg		2021-04-12 12:50:58	2021-04-13 04:57:30		NO		IN FOCUS
169839618	https://volunteer.ala.org.au/validate/task/169839618	Valid		system	Tile_041-051-000_0-000.jpg		2021-04-13 04:57:30	2021-04-13 04:57:30		NO		IN FOCUS
169839618	https://volunteer.ala.org.au/validate/task/169839618	Valid		system	Tile_041-051-000_0-000.jpg		2021-04-12 21:40:58	2021-04-13 04:57:30		NO		IN FOCUS
169839618	https://volunteer.ala.org.au/validate/task/169839618	Valid		system	Tile_041-051-000_0-000.jpg			2021-04-13 04:57:30		NO		IN FOCUS
169839619	https://volunteer.ala.org.au/validate/task/169839619	Valid		system	Tile_041-052-000_0-000.jpg		2021-04-13 04:57:55	2021-04-13 04:57:55		NO		IN FOCUS
169839619	https://volunteer.ala.org.au/validate/task/169839619	Valid		system	Tile_041-052-000_0-000.jpg			2021-04-13 04:57:55		NO		IN FOCUS
169839619	https://volunteer.ala.org.au/validate/task/169839619	Valid		system	Tile_041-052-000_0-000.jpg		2021-04-12 12:51:06	2021-04-13 04:57:55		NO		IN FOCUS
169839619	https://volunteer.ala.org.au/validate/task/169839619	Valid		system	Tile_041-052-000_0-000.jpg		2021-04-12 21:41:14	2021-04-13 04:57:55		NO		IN FOCUS
169839620	https://volunteer.ala.org.au/validate/task/169839620	Valid		system	Tile_041-053-000_0-000.jpg		2021-04-12 12:51:15	2021-04-13 04:58:14		NO		IN FOCUS
169839620	https://volunteer.ala.org.au/validate/task/169839620	Valid		system	Tile_041-053-000_0-000.jpg		2021-04-12 21:42:00	2021-04-13 04:58:14		NO		IN FOCUS
169839620	https://volunteer.ala.org.au/validate/task/169839620	Valid		system	Tile_041-053-000_0-000.jpg		2021-04-13 04:58:14	2021-04-13 04:58:14		NO		IN FOCUS
169839620	https://volunteer.ala.org.au/validate/task/169839620	Valid		system	Tile_041-053-000_0-000.jpg			2021-04-13 04:58:14		NO		IN FOCUS
169839621	https://volunteer.ala.org.au/validate/task/169839621	Valid		system	Tile_041-054-000_0-000.jpg			2021-04-13 04:58:40		NO		IN FOCUS
169839621	https://volunteer.ala.org.au/validate/task/169839621	Valid		system	Tile_041-054-000_0-000.jpg		2021-04-12 21:42:18	2021-04-13 04:58:40		NO		IN FOCUS
169839621	https://volunteer.ala.org.au/validate/task/169839621	Valid		system	Tile_041-054-000_0-000.jpg		2021-04-13 04:58:39	2021-04-13 04:58:40		NO		IN FOCUS
169839621	https://volunteer.ala.org.au/validate/task/169839621	Valid		system	Tile_041-054-000_0-000.jpg		2021-04-12 12:51:26	2021-04-13 04:58:40		NO		IN FOCUS
169839622	https://volunteer.ala.org.au/validate/task/169839622	Valid		system	Tile_041-055-000_0-000.jpg		2021-04-12 12:51:39	2021-04-13 04:59:12		NO		IN FOCUS
169839622	https://volunteer.ala.org.au/validate/task/169839622	Valid		system	Tile_041-055-000_0-000.jpg			2021-04-13 04:59:12		NO		IN FOCUS
169839622	https://volunteer.ala.org.au/validate/task/169839622	Valid		system	Tile_041-055-000_0-000.jpg		2021-04-13 04:59:12	2021-04-13 04:59:12		NO		IN FOCUS
169839622	https://volunteer.ala.org.au/validate/task/169839622	Valid		system	Tile_041-055-000_0-000.jpg		2021-04-12 21:42:39	2021-04-13 04:59:12		NO		IN FOCUS
169839623	https://volunteer.ala.org.au/validate/task/169839623	Valid		system	Tile_041-056-000_0-000.jpg		2021-04-12 21:42:56	2021-04-13 04:59:35		NO		IN FOCUS
169839623	https://volunteer.ala.org.au/validate/task/169839623	Valid		system	Tile_041-056-000_0-000.jpg			2021-04-13 04:59:35		NO		IN FOCUS
169839623	https://volunteer.ala.org.au/validate/task/169839623	Valid		system	Tile_041-056-000_0-000.jpg		2021-04-13 04:59:35	2021-04-13 04:59:35		NO		IN FOCUS
169839623	https://volunteer.ala.org.au/validate/task/169839623	Valid		system	Tile_041-056-000_0-000.jpg		2021-04-12 12:51:49	2021-04-13 04:59:35		NO		IN FOCUS
169839624	https://volunteer.ala.org.au/validate/task/169839624	Valid		system	Tile_041-057-000_0-000.jpg		2021-04-13 04:59:56	2021-04-13 04:59:56		NO		IN FOCUS
169839624	https://volunteer.ala.org.au/validate/task/169839624	Valid		system	Tile_041-057-000_0-000.jpg		2021-04-12 12:51:59	2021-04-13 04:59:56		NO		IN FOCUS
169839624	https://volunteer.ala.org.au/validate/task/169839624	Valid		system	Tile_041-057-000_0-000.jpg			2021-04-13 04:59:56		NO		IN FOCUS
169839624	https://volunteer.ala.org.au/validate/task/169839624	Valid		system	Tile_041-057-000_0-000.jpg		2021-04-12 21:43:11	2021-04-13 04:59:56		NO		IN FOCUS
169839628	https://volunteer.ala.org.au/validate/task/169839628	Valid		system	Tile_042-001-000_0-000.jpg		2021-04-13 05:01:51	2021-04-13 05:01:51		NO		IN FOCUS
169839628	https://volunteer.ala.org.au/validate/task/169839628	Valid		system	Tile_042-001-000_0-000.jpg			2021-04-13 05:01:51		NO		IN FOCUS
169839628	https://volunteer.ala.org.au/validate/task/169839628	Valid		system	Tile_042-001-000_0-000.jpg		2021-04-12 12:52:27	2021-04-13 05:01:51		NO		IN FOCUS
169839628	https://volunteer.ala.org.au/validate/task/169839628	Valid		system	Tile_042-001-000_0-000.jpg		2021-04-12 21:44:20	2021-04-13 05:01:51		NO		IN FOCUS
169839629	https://volunteer.ala.org.au/validate/task/169839629	Valid		system	Tile_042-002-000_0-000.jpg		2021-04-12 12:52:36	2021-04-13 05:02:20		NO		IN FOCUS
169839629	https://volunteer.ala.org.au/validate/task/169839629	Valid		system	Tile_042-002-000_0-000.jpg			2021-04-13 05:02:20		NO		IN FOCUS
169839629	https://volunteer.ala.org.au/validate/task/169839629	Valid		system	Tile_042-002-000_0-000.jpg		2021-04-12 21:44:35	2021-04-13 05:02:20		NO		IN FOCUS
169839629	https://volunteer.ala.org.au/validate/task/169839629	Valid		system	Tile_042-002-000_0-000.jpg		2021-04-13 05:02:19	2021-04-13 05:02:20		NO		IN FOCUS
169839632	https://volunteer.ala.org.au/validate/task/169839632	Valid		system	Tile_042-005-000_0-000.jpg			2021-04-13 05:03:59		NO		IN FOCUS
169839632	https://volunteer.ala.org.au/validate/task/169839632	Valid		system	Tile_042-005-000_0-000.jpg		2021-04-13 05:03:58	2021-04-13 05:03:59		NO		IN FOCUS
169839632	https://volunteer.ala.org.au/validate/task/169839632	Valid		system	Tile_042-005-000_0-000.jpg		2021-04-12 21:45:45	2021-04-13 05:03:59		NO		IN FOCUS
169839632	https://volunteer.ala.org.au/validate/task/169839632	Valid		system	Tile_042-005-000_0-000.jpg		2021-04-12 12:53:05	2021-04-13 05:03:59		NO		IN FOCUS
169839633	https://volunteer.ala.org.au/validate/task/169839633	Valid		system	Tile_042-006-000_0-000.jpg		2021-04-12 21:46:09	2021-04-13 05:04:37		NO		IN FOCUS
169839633	https://volunteer.ala.org.au/validate/task/169839633	Valid		system	Tile_042-006-000_0-000.jpg		2021-04-12 12:53:16	2021-04-13 05:04:37		NO		IN FOCUS
169839633	https://volunteer.ala.org.au/validate/task/169839633	Valid		system	Tile_042-006-000_0-000.jpg		2021-04-13 05:04:36	2021-04-13 05:04:37		NO		IN FOCUS
169839633	https://volunteer.ala.org.au/validate/task/169839633	Valid		system	Tile_042-006-000_0-000.jpg			2021-04-13 05:04:37		NO		IN FOCUS
169839634	https://volunteer.ala.org.au/validate/task/169839634	Valid		system	Tile_042-007-000_0-000.jpg			2021-04-13 05:06:08		NO		IN FOCUS
169839634	https://volunteer.ala.org.au/validate/task/169839634	Valid		system	Tile_042-007-000_0-000.jpg		2021-04-13 05:06:08	2021-04-13 05:06:08		NO		IN FOCUS
169839634	https://volunteer.ala.org.au/validate/task/169839634	Valid		system	Tile_042-007-000_0-000.jpg		2021-04-12 12:53:25	2021-04-13 05:06:08		NO		IN FOCUS
169839634	https://volunteer.ala.org.au/validate/task/169839634	Valid		system	Tile_042-007-000_0-000.jpg		2021-04-12 21:46:30	2021-04-13 05:06:08		NO		IN FOCUS
169839635	https://volunteer.ala.org.au/validate/task/169839635	Valid		system	Tile_042-008-000_0-000.jpg		2021-04-12 12:53:34	2021-04-13 05:06:38		NO		IN FOCUS
169839635	https://volunteer.ala.org.au/validate/task/169839635	Valid		system	Tile_042-008-000_0-000.jpg		2021-04-13 05:06:38	2021-04-13 05:06:38		NO		IN FOCUS
169839635	https://volunteer.ala.org.au/validate/task/169839635	Valid		system	Tile_042-008-000_0-000.jpg			2021-04-13 05:06:38		NO		IN FOCUS
169839635	https://volunteer.ala.org.au/validate/task/169839635	Valid		system	Tile_042-008-000_0-000.jpg		2021-04-12 21:46:45	2021-04-13 05:06:38		NO		IN FOCUS
169839636	https://volunteer.ala.org.au/validate/task/169839636	Valid		system	Tile_042-009-000_0-000.jpg		2021-04-12 12:53:43	2021-04-13 05:07:17		NO		IN FOCUS
169839636	https://volunteer.ala.org.au/validate/task/169839636	Valid		system	Tile_042-009-000_0-000.jpg		2021-04-12 21:47:01	2021-04-13 05:07:17		NO		IN FOCUS
169839636	https://volunteer.ala.org.au/validate/task/169839636	Valid		system	Tile_042-009-000_0-000.jpg			2021-04-13 05:07:17		NO		IN FOCUS
169839636	https://volunteer.ala.org.au/validate/task/169839636	Valid		system	Tile_042-009-000_0-000.jpg		2021-04-13 05:07:16	2021-04-13 05:07:17		NO		IN FOCUS
169839637	https://volunteer.ala.org.au/validate/task/169839637	Valid		system	Tile_042-010-000_0-000.jpg		2021-04-13 05:08:05	2021-04-13 05:08:06		NO		IN FOCUS
169839637	https://volunteer.ala.org.au/validate/task/169839637	Valid		system	Tile_042-010-000_0-000.jpg			2021-04-13 05:08:06		NO		IN FOCUS
169839637	https://volunteer.ala.org.au/validate/task/169839637	Valid		system	Tile_042-010-000_0-000.jpg		2021-04-12 21:47:27	2021-04-13 05:08:06		NO		IN FOCUS
169839637	https://volunteer.ala.org.au/validate/task/169839637	Valid		system	Tile_042-010-000_0-000.jpg		2021-04-12 12:53:53	2021-04-13 05:08:06		NO		IN FOCUS
169839638	https://volunteer.ala.org.au/validate/task/169839638	Valid		system	Tile_042-011-000_0-000.jpg		2021-04-13 05:08:39	2021-04-13 05:08:39		NO		IN FOCUS
169839638	https://volunteer.ala.org.au/validate/task/169839638	Valid		system	Tile_042-011-000_0-000.jpg		2021-04-12 21:47:43	2021-04-13 05:08:39		NO		IN FOCUS
169839638	https://volunteer.ala.org.au/validate/task/169839638	Valid		system	Tile_042-011-000_0-000.jpg			2021-04-13 05:08:39		NO		IN FOCUS
169839638	https://volunteer.ala.org.au/validate/task/169839638	Valid		system	Tile_042-011-000_0-000.jpg		2021-04-12 12:54:03	2021-04-13 05:08:39		NO		IN FOCUS
169839639	https://volunteer.ala.org.au/validate/task/169839639	Valid		system	Tile_042-012-000_0-000.jpg		2021-04-12 12:54:15	2021-04-13 05:09:09		NO		IN FOCUS
169839639	https://volunteer.ala.org.au/validate/task/169839639	Valid		system	Tile_042-012-000_0-000.jpg		2021-04-12 21:47:58	2021-04-13 05:09:09		NO		IN FOCUS
169839639	https://volunteer.ala.org.au/validate/task/169839639	Valid		system	Tile_042-012-000_0-000.jpg			2021-04-13 05:09:09		NO		IN FOCUS
169839639	https://volunteer.ala.org.au/validate/task/169839639	Valid		system	Tile_042-012-000_0-000.jpg		2021-04-13 05:09:09	2021-04-13 05:09:09		NO		IN FOCUS
169839640	https://volunteer.ala.org.au/validate/task/169839640	Valid		system	Tile_042-013-000_0-000.jpg			2021-04-13 05:09:52		NO		IN FOCUS
169839640	https://volunteer.ala.org.au/validate/task/169839640	Valid		system	Tile_042-013-000_0-000.jpg		2021-04-13 05:09:52	2021-04-13 05:09:52		NO		IN FOCUS
169839640	https://volunteer.ala.org.au/validate/task/169839640	Valid		system	Tile_042-013-000_0-000.jpg		2021-04-12 21:48:15	2021-04-13 05:09:52		NO		IN FOCUS
169839640	https://volunteer.ala.org.au/validate/task/169839640	Valid		system	Tile_042-013-000_0-000.jpg		2021-04-12 12:54:35	2021-04-13 05:09:52		NO		IN FOCUS
169839641	https://volunteer.ala.org.au/validate/task/169839641	Valid		system	Tile_042-014-000_0-000.jpg		2021-04-12 12:54:45	2021-04-13 05:10:12		NO		IN FOCUS
169839641	https://volunteer.ala.org.au/validate/task/169839641	Valid		system	Tile_042-014-000_0-000.jpg		2021-04-13 05:10:12	2021-04-13 05:10:12		NO		IN FOCUS
169839641	https://volunteer.ala.org.au/validate/task/169839641	Valid		system	Tile_042-014-000_0-000.jpg			2021-04-13 05:10:12		NO		IN FOCUS
169839641	https://volunteer.ala.org.au/validate/task/169839641	Valid		system	Tile_042-014-000_0-000.jpg		2021-04-12 21:48:33	2021-04-13 05:10:12		NO		IN FOCUS
169839642	https://volunteer.ala.org.au/validate/task/169839642	Valid		system	Tile_042-015-000_0-000.jpg		2021-04-12 12:54:54	2021-04-13 05:10:40		NO		IN FOCUS
169839642	https://volunteer.ala.org.au/validate/task/169839642	Valid		system	Tile_042-015-000_0-000.jpg		2021-04-12 21:48:53	2021-04-13 05:10:40		NO		IN FOCUS
169839642	https://volunteer.ala.org.au/validate/task/169839642	Valid		system	Tile_042-015-000_0-000.jpg		2021-04-13 05:10:40	2021-04-13 05:10:40		NO		IN FOCUS
169839642	https://volunteer.ala.org.au/validate/task/169839642	Valid		system	Tile_042-015-000_0-000.jpg			2021-04-13 05:10:40		NO		IN FOCUS
169839643	https://volunteer.ala.org.au/validate/task/169839643	Valid		system	Tile_042-016-000_0-000.jpg			2021-04-13 05:11:01		NO		IN FOCUS
169839643	https://volunteer.ala.org.au/validate/task/169839643	Valid		system	Tile_042-016-000_0-000.jpg		2021-04-12 12:55:06	2021-04-13 05:11:01		NO		IN FOCUS
169839643	https://volunteer.ala.org.au/validate/task/169839643	Valid		system	Tile_042-016-000_0-000.jpg		2021-04-13 05:11:01	2021-04-13 05:11:01		NO		IN FOCUS
169839643	https://volunteer.ala.org.au/validate/task/169839643	Valid		system	Tile_042-016-000_0-000.jpg		2021-04-12 21:49:56	2021-04-13 05:11:01		NO		IN FOCUS
169839644	https://volunteer.ala.org.au/validate/task/169839644	Valid		system	Tile_042-017-000_0-000.jpg		2021-04-12 21:50:14	2021-04-13 05:11:29		NO		IN FOCUS
169839644	https://volunteer.ala.org.au/validate/task/169839644	Valid		system	Tile_042-017-000_0-000.jpg			2021-04-13 05:11:29		NO		IN FOCUS
169839644	https://volunteer.ala.org.au/validate/task/169839644	Valid		system	Tile_042-017-000_0-000.jpg		2021-04-13 05:11:28	2021-04-13 05:11:29		NO		IN FOCUS
169839644	https://volunteer.ala.org.au/validate/task/169839644	Valid		system	Tile_042-017-000_0-000.jpg		2021-04-12 12:55:15	2021-04-13 05:11:29		NO		IN FOCUS
169839645	https://volunteer.ala.org.au/validate/task/169839645	Valid		system	Tile_042-018-000_0-000.jpg		2021-04-13 05:11:53	2021-04-13 05:11:54		NO		IN FOCUS
169839645	https://volunteer.ala.org.au/validate/task/169839645	Valid		system	Tile_042-018-000_0-000.jpg			2021-04-13 05:11:54		NO		IN FOCUS
169839645	https://volunteer.ala.org.au/validate/task/169839645	Valid		system	Tile_042-018-000_0-000.jpg		2021-04-12 21:50:36	2021-04-13 05:11:54		NO		IN FOCUS
169839645	https://volunteer.ala.org.au/validate/task/169839645	Valid		system	Tile_042-018-000_0-000.jpg		2021-04-12 12:55:25	2021-04-13 05:11:54		NO		IN FOCUS
169839646	https://volunteer.ala.org.au/validate/task/169839646	Valid		system	Tile_042-019-000_0-000.jpg		2021-04-12 12:55:33	2021-04-13 05:12:23		NO		IN FOCUS
169839646	https://volunteer.ala.org.au/validate/task/169839646	Valid		system	Tile_042-019-000_0-000.jpg		2021-04-12 21:51:00	2021-04-13 05:12:23		NO		IN FOCUS
169839646	https://volunteer.ala.org.au/validate/task/169839646	Valid		system	Tile_042-019-000_0-000.jpg			2021-04-13 05:12:23		NO		IN FOCUS
169839646	https://volunteer.ala.org.au/validate/task/169839646	Valid		system	Tile_042-019-000_0-000.jpg		2021-04-13 05:12:23	2021-04-13 05:12:23		NO		IN FOCUS
169839647	https://volunteer.ala.org.au/validate/task/169839647	Valid		system	Tile_042-020-000_0-000.jpg			2021-04-13 05:12:42		NO		IN FOCUS
169839647	https://volunteer.ala.org.au/validate/task/169839647	Valid		system	Tile_042-020-000_0-000.jpg		2021-04-13 05:12:42	2021-04-13 05:12:42		NO		IN FOCUS
169839647	https://volunteer.ala.org.au/validate/task/169839647	Valid		system	Tile_042-020-000_0-000.jpg		2021-04-12 12:55:44	2021-04-13 05:12:42		NO		IN FOCUS
169839647	https://volunteer.ala.org.au/validate/task/169839647	Valid		system	Tile_042-020-000_0-000.jpg		2021-04-12 21:51:15	2021-04-13 05:12:42		NO		IN FOCUS
169839650	https://volunteer.ala.org.au/validate/task/169839650	Valid		system	Tile_042-023-000_0-000.jpg		2021-04-12 12:56:12	2021-04-13 05:13:48		NO		IN FOCUS
169839650	https://volunteer.ala.org.au/validate/task/169839650	Valid		system	Tile_042-023-000_0-000.jpg			2021-04-13 05:13:48		NO		IN FOCUS
169839650	https://volunteer.ala.org.au/validate/task/169839650	Valid		system	Tile_042-023-000_0-000.jpg		2021-04-13 05:13:48	2021-04-13 05:13:48		NO		IN FOCUS
169839650	https://volunteer.ala.org.au/validate/task/169839650	Valid		system	Tile_042-023-000_0-000.jpg		2021-04-12 21:53:20	2021-04-13 05:13:48		NO		IN FOCUS
169839653	https://volunteer.ala.org.au/validate/task/169839653	Valid		system	Tile_042-026-000_0-000.jpg		2021-04-12 12:56:29	2021-04-13 05:23:51		NO		IN FOCUS
169839653	https://volunteer.ala.org.au/validate/task/169839653	Valid		system	Tile_042-026-000_0-000.jpg		2021-04-12 21:54:34	2021-04-13 05:23:51		NO		IN FOCUS
169839653	https://volunteer.ala.org.au/validate/task/169839653	Valid		system	Tile_042-026-000_0-000.jpg		2021-04-13 05:23:51	2021-04-13 05:23:51		NO		IN FOCUS
169839653	https://volunteer.ala.org.au/validate/task/169839653	Valid		system	Tile_042-026-000_0-000.jpg			2021-04-13 05:23:51		NO		IN FOCUS
169839656	https://volunteer.ala.org.au/validate/task/169839656	Valid		system	Tile_042-029-000_0-000.jpg			2021-04-13 05:30:37		NO		IN FOCUS
169839656	https://volunteer.ala.org.au/validate/task/169839656	Valid		system	Tile_042-029-000_0-000.jpg		2021-04-12 21:55:47	2021-04-13 05:30:37		NO		IN FOCUS
169839656	https://volunteer.ala.org.au/validate/task/169839656	Valid		system	Tile_042-029-000_0-000.jpg		2021-04-13 05:30:37	2021-04-13 05:30:37		NO		IN FOCUS
169839656	https://volunteer.ala.org.au/validate/task/169839656	Valid		system	Tile_042-029-000_0-000.jpg		2021-04-12 12:56:52	2021-04-13 05:30:37		NO		IN FOCUS
169839657	https://volunteer.ala.org.au/validate/task/169839657	Valid		system	Tile_042-030-000_0-000.jpg		2021-04-12 21:56:12	2021-04-13 05:31:09		NO		IN FOCUS
169839657	https://volunteer.ala.org.au/validate/task/169839657	Valid		system	Tile_042-030-000_0-000.jpg			2021-04-13 05:31:09		NO		IN FOCUS
169839657	https://volunteer.ala.org.au/validate/task/169839657	Valid		system	Tile_042-030-000_0-000.jpg		2021-04-13 05:31:09	2021-04-13 05:31:09		NO		IN FOCUS
169839657	https://volunteer.ala.org.au/validate/task/169839657	Valid		system	Tile_042-030-000_0-000.jpg		2021-04-12 12:57:04	2021-04-13 05:31:09		NO		IN FOCUS
169839658	https://volunteer.ala.org.au/validate/task/169839658	Valid		system	Tile_042-031-000_0-000.jpg		2021-04-13 05:31:35	2021-04-13 05:31:35		NO		IN FOCUS
169839658	https://volunteer.ala.org.au/validate/task/169839658	Valid		system	Tile_042-031-000_0-000.jpg			2021-04-13 05:31:35		NO		IN FOCUS
169839658	https://volunteer.ala.org.au/validate/task/169839658	Valid		system	Tile_042-031-000_0-000.jpg		2021-04-12 21:56:41	2021-04-13 05:31:35		NO		IN FOCUS
169839658	https://volunteer.ala.org.au/validate/task/169839658	Valid		system	Tile_042-031-000_0-000.jpg		2021-04-12 12:57:13	2021-04-13 05:31:35		NO		IN FOCUS
169839659	https://volunteer.ala.org.au/validate/task/169839659	Valid		system	Tile_042-032-000_0-000.jpg		2021-04-12 12:57:22	2021-04-13 05:32:37		NO		IN FOCUS
169839659	https://volunteer.ala.org.au/validate/task/169839659	Valid		system	Tile_042-032-000_0-000.jpg		2021-04-13 05:32:36	2021-04-13 05:32:37		NO		IN FOCUS
169839659	https://volunteer.ala.org.au/validate/task/169839659	Valid		system	Tile_042-032-000_0-000.jpg			2021-04-13 05:32:37		NO		IN FOCUS
169839659	https://volunteer.ala.org.au/validate/task/169839659	Valid		system	Tile_042-032-000_0-000.jpg		2021-04-12 21:57:05	2021-04-13 05:32:37		NO		IN FOCUS
169839661	https://volunteer.ala.org.au/validate/task/169839661	Valid		system	Tile_042-034-000_0-000.jpg		2021-04-12 12:57:35	2021-04-13 05:33:10		NO		IN FOCUS
169839661	https://volunteer.ala.org.au/validate/task/169839661	Valid		system	Tile_042-034-000_0-000.jpg			2021-04-13 05:33:10		NO		IN FOCUS
169839661	https://volunteer.ala.org.au/validate/task/169839661	Valid		system	Tile_042-034-000_0-000.jpg		2021-04-13 05:33:10	2021-04-13 05:33:10		NO		IN FOCUS
169839661	https://volunteer.ala.org.au/validate/task/169839661	Valid		system	Tile_042-034-000_0-000.jpg		2021-04-12 21:58:21	2021-04-13 05:33:10		NO		IN FOCUS
169839662	https://volunteer.ala.org.au/validate/task/169839662	Valid		system	Tile_042-035-000_0-000.jpg		2021-04-12 21:58:37	2021-04-13 05:33:33		NO		IN FOCUS
169839662	https://volunteer.ala.org.au/validate/task/169839662	Valid		system	Tile_042-035-000_0-000.jpg		2021-04-12 12:57:46	2021-04-13 05:33:33		NO		IN FOCUS
169839662	https://volunteer.ala.org.au/validate/task/169839662	Valid		system	Tile_042-035-000_0-000.jpg		2021-04-13 05:33:33	2021-04-13 05:33:33		NO		IN FOCUS
169839662	https://volunteer.ala.org.au/validate/task/169839662	Valid		system	Tile_042-035-000_0-000.jpg			2021-04-13 05:33:33		NO		IN FOCUS
169839663	https://volunteer.ala.org.au/validate/task/169839663	Valid		system	Tile_042-036-000_0-000.jpg		2021-04-12 21:59:03	2021-04-13 05:33:54		NO		IN FOCUS
169839663	https://volunteer.ala.org.au/validate/task/169839663	Valid		system	Tile_042-036-000_0-000.jpg		2021-04-13 05:33:54	2021-04-13 05:33:54		NO		IN FOCUS
169839663	https://volunteer.ala.org.au/validate/task/169839663	Valid		system	Tile_042-036-000_0-000.jpg			2021-04-13 05:33:54		NO		IN FOCUS
169839663	https://volunteer.ala.org.au/validate/task/169839663	Valid		system	Tile_042-036-000_0-000.jpg		2021-04-12 12:57:56	2021-04-13 05:33:54		NO		IN FOCUS
169839664	https://volunteer.ala.org.au/validate/task/169839664	Valid		system	Tile_042-037-000_0-000.jpg		2021-04-12 12:58:05	2021-04-13 05:34:22		NO		IN FOCUS
169839664	https://volunteer.ala.org.au/validate/task/169839664	Valid		system	Tile_042-037-000_0-000.jpg		2021-04-12 21:59:26	2021-04-13 05:34:22		NO		IN FOCUS
169839664	https://volunteer.ala.org.au/validate/task/169839664	Valid		system	Tile_042-037-000_0-000.jpg		2021-04-13 05:34:22	2021-04-13 05:34:22		NO		IN FOCUS
169839664	https://volunteer.ala.org.au/validate/task/169839664	Valid		system	Tile_042-037-000_0-000.jpg			2021-04-13 05:34:22		NO		IN FOCUS
169839625	https://volunteer.ala.org.au/validate/task/169839625	Valid		system	Tile_041-058-000_0-000.jpg		2021-04-13 07:23:54	2021-04-13 07:23:54		NO		IN FOCUS
169839625	https://volunteer.ala.org.au/validate/task/169839625	Valid		system	Tile_041-058-000_0-000.jpg			2021-04-13 07:23:54		NO		IN FOCUS
169839625	https://volunteer.ala.org.au/validate/task/169839625	Valid		system	Tile_041-058-000_0-000.jpg		2021-04-12 21:43:33	2021-04-13 07:23:54		NO		IN FOCUS
169839625	https://volunteer.ala.org.au/validate/task/169839625	Valid		system	Tile_041-058-000_0-000.jpg		2021-04-12 12:52:08	2021-04-13 07:23:54		NO		IN FOCUS
169839654	https://volunteer.ala.org.au/validate/task/169839654	Valid		system	Tile_042-027-000_0-000.jpg		2021-04-13 05:29:35	2021-04-13 11:31:42		NO		IN FOCUS
169839654	https://volunteer.ala.org.au/validate/task/169839654	Valid		system	Tile_042-027-000_0-000.jpg		2021-04-13 11:31:41	2021-04-13 11:31:42		NO		IN FOCUS
169839654	https://volunteer.ala.org.au/validate/task/169839654	Valid		system	Tile_042-027-000_0-000.jpg		2021-04-12 21:55:03	2021-04-13 11:31:42		NO		IN FOCUS
169839654	https://volunteer.ala.org.au/validate/task/169839654	Valid		system	Tile_042-027-000_0-000.jpg			2021-04-13 11:31:42		NO		IN FOCUS
169839655	https://volunteer.ala.org.au/validate/task/169839655	Valid		system	Tile_042-028-000_0-000.jpg		2021-04-12 21:55:28	2021-04-13 11:31:54		NO		IN FOCUS
169839655	https://volunteer.ala.org.au/validate/task/169839655	Valid		system	Tile_042-028-000_0-000.jpg			2021-04-13 11:31:54		NO		IN FOCUS
169839655	https://volunteer.ala.org.au/validate/task/169839655	Valid		system	Tile_042-028-000_0-000.jpg		2021-04-12 12:56:44	2021-04-13 11:31:54		NO		IN FOCUS
169839655	https://volunteer.ala.org.au/validate/task/169839655	Valid		system	Tile_042-028-000_0-000.jpg		2021-04-13 11:31:54	2021-04-13 11:31:54		NO		IN FOCUS
169839666	https://volunteer.ala.org.au/validate/task/169839666	Valid		system	Tile_042-039-000_0-000.jpg		2021-04-13 05:35:46	2021-04-13 11:32:46		NO		IN FOCUS
169839666	https://volunteer.ala.org.au/validate/task/169839666	Valid		system	Tile_042-039-000_0-000.jpg			2021-04-13 11:32:46		NO		IN FOCUS
169839666	https://volunteer.ala.org.au/validate/task/169839666	Valid		system	Tile_042-039-000_0-000.jpg		2021-04-13 11:32:45	2021-04-13 11:32:46		NO		IN FOCUS
169839666	https://volunteer.ala.org.au/validate/task/169839666	Valid		system	Tile_042-039-000_0-000.jpg		2021-04-12 12:58:27	2021-04-13 11:32:46		NO		IN FOCUS
169839667	https://volunteer.ala.org.au/validate/task/169839667	Valid		system	Tile_042-040-000_0-000.jpg		2021-04-13 11:32:59	2021-04-13 11:32:59		NO		IN FOCUS
169839667	https://volunteer.ala.org.au/validate/task/169839667	Valid		system	Tile_042-040-000_0-000.jpg			2021-04-13 11:32:59		NO		IN FOCUS
169839667	https://volunteer.ala.org.au/validate/task/169839667	Valid		system	Tile_042-040-000_0-000.jpg		2021-04-13 05:36:16	2021-04-13 11:32:59		NO		IN FOCUS
169839667	https://volunteer.ala.org.au/validate/task/169839667	Valid		system	Tile_042-040-000_0-000.jpg		2021-04-12 12:58:37	2021-04-13 11:32:59		NO		IN FOCUS
169839669	https://volunteer.ala.org.au/validate/task/169839669	Valid		system	Tile_042-042-000_0-000.jpg		2021-04-13 05:37:17	2021-04-13 11:33:17		NO		IN FOCUS
169839669	https://volunteer.ala.org.au/validate/task/169839669	Valid		system	Tile_042-042-000_0-000.jpg		2021-04-12 12:58:54	2021-04-13 11:33:17		NO		IN FOCUS
169839669	https://volunteer.ala.org.au/validate/task/169839669	Valid		system	Tile_042-042-000_0-000.jpg			2021-04-13 11:33:17		NO		IN FOCUS
169839669	https://volunteer.ala.org.au/validate/task/169839669	Valid		system	Tile_042-042-000_0-000.jpg		2021-04-13 11:33:17	2021-04-13 11:33:17		NO		IN FOCUS
169839670	https://volunteer.ala.org.au/validate/task/169839670	Valid		system	Tile_042-043-000_0-000.jpg		2021-04-13 05:37:45	2021-04-13 11:33:28		NO		IN FOCUS
169839670	https://volunteer.ala.org.au/validate/task/169839670	Valid		system	Tile_042-043-000_0-000.jpg		2021-04-12 12:59:03	2021-04-13 11:33:28		NO		IN FOCUS
169839670	https://volunteer.ala.org.au/validate/task/169839670	Valid		system	Tile_042-043-000_0-000.jpg		2021-04-13 11:33:28	2021-04-13 11:33:28		NO		IN FOCUS
169839670	https://volunteer.ala.org.au/validate/task/169839670	Valid		system	Tile_042-043-000_0-000.jpg			2021-04-13 11:33:28		NO		IN FOCUS
169839671	https://volunteer.ala.org.au/validate/task/169839671	Valid		system	Tile_042-044-000_0-000.jpg			2021-04-13 11:33:40		NO		IN FOCUS
169839671	https://volunteer.ala.org.au/validate/task/169839671	Valid		system	Tile_042-044-000_0-000.jpg		2021-04-13 11:33:40	2021-04-13 11:33:40		NO		IN FOCUS
169839671	https://volunteer.ala.org.au/validate/task/169839671	Valid		system	Tile_042-044-000_0-000.jpg		2021-04-13 05:38:11	2021-04-13 11:33:40		NO		IN FOCUS
169839671	https://volunteer.ala.org.au/validate/task/169839671	Valid		system	Tile_042-044-000_0-000.jpg		2021-04-12 12:59:14	2021-04-13 11:33:40		NO		IN FOCUS
169839672	https://volunteer.ala.org.au/validate/task/169839672	Valid		system	Tile_042-045-000_0-000.jpg		2021-04-13 11:33:53	2021-04-13 11:33:53		NO		IN FOCUS
169839672	https://volunteer.ala.org.au/validate/task/169839672	Valid		system	Tile_042-045-000_0-000.jpg		2021-04-13 05:39:15	2021-04-13 11:33:53		NO		IN FOCUS
169839672	https://volunteer.ala.org.au/validate/task/169839672	Valid		system	Tile_042-045-000_0-000.jpg			2021-04-13 11:33:53		NO		IN FOCUS
169839672	https://volunteer.ala.org.au/validate/task/169839672	Valid		system	Tile_042-045-000_0-000.jpg		2021-04-12 12:59:24	2021-04-13 11:33:53		NO		IN FOCUS
169839673	https://volunteer.ala.org.au/validate/task/169839673	Valid		system	Tile_042-046-000_0-000.jpg		2021-04-12 13:00:06	2021-04-13 11:34:07		NO		IN FOCUS
169839673	https://volunteer.ala.org.au/validate/task/169839673	Valid		system	Tile_042-046-000_0-000.jpg		2021-04-13 05:40:02	2021-04-13 11:34:07		NO		IN FOCUS
169839673	https://volunteer.ala.org.au/validate/task/169839673	Valid		system	Tile_042-046-000_0-000.jpg			2021-04-13 11:34:07		NO		IN FOCUS
169839673	https://volunteer.ala.org.au/validate/task/169839673	Valid		system	Tile_042-046-000_0-000.jpg		2021-04-13 11:34:07	2021-04-13 11:34:07		NO		IN FOCUS
169839674	https://volunteer.ala.org.au/validate/task/169839674	Valid		system	Tile_042-047-000_0-000.jpg		2021-04-12 13:00:14	2021-04-13 11:34:19		NO		IN FOCUS
169839674	https://volunteer.ala.org.au/validate/task/169839674	Valid		system	Tile_042-047-000_0-000.jpg			2021-04-13 11:34:19		NO		IN FOCUS
169839674	https://volunteer.ala.org.au/validate/task/169839674	Valid		system	Tile_042-047-000_0-000.jpg		2021-04-13 05:40:25	2021-04-13 11:34:19		NO		IN FOCUS
169839674	https://volunteer.ala.org.au/validate/task/169839674	Valid		system	Tile_042-047-000_0-000.jpg		2021-04-13 11:34:18	2021-04-13 11:34:19		NO		IN FOCUS
169839675	https://volunteer.ala.org.au/validate/task/169839675	Valid		system	Tile_042-048-000_0-000.jpg		2021-04-13 11:34:29	2021-04-13 11:34:29		NO		IN FOCUS
169839675	https://volunteer.ala.org.au/validate/task/169839675	Valid		system	Tile_042-048-000_0-000.jpg			2021-04-13 11:34:29		NO		IN FOCUS
169839675	https://volunteer.ala.org.au/validate/task/169839675	Valid		system	Tile_042-048-000_0-000.jpg		2021-04-13 05:40:45	2021-04-13 11:34:29		NO		IN FOCUS
169839675	https://volunteer.ala.org.au/validate/task/169839675	Valid		system	Tile_042-048-000_0-000.jpg		2021-04-12 13:00:23	2021-04-13 11:34:29		NO		IN FOCUS
169839676	https://volunteer.ala.org.au/validate/task/169839676	Valid		system	Tile_042-049-000_0-000.jpg		2021-04-12 13:00:33	2021-04-13 11:34:49		NO		IN FOCUS
169839676	https://volunteer.ala.org.au/validate/task/169839676	Valid		system	Tile_042-049-000_0-000.jpg		2021-04-13 05:41:05	2021-04-13 11:34:49		NO		IN FOCUS
169839676	https://volunteer.ala.org.au/validate/task/169839676	Valid		system	Tile_042-049-000_0-000.jpg		2021-04-13 11:34:49	2021-04-13 11:34:49		NO		IN FOCUS
169839676	https://volunteer.ala.org.au/validate/task/169839676	Valid		system	Tile_042-049-000_0-000.jpg			2021-04-13 11:34:49		NO		IN FOCUS
169839677	https://volunteer.ala.org.au/validate/task/169839677	Valid		system	Tile_042-050-000_0-000.jpg		2021-04-12 13:00:43	2021-04-13 11:35:02		NO		IN FOCUS
169839677	https://volunteer.ala.org.au/validate/task/169839677	Valid		system	Tile_042-050-000_0-000.jpg		2021-04-13 11:35:01	2021-04-13 11:35:02		NO		IN FOCUS
169839677	https://volunteer.ala.org.au/validate/task/169839677	Valid		system	Tile_042-050-000_0-000.jpg			2021-04-13 11:35:02		NO		IN FOCUS
169839677	https://volunteer.ala.org.au/validate/task/169839677	Valid		system	Tile_042-050-000_0-000.jpg		2021-04-13 05:41:38	2021-04-13 11:35:02		NO		IN FOCUS
169839678	https://volunteer.ala.org.au/validate/task/169839678	Valid		system	Tile_042-051-000_0-000.jpg		2021-04-13 05:42:04	2021-04-13 11:35:13		NO		IN FOCUS
169839678	https://volunteer.ala.org.au/validate/task/169839678	Valid		system	Tile_042-051-000_0-000.jpg		2021-04-12 13:00:51	2021-04-13 11:35:13		NO		IN FOCUS
169839678	https://volunteer.ala.org.au/validate/task/169839678	Valid		system	Tile_042-051-000_0-000.jpg			2021-04-13 11:35:13		NO		IN FOCUS
169839678	https://volunteer.ala.org.au/validate/task/169839678	Valid		system	Tile_042-051-000_0-000.jpg		2021-04-13 11:35:13	2021-04-13 11:35:13		NO		IN FOCUS
169839681	https://volunteer.ala.org.au/validate/task/169839681	Valid		system	Tile_042-054-000_0-000.jpg			2021-04-13 11:37:58		NO		IN FOCUS
169839681	https://volunteer.ala.org.au/validate/task/169839681	Valid		system	Tile_042-054-000_0-000.jpg		2021-04-13 05:43:33	2021-04-13 11:37:58		NO		IN FOCUS
169839681	https://volunteer.ala.org.au/validate/task/169839681	Valid		system	Tile_042-054-000_0-000.jpg		2021-04-13 11:37:57	2021-04-13 11:37:58		NO		IN FOCUS
169839681	https://volunteer.ala.org.au/validate/task/169839681	Valid		system	Tile_042-054-000_0-000.jpg		2021-04-12 13:01:18	2021-04-13 11:37:58		NO		IN FOCUS
169839682	https://volunteer.ala.org.au/validate/task/169839682	Valid		system	Tile_042-055-000_0-000.jpg			2021-04-13 11:38:11		NO		IN FOCUS
169839682	https://volunteer.ala.org.au/validate/task/169839682	Valid		system	Tile_042-055-000_0-000.jpg		2021-04-12 13:01:26	2021-04-13 11:38:11		NO		IN FOCUS
169839682	https://volunteer.ala.org.au/validate/task/169839682	Valid		system	Tile_042-055-000_0-000.jpg		2021-04-13 05:43:52	2021-04-13 11:38:11		NO		IN FOCUS
169839682	https://volunteer.ala.org.au/validate/task/169839682	Valid		system	Tile_042-055-000_0-000.jpg		2021-04-13 11:38:10	2021-04-13 11:38:11		NO		IN FOCUS
169839683	https://volunteer.ala.org.au/validate/task/169839683	Valid		system	Tile_042-056-000_0-000.jpg		2021-04-13 05:44:15	2021-04-13 11:38:21		NO		IN FOCUS
169839683	https://volunteer.ala.org.au/validate/task/169839683	Valid		system	Tile_042-056-000_0-000.jpg		2021-04-12 13:01:34	2021-04-13 11:38:21		NO		IN FOCUS
169839683	https://volunteer.ala.org.au/validate/task/169839683	Valid		system	Tile_042-056-000_0-000.jpg		2021-04-13 11:38:21	2021-04-13 11:38:21		NO		IN FOCUS
169839683	https://volunteer.ala.org.au/validate/task/169839683	Valid		system	Tile_042-056-000_0-000.jpg			2021-04-13 11:38:21		NO		IN FOCUS
169839684	https://volunteer.ala.org.au/validate/task/169839684	Valid		system	Tile_042-057-000_0-000.jpg		2021-04-13 11:38:34	2021-04-13 11:38:35		NO		IN FOCUS
169839684	https://volunteer.ala.org.au/validate/task/169839684	Valid		system	Tile_042-057-000_0-000.jpg			2021-04-13 11:38:35		NO		IN FOCUS
169839684	https://volunteer.ala.org.au/validate/task/169839684	Valid		system	Tile_042-057-000_0-000.jpg		2021-04-12 13:01:43	2021-04-13 11:38:35		NO		IN FOCUS
169839684	https://volunteer.ala.org.au/validate/task/169839684	Valid		system	Tile_042-057-000_0-000.jpg		2021-04-13 05:44:33	2021-04-13 11:38:35		NO		IN FOCUS
169839687	https://volunteer.ala.org.au/validate/task/169839687	Valid		system	Tile_042-060-000_0-000.jpg		2021-04-13 11:39:10	2021-04-13 11:39:10		NO		IN FOCUS
169839687	https://volunteer.ala.org.au/validate/task/169839687	Valid		system	Tile_042-060-000_0-000.jpg			2021-04-13 11:39:10		NO		IN FOCUS
169839687	https://volunteer.ala.org.au/validate/task/169839687	Valid		system	Tile_042-060-000_0-000.jpg		2021-04-13 05:45:38	2021-04-13 11:39:10		NO		IN FOCUS
169839687	https://volunteer.ala.org.au/validate/task/169839687	Valid		system	Tile_042-060-000_0-000.jpg		2021-04-12 13:02:11	2021-04-13 11:39:10		NO		IN FOCUS
169839688	https://volunteer.ala.org.au/validate/task/169839688	Valid		system	Tile_043-001-000_0-000.jpg		2021-04-12 13:02:19	2021-04-13 11:39:22		NO		IN FOCUS
169839688	https://volunteer.ala.org.au/validate/task/169839688	Valid		system	Tile_043-001-000_0-000.jpg			2021-04-13 11:39:22		NO		IN FOCUS
169839688	https://volunteer.ala.org.au/validate/task/169839688	Valid		system	Tile_043-001-000_0-000.jpg		2021-04-13 05:46:31	2021-04-13 11:39:22		NO		IN FOCUS
169839688	https://volunteer.ala.org.au/validate/task/169839688	Valid		system	Tile_043-001-000_0-000.jpg		2021-04-13 11:39:20	2021-04-13 11:39:22		NO		IN FOCUS
169839689	https://volunteer.ala.org.au/validate/task/169839689	Valid		system	Tile_043-002-000_0-000.jpg		2021-04-13 05:47:01	2021-04-13 11:39:34		NO		IN FOCUS
169839689	https://volunteer.ala.org.au/validate/task/169839689	Valid		system	Tile_043-002-000_0-000.jpg			2021-04-13 11:39:34		NO		IN FOCUS
169839689	https://volunteer.ala.org.au/validate/task/169839689	Valid		system	Tile_043-002-000_0-000.jpg		2021-04-13 11:39:34	2021-04-13 11:39:34		NO		IN FOCUS
169839689	https://volunteer.ala.org.au/validate/task/169839689	Valid		system	Tile_043-002-000_0-000.jpg		2021-04-12 13:02:30	2021-04-13 11:39:34		NO		IN FOCUS
169839690	https://volunteer.ala.org.au/validate/task/169839690	Valid		system	Tile_043-003-000_0-000.jpg		2021-04-13 05:47:55	2021-04-13 11:39:53		NO		IN FOCUS
169839690	https://volunteer.ala.org.au/validate/task/169839690	Valid		system	Tile_043-003-000_0-000.jpg		2021-04-13 11:39:53	2021-04-13 11:39:53		NO		IN FOCUS
169839690	https://volunteer.ala.org.au/validate/task/169839690	Valid		system	Tile_043-003-000_0-000.jpg		2021-04-12 13:02:51	2021-04-13 11:39:53		NO		IN FOCUS
169839690	https://volunteer.ala.org.au/validate/task/169839690	Valid		system	Tile_043-003-000_0-000.jpg			2021-04-13 11:39:53		NO		IN FOCUS
169839691	https://volunteer.ala.org.au/validate/task/169839691	Valid		system	Tile_043-004-000_0-000.jpg		2021-04-12 13:03:00	2021-04-13 11:40:05		NO		IN FOCUS
169839691	https://volunteer.ala.org.au/validate/task/169839691	Valid		system	Tile_043-004-000_0-000.jpg			2021-04-13 11:40:05		NO		IN FOCUS
169839691	https://volunteer.ala.org.au/validate/task/169839691	Valid		system	Tile_043-004-000_0-000.jpg		2021-04-13 05:50:07	2021-04-13 11:40:05		NO		IN FOCUS
169839691	https://volunteer.ala.org.au/validate/task/169839691	Valid		system	Tile_043-004-000_0-000.jpg		2021-04-13 11:40:04	2021-04-13 11:40:05		NO		IN FOCUS
169839692	https://volunteer.ala.org.au/validate/task/169839692	Valid		system	Tile_043-005-000_0-000.jpg			2021-04-13 11:40:15		NO		IN FOCUS
169839692	https://volunteer.ala.org.au/validate/task/169839692	Valid		system	Tile_043-005-000_0-000.jpg		2021-04-12 13:03:08	2021-04-13 11:40:15		NO		IN FOCUS
169839692	https://volunteer.ala.org.au/validate/task/169839692	Valid		system	Tile_043-005-000_0-000.jpg		2021-04-13 11:40:15	2021-04-13 11:40:15		NO		IN FOCUS
169839692	https://volunteer.ala.org.au/validate/task/169839692	Valid		system	Tile_043-005-000_0-000.jpg		2021-04-13 05:50:29	2021-04-13 11:40:15		NO		IN FOCUS
169839693	https://volunteer.ala.org.au/validate/task/169839693	Valid		system	Tile_043-006-000_0-000.jpg		2021-04-12 13:03:17	2021-04-13 11:40:28		NO		IN FOCUS
169839693	https://volunteer.ala.org.au/validate/task/169839693	Valid		system	Tile_043-006-000_0-000.jpg		2021-04-13 05:50:53	2021-04-13 11:40:28		NO		IN FOCUS
169839693	https://volunteer.ala.org.au/validate/task/169839693	Valid		system	Tile_043-006-000_0-000.jpg		2021-04-13 11:40:27	2021-04-13 11:40:28		NO		IN FOCUS
169839693	https://volunteer.ala.org.au/validate/task/169839693	Valid		system	Tile_043-006-000_0-000.jpg			2021-04-13 11:40:28		NO		IN FOCUS
169839696	https://volunteer.ala.org.au/validate/task/169839696	Valid		system	Tile_043-009-000_0-000.jpg		2021-04-13 11:42:09	2021-04-13 11:42:11		NO		IN FOCUS
169839696	https://volunteer.ala.org.au/validate/task/169839696	Valid		system	Tile_043-009-000_0-000.jpg		2021-04-13 05:52:04	2021-04-13 11:42:11		NO		IN FOCUS
169839696	https://volunteer.ala.org.au/validate/task/169839696	Valid		system	Tile_043-009-000_0-000.jpg			2021-04-13 11:42:11		NO		IN FOCUS
169839696	https://volunteer.ala.org.au/validate/task/169839696	Valid		system	Tile_043-009-000_0-000.jpg		2021-04-12 13:03:39	2021-04-13 11:42:11		NO		IN FOCUS
169839697	https://volunteer.ala.org.au/validate/task/169839697	Valid		system	Tile_043-010-000_0-000.jpg		2021-04-12 13:03:49	2021-04-13 11:42:20		NO		IN FOCUS
169839697	https://volunteer.ala.org.au/validate/task/169839697	Valid		system	Tile_043-010-000_0-000.jpg		2021-04-13 05:53:12	2021-04-13 11:42:20		NO		IN FOCUS
169839697	https://volunteer.ala.org.au/validate/task/169839697	Valid		system	Tile_043-010-000_0-000.jpg			2021-04-13 11:42:20		NO		IN FOCUS
169839697	https://volunteer.ala.org.au/validate/task/169839697	Valid		system	Tile_043-010-000_0-000.jpg		2021-04-13 11:42:20	2021-04-13 11:42:20		NO		IN FOCUS
169839698	https://volunteer.ala.org.au/validate/task/169839698	Valid		system	Tile_043-011-000_0-000.jpg		2021-04-13 11:42:33	2021-04-13 11:42:34		NO		IN FOCUS
169839698	https://volunteer.ala.org.au/validate/task/169839698	Valid		system	Tile_043-011-000_0-000.jpg		2021-04-12 13:03:59	2021-04-13 11:42:34		NO		IN FOCUS
169839698	https://volunteer.ala.org.au/validate/task/169839698	Valid		system	Tile_043-011-000_0-000.jpg			2021-04-13 11:42:34		NO		IN FOCUS
169839698	https://volunteer.ala.org.au/validate/task/169839698	Valid		system	Tile_043-011-000_0-000.jpg		2021-04-13 05:53:38	2021-04-13 11:42:34		NO		IN FOCUS
169839665	https://volunteer.ala.org.au/validate/task/169839665	Valid		system	Tile_042-038-000_0-000.jpg		2021-04-12 12:58:15	2021-04-13 11:54:13		NO		IN FOCUS
169839665	https://volunteer.ala.org.au/validate/task/169839665	Valid		system	Tile_042-038-000_0-000.jpg		2021-04-13 11:54:12	2021-04-13 11:54:13		NO		IN FOCUS
169839665	https://volunteer.ala.org.au/validate/task/169839665	Valid		system	Tile_042-038-000_0-000.jpg		2021-04-13 11:32:33	2021-04-13 11:54:13		NO		IN FOCUS
169839665	https://volunteer.ala.org.au/validate/task/169839665	Valid		system	Tile_042-038-000_0-000.jpg			2021-04-13 11:54:13		NO		IN FOCUS
169839685	https://volunteer.ala.org.au/validate/task/169839685	Valid		system	Tile_042-058-000_0-000.jpg		2021-04-12 13:01:52	2021-04-13 12:07:03		NO		IN FOCUS
169839685	https://volunteer.ala.org.au/validate/task/169839685	Valid		system	Tile_042-058-000_0-000.jpg		2021-04-13 11:38:46	2021-04-13 12:07:03		NO		IN FOCUS
169839685	https://volunteer.ala.org.au/validate/task/169839685	Valid		system	Tile_042-058-000_0-000.jpg		2021-04-13 12:07:02	2021-04-13 12:07:03		NO		IN FOCUS
169839685	https://volunteer.ala.org.au/validate/task/169839685	Valid		system	Tile_042-058-000_0-000.jpg			2021-04-13 12:07:03		NO		IN FOCUS
169839699	https://volunteer.ala.org.au/validate/task/169839699	Valid		system	Tile_043-012-000_0-000.jpg		2021-04-12 13:04:09	2021-04-13 12:09:02		NO		IN FOCUS
169839699	https://volunteer.ala.org.au/validate/task/169839699	Valid		system	Tile_043-012-000_0-000.jpg		2021-04-13 11:42:45	2021-04-13 12:09:02		NO		IN FOCUS
169839699	https://volunteer.ala.org.au/validate/task/169839699	Valid		system	Tile_043-012-000_0-000.jpg			2021-04-13 12:09:02		NO		IN FOCUS
169839699	https://volunteer.ala.org.au/validate/task/169839699	Valid		system	Tile_043-012-000_0-000.jpg		2021-04-13 12:09:01	2021-04-13 12:09:02		NO		IN FOCUS
169839700	https://volunteer.ala.org.au/validate/task/169839700	Valid		system	Tile_043-013-000_0-000.jpg		2021-04-13 11:42:55	2021-04-13 12:09:28		NO		IN FOCUS
169839700	https://volunteer.ala.org.au/validate/task/169839700	Valid		system	Tile_043-013-000_0-000.jpg			2021-04-13 12:09:28		NO		IN FOCUS
169839700	https://volunteer.ala.org.au/validate/task/169839700	Valid		system	Tile_043-013-000_0-000.jpg		2021-04-12 13:04:19	2021-04-13 12:09:28		NO		IN FOCUS
169839700	https://volunteer.ala.org.au/validate/task/169839700	Valid		system	Tile_043-013-000_0-000.jpg		2021-04-13 12:09:28	2021-04-13 12:09:28		NO		IN FOCUS
169839701	https://volunteer.ala.org.au/validate/task/169839701	Valid		system	Tile_043-014-000_0-000.jpg		2021-04-13 12:09:48	2021-04-13 12:09:49		NO		IN FOCUS
169839701	https://volunteer.ala.org.au/validate/task/169839701	Valid		system	Tile_043-014-000_0-000.jpg		2021-04-12 13:04:30	2021-04-13 12:09:49		NO		IN FOCUS
169839701	https://volunteer.ala.org.au/validate/task/169839701	Valid		system	Tile_043-014-000_0-000.jpg		2021-04-13 11:43:09	2021-04-13 12:09:49		NO		IN FOCUS
169839701	https://volunteer.ala.org.au/validate/task/169839701	Valid		system	Tile_043-014-000_0-000.jpg			2021-04-13 12:09:49		NO		IN FOCUS
169839702	https://volunteer.ala.org.au/validate/task/169839702	Valid		system	Tile_043-015-000_0-000.jpg		2021-04-13 11:43:21	2021-04-13 12:10:26		NO		IN FOCUS
169839702	https://volunteer.ala.org.au/validate/task/169839702	Valid		system	Tile_043-015-000_0-000.jpg			2021-04-13 12:10:26		NO		IN FOCUS
169839702	https://volunteer.ala.org.au/validate/task/169839702	Valid		system	Tile_043-015-000_0-000.jpg		2021-04-12 13:04:38	2021-04-13 12:10:26		NO		IN FOCUS
169839702	https://volunteer.ala.org.au/validate/task/169839702	Valid		system	Tile_043-015-000_0-000.jpg		2021-04-13 12:10:25	2021-04-13 12:10:26		NO		IN FOCUS
169839703	https://volunteer.ala.org.au/validate/task/169839703	Valid		system	Tile_043-016-000_0-000.jpg		2021-04-13 11:43:33	2021-04-13 12:10:48		NO		IN FOCUS
169839703	https://volunteer.ala.org.au/validate/task/169839703	Valid		system	Tile_043-016-000_0-000.jpg		2021-04-13 12:10:48	2021-04-13 12:10:48		NO		IN FOCUS
169839703	https://volunteer.ala.org.au/validate/task/169839703	Valid		system	Tile_043-016-000_0-000.jpg			2021-04-13 12:10:48		NO		IN FOCUS
169839703	https://volunteer.ala.org.au/validate/task/169839703	Valid		system	Tile_043-016-000_0-000.jpg		2021-04-12 13:04:49	2021-04-13 12:10:48		NO		IN FOCUS
169839704	https://volunteer.ala.org.au/validate/task/169839704	Valid		system	Tile_043-017-000_0-000.jpg			2021-04-13 12:11:06		NO		IN FOCUS
169839704	https://volunteer.ala.org.au/validate/task/169839704	Valid		system	Tile_043-017-000_0-000.jpg		2021-04-13 12:11:05	2021-04-13 12:11:06		NO		IN FOCUS
169839704	https://volunteer.ala.org.au/validate/task/169839704	Valid		system	Tile_043-017-000_0-000.jpg		2021-04-12 13:04:58	2021-04-13 12:11:06		NO		IN FOCUS
169839704	https://volunteer.ala.org.au/validate/task/169839704	Valid		system	Tile_043-017-000_0-000.jpg		2021-04-13 11:43:46	2021-04-13 12:11:06		NO		IN FOCUS
169839705	https://volunteer.ala.org.au/validate/task/169839705	Valid		system	Tile_043-018-000_0-000.jpg		2021-04-13 11:43:56	2021-04-13 12:11:32		NO		IN FOCUS
169839705	https://volunteer.ala.org.au/validate/task/169839705	Valid		system	Tile_043-018-000_0-000.jpg		2021-04-12 13:05:06	2021-04-13 12:11:32		NO		IN FOCUS
169839705	https://volunteer.ala.org.au/validate/task/169839705	Valid		system	Tile_043-018-000_0-000.jpg			2021-04-13 12:11:32		NO		IN FOCUS
169839705	https://volunteer.ala.org.au/validate/task/169839705	Valid		system	Tile_043-018-000_0-000.jpg		2021-04-13 12:11:32	2021-04-13 12:11:32		NO		IN FOCUS
169839706	https://volunteer.ala.org.au/validate/task/169839706	Valid		system	Tile_043-019-000_0-000.jpg			2021-04-13 12:11:54		NO		IN FOCUS
169839706	https://volunteer.ala.org.au/validate/task/169839706	Valid		system	Tile_043-019-000_0-000.jpg		2021-04-12 13:05:17	2021-04-13 12:11:54		NO		IN FOCUS
169839706	https://volunteer.ala.org.au/validate/task/169839706	Valid		system	Tile_043-019-000_0-000.jpg		2021-04-13 12:11:54	2021-04-13 12:11:54		NO		IN FOCUS
169839706	https://volunteer.ala.org.au/validate/task/169839706	Valid		system	Tile_043-019-000_0-000.jpg		2021-04-13 11:44:06	2021-04-13 12:11:54		NO		IN FOCUS
169839713	https://volunteer.ala.org.au/validate/task/169839713	Valid		system	Tile_043-026-000_0-000.jpg		2021-04-12 13:06:37	2021-04-13 12:14:08		NO		IN FOCUS
169839713	https://volunteer.ala.org.au/validate/task/169839713	Valid		system	Tile_043-026-000_0-000.jpg			2021-04-13 12:14:08		NO		IN FOCUS
169839713	https://volunteer.ala.org.au/validate/task/169839713	Valid		system	Tile_043-026-000_0-000.jpg		2021-04-13 12:14:07	2021-04-13 12:14:08		NO		IN FOCUS
169839713	https://volunteer.ala.org.au/validate/task/169839713	Valid		system	Tile_043-026-000_0-000.jpg		2021-04-13 11:46:05	2021-04-13 12:14:08		NO		IN FOCUS
169838747	https://volunteer.ala.org.au/validate/task/169838747	Valid		system	Tile_034-035-000_0-000.jpg		2021-04-12 10:04:47	2021-04-13 12:32:23		NO		IN FOCUS
169838747	https://volunteer.ala.org.au/validate/task/169838747	Valid		system	Tile_034-035-000_0-000.jpg		2021-04-13 12:32:22	2021-04-13 12:32:23		NO		IN FOCUS
169838747	https://volunteer.ala.org.au/validate/task/169838747	Valid		system	Tile_034-035-000_0-000.jpg			2021-04-13 12:32:23		NO		IN FOCUS
169838747	https://volunteer.ala.org.au/validate/task/169838747	Valid		system	Tile_034-035-000_0-000.jpg		2021-04-12 12:17:30	2021-04-13 12:32:23		NO		IN FOCUS
169838747	https://volunteer.ala.org.au/validate/task/169838747	Valid		system	Tile_034-035-000_0-000.jpg		2021-04-12 12:17:40	2021-04-13 12:32:23	1	YES	EDGE	IN FOCUS		Unknown
169838846	https://volunteer.ala.org.au/validate/task/169838846	Valid		system	Tile_036-014-000_0-000.jpg		2021-04-13 12:32:51	2021-04-13 12:32:51		NO		IN FOCUS
169838846	https://volunteer.ala.org.au/validate/task/169838846	Valid		system	Tile_036-014-000_0-000.jpg		2021-04-12 13:58:32	2021-04-13 12:32:51		NO		IN FOCUS
169838846	https://volunteer.ala.org.au/validate/task/169838846	Valid		system	Tile_036-014-000_0-000.jpg			2021-04-13 12:32:51		NO		IN FOCUS
169838846	https://volunteer.ala.org.au/validate/task/169838846	Valid		system	Tile_036-014-000_0-000.jpg		2021-04-12 10:34:08	2021-04-13 12:32:51		NO		IN FOCUS
169838846	https://volunteer.ala.org.au/validate/task/169838846	Valid		system	Tile_036-014-000_0-000.jpg		2021-04-12 14:05:57	2021-04-13 12:32:51	1	YES	EDGE	IN FOCUS		Unknown
169839627	https://volunteer.ala.org.au/validate/task/169839627	Valid		system	Tile_041-060-000_0-000.jpg		2021-04-13 09:48:50	2021-04-13 12:33:06		NO		IN FOCUS		Unknown
169839627	https://volunteer.ala.org.au/validate/task/169839627	Valid		system	Tile_041-060-000_0-000.jpg		2021-04-12 21:44:05	2021-04-13 12:33:06		NO		IN FOCUS
169839627	https://volunteer.ala.org.au/validate/task/169839627	Valid		system	Tile_041-060-000_0-000.jpg		2021-04-13 05:01:31	2021-04-13 12:33:06		NO		IN FOCUS
169839627	https://volunteer.ala.org.au/validate/task/169839627	Valid		system	Tile_041-060-000_0-000.jpg			2021-04-13 12:33:06		NO		IN FOCUS
169839627	https://volunteer.ala.org.au/validate/task/169839627	Valid		system	Tile_041-060-000_0-000.jpg		2021-04-13 12:33:05	2021-04-13 12:33:06		NO		IN FOCUS
169838795	https://volunteer.ala.org.au/validate/task/169838795	Valid		system	Tile_035-023-000_0-000.jpg		2021-04-12 10:19:50	2021-04-13 12:33:35		NO		IN FOCUS
169838795	https://volunteer.ala.org.au/validate/task/169838795	Valid		system	Tile_035-023-000_0-000.jpg		2021-04-12 12:31:46	2021-04-13 12:33:35		NO		IN FOCUS
169838795	https://volunteer.ala.org.au/validate/task/169838795	Valid		system	Tile_035-023-000_0-000.jpg			2021-04-13 12:33:35		NO		IN FOCUS
169838795	https://volunteer.ala.org.au/validate/task/169838795	Valid		system	Tile_035-023-000_0-000.jpg		2021-04-13 12:33:34	2021-04-13 12:33:35		NO		IN FOCUS
169838820	https://volunteer.ala.org.au/validate/task/169838820	Valid		system	Tile_035-048-000_0-000.jpg			2021-04-13 12:34:04		NO		IN FOCUS
169838820	https://volunteer.ala.org.au/validate/task/169838820	Valid		system	Tile_035-048-000_0-000.jpg		2021-04-13 12:34:04	2021-04-13 12:34:04		NO		IN FOCUS
169838820	https://volunteer.ala.org.au/validate/task/169838820	Valid		system	Tile_035-048-000_0-000.jpg		2021-04-12 10:27:49	2021-04-13 12:34:04		NO		IN FOCUS
169838820	https://volunteer.ala.org.au/validate/task/169838820	Valid		system	Tile_035-048-000_0-000.jpg		2021-04-12 13:18:08	2021-04-13 12:34:04		NO		IN FOCUS
169838915	https://volunteer.ala.org.au/validate/task/169838915	Valid		system	Tile_037-023-000_0-000.jpg		2021-04-12 15:00:42	2021-04-13 12:35:06		NO		IN FOCUS
169838915	https://volunteer.ala.org.au/validate/task/169838915	Valid		system	Tile_037-023-000_0-000.jpg		2021-04-12 10:51:19	2021-04-13 12:35:06		NO		IN FOCUS
169838915	https://volunteer.ala.org.au/validate/task/169838915	Valid		system	Tile_037-023-000_0-000.jpg		2021-04-13 12:35:05	2021-04-13 12:35:06		NO		IN FOCUS
169838915	https://volunteer.ala.org.au/validate/task/169838915	Valid		system	Tile_037-023-000_0-000.jpg			2021-04-13 12:35:06		NO		IN FOCUS
169838922	https://volunteer.ala.org.au/validate/task/169838922	Valid		system	Tile_037-030-000_0-000.jpg		2021-04-12 10:53:16	2021-04-13 12:35:27		NO		IN FOCUS
169838922	https://volunteer.ala.org.au/validate/task/169838922	Valid		system	Tile_037-030-000_0-000.jpg			2021-04-13 12:35:27		NO		IN FOCUS
169838922	https://volunteer.ala.org.au/validate/task/169838922	Valid		system	Tile_037-030-000_0-000.jpg		2021-04-12 15:02:37	2021-04-13 12:35:27		NO		IN FOCUS
169838922	https://volunteer.ala.org.au/validate/task/169838922	Valid		system	Tile_037-030-000_0-000.jpg		2021-04-13 12:35:27	2021-04-13 12:35:27		NO		IN FOCUS
169838929	https://volunteer.ala.org.au/validate/task/169838929	Valid		system	Tile_037-037-000_0-000.jpg			2021-04-13 12:35:49		NO		IN FOCUS
169838929	https://volunteer.ala.org.au/validate/task/169838929	Valid		system	Tile_037-037-000_0-000.jpg		2021-04-13 12:35:49	2021-04-13 12:35:49		NO		IN FOCUS
169838929	https://volunteer.ala.org.au/validate/task/169838929	Valid		system	Tile_037-037-000_0-000.jpg		2021-04-12 15:10:43	2021-04-13 12:35:49		NO		IN FOCUS
169838929	https://volunteer.ala.org.au/validate/task/169838929	Valid		system	Tile_037-037-000_0-000.jpg		2021-04-12 10:54:40	2021-04-13 12:35:49		NO		IN FOCUS
169839172	https://volunteer.ala.org.au/validate/task/169839172	Valid		system	Tile_037-053-000_0-000.jpg		2021-04-13 12:36:33	2021-04-13 12:36:33		NO		IN FOCUS
169839172	https://volunteer.ala.org.au/validate/task/169839172	Valid		system	Tile_037-053-000_0-000.jpg		2021-04-12 11:09:31	2021-04-13 12:36:33		NO		IN FOCUS
169839172	https://volunteer.ala.org.au/validate/task/169839172	Valid		system	Tile_037-053-000_0-000.jpg			2021-04-13 12:36:33		NO		IN FOCUS
169839172	https://volunteer.ala.org.au/validate/task/169839172	Valid		system	Tile_037-053-000_0-000.jpg		2021-04-12 16:22:42	2021-04-13 12:36:33		NO		IN FOCUS
169839173	https://volunteer.ala.org.au/validate/task/169839173	Valid		system	Tile_037-054-000_0-000.jpg		2021-04-13 12:36:47	2021-04-13 12:36:47		NO		IN FOCUS
169839173	https://volunteer.ala.org.au/validate/task/169839173	Valid		system	Tile_037-054-000_0-000.jpg		2021-04-12 16:23:06	2021-04-13 12:36:47		NO		IN FOCUS
169839173	https://volunteer.ala.org.au/validate/task/169839173	Valid		system	Tile_037-054-000_0-000.jpg			2021-04-13 12:36:47		NO		IN FOCUS
169839173	https://volunteer.ala.org.au/validate/task/169839173	Valid		system	Tile_037-054-000_0-000.jpg		2021-04-12 11:09:46	2021-04-13 12:36:47		NO		IN FOCUS
169839177	https://volunteer.ala.org.au/validate/task/169839177	Valid		system	Tile_037-058-000_0-000.jpg		2021-04-12 16:25:23	2021-04-13 12:37:10		NO		IN FOCUS
169839177	https://volunteer.ala.org.au/validate/task/169839177	Valid		system	Tile_037-058-000_0-000.jpg		2021-04-12 11:10:35	2021-04-13 12:37:10		NO		IN FOCUS
169839177	https://volunteer.ala.org.au/validate/task/169839177	Valid		system	Tile_037-058-000_0-000.jpg			2021-04-13 12:37:10		NO		IN FOCUS
169839177	https://volunteer.ala.org.au/validate/task/169839177	Valid		system	Tile_037-058-000_0-000.jpg		2021-04-13 12:37:09	2021-04-13 12:37:10		NO		IN FOCUS
169839180	https://volunteer.ala.org.au/validate/task/169839180	Valid		system	Tile_038-001-000_0-000.jpg		2021-04-12 11:31:42	2021-04-13 12:37:33		NO		IN FOCUS
169839180	https://volunteer.ala.org.au/validate/task/169839180	Valid		system	Tile_038-001-000_0-000.jpg		2021-04-12 16:27:13	2021-04-13 12:37:33		NO		IN FOCUS
169839180	https://volunteer.ala.org.au/validate/task/169839180	Valid		system	Tile_038-001-000_0-000.jpg		2021-04-13 12:37:33	2021-04-13 12:37:33		NO		IN FOCUS
169839180	https://volunteer.ala.org.au/validate/task/169839180	Valid		system	Tile_038-001-000_0-000.jpg			2021-04-13 12:37:33		NO		IN FOCUS
169839199	https://volunteer.ala.org.au/validate/task/169839199	Valid		system	Tile_038-020-000_0-000.jpg		2021-04-13 12:37:43	2021-04-13 12:37:43		NO		IN FOCUS
169839199	https://volunteer.ala.org.au/validate/task/169839199	Valid		system	Tile_038-020-000_0-000.jpg			2021-04-13 12:37:43		NO		IN FOCUS
169839199	https://volunteer.ala.org.au/validate/task/169839199	Valid		system	Tile_038-020-000_0-000.jpg		2021-04-12 16:32:34	2021-04-13 12:37:43		NO		IN FOCUS
169839199	https://volunteer.ala.org.au/validate/task/169839199	Valid		system	Tile_038-020-000_0-000.jpg		2021-04-12 12:38:16	2021-04-13 12:37:43		NO		IN FOCUS
169839211	https://volunteer.ala.org.au/validate/task/169839211	Valid		system	Tile_038-032-000_0-000.jpg		2021-04-12 12:43:05	2021-04-13 12:38:05		NO		IN FOCUS
169839211	https://volunteer.ala.org.au/validate/task/169839211	Valid		system	Tile_038-032-000_0-000.jpg		2021-04-13 12:38:04	2021-04-13 12:38:05		NO		IN FOCUS
169839211	https://volunteer.ala.org.au/validate/task/169839211	Valid		system	Tile_038-032-000_0-000.jpg		2021-04-12 16:34:56	2021-04-13 12:38:05		NO		IN FOCUS
169839211	https://volunteer.ala.org.au/validate/task/169839211	Valid		system	Tile_038-032-000_0-000.jpg			2021-04-13 12:38:05		NO		IN FOCUS
169839220	https://volunteer.ala.org.au/validate/task/169839220	Valid		system	Tile_038-041-000_0-000.jpg		2021-04-12 12:44:54	2021-04-13 12:38:25		NO		IN FOCUS
169839220	https://volunteer.ala.org.au/validate/task/169839220	Valid		system	Tile_038-041-000_0-000.jpg			2021-04-13 12:38:25		NO		IN FOCUS
169839220	https://volunteer.ala.org.au/validate/task/169839220	Valid		system	Tile_038-041-000_0-000.jpg		2021-04-13 12:38:24	2021-04-13 12:38:25		NO		IN FOCUS
169839220	https://volunteer.ala.org.au/validate/task/169839220	Valid		system	Tile_038-041-000_0-000.jpg		2021-04-12 16:39:26	2021-04-13 12:38:25		NO		IN FOCUS
169839244	https://volunteer.ala.org.au/validate/task/169839244	Valid		system	Tile_039-005-000_0-000.jpg		2021-04-13 12:38:57	2021-04-13 12:38:58		NO		IN FOCUS
169839244	https://volunteer.ala.org.au/validate/task/169839244	Valid		system	Tile_039-005-000_0-000.jpg		2021-04-12 12:58:58	2021-04-13 12:38:58		NO		IN FOCUS
169839244	https://volunteer.ala.org.au/validate/task/169839244	Valid		system	Tile_039-005-000_0-000.jpg		2021-04-12 16:45:10	2021-04-13 12:38:58		NO		IN FOCUS
169839244	https://volunteer.ala.org.au/validate/task/169839244	Valid		system	Tile_039-005-000_0-000.jpg			2021-04-13 12:38:58		NO		IN FOCUS
169839245	https://volunteer.ala.org.au/validate/task/169839245	Valid		system	Tile_039-006-000_0-000.jpg			2021-04-13 12:39:08		NO		IN FOCUS
169839245	https://volunteer.ala.org.au/validate/task/169839245	Valid		system	Tile_039-006-000_0-000.jpg		2021-04-12 16:45:59	2021-04-13 12:39:08		NO		IN FOCUS
169839245	https://volunteer.ala.org.au/validate/task/169839245	Valid		system	Tile_039-006-000_0-000.jpg		2021-04-12 12:59:11	2021-04-13 12:39:08		NO		IN FOCUS
169839245	https://volunteer.ala.org.au/validate/task/169839245	Valid		system	Tile_039-006-000_0-000.jpg		2021-04-13 12:39:08	2021-04-13 12:39:08		NO		IN FOCUS
169839314	https://volunteer.ala.org.au/validate/task/169839314	Valid		system	Tile_040-015-000_0-000.jpg		2021-04-13 12:39:19	2021-04-13 12:39:19		NO		IN FOCUS
169839314	https://volunteer.ala.org.au/validate/task/169839314	Valid		system	Tile_040-015-000_0-000.jpg		2021-04-12 18:20:57	2021-04-13 12:39:19		NO		IN FOCUS
169839314	https://volunteer.ala.org.au/validate/task/169839314	Valid		system	Tile_040-015-000_0-000.jpg		2021-04-12 17:36:25	2021-04-13 12:39:19		NO		IN FOCUS
169839314	https://volunteer.ala.org.au/validate/task/169839314	Valid		system	Tile_040-015-000_0-000.jpg			2021-04-13 12:39:19		NO		IN FOCUS
169839334	https://volunteer.ala.org.au/validate/task/169839334	Valid		system	Tile_040-035-000_0-000.jpg		2021-04-13 12:39:30	2021-04-13 12:39:30		NO		IN FOCUS
169839334	https://volunteer.ala.org.au/validate/task/169839334	Valid		system	Tile_040-035-000_0-000.jpg			2021-04-13 12:39:30		NO		IN FOCUS
169839334	https://volunteer.ala.org.au/validate/task/169839334	Valid		system	Tile_040-035-000_0-000.jpg		2021-04-12 18:27:52	2021-04-13 12:39:30		NO		IN FOCUS
169839334	https://volunteer.ala.org.au/validate/task/169839334	Valid		system	Tile_040-035-000_0-000.jpg		2021-04-12 17:50:21	2021-04-13 12:39:30		NO		IN FOCUS
169839573	https://volunteer.ala.org.au/validate/task/169839573	Valid		system	Tile_041-006-000_0-000.jpg		2021-04-12 18:19:40	2021-04-13 12:39:52		NO		IN FOCUS
169839573	https://volunteer.ala.org.au/validate/task/169839573	Valid		system	Tile_041-006-000_0-000.jpg		2021-04-12 18:36:49	2021-04-13 12:39:52		NO		IN FOCUS
169839573	https://volunteer.ala.org.au/validate/task/169839573	Valid		system	Tile_041-006-000_0-000.jpg			2021-04-13 12:39:52		NO		IN FOCUS
169839573	https://volunteer.ala.org.au/validate/task/169839573	Valid		system	Tile_041-006-000_0-000.jpg		2021-04-13 12:39:52	2021-04-13 12:39:52		NO		IN FOCUS
169839717	https://volunteer.ala.org.au/validate/task/169839717	Valid		system	Tile_043-030-000_0-000.jpg		2021-04-12 13:07:10	2021-04-13 15:05:36		NO		IN FOCUS
169839717	https://volunteer.ala.org.au/validate/task/169839717	Valid		system	Tile_043-030-000_0-000.jpg		2021-04-13 11:46:49	2021-04-13 15:05:36		NO		IN FOCUS
169839717	https://volunteer.ala.org.au/validate/task/169839717	Valid		system	Tile_043-030-000_0-000.jpg		2021-04-13 15:05:35	2021-04-13 15:05:36		NO		IN FOCUS
169839717	https://volunteer.ala.org.au/validate/task/169839717	Valid		system	Tile_043-030-000_0-000.jpg			2021-04-13 15:05:36		NO		IN FOCUS
169839719	https://volunteer.ala.org.au/validate/task/169839719	Valid		system	Tile_043-032-000_0-000.jpg		2021-04-12 13:07:23	2021-04-13 15:06:15		NO		IN FOCUS
169839719	https://volunteer.ala.org.au/validate/task/169839719	Valid		system	Tile_043-032-000_0-000.jpg			2021-04-13 15:06:15		NO		IN FOCUS
169839719	https://volunteer.ala.org.au/validate/task/169839719	Valid		system	Tile_043-032-000_0-000.jpg		2021-04-13 15:06:15	2021-04-13 15:06:15		NO		IN FOCUS
169839719	https://volunteer.ala.org.au/validate/task/169839719	Valid		system	Tile_043-032-000_0-000.jpg		2021-04-13 11:47:16	2021-04-13 15:06:15		NO		IN FOCUS
169839722	https://volunteer.ala.org.au/validate/task/169839722	Valid		system	Tile_043-035-000_0-000.jpg		2021-04-12 13:07:49	2021-04-13 15:20:22		NO		IN FOCUS
169839722	https://volunteer.ala.org.au/validate/task/169839722	Valid		system	Tile_043-035-000_0-000.jpg			2021-04-13 15:20:22		NO		IN FOCUS
169839722	https://volunteer.ala.org.au/validate/task/169839722	Valid		system	Tile_043-035-000_0-000.jpg		2021-04-13 15:20:21	2021-04-13 15:20:22		NO		IN FOCUS
169839722	https://volunteer.ala.org.au/validate/task/169839722	Valid		system	Tile_043-035-000_0-000.jpg		2021-04-13 11:47:47	2021-04-13 15:20:22		NO		IN FOCUS
169839723	https://volunteer.ala.org.au/validate/task/169839723	Valid		system	Tile_043-036-000_0-000.jpg		2021-04-13 11:47:58	2021-04-13 15:21:44		NO		IN FOCUS
169839723	https://volunteer.ala.org.au/validate/task/169839723	Valid		system	Tile_043-036-000_0-000.jpg			2021-04-13 15:21:44		NO		IN FOCUS
169839723	https://volunteer.ala.org.au/validate/task/169839723	Valid		system	Tile_043-036-000_0-000.jpg		2021-04-13 15:21:43	2021-04-13 15:21:44		NO		IN FOCUS
169839723	https://volunteer.ala.org.au/validate/task/169839723	Valid		system	Tile_043-036-000_0-000.jpg		2021-04-12 13:07:59	2021-04-13 15:21:44		NO		IN FOCUS
169839724	https://volunteer.ala.org.au/validate/task/169839724	Valid		system	Tile_043-037-000_0-000.jpg		2021-04-12 13:08:08	2021-04-13 15:22:03		NO		IN FOCUS
169839724	https://volunteer.ala.org.au/validate/task/169839724	Valid		system	Tile_043-037-000_0-000.jpg		2021-04-13 15:22:03	2021-04-13 15:22:03		NO		IN FOCUS
169839724	https://volunteer.ala.org.au/validate/task/169839724	Valid		system	Tile_043-037-000_0-000.jpg			2021-04-13 15:22:03		NO		IN FOCUS
169839724	https://volunteer.ala.org.au/validate/task/169839724	Valid		system	Tile_043-037-000_0-000.jpg		2021-04-13 12:16:26	2021-04-13 15:22:03		NO
169839724	https://volunteer.ala.org.au/validate/task/169839724	Valid		system	Tile_043-037-000_0-000.jpg		2021-04-13 11:48:11	2021-04-13 15:22:03		NO		IN FOCUS
169839725	https://volunteer.ala.org.au/validate/task/169839725	Valid		system	Tile_043-038-000_0-000.jpg			2021-04-13 15:22:21		NO		IN FOCUS
169839725	https://volunteer.ala.org.au/validate/task/169839725	Valid		system	Tile_043-038-000_0-000.jpg		2021-04-12 13:08:16	2021-04-13 15:22:21		NO		IN FOCUS
169839725	https://volunteer.ala.org.au/validate/task/169839725	Valid		system	Tile_043-038-000_0-000.jpg		2021-04-13 11:48:23	2021-04-13 15:22:21		NO		IN FOCUS
169839725	https://volunteer.ala.org.au/validate/task/169839725	Valid		system	Tile_043-038-000_0-000.jpg		2021-04-13 15:22:20	2021-04-13 15:22:21		NO		IN FOCUS
169839727	https://volunteer.ala.org.au/validate/task/169839727	Valid		system	Tile_043-040-000_0-000.jpg		2021-04-13 15:22:53	2021-04-13 15:22:53		NO		IN FOCUS
169839727	https://volunteer.ala.org.au/validate/task/169839727	Valid		system	Tile_043-040-000_0-000.jpg			2021-04-13 15:22:53		NO		IN FOCUS
169839727	https://volunteer.ala.org.au/validate/task/169839727	Valid		system	Tile_043-040-000_0-000.jpg		2021-04-12 13:08:39	2021-04-13 15:22:53		NO		IN FOCUS
169839727	https://volunteer.ala.org.au/validate/task/169839727	Valid		system	Tile_043-040-000_0-000.jpg		2021-04-13 11:49:52	2021-04-13 15:22:53		NO		IN FOCUS
169839728	https://volunteer.ala.org.au/validate/task/169839728	Valid		system	Tile_043-041-000_0-000.jpg		2021-04-12 13:08:48	2021-04-13 15:23:10		NO		IN FOCUS
169839728	https://volunteer.ala.org.au/validate/task/169839728	Valid		system	Tile_043-041-000_0-000.jpg		2021-04-13 15:23:10	2021-04-13 15:23:10		NO		IN FOCUS
169839728	https://volunteer.ala.org.au/validate/task/169839728	Valid		system	Tile_043-041-000_0-000.jpg			2021-04-13 15:23:10		NO		IN FOCUS
169839728	https://volunteer.ala.org.au/validate/task/169839728	Valid		system	Tile_043-041-000_0-000.jpg		2021-04-13 11:50:02	2021-04-13 15:23:10		NO		IN FOCUS
169839729	https://volunteer.ala.org.au/validate/task/169839729	Valid		system	Tile_043-042-000_0-000.jpg			2021-04-13 15:46:06		NO		IN FOCUS
169839729	https://volunteer.ala.org.au/validate/task/169839729	Valid		system	Tile_043-042-000_0-000.jpg		2021-04-13 15:23:25	2021-04-13 15:46:06		NO		IN FOCUS
169839729	https://volunteer.ala.org.au/validate/task/169839729	Valid		system	Tile_043-042-000_0-000.jpg		2021-04-13 15:46:06	2021-04-13 15:46:06		NO		IN FOCUS
169839729	https://volunteer.ala.org.au/validate/task/169839729	Valid		system	Tile_043-042-000_0-000.jpg		2021-04-12 13:08:56	2021-04-13 15:46:06		NO		IN FOCUS
169839730	https://volunteer.ala.org.au/validate/task/169839730	Valid		system	Tile_043-043-000_0-000.jpg		2021-04-13 17:01:58	2021-04-13 17:01:58		NO		IN FOCUS
169839730	https://volunteer.ala.org.au/validate/task/169839730	Valid		system	Tile_043-043-000_0-000.jpg		2021-04-12 13:09:06	2021-04-13 17:01:58		NO		IN FOCUS
169839730	https://volunteer.ala.org.au/validate/task/169839730	Valid		system	Tile_043-043-000_0-000.jpg			2021-04-13 17:01:58		NO		IN FOCUS
169839730	https://volunteer.ala.org.au/validate/task/169839730	Valid		system	Tile_043-043-000_0-000.jpg		2021-04-13 15:23:44	2021-04-13 17:01:58		NO		IN FOCUS
169839731	https://volunteer.ala.org.au/validate/task/169839731	Valid		system	Tile_043-044-000_0-000.jpg		2021-04-13 17:02:15	2021-04-13 17:02:15		NO		IN FOCUS
169839731	https://volunteer.ala.org.au/validate/task/169839731	Valid		system	Tile_043-044-000_0-000.jpg		2021-04-12 13:09:16	2021-04-13 17:02:15		NO		IN FOCUS
169839731	https://volunteer.ala.org.au/validate/task/169839731	Valid		system	Tile_043-044-000_0-000.jpg		2021-04-13 15:24:02	2021-04-13 17:02:15		NO		IN FOCUS
169839731	https://volunteer.ala.org.au/validate/task/169839731	Valid		system	Tile_043-044-000_0-000.jpg			2021-04-13 17:02:15		NO		IN FOCUS
169839738	https://volunteer.ala.org.au/validate/task/169839738	Valid		system	Tile_043-051-000_0-000.jpg		2021-04-13 15:28:29	2021-04-13 17:03:35		NO		IN FOCUS
169839738	https://volunteer.ala.org.au/validate/task/169839738	Valid		system	Tile_043-051-000_0-000.jpg		2021-04-13 17:03:35	2021-04-13 17:03:35		NO		IN FOCUS
169839738	https://volunteer.ala.org.au/validate/task/169839738	Valid		system	Tile_043-051-000_0-000.jpg			2021-04-13 17:03:35		NO		IN FOCUS
169839738	https://volunteer.ala.org.au/validate/task/169839738	Valid		system	Tile_043-051-000_0-000.jpg		2021-04-12 13:10:21	2021-04-13 17:03:35		NO		IN FOCUS
169839743	https://volunteer.ala.org.au/validate/task/169839743	Valid		system	Tile_043-056-000_0-000.jpg		2021-04-12 13:11:07	2021-04-13 17:05:04		NO		IN FOCUS
169839743	https://volunteer.ala.org.au/validate/task/169839743	Valid		system	Tile_043-056-000_0-000.jpg		2021-04-13 17:05:04	2021-04-13 17:05:04		NO		IN FOCUS
169839743	https://volunteer.ala.org.au/validate/task/169839743	Valid		system	Tile_043-056-000_0-000.jpg			2021-04-13 17:05:04		NO		IN FOCUS
169839743	https://volunteer.ala.org.au/validate/task/169839743	Valid		system	Tile_043-056-000_0-000.jpg		2021-04-13 15:29:20	2021-04-13 17:05:04		NO		IN FOCUS
169839744	https://volunteer.ala.org.au/validate/task/169839744	Valid		system	Tile_043-057-000_0-000.jpg			2021-04-13 17:05:18		NO		IN FOCUS
169839744	https://volunteer.ala.org.au/validate/task/169839744	Valid		system	Tile_043-057-000_0-000.jpg		2021-04-12 13:11:15	2021-04-13 17:05:18		NO		IN FOCUS
169839744	https://volunteer.ala.org.au/validate/task/169839744	Valid		system	Tile_043-057-000_0-000.jpg		2021-04-13 17:05:16	2021-04-13 17:05:18		NO		IN FOCUS
169839744	https://volunteer.ala.org.au/validate/task/169839744	Valid		system	Tile_043-057-000_0-000.jpg		2021-04-13 15:29:38	2021-04-13 17:05:18		NO		IN FOCUS
169839747	https://volunteer.ala.org.au/validate/task/169839747	Valid		system	Tile_043-060-000_0-000.jpg			2021-04-13 17:05:47		NO		IN FOCUS
169839747	https://volunteer.ala.org.au/validate/task/169839747	Valid		system	Tile_043-060-000_0-000.jpg		2021-04-13 17:05:46	2021-04-13 17:05:47		NO		IN FOCUS
169839747	https://volunteer.ala.org.au/validate/task/169839747	Valid		system	Tile_043-060-000_0-000.jpg		2021-04-12 13:11:42	2021-04-13 17:05:47		NO		IN FOCUS
169839747	https://volunteer.ala.org.au/validate/task/169839747	Valid		system	Tile_043-060-000_0-000.jpg		2021-04-13 15:30:33	2021-04-13 17:05:47		NO		IN FOCUS
169839749	https://volunteer.ala.org.au/validate/task/169839749	Valid		system	Tile_044-002-000_0-000.jpg		2021-04-13 15:31:01	2021-04-13 17:06:46		NO		IN FOCUS
169839749	https://volunteer.ala.org.au/validate/task/169839749	Valid		system	Tile_044-002-000_0-000.jpg		2021-04-13 17:06:45	2021-04-13 17:06:46		NO		IN FOCUS
169839749	https://volunteer.ala.org.au/validate/task/169839749	Valid		system	Tile_044-002-000_0-000.jpg			2021-04-13 17:06:46		NO		IN FOCUS
169839749	https://volunteer.ala.org.au/validate/task/169839749	Valid		system	Tile_044-002-000_0-000.jpg		2021-04-12 13:11:59	2021-04-13 17:06:46		NO		IN FOCUS
169839750	https://volunteer.ala.org.au/validate/task/169839750	Valid		system	Tile_044-003-000_0-000.jpg		2021-04-12 13:12:08	2021-04-13 17:07:00		NO		IN FOCUS
169839750	https://volunteer.ala.org.au/validate/task/169839750	Valid		system	Tile_044-003-000_0-000.jpg			2021-04-13 17:07:00		NO		IN FOCUS
169839750	https://volunteer.ala.org.au/validate/task/169839750	Valid		system	Tile_044-003-000_0-000.jpg		2021-04-13 17:06:59	2021-04-13 17:07:00		NO		IN FOCUS
169839750	https://volunteer.ala.org.au/validate/task/169839750	Valid		system	Tile_044-003-000_0-000.jpg		2021-04-13 15:31:13	2021-04-13 17:07:00		NO		IN FOCUS
169839751	https://volunteer.ala.org.au/validate/task/169839751	Valid		system	Tile_044-004-000_0-000.jpg		2021-04-12 13:12:17	2021-04-13 17:07:14		NO		IN FOCUS
169839751	https://volunteer.ala.org.au/validate/task/169839751	Valid		system	Tile_044-004-000_0-000.jpg		2021-04-13 17:07:13	2021-04-13 17:07:14		NO		IN FOCUS
169839751	https://volunteer.ala.org.au/validate/task/169839751	Valid		system	Tile_044-004-000_0-000.jpg		2021-04-13 15:31:23	2021-04-13 17:07:14		NO		IN FOCUS
169839751	https://volunteer.ala.org.au/validate/task/169839751	Valid		system	Tile_044-004-000_0-000.jpg			2021-04-13 17:07:14		NO		IN FOCUS
169839753	https://volunteer.ala.org.au/validate/task/169839753	Valid		system	Tile_044-006-000_0-000.jpg		2021-04-13 17:09:38	2021-04-13 17:09:38		NO		IN FOCUS
169839753	https://volunteer.ala.org.au/validate/task/169839753	Valid		system	Tile_044-006-000_0-000.jpg			2021-04-13 17:09:38		NO		IN FOCUS
169839753	https://volunteer.ala.org.au/validate/task/169839753	Valid		system	Tile_044-006-000_0-000.jpg		2021-04-12 13:12:32	2021-04-13 17:09:38		NO		IN FOCUS
169839753	https://volunteer.ala.org.au/validate/task/169839753	Valid		system	Tile_044-006-000_0-000.jpg		2021-04-13 15:31:59	2021-04-13 17:09:38		NO		IN FOCUS
169839613	https://volunteer.ala.org.au/validate/task/169839613	Valid		system	Tile_041-046-000_0-000.jpg		2021-04-13 07:23:21	2021-04-14 10:31:26	5 or more	YES	MIDDLE	IN FOCUS		Other colpate angiosperm pollen
169839613	https://volunteer.ala.org.au/validate/task/169839613	Valid		system	Tile_041-046-000_0-000.jpg		2021-04-12 21:38:51	2021-04-14 10:31:26		NO		IN FOCUS
169839613	https://volunteer.ala.org.au/validate/task/169839613	Valid		system	Tile_041-046-000_0-000.jpg		2021-04-13 04:55:27	2021-04-14 10:31:26		NO		IN FOCUS
169839613	https://volunteer.ala.org.au/validate/task/169839613	Valid		system	Tile_041-046-000_0-000.jpg			2021-04-14 10:31:26		NO		IN FOCUS
169839613	https://volunteer.ala.org.au/validate/task/169839613	Valid		system	Tile_041-046-000_0-000.jpg		2021-04-14 10:31:26	2021-04-14 10:31:26		NO		IN FOCUS
169838826	https://volunteer.ala.org.au/validate/task/169838826	Valid		system	Tile_035-054-000_0-000.jpg		2021-04-12 10:29:12	2021-04-14 10:32:38		NO		IN FOCUS
169838826	https://volunteer.ala.org.au/validate/task/169838826	Valid		system	Tile_035-054-000_0-000.jpg			2021-04-14 10:32:38		NO		IN FOCUS
169838826	https://volunteer.ala.org.au/validate/task/169838826	Valid		system	Tile_035-054-000_0-000.jpg		2021-04-14 10:32:38	2021-04-14 10:32:38		NO		IN FOCUS
169838826	https://volunteer.ala.org.au/validate/task/169838826	Valid		system	Tile_035-054-000_0-000.jpg		2021-04-12 14:02:48	2021-04-14 10:32:38		NO		IN FOCUS
169839226	https://volunteer.ala.org.au/validate/task/169839226	Valid		system	Tile_038-047-000_0-000.jpg		2021-04-14 10:34:13	2021-04-14 10:34:14		NO		IN FOCUS
169839226	https://volunteer.ala.org.au/validate/task/169839226	Valid		system	Tile_038-047-000_0-000.jpg		2021-04-12 16:41:11	2021-04-14 10:34:14		NO		IN FOCUS
169839226	https://volunteer.ala.org.au/validate/task/169839226	Valid		system	Tile_038-047-000_0-000.jpg		2021-04-12 12:51:38	2021-04-14 10:34:14		NO		IN FOCUS
169839226	https://volunteer.ala.org.au/validate/task/169839226	Valid		system	Tile_038-047-000_0-000.jpg			2021-04-14 10:34:14		NO		IN FOCUS
169839342	https://volunteer.ala.org.au/validate/task/169839342	Valid		system	Tile_040-043-000_0-000.jpg		2021-04-12 18:13:49	2021-04-14 10:34:45		NO		IN FOCUS
169839342	https://volunteer.ala.org.au/validate/task/169839342	Valid		system	Tile_040-043-000_0-000.jpg		2021-04-14 10:34:44	2021-04-14 10:34:45		NO		IN FOCUS
169839342	https://volunteer.ala.org.au/validate/task/169839342	Valid		system	Tile_040-043-000_0-000.jpg		2021-04-12 18:31:12	2021-04-14 10:34:45		NO		IN FOCUS
169839342	https://volunteer.ala.org.au/validate/task/169839342	Valid		system	Tile_040-043-000_0-000.jpg			2021-04-14 10:34:45		NO		IN FOCUS
169839574	https://volunteer.ala.org.au/validate/task/169839574	Valid		system	Tile_041-007-000_0-000.jpg		2021-04-14 10:35:00	2021-04-14 10:35:00		NO		IN FOCUS
169839574	https://volunteer.ala.org.au/validate/task/169839574	Valid		system	Tile_041-007-000_0-000.jpg			2021-04-14 10:35:00		NO		IN FOCUS
169839574	https://volunteer.ala.org.au/validate/task/169839574	Valid		system	Tile_041-007-000_0-000.jpg		2021-04-12 18:37:18	2021-04-14 10:35:00		NO		IN FOCUS
169839574	https://volunteer.ala.org.au/validate/task/169839574	Valid		system	Tile_041-007-000_0-000.jpg		2021-04-12 18:20:09	2021-04-14 10:35:00		NO		IN FOCUS
169839585	https://volunteer.ala.org.au/validate/task/169839585	Valid		system	Tile_041-018-000_0-000.jpg		2021-04-12 18:40:17	2021-04-14 10:35:10		NO		IN FOCUS
169839585	https://volunteer.ala.org.au/validate/task/169839585	Valid		system	Tile_041-018-000_0-000.jpg		2021-04-12 18:25:21	2021-04-14 10:35:10		NO		IN FOCUS
169839585	https://volunteer.ala.org.au/validate/task/169839585	Valid		system	Tile_041-018-000_0-000.jpg			2021-04-14 10:35:10		NO		IN FOCUS
169839585	https://volunteer.ala.org.au/validate/task/169839585	Valid		system	Tile_041-018-000_0-000.jpg		2021-04-14 10:35:10	2021-04-14 10:35:10		NO		IN FOCUS
169839601	https://volunteer.ala.org.au/validate/task/169839601	Valid		system	Tile_041-034-000_0-000.jpg		2021-04-14 10:35:20	2021-04-14 10:35:20		NO		IN FOCUS
169839601	https://volunteer.ala.org.au/validate/task/169839601	Valid		system	Tile_041-034-000_0-000.jpg			2021-04-14 10:35:20				OUT OF FOCUS
169839601	https://volunteer.ala.org.au/validate/task/169839601	Valid		system	Tile_041-034-000_0-000.jpg			2021-04-14 10:35:20		NO		IN FOCUS
169839601	https://volunteer.ala.org.au/validate/task/169839601	Valid		system	Tile_041-034-000_0-000.jpg		2021-04-12 20:47:17	2021-04-14 10:35:20		NO		IN FOCUS
169839601	https://volunteer.ala.org.au/validate/task/169839601	Valid		system	Tile_041-034-000_0-000.jpg		2021-04-12 18:46:04	2021-04-14 10:35:20		NO		IN FOCUS
169839736	https://volunteer.ala.org.au/validate/task/169839736	Valid		system	Tile_043-049-000_0-000.jpg		2021-04-14 11:10:51	2021-04-14 11:10:52		NO		IN FOCUS
169839736	https://volunteer.ala.org.au/validate/task/169839736	Valid		system	Tile_043-049-000_0-000.jpg			2021-04-14 11:10:52		NO		IN FOCUS
169839736	https://volunteer.ala.org.au/validate/task/169839736	Valid		system	Tile_043-049-000_0-000.jpg		2021-04-12 13:09:59	2021-04-14 11:10:52		NO		IN FOCUS
169839736	https://volunteer.ala.org.au/validate/task/169839736	Valid		system	Tile_043-049-000_0-000.jpg		2021-04-13 15:27:58	2021-04-14 11:10:52		NO		IN FOCUS
169839742	https://volunteer.ala.org.au/validate/task/169839742	Valid		system	Tile_043-055-000_0-000.jpg		2021-04-12 13:10:58	2021-04-14 11:14:56		NO		IN FOCUS
169839742	https://volunteer.ala.org.au/validate/task/169839742	Valid		system	Tile_043-055-000_0-000.jpg			2021-04-14 11:14:56		NO		IN FOCUS
169839742	https://volunteer.ala.org.au/validate/task/169839742	Valid		system	Tile_043-055-000_0-000.jpg		2021-04-13 17:04:44	2021-04-14 11:14:56		NO		IN FOCUS
169839742	https://volunteer.ala.org.au/validate/task/169839742	Valid		system	Tile_043-055-000_0-000.jpg		2021-04-14 11:14:55	2021-04-14 11:14:56		NO		IN FOCUS
169838757	https://volunteer.ala.org.au/validate/task/169838757	Valid		system	Tile_034-045-000_0-000.jpg		2021-04-14 11:19:20	2021-04-14 11:19:22		NO		IN FOCUS
169838757	https://volunteer.ala.org.au/validate/task/169838757	Valid		system	Tile_034-045-000_0-000.jpg			2021-04-14 11:19:22		NO		IN FOCUS
169838757	https://volunteer.ala.org.au/validate/task/169838757	Valid		system	Tile_034-045-000_0-000.jpg		2021-04-12 10:08:33	2021-04-14 11:19:22		NO		IN FOCUS
169838757	https://volunteer.ala.org.au/validate/task/169838757	Valid		system	Tile_034-045-000_0-000.jpg		2021-04-12 12:21:31	2021-04-14 11:19:22		NO		IN FOCUS
169839745	https://volunteer.ala.org.au/validate/task/169839745	Valid		system	Tile_043-058-000_0-000.jpg			2021-04-14 12:25:10		NO		IN FOCUS
169839745	https://volunteer.ala.org.au/validate/task/169839745	Valid		system	Tile_043-058-000_0-000.jpg		2021-04-13 15:30:05	2021-04-14 12:25:10		NO		IN FOCUS
169839745	https://volunteer.ala.org.au/validate/task/169839745	Valid		system	Tile_043-058-000_0-000.jpg		2021-04-14 12:25:09	2021-04-14 12:25:10		NO		IN FOCUS
169839745	https://volunteer.ala.org.au/validate/task/169839745	Valid		system	Tile_043-058-000_0-000.jpg		2021-04-12 13:11:23	2021-04-14 12:25:10		NO		IN FOCUS
169839755	https://volunteer.ala.org.au/validate/task/169839755	Valid		system	Tile_044-008-000_0-000.jpg			2021-04-14 15:02:57		NO		IN FOCUS
169839755	https://volunteer.ala.org.au/validate/task/169839755	Valid		system	Tile_044-008-000_0-000.jpg		2021-04-14 15:02:57	2021-04-14 15:02:57		NO		IN FOCUS
169839755	https://volunteer.ala.org.au/validate/task/169839755	Valid		system	Tile_044-008-000_0-000.jpg		2021-04-13 15:32:20	2021-04-14 15:02:57		NO		IN FOCUS
169839755	https://volunteer.ala.org.au/validate/task/169839755	Valid		system	Tile_044-008-000_0-000.jpg		2021-04-12 13:12:50	2021-04-14 15:02:57		NO		IN FOCUS
169839756	https://volunteer.ala.org.au/validate/task/169839756	Valid		system	Tile_044-009-000_0-000.jpg		2021-04-14 15:03:08	2021-04-14 15:03:09		NO		IN FOCUS
169839756	https://volunteer.ala.org.au/validate/task/169839756	Valid		system	Tile_044-009-000_0-000.jpg		2021-04-12 13:12:58	2021-04-14 15:03:09		NO		IN FOCUS
169839756	https://volunteer.ala.org.au/validate/task/169839756	Valid		system	Tile_044-009-000_0-000.jpg		2021-04-13 15:32:29	2021-04-14 15:03:09		NO		IN FOCUS
169839756	https://volunteer.ala.org.au/validate/task/169839756	Valid		system	Tile_044-009-000_0-000.jpg			2021-04-14 15:03:09		NO		IN FOCUS
169839757	https://volunteer.ala.org.au/validate/task/169839757	Valid		system	Tile_044-010-000_0-000.jpg		2021-04-12 13:13:08	2021-04-14 15:26:04		NO		IN FOCUS
169839757	https://volunteer.ala.org.au/validate/task/169839757	Valid		system	Tile_044-010-000_0-000.jpg		2021-04-13 15:32:40	2021-04-14 15:26:04		NO		IN FOCUS
169839757	https://volunteer.ala.org.au/validate/task/169839757	Valid		system	Tile_044-010-000_0-000.jpg		2021-04-14 15:26:04	2021-04-14 15:26:04		NO		IN FOCUS
169839757	https://volunteer.ala.org.au/validate/task/169839757	Valid		system	Tile_044-010-000_0-000.jpg			2021-04-14 15:26:04		NO		IN FOCUS
169839758	https://volunteer.ala.org.au/validate/task/169839758	Valid		system	Tile_044-011-000_0-000.jpg			2021-04-14 15:49:43		NO		IN FOCUS
169839758	https://volunteer.ala.org.au/validate/task/169839758	Valid		system	Tile_044-011-000_0-000.jpg		2021-04-14 15:59:36	2021-04-14 15:49:43		NO		IN FOCUS
169839758	https://volunteer.ala.org.au/validate/task/169839758	Valid		system	Tile_044-011-000_0-000.jpg		2021-04-12 13:13:18	2021-04-14 15:49:43		NO		IN FOCUS
169839758	https://volunteer.ala.org.au/validate/task/169839758	Valid		system	Tile_044-011-000_0-000.jpg		2021-04-13 17:11:09	2021-04-14 15:49:43		NO		IN FOCUS
169839758	https://volunteer.ala.org.au/validate/task/169839758	Valid		system	Tile_044-011-000_0-000.jpg		2021-04-14 15:49:43	2021-04-14 15:49:43		NO		IN FOCUS
169839760	https://volunteer.ala.org.au/validate/task/169839760	Valid		system	Tile_044-013-000_0-000.jpg		2021-04-14 15:50:05	2021-04-14 15:50:05		NO		IN FOCUS
169839760	https://volunteer.ala.org.au/validate/task/169839760	Valid		system	Tile_044-013-000_0-000.jpg		2021-04-12 16:53:21	2021-04-14 15:50:05		NO		IN FOCUS
169839760	https://volunteer.ala.org.au/validate/task/169839760	Valid		system	Tile_044-013-000_0-000.jpg			2021-04-14 15:50:05		NO		IN FOCUS
169839760	https://volunteer.ala.org.au/validate/task/169839760	Valid		system	Tile_044-013-000_0-000.jpg		2021-04-13 17:11:40	2021-04-14 15:50:05		NO		IN FOCUS
169839761	https://volunteer.ala.org.au/validate/task/169839761	Valid		system	Tile_044-014-000_0-000.jpg		2021-04-14 15:50:16	2021-04-14 15:50:16		NO		IN FOCUS
169839761	https://volunteer.ala.org.au/validate/task/169839761	Valid		system	Tile_044-014-000_0-000.jpg			2021-04-14 15:50:16		NO		IN FOCUS
169839761	https://volunteer.ala.org.au/validate/task/169839761	Valid		system	Tile_044-014-000_0-000.jpg		2021-04-13 17:12:13	2021-04-14 15:50:16		NO		IN FOCUS
169839761	https://volunteer.ala.org.au/validate/task/169839761	Valid		system	Tile_044-014-000_0-000.jpg		2021-04-12 16:53:35	2021-04-14 15:50:16		NO		IN FOCUS
169839762	https://volunteer.ala.org.au/validate/task/169839762	Valid		system	Tile_044-015-000_0-000.jpg		2021-04-12 16:53:48	2021-04-14 15:50:26		NO		IN FOCUS
169839762	https://volunteer.ala.org.au/validate/task/169839762	Valid		system	Tile_044-015-000_0-000.jpg		2021-04-13 17:12:31	2021-04-14 15:50:26		NO		IN FOCUS
169839762	https://volunteer.ala.org.au/validate/task/169839762	Valid		system	Tile_044-015-000_0-000.jpg			2021-04-14 15:50:26		NO		IN FOCUS
169839762	https://volunteer.ala.org.au/validate/task/169839762	Valid		system	Tile_044-015-000_0-000.jpg		2021-04-14 15:50:26	2021-04-14 15:50:26		NO		IN FOCUS
169840086	https://volunteer.ala.org.au/validate/task/169840086	Valid		system	Tile_044-022-000_0-000.jpg		2021-04-13 17:13:59	2021-04-14 15:53:45		NO		IN FOCUS
169840086	https://volunteer.ala.org.au/validate/task/169840086	Valid		system	Tile_044-022-000_0-000.jpg		2021-04-12 16:55:28	2021-04-14 15:53:45		NO		IN FOCUS
169840086	https://volunteer.ala.org.au/validate/task/169840086	Valid		system	Tile_044-022-000_0-000.jpg		2021-04-14 15:53:45	2021-04-14 15:53:45		NO		IN FOCUS
169840086	https://volunteer.ala.org.au/validate/task/169840086	Valid		system	Tile_044-022-000_0-000.jpg			2021-04-14 15:53:45		NO		IN FOCUS
169840087	https://volunteer.ala.org.au/validate/task/169840087	Valid		system	Tile_044-023-000_0-000.jpg			2021-04-14 15:53:55		NO		IN FOCUS
169840087	https://volunteer.ala.org.au/validate/task/169840087	Valid		system	Tile_044-023-000_0-000.jpg		2021-04-13 17:14:23	2021-04-14 15:53:55		NO		IN FOCUS
169840087	https://volunteer.ala.org.au/validate/task/169840087	Valid		system	Tile_044-023-000_0-000.jpg		2021-04-14 15:53:55	2021-04-14 15:53:55		NO		IN FOCUS
169840087	https://volunteer.ala.org.au/validate/task/169840087	Valid		system	Tile_044-023-000_0-000.jpg		2021-04-12 16:55:38	2021-04-14 15:53:55		NO		IN FOCUS
169840088	https://volunteer.ala.org.au/validate/task/169840088	Valid		system	Tile_044-024-000_0-000.jpg			2021-04-14 15:54:05		NO		IN FOCUS
169840088	https://volunteer.ala.org.au/validate/task/169840088	Valid		system	Tile_044-024-000_0-000.jpg		2021-04-14 15:54:05	2021-04-14 15:54:05		NO		IN FOCUS
169840088	https://volunteer.ala.org.au/validate/task/169840088	Valid		system	Tile_044-024-000_0-000.jpg		2021-04-12 16:55:47	2021-04-14 15:54:05		NO		IN FOCUS
169840088	https://volunteer.ala.org.au/validate/task/169840088	Valid		system	Tile_044-024-000_0-000.jpg		2021-04-13 17:14:37	2021-04-14 15:54:05		NO		IN FOCUS
169840094	https://volunteer.ala.org.au/validate/task/169840094	Valid		system	Tile_044-030-000_0-000.jpg		2021-04-12 16:56:46	2021-04-14 15:55:10		NO		IN FOCUS
169840094	https://volunteer.ala.org.au/validate/task/169840094	Valid		system	Tile_044-030-000_0-000.jpg		2021-04-14 15:55:10	2021-04-14 15:55:10		NO		IN FOCUS
169840094	https://volunteer.ala.org.au/validate/task/169840094	Valid		system	Tile_044-030-000_0-000.jpg			2021-04-14 15:55:10		NO		IN FOCUS
169840094	https://volunteer.ala.org.au/validate/task/169840094	Valid		system	Tile_044-030-000_0-000.jpg		2021-04-13 17:16:59	2021-04-14 15:55:10		NO		IN FOCUS
169840096	https://volunteer.ala.org.au/validate/task/169840096	Valid		system	Tile_044-032-000_0-000.jpg		2021-04-14 15:55:27	2021-04-14 15:55:27		NO		IN FOCUS
169840096	https://volunteer.ala.org.au/validate/task/169840096	Valid		system	Tile_044-032-000_0-000.jpg			2021-04-14 15:55:27		NO		IN FOCUS
169840096	https://volunteer.ala.org.au/validate/task/169840096	Valid		system	Tile_044-032-000_0-000.jpg		2021-04-12 16:57:08	2021-04-14 15:55:27		NO		IN FOCUS
169840096	https://volunteer.ala.org.au/validate/task/169840096	Valid		system	Tile_044-032-000_0-000.jpg		2021-04-13 17:17:18	2021-04-14 15:55:27		NO		IN FOCUS
169840097	https://volunteer.ala.org.au/validate/task/169840097	Valid		system	Tile_044-033-000_0-000.jpg		2021-04-13 17:17:32	2021-04-14 15:55:37		NO		IN FOCUS
169840097	https://volunteer.ala.org.au/validate/task/169840097	Valid		system	Tile_044-033-000_0-000.jpg		2021-04-12 16:57:18	2021-04-14 15:55:37		NO		IN FOCUS
169840097	https://volunteer.ala.org.au/validate/task/169840097	Valid		system	Tile_044-033-000_0-000.jpg			2021-04-14 15:55:37		NO		IN FOCUS
169840097	https://volunteer.ala.org.au/validate/task/169840097	Valid		system	Tile_044-033-000_0-000.jpg		2021-04-14 15:55:37	2021-04-14 15:55:37		NO		IN FOCUS
169840098	https://volunteer.ala.org.au/validate/task/169840098	Valid		system	Tile_044-034-000_0-000.jpg		2021-04-12 16:57:57	2021-04-14 15:55:48		NO		IN FOCUS
169840098	https://volunteer.ala.org.au/validate/task/169840098	Valid		system	Tile_044-034-000_0-000.jpg		2021-04-13 17:17:45	2021-04-14 15:55:48		NO		IN FOCUS
169840098	https://volunteer.ala.org.au/validate/task/169840098	Valid		system	Tile_044-034-000_0-000.jpg		2021-04-14 15:55:48	2021-04-14 15:55:48		NO		IN FOCUS
169840098	https://volunteer.ala.org.au/validate/task/169840098	Valid		system	Tile_044-034-000_0-000.jpg			2021-04-14 15:55:48		NO		IN FOCUS
169840105	https://volunteer.ala.org.au/validate/task/169840105	Valid		system	Tile_044-041-000_0-000.jpg		2021-04-13 17:19:22	2021-04-14 15:57:27		NO		IN FOCUS
169840105	https://volunteer.ala.org.au/validate/task/169840105	Valid		system	Tile_044-041-000_0-000.jpg		2021-04-12 16:59:05	2021-04-14 15:57:27		NO		IN FOCUS
169840105	https://volunteer.ala.org.au/validate/task/169840105	Valid		system	Tile_044-041-000_0-000.jpg		2021-04-14 15:57:27	2021-04-14 15:57:27		NO		IN FOCUS
169840105	https://volunteer.ala.org.au/validate/task/169840105	Valid		system	Tile_044-041-000_0-000.jpg			2021-04-14 15:57:27		NO		IN FOCUS
169840106	https://volunteer.ala.org.au/validate/task/169840106	Valid		system	Tile_044-042-000_0-000.jpg			2021-04-14 15:57:38		NO		IN FOCUS
169840106	https://volunteer.ala.org.au/validate/task/169840106	Valid		system	Tile_044-042-000_0-000.jpg		2021-04-14 15:57:38	2021-04-14 15:57:38		NO		IN FOCUS
169840106	https://volunteer.ala.org.au/validate/task/169840106	Valid		system	Tile_044-042-000_0-000.jpg		2021-04-13 17:19:39	2021-04-14 15:57:38		NO		IN FOCUS
169840106	https://volunteer.ala.org.au/validate/task/169840106	Valid		system	Tile_044-042-000_0-000.jpg		2021-04-12 16:59:16	2021-04-14 15:57:38		NO		IN FOCUS
169839759	https://volunteer.ala.org.au/validate/task/169839759	Valid		system	Tile_044-012-000_0-000.jpg		2021-04-13 17:11:28	2021-04-14 15:59:50		NO		IN FOCUS
169839759	https://volunteer.ala.org.au/validate/task/169839759	Valid		system	Tile_044-012-000_0-000.jpg		2021-04-12 13:13:27	2021-04-14 15:59:50		NO		IN FOCUS
169839759	https://volunteer.ala.org.au/validate/task/169839759	Valid		system	Tile_044-012-000_0-000.jpg			2021-04-14 15:59:50		NO		IN FOCUS
169839759	https://volunteer.ala.org.au/validate/task/169839759	Valid		system	Tile_044-012-000_0-000.jpg		2021-04-14 15:59:49	2021-04-14 15:59:50		NO		IN FOCUS
169839763	https://volunteer.ala.org.au/validate/task/169839763	Valid		system	Tile_044-016-000_0-000.jpg		2021-04-14 16:00:02	2021-04-14 16:00:03		NO		IN FOCUS
169839763	https://volunteer.ala.org.au/validate/task/169839763	Valid		system	Tile_044-016-000_0-000.jpg			2021-04-14 16:00:03		NO		IN FOCUS
169839763	https://volunteer.ala.org.au/validate/task/169839763	Valid		system	Tile_044-016-000_0-000.jpg		2021-04-12 16:53:58	2021-04-14 16:00:03		NO		IN FOCUS
169839763	https://volunteer.ala.org.au/validate/task/169839763	Valid		system	Tile_044-016-000_0-000.jpg		2021-04-14 15:50:36	2021-04-14 16:00:03		NO		IN FOCUS
169840093	https://volunteer.ala.org.au/validate/task/169840093	Valid		system	Tile_044-029-000_0-000.jpg		2021-04-13 17:16:36	2021-04-14 16:13:08		NO		IN FOCUS
169840093	https://volunteer.ala.org.au/validate/task/169840093	Valid		system	Tile_044-029-000_0-000.jpg			2021-04-14 16:13:08		NO		IN FOCUS
169840093	https://volunteer.ala.org.au/validate/task/169840093	Valid		system	Tile_044-029-000_0-000.jpg		2021-04-12 16:56:37	2021-04-14 16:13:08		NO		IN FOCUS
169840093	https://volunteer.ala.org.au/validate/task/169840093	Valid		system	Tile_044-029-000_0-000.jpg		2021-04-14 16:13:07	2021-04-14 16:13:08		NO		IN FOCUS
169840099	https://volunteer.ala.org.au/validate/task/169840099	Valid		system	Tile_044-035-000_0-000.jpg		2021-04-14 16:13:59	2021-04-14 16:13:59		NO		IN FOCUS
169840099	https://volunteer.ala.org.au/validate/task/169840099	Valid		system	Tile_044-035-000_0-000.jpg		2021-04-14 15:56:09	2021-04-14 16:13:59		NO		IN FOCUS
169840099	https://volunteer.ala.org.au/validate/task/169840099	Valid		system	Tile_044-035-000_0-000.jpg			2021-04-14 16:13:59		NO		IN FOCUS
169840099	https://volunteer.ala.org.au/validate/task/169840099	Valid		system	Tile_044-035-000_0-000.jpg		2021-04-13 17:18:12	2021-04-14 16:13:59		NO		IN FOCUS
169840100	https://volunteer.ala.org.au/validate/task/169840100	Valid		system	Tile_044-036-000_0-000.jpg		2021-04-13 17:18:25	2021-04-14 16:14:11		NO		IN FOCUS
169840100	https://volunteer.ala.org.au/validate/task/169840100	Valid		system	Tile_044-036-000_0-000.jpg		2021-04-14 16:14:10	2021-04-14 16:14:11		NO		IN FOCUS
169840100	https://volunteer.ala.org.au/validate/task/169840100	Valid		system	Tile_044-036-000_0-000.jpg			2021-04-14 16:14:11		NO		IN FOCUS
169840100	https://volunteer.ala.org.au/validate/task/169840100	Valid		system	Tile_044-036-000_0-000.jpg		2021-04-12 16:58:11	2021-04-14 16:14:11		NO		IN FOCUS
169840104	https://volunteer.ala.org.au/validate/task/169840104	Valid		system	Tile_044-040-000_0-000.jpg		2021-04-14 16:14:57	2021-04-14 16:14:57		NO		IN FOCUS
169840104	https://volunteer.ala.org.au/validate/task/169840104	Valid		system	Tile_044-040-000_0-000.jpg		2021-04-12 16:58:53	2021-04-14 16:14:57		NO		IN FOCUS
169840104	https://volunteer.ala.org.au/validate/task/169840104	Valid		system	Tile_044-040-000_0-000.jpg			2021-04-14 16:14:57		NO		IN FOCUS
169840104	https://volunteer.ala.org.au/validate/task/169840104	Valid		system	Tile_044-040-000_0-000.jpg		2021-04-14 15:57:15	2021-04-14 16:14:57		NO		IN FOCUS
169840107	https://volunteer.ala.org.au/validate/task/169840107	Valid		system	Tile_044-043-000_0-000.jpg		2021-04-12 16:59:27	2021-04-14 16:15:09		NO		IN FOCUS
169840107	https://volunteer.ala.org.au/validate/task/169840107	Valid		system	Tile_044-043-000_0-000.jpg			2021-04-14 16:15:09		NO		IN FOCUS
169840107	https://volunteer.ala.org.au/validate/task/169840107	Valid		system	Tile_044-043-000_0-000.jpg		2021-04-14 15:57:49	2021-04-14 16:15:09		NO		IN FOCUS
169840107	https://volunteer.ala.org.au/validate/task/169840107	Valid		system	Tile_044-043-000_0-000.jpg		2021-04-14 16:15:09	2021-04-14 16:15:09		NO		IN FOCUS
169840112	https://volunteer.ala.org.au/validate/task/169840112	Valid		system	Tile_044-048-000_0-000.jpg			2021-04-14 16:16:08		NO		IN FOCUS
169840112	https://volunteer.ala.org.au/validate/task/169840112	Valid		system	Tile_044-048-000_0-000.jpg		2021-04-12 17:00:32	2021-04-14 16:16:08		NO		IN FOCUS
169840112	https://volunteer.ala.org.au/validate/task/169840112	Valid		system	Tile_044-048-000_0-000.jpg		2021-04-14 16:16:08	2021-04-14 16:16:08		NO		IN FOCUS
169840112	https://volunteer.ala.org.au/validate/task/169840112	Valid		system	Tile_044-048-000_0-000.jpg		2021-04-13 17:20:59	2021-04-14 16:16:08		NO		IN FOCUS
169840117	https://volunteer.ala.org.au/validate/task/169840117	Valid		system	Tile_044-053-000_0-000.jpg			2021-04-14 16:18:33		NO		IN FOCUS
169840117	https://volunteer.ala.org.au/validate/task/169840117	Valid		system	Tile_044-053-000_0-000.jpg		2021-04-13 17:22:04	2021-04-14 16:18:33		NO		IN FOCUS
169840117	https://volunteer.ala.org.au/validate/task/169840117	Valid		system	Tile_044-053-000_0-000.jpg		2021-04-12 17:02:54	2021-04-14 16:18:33		NO		IN FOCUS
169840117	https://volunteer.ala.org.au/validate/task/169840117	Valid		system	Tile_044-053-000_0-000.jpg		2021-04-14 16:18:33	2021-04-14 16:18:33		NO		IN FOCUS
169840118	https://volunteer.ala.org.au/validate/task/169840118	Valid		system	Tile_044-054-000_0-000.jpg		2021-04-12 17:03:03	2021-04-14 16:18:45		NO		IN FOCUS
169840118	https://volunteer.ala.org.au/validate/task/169840118	Valid		system	Tile_044-054-000_0-000.jpg		2021-04-13 17:22:37	2021-04-14 16:18:45		NO		IN FOCUS
169840118	https://volunteer.ala.org.au/validate/task/169840118	Valid		system	Tile_044-054-000_0-000.jpg			2021-04-14 16:18:45		NO		IN FOCUS
169840118	https://volunteer.ala.org.au/validate/task/169840118	Valid		system	Tile_044-054-000_0-000.jpg		2021-04-14 16:18:45	2021-04-14 16:18:45		NO		IN FOCUS
169840119	https://volunteer.ala.org.au/validate/task/169840119	Valid		system	Tile_044-055-000_0-000.jpg		2021-04-13 17:23:25	2021-04-14 16:18:57		NO		IN FOCUS
169840119	https://volunteer.ala.org.au/validate/task/169840119	Valid		system	Tile_044-055-000_0-000.jpg			2021-04-14 16:18:57		NO		IN FOCUS
169840119	https://volunteer.ala.org.au/validate/task/169840119	Valid		system	Tile_044-055-000_0-000.jpg		2021-04-14 16:18:57	2021-04-14 16:18:57		NO		IN FOCUS
169840119	https://volunteer.ala.org.au/validate/task/169840119	Valid		system	Tile_044-055-000_0-000.jpg		2021-04-12 17:03:18	2021-04-14 16:18:57		NO		IN FOCUS
169840121	https://volunteer.ala.org.au/validate/task/169840121	Valid		system	Tile_044-057-000_0-000.jpg		2021-04-12 17:03:42	2021-04-14 16:19:22		NO		IN FOCUS
169840121	https://volunteer.ala.org.au/validate/task/169840121	Valid		system	Tile_044-057-000_0-000.jpg			2021-04-14 16:19:22		NO		IN FOCUS
169840121	https://volunteer.ala.org.au/validate/task/169840121	Valid		system	Tile_044-057-000_0-000.jpg		2021-04-13 17:26:34	2021-04-14 16:19:22		NO		IN FOCUS
169840121	https://volunteer.ala.org.au/validate/task/169840121	Valid		system	Tile_044-057-000_0-000.jpg		2021-04-14 16:19:21	2021-04-14 16:19:22		NO		IN FOCUS
169838783	https://volunteer.ala.org.au/validate/task/169838783	Valid		system	Tile_035-011-000_0-000.jpg			2021-04-14 17:31:03		NO		IN FOCUS
169838783	https://volunteer.ala.org.au/validate/task/169838783	Valid		system	Tile_035-011-000_0-000.jpg		2021-04-12 10:15:50	2021-04-14 17:31:03		NO		IN FOCUS
169838783	https://volunteer.ala.org.au/validate/task/169838783	Valid		system	Tile_035-011-000_0-000.jpg		2021-04-14 17:31:02	2021-04-14 17:31:03		NO		IN FOCUS
169838783	https://volunteer.ala.org.au/validate/task/169838783	Valid		system	Tile_035-011-000_0-000.jpg		2021-04-12 12:29:10	2021-04-14 17:31:03		NO		IN FOCUS
169840108	https://volunteer.ala.org.au/validate/task/169840108	Valid		system	Tile_044-044-000_0-000.jpg		2021-04-12 16:59:40	2021-04-14 17:31:10		NO		IN FOCUS
169840108	https://volunteer.ala.org.au/validate/task/169840108	Valid		system	Tile_044-044-000_0-000.jpg			2021-04-14 17:31:10		NO		IN FOCUS
169840108	https://volunteer.ala.org.au/validate/task/169840108	Valid		system	Tile_044-044-000_0-000.jpg		2021-04-14 16:15:20	2021-04-14 17:31:10		NO		IN FOCUS
169840108	https://volunteer.ala.org.au/validate/task/169840108	Valid		system	Tile_044-044-000_0-000.jpg		2021-04-14 17:31:09	2021-04-14 17:31:10		NO		IN FOCUS
169840109	https://volunteer.ala.org.au/validate/task/169840109	Valid		system	Tile_044-045-000_0-000.jpg		2021-04-12 17:00:00	2021-04-14 17:31:32		NO		IN FOCUS
169840109	https://volunteer.ala.org.au/validate/task/169840109	Valid		system	Tile_044-045-000_0-000.jpg		2021-04-14 16:15:32	2021-04-14 17:31:32		NO		IN FOCUS
169840109	https://volunteer.ala.org.au/validate/task/169840109	Valid		system	Tile_044-045-000_0-000.jpg			2021-04-14 17:31:32		NO		IN FOCUS
169840109	https://volunteer.ala.org.au/validate/task/169840109	Valid		system	Tile_044-045-000_0-000.jpg		2021-04-14 17:31:32	2021-04-14 17:31:32		NO		IN FOCUS
169838852	https://volunteer.ala.org.au/validate/task/169838852	Valid		system	Tile_036-020-000_0-000.jpg		2021-04-12 14:08:02	2021-04-14 17:31:39		NO		IN FOCUS
169838852	https://volunteer.ala.org.au/validate/task/169838852	Valid		system	Tile_036-020-000_0-000.jpg			2021-04-14 17:31:39		NO		IN FOCUS
169838852	https://volunteer.ala.org.au/validate/task/169838852	Valid		system	Tile_036-020-000_0-000.jpg		2021-04-12 10:36:00	2021-04-14 17:31:39		NO		IN FOCUS
169838852	https://volunteer.ala.org.au/validate/task/169838852	Valid		system	Tile_036-020-000_0-000.jpg		2021-04-14 17:31:39	2021-04-14 17:31:39		NO		IN FOCUS
169840111	https://volunteer.ala.org.au/validate/task/169840111	Valid		system	Tile_044-047-000_0-000.jpg		2021-04-14 16:15:55	2021-04-14 17:32:21		NO		IN FOCUS
169840111	https://volunteer.ala.org.au/validate/task/169840111	Valid		system	Tile_044-047-000_0-000.jpg			2021-04-14 17:32:21		NO		IN FOCUS
169840111	https://volunteer.ala.org.au/validate/task/169840111	Valid		system	Tile_044-047-000_0-000.jpg		2021-04-14 17:32:21	2021-04-14 17:32:21		NO		IN FOCUS
169840111	https://volunteer.ala.org.au/validate/task/169840111	Valid		system	Tile_044-047-000_0-000.jpg		2021-04-12 17:00:19	2021-04-14 17:32:21		NO		IN FOCUS
169839178	https://volunteer.ala.org.au/validate/task/169839178	Valid		system	Tile_037-059-000_0-000.jpg		2021-04-12 11:10:47	2021-04-14 17:32:33		NO		IN FOCUS
169839178	https://volunteer.ala.org.au/validate/task/169839178	Valid		system	Tile_037-059-000_0-000.jpg		2021-04-14 17:32:32	2021-04-14 17:32:33		NO		IN FOCUS
169839178	https://volunteer.ala.org.au/validate/task/169839178	Valid		system	Tile_037-059-000_0-000.jpg		2021-04-12 16:26:09	2021-04-14 17:32:33		NO		IN FOCUS
169839178	https://volunteer.ala.org.au/validate/task/169839178	Valid		system	Tile_037-059-000_0-000.jpg			2021-04-14 17:32:33		NO		IN FOCUS
169839752	https://volunteer.ala.org.au/validate/task/169839752	Valid		system	Tile_044-005-000_0-000.jpg		2021-04-14 17:33:47	2021-04-14 17:33:47		NO		IN FOCUS
169839752	https://volunteer.ala.org.au/validate/task/169839752	Valid		system	Tile_044-005-000_0-000.jpg			2021-04-14 17:33:47		NO		IN FOCUS
169839752	https://volunteer.ala.org.au/validate/task/169839752	Valid		system	Tile_044-005-000_0-000.jpg		2021-04-13 15:31:49	2021-04-14 17:33:47		NO		IN FOCUS
169839752	https://volunteer.ala.org.au/validate/task/169839752	Valid		system	Tile_044-005-000_0-000.jpg		2021-04-14 13:36:51	2021-04-14 17:33:47		NO		IN FOCUS
169840114	https://volunteer.ala.org.au/validate/task/169840114	Valid		system	Tile_044-050-000_0-000.jpg			2021-04-14 17:33:55		NO		IN FOCUS
169840114	https://volunteer.ala.org.au/validate/task/169840114	Valid		system	Tile_044-050-000_0-000.jpg		2021-04-14 17:33:55	2021-04-14 17:33:55		NO		IN FOCUS
169840114	https://volunteer.ala.org.au/validate/task/169840114	Valid		system	Tile_044-050-000_0-000.jpg		2021-04-12 17:00:56	2021-04-14 17:33:55		NO		IN FOCUS
169840114	https://volunteer.ala.org.au/validate/task/169840114	Valid		system	Tile_044-050-000_0-000.jpg		2021-04-14 16:16:35	2021-04-14 17:33:55		NO		IN FOCUS
169840116	https://volunteer.ala.org.au/validate/task/169840116	Valid		system	Tile_044-052-000_0-000.jpg		2021-04-14 17:34:56	2021-04-14 17:34:56		NO		IN FOCUS
169840116	https://volunteer.ala.org.au/validate/task/169840116	Valid		system	Tile_044-052-000_0-000.jpg		2021-04-14 16:18:22	2021-04-14 17:34:56		NO		IN FOCUS
169840116	https://volunteer.ala.org.au/validate/task/169840116	Valid		system	Tile_044-052-000_0-000.jpg			2021-04-14 17:34:56		NO		IN FOCUS
169840116	https://volunteer.ala.org.au/validate/task/169840116	Valid		system	Tile_044-052-000_0-000.jpg		2021-04-12 17:02:38	2021-04-14 17:34:56		NO		IN FOCUS
169840120	https://volunteer.ala.org.au/validate/task/169840120	Valid		system	Tile_044-056-000_0-000.jpg			2021-04-14 17:35:15		NO		IN FOCUS
169840120	https://volunteer.ala.org.au/validate/task/169840120	Valid		system	Tile_044-056-000_0-000.jpg		2021-04-14 17:35:15	2021-04-14 17:35:15		NO		IN FOCUS
169840120	https://volunteer.ala.org.au/validate/task/169840120	Valid		system	Tile_044-056-000_0-000.jpg		2021-04-14 16:19:09	2021-04-14 17:35:15		NO		IN FOCUS
169840120	https://volunteer.ala.org.au/validate/task/169840120	Valid		system	Tile_044-056-000_0-000.jpg		2021-04-12 17:03:31	2021-04-14 17:35:15		NO		IN FOCUS
169840122	https://volunteer.ala.org.au/validate/task/169840122	Valid		system	Tile_044-058-000_0-000.jpg		2021-04-14 17:35:28	2021-04-14 17:35:29		NO		IN FOCUS
169840122	https://volunteer.ala.org.au/validate/task/169840122	Valid		system	Tile_044-058-000_0-000.jpg		2021-04-12 17:03:52	2021-04-14 17:35:29		NO		IN FOCUS
169840122	https://volunteer.ala.org.au/validate/task/169840122	Valid		system	Tile_044-058-000_0-000.jpg			2021-04-14 17:35:29		NO		IN FOCUS
169840122	https://volunteer.ala.org.au/validate/task/169840122	Valid		system	Tile_044-058-000_0-000.jpg		2021-04-14 16:36:41	2021-04-14 17:35:29		NO		IN FOCUS
169840126	https://volunteer.ala.org.au/validate/task/169840126	Valid		system	Tile_045-002-000_0-000.jpg			2021-04-14 17:38:26		NO		IN FOCUS
169840126	https://volunteer.ala.org.au/validate/task/169840126	Valid		system	Tile_045-002-000_0-000.jpg		2021-04-14 17:38:26	2021-04-14 17:38:26		NO		IN FOCUS
169840126	https://volunteer.ala.org.au/validate/task/169840126	Valid		system	Tile_045-002-000_0-000.jpg		2021-04-13 17:28:20	2021-04-14 17:38:26		NO		IN FOCUS
169840126	https://volunteer.ala.org.au/validate/task/169840126	Valid		system	Tile_045-002-000_0-000.jpg		2021-04-12 17:04:37	2021-04-14 17:38:26		NO		IN FOCUS
169840129	https://volunteer.ala.org.au/validate/task/169840129	Valid		system	Tile_045-005-000_0-000.jpg		2021-04-14 17:39:05	2021-04-14 17:39:07		NO		IN FOCUS
169840129	https://volunteer.ala.org.au/validate/task/169840129	Valid		system	Tile_045-005-000_0-000.jpg		2021-04-12 17:05:10	2021-04-14 17:39:07		NO		IN FOCUS
169840129	https://volunteer.ala.org.au/validate/task/169840129	Valid		system	Tile_045-005-000_0-000.jpg			2021-04-14 17:39:07		NO		IN FOCUS
169840129	https://volunteer.ala.org.au/validate/task/169840129	Valid		system	Tile_045-005-000_0-000.jpg		2021-04-13 17:29:18	2021-04-14 17:39:07		NO		IN FOCUS
169840130	https://volunteer.ala.org.au/validate/task/169840130	Valid		system	Tile_045-006-000_0-000.jpg		2021-04-14 17:39:24	2021-04-14 17:39:25		NO		IN FOCUS
169840130	https://volunteer.ala.org.au/validate/task/169840130	Valid		system	Tile_045-006-000_0-000.jpg			2021-04-14 17:39:25		NO		IN FOCUS
169840130	https://volunteer.ala.org.au/validate/task/169840130	Valid		system	Tile_045-006-000_0-000.jpg		2021-04-12 17:05:20	2021-04-14 17:39:25		NO		IN FOCUS
169840130	https://volunteer.ala.org.au/validate/task/169840130	Valid		system	Tile_045-006-000_0-000.jpg		2021-04-13 17:29:34	2021-04-14 17:39:25		NO		IN FOCUS
169840131	https://volunteer.ala.org.au/validate/task/169840131	Valid		system	Tile_045-007-000_0-000.jpg		2021-04-14 17:39:45	2021-04-14 17:39:45		NO		IN FOCUS
169840131	https://volunteer.ala.org.au/validate/task/169840131	Valid		system	Tile_045-007-000_0-000.jpg		2021-04-12 17:05:29	2021-04-14 17:39:45		NO		IN FOCUS
169840131	https://volunteer.ala.org.au/validate/task/169840131	Valid		system	Tile_045-007-000_0-000.jpg			2021-04-14 17:39:45		NO		IN FOCUS
169840131	https://volunteer.ala.org.au/validate/task/169840131	Valid		system	Tile_045-007-000_0-000.jpg		2021-04-14 15:32:01	2021-04-14 17:39:45		NO		IN FOCUS
169840134	https://volunteer.ala.org.au/validate/task/169840134	Valid		system	Tile_045-010-000_0-000.jpg			2021-04-14 17:42:47		NO		IN FOCUS
169840134	https://volunteer.ala.org.au/validate/task/169840134	Valid		system	Tile_045-010-000_0-000.jpg		2021-04-12 17:06:40	2021-04-14 17:42:47		NO		IN FOCUS
[truncated: 2,114 more rows]
