# Supplementary material for: Inferring the age and environmental characteristics of fossil sites using citizen science
Source: PLoS One. 2023 Apr 17;18(4):e0284388. doi: 10.1371/journal.pone.0284388 (PMC10109468; doi:10.1371/journal.pone.0284388)
Supplement: S1 Data — (ZIP) [file pone.0284388.s004.zip › S1_Data Expedition data-all-raw/Exp6-Raw Project-169548835-DwC.xlsx]

## Sheet: All transcribed
taskID	taskURL	validationStatus		validatorID	externalIdentifier		dateTranscribed	dateValidated	individualCount	occurrenceID	occurrenceRemarks	occurrenceStatus		vernacularName
169561094	https://volunteer.ala.org.au/validate/task/169561094	Valid		system	Tile_017-041-000_0-000.jpg			2021-03-23 14:16:40		NO		IN FOCUS
169561094	https://volunteer.ala.org.au/validate/task/169561094	Valid		system	Tile_017-041-000_0-000.jpg		2021-03-23 14:02:03	2021-03-23 14:16:40		NO		IN FOCUS
169561094	https://volunteer.ala.org.au/validate/task/169561094	Valid		system	Tile_017-041-000_0-000.jpg		2021-03-23 14:16:39	2021-03-23 14:16:40		NO		IN FOCUS
169561094	https://volunteer.ala.org.au/validate/task/169561094	Valid		system	Tile_017-041-000_0-000.jpg		2021-03-23 14:04:46	2021-03-23 14:16:40		NO		IN FOCUS
169561095	https://volunteer.ala.org.au/validate/task/169561095	Valid		system	Tile_017-042-000_0-000.jpg			2021-03-23 14:24:12		NO		IN FOCUS
169561095	https://volunteer.ala.org.au/validate/task/169561095	Valid		system	Tile_017-042-000_0-000.jpg		2021-03-23 14:24:12	2021-03-23 14:24:12		NO		IN FOCUS
169561095	https://volunteer.ala.org.au/validate/task/169561095	Valid		system	Tile_017-042-000_0-000.jpg		2021-03-23 14:16:49	2021-03-23 14:24:12		NO		IN FOCUS
169561095	https://volunteer.ala.org.au/validate/task/169561095	Valid		system	Tile_017-042-000_0-000.jpg		2021-03-23 14:02:25	2021-03-23 14:24:12		NO		IN FOCUS
169561097	https://volunteer.ala.org.au/validate/task/169561097	Valid		system	Tile_017-044-000_0-000.jpg		2021-03-23 14:18:49	2021-03-23 14:24:33		NO		IN FOCUS
169561097	https://volunteer.ala.org.au/validate/task/169561097	Valid		system	Tile_017-044-000_0-000.jpg		2021-03-23 14:02:48	2021-03-23 14:24:33		NO		IN FOCUS
169561097	https://volunteer.ala.org.au/validate/task/169561097	Valid		system	Tile_017-044-000_0-000.jpg			2021-03-23 14:24:33		NO		IN FOCUS
169561097	https://volunteer.ala.org.au/validate/task/169561097	Valid		system	Tile_017-044-000_0-000.jpg		2021-03-23 14:24:32	2021-03-23 14:24:33		NO		IN FOCUS
169561098	https://volunteer.ala.org.au/validate/task/169561098	Valid		system	Tile_017-045-000_0-000.jpg			2021-03-23 14:25:14		NO		IN FOCUS
169561098	https://volunteer.ala.org.au/validate/task/169561098	Valid		system	Tile_017-045-000_0-000.jpg		2021-03-23 14:20:08	2021-03-23 14:25:14		NO		IN FOCUS
169561098	https://volunteer.ala.org.au/validate/task/169561098	Valid		system	Tile_017-045-000_0-000.jpg		2021-03-23 14:02:59	2021-03-23 14:25:14		NO		IN FOCUS
169561098	https://volunteer.ala.org.au/validate/task/169561098	Valid		system	Tile_017-045-000_0-000.jpg		2021-03-23 14:25:14	2021-03-23 14:25:14		NO		IN FOCUS
169561100	https://volunteer.ala.org.au/validate/task/169561100	Valid		system	Tile_017-047-000_0-000.jpg		2021-03-23 14:28:44	2021-03-23 14:28:45		NO		IN FOCUS
169561100	https://volunteer.ala.org.au/validate/task/169561100	Valid		system	Tile_017-047-000_0-000.jpg		2021-03-23 14:04:20	2021-03-23 14:28:45		NO		IN FOCUS
169561100	https://volunteer.ala.org.au/validate/task/169561100	Valid		system	Tile_017-047-000_0-000.jpg		2021-03-23 14:21:06	2021-03-23 14:28:45		NO		IN FOCUS
169561100	https://volunteer.ala.org.au/validate/task/169561100	Valid		system	Tile_017-047-000_0-000.jpg			2021-03-23 14:28:45		NO		IN FOCUS
169561101	https://volunteer.ala.org.au/validate/task/169561101	Valid		system	Tile_017-048-000_0-000.jpg		2021-03-23 14:29:00	2021-03-23 14:29:00		NO		IN FOCUS
169561101	https://volunteer.ala.org.au/validate/task/169561101	Valid		system	Tile_017-048-000_0-000.jpg			2021-03-23 14:29:00		NO		IN FOCUS
169561101	https://volunteer.ala.org.au/validate/task/169561101	Valid		system	Tile_017-048-000_0-000.jpg		2021-03-23 14:04:34	2021-03-23 14:29:00		NO		IN FOCUS
169561101	https://volunteer.ala.org.au/validate/task/169561101	Valid		system	Tile_017-048-000_0-000.jpg		2021-03-23 14:21:17	2021-03-23 14:29:00		NO		IN FOCUS
169561102	https://volunteer.ala.org.au/validate/task/169561102	Valid		system	Tile_017-049-000_0-000.jpg		2021-03-23 14:29:32	2021-03-23 14:29:32		NO		IN FOCUS
169561102	https://volunteer.ala.org.au/validate/task/169561102	Valid		system	Tile_017-049-000_0-000.jpg		2021-03-23 14:04:57	2021-03-23 14:29:32		NO		IN FOCUS
169561102	https://volunteer.ala.org.au/validate/task/169561102	Valid		system	Tile_017-049-000_0-000.jpg			2021-03-23 14:29:32		NO		IN FOCUS
169561102	https://volunteer.ala.org.au/validate/task/169561102	Valid		system	Tile_017-049-000_0-000.jpg		2021-03-23 14:21:30	2021-03-23 14:29:32		NO		IN FOCUS
169561103	https://volunteer.ala.org.au/validate/task/169561103	Valid		system	Tile_017-050-000_0-000.jpg		2021-03-23 14:30:37	2021-03-23 14:30:37		NO		IN FOCUS
169561103	https://volunteer.ala.org.au/validate/task/169561103	Valid		system	Tile_017-050-000_0-000.jpg		2021-03-23 14:21:44	2021-03-23 14:30:37		NO		IN FOCUS
169561103	https://volunteer.ala.org.au/validate/task/169561103	Valid		system	Tile_017-050-000_0-000.jpg		2021-03-23 14:05:11	2021-03-23 14:30:37		NO		IN FOCUS
169561103	https://volunteer.ala.org.au/validate/task/169561103	Valid		system	Tile_017-050-000_0-000.jpg			2021-03-23 14:30:37		NO		IN FOCUS
169561104	https://volunteer.ala.org.au/validate/task/169561104	Valid		system	Tile_017-051-000_0-000.jpg		2021-03-23 14:05:25	2021-03-23 14:30:47		NO		IN FOCUS
169561104	https://volunteer.ala.org.au/validate/task/169561104	Valid		system	Tile_017-051-000_0-000.jpg		2021-03-23 14:22:40	2021-03-23 14:30:47		NO		IN FOCUS
169561104	https://volunteer.ala.org.au/validate/task/169561104	Valid		system	Tile_017-051-000_0-000.jpg		2021-03-23 14:30:46	2021-03-23 14:30:47		NO		IN FOCUS
169561104	https://volunteer.ala.org.au/validate/task/169561104	Valid		system	Tile_017-051-000_0-000.jpg			2021-03-23 14:30:47		NO		IN FOCUS
169561105	https://volunteer.ala.org.au/validate/task/169561105	Valid		system	Tile_017-052-000_0-000.jpg		2021-03-23 14:23:07	2021-03-23 14:30:56		NO		IN FOCUS
169561105	https://volunteer.ala.org.au/validate/task/169561105	Valid		system	Tile_017-052-000_0-000.jpg		2021-03-23 14:30:56	2021-03-23 14:30:56		NO		IN FOCUS
169561105	https://volunteer.ala.org.au/validate/task/169561105	Valid		system	Tile_017-052-000_0-000.jpg			2021-03-23 14:30:56		NO		IN FOCUS
169561105	https://volunteer.ala.org.au/validate/task/169561105	Valid		system	Tile_017-052-000_0-000.jpg		2021-03-23 14:05:40	2021-03-23 14:30:56		NO		IN FOCUS
169561099	https://volunteer.ala.org.au/validate/task/169561099	Valid		system	Tile_017-046-000_0-000.jpg		2021-03-23 14:20:47	2021-03-23 14:31:57		NO		IN FOCUS
169561099	https://volunteer.ala.org.au/validate/task/169561099	Valid		system	Tile_017-046-000_0-000.jpg		2021-03-23 14:27:08	2021-03-23 14:31:57		NO		IN FOCUS
169561099	https://volunteer.ala.org.au/validate/task/169561099	Valid		system	Tile_017-046-000_0-000.jpg			2021-03-23 14:31:57		NO		IN FOCUS
169561099	https://volunteer.ala.org.au/validate/task/169561099	Valid		system	Tile_017-046-000_0-000.jpg		2021-03-23 14:04:01	2021-03-23 14:31:57	1	YES	MIDDLE	IN FOCUS		Nothofagus pollen
169561099	https://volunteer.ala.org.au/validate/task/169561099	Valid		system	Tile_017-046-000_0-000.jpg		2021-03-23 14:31:57	2021-03-23 14:31:57		NO		IN FOCUS
169561106	https://volunteer.ala.org.au/validate/task/169561106	Valid		system	Tile_017-053-000_0-000.jpg		2021-03-23 14:23:23	2021-03-23 14:32:12		NO		IN FOCUS
169561106	https://volunteer.ala.org.au/validate/task/169561106	Valid		system	Tile_017-053-000_0-000.jpg			2021-03-23 14:32:12		NO		IN FOCUS
169561106	https://volunteer.ala.org.au/validate/task/169561106	Valid		system	Tile_017-053-000_0-000.jpg		2021-03-23 14:32:12	2021-03-23 14:32:12		NO		IN FOCUS
169561106	https://volunteer.ala.org.au/validate/task/169561106	Valid		system	Tile_017-053-000_0-000.jpg		2021-03-23 14:05:54	2021-03-23 14:32:12		NO		IN FOCUS
169561107	https://volunteer.ala.org.au/validate/task/169561107	Valid		system	Tile_017-054-000_0-000.jpg		2021-03-23 14:06:12	2021-03-23 14:33:54	1	YES	EDGE	IN FOCUS		Unknown
169561107	https://volunteer.ala.org.au/validate/task/169561107	Valid		system	Tile_017-054-000_0-000.jpg		2021-03-23 14:24:21	2021-03-23 14:33:54		NO		IN FOCUS
169561107	https://volunteer.ala.org.au/validate/task/169561107	Valid		system	Tile_017-054-000_0-000.jpg		2021-03-23 14:32:26	2021-03-23 14:33:54		NO		IN FOCUS
169561107	https://volunteer.ala.org.au/validate/task/169561107	Valid		system	Tile_017-054-000_0-000.jpg			2021-03-23 14:33:54		NO		IN FOCUS
169561107	https://volunteer.ala.org.au/validate/task/169561107	Valid		system	Tile_017-054-000_0-000.jpg		2021-03-23 14:33:54	2021-03-23 14:33:54		NO		IN FOCUS
169561109	https://volunteer.ala.org.au/validate/task/169561109	Valid		system	Tile_017-056-000_0-000.jpg		2021-03-23 14:34:45	2021-03-23 14:34:09		NO		IN FOCUS
169561109	https://volunteer.ala.org.au/validate/task/169561109	Valid		system	Tile_017-056-000_0-000.jpg		2021-03-23 14:25:51	2021-03-23 14:34:09		NO		IN FOCUS
169561109	https://volunteer.ala.org.au/validate/task/169561109	Valid		system	Tile_017-056-000_0-000.jpg		2021-03-23 14:34:09	2021-03-23 14:34:09		NO		IN FOCUS
169561109	https://volunteer.ala.org.au/validate/task/169561109	Valid		system	Tile_017-056-000_0-000.jpg		2021-03-23 14:07:55	2021-03-23 14:34:09		NO		IN FOCUS
169561109	https://volunteer.ala.org.au/validate/task/169561109	Valid		system	Tile_017-056-000_0-000.jpg			2021-03-23 14:34:09		NO		IN FOCUS
169561110	https://volunteer.ala.org.au/validate/task/169561110	Valid		system	Tile_017-057-000_0-000.jpg		2021-03-23 14:08:14	2021-03-23 14:34:22		NO		IN FOCUS
169561110	https://volunteer.ala.org.au/validate/task/169561110	Valid		system	Tile_017-057-000_0-000.jpg		2021-03-23 14:34:22	2021-03-23 14:34:22		NO		IN FOCUS
169561110	https://volunteer.ala.org.au/validate/task/169561110	Valid		system	Tile_017-057-000_0-000.jpg		2021-03-23 14:26:00	2021-03-23 14:34:22		NO		IN FOCUS
169561110	https://volunteer.ala.org.au/validate/task/169561110	Valid		system	Tile_017-057-000_0-000.jpg			2021-03-23 14:34:22		NO		IN FOCUS
169561111	https://volunteer.ala.org.au/validate/task/169561111	Valid		system	Tile_017-058-000_0-000.jpg		2021-03-23 14:26:53	2021-03-23 14:34:32		NO		IN FOCUS
169561111	https://volunteer.ala.org.au/validate/task/169561111	Valid		system	Tile_017-058-000_0-000.jpg			2021-03-23 14:34:32		NO		IN FOCUS
169561111	https://volunteer.ala.org.au/validate/task/169561111	Valid		system	Tile_017-058-000_0-000.jpg		2021-03-23 14:08:26	2021-03-23 14:34:32		NO		IN FOCUS
169561111	https://volunteer.ala.org.au/validate/task/169561111	Valid		system	Tile_017-058-000_0-000.jpg		2021-03-23 14:34:32	2021-03-23 14:34:32		NO		IN FOCUS
169561112	https://volunteer.ala.org.au/validate/task/169561112	Valid		system	Tile_017-059-000_0-000.jpg		2021-03-23 14:08:39	2021-03-23 14:34:45		NO		IN FOCUS
169561112	https://volunteer.ala.org.au/validate/task/169561112	Valid		system	Tile_017-059-000_0-000.jpg		2021-03-23 14:27:23	2021-03-23 14:34:45		NO		IN FOCUS
169561112	https://volunteer.ala.org.au/validate/task/169561112	Valid		system	Tile_017-059-000_0-000.jpg			2021-03-23 14:34:45		NO		IN FOCUS
169561112	https://volunteer.ala.org.au/validate/task/169561112	Valid		system	Tile_017-059-000_0-000.jpg		2021-03-23 14:34:44	2021-03-23 14:34:45		NO		IN FOCUS
169561113	https://volunteer.ala.org.au/validate/task/169561113	Valid		system	Tile_017-060-000_0-000.jpg			2021-03-23 14:36:27		NO		IN FOCUS
169561113	https://volunteer.ala.org.au/validate/task/169561113	Valid		system	Tile_017-060-000_0-000.jpg		2021-03-23 14:36:27	2021-03-23 14:36:27		NO		IN FOCUS
169561113	https://volunteer.ala.org.au/validate/task/169561113	Valid		system	Tile_017-060-000_0-000.jpg		2021-03-23 14:27:54	2021-03-23 14:36:27		NO		IN FOCUS
169561113	https://volunteer.ala.org.au/validate/task/169561113	Valid		system	Tile_017-060-000_0-000.jpg		2021-03-23 14:36:32	2021-03-23 14:36:27	1	YES	EDGE	IN FOCUS		Unknown
169561113	https://volunteer.ala.org.au/validate/task/169561113	Valid		system	Tile_017-060-000_0-000.jpg		2021-03-23 14:08:53	2021-03-23 14:36:27		NO		IN FOCUS
169561114	https://volunteer.ala.org.au/validate/task/169561114	Valid		system	Tile_018-001-000_0-000.jpg		2021-03-23 14:28:26	2021-03-23 14:37:09		NO		IN FOCUS
169561114	https://volunteer.ala.org.au/validate/task/169561114	Valid		system	Tile_018-001-000_0-000.jpg		2021-03-23 14:09:05	2021-03-23 14:37:09		NO		IN FOCUS
169561114	https://volunteer.ala.org.au/validate/task/169561114	Valid		system	Tile_018-001-000_0-000.jpg			2021-03-23 14:37:09		NO		IN FOCUS
169561114	https://volunteer.ala.org.au/validate/task/169561114	Valid		system	Tile_018-001-000_0-000.jpg		2021-03-23 14:37:09	2021-03-23 14:37:09		NO		IN FOCUS
169561114	https://volunteer.ala.org.au/validate/task/169561114	Valid		system	Tile_018-001-000_0-000.jpg		2021-03-23 14:38:25	2021-03-23 14:37:09		NO		IN FOCUS
169561115	https://volunteer.ala.org.au/validate/task/169561115	Valid		system	Tile_018-002-000_0-000.jpg		2021-03-23 14:30:19	2021-03-23 14:37:53		NO		IN FOCUS
169561115	https://volunteer.ala.org.au/validate/task/169561115	Valid		system	Tile_018-002-000_0-000.jpg		2021-03-23 14:37:53	2021-03-23 14:37:53		NO		IN FOCUS
169561115	https://volunteer.ala.org.au/validate/task/169561115	Valid		system	Tile_018-002-000_0-000.jpg		2021-03-23 14:09:19	2021-03-23 14:37:53		NO		IN FOCUS
169561115	https://volunteer.ala.org.au/validate/task/169561115	Valid		system	Tile_018-002-000_0-000.jpg			2021-03-23 14:37:53		NO		IN FOCUS
169561115	https://volunteer.ala.org.au/validate/task/169561115	Valid		system	Tile_018-002-000_0-000.jpg		2021-03-23 14:38:27	2021-03-23 14:37:53		NO		IN FOCUS
169561116	https://volunteer.ala.org.au/validate/task/169561116	Valid		system	Tile_018-003-000_0-000.jpg		2021-03-23 14:09:32	2021-03-23 14:38:37		NO		IN FOCUS
169561116	https://volunteer.ala.org.au/validate/task/169561116	Valid		system	Tile_018-003-000_0-000.jpg		2021-03-23 14:30:55	2021-03-23 14:38:37		NO		IN FOCUS
169561116	https://volunteer.ala.org.au/validate/task/169561116	Valid		system	Tile_018-003-000_0-000.jpg		2021-03-23 14:38:37	2021-03-23 14:38:37		NO		IN FOCUS
169561116	https://volunteer.ala.org.au/validate/task/169561116	Valid		system	Tile_018-003-000_0-000.jpg			2021-03-23 14:38:37		NO		IN FOCUS
169561116	https://volunteer.ala.org.au/validate/task/169561116	Valid		system	Tile_018-003-000_0-000.jpg		2021-03-23 14:39:16	2021-03-23 14:38:37		NO		IN FOCUS
169561117	https://volunteer.ala.org.au/validate/task/169561117	Valid		system	Tile_018-004-000_0-000.jpg			2021-03-23 14:39:53		NO		IN FOCUS
169561117	https://volunteer.ala.org.au/validate/task/169561117	Valid		system	Tile_018-004-000_0-000.jpg		2021-03-23 14:09:43	2021-03-23 14:39:53		NO		IN FOCUS
169561117	https://volunteer.ala.org.au/validate/task/169561117	Valid		system	Tile_018-004-000_0-000.jpg		2021-03-23 14:39:53	2021-03-23 14:39:53		NO		IN FOCUS
169561117	https://volunteer.ala.org.au/validate/task/169561117	Valid		system	Tile_018-004-000_0-000.jpg		2021-03-23 14:31:03	2021-03-23 14:39:53		NO		IN FOCUS
169561117	https://volunteer.ala.org.au/validate/task/169561117	Valid		system	Tile_018-004-000_0-000.jpg		2021-03-23 14:39:53	2021-03-23 14:39:53		NO		IN FOCUS
169561119	https://volunteer.ala.org.au/validate/task/169561119	Valid		system	Tile_018-006-000_0-000.jpg		2021-03-23 14:40:50	2021-03-23 14:40:50		NO		IN FOCUS
169561119	https://volunteer.ala.org.au/validate/task/169561119	Valid		system	Tile_018-006-000_0-000.jpg			2021-03-23 14:40:50		NO		IN FOCUS
169561119	https://volunteer.ala.org.au/validate/task/169561119	Valid		system	Tile_018-006-000_0-000.jpg		2021-03-23 14:31:52	2021-03-23 14:40:50		NO		IN FOCUS
169561119	https://volunteer.ala.org.au/validate/task/169561119	Valid		system	Tile_018-006-000_0-000.jpg		2021-03-23 14:10:09	2021-03-23 14:40:50		NO		IN FOCUS
169561118	https://volunteer.ala.org.au/validate/task/169561118	Valid		system	Tile_018-005-000_0-000.jpg		2021-03-23 14:40:08	2021-03-23 14:40:51		NO		IN FOCUS
169561118	https://volunteer.ala.org.au/validate/task/169561118	Valid		system	Tile_018-005-000_0-000.jpg		2021-03-23 14:09:55	2021-03-23 14:40:51		NO		IN FOCUS
169561118	https://volunteer.ala.org.au/validate/task/169561118	Valid		system	Tile_018-005-000_0-000.jpg		2021-03-23 14:40:50	2021-03-23 14:40:51		NO		IN FOCUS
169561118	https://volunteer.ala.org.au/validate/task/169561118	Valid		system	Tile_018-005-000_0-000.jpg			2021-03-23 14:40:51		NO		IN FOCUS
169561120	https://volunteer.ala.org.au/validate/task/169561120	Valid		system	Tile_018-007-000_0-000.jpg		2021-03-23 14:42:10	2021-03-23 14:42:10		NO		IN FOCUS
169561120	https://volunteer.ala.org.au/validate/task/169561120	Valid		system	Tile_018-007-000_0-000.jpg			2021-03-23 14:42:10		NO		IN FOCUS
169561120	https://volunteer.ala.org.au/validate/task/169561120	Valid		system	Tile_018-007-000_0-000.jpg		2021-03-23 14:42:14	2021-03-23 14:42:10		NO		IN FOCUS
169561120	https://volunteer.ala.org.au/validate/task/169561120	Valid		system	Tile_018-007-000_0-000.jpg		2021-03-23 14:10:20	2021-03-23 14:42:10		NO		IN FOCUS
169561120	https://volunteer.ala.org.au/validate/task/169561120	Valid		system	Tile_018-007-000_0-000.jpg		2021-03-23 14:32:58	2021-03-23 14:42:10		NO		IN FOCUS
169561121	https://volunteer.ala.org.au/validate/task/169561121	Valid		system	Tile_018-008-000_0-000.jpg		2021-03-23 14:43:09	2021-03-23 14:43:09		NO		IN FOCUS
169561121	https://volunteer.ala.org.au/validate/task/169561121	Valid		system	Tile_018-008-000_0-000.jpg			2021-03-23 14:43:09		NO		IN FOCUS
169561121	https://volunteer.ala.org.au/validate/task/169561121	Valid		system	Tile_018-008-000_0-000.jpg		2021-03-23 14:35:08	2021-03-23 14:43:09		NO		IN FOCUS
169561121	https://volunteer.ala.org.au/validate/task/169561121	Valid		system	Tile_018-008-000_0-000.jpg		2021-03-23 14:43:33	2021-03-23 14:43:09		NO		IN FOCUS
169561121	https://volunteer.ala.org.au/validate/task/169561121	Valid		system	Tile_018-008-000_0-000.jpg		2021-03-23 14:10:32	2021-03-23 14:43:09		NO		IN FOCUS
169561122	https://volunteer.ala.org.au/validate/task/169561122	Valid		system	Tile_018-009-000_0-000.jpg		2021-03-23 14:43:46	2021-03-23 14:43:46		NO		IN FOCUS
169561122	https://volunteer.ala.org.au/validate/task/169561122	Valid		system	Tile_018-009-000_0-000.jpg		2021-03-23 14:35:27	2021-03-23 14:43:46		NO		IN FOCUS
169561122	https://volunteer.ala.org.au/validate/task/169561122	Valid		system	Tile_018-009-000_0-000.jpg		2021-03-23 14:10:43	2021-03-23 14:43:46		NO		IN FOCUS
169561122	https://volunteer.ala.org.au/validate/task/169561122	Valid		system	Tile_018-009-000_0-000.jpg			2021-03-23 14:43:46		NO		IN FOCUS
169561122	https://volunteer.ala.org.au/validate/task/169561122	Valid		system	Tile_018-009-000_0-000.jpg		2021-03-23 14:44:21	2021-03-23 14:43:46		NO		IN FOCUS
169561123	https://volunteer.ala.org.au/validate/task/169561123	Valid		system	Tile_018-010-000_0-000.jpg		2021-03-23 14:44:48	2021-03-23 14:44:34		NO		IN FOCUS
169561123	https://volunteer.ala.org.au/validate/task/169561123	Valid		system	Tile_018-010-000_0-000.jpg		2021-03-23 14:36:08	2021-03-23 14:44:34		NO		IN FOCUS
169561123	https://volunteer.ala.org.au/validate/task/169561123	Valid		system	Tile_018-010-000_0-000.jpg			2021-03-23 14:44:34		NO		IN FOCUS
169561123	https://volunteer.ala.org.au/validate/task/169561123	Valid		system	Tile_018-010-000_0-000.jpg		2021-03-23 14:44:34	2021-03-23 14:44:34		NO		IN FOCUS
169561123	https://volunteer.ala.org.au/validate/task/169561123	Valid		system	Tile_018-010-000_0-000.jpg		2021-03-23 14:10:55	2021-03-23 14:44:34		NO		IN FOCUS
169561124	https://volunteer.ala.org.au/validate/task/169561124	Valid		system	Tile_018-011-000_0-000.jpg		2021-03-23 14:11:06	2021-03-23 14:45:17		NO		IN FOCUS
169561124	https://volunteer.ala.org.au/validate/task/169561124	Valid		system	Tile_018-011-000_0-000.jpg		2021-03-23 14:45:16	2021-03-23 14:45:17		NO		IN FOCUS
169561124	https://volunteer.ala.org.au/validate/task/169561124	Valid		system	Tile_018-011-000_0-000.jpg			2021-03-23 14:45:17		NO		IN FOCUS
169561124	https://volunteer.ala.org.au/validate/task/169561124	Valid		system	Tile_018-011-000_0-000.jpg		2021-03-23 14:36:16	2021-03-23 14:45:17		NO		IN FOCUS
169561125	https://volunteer.ala.org.au/validate/task/169561125	Valid		system	Tile_018-012-000_0-000.jpg		2021-03-23 14:45:53	2021-03-23 14:45:53		NO		IN FOCUS
169561125	https://volunteer.ala.org.au/validate/task/169561125	Valid		system	Tile_018-012-000_0-000.jpg			2021-03-23 14:45:53		NO		IN FOCUS
169561125	https://volunteer.ala.org.au/validate/task/169561125	Valid		system	Tile_018-012-000_0-000.jpg		2021-03-23 14:38:20	2021-03-23 14:45:53		NO		IN FOCUS
169561125	https://volunteer.ala.org.au/validate/task/169561125	Valid		system	Tile_018-012-000_0-000.jpg		2021-03-23 14:11:18	2021-03-23 14:45:53		NO		IN FOCUS
169561126	https://volunteer.ala.org.au/validate/task/169561126	Valid		system	Tile_018-013-000_0-000.jpg		2021-03-23 14:38:29	2021-03-23 14:46:39		NO		IN FOCUS
169561126	https://volunteer.ala.org.au/validate/task/169561126	Valid		system	Tile_018-013-000_0-000.jpg		2021-03-23 14:11:30	2021-03-23 14:46:39		NO		IN FOCUS
169561126	https://volunteer.ala.org.au/validate/task/169561126	Valid		system	Tile_018-013-000_0-000.jpg		2021-03-23 14:46:39	2021-03-23 14:46:39		NO		IN FOCUS
169561126	https://volunteer.ala.org.au/validate/task/169561126	Valid		system	Tile_018-013-000_0-000.jpg			2021-03-23 14:46:39		NO		IN FOCUS
169561128	https://volunteer.ala.org.au/validate/task/169561128	Valid		system	Tile_018-015-000_0-000.jpg		2021-03-23 14:39:35	2021-03-23 14:48:09		NO		IN FOCUS
169561128	https://volunteer.ala.org.au/validate/task/169561128	Valid		system	Tile_018-015-000_0-000.jpg			2021-03-23 14:48:09		NO		IN FOCUS
169561128	https://volunteer.ala.org.au/validate/task/169561128	Valid		system	Tile_018-015-000_0-000.jpg		2021-03-23 14:48:08	2021-03-23 14:48:09		NO		IN FOCUS
169561128	https://volunteer.ala.org.au/validate/task/169561128	Valid		system	Tile_018-015-000_0-000.jpg		2021-03-23 14:12:04	2021-03-23 14:48:09		NO		IN FOCUS
169561129	https://volunteer.ala.org.au/validate/task/169561129	Valid		system	Tile_018-016-000_0-000.jpg		2021-03-23 14:12:17	2021-03-23 14:48:51		NO		IN FOCUS
169561129	https://volunteer.ala.org.au/validate/task/169561129	Valid		system	Tile_018-016-000_0-000.jpg		2021-03-23 14:39:59	2021-03-23 14:48:51		NO		IN FOCUS
169561129	https://volunteer.ala.org.au/validate/task/169561129	Valid		system	Tile_018-016-000_0-000.jpg		2021-03-23 14:48:51	2021-03-23 14:48:51		NO		IN FOCUS
169561129	https://volunteer.ala.org.au/validate/task/169561129	Valid		system	Tile_018-016-000_0-000.jpg			2021-03-23 14:48:51		NO		IN FOCUS
169561130	https://volunteer.ala.org.au/validate/task/169561130	Valid		system	Tile_018-017-000_0-000.jpg		2021-03-23 14:40:28	2021-03-23 14:52:29		NO		IN FOCUS
169561130	https://volunteer.ala.org.au/validate/task/169561130	Valid		system	Tile_018-017-000_0-000.jpg		2021-03-23 14:52:28	2021-03-23 14:52:29		NO		IN FOCUS
169561130	https://volunteer.ala.org.au/validate/task/169561130	Valid		system	Tile_018-017-000_0-000.jpg			2021-03-23 14:52:29		NO		IN FOCUS
169561130	https://volunteer.ala.org.au/validate/task/169561130	Valid		system	Tile_018-017-000_0-000.jpg		2021-03-23 14:12:29	2021-03-23 14:52:29		NO		IN FOCUS
169561134	https://volunteer.ala.org.au/validate/task/169561134	Valid		system	Tile_018-021-000_0-000.jpg		2021-03-23 15:02:49	2021-03-23 15:02:50		NO		IN FOCUS
169561134	https://volunteer.ala.org.au/validate/task/169561134	Valid		system	Tile_018-021-000_0-000.jpg		2021-03-23 14:42:01	2021-03-23 15:02:50		NO		IN FOCUS
169561134	https://volunteer.ala.org.au/validate/task/169561134	Valid		system	Tile_018-021-000_0-000.jpg		2021-03-23 14:14:36	2021-03-23 15:02:50		NO		IN FOCUS
169561134	https://volunteer.ala.org.au/validate/task/169561134	Valid		system	Tile_018-021-000_0-000.jpg			2021-03-23 15:02:50		NO		IN FOCUS
169561137	https://volunteer.ala.org.au/validate/task/169561137	Valid		system	Tile_018-024-000_0-000.jpg		2021-03-23 15:04:57	2021-03-23 15:04:57		NO		IN FOCUS
169561137	https://volunteer.ala.org.au/validate/task/169561137	Valid		system	Tile_018-024-000_0-000.jpg			2021-03-23 15:04:57		NO		IN FOCUS
169561137	https://volunteer.ala.org.au/validate/task/169561137	Valid		system	Tile_018-024-000_0-000.jpg		2021-03-23 14:15:27	2021-03-23 15:04:57		NO		IN FOCUS
169561137	https://volunteer.ala.org.au/validate/task/169561137	Valid		system	Tile_018-024-000_0-000.jpg		2021-03-23 14:42:18	2021-03-23 15:04:57		NO		IN FOCUS
169561138	https://volunteer.ala.org.au/validate/task/169561138	Valid		system	Tile_018-025-000_0-000.jpg		2021-03-23 15:06:44	2021-03-23 15:06:44		NO		IN FOCUS
169561138	https://volunteer.ala.org.au/validate/task/169561138	Valid		system	Tile_018-025-000_0-000.jpg			2021-03-23 15:06:44		NO		IN FOCUS
169561138	https://volunteer.ala.org.au/validate/task/169561138	Valid		system	Tile_018-025-000_0-000.jpg		2021-03-23 14:42:28	2021-03-23 15:06:44		NO		IN FOCUS
169561138	https://volunteer.ala.org.au/validate/task/169561138	Valid		system	Tile_018-025-000_0-000.jpg		2021-03-23 14:15:46	2021-03-23 15:06:44		NO		IN FOCUS
169561140	https://volunteer.ala.org.au/validate/task/169561140	Valid		system	Tile_018-027-000_0-000.jpg			2021-03-23 15:07:36		NO		IN FOCUS
169561140	https://volunteer.ala.org.au/validate/task/169561140	Valid		system	Tile_018-027-000_0-000.jpg		2021-03-23 14:16:08	2021-03-23 15:07:36		NO		IN FOCUS
169561140	https://volunteer.ala.org.au/validate/task/169561140	Valid		system	Tile_018-027-000_0-000.jpg		2021-03-23 15:07:36	2021-03-23 15:07:36		NO		IN FOCUS
169561140	https://volunteer.ala.org.au/validate/task/169561140	Valid		system	Tile_018-027-000_0-000.jpg		2021-03-23 14:42:55	2021-03-23 15:07:36		NO		IN FOCUS
169561141	https://volunteer.ala.org.au/validate/task/169561141	Valid		system	Tile_018-028-000_0-000.jpg		2021-03-23 15:08:20	2021-03-23 15:08:21		NO		IN FOCUS
169561141	https://volunteer.ala.org.au/validate/task/169561141	Valid		system	Tile_018-028-000_0-000.jpg			2021-03-23 15:08:21		NO		IN FOCUS
169561141	https://volunteer.ala.org.au/validate/task/169561141	Valid		system	Tile_018-028-000_0-000.jpg		2021-03-23 14:43:35	2021-03-23 15:08:21		NO		IN FOCUS
169561141	https://volunteer.ala.org.au/validate/task/169561141	Valid		system	Tile_018-028-000_0-000.jpg		2021-03-23 14:16:27	2021-03-23 15:08:21		NO		IN FOCUS
169561144	https://volunteer.ala.org.au/validate/task/169561144	Valid		system	Tile_018-031-000_0-000.jpg		2021-03-23 15:11:24	2021-03-23 15:11:24		NO		IN FOCUS
169561144	https://volunteer.ala.org.au/validate/task/169561144	Valid		system	Tile_018-031-000_0-000.jpg			2021-03-23 15:11:24		NO		IN FOCUS
169561144	https://volunteer.ala.org.au/validate/task/169561144	Valid		system	Tile_018-031-000_0-000.jpg		2021-03-23 14:17:06	2021-03-23 15:11:24		NO		IN FOCUS
169561144	https://volunteer.ala.org.au/validate/task/169561144	Valid		system	Tile_018-031-000_0-000.jpg		2021-03-23 14:44:30	2021-03-23 15:11:24		NO		IN FOCUS
169561147	https://volunteer.ala.org.au/validate/task/169561147	Valid		system	Tile_018-034-000_0-000.jpg		2021-03-23 14:45:16	2021-03-23 15:14:20		NO		IN FOCUS
169561147	https://volunteer.ala.org.au/validate/task/169561147	Valid		system	Tile_018-034-000_0-000.jpg			2021-03-23 15:14:20		NO		IN FOCUS
169561147	https://volunteer.ala.org.au/validate/task/169561147	Valid		system	Tile_018-034-000_0-000.jpg		2021-03-23 14:19:08	2021-03-23 15:14:20		NO		IN FOCUS
169561147	https://volunteer.ala.org.au/validate/task/169561147	Valid		system	Tile_018-034-000_0-000.jpg		2021-03-23 15:14:20	2021-03-23 15:14:20		NO		IN FOCUS
169561149	https://volunteer.ala.org.au/validate/task/169561149	Valid		system	Tile_018-036-000_0-000.jpg			2021-03-23 15:16:09		NO		IN FOCUS
169561149	https://volunteer.ala.org.au/validate/task/169561149	Valid		system	Tile_018-036-000_0-000.jpg		2021-03-23 15:16:09	2021-03-23 15:16:09		NO		IN FOCUS
169561149	https://volunteer.ala.org.au/validate/task/169561149	Valid		system	Tile_018-036-000_0-000.jpg		2021-03-23 14:45:51	2021-03-23 15:16:09		NO		IN FOCUS
169561149	https://volunteer.ala.org.au/validate/task/169561149	Valid		system	Tile_018-036-000_0-000.jpg		2021-03-23 14:21:09	2021-03-23 15:16:09		NO		IN FOCUS
169561150	https://volunteer.ala.org.au/validate/task/169561150	Valid		system	Tile_018-037-000_0-000.jpg		2021-03-23 14:46:04	2021-03-23 15:16:36		NO		IN FOCUS
169561150	https://volunteer.ala.org.au/validate/task/169561150	Valid		system	Tile_018-037-000_0-000.jpg		2021-03-23 14:21:20	2021-03-23 15:16:36		NO		IN FOCUS
169561150	https://volunteer.ala.org.au/validate/task/169561150	Valid		system	Tile_018-037-000_0-000.jpg			2021-03-23 15:16:36		NO		IN FOCUS
169561150	https://volunteer.ala.org.au/validate/task/169561150	Valid		system	Tile_018-037-000_0-000.jpg		2021-03-23 15:16:36	2021-03-23 15:16:36		NO		IN FOCUS
169561151	https://volunteer.ala.org.au/validate/task/169561151	Valid		system	Tile_018-038-000_0-000.jpg		2021-03-23 15:17:02	2021-03-23 15:17:03		NO		IN FOCUS
169561151	https://volunteer.ala.org.au/validate/task/169561151	Valid		system	Tile_018-038-000_0-000.jpg			2021-03-23 15:17:03		NO		IN FOCUS
169561151	https://volunteer.ala.org.au/validate/task/169561151	Valid		system	Tile_018-038-000_0-000.jpg		2021-03-23 14:46:11	2021-03-23 15:17:03		NO		IN FOCUS
169561151	https://volunteer.ala.org.au/validate/task/169561151	Valid		system	Tile_018-038-000_0-000.jpg		2021-03-23 14:21:33	2021-03-23 15:17:03		NO		IN FOCUS
169561152	https://volunteer.ala.org.au/validate/task/169561152	Valid		system	Tile_018-039-000_0-000.jpg		2021-03-23 14:46:22	2021-03-23 15:17:33		NO		IN FOCUS
169561152	https://volunteer.ala.org.au/validate/task/169561152	Valid		system	Tile_018-039-000_0-000.jpg		2021-03-23 14:21:54	2021-03-23 15:17:33		NO		IN FOCUS
169561152	https://volunteer.ala.org.au/validate/task/169561152	Valid		system	Tile_018-039-000_0-000.jpg		2021-03-23 15:17:33	2021-03-23 15:17:33		NO		IN FOCUS
169561152	https://volunteer.ala.org.au/validate/task/169561152	Valid		system	Tile_018-039-000_0-000.jpg			2021-03-23 15:17:33		NO		IN FOCUS
169561153	https://volunteer.ala.org.au/validate/task/169561153	Valid		system	Tile_018-040-000_0-000.jpg			2021-03-23 15:18:13		NO		IN FOCUS
169561153	https://volunteer.ala.org.au/validate/task/169561153	Valid		system	Tile_018-040-000_0-000.jpg		2021-03-23 14:22:05	2021-03-23 15:18:13		NO		IN FOCUS
169561153	https://volunteer.ala.org.au/validate/task/169561153	Valid		system	Tile_018-040-000_0-000.jpg		2021-03-23 15:18:13	2021-03-23 15:18:13		NO		IN FOCUS
169561153	https://volunteer.ala.org.au/validate/task/169561153	Valid		system	Tile_018-040-000_0-000.jpg		2021-03-23 14:46:34	2021-03-23 15:18:13		NO		IN FOCUS
169561139	https://volunteer.ala.org.au/validate/task/169561139	Valid		system	Tile_018-026-000_0-000.jpg		2021-03-23 14:15:57	2021-03-23 16:03:25		NO		IN FOCUS
169561139	https://volunteer.ala.org.au/validate/task/169561139	Valid		system	Tile_018-026-000_0-000.jpg			2021-03-23 16:03:25		NO		IN FOCUS
169561139	https://volunteer.ala.org.au/validate/task/169561139	Valid		system	Tile_018-026-000_0-000.jpg		2021-03-23 15:07:08	2021-03-23 16:03:25		NO		IN FOCUS
169561139	https://volunteer.ala.org.au/validate/task/169561139	Valid		system	Tile_018-026-000_0-000.jpg		2021-03-23 16:03:25	2021-03-23 16:03:25		NO		IN FOCUS
169561142	https://volunteer.ala.org.au/validate/task/169561142	Valid		system	Tile_018-029-000_0-000.jpg		2021-03-23 14:16:38	2021-03-23 16:03:55		NO		IN FOCUS
169561142	https://volunteer.ala.org.au/validate/task/169561142	Valid		system	Tile_018-029-000_0-000.jpg		2021-03-23 14:43:55	2021-03-23 16:03:55		NO		IN FOCUS
169561142	https://volunteer.ala.org.au/validate/task/169561142	Valid		system	Tile_018-029-000_0-000.jpg		2021-03-23 16:03:55	2021-03-23 16:03:55		NO		IN FOCUS
169561142	https://volunteer.ala.org.au/validate/task/169561142	Valid		system	Tile_018-029-000_0-000.jpg			2021-03-23 16:03:55		NO		IN FOCUS
169561145	https://volunteer.ala.org.au/validate/task/169561145	Valid		system	Tile_018-032-000_0-000.jpg			2021-03-23 16:06:36	1	YES	EDGE	IN FOCUS		Unknown
169561145	https://volunteer.ala.org.au/validate/task/169561145	Valid		system	Tile_018-032-000_0-000.jpg		2021-03-23 16:06:36	2021-03-23 16:06:36	1	YES	EDGE	IN FOCUS		Unknown
169561145	https://volunteer.ala.org.au/validate/task/169561145	Valid		system	Tile_018-032-000_0-000.jpg		2021-03-23 14:18:44	2021-03-23 16:06:36	1	YES	EDGE	IN FOCUS		Unknown
169561145	https://volunteer.ala.org.au/validate/task/169561145	Valid		system	Tile_018-032-000_0-000.jpg		2021-03-23 15:13:03	2021-03-23 16:06:36	1	YES	EDGE	IN FOCUS		Unknown
169561145	https://volunteer.ala.org.au/validate/task/169561145	Valid		system	Tile_018-032-000_0-000.jpg		2021-03-23 14:44:52	2021-03-23 16:06:36		NO		IN FOCUS
169561155	https://volunteer.ala.org.au/validate/task/169561155	Valid		system	Tile_018-042-000_0-000.jpg		2021-03-23 15:19:54	2021-03-23 16:10:13		NO		IN FOCUS
169561155	https://volunteer.ala.org.au/validate/task/169561155	Valid		system	Tile_018-042-000_0-000.jpg		2021-03-23 16:10:13	2021-03-23 16:10:13		NO		IN FOCUS
169561155	https://volunteer.ala.org.au/validate/task/169561155	Valid		system	Tile_018-042-000_0-000.jpg			2021-03-23 16:10:13		NO		IN FOCUS
169561155	https://volunteer.ala.org.au/validate/task/169561155	Valid		system	Tile_018-042-000_0-000.jpg		2021-03-23 14:22:31	2021-03-23 16:10:13		NO		IN FOCUS
169561157	https://volunteer.ala.org.au/validate/task/169561157	Valid		system	Tile_018-044-000_0-000.jpg		2021-03-23 15:20:47	2021-03-23 16:10:32		NO		IN FOCUS
169561157	https://volunteer.ala.org.au/validate/task/169561157	Valid		system	Tile_018-044-000_0-000.jpg		2021-03-23 16:10:31	2021-03-23 16:10:32		NO		IN FOCUS
169561157	https://volunteer.ala.org.au/validate/task/169561157	Valid		system	Tile_018-044-000_0-000.jpg			2021-03-23 16:10:32		NO		IN FOCUS
169561157	https://volunteer.ala.org.au/validate/task/169561157	Valid		system	Tile_018-044-000_0-000.jpg		2021-03-23 14:22:57	2021-03-23 16:10:32		NO		IN FOCUS
169561161	https://volunteer.ala.org.au/validate/task/169561161	Valid		system	Tile_018-048-000_0-000.jpg		2021-03-23 15:25:38	2021-03-23 16:11:20		NO		IN FOCUS
169561161	https://volunteer.ala.org.au/validate/task/169561161	Valid		system	Tile_018-048-000_0-000.jpg			2021-03-23 16:11:20		NO		IN FOCUS
169561161	https://volunteer.ala.org.au/validate/task/169561161	Valid		system	Tile_018-048-000_0-000.jpg		2021-03-23 16:11:20	2021-03-23 16:11:20		NO		IN FOCUS
169561161	https://volunteer.ala.org.au/validate/task/169561161	Valid		system	Tile_018-048-000_0-000.jpg		2021-03-23 14:24:35	2021-03-23 16:11:20		NO		IN FOCUS
169561164	https://volunteer.ala.org.au/validate/task/169561164	Valid		system	Tile_018-051-000_0-000.jpg		2021-03-23 14:25:43	2021-03-23 16:12:22		NO		IN FOCUS
169561164	https://volunteer.ala.org.au/validate/task/169561164	Valid		system	Tile_018-051-000_0-000.jpg		2021-03-23 16:12:21	2021-03-23 16:12:22		NO		IN FOCUS
169561164	https://volunteer.ala.org.au/validate/task/169561164	Valid		system	Tile_018-051-000_0-000.jpg		2021-03-23 15:28:19	2021-03-23 16:12:22		NO		IN FOCUS
169561164	https://volunteer.ala.org.au/validate/task/169561164	Valid		system	Tile_018-051-000_0-000.jpg			2021-03-23 16:12:22		NO		IN FOCUS
169561165	https://volunteer.ala.org.au/validate/task/169561165	Valid		system	Tile_018-052-000_0-000.jpg		2021-03-23 16:13:03	2021-03-23 16:13:03	1	YES	MIDDLE	IN FOCUS		Nothofagus pollen
169561165	https://volunteer.ala.org.au/validate/task/169561165	Valid		system	Tile_018-052-000_0-000.jpg			2021-03-23 16:13:03	1	YES	MIDDLE	IN FOCUS		Nothofagus pollen
169561165	https://volunteer.ala.org.au/validate/task/169561165	Valid		system	Tile_018-052-000_0-000.jpg		2021-03-23 14:26:23	2021-03-23 16:13:03	1	YES	MIDDLE	IN FOCUS		Nothofagus pollen
169561165	https://volunteer.ala.org.au/validate/task/169561165	Valid		system	Tile_018-052-000_0-000.jpg		2021-03-23 15:29:14	2021-03-23 16:13:03	1	YES	MIDDLE	IN FOCUS		Nothofagus pollen
169561167	https://volunteer.ala.org.au/validate/task/169561167	Valid		system	Tile_018-054-000_0-000.jpg		2021-03-23 16:13:25	2021-03-23 16:13:26		NO		IN FOCUS
169561167	https://volunteer.ala.org.au/validate/task/169561167	Valid		system	Tile_018-054-000_0-000.jpg			2021-03-23 16:13:26		NO		IN FOCUS
169561167	https://volunteer.ala.org.au/validate/task/169561167	Valid		system	Tile_018-054-000_0-000.jpg		2021-03-23 15:30:37	2021-03-23 16:13:26		NO		IN FOCUS
169561167	https://volunteer.ala.org.au/validate/task/169561167	Valid		system	Tile_018-054-000_0-000.jpg		2021-03-23 14:26:49	2021-03-23 16:13:26		NO		IN FOCUS
169561168	https://volunteer.ala.org.au/validate/task/169561168	Valid		system	Tile_018-055-000_0-000.jpg		2021-03-23 14:26:59	2021-03-23 16:13:38		NO		IN FOCUS
169561168	https://volunteer.ala.org.au/validate/task/169561168	Valid		system	Tile_018-055-000_0-000.jpg		2021-03-23 15:31:10	2021-03-23 16:13:38		NO		IN FOCUS
169561168	https://volunteer.ala.org.au/validate/task/169561168	Valid		system	Tile_018-055-000_0-000.jpg		2021-03-23 16:13:38	2021-03-23 16:13:38		NO		IN FOCUS
169561168	https://volunteer.ala.org.au/validate/task/169561168	Valid		system	Tile_018-055-000_0-000.jpg			2021-03-23 16:13:38		NO		IN FOCUS
169561169	https://volunteer.ala.org.au/validate/task/169561169	Valid		system	Tile_018-056-000_0-000.jpg		2021-03-23 14:27:18	2021-03-23 16:13:50		NO		IN FOCUS
169561169	https://volunteer.ala.org.au/validate/task/169561169	Valid		system	Tile_018-056-000_0-000.jpg			2021-03-23 16:13:50		NO		IN FOCUS
169561169	https://volunteer.ala.org.au/validate/task/169561169	Valid		system	Tile_018-056-000_0-000.jpg		2021-03-23 15:32:12	2021-03-23 16:13:50		NO		IN FOCUS
169561169	https://volunteer.ala.org.au/validate/task/169561169	Valid		system	Tile_018-056-000_0-000.jpg		2021-03-23 16:13:50	2021-03-23 16:13:50		NO		IN FOCUS
169561171	https://volunteer.ala.org.au/validate/task/169561171	Valid		system	Tile_018-058-000_0-000.jpg		2021-03-23 14:28:37	2021-03-23 16:14:45		NO		IN FOCUS
169561171	https://volunteer.ala.org.au/validate/task/169561171	Valid		system	Tile_018-058-000_0-000.jpg		2021-03-23 15:33:44	2021-03-23 16:14:45		NO		IN FOCUS
169561171	https://volunteer.ala.org.au/validate/task/169561171	Valid		system	Tile_018-058-000_0-000.jpg		2021-03-23 16:14:45	2021-03-23 16:14:45		NO		IN FOCUS
169561171	https://volunteer.ala.org.au/validate/task/169561171	Valid		system	Tile_018-058-000_0-000.jpg			2021-03-23 16:14:45		NO		IN FOCUS
169561172	https://volunteer.ala.org.au/validate/task/169561172	Valid		system	Tile_018-059-000_0-000.jpg		2021-03-23 15:34:16	2021-03-23 16:14:59		NO		IN FOCUS
169561172	https://volunteer.ala.org.au/validate/task/169561172	Valid		system	Tile_018-059-000_0-000.jpg		2021-03-23 14:28:52	2021-03-23 16:14:59		NO		IN FOCUS
169561172	https://volunteer.ala.org.au/validate/task/169561172	Valid		system	Tile_018-059-000_0-000.jpg			2021-03-23 16:14:59		NO		IN FOCUS
169561172	https://volunteer.ala.org.au/validate/task/169561172	Valid		system	Tile_018-059-000_0-000.jpg		2021-03-23 16:14:59	2021-03-23 16:14:59		NO		IN FOCUS
169561173	https://volunteer.ala.org.au/validate/task/169561173	Valid		system	Tile_018-060-000_0-000.jpg		2021-03-23 14:29:04	2021-03-23 16:15:26		NO		IN FOCUS
169561173	https://volunteer.ala.org.au/validate/task/169561173	Valid		system	Tile_018-060-000_0-000.jpg			2021-03-23 16:15:26		NO		IN FOCUS
169561173	https://volunteer.ala.org.au/validate/task/169561173	Valid		system	Tile_018-060-000_0-000.jpg		2021-03-23 15:34:48	2021-03-23 16:15:26		NO		IN FOCUS
169561173	https://volunteer.ala.org.au/validate/task/169561173	Valid		system	Tile_018-060-000_0-000.jpg		2021-03-23 16:15:26	2021-03-23 16:15:26		NO		IN FOCUS
169561174	https://volunteer.ala.org.au/validate/task/169561174	Valid		system	Tile_019-001-000_0-000.jpg			2021-03-23 16:15:41		NO		IN FOCUS
169561174	https://volunteer.ala.org.au/validate/task/169561174	Valid		system	Tile_019-001-000_0-000.jpg		2021-03-23 15:35:23	2021-03-23 16:15:41		NO		IN FOCUS
169561174	https://volunteer.ala.org.au/validate/task/169561174	Valid		system	Tile_019-001-000_0-000.jpg		2021-03-23 16:15:41	2021-03-23 16:15:41		NO		IN FOCUS
169561174	https://volunteer.ala.org.au/validate/task/169561174	Valid		system	Tile_019-001-000_0-000.jpg		2021-03-23 14:29:15	2021-03-23 16:15:41		NO		IN FOCUS
169561175	https://volunteer.ala.org.au/validate/task/169561175	Valid		system	Tile_019-002-000_0-000.jpg		2021-03-23 14:29:27	2021-03-23 16:15:53		NO		IN FOCUS
169561175	https://volunteer.ala.org.au/validate/task/169561175	Valid		system	Tile_019-002-000_0-000.jpg			2021-03-23 16:15:53		NO		IN FOCUS
169561175	https://volunteer.ala.org.au/validate/task/169561175	Valid		system	Tile_019-002-000_0-000.jpg		2021-03-23 16:15:52	2021-03-23 16:15:53		NO		IN FOCUS
169561175	https://volunteer.ala.org.au/validate/task/169561175	Valid		system	Tile_019-002-000_0-000.jpg		2021-03-23 15:36:00	2021-03-23 16:15:53		NO		IN FOCUS
169561177	https://volunteer.ala.org.au/validate/task/169561177	Valid		system	Tile_019-004-000_0-000.jpg		2021-03-23 15:37:07	2021-03-23 16:17:13		NO		IN FOCUS
169561177	https://volunteer.ala.org.au/validate/task/169561177	Valid		system	Tile_019-004-000_0-000.jpg		2021-03-23 16:17:13	2021-03-23 16:17:13		NO		IN FOCUS
169561177	https://volunteer.ala.org.au/validate/task/169561177	Valid		system	Tile_019-004-000_0-000.jpg			2021-03-23 16:17:13		NO		IN FOCUS
169561177	https://volunteer.ala.org.au/validate/task/169561177	Valid		system	Tile_019-004-000_0-000.jpg		2021-03-23 14:29:59	2021-03-23 16:17:13		NO		IN FOCUS
169561178	https://volunteer.ala.org.au/validate/task/169561178	Valid		system	Tile_019-005-000_0-000.jpg		2021-03-23 15:37:37	2021-03-23 16:17:24		NO		IN FOCUS
169561178	https://volunteer.ala.org.au/validate/task/169561178	Valid		system	Tile_019-005-000_0-000.jpg			2021-03-23 16:17:24		NO		IN FOCUS
169561178	https://volunteer.ala.org.au/validate/task/169561178	Valid		system	Tile_019-005-000_0-000.jpg		2021-03-23 16:17:23	2021-03-23 16:17:24		NO		IN FOCUS
169561178	https://volunteer.ala.org.au/validate/task/169561178	Valid		system	Tile_019-005-000_0-000.jpg		2021-03-23 14:30:11	2021-03-23 16:17:24		NO		IN FOCUS
169561181	https://volunteer.ala.org.au/validate/task/169561181	Valid		system	Tile_019-008-000_0-000.jpg		2021-03-23 14:30:52	2021-03-23 16:18:27		NO		IN FOCUS
169561181	https://volunteer.ala.org.au/validate/task/169561181	Valid		system	Tile_019-008-000_0-000.jpg		2021-03-23 15:39:24	2021-03-23 16:18:27		NO		IN FOCUS
169561181	https://volunteer.ala.org.au/validate/task/169561181	Valid		system	Tile_019-008-000_0-000.jpg			2021-03-23 16:18:27		NO		IN FOCUS
169561181	https://volunteer.ala.org.au/validate/task/169561181	Valid		system	Tile_019-008-000_0-000.jpg		2021-03-23 16:18:26	2021-03-23 16:18:27		NO		IN FOCUS
169561182	https://volunteer.ala.org.au/validate/task/169561182	Valid		system	Tile_019-009-000_0-000.jpg			2021-03-23 16:18:42		NO		IN FOCUS
169561182	https://volunteer.ala.org.au/validate/task/169561182	Valid		system	Tile_019-009-000_0-000.jpg		2021-03-23 16:18:41	2021-03-23 16:18:42		NO		IN FOCUS
169561182	https://volunteer.ala.org.au/validate/task/169561182	Valid		system	Tile_019-009-000_0-000.jpg		2021-03-23 15:41:52	2021-03-23 16:18:42		NO		IN FOCUS
169561182	https://volunteer.ala.org.au/validate/task/169561182	Valid		system	Tile_019-009-000_0-000.jpg		2021-03-23 14:31:04	2021-03-23 16:18:42		NO		IN FOCUS
169561183	https://volunteer.ala.org.au/validate/task/169561183	Valid		system	Tile_019-010-000_0-000.jpg		2021-03-23 14:31:17	2021-03-23 16:18:51		NO		IN FOCUS
169561183	https://volunteer.ala.org.au/validate/task/169561183	Valid		system	Tile_019-010-000_0-000.jpg		2021-03-23 16:18:50	2021-03-23 16:18:51		NO		IN FOCUS
169561183	https://volunteer.ala.org.au/validate/task/169561183	Valid		system	Tile_019-010-000_0-000.jpg			2021-03-23 16:18:51		NO		IN FOCUS
169561183	https://volunteer.ala.org.au/validate/task/169561183	Valid		system	Tile_019-010-000_0-000.jpg		2021-03-23 15:42:12	2021-03-23 16:18:51		NO		IN FOCUS
169561184	https://volunteer.ala.org.au/validate/task/169561184	Valid		system	Tile_019-011-000_0-000.jpg		2021-03-23 15:42:37	2021-03-23 16:19:03		NO		IN FOCUS
169561184	https://volunteer.ala.org.au/validate/task/169561184	Valid		system	Tile_019-011-000_0-000.jpg		2021-03-23 14:31:29	2021-03-23 16:19:03		NO		IN FOCUS
169561184	https://volunteer.ala.org.au/validate/task/169561184	Valid		system	Tile_019-011-000_0-000.jpg		2021-03-23 16:19:03	2021-03-23 16:19:03		NO		IN FOCUS
169561184	https://volunteer.ala.org.au/validate/task/169561184	Valid		system	Tile_019-011-000_0-000.jpg			2021-03-23 16:19:03		NO		IN FOCUS
169561185	https://volunteer.ala.org.au/validate/task/169561185	Valid		system	Tile_019-012-000_0-000.jpg			2021-03-23 16:19:13		NO		IN FOCUS
169561185	https://volunteer.ala.org.au/validate/task/169561185	Valid		system	Tile_019-012-000_0-000.jpg		2021-03-23 16:19:13	2021-03-23 16:19:13		NO		IN FOCUS
169561185	https://volunteer.ala.org.au/validate/task/169561185	Valid		system	Tile_019-012-000_0-000.jpg		2021-03-23 15:43:02	2021-03-23 16:19:13		NO		IN FOCUS
169561185	https://volunteer.ala.org.au/validate/task/169561185	Valid		system	Tile_019-012-000_0-000.jpg		2021-03-23 14:31:41	2021-03-23 16:19:13		NO		IN FOCUS
169561186	https://volunteer.ala.org.au/validate/task/169561186	Valid		system	Tile_019-013-000_0-000.jpg		2021-03-23 15:43:57	2021-03-23 16:19:26		NO		IN FOCUS
169561186	https://volunteer.ala.org.au/validate/task/169561186	Valid		system	Tile_019-013-000_0-000.jpg		2021-03-23 14:31:54	2021-03-23 16:19:26		NO		IN FOCUS
169561186	https://volunteer.ala.org.au/validate/task/169561186	Valid		system	Tile_019-013-000_0-000.jpg			2021-03-23 16:19:26		NO		IN FOCUS
169561186	https://volunteer.ala.org.au/validate/task/169561186	Valid		system	Tile_019-013-000_0-000.jpg		2021-03-23 16:19:24	2021-03-23 16:19:26		NO		IN FOCUS
169561187	https://volunteer.ala.org.au/validate/task/169561187	Valid		system	Tile_019-014-000_0-000.jpg			2021-03-23 16:19:34		NO		IN FOCUS
169561187	https://volunteer.ala.org.au/validate/task/169561187	Valid		system	Tile_019-014-000_0-000.jpg		2021-03-23 15:44:22	2021-03-23 16:19:34		NO		IN FOCUS
169561187	https://volunteer.ala.org.au/validate/task/169561187	Valid		system	Tile_019-014-000_0-000.jpg		2021-03-23 14:32:08	2021-03-23 16:19:34		NO		IN FOCUS
169561187	https://volunteer.ala.org.au/validate/task/169561187	Valid		system	Tile_019-014-000_0-000.jpg		2021-03-23 16:19:34	2021-03-23 16:19:34		NO		IN FOCUS
169561163	https://volunteer.ala.org.au/validate/task/169561163	Valid		system	Tile_018-050-000_0-000.jpg			2021-03-23 16:37:57	1	YES	EDGE	IN FOCUS		Nothofagus pollen
169561163	https://volunteer.ala.org.au/validate/task/169561163	Valid		system	Tile_018-050-000_0-000.jpg		2021-03-23 16:37:57	2021-03-23 16:37:57	1	YES	EDGE	IN FOCUS		Nothofagus pollen
169561163	https://volunteer.ala.org.au/validate/task/169561163	Valid		system	Tile_018-050-000_0-000.jpg		2021-03-23 15:27:54	2021-03-23 16:37:57	1	YES	EDGE	IN FOCUS		Nothofagus pollen
169561163	https://volunteer.ala.org.au/validate/task/169561163	Valid		system	Tile_018-050-000_0-000.jpg		2021-03-23 16:12:07	2021-03-23 16:37:57		NO		IN FOCUS
169561163	https://volunteer.ala.org.au/validate/task/169561163	Valid		system	Tile_018-050-000_0-000.jpg		2021-03-23 14:25:28	2021-03-23 16:37:57	1	YES	EDGE	IN FOCUS		Nothofagus pollen
169561195	https://volunteer.ala.org.au/validate/task/169561195	Valid		system	Tile_019-022-000_0-000.jpg		2021-03-23 17:20:07	2021-03-23 17:20:07		NO		IN FOCUS
169561195	https://volunteer.ala.org.au/validate/task/169561195	Valid		system	Tile_019-022-000_0-000.jpg			2021-03-23 17:20:07		NO		IN FOCUS
169561195	https://volunteer.ala.org.au/validate/task/169561195	Valid		system	Tile_019-022-000_0-000.jpg		2021-03-23 15:55:46	2021-03-23 17:20:07		NO		IN FOCUS
169561195	https://volunteer.ala.org.au/validate/task/169561195	Valid		system	Tile_019-022-000_0-000.jpg		2021-03-23 14:39:46	2021-03-23 17:20:07		NO		IN FOCUS
169561196	https://volunteer.ala.org.au/validate/task/169561196	Valid		system	Tile_019-023-000_0-000.jpg		2021-03-23 15:56:16	2021-03-23 17:21:23		NO		IN FOCUS
169561196	https://volunteer.ala.org.au/validate/task/169561196	Valid		system	Tile_019-023-000_0-000.jpg			2021-03-23 17:21:23		NO		IN FOCUS
169561196	https://volunteer.ala.org.au/validate/task/169561196	Valid		system	Tile_019-023-000_0-000.jpg		2021-03-23 17:21:23	2021-03-23 17:21:23		NO		IN FOCUS
169561196	https://volunteer.ala.org.au/validate/task/169561196	Valid		system	Tile_019-023-000_0-000.jpg		2021-03-23 14:39:59	2021-03-23 17:21:23		NO		IN FOCUS
169561198	https://volunteer.ala.org.au/validate/task/169561198	Valid		system	Tile_019-025-000_0-000.jpg		2021-03-23 17:23:30	2021-03-23 17:23:31		NO		IN FOCUS
169561198	https://volunteer.ala.org.au/validate/task/169561198	Valid		system	Tile_019-025-000_0-000.jpg			2021-03-23 17:23:31		NO		IN FOCUS
169561198	https://volunteer.ala.org.au/validate/task/169561198	Valid		system	Tile_019-025-000_0-000.jpg		2021-03-23 17:22:40	2021-03-23 17:23:31		NO		IN FOCUS
169561198	https://volunteer.ala.org.au/validate/task/169561198	Valid		system	Tile_019-025-000_0-000.jpg		2021-03-23 14:40:40	2021-03-23 17:23:31		NO		IN FOCUS
169561199	https://volunteer.ala.org.au/validate/task/169561199	Valid		system	Tile_019-026-000_0-000.jpg			2021-03-23 17:23:54		NO		IN FOCUS
169561199	https://volunteer.ala.org.au/validate/task/169561199	Valid		system	Tile_019-026-000_0-000.jpg		2021-03-23 14:40:52	2021-03-23 17:23:54		NO		IN FOCUS
169561199	https://volunteer.ala.org.au/validate/task/169561199	Valid		system	Tile_019-026-000_0-000.jpg		2021-03-23 17:23:54	2021-03-23 17:23:54		NO		IN FOCUS
169561199	https://volunteer.ala.org.au/validate/task/169561199	Valid		system	Tile_019-026-000_0-000.jpg		2021-03-23 17:22:51	2021-03-23 17:23:54		NO		IN FOCUS
169561204	https://volunteer.ala.org.au/validate/task/169561204	Valid		system	Tile_019-031-000_0-000.jpg		2021-03-23 14:44:22	2021-03-23 17:26:40		NO		IN FOCUS
169561204	https://volunteer.ala.org.au/validate/task/169561204	Valid		system	Tile_019-031-000_0-000.jpg		2021-03-23 17:23:47	2021-03-23 17:26:40		NO		IN FOCUS
169561204	https://volunteer.ala.org.au/validate/task/169561204	Valid		system	Tile_019-031-000_0-000.jpg		2021-03-23 17:26:40	2021-03-23 17:26:40		NO		IN FOCUS
169561204	https://volunteer.ala.org.au/validate/task/169561204	Valid		system	Tile_019-031-000_0-000.jpg			2021-03-23 17:26:40		NO		IN FOCUS
169561205	https://volunteer.ala.org.au/validate/task/169561205	Valid		system	Tile_019-032-000_0-000.jpg		2021-03-23 17:27:04	2021-03-23 17:27:04		NO		IN FOCUS
169561205	https://volunteer.ala.org.au/validate/task/169561205	Valid		system	Tile_019-032-000_0-000.jpg		2021-03-23 17:23:58	2021-03-23 17:27:04		NO		IN FOCUS
169561205	https://volunteer.ala.org.au/validate/task/169561205	Valid		system	Tile_019-032-000_0-000.jpg		2021-03-23 14:44:33	2021-03-23 17:27:04		NO		IN FOCUS
169561205	https://volunteer.ala.org.au/validate/task/169561205	Valid		system	Tile_019-032-000_0-000.jpg			2021-03-23 17:27:04		NO		IN FOCUS
169561208	https://volunteer.ala.org.au/validate/task/169561208	Valid		system	Tile_019-035-000_0-000.jpg			2021-03-23 17:33:10		NO		IN FOCUS
169561208	https://volunteer.ala.org.au/validate/task/169561208	Valid		system	Tile_019-035-000_0-000.jpg		2021-03-23 17:28:43	2021-03-23 17:33:10		NO		IN FOCUS
169561208	https://volunteer.ala.org.au/validate/task/169561208	Valid		system	Tile_019-035-000_0-000.jpg		2021-03-23 17:33:10	2021-03-23 17:33:10		NO		IN FOCUS
169561208	https://volunteer.ala.org.au/validate/task/169561208	Valid		system	Tile_019-035-000_0-000.jpg		2021-03-23 14:45:41	2021-03-23 17:33:10		NO		IN FOCUS
169561212	https://volunteer.ala.org.au/validate/task/169561212	Valid		system	Tile_019-039-000_0-000.jpg		2021-03-23 14:46:44	2021-03-23 17:34:33		NO		IN FOCUS
169561212	https://volunteer.ala.org.au/validate/task/169561212	Valid		system	Tile_019-039-000_0-000.jpg		2021-03-23 17:26:09	2021-03-23 17:34:33		NO		IN FOCUS
169561212	https://volunteer.ala.org.au/validate/task/169561212	Valid		system	Tile_019-039-000_0-000.jpg			2021-03-23 17:34:33		NO		IN FOCUS
169561212	https://volunteer.ala.org.au/validate/task/169561212	Valid		system	Tile_019-039-000_0-000.jpg		2021-03-23 17:34:33	2021-03-23 17:34:33		NO		IN FOCUS
169561211	https://volunteer.ala.org.au/validate/task/169561211	Valid		system	Tile_019-038-000_0-000.jpg		2021-03-23 17:34:41	2021-03-23 17:34:41		NO		IN FOCUS
169561211	https://volunteer.ala.org.au/validate/task/169561211	Valid		system	Tile_019-038-000_0-000.jpg			2021-03-23 17:34:41		NO		IN FOCUS
169561211	https://volunteer.ala.org.au/validate/task/169561211	Valid		system	Tile_019-038-000_0-000.jpg		2021-03-23 17:34:16	2021-03-23 17:34:41		NO		IN FOCUS
169561211	https://volunteer.ala.org.au/validate/task/169561211	Valid		system	Tile_019-038-000_0-000.jpg		2021-03-23 14:46:33	2021-03-23 17:34:41		NO		IN FOCUS
169561218	https://volunteer.ala.org.au/validate/task/169561218	Valid		system	Tile_019-045-000_0-000.jpg		2021-03-23 17:37:38	2021-03-23 17:37:38		NO		IN FOCUS
169561218	https://volunteer.ala.org.au/validate/task/169561218	Valid		system	Tile_019-045-000_0-000.jpg			2021-03-23 17:37:38		NO		IN FOCUS
169561218	https://volunteer.ala.org.au/validate/task/169561218	Valid		system	Tile_019-045-000_0-000.jpg		2021-03-23 17:37:38	2021-03-23 17:37:38		NO		IN FOCUS
169561218	https://volunteer.ala.org.au/validate/task/169561218	Valid		system	Tile_019-045-000_0-000.jpg		2021-03-23 17:29:00	2021-03-23 17:37:38		NO		IN FOCUS
169561218	https://volunteer.ala.org.au/validate/task/169561218	Valid		system	Tile_019-045-000_0-000.jpg		2021-03-23 14:47:55	2021-03-23 17:37:38		NO		IN FOCUS
169561219	https://volunteer.ala.org.au/validate/task/169561219	Valid		system	Tile_019-046-000_0-000.jpg			2021-03-23 17:37:51		NO		IN FOCUS
169561219	https://volunteer.ala.org.au/validate/task/169561219	Valid		system	Tile_019-046-000_0-000.jpg		2021-03-23 17:37:55	2021-03-23 17:37:51		NO		IN FOCUS
169561219	https://volunteer.ala.org.au/validate/task/169561219	Valid		system	Tile_019-046-000_0-000.jpg		2021-03-23 17:29:12	2021-03-23 17:37:51		NO		IN FOCUS
169561219	https://volunteer.ala.org.au/validate/task/169561219	Valid		system	Tile_019-046-000_0-000.jpg		2021-03-23 14:48:06	2021-03-23 17:37:51		NO		IN FOCUS
169561219	https://volunteer.ala.org.au/validate/task/169561219	Valid		system	Tile_019-046-000_0-000.jpg		2021-03-23 17:37:51	2021-03-23 17:37:51		NO		IN FOCUS
169561220	https://volunteer.ala.org.au/validate/task/169561220	Valid		system	Tile_019-047-000_0-000.jpg		2021-03-23 17:38:05	2021-03-23 17:38:15		NO		IN FOCUS
169561220	https://volunteer.ala.org.au/validate/task/169561220	Valid		system	Tile_019-047-000_0-000.jpg			2021-03-23 17:38:15		NO		IN FOCUS
169561220	https://volunteer.ala.org.au/validate/task/169561220	Valid		system	Tile_019-047-000_0-000.jpg		2021-03-23 17:38:15	2021-03-23 17:38:15		NO		IN FOCUS
169561220	https://volunteer.ala.org.au/validate/task/169561220	Valid		system	Tile_019-047-000_0-000.jpg		2021-03-23 14:48:17	2021-03-23 17:38:15		NO		IN FOCUS
169561221	https://volunteer.ala.org.au/validate/task/169561221	Valid		system	Tile_019-048-000_0-000.jpg			2021-03-23 17:38:34		NO		IN FOCUS
169561221	https://volunteer.ala.org.au/validate/task/169561221	Valid		system	Tile_019-048-000_0-000.jpg		2021-03-23 17:38:34	2021-03-23 17:38:34		NO		IN FOCUS
169561221	https://volunteer.ala.org.au/validate/task/169561221	Valid		system	Tile_019-048-000_0-000.jpg		2021-03-23 14:48:30	2021-03-23 17:38:34		NO		IN FOCUS
169561221	https://volunteer.ala.org.au/validate/task/169561221	Valid		system	Tile_019-048-000_0-000.jpg		2021-03-23 17:38:22	2021-03-23 17:38:34		NO		IN FOCUS
169561224	https://volunteer.ala.org.au/validate/task/169561224	Valid		system	Tile_019-051-000_0-000.jpg			2021-03-23 17:39:27		NO		IN FOCUS
169561224	https://volunteer.ala.org.au/validate/task/169561224	Valid		system	Tile_019-051-000_0-000.jpg		2021-03-23 17:39:27	2021-03-23 17:39:27		NO		IN FOCUS
169561224	https://volunteer.ala.org.au/validate/task/169561224	Valid		system	Tile_019-051-000_0-000.jpg		2021-03-23 14:49:08	2021-03-23 17:39:27		NO		IN FOCUS
169561224	https://volunteer.ala.org.au/validate/task/169561224	Valid		system	Tile_019-051-000_0-000.jpg		2021-03-23 17:30:07	2021-03-23 17:39:27		NO		IN FOCUS
169561228	https://volunteer.ala.org.au/validate/task/169561228	Valid		system	Tile_019-055-000_0-000.jpg		2021-03-23 14:50:03	2021-03-23 17:41:55		NO		IN FOCUS
169561228	https://volunteer.ala.org.au/validate/task/169561228	Valid		system	Tile_019-055-000_0-000.jpg		2021-03-23 17:42:19	2021-03-23 17:41:55	4	YES	Both MIDDLE and EDGE	IN FOCUS		Unknown
169561228	https://volunteer.ala.org.au/validate/task/169561228	Valid		system	Tile_019-055-000_0-000.jpg		2021-03-23 17:41:55	2021-03-23 17:41:55		NO		IN FOCUS
169561228	https://volunteer.ala.org.au/validate/task/169561228	Valid		system	Tile_019-055-000_0-000.jpg			2021-03-23 17:41:55		NO		IN FOCUS
169561228	https://volunteer.ala.org.au/validate/task/169561228	Valid		system	Tile_019-055-000_0-000.jpg		2021-03-23 17:30:37	2021-03-23 17:41:55		NO		IN FOCUS
169561229	https://volunteer.ala.org.au/validate/task/169561229	Valid		system	Tile_019-056-000_0-000.jpg		2021-03-23 17:30:48	2021-03-23 17:42:08		NO		IN FOCUS
169561229	https://volunteer.ala.org.au/validate/task/169561229	Valid		system	Tile_019-056-000_0-000.jpg		2021-03-23 17:42:08	2021-03-23 17:42:08		NO		IN FOCUS
169561229	https://volunteer.ala.org.au/validate/task/169561229	Valid		system	Tile_019-056-000_0-000.jpg		2021-03-23 14:50:14	2021-03-23 17:42:08		NO		IN FOCUS
169561229	https://volunteer.ala.org.au/validate/task/169561229	Valid		system	Tile_019-056-000_0-000.jpg			2021-03-23 17:42:08		NO		IN FOCUS
169561233	https://volunteer.ala.org.au/validate/task/169561233	Valid		system	Tile_019-060-000_0-000.jpg			2021-03-23 17:44:26		NO		IN FOCUS
169561233	https://volunteer.ala.org.au/validate/task/169561233	Valid		system	Tile_019-060-000_0-000.jpg		2021-03-23 17:44:26	2021-03-23 17:44:26		NO		IN FOCUS
169561233	https://volunteer.ala.org.au/validate/task/169561233	Valid		system	Tile_019-060-000_0-000.jpg		2021-03-23 14:51:04	2021-03-23 17:44:26		NO		IN FOCUS
169561233	https://volunteer.ala.org.au/validate/task/169561233	Valid		system	Tile_019-060-000_0-000.jpg		2021-03-23 17:31:10	2021-03-23 17:44:26		NO		IN FOCUS
169561234	https://volunteer.ala.org.au/validate/task/169561234	Valid		system	Tile_020-001-000_0-000.jpg		2021-03-23 17:31:19	2021-03-23 17:44:42		NO		IN FOCUS
169561234	https://volunteer.ala.org.au/validate/task/169561234	Valid		system	Tile_020-001-000_0-000.jpg		2021-03-23 17:44:42	2021-03-23 17:44:42		NO		IN FOCUS
169561234	https://volunteer.ala.org.au/validate/task/169561234	Valid		system	Tile_020-001-000_0-000.jpg			2021-03-23 17:44:42		NO		IN FOCUS
169561234	https://volunteer.ala.org.au/validate/task/169561234	Valid		system	Tile_020-001-000_0-000.jpg		2021-03-23 14:51:54	2021-03-23 17:44:42		NO		IN FOCUS
169561234	https://volunteer.ala.org.au/validate/task/169561234	Valid		system	Tile_020-001-000_0-000.jpg		2021-03-23 17:44:53	2021-03-23 17:44:42		NO		IN FOCUS
169561235	https://volunteer.ala.org.au/validate/task/169561235	Valid		system	Tile_020-002-000_0-000.jpg			2021-03-23 17:44:58		NO		IN FOCUS
169561235	https://volunteer.ala.org.au/validate/task/169561235	Valid		system	Tile_020-002-000_0-000.jpg		2021-03-23 17:45:11	2021-03-23 17:44:58		NO		IN FOCUS
169561235	https://volunteer.ala.org.au/validate/task/169561235	Valid		system	Tile_020-002-000_0-000.jpg		2021-03-23 17:31:28	2021-03-23 17:44:58		NO		IN FOCUS
169561235	https://volunteer.ala.org.au/validate/task/169561235	Valid		system	Tile_020-002-000_0-000.jpg		2021-03-23 17:44:57	2021-03-23 17:44:58		NO		IN FOCUS
169561235	https://volunteer.ala.org.au/validate/task/169561235	Valid		system	Tile_020-002-000_0-000.jpg		2021-03-23 14:52:11	2021-03-23 17:44:58		NO		IN FOCUS
169561237	https://volunteer.ala.org.au/validate/task/169561237	Valid		system	Tile_020-004-000_0-000.jpg		2021-03-23 17:48:02	2021-03-23 17:48:02		NO		IN FOCUS
169561237	https://volunteer.ala.org.au/validate/task/169561237	Valid		system	Tile_020-004-000_0-000.jpg			2021-03-23 17:48:02		NO		IN FOCUS
169561237	https://volunteer.ala.org.au/validate/task/169561237	Valid		system	Tile_020-004-000_0-000.jpg		2021-03-23 17:46:36	2021-03-23 17:48:02		NO		IN FOCUS
169561237	https://volunteer.ala.org.au/validate/task/169561237	Valid		system	Tile_020-004-000_0-000.jpg		2021-03-23 14:52:44	2021-03-23 17:48:02		NO		IN FOCUS
169561240	https://volunteer.ala.org.au/validate/task/169561240	Valid		system	Tile_020-007-000_0-000.jpg		2021-03-23 17:48:13	2021-03-23 17:48:13		NO		IN FOCUS
169561240	https://volunteer.ala.org.au/validate/task/169561240	Valid		system	Tile_020-007-000_0-000.jpg			2021-03-23 17:48:13		NO		IN FOCUS
169561240	https://volunteer.ala.org.au/validate/task/169561240	Valid		system	Tile_020-007-000_0-000.jpg		2021-03-23 14:53:27	2021-03-23 17:48:13		NO		IN FOCUS
169561240	https://volunteer.ala.org.au/validate/task/169561240	Valid		system	Tile_020-007-000_0-000.jpg		2021-03-23 17:31:59	2021-03-23 17:48:13		NO		IN FOCUS
169561239	https://volunteer.ala.org.au/validate/task/169561239	Valid		system	Tile_020-006-000_0-000.jpg		2021-03-23 17:48:16	2021-03-23 17:48:16		NO		IN FOCUS
169561239	https://volunteer.ala.org.au/validate/task/169561239	Valid		system	Tile_020-006-000_0-000.jpg			2021-03-23 17:48:16		NO		IN FOCUS
169561239	https://volunteer.ala.org.au/validate/task/169561239	Valid		system	Tile_020-006-000_0-000.jpg		2021-03-23 17:31:47	2021-03-23 17:48:16		NO		IN FOCUS
169561239	https://volunteer.ala.org.au/validate/task/169561239	Valid		system	Tile_020-006-000_0-000.jpg		2021-03-23 14:53:16	2021-03-23 17:48:16		NO		IN FOCUS
169561239	https://volunteer.ala.org.au/validate/task/169561239	Valid		system	Tile_020-006-000_0-000.jpg		2021-03-23 17:47:53	2021-03-23 17:48:16	1	YES	MIDDLE	IN FOCUS		Unknown
169561241	https://volunteer.ala.org.au/validate/task/169561241	Valid		system	Tile_020-008-000_0-000.jpg		2021-03-23 14:53:38	2021-03-23 17:48:30		NO		IN FOCUS
169561241	https://volunteer.ala.org.au/validate/task/169561241	Valid		system	Tile_020-008-000_0-000.jpg		2021-03-23 17:32:09	2021-03-23 17:48:30		NO		IN FOCUS
169561241	https://volunteer.ala.org.au/validate/task/169561241	Valid		system	Tile_020-008-000_0-000.jpg			2021-03-23 17:48:30		NO		IN FOCUS
169561241	https://volunteer.ala.org.au/validate/task/169561241	Valid		system	Tile_020-008-000_0-000.jpg		2021-03-23 17:48:37	2021-03-23 17:48:30	1	YES	MIDDLE	IN FOCUS		Fungal spores
169561241	https://volunteer.ala.org.au/validate/task/169561241	Valid		system	Tile_020-008-000_0-000.jpg		2021-03-23 17:48:29	2021-03-23 17:48:30		NO		IN FOCUS
169561242	https://volunteer.ala.org.au/validate/task/169561242	Valid		system	Tile_020-009-000_0-000.jpg		2021-03-23 14:53:50	2021-03-23 17:48:49		NO		IN FOCUS
169561242	https://volunteer.ala.org.au/validate/task/169561242	Valid		system	Tile_020-009-000_0-000.jpg		2021-03-23 17:32:22	2021-03-23 17:48:49		NO		IN FOCUS
169561242	https://volunteer.ala.org.au/validate/task/169561242	Valid		system	Tile_020-009-000_0-000.jpg		2021-03-23 17:48:48	2021-03-23 17:48:49		NO		IN FOCUS
169561242	https://volunteer.ala.org.au/validate/task/169561242	Valid		system	Tile_020-009-000_0-000.jpg			2021-03-23 17:48:49		NO		IN FOCUS
169561242	https://volunteer.ala.org.au/validate/task/169561242	Valid		system	Tile_020-009-000_0-000.jpg		2021-03-23 17:49:06	2021-03-23 17:48:49	1	YES	MIDDLE	IN FOCUS		Spores
169561243	https://volunteer.ala.org.au/validate/task/169561243	Valid		system	Tile_020-010-000_0-000.jpg		2021-03-23 14:54:29	2021-03-23 17:49:52	1	YES	MIDDLE	IN FOCUS		Nothofagus pollen
169561243	https://volunteer.ala.org.au/validate/task/169561243	Valid		system	Tile_020-010-000_0-000.jpg		2021-03-23 17:49:51	2021-03-23 17:49:52	1	YES	MIDDLE	IN FOCUS		Nothofagus pollen
169561243	https://volunteer.ala.org.au/validate/task/169561243	Valid		system	Tile_020-010-000_0-000.jpg		2021-03-23 17:49:45	2021-03-23 17:49:52	1	YES	MIDDLE	IN FOCUS		Nothofagus pollen
169561243	https://volunteer.ala.org.au/validate/task/169561243	Valid		system	Tile_020-010-000_0-000.jpg			2021-03-23 17:49:52	1	YES	MIDDLE	IN FOCUS		Nothofagus pollen
169561244	https://volunteer.ala.org.au/validate/task/169561244	Valid		system	Tile_020-011-000_0-000.jpg			2021-03-23 17:50:09		NO		IN FOCUS
169561244	https://volunteer.ala.org.au/validate/task/169561244	Valid		system	Tile_020-011-000_0-000.jpg		2021-03-23 17:50:05	2021-03-23 17:50:09		NO		IN FOCUS
169561244	https://volunteer.ala.org.au/validate/task/169561244	Valid		system	Tile_020-011-000_0-000.jpg		2021-03-23 14:54:40	2021-03-23 17:50:09		NO		IN FOCUS
169561244	https://volunteer.ala.org.au/validate/task/169561244	Valid		system	Tile_020-011-000_0-000.jpg		2021-03-23 17:50:08	2021-03-23 17:50:09		NO		IN FOCUS
169561245	https://volunteer.ala.org.au/validate/task/169561245	Valid		system	Tile_020-012-000_0-000.jpg		2021-03-23 17:50:25	2021-03-23 17:50:14		NO		IN FOCUS
169561245	https://volunteer.ala.org.au/validate/task/169561245	Valid		system	Tile_020-012-000_0-000.jpg			2021-03-23 17:50:14		NO		IN FOCUS
169561245	https://volunteer.ala.org.au/validate/task/169561245	Valid		system	Tile_020-012-000_0-000.jpg		2021-03-23 14:54:51	2021-03-23 17:50:14		NO		IN FOCUS
169561245	https://volunteer.ala.org.au/validate/task/169561245	Valid		system	Tile_020-012-000_0-000.jpg		2021-03-23 17:50:14	2021-03-23 17:50:14		NO		IN FOCUS
169561245	https://volunteer.ala.org.au/validate/task/169561245	Valid		system	Tile_020-012-000_0-000.jpg		2021-03-23 17:32:54	2021-03-23 17:50:14		NO		IN FOCUS
169561246	https://volunteer.ala.org.au/validate/task/169561246	Valid		system	Tile_020-013-000_0-000.jpg		2021-03-23 17:50:28	2021-03-23 17:50:29		NO		IN FOCUS
169561246	https://volunteer.ala.org.au/validate/task/169561246	Valid		system	Tile_020-013-000_0-000.jpg		2021-03-23 17:50:27	2021-03-23 17:50:29		NO		IN FOCUS
169561246	https://volunteer.ala.org.au/validate/task/169561246	Valid		system	Tile_020-013-000_0-000.jpg			2021-03-23 17:50:29		NO		IN FOCUS
169561246	https://volunteer.ala.org.au/validate/task/169561246	Valid		system	Tile_020-013-000_0-000.jpg		2021-03-23 14:55:03	2021-03-23 17:50:29		NO		IN FOCUS
169561253	https://volunteer.ala.org.au/validate/task/169561253	Valid		system	Tile_020-020-000_0-000.jpg			2021-03-23 17:52:35		NO		IN FOCUS
169561253	https://volunteer.ala.org.au/validate/task/169561253	Valid		system	Tile_020-020-000_0-000.jpg		2021-03-23 17:52:35	2021-03-23 17:52:35		NO		IN FOCUS
169561253	https://volunteer.ala.org.au/validate/task/169561253	Valid		system	Tile_020-020-000_0-000.jpg		2021-03-23 15:15:59	2021-03-23 17:52:35		NO		IN FOCUS
169561253	https://volunteer.ala.org.au/validate/task/169561253	Valid		system	Tile_020-020-000_0-000.jpg		2021-03-23 17:33:58	2021-03-23 17:52:35		NO		IN FOCUS
169561255	https://volunteer.ala.org.au/validate/task/169561255	Valid		system	Tile_020-022-000_0-000.jpg			2021-03-23 17:53:06		NO		IN FOCUS
169561255	https://volunteer.ala.org.au/validate/task/169561255	Valid		system	Tile_020-022-000_0-000.jpg		2021-03-23 15:16:32	2021-03-23 17:53:06		NO		IN FOCUS
169561255	https://volunteer.ala.org.au/validate/task/169561255	Valid		system	Tile_020-022-000_0-000.jpg		2021-03-23 17:53:06	2021-03-23 17:53:06		NO		IN FOCUS
169561255	https://volunteer.ala.org.au/validate/task/169561255	Valid		system	Tile_020-022-000_0-000.jpg		2021-03-23 17:34:19	2021-03-23 17:53:06		NO		IN FOCUS
169561257	https://volunteer.ala.org.au/validate/task/169561257	Valid		system	Tile_020-024-000_0-000.jpg		2021-03-23 17:34:41	2021-03-23 17:53:29		NO		IN FOCUS
169561257	https://volunteer.ala.org.au/validate/task/169561257	Valid		system	Tile_020-024-000_0-000.jpg		2021-03-23 15:25:16	2021-03-23 17:53:29		NO		IN FOCUS
169561257	https://volunteer.ala.org.au/validate/task/169561257	Valid		system	Tile_020-024-000_0-000.jpg		2021-03-23 17:53:42	2021-03-23 17:53:29		NO		IN FOCUS
169561257	https://volunteer.ala.org.au/validate/task/169561257	Valid		system	Tile_020-024-000_0-000.jpg			2021-03-23 17:53:29		NO		IN FOCUS
169561257	https://volunteer.ala.org.au/validate/task/169561257	Valid		system	Tile_020-024-000_0-000.jpg		2021-03-23 17:53:29	2021-03-23 17:53:29		NO		IN FOCUS
169561258	https://volunteer.ala.org.au/validate/task/169561258	Valid		system	Tile_020-025-000_0-000.jpg		2021-03-23 17:34:57	2021-03-23 17:54:41		NO		IN FOCUS
169561258	https://volunteer.ala.org.au/validate/task/169561258	Valid		system	Tile_020-025-000_0-000.jpg		2021-03-23 15:25:29	2021-03-23 17:54:41		NO		IN FOCUS
169561258	https://volunteer.ala.org.au/validate/task/169561258	Valid		system	Tile_020-025-000_0-000.jpg			2021-03-23 17:54:41		NO		IN FOCUS
169561258	https://volunteer.ala.org.au/validate/task/169561258	Valid		system	Tile_020-025-000_0-000.jpg		2021-03-23 17:54:41	2021-03-23 17:54:41		NO		IN FOCUS
169561259	https://volunteer.ala.org.au/validate/task/169561259	Valid		system	Tile_020-026-000_0-000.jpg		2021-03-23 17:54:55	2021-03-23 17:54:55		NO		IN FOCUS
169561259	https://volunteer.ala.org.au/validate/task/169561259	Valid		system	Tile_020-026-000_0-000.jpg			2021-03-23 17:54:55		NO		IN FOCUS
169561259	https://volunteer.ala.org.au/validate/task/169561259	Valid		system	Tile_020-026-000_0-000.jpg		2021-03-23 17:54:33	2021-03-23 17:54:55		NO		IN FOCUS
169561259	https://volunteer.ala.org.au/validate/task/169561259	Valid		system	Tile_020-026-000_0-000.jpg		2021-03-23 15:25:40	2021-03-23 17:54:55		NO		IN FOCUS
169561269	https://volunteer.ala.org.au/validate/task/169561269	Valid		system	Tile_020-036-000_0-000.jpg			2021-03-23 17:56:52		NO		IN FOCUS
169561269	https://volunteer.ala.org.au/validate/task/169561269	Valid		system	Tile_020-036-000_0-000.jpg		2021-03-23 17:56:52	2021-03-23 17:56:52		NO		IN FOCUS
169561269	https://volunteer.ala.org.au/validate/task/169561269	Valid		system	Tile_020-036-000_0-000.jpg		2021-03-23 17:36:10	2021-03-23 17:56:52		NO		IN FOCUS
169561269	https://volunteer.ala.org.au/validate/task/169561269	Valid		system	Tile_020-036-000_0-000.jpg		2021-03-23 15:38:12	2021-03-23 17:56:52		NO		IN FOCUS
169561268	https://volunteer.ala.org.au/validate/task/169561268	Valid		system	Tile_020-035-000_0-000.jpg			2021-03-23 18:07:08		NO		IN FOCUS
169561268	https://volunteer.ala.org.au/validate/task/169561268	Valid		system	Tile_020-035-000_0-000.jpg		2021-03-23 18:07:08	2021-03-23 18:07:08		NO		IN FOCUS
169561268	https://volunteer.ala.org.au/validate/task/169561268	Valid		system	Tile_020-035-000_0-000.jpg		2021-03-23 17:56:36	2021-03-23 18:07:08		NO		IN FOCUS
169561268	https://volunteer.ala.org.au/validate/task/169561268	Valid		system	Tile_020-035-000_0-000.jpg		2021-03-23 15:37:53	2021-03-23 18:07:08		NO		IN FOCUS
169561270	https://volunteer.ala.org.au/validate/task/169561270	Valid		system	Tile_020-037-000_0-000.jpg		2021-03-23 15:38:40	2021-03-23 18:08:14		NO		IN FOCUS
169561270	https://volunteer.ala.org.au/validate/task/169561270	Valid		system	Tile_020-037-000_0-000.jpg			2021-03-23 18:08:14		NO		IN FOCUS
169561270	https://volunteer.ala.org.au/validate/task/169561270	Valid		system	Tile_020-037-000_0-000.jpg		2021-03-23 18:08:14	2021-03-23 18:08:14		NO		IN FOCUS
169561270	https://volunteer.ala.org.au/validate/task/169561270	Valid		system	Tile_020-037-000_0-000.jpg		2021-03-23 17:36:23	2021-03-23 18:08:14		NO		IN FOCUS
169561271	https://volunteer.ala.org.au/validate/task/169561271	Valid		system	Tile_020-038-000_0-000.jpg		2021-03-23 17:36:37	2021-03-23 18:08:28		NO		IN FOCUS
169561271	https://volunteer.ala.org.au/validate/task/169561271	Valid		system	Tile_020-038-000_0-000.jpg		2021-03-23 15:39:01	2021-03-23 18:08:28		NO		IN FOCUS
169561271	https://volunteer.ala.org.au/validate/task/169561271	Valid		system	Tile_020-038-000_0-000.jpg			2021-03-23 18:08:28		NO		IN FOCUS
169561271	https://volunteer.ala.org.au/validate/task/169561271	Valid		system	Tile_020-038-000_0-000.jpg		2021-03-23 18:08:28	2021-03-23 18:08:28		NO		IN FOCUS
169561276	https://volunteer.ala.org.au/validate/task/169561276	Valid		system	Tile_020-043-000_0-000.jpg		2021-03-23 19:25:08	2021-03-23 19:25:09		NO		IN FOCUS
169561276	https://volunteer.ala.org.au/validate/task/169561276	Valid		system	Tile_020-043-000_0-000.jpg		2021-03-23 15:40:11	2021-03-23 19:25:09		NO		IN FOCUS
169561276	https://volunteer.ala.org.au/validate/task/169561276	Valid		system	Tile_020-043-000_0-000.jpg			2021-03-23 19:25:09		NO		IN FOCUS
169561276	https://volunteer.ala.org.au/validate/task/169561276	Valid		system	Tile_020-043-000_0-000.jpg		2021-03-23 17:37:09	2021-03-23 19:25:09		NO		IN FOCUS
169561278	https://volunteer.ala.org.au/validate/task/169561278	Valid		system	Tile_020-045-000_0-000.jpg			2021-03-23 19:25:49		NO		IN FOCUS
169561278	https://volunteer.ala.org.au/validate/task/169561278	Valid		system	Tile_020-045-000_0-000.jpg		2021-03-23 15:40:35	2021-03-23 19:25:49		NO		IN FOCUS
169561278	https://volunteer.ala.org.au/validate/task/169561278	Valid		system	Tile_020-045-000_0-000.jpg		2021-03-23 19:25:49	2021-03-23 19:25:49		NO		IN FOCUS
169561278	https://volunteer.ala.org.au/validate/task/169561278	Valid		system	Tile_020-045-000_0-000.jpg		2021-03-23 17:37:22	2021-03-23 19:25:49		NO		IN FOCUS
169561279	https://volunteer.ala.org.au/validate/task/169561279	Valid		system	Tile_020-046-000_0-000.jpg		2021-03-23 15:40:46	2021-03-23 19:25:59		NO		IN FOCUS
169561279	https://volunteer.ala.org.au/validate/task/169561279	Valid		system	Tile_020-046-000_0-000.jpg		2021-03-23 17:37:34	2021-03-23 19:25:59		NO		IN FOCUS
169561279	https://volunteer.ala.org.au/validate/task/169561279	Valid		system	Tile_020-046-000_0-000.jpg			2021-03-23 19:25:59		NO		IN FOCUS
169561279	https://volunteer.ala.org.au/validate/task/169561279	Valid		system	Tile_020-046-000_0-000.jpg		2021-03-23 19:25:59	2021-03-23 19:25:59		NO		IN FOCUS
169561280	https://volunteer.ala.org.au/validate/task/169561280	Valid		system	Tile_020-047-000_0-000.jpg			2021-03-23 19:26:07		NO		IN FOCUS
169561280	https://volunteer.ala.org.au/validate/task/169561280	Valid		system	Tile_020-047-000_0-000.jpg		2021-03-23 19:26:07	2021-03-23 19:26:07		NO		IN FOCUS
169561280	https://volunteer.ala.org.au/validate/task/169561280	Valid		system	Tile_020-047-000_0-000.jpg		2021-03-23 17:37:47	2021-03-23 19:26:07		NO		IN FOCUS
169561280	https://volunteer.ala.org.au/validate/task/169561280	Valid		system	Tile_020-047-000_0-000.jpg		2021-03-23 15:41:00	2021-03-23 19:26:07		NO		IN FOCUS
169561282	https://volunteer.ala.org.au/validate/task/169561282	Valid		system	Tile_020-049-000_0-000.jpg		2021-03-23 19:26:27	2021-03-23 19:26:27		NO		IN FOCUS
169561282	https://volunteer.ala.org.au/validate/task/169561282	Valid		system	Tile_020-049-000_0-000.jpg			2021-03-23 19:26:27		NO		IN FOCUS
169561282	https://volunteer.ala.org.au/validate/task/169561282	Valid		system	Tile_020-049-000_0-000.jpg		2021-03-23 17:38:01	2021-03-23 19:26:27		NO		IN FOCUS
169561282	https://volunteer.ala.org.au/validate/task/169561282	Valid		system	Tile_020-049-000_0-000.jpg		2021-03-23 15:41:43	2021-03-23 19:26:27		NO		IN FOCUS
169561284	https://volunteer.ala.org.au/validate/task/169561284	Valid		system	Tile_020-051-000_0-000.jpg		2021-03-23 17:38:21	2021-03-23 19:26:55		NO		IN FOCUS
169561284	https://volunteer.ala.org.au/validate/task/169561284	Valid		system	Tile_020-051-000_0-000.jpg		2021-03-23 19:26:55	2021-03-23 19:26:55		NO		IN FOCUS
169561284	https://volunteer.ala.org.au/validate/task/169561284	Valid		system	Tile_020-051-000_0-000.jpg			2021-03-23 19:26:55		NO		IN FOCUS
169561284	https://volunteer.ala.org.au/validate/task/169561284	Valid		system	Tile_020-051-000_0-000.jpg		2021-03-23 15:42:48	2021-03-23 19:26:55		NO		IN FOCUS
169561286	https://volunteer.ala.org.au/validate/task/169561286	Valid		system	Tile_020-053-000_0-000.jpg		2021-03-23 17:45:45	2021-03-23 19:27:13		NO		IN FOCUS
169561286	https://volunteer.ala.org.au/validate/task/169561286	Valid		system	Tile_020-053-000_0-000.jpg		2021-03-23 19:27:13	2021-03-23 19:27:13		NO		IN FOCUS
169561286	https://volunteer.ala.org.au/validate/task/169561286	Valid		system	Tile_020-053-000_0-000.jpg			2021-03-23 19:27:13		NO		IN FOCUS
169561286	https://volunteer.ala.org.au/validate/task/169561286	Valid		system	Tile_020-053-000_0-000.jpg		2021-03-23 15:43:37	2021-03-23 19:27:13		NO		IN FOCUS
169561290	https://volunteer.ala.org.au/validate/task/169561290	Valid		system	Tile_020-057-000_0-000.jpg		2021-03-23 15:44:20	2021-03-23 19:27:56		NO		IN FOCUS
169561290	https://volunteer.ala.org.au/validate/task/169561290	Valid		system	Tile_020-057-000_0-000.jpg		2021-03-23 17:46:29	2021-03-23 19:27:56		NO		IN FOCUS
169561290	https://volunteer.ala.org.au/validate/task/169561290	Valid		system	Tile_020-057-000_0-000.jpg			2021-03-23 19:27:56		NO		IN FOCUS
169561290	https://volunteer.ala.org.au/validate/task/169561290	Valid		system	Tile_020-057-000_0-000.jpg		2021-03-23 19:27:56	2021-03-23 19:27:56		NO		IN FOCUS
169561292	https://volunteer.ala.org.au/validate/task/169561292	Valid		system	Tile_020-059-000_0-000.jpg			2021-03-23 19:28:29		NO		IN FOCUS
169561292	https://volunteer.ala.org.au/validate/task/169561292	Valid		system	Tile_020-059-000_0-000.jpg		2021-03-23 17:46:55	2021-03-23 19:28:29		NO		IN FOCUS
169561292	https://volunteer.ala.org.au/validate/task/169561292	Valid		system	Tile_020-059-000_0-000.jpg		2021-03-23 19:28:28	2021-03-23 19:28:29		NO		IN FOCUS
169561292	https://volunteer.ala.org.au/validate/task/169561292	Valid		system	Tile_020-059-000_0-000.jpg		2021-03-23 15:44:48	2021-03-23 19:28:29		NO		IN FOCUS
169561779	https://volunteer.ala.org.au/validate/task/169561779	Valid		system	Tile_021-003-000_0-000.jpg		2021-03-23 17:47:22	2021-03-23 19:29:10		NO		IN FOCUS
169561779	https://volunteer.ala.org.au/validate/task/169561779	Valid		system	Tile_021-003-000_0-000.jpg		2021-03-23 19:29:10	2021-03-23 19:29:10		NO		IN FOCUS
169561779	https://volunteer.ala.org.au/validate/task/169561779	Valid		system	Tile_021-003-000_0-000.jpg			2021-03-23 19:29:10		NO		IN FOCUS
169561779	https://volunteer.ala.org.au/validate/task/169561779	Valid		system	Tile_021-003-000_0-000.jpg		2021-03-23 15:45:34	2021-03-23 19:29:10		NO		IN FOCUS
169561780	https://volunteer.ala.org.au/validate/task/169561780	Valid		system	Tile_021-004-000_0-000.jpg		2021-03-23 19:29:19	2021-03-23 19:29:19		NO		IN FOCUS
169561780	https://volunteer.ala.org.au/validate/task/169561780	Valid		system	Tile_021-004-000_0-000.jpg		2021-03-23 15:45:45	2021-03-23 19:29:19		NO		IN FOCUS
169561780	https://volunteer.ala.org.au/validate/task/169561780	Valid		system	Tile_021-004-000_0-000.jpg			2021-03-23 19:29:19		NO		IN FOCUS
169561780	https://volunteer.ala.org.au/validate/task/169561780	Valid		system	Tile_021-004-000_0-000.jpg		2021-03-23 17:47:32	2021-03-23 19:29:19		NO		IN FOCUS
169561783	https://volunteer.ala.org.au/validate/task/169561783	Valid		system	Tile_021-007-000_0-000.jpg		2021-03-23 15:46:37	2021-03-23 19:29:43		NO		IN FOCUS
169561783	https://volunteer.ala.org.au/validate/task/169561783	Valid		system	Tile_021-007-000_0-000.jpg			2021-03-23 19:29:43		NO		IN FOCUS
169561783	https://volunteer.ala.org.au/validate/task/169561783	Valid		system	Tile_021-007-000_0-000.jpg		2021-03-23 17:47:59	2021-03-23 19:29:43		NO		IN FOCUS
169561783	https://volunteer.ala.org.au/validate/task/169561783	Valid		system	Tile_021-007-000_0-000.jpg		2021-03-23 19:29:43	2021-03-23 19:29:43		NO		IN FOCUS
169561789	https://volunteer.ala.org.au/validate/task/169561789	Valid		system	Tile_021-013-000_0-000.jpg		2021-03-23 15:47:52	2021-03-23 19:30:41		NO		IN FOCUS
169561789	https://volunteer.ala.org.au/validate/task/169561789	Valid		system	Tile_021-013-000_0-000.jpg		2021-03-23 19:30:41	2021-03-23 19:30:41		NO		IN FOCUS
169561789	https://volunteer.ala.org.au/validate/task/169561789	Valid		system	Tile_021-013-000_0-000.jpg			2021-03-23 19:30:41		NO		IN FOCUS
169561789	https://volunteer.ala.org.au/validate/task/169561789	Valid		system	Tile_021-013-000_0-000.jpg		2021-03-23 17:48:48	2021-03-23 19:30:41		NO		IN FOCUS
169561790	https://volunteer.ala.org.au/validate/task/169561790	Valid		system	Tile_021-014-000_0-000.jpg		2021-03-23 17:48:59	2021-03-23 19:30:59		NO		IN FOCUS
169561790	https://volunteer.ala.org.au/validate/task/169561790	Valid		system	Tile_021-014-000_0-000.jpg		2021-03-23 19:30:59	2021-03-23 19:30:59		NO		IN FOCUS
169561790	https://volunteer.ala.org.au/validate/task/169561790	Valid		system	Tile_021-014-000_0-000.jpg		2021-03-23 15:48:03	2021-03-23 19:30:59		NO		IN FOCUS
169561790	https://volunteer.ala.org.au/validate/task/169561790	Valid		system	Tile_021-014-000_0-000.jpg			2021-03-23 19:30:59		NO		IN FOCUS
169561795	https://volunteer.ala.org.au/validate/task/169561795	Valid		system	Tile_021-019-000_0-000.jpg		2021-03-23 19:48:02	2021-03-23 19:48:02		NO		IN FOCUS
169561795	https://volunteer.ala.org.au/validate/task/169561795	Valid		system	Tile_021-019-000_0-000.jpg		2021-03-23 17:49:40	2021-03-23 19:48:02		NO		IN FOCUS
169561795	https://volunteer.ala.org.au/validate/task/169561795	Valid		system	Tile_021-019-000_0-000.jpg			2021-03-23 19:48:02		NO		IN FOCUS
169561795	https://volunteer.ala.org.au/validate/task/169561795	Valid		system	Tile_021-019-000_0-000.jpg		2021-03-23 15:50:34	2021-03-23 19:48:02		NO		IN FOCUS
169561796	https://volunteer.ala.org.au/validate/task/169561796	Valid		system	Tile_021-020-000_0-000.jpg		2021-03-23 15:50:47	2021-03-23 19:48:20		NO		IN FOCUS
169561796	https://volunteer.ala.org.au/validate/task/169561796	Valid		system	Tile_021-020-000_0-000.jpg		2021-03-23 19:48:20	2021-03-23 19:48:20		NO		IN FOCUS
169561796	https://volunteer.ala.org.au/validate/task/169561796	Valid		system	Tile_021-020-000_0-000.jpg			2021-03-23 19:48:20		NO		IN FOCUS
169561796	https://volunteer.ala.org.au/validate/task/169561796	Valid		system	Tile_021-020-000_0-000.jpg		2021-03-23 17:49:57	2021-03-23 19:48:20		NO		IN FOCUS
169561810	https://volunteer.ala.org.au/validate/task/169561810	Valid		system	Tile_021-034-000_0-000.jpg		2021-03-23 17:51:46	2021-03-23 19:51:22		NO		IN FOCUS
169561810	https://volunteer.ala.org.au/validate/task/169561810	Valid		system	Tile_021-034-000_0-000.jpg		2021-03-23 15:59:36	2021-03-23 19:51:22		NO		IN FOCUS
169561810	https://volunteer.ala.org.au/validate/task/169561810	Valid		system	Tile_021-034-000_0-000.jpg		2021-03-23 19:51:22	2021-03-23 19:51:22		NO		IN FOCUS
169561810	https://volunteer.ala.org.au/validate/task/169561810	Valid		system	Tile_021-034-000_0-000.jpg			2021-03-23 19:51:22		NO		IN FOCUS
169561814	https://volunteer.ala.org.au/validate/task/169561814	Valid		system	Tile_021-038-000_0-000.jpg		2021-03-23 17:52:17	2021-03-23 19:52:10		NO		IN FOCUS
169561814	https://volunteer.ala.org.au/validate/task/169561814	Valid		system	Tile_021-038-000_0-000.jpg		2021-03-23 16:00:35	2021-03-23 19:52:10		NO		IN FOCUS
169561814	https://volunteer.ala.org.au/validate/task/169561814	Valid		system	Tile_021-038-000_0-000.jpg			2021-03-23 19:52:10		NO		IN FOCUS
169561814	https://volunteer.ala.org.au/validate/task/169561814	Valid		system	Tile_021-038-000_0-000.jpg		2021-03-23 19:52:10	2021-03-23 19:52:10		NO		IN FOCUS
169561819	https://volunteer.ala.org.au/validate/task/169561819	Valid		system	Tile_021-043-000_0-000.jpg			2021-03-23 19:53:29		NO		IN FOCUS
169561819	https://volunteer.ala.org.au/validate/task/169561819	Valid		system	Tile_021-043-000_0-000.jpg		2021-03-23 16:04:45	2021-03-23 19:53:29		NO		IN FOCUS
169561819	https://volunteer.ala.org.au/validate/task/169561819	Valid		system	Tile_021-043-000_0-000.jpg		2021-03-23 17:52:58	2021-03-23 19:53:29		NO		IN FOCUS
169561819	https://volunteer.ala.org.au/validate/task/169561819	Valid		system	Tile_021-043-000_0-000.jpg		2021-03-23 19:53:28	2021-03-23 19:53:29		NO		IN FOCUS
169561826	https://volunteer.ala.org.au/validate/task/169561826	Valid		system	Tile_021-050-000_0-000.jpg		2021-03-23 17:53:41	2021-03-23 19:54:52		NO		IN FOCUS
169561826	https://volunteer.ala.org.au/validate/task/169561826	Valid		system	Tile_021-050-000_0-000.jpg			2021-03-23 19:54:52		NO		IN FOCUS
169561826	https://volunteer.ala.org.au/validate/task/169561826	Valid		system	Tile_021-050-000_0-000.jpg		2021-03-23 19:54:52	2021-03-23 19:54:52		NO		IN FOCUS
169561826	https://volunteer.ala.org.au/validate/task/169561826	Valid		system	Tile_021-050-000_0-000.jpg		2021-03-23 16:08:55	2021-03-23 19:54:52		NO		IN FOCUS
169561827	https://volunteer.ala.org.au/validate/task/169561827	Valid		system	Tile_021-051-000_0-000.jpg		2021-03-23 16:09:05	2021-03-23 19:55:07		NO		IN FOCUS
169561827	https://volunteer.ala.org.au/validate/task/169561827	Valid		system	Tile_021-051-000_0-000.jpg		2021-03-23 17:53:49	2021-03-23 19:55:07		NO		IN FOCUS
169561827	https://volunteer.ala.org.au/validate/task/169561827	Valid		system	Tile_021-051-000_0-000.jpg		2021-03-23 19:55:06	2021-03-23 19:55:07		NO		IN FOCUS
169561827	https://volunteer.ala.org.au/validate/task/169561827	Valid		system	Tile_021-051-000_0-000.jpg			2021-03-23 19:55:07		NO		IN FOCUS
169561830	https://volunteer.ala.org.au/validate/task/169561830	Valid		system	Tile_021-054-000_0-000.jpg		2021-03-23 19:55:39	2021-03-23 19:55:40		NO		IN FOCUS
169561830	https://volunteer.ala.org.au/validate/task/169561830	Valid		system	Tile_021-054-000_0-000.jpg			2021-03-23 19:55:40		NO		IN FOCUS
169561830	https://volunteer.ala.org.au/validate/task/169561830	Valid		system	Tile_021-054-000_0-000.jpg		2021-03-23 17:54:12	2021-03-23 19:55:40		NO		IN FOCUS
169561830	https://volunteer.ala.org.au/validate/task/169561830	Valid		system	Tile_021-054-000_0-000.jpg		2021-03-23 16:09:41	2021-03-23 19:55:40		NO		IN FOCUS
169561833	https://volunteer.ala.org.au/validate/task/169561833	Valid		system	Tile_021-057-000_0-000.jpg		2021-03-23 19:58:44	2021-03-23 19:58:44		NO		IN FOCUS
169561833	https://volunteer.ala.org.au/validate/task/169561833	Valid		system	Tile_021-057-000_0-000.jpg			2021-03-23 19:58:44		NO		IN FOCUS
169561833	https://volunteer.ala.org.au/validate/task/169561833	Valid		system	Tile_021-057-000_0-000.jpg		2021-03-23 17:54:49	2021-03-23 19:58:44		NO		IN FOCUS
169561833	https://volunteer.ala.org.au/validate/task/169561833	Valid		system	Tile_021-057-000_0-000.jpg		2021-03-23 16:10:15	2021-03-23 19:58:44		NO		IN FOCUS
169561835	https://volunteer.ala.org.au/validate/task/169561835	Valid		system	Tile_021-059-000_0-000.jpg		2021-03-23 16:10:37	2021-03-23 19:59:31		NO		IN FOCUS
169561835	https://volunteer.ala.org.au/validate/task/169561835	Valid		system	Tile_021-059-000_0-000.jpg		2021-03-23 19:59:31	2021-03-23 19:59:31		NO		IN FOCUS
169561835	https://volunteer.ala.org.au/validate/task/169561835	Valid		system	Tile_021-059-000_0-000.jpg			2021-03-23 19:59:31		NO		IN FOCUS
169561835	https://volunteer.ala.org.au/validate/task/169561835	Valid		system	Tile_021-059-000_0-000.jpg		2021-03-23 17:55:06	2021-03-23 19:59:31		NO		IN FOCUS
169561845	https://volunteer.ala.org.au/validate/task/169561845	Valid		system	Tile_022-009-000_0-000.jpg		2021-03-23 16:12:41	2021-03-23 20:01:19		NO		IN FOCUS
169561845	https://volunteer.ala.org.au/validate/task/169561845	Valid		system	Tile_022-009-000_0-000.jpg		2021-03-23 20:01:19	2021-03-23 20:01:19		NO		IN FOCUS
169561845	https://volunteer.ala.org.au/validate/task/169561845	Valid		system	Tile_022-009-000_0-000.jpg			2021-03-23 20:01:19		NO		IN FOCUS
169561845	https://volunteer.ala.org.au/validate/task/169561845	Valid		system	Tile_022-009-000_0-000.jpg		2021-03-23 17:56:16	2021-03-23 20:01:19		NO		IN FOCUS
169561852	https://volunteer.ala.org.au/validate/task/169561852	Valid		system	Tile_022-016-000_0-000.jpg			2021-03-23 20:02:01		NO		IN FOCUS
169561852	https://volunteer.ala.org.au/validate/task/169561852	Valid		system	Tile_022-016-000_0-000.jpg		2021-03-23 20:02:00	2021-03-23 20:02:01		NO		IN FOCUS
169561852	https://volunteer.ala.org.au/validate/task/169561852	Valid		system	Tile_022-016-000_0-000.jpg		2021-03-23 16:17:27	2021-03-23 20:02:01		NO		IN FOCUS
169561852	https://volunteer.ala.org.au/validate/task/169561852	Valid		system	Tile_022-016-000_0-000.jpg		2021-03-23 17:57:10	2021-03-23 20:02:01		NO		IN FOCUS
169561856	https://volunteer.ala.org.au/validate/task/169561856	Valid		system	Tile_022-020-000_0-000.jpg		2021-03-23 17:57:49	2021-03-23 20:04:06		NO		IN FOCUS
169561856	https://volunteer.ala.org.au/validate/task/169561856	Valid		system	Tile_022-020-000_0-000.jpg		2021-03-23 20:04:05	2021-03-23 20:04:06		NO		IN FOCUS
169561856	https://volunteer.ala.org.au/validate/task/169561856	Valid		system	Tile_022-020-000_0-000.jpg		2021-03-23 16:19:24	2021-03-23 20:04:06		NO		IN FOCUS
169561856	https://volunteer.ala.org.au/validate/task/169561856	Valid		system	Tile_022-020-000_0-000.jpg			2021-03-23 20:04:06		NO		IN FOCUS
169561865	https://volunteer.ala.org.au/validate/task/169561865	Valid		system	Tile_022-029-000_0-000.jpg		2021-03-23 16:21:13	2021-03-23 20:07:21		NO		IN FOCUS
169561865	https://volunteer.ala.org.au/validate/task/169561865	Valid		system	Tile_022-029-000_0-000.jpg		2021-03-23 17:59:14	2021-03-23 20:07:21		NO		IN FOCUS
169561865	https://volunteer.ala.org.au/validate/task/169561865	Valid		system	Tile_022-029-000_0-000.jpg		2021-03-23 20:07:21	2021-03-23 20:07:21		NO		IN FOCUS
169561865	https://volunteer.ala.org.au/validate/task/169561865	Valid		system	Tile_022-029-000_0-000.jpg			2021-03-23 20:07:21		NO		IN FOCUS
169561867	https://volunteer.ala.org.au/validate/task/169561867	Valid		system	Tile_022-031-000_0-000.jpg		2021-03-23 20:08:10	2021-03-23 20:08:10		NO		IN FOCUS
169561867	https://volunteer.ala.org.au/validate/task/169561867	Valid		system	Tile_022-031-000_0-000.jpg		2021-03-23 17:59:32	2021-03-23 20:08:10		NO		IN FOCUS
169561867	https://volunteer.ala.org.au/validate/task/169561867	Valid		system	Tile_022-031-000_0-000.jpg			2021-03-23 20:08:10		NO		IN FOCUS
169561867	https://volunteer.ala.org.au/validate/task/169561867	Valid		system	Tile_022-031-000_0-000.jpg		2021-03-23 16:21:42	2021-03-23 20:08:10		NO		IN FOCUS
169561288	https://volunteer.ala.org.au/validate/task/169561288	Valid		system	Tile_020-055-000_0-000.jpg		2021-03-23 17:46:13	2021-03-23 21:13:01		NO		IN FOCUS
169561288	https://volunteer.ala.org.au/validate/task/169561288	Valid		system	Tile_020-055-000_0-000.jpg		2021-03-23 21:13:01	2021-03-23 21:13:01		NO		IN FOCUS
169561288	https://volunteer.ala.org.au/validate/task/169561288	Valid		system	Tile_020-055-000_0-000.jpg			2021-03-23 21:13:01		NO		IN FOCUS
169561288	https://volunteer.ala.org.au/validate/task/169561288	Valid		system	Tile_020-055-000_0-000.jpg		2021-03-23 15:43:59	2021-03-23 21:13:01		NO		IN FOCUS
169561289	https://volunteer.ala.org.au/validate/task/169561289	Valid		system	Tile_020-056-000_0-000.jpg		2021-03-23 15:44:10	2021-03-23 21:13:17		NO		IN FOCUS
169561289	https://volunteer.ala.org.au/validate/task/169561289	Valid		system	Tile_020-056-000_0-000.jpg		2021-03-23 19:27:47	2021-03-23 21:13:17		NO		IN FOCUS
169561289	https://volunteer.ala.org.au/validate/task/169561289	Valid		system	Tile_020-056-000_0-000.jpg		2021-03-23 21:13:17	2021-03-23 21:13:17		NO		IN FOCUS
169561289	https://volunteer.ala.org.au/validate/task/169561289	Valid		system	Tile_020-056-000_0-000.jpg			2021-03-23 21:13:17		NO		IN FOCUS
169561291	https://volunteer.ala.org.au/validate/task/169561291	Valid		system	Tile_020-058-000_0-000.jpg			2021-03-23 21:13:42		NO		IN FOCUS
169561291	https://volunteer.ala.org.au/validate/task/169561291	Valid		system	Tile_020-058-000_0-000.jpg		2021-03-23 21:13:41	2021-03-23 21:13:42		NO		IN FOCUS
169561291	https://volunteer.ala.org.au/validate/task/169561291	Valid		system	Tile_020-058-000_0-000.jpg		2021-03-23 17:46:47	2021-03-23 21:13:42		NO		IN FOCUS
169561291	https://volunteer.ala.org.au/validate/task/169561291	Valid		system	Tile_020-058-000_0-000.jpg		2021-03-23 15:44:36	2021-03-23 21:13:42		NO		IN FOCUS
169561293	https://volunteer.ala.org.au/validate/task/169561293	Valid		system	Tile_020-060-000_0-000.jpg			2021-03-23 21:13:57		NO		IN FOCUS
169561293	https://volunteer.ala.org.au/validate/task/169561293	Valid		system	Tile_020-060-000_0-000.jpg		2021-03-23 21:13:57	2021-03-23 21:13:57		NO		IN FOCUS
169561293	https://volunteer.ala.org.au/validate/task/169561293	Valid		system	Tile_020-060-000_0-000.jpg		2021-03-23 19:28:39	2021-03-23 21:13:57		NO		IN FOCUS
169561293	https://volunteer.ala.org.au/validate/task/169561293	Valid		system	Tile_020-060-000_0-000.jpg		2021-03-23 15:45:00	2021-03-23 21:13:57		NO		IN FOCUS
169561778	https://volunteer.ala.org.au/validate/task/169561778	Valid		system	Tile_021-002-000_0-000.jpg		2021-03-23 15:45:23	2021-03-23 21:15:36		NO		IN FOCUS
169561778	https://volunteer.ala.org.au/validate/task/169561778	Valid		system	Tile_021-002-000_0-000.jpg		2021-03-23 17:47:13	2021-03-23 21:15:36		NO		IN FOCUS
169561778	https://volunteer.ala.org.au/validate/task/169561778	Valid		system	Tile_021-002-000_0-000.jpg		2021-03-23 21:15:36	2021-03-23 21:15:36		NO		IN FOCUS
169561778	https://volunteer.ala.org.au/validate/task/169561778	Valid		system	Tile_021-002-000_0-000.jpg			2021-03-23 21:15:36		NO		IN FOCUS
169561784	https://volunteer.ala.org.au/validate/task/169561784	Valid		system	Tile_021-008-000_0-000.jpg		2021-03-23 15:46:48	2021-03-23 21:16:28		NO		IN FOCUS
169561784	https://volunteer.ala.org.au/validate/task/169561784	Valid		system	Tile_021-008-000_0-000.jpg		2021-03-23 17:48:09	2021-03-23 21:16:28		NO		IN FOCUS
169561784	https://volunteer.ala.org.au/validate/task/169561784	Valid		system	Tile_021-008-000_0-000.jpg		2021-03-23 21:16:28	2021-03-23 21:16:28		NO		IN FOCUS
169561784	https://volunteer.ala.org.au/validate/task/169561784	Valid		system	Tile_021-008-000_0-000.jpg			2021-03-23 21:16:28		NO		IN FOCUS
169561788	https://volunteer.ala.org.au/validate/task/169561788	Valid		system	Tile_021-012-000_0-000.jpg		2021-03-23 21:18:32	2021-03-23 21:18:32		NO		IN FOCUS
169561788	https://volunteer.ala.org.au/validate/task/169561788	Valid		system	Tile_021-012-000_0-000.jpg			2021-03-23 21:18:32		NO		IN FOCUS
169561788	https://volunteer.ala.org.au/validate/task/169561788	Valid		system	Tile_021-012-000_0-000.jpg		2021-03-23 17:48:36	2021-03-23 21:18:32		NO		IN FOCUS
169561788	https://volunteer.ala.org.au/validate/task/169561788	Valid		system	Tile_021-012-000_0-000.jpg		2021-03-23 15:47:39	2021-03-23 21:18:32		NO		IN FOCUS
169561792	https://volunteer.ala.org.au/validate/task/169561792	Valid		system	Tile_021-016-000_0-000.jpg		2021-03-23 17:49:11	2021-03-23 21:53:47		NO		IN FOCUS
169561792	https://volunteer.ala.org.au/validate/task/169561792	Valid		system	Tile_021-016-000_0-000.jpg		2021-03-23 21:53:47	2021-03-23 21:53:47		NO		IN FOCUS
169561792	https://volunteer.ala.org.au/validate/task/169561792	Valid		system	Tile_021-016-000_0-000.jpg			2021-03-23 21:53:47		NO		IN FOCUS
169561792	https://volunteer.ala.org.au/validate/task/169561792	Valid		system	Tile_021-016-000_0-000.jpg		2021-03-23 15:49:39	2021-03-23 21:53:47	1	YES	EDGE	IN FOCUS		Unknown
169561792	https://volunteer.ala.org.au/validate/task/169561792	Valid		system	Tile_021-016-000_0-000.jpg		2021-03-23 19:47:23	2021-03-23 21:53:47		NO		IN FOCUS
169561798	https://volunteer.ala.org.au/validate/task/169561798	Valid		system	Tile_021-022-000_0-000.jpg		2021-03-23 17:50:23	2021-03-23 21:55:11		NO		IN FOCUS
169561798	https://volunteer.ala.org.au/validate/task/169561798	Valid		system	Tile_021-022-000_0-000.jpg		2021-03-23 21:55:11	2021-03-23 21:55:11		NO		IN FOCUS
169561798	https://volunteer.ala.org.au/validate/task/169561798	Valid		system	Tile_021-022-000_0-000.jpg			2021-03-23 21:55:11		NO		IN FOCUS
169561798	https://volunteer.ala.org.au/validate/task/169561798	Valid		system	Tile_021-022-000_0-000.jpg		2021-03-23 15:52:11	2021-03-23 21:55:11		NO		IN FOCUS
169561808	https://volunteer.ala.org.au/validate/task/169561808	Valid		system	Tile_021-032-000_0-000.jpg		2021-03-23 15:57:34	2021-03-23 21:58:28	1	YES	EDGE	IN FOCUS		Nothofagus pollen
169561808	https://volunteer.ala.org.au/validate/task/169561808	Valid		system	Tile_021-032-000_0-000.jpg		2021-03-23 19:50:54	2021-03-23 21:58:28	1	YES	EDGE	IN FOCUS		Nothofagus pollen
169561808	https://volunteer.ala.org.au/validate/task/169561808	Valid		system	Tile_021-032-000_0-000.jpg			2021-03-23 21:58:28	1	YES	EDGE	IN FOCUS		Nothofagus pollen
169561808	https://volunteer.ala.org.au/validate/task/169561808	Valid		system	Tile_021-032-000_0-000.jpg		2021-03-23 21:58:27	2021-03-23 21:58:28	1	YES	EDGE	IN FOCUS		Nothofagus pollen
169561811	https://volunteer.ala.org.au/validate/task/169561811	Valid		system	Tile_021-035-000_0-000.jpg		2021-03-23 15:59:49	2021-03-23 21:59:13		NO		IN FOCUS
169561811	https://volunteer.ala.org.au/validate/task/169561811	Valid		system	Tile_021-035-000_0-000.jpg		2021-03-23 17:51:54	2021-03-23 21:59:13		NO		IN FOCUS
169561811	https://volunteer.ala.org.au/validate/task/169561811	Valid		system	Tile_021-035-000_0-000.jpg			2021-03-23 21:59:13		NO		IN FOCUS
169561811	https://volunteer.ala.org.au/validate/task/169561811	Valid		system	Tile_021-035-000_0-000.jpg		2021-03-23 21:59:12	2021-03-23 21:59:13		NO		IN FOCUS
169561823	https://volunteer.ala.org.au/validate/task/169561823	Valid		system	Tile_021-047-000_0-000.jpg		2021-03-23 17:53:23	2021-03-23 22:08:56		NO		IN FOCUS
169561823	https://volunteer.ala.org.au/validate/task/169561823	Valid		system	Tile_021-047-000_0-000.jpg			2021-03-23 22:08:56		NO		IN FOCUS
169561823	https://volunteer.ala.org.au/validate/task/169561823	Valid		system	Tile_021-047-000_0-000.jpg		2021-03-23 22:08:56	2021-03-23 22:08:56		NO		IN FOCUS
169561823	https://volunteer.ala.org.au/validate/task/169561823	Valid		system	Tile_021-047-000_0-000.jpg		2021-03-23 16:05:42	2021-03-23 22:08:56		NO		IN FOCUS
169561870	https://volunteer.ala.org.au/validate/task/169561870	Valid		system	Tile_022-034-000_0-000.jpg		2021-03-23 22:17:01	2021-03-23 22:17:01		NO		IN FOCUS
169561870	https://volunteer.ala.org.au/validate/task/169561870	Valid		system	Tile_022-034-000_0-000.jpg			2021-03-23 22:17:01		NO		IN FOCUS
169561870	https://volunteer.ala.org.au/validate/task/169561870	Valid		system	Tile_022-034-000_0-000.jpg		2021-03-23 18:00:08	2021-03-23 22:17:01		NO		IN FOCUS
169561870	https://volunteer.ala.org.au/validate/task/169561870	Valid		system	Tile_022-034-000_0-000.jpg		2021-03-23 16:23:03	2021-03-23 22:17:01		NO		IN FOCUS
169561858	https://volunteer.ala.org.au/validate/task/169561858	Valid		system	Tile_022-022-000_0-000.jpg		2021-03-23 17:58:13	2021-03-23 22:20:14		NO		IN FOCUS
169561858	https://volunteer.ala.org.au/validate/task/169561858	Valid		system	Tile_022-022-000_0-000.jpg			2021-03-23 22:20:14		NO		IN FOCUS
169561858	https://volunteer.ala.org.au/validate/task/169561858	Valid		system	Tile_022-022-000_0-000.jpg		2021-03-23 16:19:47	2021-03-23 22:20:14		NO		IN FOCUS
169561858	https://volunteer.ala.org.au/validate/task/169561858	Valid		system	Tile_022-022-000_0-000.jpg		2021-03-23 22:20:14	2021-03-23 22:20:14		NO		IN FOCUS
169561888	https://volunteer.ala.org.au/validate/task/169561888	Valid		system	Tile_022-052-000_0-000.jpg		2021-03-23 22:22:03	2021-03-23 22:22:03		NO		IN FOCUS
169561888	https://volunteer.ala.org.au/validate/task/169561888	Valid		system	Tile_022-052-000_0-000.jpg			2021-03-23 22:22:03		NO		IN FOCUS
169561888	https://volunteer.ala.org.au/validate/task/169561888	Valid		system	Tile_022-052-000_0-000.jpg		2021-03-23 16:36:01	2021-03-23 22:22:03		NO		IN FOCUS
169561888	https://volunteer.ala.org.au/validate/task/169561888	Valid		system	Tile_022-052-000_0-000.jpg		2021-03-23 18:10:47	2021-03-23 22:22:03		NO		IN FOCUS
169561889	https://volunteer.ala.org.au/validate/task/169561889	Valid		system	Tile_022-053-000_0-000.jpg		2021-03-23 18:11:05	2021-03-23 22:22:20		NO		IN FOCUS
169561889	https://volunteer.ala.org.au/validate/task/169561889	Valid		system	Tile_022-053-000_0-000.jpg		2021-03-23 22:22:20	2021-03-23 22:22:20		NO		IN FOCUS
169561889	https://volunteer.ala.org.au/validate/task/169561889	Valid		system	Tile_022-053-000_0-000.jpg			2021-03-23 22:22:20		NO		IN FOCUS
169561889	https://volunteer.ala.org.au/validate/task/169561889	Valid		system	Tile_022-053-000_0-000.jpg		2021-03-23 16:36:12	2021-03-23 22:22:20		NO		IN FOCUS
169561890	https://volunteer.ala.org.au/validate/task/169561890	Valid		system	Tile_022-054-000_0-000.jpg		2021-03-23 16:36:24	2021-03-23 22:22:32		NO		IN FOCUS
169561890	https://volunteer.ala.org.au/validate/task/169561890	Valid		system	Tile_022-054-000_0-000.jpg		2021-03-23 18:11:23	2021-03-23 22:22:32		NO		IN FOCUS
169561890	https://volunteer.ala.org.au/validate/task/169561890	Valid		system	Tile_022-054-000_0-000.jpg			2021-03-23 22:22:32		NO		IN FOCUS
169561890	https://volunteer.ala.org.au/validate/task/169561890	Valid		system	Tile_022-054-000_0-000.jpg		2021-03-23 22:22:32	2021-03-23 22:22:32		NO		IN FOCUS
169561891	https://volunteer.ala.org.au/validate/task/169561891	Valid		system	Tile_022-055-000_0-000.jpg		2021-03-23 16:36:35	2021-03-23 22:23:06		NO		IN FOCUS
169561891	https://volunteer.ala.org.au/validate/task/169561891	Valid		system	Tile_022-055-000_0-000.jpg			2021-03-23 22:23:06		NO		IN FOCUS
169561891	https://volunteer.ala.org.au/validate/task/169561891	Valid		system	Tile_022-055-000_0-000.jpg		2021-03-23 22:23:05	2021-03-23 22:23:06		NO		IN FOCUS
169561891	https://volunteer.ala.org.au/validate/task/169561891	Valid		system	Tile_022-055-000_0-000.jpg		2021-03-23 18:11:52	2021-03-23 22:23:06		NO		IN FOCUS
169561895	https://volunteer.ala.org.au/validate/task/169561895	Valid		system	Tile_022-059-000_0-000.jpg		2021-03-23 16:37:31	2021-03-23 22:23:41		NO		IN FOCUS
169561895	https://volunteer.ala.org.au/validate/task/169561895	Valid		system	Tile_022-059-000_0-000.jpg		2021-03-23 22:23:41	2021-03-23 22:23:41		NO		IN FOCUS
169561895	https://volunteer.ala.org.au/validate/task/169561895	Valid		system	Tile_022-059-000_0-000.jpg			2021-03-23 22:23:41		NO		IN FOCUS
169561895	https://volunteer.ala.org.au/validate/task/169561895	Valid		system	Tile_022-059-000_0-000.jpg		2021-03-23 18:13:18	2021-03-23 22:23:41		NO		IN FOCUS
169561896	https://volunteer.ala.org.au/validate/task/169561896	Valid		system	Tile_022-060-000_0-000.jpg		2021-03-23 22:23:58	2021-03-23 22:23:58		NO		IN FOCUS
169561896	https://volunteer.ala.org.au/validate/task/169561896	Valid		system	Tile_022-060-000_0-000.jpg			2021-03-23 22:23:58		NO		IN FOCUS
169561896	https://volunteer.ala.org.au/validate/task/169561896	Valid		system	Tile_022-060-000_0-000.jpg		2021-03-23 16:37:42	2021-03-23 22:23:58		NO		IN FOCUS
169561896	https://volunteer.ala.org.au/validate/task/169561896	Valid		system	Tile_022-060-000_0-000.jpg		2021-03-23 18:13:41	2021-03-23 22:23:58		NO		IN FOCUS
169561897	https://volunteer.ala.org.au/validate/task/169561897	Valid		system	Tile_023-001-000_0-000.jpg		2021-03-23 22:24:12	2021-03-23 22:24:12		NO		IN FOCUS
169561897	https://volunteer.ala.org.au/validate/task/169561897	Valid		system	Tile_023-001-000_0-000.jpg		2021-03-23 18:13:58	2021-03-23 22:24:12		NO		IN FOCUS
169561897	https://volunteer.ala.org.au/validate/task/169561897	Valid		system	Tile_023-001-000_0-000.jpg			2021-03-23 22:24:12		NO		IN FOCUS
169561897	https://volunteer.ala.org.au/validate/task/169561897	Valid		system	Tile_023-001-000_0-000.jpg		2021-03-23 16:37:56	2021-03-23 22:24:12		NO		IN FOCUS
169561898	https://volunteer.ala.org.au/validate/task/169561898	Valid		system	Tile_023-002-000_0-000.jpg		2021-03-23 18:14:23	2021-03-23 22:24:31		NO		IN FOCUS
169561898	https://volunteer.ala.org.au/validate/task/169561898	Valid		system	Tile_023-002-000_0-000.jpg		2021-03-23 22:24:31	2021-03-23 22:24:31		NO		IN FOCUS
169561898	https://volunteer.ala.org.au/validate/task/169561898	Valid		system	Tile_023-002-000_0-000.jpg			2021-03-23 22:24:31		NO		IN FOCUS
169561898	https://volunteer.ala.org.au/validate/task/169561898	Valid		system	Tile_023-002-000_0-000.jpg		2021-03-23 16:38:08	2021-03-23 22:24:31		NO		IN FOCUS
169561899	https://volunteer.ala.org.au/validate/task/169561899	Valid		system	Tile_023-003-000_0-000.jpg			2021-03-23 22:24:41		NO		IN FOCUS
169561899	https://volunteer.ala.org.au/validate/task/169561899	Valid		system	Tile_023-003-000_0-000.jpg		2021-03-23 22:24:41	2021-03-23 22:24:41		NO		IN FOCUS
169561899	https://volunteer.ala.org.au/validate/task/169561899	Valid		system	Tile_023-003-000_0-000.jpg		2021-03-23 18:15:00	2021-03-23 22:24:41		NO		IN FOCUS
169561899	https://volunteer.ala.org.au/validate/task/169561899	Valid		system	Tile_023-003-000_0-000.jpg		2021-03-23 16:38:37	2021-03-23 22:24:41		NO		IN FOCUS
169561863	https://volunteer.ala.org.au/validate/task/169561863	Valid		system	Tile_022-027-000_0-000.jpg		2021-03-23 17:58:49	2021-03-23 22:26:29		NO		IN FOCUS
169561863	https://volunteer.ala.org.au/validate/task/169561863	Valid		system	Tile_022-027-000_0-000.jpg			2021-03-23 22:26:29		NO		IN FOCUS
169561863	https://volunteer.ala.org.au/validate/task/169561863	Valid		system	Tile_022-027-000_0-000.jpg		2021-03-23 16:20:46	2021-03-23 22:26:29		NO		IN FOCUS
169561863	https://volunteer.ala.org.au/validate/task/169561863	Valid		system	Tile_022-027-000_0-000.jpg		2021-03-23 22:26:29	2021-03-23 22:26:29		NO		IN FOCUS
169561872	https://volunteer.ala.org.au/validate/task/169561872	Valid		system	Tile_022-036-000_0-000.jpg		2021-03-23 18:00:28	2021-03-23 22:32:11		NO		IN FOCUS
169561872	https://volunteer.ala.org.au/validate/task/169561872	Valid		system	Tile_022-036-000_0-000.jpg		2021-03-23 22:32:10	2021-03-23 22:32:11		NO		IN FOCUS
169561872	https://volunteer.ala.org.au/validate/task/169561872	Valid		system	Tile_022-036-000_0-000.jpg		2021-03-23 16:23:28	2021-03-23 22:32:11		NO		IN FOCUS
169561872	https://volunteer.ala.org.au/validate/task/169561872	Valid		system	Tile_022-036-000_0-000.jpg			2021-03-23 22:32:11		NO		IN FOCUS
169561874	https://volunteer.ala.org.au/validate/task/169561874	Valid		system	Tile_022-038-000_0-000.jpg		2021-03-23 22:17:36	2021-03-23 22:33:15		NO		IN FOCUS
169561874	https://volunteer.ala.org.au/validate/task/169561874	Valid		system	Tile_022-038-000_0-000.jpg		2021-03-23 16:23:53	2021-03-23 22:33:15		NO		IN FOCUS
169561874	https://volunteer.ala.org.au/validate/task/169561874	Valid		system	Tile_022-038-000_0-000.jpg		2021-03-23 22:33:14	2021-03-23 22:33:15		NO		IN FOCUS
169561874	https://volunteer.ala.org.au/validate/task/169561874	Valid		system	Tile_022-038-000_0-000.jpg			2021-03-23 22:33:15		NO		IN FOCUS
169561877	https://volunteer.ala.org.au/validate/task/169561877	Valid		system	Tile_022-041-000_0-000.jpg		2021-03-23 16:24:25	2021-03-23 22:35:26		NO		IN FOCUS
169561877	https://volunteer.ala.org.au/validate/task/169561877	Valid		system	Tile_022-041-000_0-000.jpg		2021-03-23 22:18:53	2021-03-23 22:35:26		NO		IN FOCUS
169561877	https://volunteer.ala.org.au/validate/task/169561877	Valid		system	Tile_022-041-000_0-000.jpg		2021-03-23 22:35:26	2021-03-23 22:35:26		NO		IN FOCUS
169561877	https://volunteer.ala.org.au/validate/task/169561877	Valid		system	Tile_022-041-000_0-000.jpg			2021-03-23 22:35:26		NO		IN FOCUS
169561886	https://volunteer.ala.org.au/validate/task/169561886	Valid		system	Tile_022-050-000_0-000.jpg		2021-03-23 16:35:40	2021-03-23 22:47:11		NO		IN FOCUS
169561886	https://volunteer.ala.org.au/validate/task/169561886	Valid		system	Tile_022-050-000_0-000.jpg			2021-03-23 22:47:11		NO		IN FOCUS
169561886	https://volunteer.ala.org.au/validate/task/169561886	Valid		system	Tile_022-050-000_0-000.jpg		2021-03-23 22:47:11	2021-03-23 22:47:11		NO		IN FOCUS
169561886	https://volunteer.ala.org.au/validate/task/169561886	Valid		system	Tile_022-050-000_0-000.jpg		2021-03-23 22:20:09	2021-03-23 22:47:11		NO		IN FOCUS
169561892	https://volunteer.ala.org.au/validate/task/169561892	Valid		system	Tile_022-056-000_0-000.jpg		2021-03-23 18:12:07	2021-03-23 22:48:16		NO		IN FOCUS
169561892	https://volunteer.ala.org.au/validate/task/169561892	Valid		system	Tile_022-056-000_0-000.jpg		2021-03-23 16:36:56	2021-03-23 22:48:16		NO		IN FOCUS
169561892	https://volunteer.ala.org.au/validate/task/169561892	Valid		system	Tile_022-056-000_0-000.jpg			2021-03-23 22:48:16		NO		IN FOCUS
169561892	https://volunteer.ala.org.au/validate/task/169561892	Valid		system	Tile_022-056-000_0-000.jpg		2021-03-23 22:48:16	2021-03-23 22:48:16		NO		IN FOCUS
169561894	https://volunteer.ala.org.au/validate/task/169561894	Valid		system	Tile_022-058-000_0-000.jpg		2021-03-23 22:51:31	2021-03-23 22:51:31		NO		IN FOCUS
169561894	https://volunteer.ala.org.au/validate/task/169561894	Valid		system	Tile_022-058-000_0-000.jpg		2021-03-23 18:12:51	2021-03-23 22:51:31		NO		IN FOCUS
169561894	https://volunteer.ala.org.au/validate/task/169561894	Valid		system	Tile_022-058-000_0-000.jpg			2021-03-23 22:51:31		NO		IN FOCUS
169561894	https://volunteer.ala.org.au/validate/task/169561894	Valid		system	Tile_022-058-000_0-000.jpg		2021-03-23 16:37:21	2021-03-23 22:51:31		NO		IN FOCUS
169561904	https://volunteer.ala.org.au/validate/task/169561904	Valid		system	Tile_023-008-000_0-000.jpg		2021-03-23 22:58:12	2021-03-23 22:58:12		NO		IN FOCUS
169561904	https://volunteer.ala.org.au/validate/task/169561904	Valid		system	Tile_023-008-000_0-000.jpg			2021-03-23 22:58:12		NO		IN FOCUS
169561904	https://volunteer.ala.org.au/validate/task/169561904	Valid		system	Tile_023-008-000_0-000.jpg		2021-03-23 16:39:48	2021-03-23 22:58:12		NO		IN FOCUS
169561904	https://volunteer.ala.org.au/validate/task/169561904	Valid		system	Tile_023-008-000_0-000.jpg		2021-03-23 22:25:39	2021-03-23 22:58:12		NO		IN FOCUS
169561905	https://volunteer.ala.org.au/validate/task/169561905	Valid		system	Tile_023-009-000_0-000.jpg		2021-03-23 22:25:53	2021-03-23 22:58:28		NO		IN FOCUS
169561905	https://volunteer.ala.org.au/validate/task/169561905	Valid		system	Tile_023-009-000_0-000.jpg			2021-03-23 22:58:28		NO		IN FOCUS
169561905	https://volunteer.ala.org.au/validate/task/169561905	Valid		system	Tile_023-009-000_0-000.jpg		2021-03-23 22:58:28	2021-03-23 22:58:28		NO		IN FOCUS
169561905	https://volunteer.ala.org.au/validate/task/169561905	Valid		system	Tile_023-009-000_0-000.jpg		2021-03-23 16:40:01	2021-03-23 22:58:28		NO		IN FOCUS
169561906	https://volunteer.ala.org.au/validate/task/169561906	Valid		system	Tile_023-010-000_0-000.jpg		2021-03-23 23:04:28	2021-03-23 23:04:29		NO		IN FOCUS
169561906	https://volunteer.ala.org.au/validate/task/169561906	Valid		system	Tile_023-010-000_0-000.jpg		2021-03-23 16:40:12	2021-03-23 23:04:29		NO		IN FOCUS
169561906	https://volunteer.ala.org.au/validate/task/169561906	Valid		system	Tile_023-010-000_0-000.jpg		2021-03-23 22:26:16	2021-03-23 23:04:29		NO		IN FOCUS
169561906	https://volunteer.ala.org.au/validate/task/169561906	Valid		system	Tile_023-010-000_0-000.jpg			2021-03-23 23:04:29		NO		IN FOCUS
169561908	https://volunteer.ala.org.au/validate/task/169561908	Valid		system	Tile_023-012-000_0-000.jpg		2021-03-23 16:40:35	2021-03-23 23:06:05		NO		IN FOCUS
169561908	https://volunteer.ala.org.au/validate/task/169561908	Valid		system	Tile_023-012-000_0-000.jpg		2021-03-23 23:06:05	2021-03-23 23:06:05		NO		IN FOCUS
169561908	https://volunteer.ala.org.au/validate/task/169561908	Valid		system	Tile_023-012-000_0-000.jpg			2021-03-23 23:06:05		NO		IN FOCUS
169561908	https://volunteer.ala.org.au/validate/task/169561908	Valid		system	Tile_023-012-000_0-000.jpg		2021-03-23 22:26:38	2021-03-23 23:06:05		NO		IN FOCUS
169561909	https://volunteer.ala.org.au/validate/task/169561909	Valid		system	Tile_023-013-000_0-000.jpg		2021-03-23 16:40:47	2021-03-23 23:06:25		NO		IN FOCUS
169561909	https://volunteer.ala.org.au/validate/task/169561909	Valid		system	Tile_023-013-000_0-000.jpg		2021-03-23 23:06:25	2021-03-23 23:06:25		NO		IN FOCUS
169561909	https://volunteer.ala.org.au/validate/task/169561909	Valid		system	Tile_023-013-000_0-000.jpg			2021-03-23 23:06:25		NO		IN FOCUS
169561909	https://volunteer.ala.org.au/validate/task/169561909	Valid		system	Tile_023-013-000_0-000.jpg		2021-03-23 22:26:49	2021-03-23 23:06:25		NO		IN FOCUS
169561912	https://volunteer.ala.org.au/validate/task/169561912	Valid		system	Tile_023-016-000_0-000.jpg		2021-03-23 16:41:42	2021-03-23 23:08:59		NO		IN FOCUS
169561912	https://volunteer.ala.org.au/validate/task/169561912	Valid		system	Tile_023-016-000_0-000.jpg		2021-03-23 22:27:17	2021-03-23 23:08:59		NO		IN FOCUS
169561912	https://volunteer.ala.org.au/validate/task/169561912	Valid		system	Tile_023-016-000_0-000.jpg			2021-03-23 23:08:59		NO		IN FOCUS
169561912	https://volunteer.ala.org.au/validate/task/169561912	Valid		system	Tile_023-016-000_0-000.jpg		2021-03-23 23:08:59	2021-03-23 23:08:59		NO		IN FOCUS
169561916	https://volunteer.ala.org.au/validate/task/169561916	Valid		system	Tile_023-020-000_0-000.jpg			2021-03-23 23:11:35		NO		IN FOCUS
169561916	https://volunteer.ala.org.au/validate/task/169561916	Valid		system	Tile_023-020-000_0-000.jpg		2021-03-23 23:11:35	2021-03-23 23:11:35		NO		IN FOCUS
169561916	https://volunteer.ala.org.au/validate/task/169561916	Valid		system	Tile_023-020-000_0-000.jpg		2021-03-23 22:27:51	2021-03-23 23:11:35		NO		IN FOCUS
169561916	https://volunteer.ala.org.au/validate/task/169561916	Valid		system	Tile_023-020-000_0-000.jpg		2021-03-23 16:42:30	2021-03-23 23:11:35		NO		IN FOCUS
169561907	https://volunteer.ala.org.au/validate/task/169561907	Valid		system	Tile_023-011-000_0-000.jpg		2021-03-23 23:58:26	2021-03-23 23:58:27		NO		IN FOCUS
169561907	https://volunteer.ala.org.au/validate/task/169561907	Valid		system	Tile_023-011-000_0-000.jpg		2021-03-23 16:40:24	2021-03-23 23:58:27		NO		IN FOCUS
169561907	https://volunteer.ala.org.au/validate/task/169561907	Valid		system	Tile_023-011-000_0-000.jpg		2021-03-23 23:05:19	2021-03-23 23:58:27		NO		IN FOCUS
169561907	https://volunteer.ala.org.au/validate/task/169561907	Valid		system	Tile_023-011-000_0-000.jpg			2021-03-23 23:58:27		NO		IN FOCUS
169561911	https://volunteer.ala.org.au/validate/task/169561911	Valid		system	Tile_023-015-000_0-000.jpg		2021-03-23 16:41:19	2021-03-24 00:00:58		NO		IN FOCUS
169561911	https://volunteer.ala.org.au/validate/task/169561911	Valid		system	Tile_023-015-000_0-000.jpg		2021-03-23 23:08:13	2021-03-24 00:00:58		NO		IN FOCUS
169561911	https://volunteer.ala.org.au/validate/task/169561911	Valid		system	Tile_023-015-000_0-000.jpg		2021-03-24 00:00:58	2021-03-24 00:00:58		NO		IN FOCUS
169561911	https://volunteer.ala.org.au/validate/task/169561911	Valid		system	Tile_023-015-000_0-000.jpg			2021-03-24 00:00:58		NO		IN FOCUS
169561913	https://volunteer.ala.org.au/validate/task/169561913	Valid		system	Tile_023-017-000_0-000.jpg		2021-03-23 16:41:53	2021-03-24 00:01:13		NO		IN FOCUS
169561913	https://volunteer.ala.org.au/validate/task/169561913	Valid		system	Tile_023-017-000_0-000.jpg		2021-03-23 23:09:17	2021-03-24 00:01:13		NO		IN FOCUS
169561913	https://volunteer.ala.org.au/validate/task/169561913	Valid		system	Tile_023-017-000_0-000.jpg		2021-03-24 00:01:12	2021-03-24 00:01:13		NO		IN FOCUS
169561913	https://volunteer.ala.org.au/validate/task/169561913	Valid		system	Tile_023-017-000_0-000.jpg			2021-03-24 00:01:13		NO		IN FOCUS
169561917	https://volunteer.ala.org.au/validate/task/169561917	Valid		system	Tile_023-021-000_0-000.jpg		2021-03-23 16:42:45	2021-03-24 05:53:26		NO		IN FOCUS
169561917	https://volunteer.ala.org.au/validate/task/169561917	Valid		system	Tile_023-021-000_0-000.jpg			2021-03-24 05:53:26		NO		IN FOCUS
169561917	https://volunteer.ala.org.au/validate/task/169561917	Valid		system	Tile_023-021-000_0-000.jpg		2021-03-23 23:12:17	2021-03-24 05:53:26	1	YES	Both MIDDLE and EDGE	IN FOCUS		Unknown
169561917	https://volunteer.ala.org.au/validate/task/169561917	Valid		system	Tile_023-021-000_0-000.jpg		2021-03-23 22:28:05	2021-03-24 05:53:26		NO		IN FOCUS
169561917	https://volunteer.ala.org.au/validate/task/169561917	Valid		system	Tile_023-021-000_0-000.jpg		2021-03-24 05:53:26	2021-03-24 05:53:26		NO		IN FOCUS
169561921	https://volunteer.ala.org.au/validate/task/169561921	Valid		system	Tile_023-025-000_0-000.jpg		2021-03-23 16:43:35	2021-03-24 05:56:32		NO		IN FOCUS
169561921	https://volunteer.ala.org.au/validate/task/169561921	Valid		system	Tile_023-025-000_0-000.jpg		2021-03-23 22:28:53	2021-03-24 05:56:32		NO		IN FOCUS
169561921	https://volunteer.ala.org.au/validate/task/169561921	Valid		system	Tile_023-025-000_0-000.jpg			2021-03-24 05:56:32		NO		IN FOCUS
169561921	https://volunteer.ala.org.au/validate/task/169561921	Valid		system	Tile_023-025-000_0-000.jpg		2021-03-23 23:16:09	2021-03-24 05:56:32	1	YES	Both MIDDLE and EDGE	IN FOCUS		Unknown
169561921	https://volunteer.ala.org.au/validate/task/169561921	Valid		system	Tile_023-025-000_0-000.jpg		2021-03-24 05:56:32	2021-03-24 05:56:32		NO		IN FOCUS
169561929	https://volunteer.ala.org.au/validate/task/169561929	Valid		system	Tile_023-033-000_0-000.jpg		2021-03-23 22:31:10	2021-03-24 06:23:09		NO		IN FOCUS
169561929	https://volunteer.ala.org.au/validate/task/169561929	Valid		system	Tile_023-033-000_0-000.jpg		2021-03-23 23:25:09	2021-03-24 06:23:09		NO		IN FOCUS
169561929	https://volunteer.ala.org.au/validate/task/169561929	Valid		system	Tile_023-033-000_0-000.jpg		2021-03-24 06:23:09	2021-03-24 06:23:09		NO		IN FOCUS
169561929	https://volunteer.ala.org.au/validate/task/169561929	Valid		system	Tile_023-033-000_0-000.jpg			2021-03-24 06:23:09		NO		IN FOCUS
169561932	https://volunteer.ala.org.au/validate/task/169561932	Valid		system	Tile_023-036-000_0-000.jpg		2021-03-23 23:27:29	2021-03-24 06:24:57		NO		IN FOCUS
169561932	https://volunteer.ala.org.au/validate/task/169561932	Valid		system	Tile_023-036-000_0-000.jpg		2021-03-24 06:24:57	2021-03-24 06:24:57		NO		IN FOCUS
169561932	https://volunteer.ala.org.au/validate/task/169561932	Valid		system	Tile_023-036-000_0-000.jpg		2021-03-23 22:32:35	2021-03-24 06:24:57		NO		IN FOCUS
169561932	https://volunteer.ala.org.au/validate/task/169561932	Valid		system	Tile_023-036-000_0-000.jpg			2021-03-24 06:24:57		NO		IN FOCUS
169561933	https://volunteer.ala.org.au/validate/task/169561933	Valid		system	Tile_023-037-000_0-000.jpg			2021-03-24 06:25:18		NO		IN FOCUS
169561933	https://volunteer.ala.org.au/validate/task/169561933	Valid		system	Tile_023-037-000_0-000.jpg		2021-03-24 06:25:18	2021-03-24 06:25:18		NO		IN FOCUS
169561933	https://volunteer.ala.org.au/validate/task/169561933	Valid		system	Tile_023-037-000_0-000.jpg		2021-03-23 23:27:47	2021-03-24 06:25:18		NO		IN FOCUS
169561933	https://volunteer.ala.org.au/validate/task/169561933	Valid		system	Tile_023-037-000_0-000.jpg		2021-03-23 22:32:46	2021-03-24 06:25:18		NO		IN FOCUS
169561937	https://volunteer.ala.org.au/validate/task/169561937	Valid		system	Tile_023-041-000_0-000.jpg		2021-03-23 22:34:24	2021-03-24 06:31:22	1	YES	MIDDLE	IN FOCUS		Nothofagus pollen
169561937	https://volunteer.ala.org.au/validate/task/169561937	Valid		system	Tile_023-041-000_0-000.jpg		2021-03-23 23:29:47	2021-03-24 06:31:22	1	YES	MIDDLE	IN FOCUS		Nothofagus pollen
169561937	https://volunteer.ala.org.au/validate/task/169561937	Valid		system	Tile_023-041-000_0-000.jpg			2021-03-24 06:31:22	1	YES	MIDDLE	IN FOCUS		Nothofagus pollen
169561937	https://volunteer.ala.org.au/validate/task/169561937	Valid		system	Tile_023-041-000_0-000.jpg		2021-03-24 06:31:22	2021-03-24 06:31:22	1	YES	MIDDLE	IN FOCUS		Nothofagus pollen
169561938	https://volunteer.ala.org.au/validate/task/169561938	Valid		system	Tile_023-042-000_0-000.jpg		2021-03-24 06:31:53	2021-03-24 06:31:53		NO		IN FOCUS
169561938	https://volunteer.ala.org.au/validate/task/169561938	Valid		system	Tile_023-042-000_0-000.jpg		2021-03-23 23:30:03	2021-03-24 06:31:53		NO		IN FOCUS
169561938	https://volunteer.ala.org.au/validate/task/169561938	Valid		system	Tile_023-042-000_0-000.jpg			2021-03-24 06:31:53		NO		IN FOCUS
169561938	https://volunteer.ala.org.au/validate/task/169561938	Valid		system	Tile_023-042-000_0-000.jpg		2021-03-23 22:34:38	2021-03-24 06:31:53		NO		IN FOCUS
169561948	https://volunteer.ala.org.au/validate/task/169561948	Valid		system	Tile_023-052-000_0-000.jpg		2021-03-23 23:39:25	2021-03-24 06:41:08		NO		IN FOCUS
169561948	https://volunteer.ala.org.au/validate/task/169561948	Valid		system	Tile_023-052-000_0-000.jpg		2021-03-23 22:36:10	2021-03-24 06:41:08		NO		IN FOCUS
169561948	https://volunteer.ala.org.au/validate/task/169561948	Valid		system	Tile_023-052-000_0-000.jpg		2021-03-24 06:41:08	2021-03-24 06:41:08		NO		IN FOCUS
169561948	https://volunteer.ala.org.au/validate/task/169561948	Valid		system	Tile_023-052-000_0-000.jpg			2021-03-24 06:41:08		NO		IN FOCUS
169561950	https://volunteer.ala.org.au/validate/task/169561950	Valid		system	Tile_023-054-000_0-000.jpg		2021-03-23 22:36:29	2021-03-24 06:41:57		NO		IN FOCUS
169561950	https://volunteer.ala.org.au/validate/task/169561950	Valid		system	Tile_023-054-000_0-000.jpg		2021-03-23 23:40:57	2021-03-24 06:41:57		NO		IN FOCUS
169561950	https://volunteer.ala.org.au/validate/task/169561950	Valid		system	Tile_023-054-000_0-000.jpg			2021-03-24 06:41:57		NO		IN FOCUS
169561950	https://volunteer.ala.org.au/validate/task/169561950	Valid		system	Tile_023-054-000_0-000.jpg		2021-03-24 06:41:57	2021-03-24 06:41:57		NO		IN FOCUS
169561951	https://volunteer.ala.org.au/validate/task/169561951	Valid		system	Tile_023-055-000_0-000.jpg		2021-03-23 23:41:27	2021-03-24 06:42:20		NO		IN FOCUS
169561951	https://volunteer.ala.org.au/validate/task/169561951	Valid		system	Tile_023-055-000_0-000.jpg		2021-03-24 06:42:19	2021-03-24 06:42:20		NO		IN FOCUS
169561951	https://volunteer.ala.org.au/validate/task/169561951	Valid		system	Tile_023-055-000_0-000.jpg		2021-03-23 22:38:38	2021-03-24 06:42:20		NO		IN FOCUS
169561951	https://volunteer.ala.org.au/validate/task/169561951	Valid		system	Tile_023-055-000_0-000.jpg			2021-03-24 06:42:20		NO		IN FOCUS
169561956	https://volunteer.ala.org.au/validate/task/169561956	Valid		system	Tile_023-060-000_0-000.jpg		2021-03-23 22:39:27	2021-03-24 06:45:14		NO		IN FOCUS
169561956	https://volunteer.ala.org.au/validate/task/169561956	Valid		system	Tile_023-060-000_0-000.jpg		2021-03-24 06:45:14	2021-03-24 06:45:14		NO		IN FOCUS
169561956	https://volunteer.ala.org.au/validate/task/169561956	Valid		system	Tile_023-060-000_0-000.jpg		2021-03-23 23:46:49	2021-03-24 06:45:14		NO		IN FOCUS
169561956	https://volunteer.ala.org.au/validate/task/169561956	Valid		system	Tile_023-060-000_0-000.jpg			2021-03-24 06:45:14		NO		IN FOCUS
169561959	https://volunteer.ala.org.au/validate/task/169561959	Valid		system	Tile_024-003-000_0-000.jpg		2021-03-23 22:39:56	2021-03-24 06:46:36		NO		IN FOCUS
169561959	https://volunteer.ala.org.au/validate/task/169561959	Valid		system	Tile_024-003-000_0-000.jpg		2021-03-24 06:46:36	2021-03-24 06:46:36		NO		IN FOCUS
169561959	https://volunteer.ala.org.au/validate/task/169561959	Valid		system	Tile_024-003-000_0-000.jpg			2021-03-24 06:46:36		NO		IN FOCUS
169561959	https://volunteer.ala.org.au/validate/task/169561959	Valid		system	Tile_024-003-000_0-000.jpg		2021-03-23 23:48:00	2021-03-24 06:46:36		NO		IN FOCUS
169561926	https://volunteer.ala.org.au/validate/task/169561926	Valid		system	Tile_023-030-000_0-000.jpg		2021-03-23 23:22:36	2021-03-24 06:53:38	1	YES	EDGE	IN FOCUS		Unknown
169561926	https://volunteer.ala.org.au/validate/task/169561926	Valid		system	Tile_023-030-000_0-000.jpg		2021-03-23 22:30:01	2021-03-24 06:53:38		NO		IN FOCUS
169561926	https://volunteer.ala.org.au/validate/task/169561926	Valid		system	Tile_023-030-000_0-000.jpg		2021-03-24 06:53:38	2021-03-24 06:53:38		NO		IN FOCUS
169561926	https://volunteer.ala.org.au/validate/task/169561926	Valid		system	Tile_023-030-000_0-000.jpg			2021-03-24 06:53:38		NO		IN FOCUS
169561926	https://volunteer.ala.org.au/validate/task/169561926	Valid		system	Tile_023-030-000_0-000.jpg		2021-03-24 06:21:37	2021-03-24 06:53:38		NO		IN FOCUS
169561927	https://volunteer.ala.org.au/validate/task/169561927	Valid		system	Tile_023-031-000_0-000.jpg		2021-03-23 22:30:22	2021-03-24 07:15:23		NO		IN FOCUS
169561927	https://volunteer.ala.org.au/validate/task/169561927	Valid		system	Tile_023-031-000_0-000.jpg		2021-03-23 23:23:41	2021-03-24 07:15:23	5 or more	YES	Both MIDDLE and EDGE	IN FOCUS		Saccate gymnospermous pollen
169561927	https://volunteer.ala.org.au/validate/task/169561927	Valid		system	Tile_023-031-000_0-000.jpg		2021-03-24 06:22:08	2021-03-24 07:15:23		NO		IN FOCUS
169561927	https://volunteer.ala.org.au/validate/task/169561927	Valid		system	Tile_023-031-000_0-000.jpg		2021-03-24 07:15:23	2021-03-24 07:15:23		NO		IN FOCUS
169561927	https://volunteer.ala.org.au/validate/task/169561927	Valid		system	Tile_023-031-000_0-000.jpg			2021-03-24 07:15:23		NO		IN FOCUS
169561928	https://volunteer.ala.org.au/validate/task/169561928	Valid		system	Tile_023-032-000_0-000.jpg		2021-03-24 06:22:37	2021-03-24 07:15:35		NO		IN FOCUS
169561928	https://volunteer.ala.org.au/validate/task/169561928	Valid		system	Tile_023-032-000_0-000.jpg		2021-03-24 07:15:35	2021-03-24 07:15:35		NO		IN FOCUS
169561928	https://volunteer.ala.org.au/validate/task/169561928	Valid		system	Tile_023-032-000_0-000.jpg			2021-03-24 07:15:35		NO		IN FOCUS
169561928	https://volunteer.ala.org.au/validate/task/169561928	Valid		system	Tile_023-032-000_0-000.jpg		2021-03-23 23:24:46	2021-03-24 07:15:35		NO		IN FOCUS
169561930	https://volunteer.ala.org.au/validate/task/169561930	Valid		system	Tile_023-034-000_0-000.jpg		2021-03-24 06:23:46	2021-03-24 07:15:46		NO		IN FOCUS
169561930	https://volunteer.ala.org.au/validate/task/169561930	Valid		system	Tile_023-034-000_0-000.jpg		2021-03-23 23:25:58	2021-03-24 07:15:46	1	YES	MIDDLE	IN FOCUS		Unknown
169561930	https://volunteer.ala.org.au/validate/task/169561930	Valid		system	Tile_023-034-000_0-000.jpg		2021-03-24 07:15:46	2021-03-24 07:15:46		NO		IN FOCUS
169561930	https://volunteer.ala.org.au/validate/task/169561930	Valid		system	Tile_023-034-000_0-000.jpg			2021-03-24 07:15:46		NO		IN FOCUS
169561930	https://volunteer.ala.org.au/validate/task/169561930	Valid		system	Tile_023-034-000_0-000.jpg		2021-03-23 22:31:59	2021-03-24 07:15:46		NO		IN FOCUS
169561935	https://volunteer.ala.org.au/validate/task/169561935	Valid		system	Tile_023-039-000_0-000.jpg		2021-03-24 07:16:21	2021-03-24 07:16:21		NO		IN FOCUS
169561935	https://volunteer.ala.org.au/validate/task/169561935	Valid		system	Tile_023-039-000_0-000.jpg			2021-03-24 07:16:21		NO		IN FOCUS
169561935	https://volunteer.ala.org.au/validate/task/169561935	Valid		system	Tile_023-039-000_0-000.jpg		2021-03-23 23:28:40	2021-03-24 07:16:21		NO		IN FOCUS
169561935	https://volunteer.ala.org.au/validate/task/169561935	Valid		system	Tile_023-039-000_0-000.jpg		2021-03-24 06:26:35	2021-03-24 07:16:21		NO		IN FOCUS
169561936	https://volunteer.ala.org.au/validate/task/169561936	Valid		system	Tile_023-040-000_0-000.jpg			2021-03-24 07:16:32		NO		IN FOCUS
169561936	https://volunteer.ala.org.au/validate/task/169561936	Valid		system	Tile_023-040-000_0-000.jpg		2021-03-24 06:27:12	2021-03-24 07:16:32		NO		IN FOCUS
169561936	https://volunteer.ala.org.au/validate/task/169561936	Valid		system	Tile_023-040-000_0-000.jpg		2021-03-23 23:29:19	2021-03-24 07:16:32		NO		IN FOCUS
169561936	https://volunteer.ala.org.au/validate/task/169561936	Valid		system	Tile_023-040-000_0-000.jpg		2021-03-24 07:16:32	2021-03-24 07:16:32		NO		IN FOCUS
169561940	https://volunteer.ala.org.au/validate/task/169561940	Valid		system	Tile_023-044-000_0-000.jpg		2021-03-24 06:34:42	2021-03-24 07:16:43		NO		IN FOCUS
169561940	https://volunteer.ala.org.au/validate/task/169561940	Valid		system	Tile_023-044-000_0-000.jpg		2021-03-23 23:31:43	2021-03-24 07:16:43		NO		IN FOCUS
169561940	https://volunteer.ala.org.au/validate/task/169561940	Valid		system	Tile_023-044-000_0-000.jpg			2021-03-24 07:16:43		NO		IN FOCUS
169561940	https://volunteer.ala.org.au/validate/task/169561940	Valid		system	Tile_023-044-000_0-000.jpg		2021-03-24 07:16:43	2021-03-24 07:16:43		NO		IN FOCUS
169561941	https://volunteer.ala.org.au/validate/task/169561941	Valid		system	Tile_023-045-000_0-000.jpg		2021-03-24 06:35:17	2021-03-24 07:16:55		NO		IN FOCUS
169561941	https://volunteer.ala.org.au/validate/task/169561941	Valid		system	Tile_023-045-000_0-000.jpg		2021-03-23 23:33:30	2021-03-24 07:16:55		NO		IN FOCUS
169561941	https://volunteer.ala.org.au/validate/task/169561941	Valid		system	Tile_023-045-000_0-000.jpg			2021-03-24 07:16:55		NO		IN FOCUS
169561941	https://volunteer.ala.org.au/validate/task/169561941	Valid		system	Tile_023-045-000_0-000.jpg		2021-03-24 07:16:54	2021-03-24 07:16:55		NO		IN FOCUS
169561952	https://volunteer.ala.org.au/validate/task/169561952	Valid		system	Tile_023-056-000_0-000.jpg		2021-03-23 23:42:20	2021-03-24 07:32:42	1	YES	MIDDLE	IN FOCUS		Unknown
169561952	https://volunteer.ala.org.au/validate/task/169561952	Valid		system	Tile_023-056-000_0-000.jpg		2021-03-24 07:32:42	2021-03-24 07:32:42		NO		IN FOCUS
169561952	https://volunteer.ala.org.au/validate/task/169561952	Valid		system	Tile_023-056-000_0-000.jpg			2021-03-24 07:32:42		NO		IN FOCUS
169561952	https://volunteer.ala.org.au/validate/task/169561952	Valid		system	Tile_023-056-000_0-000.jpg		2021-03-24 06:43:25	2021-03-24 07:32:42		NO		IN FOCUS
169561952	https://volunteer.ala.org.au/validate/task/169561952	Valid		system	Tile_023-056-000_0-000.jpg		2021-03-23 22:38:52	2021-03-24 07:32:42		NO		IN FOCUS
169561957	https://volunteer.ala.org.au/validate/task/169561957	Valid		system	Tile_024-001-000_0-000.jpg			2021-03-24 07:47:50		NO		IN FOCUS
169561957	https://volunteer.ala.org.au/validate/task/169561957	Valid		system	Tile_024-001-000_0-000.jpg		2021-03-24 07:47:50	2021-03-24 07:47:50		NO		IN FOCUS
169561957	https://volunteer.ala.org.au/validate/task/169561957	Valid		system	Tile_024-001-000_0-000.jpg		2021-03-24 06:45:38	2021-03-24 07:47:50		NO		IN FOCUS
169561957	https://volunteer.ala.org.au/validate/task/169561957	Valid		system	Tile_024-001-000_0-000.jpg		2021-03-23 23:47:26	2021-03-24 07:47:50		NO		IN FOCUS
169561958	https://volunteer.ala.org.au/validate/task/169561958	Valid		system	Tile_024-002-000_0-000.jpg		2021-03-23 23:47:44	2021-03-24 07:48:01		NO		IN FOCUS
169561958	https://volunteer.ala.org.au/validate/task/169561958	Valid		system	Tile_024-002-000_0-000.jpg		2021-03-24 06:46:14	2021-03-24 07:48:01		NO		IN FOCUS
169561958	https://volunteer.ala.org.au/validate/task/169561958	Valid		system	Tile_024-002-000_0-000.jpg			2021-03-24 07:48:01		NO		IN FOCUS
169561958	https://volunteer.ala.org.au/validate/task/169561958	Valid		system	Tile_024-002-000_0-000.jpg		2021-03-24 07:48:01	2021-03-24 07:48:01		NO		IN FOCUS
169561961	https://volunteer.ala.org.au/validate/task/169561961	Valid		system	Tile_024-005-000_0-000.jpg		2021-03-24 07:49:26	2021-03-24 07:49:27		NO		IN FOCUS
169561961	https://volunteer.ala.org.au/validate/task/169561961	Valid		system	Tile_024-005-000_0-000.jpg			2021-03-24 07:49:27		NO		IN FOCUS
169561961	https://volunteer.ala.org.au/validate/task/169561961	Valid		system	Tile_024-005-000_0-000.jpg		2021-03-24 06:49:00	2021-03-24 07:49:27		NO		IN FOCUS
169561961	https://volunteer.ala.org.au/validate/task/169561961	Valid		system	Tile_024-005-000_0-000.jpg		2021-03-23 22:40:27	2021-03-24 07:49:27		NO		IN FOCUS
169561961	https://volunteer.ala.org.au/validate/task/169561961	Valid		system	Tile_024-005-000_0-000.jpg		2021-03-23 23:49:09	2021-03-24 07:49:27	1	YES	Both MIDDLE and EDGE	IN FOCUS		Unknown
169561965	https://volunteer.ala.org.au/validate/task/169561965	Valid		system	Tile_024-009-000_0-000.jpg		2021-03-23 22:41:06	2021-03-24 07:57:19		NO		IN FOCUS
169561965	https://volunteer.ala.org.au/validate/task/169561965	Valid		system	Tile_024-009-000_0-000.jpg			2021-03-24 07:57:19		NO		IN FOCUS
169561965	https://volunteer.ala.org.au/validate/task/169561965	Valid		system	Tile_024-009-000_0-000.jpg		2021-03-24 07:57:19	2021-03-24 07:57:19		NO		IN FOCUS
169561965	https://volunteer.ala.org.au/validate/task/169561965	Valid		system	Tile_024-009-000_0-000.jpg		2021-03-23 23:51:42	2021-03-24 07:57:19		NO		IN FOCUS
169561966	https://volunteer.ala.org.au/validate/task/169561966	Valid		system	Tile_024-010-000_0-000.jpg		2021-03-23 23:51:59	2021-03-24 07:57:30		NO		IN FOCUS
169561966	https://volunteer.ala.org.au/validate/task/169561966	Valid		system	Tile_024-010-000_0-000.jpg		2021-03-23 22:41:19	2021-03-24 07:57:30		NO		IN FOCUS
169561966	https://volunteer.ala.org.au/validate/task/169561966	Valid		system	Tile_024-010-000_0-000.jpg			2021-03-24 07:57:30		NO		IN FOCUS
169561966	https://volunteer.ala.org.au/validate/task/169561966	Valid		system	Tile_024-010-000_0-000.jpg		2021-03-24 07:57:30	2021-03-24 07:57:30		NO		IN FOCUS
169561968	https://volunteer.ala.org.au/validate/task/169561968	Valid		system	Tile_024-012-000_0-000.jpg		2021-03-23 22:41:41	2021-03-24 07:57:55		NO		IN FOCUS
169561968	https://volunteer.ala.org.au/validate/task/169561968	Valid		system	Tile_024-012-000_0-000.jpg		2021-03-23 23:52:46	2021-03-24 07:57:55		NO		IN FOCUS
169561968	https://volunteer.ala.org.au/validate/task/169561968	Valid		system	Tile_024-012-000_0-000.jpg			2021-03-24 07:57:55		NO		IN FOCUS
169561968	https://volunteer.ala.org.au/validate/task/169561968	Valid		system	Tile_024-012-000_0-000.jpg		2021-03-24 07:57:54	2021-03-24 07:57:55		NO		IN FOCUS
169561969	https://volunteer.ala.org.au/validate/task/169561969	Valid		system	Tile_024-013-000_0-000.jpg		2021-03-24 07:58:06	2021-03-24 07:58:07		NO		IN FOCUS
169561969	https://volunteer.ala.org.au/validate/task/169561969	Valid		system	Tile_024-013-000_0-000.jpg			2021-03-24 07:58:07		NO		IN FOCUS
169561969	https://volunteer.ala.org.au/validate/task/169561969	Valid		system	Tile_024-013-000_0-000.jpg		2021-03-23 22:41:57	2021-03-24 07:58:07		NO		IN FOCUS
169561969	https://volunteer.ala.org.au/validate/task/169561969	Valid		system	Tile_024-013-000_0-000.jpg		2021-03-23 23:53:02	2021-03-24 07:58:07		NO		IN FOCUS
169561972	https://volunteer.ala.org.au/validate/task/169561972	Valid		system	Tile_024-016-000_0-000.jpg			2021-03-24 08:08:34		NO		IN FOCUS
169561972	https://volunteer.ala.org.au/validate/task/169561972	Valid		system	Tile_024-016-000_0-000.jpg		2021-03-23 22:42:52	2021-03-24 08:08:34		NO		IN FOCUS
169561972	https://volunteer.ala.org.au/validate/task/169561972	Valid		system	Tile_024-016-000_0-000.jpg		2021-03-23 23:55:55	2021-03-24 08:08:34		NO		IN FOCUS
169561972	https://volunteer.ala.org.au/validate/task/169561972	Valid		system	Tile_024-016-000_0-000.jpg		2021-03-24 08:08:34	2021-03-24 08:08:34		NO		IN FOCUS
169561971	https://volunteer.ala.org.au/validate/task/169561971	Valid		system	Tile_024-015-000_0-000.jpg		2021-03-24 08:24:32	2021-03-24 08:24:33		NO		IN FOCUS
169561971	https://volunteer.ala.org.au/validate/task/169561971	Valid		system	Tile_024-015-000_0-000.jpg		2021-03-23 23:55:17	2021-03-24 08:24:33		NO		IN FOCUS
169561971	https://volunteer.ala.org.au/validate/task/169561971	Valid		system	Tile_024-015-000_0-000.jpg			2021-03-24 08:24:33		NO		IN FOCUS
169561971	https://volunteer.ala.org.au/validate/task/169561971	Valid		system	Tile_024-015-000_0-000.jpg		2021-03-24 07:58:37	2021-03-24 08:24:33		NO		IN FOCUS
169562650	https://volunteer.ala.org.au/validate/task/169562650	Valid		system	Tile_024-031-000_0-000.jpg		2021-03-23 22:46:29	2021-03-24 08:38:03		NO		IN FOCUS
169562650	https://volunteer.ala.org.au/validate/task/169562650	Valid		system	Tile_024-031-000_0-000.jpg		2021-03-24 08:38:03	2021-03-24 08:38:03		NO		IN FOCUS
169562650	https://volunteer.ala.org.au/validate/task/169562650	Valid		system	Tile_024-031-000_0-000.jpg			2021-03-24 08:38:03		NO		IN FOCUS
169562650	https://volunteer.ala.org.au/validate/task/169562650	Valid		system	Tile_024-031-000_0-000.jpg		2021-03-24 08:37:13	2021-03-24 08:38:03		NO		IN FOCUS
169562651	https://volunteer.ala.org.au/validate/task/169562651	Valid		system	Tile_024-032-000_0-000.jpg		2021-03-24 08:37:25	2021-03-24 08:38:47		NO		IN FOCUS
169562651	https://volunteer.ala.org.au/validate/task/169562651	Valid		system	Tile_024-032-000_0-000.jpg		2021-03-24 08:38:47	2021-03-24 08:38:47		NO		IN FOCUS
169562651	https://volunteer.ala.org.au/validate/task/169562651	Valid		system	Tile_024-032-000_0-000.jpg			2021-03-24 08:38:47		NO		IN FOCUS
169562651	https://volunteer.ala.org.au/validate/task/169562651	Valid		system	Tile_024-032-000_0-000.jpg		2021-03-23 22:46:38	2021-03-24 08:38:47		NO		IN FOCUS
169562652	https://volunteer.ala.org.au/validate/task/169562652	Valid		system	Tile_024-033-000_0-000.jpg		2021-03-23 22:46:48	2021-03-24 08:42:07		NO		IN FOCUS
169562652	https://volunteer.ala.org.au/validate/task/169562652	Valid		system	Tile_024-033-000_0-000.jpg			2021-03-24 08:42:07		NO		IN FOCUS
169562652	https://volunteer.ala.org.au/validate/task/169562652	Valid		system	Tile_024-033-000_0-000.jpg		2021-03-24 08:41:44	2021-03-24 08:42:07		NO		IN FOCUS
169562652	https://volunteer.ala.org.au/validate/task/169562652	Valid		system	Tile_024-033-000_0-000.jpg		2021-03-24 08:42:06	2021-03-24 08:42:07		NO		IN FOCUS
169562652	https://volunteer.ala.org.au/validate/task/169562652	Valid		system	Tile_024-033-000_0-000.jpg		2021-03-24 08:39:14	2021-03-24 08:42:07				IN FOCUS
169562653	https://volunteer.ala.org.au/validate/task/169562653	Valid		system	Tile_024-034-000_0-000.jpg		2021-03-24 08:39:40	2021-03-24 08:42:18		NO		IN FOCUS
169562653	https://volunteer.ala.org.au/validate/task/169562653	Valid		system	Tile_024-034-000_0-000.jpg		2021-03-24 08:42:17	2021-03-24 08:42:18		NO		IN FOCUS
169562653	https://volunteer.ala.org.au/validate/task/169562653	Valid		system	Tile_024-034-000_0-000.jpg		2021-03-23 22:46:57	2021-03-24 08:42:18		NO		IN FOCUS
169562653	https://volunteer.ala.org.au/validate/task/169562653	Valid		system	Tile_024-034-000_0-000.jpg			2021-03-24 08:42:18		NO		IN FOCUS
169562654	https://volunteer.ala.org.au/validate/task/169562654	Valid		system	Tile_024-035-000_0-000.jpg		2021-03-24 08:42:29	2021-03-24 08:46:58		NO		IN FOCUS
169562654	https://volunteer.ala.org.au/validate/task/169562654	Valid		system	Tile_024-035-000_0-000.jpg		2021-03-23 22:47:06	2021-03-24 08:46:58		NO		IN FOCUS
169562654	https://volunteer.ala.org.au/validate/task/169562654	Valid		system	Tile_024-035-000_0-000.jpg		2021-03-24 08:46:58	2021-03-24 08:46:58		NO		IN FOCUS
169562654	https://volunteer.ala.org.au/validate/task/169562654	Valid		system	Tile_024-035-000_0-000.jpg			2021-03-24 08:46:58		NO		IN FOCUS
169562655	https://volunteer.ala.org.au/validate/task/169562655	Valid		system	Tile_024-036-000_0-000.jpg		2021-03-24 08:42:40	2021-03-24 08:47:16		NO		IN FOCUS
169562655	https://volunteer.ala.org.au/validate/task/169562655	Valid		system	Tile_024-036-000_0-000.jpg			2021-03-24 08:47:16		NO		IN FOCUS
169562655	https://volunteer.ala.org.au/validate/task/169562655	Valid		system	Tile_024-036-000_0-000.jpg		2021-03-24 08:47:16	2021-03-24 08:47:16		NO		IN FOCUS
169562655	https://volunteer.ala.org.au/validate/task/169562655	Valid		system	Tile_024-036-000_0-000.jpg		2021-03-23 22:47:16	2021-03-24 08:47:16		NO		IN FOCUS
169562659	https://volunteer.ala.org.au/validate/task/169562659	Valid		system	Tile_024-040-000_0-000.jpg			2021-03-24 08:53:44		NO		IN FOCUS
169562659	https://volunteer.ala.org.au/validate/task/169562659	Valid		system	Tile_024-040-000_0-000.jpg		2021-03-24 08:53:43	2021-03-24 08:53:44		NO		IN FOCUS
169562659	https://volunteer.ala.org.au/validate/task/169562659	Valid		system	Tile_024-040-000_0-000.jpg		2021-03-24 08:43:26	2021-03-24 08:53:44		NO		IN FOCUS
169562659	https://volunteer.ala.org.au/validate/task/169562659	Valid		system	Tile_024-040-000_0-000.jpg		2021-03-23 22:47:57	2021-03-24 08:53:44		NO		IN FOCUS
169562658	https://volunteer.ala.org.au/validate/task/169562658	Valid		system	Tile_024-039-000_0-000.jpg		2021-03-24 08:43:16	2021-03-24 09:23:25		NO		IN FOCUS
169562658	https://volunteer.ala.org.au/validate/task/169562658	Valid		system	Tile_024-039-000_0-000.jpg			2021-03-24 09:23:25		NO		IN FOCUS
169562658	https://volunteer.ala.org.au/validate/task/169562658	Valid		system	Tile_024-039-000_0-000.jpg		2021-03-24 09:23:24	2021-03-24 09:23:25		NO		IN FOCUS
169562658	https://volunteer.ala.org.au/validate/task/169562658	Valid		system	Tile_024-039-000_0-000.jpg		2021-03-24 08:53:23	2021-03-24 09:23:25		NO		IN FOCUS
169562660	https://volunteer.ala.org.au/validate/task/169562660	Valid		system	Tile_024-041-000_0-000.jpg		2021-03-24 09:23:38	2021-03-24 09:23:39		NO		IN FOCUS
169562660	https://volunteer.ala.org.au/validate/task/169562660	Valid		system	Tile_024-041-000_0-000.jpg			2021-03-24 09:23:39		NO		IN FOCUS
169562660	https://volunteer.ala.org.au/validate/task/169562660	Valid		system	Tile_024-041-000_0-000.jpg		2021-03-24 08:43:36	2021-03-24 09:23:39		NO		IN FOCUS
169562660	https://volunteer.ala.org.au/validate/task/169562660	Valid		system	Tile_024-041-000_0-000.jpg		2021-03-23 22:48:07	2021-03-24 09:23:39		NO		IN FOCUS
169562665	https://volunteer.ala.org.au/validate/task/169562665	Valid		system	Tile_024-046-000_0-000.jpg		2021-03-24 09:25:30	2021-03-24 09:25:30		NO		IN FOCUS
169562665	https://volunteer.ala.org.au/validate/task/169562665	Valid		system	Tile_024-046-000_0-000.jpg		2021-03-23 22:48:59	2021-03-24 09:25:30		NO		IN FOCUS
169562665	https://volunteer.ala.org.au/validate/task/169562665	Valid		system	Tile_024-046-000_0-000.jpg			2021-03-24 09:25:30		NO		IN FOCUS
169562665	https://volunteer.ala.org.au/validate/task/169562665	Valid		system	Tile_024-046-000_0-000.jpg		2021-03-24 08:50:45	2021-03-24 09:25:30		NO		IN FOCUS
169562668	https://volunteer.ala.org.au/validate/task/169562668	Valid		system	Tile_024-049-000_0-000.jpg		2021-03-24 08:51:20	2021-03-24 09:26:28		NO		IN FOCUS
169562668	https://volunteer.ala.org.au/validate/task/169562668	Valid		system	Tile_024-049-000_0-000.jpg		2021-03-23 22:49:25	2021-03-24 09:26:28		NO		IN FOCUS
169562668	https://volunteer.ala.org.au/validate/task/169562668	Valid		system	Tile_024-049-000_0-000.jpg		2021-03-24 09:26:28	2021-03-24 09:26:28		NO		IN FOCUS
169562668	https://volunteer.ala.org.au/validate/task/169562668	Valid		system	Tile_024-049-000_0-000.jpg			2021-03-24 09:26:28		NO		IN FOCUS
169562669	https://volunteer.ala.org.au/validate/task/169562669	Valid		system	Tile_024-050-000_0-000.jpg		2021-03-23 22:49:35	2021-03-24 09:28:31		NO		IN FOCUS
169562669	https://volunteer.ala.org.au/validate/task/169562669	Valid		system	Tile_024-050-000_0-000.jpg		2021-03-24 09:28:30	2021-03-24 09:28:31		NO		IN FOCUS
169562669	https://volunteer.ala.org.au/validate/task/169562669	Valid		system	Tile_024-050-000_0-000.jpg			2021-03-24 09:28:31		NO		IN FOCUS
169562669	https://volunteer.ala.org.au/validate/task/169562669	Valid		system	Tile_024-050-000_0-000.jpg		2021-03-24 08:51:36	2021-03-24 09:28:31		NO		IN FOCUS
169562671	https://volunteer.ala.org.au/validate/task/169562671	Valid		system	Tile_024-052-000_0-000.jpg		2021-03-24 08:52:08	2021-03-24 09:29:00		NO		IN FOCUS
169562671	https://volunteer.ala.org.au/validate/task/169562671	Valid		system	Tile_024-052-000_0-000.jpg		2021-03-23 22:49:49	2021-03-24 09:29:00		NO		IN FOCUS
169562671	https://volunteer.ala.org.au/validate/task/169562671	Valid		system	Tile_024-052-000_0-000.jpg		2021-03-24 09:28:59	2021-03-24 09:29:00		NO		IN FOCUS
169562671	https://volunteer.ala.org.au/validate/task/169562671	Valid		system	Tile_024-052-000_0-000.jpg			2021-03-24 09:29:00		NO		IN FOCUS
169562672	https://volunteer.ala.org.au/validate/task/169562672	Valid		system	Tile_024-053-000_0-000.jpg		2021-03-24 09:29:20	2021-03-24 09:29:21		NO		IN FOCUS
169562672	https://volunteer.ala.org.au/validate/task/169562672	Valid		system	Tile_024-053-000_0-000.jpg			2021-03-24 09:29:21		NO		IN FOCUS
169562672	https://volunteer.ala.org.au/validate/task/169562672	Valid		system	Tile_024-053-000_0-000.jpg		2021-03-23 22:49:58	2021-03-24 09:29:21		NO		IN FOCUS
169562672	https://volunteer.ala.org.au/validate/task/169562672	Valid		system	Tile_024-053-000_0-000.jpg		2021-03-24 08:52:30	2021-03-24 09:29:21		NO		IN FOCUS
169562675	https://volunteer.ala.org.au/validate/task/169562675	Valid		system	Tile_024-056-000_0-000.jpg		2021-03-24 09:31:04	2021-03-24 09:31:04		NO		IN FOCUS
169562675	https://volunteer.ala.org.au/validate/task/169562675	Valid		system	Tile_024-056-000_0-000.jpg		2021-03-23 22:50:20	2021-03-24 09:31:04		NO		IN FOCUS
169562675	https://volunteer.ala.org.au/validate/task/169562675	Valid		system	Tile_024-056-000_0-000.jpg		2021-03-24 08:55:04	2021-03-24 09:31:04		NO		IN FOCUS
169562675	https://volunteer.ala.org.au/validate/task/169562675	Valid		system	Tile_024-056-000_0-000.jpg			2021-03-24 09:31:04		NO		IN FOCUS
169562680	https://volunteer.ala.org.au/validate/task/169562680	Valid		system	Tile_025-001-000_0-000.jpg		2021-03-24 08:57:26	2021-03-24 09:33:54		NO		IN FOCUS
169562680	https://volunteer.ala.org.au/validate/task/169562680	Valid		system	Tile_025-001-000_0-000.jpg			2021-03-24 09:33:54		NO		IN FOCUS
169562680	https://volunteer.ala.org.au/validate/task/169562680	Valid		system	Tile_025-001-000_0-000.jpg		2021-03-24 09:33:54	2021-03-24 09:33:54		NO		IN FOCUS
169562680	https://volunteer.ala.org.au/validate/task/169562680	Valid		system	Tile_025-001-000_0-000.jpg		2021-03-23 22:50:47	2021-03-24 09:33:54		NO		IN FOCUS
169562682	https://volunteer.ala.org.au/validate/task/169562682	Valid		system	Tile_025-003-000_0-000.jpg		2021-03-24 08:57:47	2021-03-24 09:34:20		NO		IN FOCUS
169562682	https://volunteer.ala.org.au/validate/task/169562682	Valid		system	Tile_025-003-000_0-000.jpg			2021-03-24 09:34:20		NO		IN FOCUS
169562682	https://volunteer.ala.org.au/validate/task/169562682	Valid		system	Tile_025-003-000_0-000.jpg		2021-03-24 09:34:20	2021-03-24 09:34:20		NO		IN FOCUS
169562682	https://volunteer.ala.org.au/validate/task/169562682	Valid		system	Tile_025-003-000_0-000.jpg		2021-03-23 22:51:01	2021-03-24 09:34:20		NO		IN FOCUS
169562686	https://volunteer.ala.org.au/validate/task/169562686	Valid		system	Tile_025-007-000_0-000.jpg		2021-03-24 09:01:04	2021-03-24 09:39:38		NO		IN FOCUS
169562686	https://volunteer.ala.org.au/validate/task/169562686	Valid		system	Tile_025-007-000_0-000.jpg		2021-03-23 22:52:40	2021-03-24 09:39:38		NO		IN FOCUS
169562686	https://volunteer.ala.org.au/validate/task/169562686	Valid		system	Tile_025-007-000_0-000.jpg			2021-03-24 09:39:38		NO		IN FOCUS
169562686	https://volunteer.ala.org.au/validate/task/169562686	Valid		system	Tile_025-007-000_0-000.jpg		2021-03-24 09:39:38	2021-03-24 09:39:38		NO		IN FOCUS
169562687	https://volunteer.ala.org.au/validate/task/169562687	Valid		system	Tile_025-008-000_0-000.jpg		2021-03-24 09:39:56	2021-03-24 09:39:56		NO		IN FOCUS
169562687	https://volunteer.ala.org.au/validate/task/169562687	Valid		system	Tile_025-008-000_0-000.jpg		2021-03-24 09:01:16	2021-03-24 09:39:56		NO		IN FOCUS
169562687	https://volunteer.ala.org.au/validate/task/169562687	Valid		system	Tile_025-008-000_0-000.jpg			2021-03-24 09:39:56		NO		IN FOCUS
169562687	https://volunteer.ala.org.au/validate/task/169562687	Valid		system	Tile_025-008-000_0-000.jpg		2021-03-23 22:52:58	2021-03-24 09:39:56		NO		IN FOCUS
169562688	https://volunteer.ala.org.au/validate/task/169562688	Valid		system	Tile_025-009-000_0-000.jpg		2021-03-24 09:01:27	2021-03-24 09:40:17		NO		IN FOCUS
169562688	https://volunteer.ala.org.au/validate/task/169562688	Valid		system	Tile_025-009-000_0-000.jpg		2021-03-23 22:53:08	2021-03-24 09:40:17		NO		IN FOCUS
169562688	https://volunteer.ala.org.au/validate/task/169562688	Valid		system	Tile_025-009-000_0-000.jpg		2021-03-24 09:40:16	2021-03-24 09:40:17		NO		IN FOCUS
169562688	https://volunteer.ala.org.au/validate/task/169562688	Valid		system	Tile_025-009-000_0-000.jpg			2021-03-24 09:40:17		NO		IN FOCUS
169562694	https://volunteer.ala.org.au/validate/task/169562694	Valid		system	Tile_025-015-000_0-000.jpg		2021-03-23 22:54:11	2021-03-24 09:42:19		NO		IN FOCUS
169562694	https://volunteer.ala.org.au/validate/task/169562694	Valid		system	Tile_025-015-000_0-000.jpg			2021-03-24 09:42:19		NO		IN FOCUS
169562694	https://volunteer.ala.org.au/validate/task/169562694	Valid		system	Tile_025-015-000_0-000.jpg		2021-03-24 09:42:18	2021-03-24 09:42:19		NO		IN FOCUS
169562694	https://volunteer.ala.org.au/validate/task/169562694	Valid		system	Tile_025-015-000_0-000.jpg		2021-03-24 09:06:26	2021-03-24 09:42:19		NO		IN FOCUS
169562697	https://volunteer.ala.org.au/validate/task/169562697	Valid		system	Tile_025-018-000_0-000.jpg			2021-03-24 09:43:30		NO		IN FOCUS
169562697	https://volunteer.ala.org.au/validate/task/169562697	Valid		system	Tile_025-018-000_0-000.jpg		2021-03-24 09:43:30	2021-03-24 09:43:30		NO		IN FOCUS
169562697	https://volunteer.ala.org.au/validate/task/169562697	Valid		system	Tile_025-018-000_0-000.jpg		2021-03-23 22:55:12	2021-03-24 09:43:30		NO		IN FOCUS
169562697	https://volunteer.ala.org.au/validate/task/169562697	Valid		system	Tile_025-018-000_0-000.jpg		2021-03-24 09:08:52	2021-03-24 09:43:30		NO		IN FOCUS
169562699	https://volunteer.ala.org.au/validate/task/169562699	Valid		system	Tile_025-020-000_0-000.jpg		2021-03-24 09:09:15	2021-03-24 09:44:04		NO		IN FOCUS
169562699	https://volunteer.ala.org.au/validate/task/169562699	Valid		system	Tile_025-020-000_0-000.jpg			2021-03-24 09:44:04		NO		IN FOCUS
169562699	https://volunteer.ala.org.au/validate/task/169562699	Valid		system	Tile_025-020-000_0-000.jpg		2021-03-24 09:44:03	2021-03-24 09:44:04		NO		IN FOCUS
169562699	https://volunteer.ala.org.au/validate/task/169562699	Valid		system	Tile_025-020-000_0-000.jpg		2021-03-23 22:55:33	2021-03-24 09:44:04		NO		IN FOCUS
169562708	https://volunteer.ala.org.au/validate/task/169562708	Valid		system	Tile_025-029-000_0-000.jpg		2021-03-24 09:16:33	2021-03-24 09:46:50		NO		IN FOCUS
169562708	https://volunteer.ala.org.au/validate/task/169562708	Valid		system	Tile_025-029-000_0-000.jpg			2021-03-24 09:46:50		NO		IN FOCUS
169562708	https://volunteer.ala.org.au/validate/task/169562708	Valid		system	Tile_025-029-000_0-000.jpg		2021-03-23 22:56:51	2021-03-24 09:46:50		NO		IN FOCUS
169562708	https://volunteer.ala.org.au/validate/task/169562708	Valid		system	Tile_025-029-000_0-000.jpg		2021-03-24 09:46:49	2021-03-24 09:46:50		NO		IN FOCUS
169562709	https://volunteer.ala.org.au/validate/task/169562709	Valid		system	Tile_025-030-000_0-000.jpg		2021-03-24 09:47:23	2021-03-24 09:47:23		NO		IN FOCUS
169562709	https://volunteer.ala.org.au/validate/task/169562709	Valid		system	Tile_025-030-000_0-000.jpg		2021-03-23 22:57:07	2021-03-24 09:47:23		NO		IN FOCUS
169562709	https://volunteer.ala.org.au/validate/task/169562709	Valid		system	Tile_025-030-000_0-000.jpg			2021-03-24 09:47:23		NO		IN FOCUS
169562709	https://volunteer.ala.org.au/validate/task/169562709	Valid		system	Tile_025-030-000_0-000.jpg		2021-03-24 09:16:48	2021-03-24 09:47:23		NO		IN FOCUS
169562711	https://volunteer.ala.org.au/validate/task/169562711	Valid		system	Tile_025-032-000_0-000.jpg			2021-03-24 09:47:59		NO		IN FOCUS
169562711	https://volunteer.ala.org.au/validate/task/169562711	Valid		system	Tile_025-032-000_0-000.jpg		2021-03-24 09:47:59	2021-03-24 09:47:59		NO		IN FOCUS
169562711	https://volunteer.ala.org.au/validate/task/169562711	Valid		system	Tile_025-032-000_0-000.jpg		2021-03-24 09:17:12	2021-03-24 09:47:59		NO		IN FOCUS
169562711	https://volunteer.ala.org.au/validate/task/169562711	Valid		system	Tile_025-032-000_0-000.jpg		2021-03-23 22:57:22	2021-03-24 09:47:59		NO		IN FOCUS
169562712	https://volunteer.ala.org.au/validate/task/169562712	Valid		system	Tile_025-033-000_0-000.jpg		2021-03-24 09:48:20	2021-03-24 09:48:20		NO		IN FOCUS
169562712	https://volunteer.ala.org.au/validate/task/169562712	Valid		system	Tile_025-033-000_0-000.jpg		2021-03-24 09:17:24	2021-03-24 09:48:20		NO		IN FOCUS
169562712	https://volunteer.ala.org.au/validate/task/169562712	Valid		system	Tile_025-033-000_0-000.jpg			2021-03-24 09:48:20		NO		IN FOCUS
169562712	https://volunteer.ala.org.au/validate/task/169562712	Valid		system	Tile_025-033-000_0-000.jpg		2021-03-23 22:57:31	2021-03-24 09:48:20		NO		IN FOCUS
169562713	https://volunteer.ala.org.au/validate/task/169562713	Valid		system	Tile_025-034-000_0-000.jpg			2021-03-24 09:48:46		NO		IN FOCUS
169562713	https://volunteer.ala.org.au/validate/task/169562713	Valid		system	Tile_025-034-000_0-000.jpg		2021-03-23 22:57:41	2021-03-24 09:48:46		NO		IN FOCUS
169562713	https://volunteer.ala.org.au/validate/task/169562713	Valid		system	Tile_025-034-000_0-000.jpg		2021-03-24 09:17:36	2021-03-24 09:48:46		NO		IN FOCUS
169562713	https://volunteer.ala.org.au/validate/task/169562713	Valid		system	Tile_025-034-000_0-000.jpg		2021-03-24 09:48:45	2021-03-24 09:48:46		NO		IN FOCUS
169562714	https://volunteer.ala.org.au/validate/task/169562714	Valid		system	Tile_025-035-000_0-000.jpg			2021-03-24 09:48:59		NO		IN FOCUS
169562714	https://volunteer.ala.org.au/validate/task/169562714	Valid		system	Tile_025-035-000_0-000.jpg		2021-03-24 09:48:59	2021-03-24 09:48:59		NO		IN FOCUS
169562714	https://volunteer.ala.org.au/validate/task/169562714	Valid		system	Tile_025-035-000_0-000.jpg		2021-03-24 09:17:48	2021-03-24 09:48:59		NO		IN FOCUS
169562714	https://volunteer.ala.org.au/validate/task/169562714	Valid		system	Tile_025-035-000_0-000.jpg		2021-03-23 22:57:51	2021-03-24 09:48:59		NO		IN FOCUS
169562719	https://volunteer.ala.org.au/validate/task/169562719	Valid		system	Tile_025-040-000_0-000.jpg		2021-03-24 09:22:08	2021-03-24 09:50:05		NO		IN FOCUS
169562719	https://volunteer.ala.org.au/validate/task/169562719	Valid		system	Tile_025-040-000_0-000.jpg			2021-03-24 09:50:05		NO		IN FOCUS
169562719	https://volunteer.ala.org.au/validate/task/169562719	Valid		system	Tile_025-040-000_0-000.jpg		2021-03-23 22:58:43	2021-03-24 09:50:05		NO		IN FOCUS
169562719	https://volunteer.ala.org.au/validate/task/169562719	Valid		system	Tile_025-040-000_0-000.jpg		2021-03-24 09:50:05	2021-03-24 09:50:05		NO		IN FOCUS
169562720	https://volunteer.ala.org.au/validate/task/169562720	Valid		system	Tile_025-041-000_0-000.jpg		2021-03-24 09:50:32	2021-03-24 09:50:32		NO		IN FOCUS
169562720	https://volunteer.ala.org.au/validate/task/169562720	Valid		system	Tile_025-041-000_0-000.jpg			2021-03-24 09:50:32		NO		IN FOCUS
169562720	https://volunteer.ala.org.au/validate/task/169562720	Valid		system	Tile_025-041-000_0-000.jpg		2021-03-23 22:58:54	2021-03-24 09:50:32		NO		IN FOCUS
169562720	https://volunteer.ala.org.au/validate/task/169562720	Valid		system	Tile_025-041-000_0-000.jpg		2021-03-24 09:22:19	2021-03-24 09:50:32		NO		IN FOCUS
169562722	https://volunteer.ala.org.au/validate/task/169562722	Valid		system	Tile_025-043-000_0-000.jpg		2021-03-24 09:51:13	2021-03-24 09:51:13		NO		IN FOCUS
169562722	https://volunteer.ala.org.au/validate/task/169562722	Valid		system	Tile_025-043-000_0-000.jpg			2021-03-24 09:51:13		NO		IN FOCUS
169562722	https://volunteer.ala.org.au/validate/task/169562722	Valid		system	Tile_025-043-000_0-000.jpg		2021-03-24 09:22:42	2021-03-24 09:51:13		NO		IN FOCUS
169562722	https://volunteer.ala.org.au/validate/task/169562722	Valid		system	Tile_025-043-000_0-000.jpg		2021-03-23 22:59:08	2021-03-24 09:51:13		NO		IN FOCUS
169562724	https://volunteer.ala.org.au/validate/task/169562724	Valid		system	Tile_025-045-000_0-000.jpg		2021-03-24 09:51:49	2021-03-24 09:51:50		NO		IN FOCUS
169562724	https://volunteer.ala.org.au/validate/task/169562724	Valid		system	Tile_025-045-000_0-000.jpg		2021-03-23 22:59:31	2021-03-24 09:51:50		NO		IN FOCUS
169562724	https://volunteer.ala.org.au/validate/task/169562724	Valid		system	Tile_025-045-000_0-000.jpg		2021-03-24 09:23:06	2021-03-24 09:51:50		NO		IN FOCUS
169562724	https://volunteer.ala.org.au/validate/task/169562724	Valid		system	Tile_025-045-000_0-000.jpg			2021-03-24 09:51:50		NO		IN FOCUS
169562726	https://volunteer.ala.org.au/validate/task/169562726	Valid		system	Tile_025-047-000_0-000.jpg		2021-03-24 09:23:28	2021-03-24 09:52:21		NO		IN FOCUS
169562726	https://volunteer.ala.org.au/validate/task/169562726	Valid		system	Tile_025-047-000_0-000.jpg		2021-03-23 22:59:54	2021-03-24 09:52:21		NO		IN FOCUS
169562726	https://volunteer.ala.org.au/validate/task/169562726	Valid		system	Tile_025-047-000_0-000.jpg			2021-03-24 09:52:21		NO		IN FOCUS
169562726	https://volunteer.ala.org.au/validate/task/169562726	Valid		system	Tile_025-047-000_0-000.jpg		2021-03-24 09:52:21	2021-03-24 09:52:21		NO		IN FOCUS
169562728	https://volunteer.ala.org.au/validate/task/169562728	Valid		system	Tile_025-049-000_0-000.jpg		2021-03-24 09:23:56	2021-03-24 09:52:57		NO		IN FOCUS
169562728	https://volunteer.ala.org.au/validate/task/169562728	Valid		system	Tile_025-049-000_0-000.jpg		2021-03-24 09:52:57	2021-03-24 09:52:57		NO		IN FOCUS
169562728	https://volunteer.ala.org.au/validate/task/169562728	Valid		system	Tile_025-049-000_0-000.jpg			2021-03-24 09:52:57		NO		IN FOCUS
169562728	https://volunteer.ala.org.au/validate/task/169562728	Valid		system	Tile_025-049-000_0-000.jpg		2021-03-23 23:02:19	2021-03-24 09:52:57		NO		IN FOCUS
169562733	https://volunteer.ala.org.au/validate/task/169562733	Valid		system	Tile_025-054-000_0-000.jpg		2021-03-24 09:24:58	2021-03-24 09:53:59		NO		IN FOCUS
169562733	https://volunteer.ala.org.au/validate/task/169562733	Valid		system	Tile_025-054-000_0-000.jpg		2021-03-23 23:03:20	2021-03-24 09:53:59		NO		IN FOCUS
169562733	https://volunteer.ala.org.au/validate/task/169562733	Valid		system	Tile_025-054-000_0-000.jpg		2021-03-24 09:53:59	2021-03-24 09:53:59		NO		IN FOCUS
169562733	https://volunteer.ala.org.au/validate/task/169562733	Valid		system	Tile_025-054-000_0-000.jpg			2021-03-24 09:53:59		NO		IN FOCUS
169562740	https://volunteer.ala.org.au/validate/task/169562740	Valid		system	Tile_026-001-000_0-000.jpg		2021-03-24 09:55:33	2021-03-24 09:55:33		NO		IN FOCUS
169562740	https://volunteer.ala.org.au/validate/task/169562740	Valid		system	Tile_026-001-000_0-000.jpg			2021-03-24 09:55:33		NO		IN FOCUS
169562740	https://volunteer.ala.org.au/validate/task/169562740	Valid		system	Tile_026-001-000_0-000.jpg		2021-03-23 23:04:20	2021-03-24 09:55:33		NO		IN FOCUS
169562740	https://volunteer.ala.org.au/validate/task/169562740	Valid		system	Tile_026-001-000_0-000.jpg		2021-03-24 09:39:24	2021-03-24 09:55:33		NO		IN FOCUS
169562744	https://volunteer.ala.org.au/validate/task/169562744	Valid		system	Tile_026-005-000_0-000.jpg			2021-03-24 09:56:49		NO		IN FOCUS
169562744	https://volunteer.ala.org.au/validate/task/169562744	Valid		system	Tile_026-005-000_0-000.jpg		2021-03-24 09:56:49	2021-03-24 09:56:49		NO		IN FOCUS
169562744	https://volunteer.ala.org.au/validate/task/169562744	Valid		system	Tile_026-005-000_0-000.jpg		2021-03-23 23:05:15	2021-03-24 09:56:49		NO		IN FOCUS
169562744	https://volunteer.ala.org.au/validate/task/169562744	Valid		system	Tile_026-005-000_0-000.jpg		2021-03-24 09:40:26	2021-03-24 09:56:49		NO		IN FOCUS
169562745	https://volunteer.ala.org.au/validate/task/169562745	Valid		system	Tile_026-006-000_0-000.jpg		2021-03-24 09:40:38	2021-03-24 09:57:23		NO		IN FOCUS
169562745	https://volunteer.ala.org.au/validate/task/169562745	Valid		system	Tile_026-006-000_0-000.jpg		2021-03-24 09:57:22	2021-03-24 09:57:23		NO		IN FOCUS
169562745	https://volunteer.ala.org.au/validate/task/169562745	Valid		system	Tile_026-006-000_0-000.jpg			2021-03-24 09:57:23		NO		IN FOCUS
169562745	https://volunteer.ala.org.au/validate/task/169562745	Valid		system	Tile_026-006-000_0-000.jpg		2021-03-23 23:05:27	2021-03-24 09:57:23		NO		IN FOCUS
169562746	https://volunteer.ala.org.au/validate/task/169562746	Valid		system	Tile_026-007-000_0-000.jpg		2021-03-23 23:05:36	2021-03-24 09:57:50		NO		IN FOCUS
169562746	https://volunteer.ala.org.au/validate/task/169562746	Valid		system	Tile_026-007-000_0-000.jpg			2021-03-24 09:57:50		NO		IN FOCUS
169562746	https://volunteer.ala.org.au/validate/task/169562746	Valid		system	Tile_026-007-000_0-000.jpg		2021-03-24 09:57:50	2021-03-24 09:57:50		NO		IN FOCUS
169562746	https://volunteer.ala.org.au/validate/task/169562746	Valid		system	Tile_026-007-000_0-000.jpg		2021-03-24 09:40:48	2021-03-24 09:57:50		NO		IN FOCUS
169562747	https://volunteer.ala.org.au/validate/task/169562747	Valid		system	Tile_026-008-000_0-000.jpg		2021-03-24 09:40:59	2021-03-24 09:58:06		NO		IN FOCUS
169562747	https://volunteer.ala.org.au/validate/task/169562747	Valid		system	Tile_026-008-000_0-000.jpg		2021-03-24 09:58:06	2021-03-24 09:58:06		NO		IN FOCUS
169562747	https://volunteer.ala.org.au/validate/task/169562747	Valid		system	Tile_026-008-000_0-000.jpg			2021-03-24 09:58:06		NO		IN FOCUS
169562747	https://volunteer.ala.org.au/validate/task/169562747	Valid		system	Tile_026-008-000_0-000.jpg		2021-03-23 23:05:46	2021-03-24 09:58:06		NO		IN FOCUS
169562748	https://volunteer.ala.org.au/validate/task/169562748	Valid		system	Tile_026-009-000_0-000.jpg		2021-03-23 23:06:05	2021-03-24 09:58:23		NO		IN FOCUS
169562748	https://volunteer.ala.org.au/validate/task/169562748	Valid		system	Tile_026-009-000_0-000.jpg			2021-03-24 09:58:23		NO		IN FOCUS
169562748	https://volunteer.ala.org.au/validate/task/169562748	Valid		system	Tile_026-009-000_0-000.jpg		2021-03-24 09:58:22	2021-03-24 09:58:23		NO		IN FOCUS
169562748	https://volunteer.ala.org.au/validate/task/169562748	Valid		system	Tile_026-009-000_0-000.jpg		2021-03-24 09:41:10	2021-03-24 09:58:23		NO		IN FOCUS
169562755	https://volunteer.ala.org.au/validate/task/169562755	Valid		system	Tile_026-016-000_0-000.jpg		2021-03-24 09:43:01	2021-03-24 10:00:36		NO		IN FOCUS
169562755	https://volunteer.ala.org.au/validate/task/169562755	Valid		system	Tile_026-016-000_0-000.jpg		2021-03-24 10:00:36	2021-03-24 10:00:36		NO		IN FOCUS
169562755	https://volunteer.ala.org.au/validate/task/169562755	Valid		system	Tile_026-016-000_0-000.jpg		2021-03-23 23:07:09	2021-03-24 10:00:36		NO		IN FOCUS
169562755	https://volunteer.ala.org.au/validate/task/169562755	Valid		system	Tile_026-016-000_0-000.jpg			2021-03-24 10:00:36		NO		IN FOCUS
169562756	https://volunteer.ala.org.au/validate/task/169562756	Valid		system	Tile_026-017-000_0-000.jpg			2021-03-24 10:00:51		NO		IN FOCUS
169562756	https://volunteer.ala.org.au/validate/task/169562756	Valid		system	Tile_026-017-000_0-000.jpg		2021-03-24 10:00:51	2021-03-24 10:00:51		NO		IN FOCUS
169562756	https://volunteer.ala.org.au/validate/task/169562756	Valid		system	Tile_026-017-000_0-000.jpg		2021-03-23 23:07:22	2021-03-24 10:00:51		NO		IN FOCUS
169562756	https://volunteer.ala.org.au/validate/task/169562756	Valid		system	Tile_026-017-000_0-000.jpg		2021-03-24 09:43:13	2021-03-24 10:00:51		NO		IN FOCUS
169562759	https://volunteer.ala.org.au/validate/task/169562759	Valid		system	Tile_026-020-000_0-000.jpg		2021-03-24 09:44:01	2021-03-24 10:01:41		NO		IN FOCUS
169562759	https://volunteer.ala.org.au/validate/task/169562759	Valid		system	Tile_026-020-000_0-000.jpg			2021-03-24 10:01:41		NO		IN FOCUS
169562759	https://volunteer.ala.org.au/validate/task/169562759	Valid		system	Tile_026-020-000_0-000.jpg		2021-03-24 10:01:41	2021-03-24 10:01:41		NO		IN FOCUS
169562759	https://volunteer.ala.org.au/validate/task/169562759	Valid		system	Tile_026-020-000_0-000.jpg		2021-03-23 23:08:06	2021-03-24 10:01:41		NO		IN FOCUS
169562760	https://volunteer.ala.org.au/validate/task/169562760	Valid		system	Tile_026-021-000_0-000.jpg		2021-03-23 23:08:19	2021-03-24 10:02:04		NO		IN FOCUS
169562760	https://volunteer.ala.org.au/validate/task/169562760	Valid		system	Tile_026-021-000_0-000.jpg		2021-03-24 09:44:12	2021-03-24 10:02:04		NO		IN FOCUS
169562760	https://volunteer.ala.org.au/validate/task/169562760	Valid		system	Tile_026-021-000_0-000.jpg		2021-03-24 10:02:04	2021-03-24 10:02:04		NO		IN FOCUS
169562760	https://volunteer.ala.org.au/validate/task/169562760	Valid		system	Tile_026-021-000_0-000.jpg			2021-03-24 10:02:04		NO		IN FOCUS
169562661	https://volunteer.ala.org.au/validate/task/169562661	Valid		system	Tile_024-042-000_0-000.jpg		2021-03-24 08:43:47	2021-03-24 10:04:19		NO		IN FOCUS
169562661	https://volunteer.ala.org.au/validate/task/169562661	Valid		system	Tile_024-042-000_0-000.jpg			2021-03-24 10:04:19		NO		IN FOCUS
169562661	https://volunteer.ala.org.au/validate/task/169562661	Valid		system	Tile_024-042-000_0-000.jpg		2021-03-24 10:04:19	2021-03-24 10:04:19		NO		IN FOCUS
169562661	https://volunteer.ala.org.au/validate/task/169562661	Valid		system	Tile_024-042-000_0-000.jpg		2021-03-23 22:48:16	2021-03-24 10:04:19		NO		IN FOCUS
169562663	https://volunteer.ala.org.au/validate/task/169562663	Valid		system	Tile_024-044-000_0-000.jpg		2021-03-24 09:24:28	2021-03-24 10:04:32		NO		IN FOCUS
169562663	https://volunteer.ala.org.au/validate/task/169562663	Valid		system	Tile_024-044-000_0-000.jpg			2021-03-24 10:04:32		NO		IN FOCUS
169562663	https://volunteer.ala.org.au/validate/task/169562663	Valid		system	Tile_024-044-000_0-000.jpg		2021-03-24 10:04:31	2021-03-24 10:04:32		NO		IN FOCUS
169562663	https://volunteer.ala.org.au/validate/task/169562663	Valid		system	Tile_024-044-000_0-000.jpg		2021-03-24 08:50:22	2021-03-24 10:04:32		NO		IN FOCUS
169562664	https://volunteer.ala.org.au/validate/task/169562664	Valid		system	Tile_024-045-000_0-000.jpg		2021-03-24 10:04:41	2021-03-24 10:04:42		NO		IN FOCUS
169562664	https://volunteer.ala.org.au/validate/task/169562664	Valid		system	Tile_024-045-000_0-000.jpg			2021-03-24 10:04:42		NO		IN FOCUS
169562664	https://volunteer.ala.org.au/validate/task/169562664	Valid		system	Tile_024-045-000_0-000.jpg		2021-03-24 08:50:34	2021-03-24 10:04:42		NO		IN FOCUS
169562664	https://volunteer.ala.org.au/validate/task/169562664	Valid		system	Tile_024-045-000_0-000.jpg		2021-03-24 09:24:49	2021-03-24 10:04:42		NO		IN FOCUS
169562667	https://volunteer.ala.org.au/validate/task/169562667	Valid		system	Tile_024-048-000_0-000.jpg		2021-03-24 10:05:10	2021-03-24 10:05:11		NO		IN FOCUS
169562667	https://volunteer.ala.org.au/validate/task/169562667	Valid		system	Tile_024-048-000_0-000.jpg		2021-03-24 09:26:14	2021-03-24 10:05:11		NO		IN FOCUS
169562667	https://volunteer.ala.org.au/validate/task/169562667	Valid		system	Tile_024-048-000_0-000.jpg			2021-03-24 10:05:11		NO		IN FOCUS
169562667	https://volunteer.ala.org.au/validate/task/169562667	Valid		system	Tile_024-048-000_0-000.jpg		2021-03-24 08:51:10	2021-03-24 10:05:11		NO		IN FOCUS
169562767	https://volunteer.ala.org.au/validate/task/169562767	Valid		system	Tile_026-028-000_0-000.jpg			2021-03-24 10:05:28		NO		IN FOCUS
169562767	https://volunteer.ala.org.au/validate/task/169562767	Valid		system	Tile_026-028-000_0-000.jpg		2021-03-23 23:09:25	2021-03-24 10:05:28		NO		IN FOCUS
169562767	https://volunteer.ala.org.au/validate/task/169562767	Valid		system	Tile_026-028-000_0-000.jpg		2021-03-24 10:05:27	2021-03-24 10:05:28		NO		IN FOCUS
169562767	https://volunteer.ala.org.au/validate/task/169562767	Valid		system	Tile_026-028-000_0-000.jpg		2021-03-24 09:45:42	2021-03-24 10:05:28		NO		IN FOCUS
169562768	https://volunteer.ala.org.au/validate/task/169562768	Valid		system	Tile_026-029-000_0-000.jpg		2021-03-24 09:45:53	2021-03-24 10:06:07		NO		IN FOCUS
169562768	https://volunteer.ala.org.au/validate/task/169562768	Valid		system	Tile_026-029-000_0-000.jpg			2021-03-24 10:06:07		NO		IN FOCUS
169562768	https://volunteer.ala.org.au/validate/task/169562768	Valid		system	Tile_026-029-000_0-000.jpg		2021-03-24 10:06:07	2021-03-24 10:06:07		NO		IN FOCUS
169562768	https://volunteer.ala.org.au/validate/task/169562768	Valid		system	Tile_026-029-000_0-000.jpg		2021-03-23 23:09:35	2021-03-24 10:06:07		NO		IN FOCUS
169562771	https://volunteer.ala.org.au/validate/task/169562771	Valid		system	Tile_026-032-000_0-000.jpg		2021-03-23 23:10:05	2021-03-24 10:07:42		NO		IN FOCUS
169562771	https://volunteer.ala.org.au/validate/task/169562771	Valid		system	Tile_026-032-000_0-000.jpg		2021-03-24 09:46:29	2021-03-24 10:07:42		NO		IN FOCUS
169562771	https://volunteer.ala.org.au/validate/task/169562771	Valid		system	Tile_026-032-000_0-000.jpg			2021-03-24 10:07:42		NO		IN FOCUS
169562771	https://volunteer.ala.org.au/validate/task/169562771	Valid		system	Tile_026-032-000_0-000.jpg		2021-03-24 10:07:41	2021-03-24 10:07:42		NO		IN FOCUS
169562776	https://volunteer.ala.org.au/validate/task/169562776	Valid		system	Tile_026-037-000_0-000.jpg		2021-03-24 09:47:31	2021-03-24 10:09:24		NO		IN FOCUS
169562776	https://volunteer.ala.org.au/validate/task/169562776	Valid		system	Tile_026-037-000_0-000.jpg		2021-03-23 23:10:38	2021-03-24 10:09:24		NO		IN FOCUS
169562776	https://volunteer.ala.org.au/validate/task/169562776	Valid		system	Tile_026-037-000_0-000.jpg			2021-03-24 10:09:24		NO		IN FOCUS
169562776	https://volunteer.ala.org.au/validate/task/169562776	Valid		system	Tile_026-037-000_0-000.jpg		2021-03-24 10:09:24	2021-03-24 10:09:24		NO		IN FOCUS
169562778	https://volunteer.ala.org.au/validate/task/169562778	Valid		system	Tile_026-039-000_0-000.jpg		2021-03-23 23:10:50	2021-03-24 10:10:00		NO		IN FOCUS
169562778	https://volunteer.ala.org.au/validate/task/169562778	Valid		system	Tile_026-039-000_0-000.jpg		2021-03-24 10:09:59	2021-03-24 10:10:00		NO		IN FOCUS
169562778	https://volunteer.ala.org.au/validate/task/169562778	Valid		system	Tile_026-039-000_0-000.jpg			2021-03-24 10:10:00		NO		IN FOCUS
169562778	https://volunteer.ala.org.au/validate/task/169562778	Valid		system	Tile_026-039-000_0-000.jpg		2021-03-24 09:48:00	2021-03-24 10:10:00		NO		IN FOCUS
169562685	https://volunteer.ala.org.au/validate/task/169562685	Valid		system	Tile_025-006-000_0-000.jpg			2021-03-24 10:13:49		NO		IN FOCUS
169562685	https://volunteer.ala.org.au/validate/task/169562685	Valid		system	Tile_025-006-000_0-000.jpg		2021-03-24 09:39:13	2021-03-24 10:13:49		NO		IN FOCUS
169562685	https://volunteer.ala.org.au/validate/task/169562685	Valid		system	Tile_025-006-000_0-000.jpg		2021-03-24 10:13:49	2021-03-24 10:13:49		NO		IN FOCUS
169562685	https://volunteer.ala.org.au/validate/task/169562685	Valid		system	Tile_025-006-000_0-000.jpg		2021-03-24 09:00:53	2021-03-24 10:13:49		NO		IN FOCUS
169562689	https://volunteer.ala.org.au/validate/task/169562689	Valid		system	Tile_025-010-000_0-000.jpg		2021-03-24 09:40:55	2021-03-24 10:14:01		NO		IN FOCUS
169562689	https://volunteer.ala.org.au/validate/task/169562689	Valid		system	Tile_025-010-000_0-000.jpg		2021-03-24 10:14:01	2021-03-24 10:14:01		NO		IN FOCUS
169562689	https://volunteer.ala.org.au/validate/task/169562689	Valid		system	Tile_025-010-000_0-000.jpg			2021-03-24 10:14:01		NO		IN FOCUS
169562689	https://volunteer.ala.org.au/validate/task/169562689	Valid		system	Tile_025-010-000_0-000.jpg		2021-03-24 09:01:37	2021-03-24 10:14:01		NO		IN FOCUS
169562781	https://volunteer.ala.org.au/validate/task/169562781	Valid		system	Tile_026-042-000_0-000.jpg		2021-03-23 23:11:29	2021-03-24 10:18:13		NO		IN FOCUS
169562781	https://volunteer.ala.org.au/validate/task/169562781	Valid		system	Tile_026-042-000_0-000.jpg		2021-03-24 10:18:12	2021-03-24 10:18:13		NO		IN FOCUS
169562781	https://volunteer.ala.org.au/validate/task/169562781	Valid		system	Tile_026-042-000_0-000.jpg			2021-03-24 10:18:13		NO		IN FOCUS
169562781	https://volunteer.ala.org.au/validate/task/169562781	Valid		system	Tile_026-042-000_0-000.jpg		2021-03-24 10:02:45	2021-03-24 10:18:13		NO		IN FOCUS
169562700	https://volunteer.ala.org.au/validate/task/169562700	Valid		system	Tile_025-021-000_0-000.jpg		2021-03-24 10:18:56	2021-03-24 10:18:57		NO		IN FOCUS
169562700	https://volunteer.ala.org.au/validate/task/169562700	Valid		system	Tile_025-021-000_0-000.jpg			2021-03-24 10:18:57		NO		IN FOCUS
169562700	https://volunteer.ala.org.au/validate/task/169562700	Valid		system	Tile_025-021-000_0-000.jpg		2021-03-23 22:55:46	2021-03-24 10:18:57		NO		IN FOCUS
169562700	https://volunteer.ala.org.au/validate/task/169562700	Valid		system	Tile_025-021-000_0-000.jpg		2021-03-24 09:09:26	2021-03-24 10:18:57		NO		IN FOCUS
169562782	https://volunteer.ala.org.au/validate/task/169562782	Valid		system	Tile_026-043-000_0-000.jpg		2021-03-24 10:18:58	2021-03-24 10:18:58		NO		IN FOCUS
169562782	https://volunteer.ala.org.au/validate/task/169562782	Valid		system	Tile_026-043-000_0-000.jpg			2021-03-24 10:18:58		NO		IN FOCUS
169562782	https://volunteer.ala.org.au/validate/task/169562782	Valid		system	Tile_026-043-000_0-000.jpg		2021-03-24 10:02:58	2021-03-24 10:18:58		NO		IN FOCUS
169562782	https://volunteer.ala.org.au/validate/task/169562782	Valid		system	Tile_026-043-000_0-000.jpg		2021-03-23 23:11:38	2021-03-24 10:18:58		NO		IN FOCUS
169562707	https://volunteer.ala.org.au/validate/task/169562707	Valid		system	Tile_025-028-000_0-000.jpg			2021-03-24 10:24:03		NO		IN FOCUS
169562707	https://volunteer.ala.org.au/validate/task/169562707	Valid		system	Tile_025-028-000_0-000.jpg		2021-03-23 22:56:41	2021-03-24 10:24:03		NO		IN FOCUS
169562707	https://volunteer.ala.org.au/validate/task/169562707	Valid		system	Tile_025-028-000_0-000.jpg		2021-03-24 09:16:12	2021-03-24 10:24:03		NO		IN FOCUS
169562707	https://volunteer.ala.org.au/validate/task/169562707	Valid		system	Tile_025-028-000_0-000.jpg		2021-03-24 10:24:03	2021-03-24 10:24:03		NO		IN FOCUS
169562710	https://volunteer.ala.org.au/validate/task/169562710	Valid		system	Tile_025-031-000_0-000.jpg		2021-03-24 09:17:01	2021-03-24 10:24:45		NO		IN FOCUS
169562710	https://volunteer.ala.org.au/validate/task/169562710	Valid		system	Tile_025-031-000_0-000.jpg		2021-03-24 10:24:45	2021-03-24 10:24:45		NO		IN FOCUS
169562710	https://volunteer.ala.org.au/validate/task/169562710	Valid		system	Tile_025-031-000_0-000.jpg			2021-03-24 10:24:45		NO		IN FOCUS
169562710	https://volunteer.ala.org.au/validate/task/169562710	Valid		system	Tile_025-031-000_0-000.jpg		2021-03-24 09:47:45	2021-03-24 10:24:45		NO		IN FOCUS
169562715	https://volunteer.ala.org.au/validate/task/169562715	Valid		system	Tile_025-036-000_0-000.jpg		2021-03-23 22:58:06	2021-03-24 10:25:25		NO		IN FOCUS
169562715	https://volunteer.ala.org.au/validate/task/169562715	Valid		system	Tile_025-036-000_0-000.jpg			2021-03-24 10:25:25		NO		IN FOCUS
169562715	https://volunteer.ala.org.au/validate/task/169562715	Valid		system	Tile_025-036-000_0-000.jpg		2021-03-24 10:25:24	2021-03-24 10:25:25		NO		IN FOCUS
169562715	https://volunteer.ala.org.au/validate/task/169562715	Valid		system	Tile_025-036-000_0-000.jpg		2021-03-24 09:17:59	2021-03-24 10:25:25		NO		IN FOCUS
169562718	https://volunteer.ala.org.au/validate/task/169562718	Valid		system	Tile_025-039-000_0-000.jpg		2021-03-23 22:58:29	2021-03-24 10:27:05		NO		IN FOCUS
169562718	https://volunteer.ala.org.au/validate/task/169562718	Valid		system	Tile_025-039-000_0-000.jpg		2021-03-24 10:27:04	2021-03-24 10:27:05		NO		IN FOCUS
169562718	https://volunteer.ala.org.au/validate/task/169562718	Valid		system	Tile_025-039-000_0-000.jpg		2021-03-24 09:21:54	2021-03-24 10:27:05		NO		IN FOCUS
169562718	https://volunteer.ala.org.au/validate/task/169562718	Valid		system	Tile_025-039-000_0-000.jpg			2021-03-24 10:27:05		NO		IN FOCUS
169562721	https://volunteer.ala.org.au/validate/task/169562721	Valid		system	Tile_025-042-000_0-000.jpg		2021-03-24 09:22:30	2021-03-24 10:27:28		NO		IN FOCUS
169562721	https://volunteer.ala.org.au/validate/task/169562721	Valid		system	Tile_025-042-000_0-000.jpg			2021-03-24 10:27:28		NO		IN FOCUS
169562721	https://volunteer.ala.org.au/validate/task/169562721	Valid		system	Tile_025-042-000_0-000.jpg		2021-03-24 09:50:56	2021-03-24 10:27:28		NO		IN FOCUS
169562721	https://volunteer.ala.org.au/validate/task/169562721	Valid		system	Tile_025-042-000_0-000.jpg		2021-03-24 10:27:27	2021-03-24 10:27:28		NO		IN FOCUS
169562785	https://volunteer.ala.org.au/validate/task/169562785	Valid		system	Tile_026-046-000_0-000.jpg		2021-03-24 10:27:55	2021-03-24 10:27:55		NO		IN FOCUS
169562785	https://volunteer.ala.org.au/validate/task/169562785	Valid		system	Tile_026-046-000_0-000.jpg			2021-03-24 10:27:55		NO		IN FOCUS
169562785	https://volunteer.ala.org.au/validate/task/169562785	Valid		system	Tile_026-046-000_0-000.jpg		2021-03-23 23:12:10	2021-03-24 10:27:55		NO		IN FOCUS
169562785	https://volunteer.ala.org.au/validate/task/169562785	Valid		system	Tile_026-046-000_0-000.jpg		2021-03-24 10:03:51	2021-03-24 10:27:55		NO		IN FOCUS
169562723	https://volunteer.ala.org.au/validate/task/169562723	Valid		system	Tile_025-044-000_0-000.jpg		2021-03-24 09:22:54	2021-03-24 10:28:15		NO		IN FOCUS
169562723	https://volunteer.ala.org.au/validate/task/169562723	Valid		system	Tile_025-044-000_0-000.jpg			2021-03-24 10:28:15		NO		IN FOCUS
169562723	https://volunteer.ala.org.au/validate/task/169562723	Valid		system	Tile_025-044-000_0-000.jpg		2021-03-24 10:28:15	2021-03-24 10:28:15		NO		IN FOCUS
169562723	https://volunteer.ala.org.au/validate/task/169562723	Valid		system	Tile_025-044-000_0-000.jpg		2021-03-23 22:59:21	2021-03-24 10:28:15		NO		IN FOCUS
169562786	https://volunteer.ala.org.au/validate/task/169562786	Valid		system	Tile_026-047-000_0-000.jpg		2021-03-24 10:04:03	2021-03-24 10:28:34		NO		IN FOCUS
169562786	https://volunteer.ala.org.au/validate/task/169562786	Valid		system	Tile_026-047-000_0-000.jpg		2021-03-23 23:12:19	2021-03-24 10:28:34		NO		IN FOCUS
169562786	https://volunteer.ala.org.au/validate/task/169562786	Valid		system	Tile_026-047-000_0-000.jpg		2021-03-24 10:28:34	2021-03-24 10:28:34		NO		IN FOCUS
169562786	https://volunteer.ala.org.au/validate/task/169562786	Valid		system	Tile_026-047-000_0-000.jpg			2021-03-24 10:28:34		NO		IN FOCUS
169562729	https://volunteer.ala.org.au/validate/task/169562729	Valid		system	Tile_025-050-000_0-000.jpg		2021-03-23 23:02:40	2021-03-24 10:29:24		NO		IN FOCUS
169562729	https://volunteer.ala.org.au/validate/task/169562729	Valid		system	Tile_025-050-000_0-000.jpg			2021-03-24 10:29:24		NO		IN FOCUS
169562729	https://volunteer.ala.org.au/validate/task/169562729	Valid		system	Tile_025-050-000_0-000.jpg		2021-03-24 09:24:07	2021-03-24 10:29:24		NO		IN FOCUS
169562729	https://volunteer.ala.org.au/validate/task/169562729	Valid		system	Tile_025-050-000_0-000.jpg		2021-03-24 10:29:24	2021-03-24 10:29:24		NO		IN FOCUS
169562787	https://volunteer.ala.org.au/validate/task/169562787	Valid		system	Tile_026-048-000_0-000.jpg		2021-03-24 10:29:38	2021-03-24 10:29:38	1	YES	MIDDLE	IN FOCUS		Nothofagus pollen
169562787	https://volunteer.ala.org.au/validate/task/169562787	Valid		system	Tile_026-048-000_0-000.jpg		2021-03-24 10:04:48	2021-03-24 10:29:38	1	YES	MIDDLE	IN FOCUS		Nothofagus pollen
169562787	https://volunteer.ala.org.au/validate/task/169562787	Valid		system	Tile_026-048-000_0-000.jpg			2021-03-24 10:29:38	1	YES	MIDDLE	IN FOCUS		Nothofagus pollen
169562787	https://volunteer.ala.org.au/validate/task/169562787	Valid		system	Tile_026-048-000_0-000.jpg		2021-03-23 23:12:57	2021-03-24 10:29:38	1	YES	MIDDLE	IN FOCUS		Nothofagus pollen
169562788	https://volunteer.ala.org.au/validate/task/169562788	Valid		system	Tile_026-049-000_0-000.jpg		2021-03-24 10:05:03	2021-03-24 10:29:54		NO		IN FOCUS
169562788	https://volunteer.ala.org.au/validate/task/169562788	Valid		system	Tile_026-049-000_0-000.jpg			2021-03-24 10:29:54		NO		IN FOCUS
169562788	https://volunteer.ala.org.au/validate/task/169562788	Valid		system	Tile_026-049-000_0-000.jpg		2021-03-23 23:13:07	2021-03-24 10:29:54		NO		IN FOCUS
169562788	https://volunteer.ala.org.au/validate/task/169562788	Valid		system	Tile_026-049-000_0-000.jpg		2021-03-24 10:29:54	2021-03-24 10:29:54		NO		IN FOCUS
169562789	https://volunteer.ala.org.au/validate/task/169562789	Valid		system	Tile_026-050-000_0-000.jpg		2021-03-24 10:05:18	2021-03-24 10:30:18		NO		IN FOCUS
169562789	https://volunteer.ala.org.au/validate/task/169562789	Valid		system	Tile_026-050-000_0-000.jpg		2021-03-23 23:13:17	2021-03-24 10:30:18		NO		IN FOCUS
169562789	https://volunteer.ala.org.au/validate/task/169562789	Valid		system	Tile_026-050-000_0-000.jpg		2021-03-24 10:30:18	2021-03-24 10:30:18		NO		IN FOCUS
169562789	https://volunteer.ala.org.au/validate/task/169562789	Valid		system	Tile_026-050-000_0-000.jpg			2021-03-24 10:30:18		NO		IN FOCUS
169562730	https://volunteer.ala.org.au/validate/task/169562730	Valid		system	Tile_025-051-000_0-000.jpg			2021-03-24 10:30:23		NO		IN FOCUS
169562730	https://volunteer.ala.org.au/validate/task/169562730	Valid		system	Tile_025-051-000_0-000.jpg		2021-03-24 09:24:20	2021-03-24 10:30:23		NO		IN FOCUS
169562730	https://volunteer.ala.org.au/validate/task/169562730	Valid		system	Tile_025-051-000_0-000.jpg		2021-03-23 23:02:53	2021-03-24 10:30:23		NO		IN FOCUS
169562730	https://volunteer.ala.org.au/validate/task/169562730	Valid		system	Tile_025-051-000_0-000.jpg		2021-03-24 10:30:23	2021-03-24 10:30:23		NO		IN FOCUS
169562790	https://volunteer.ala.org.au/validate/task/169562790	Valid		system	Tile_026-051-000_0-000.jpg		2021-03-24 10:30:56	2021-03-24 10:30:56		NO		IN FOCUS
169562790	https://volunteer.ala.org.au/validate/task/169562790	Valid		system	Tile_026-051-000_0-000.jpg			2021-03-24 10:30:56		NO		IN FOCUS
169562790	https://volunteer.ala.org.au/validate/task/169562790	Valid		system	Tile_026-051-000_0-000.jpg		2021-03-23 23:13:27	2021-03-24 10:30:56		NO		IN FOCUS
169562790	https://volunteer.ala.org.au/validate/task/169562790	Valid		system	Tile_026-051-000_0-000.jpg		2021-03-24 10:05:34	2021-03-24 10:30:56		NO		IN FOCUS
169562791	https://volunteer.ala.org.au/validate/task/169562791	Valid		system	Tile_026-052-000_0-000.jpg		2021-03-24 10:05:46	2021-03-24 10:31:17		NO		IN FOCUS
169562791	https://volunteer.ala.org.au/validate/task/169562791	Valid		system	Tile_026-052-000_0-000.jpg		2021-03-24 10:31:17	2021-03-24 10:31:17		NO		IN FOCUS
169562791	https://volunteer.ala.org.au/validate/task/169562791	Valid		system	Tile_026-052-000_0-000.jpg			2021-03-24 10:31:17		NO		IN FOCUS
169562791	https://volunteer.ala.org.au/validate/task/169562791	Valid		system	Tile_026-052-000_0-000.jpg		2021-03-23 23:13:38	2021-03-24 10:31:17		NO		IN FOCUS
169562792	https://volunteer.ala.org.au/validate/task/169562792	Valid		system	Tile_026-053-000_0-000.jpg		2021-03-24 10:31:31	2021-03-24 10:31:31		NO		IN FOCUS
169562792	https://volunteer.ala.org.au/validate/task/169562792	Valid		system	Tile_026-053-000_0-000.jpg		2021-03-23 23:13:47	2021-03-24 10:31:31		NO		IN FOCUS
169562792	https://volunteer.ala.org.au/validate/task/169562792	Valid		system	Tile_026-053-000_0-000.jpg			2021-03-24 10:31:31		NO		IN FOCUS
169562792	https://volunteer.ala.org.au/validate/task/169562792	Valid		system	Tile_026-053-000_0-000.jpg		2021-03-24 10:05:57	2021-03-24 10:31:31		NO		IN FOCUS
169562727	https://volunteer.ala.org.au/validate/task/169562727	Valid		system	Tile_025-048-000_0-000.jpg		2021-03-24 10:31:38	2021-03-24 10:31:38		NO		IN FOCUS
169562727	https://volunteer.ala.org.au/validate/task/169562727	Valid		system	Tile_025-048-000_0-000.jpg		2021-03-23 23:01:07	2021-03-24 10:31:38		NO		IN FOCUS
169562727	https://volunteer.ala.org.au/validate/task/169562727	Valid		system	Tile_025-048-000_0-000.jpg			2021-03-24 10:31:38		NO		IN FOCUS
169562727	https://volunteer.ala.org.au/validate/task/169562727	Valid		system	Tile_025-048-000_0-000.jpg		2021-03-24 09:23:45	2021-03-24 10:31:38		NO		IN FOCUS
169562735	https://volunteer.ala.org.au/validate/task/169562735	Valid		system	Tile_025-056-000_0-000.jpg		2021-03-24 09:26:24	2021-03-24 10:31:56		NO		IN FOCUS
169562735	https://volunteer.ala.org.au/validate/task/169562735	Valid		system	Tile_025-056-000_0-000.jpg		2021-03-24 10:31:56	2021-03-24 10:31:56		NO		IN FOCUS
169562735	https://volunteer.ala.org.au/validate/task/169562735	Valid		system	Tile_025-056-000_0-000.jpg		2021-03-23 23:03:47	2021-03-24 10:31:56		NO		IN FOCUS
169562735	https://volunteer.ala.org.au/validate/task/169562735	Valid		system	Tile_025-056-000_0-000.jpg			2021-03-24 10:31:56		NO		IN FOCUS
169562795	https://volunteer.ala.org.au/validate/task/169562795	Valid		system	Tile_026-056-000_0-000.jpg		2021-03-24 10:08:13	2021-03-24 10:32:31		NO		IN FOCUS
169562795	https://volunteer.ala.org.au/validate/task/169562795	Valid		system	Tile_026-056-000_0-000.jpg		2021-03-23 23:14:23	2021-03-24 10:32:31		NO		IN FOCUS
169562795	https://volunteer.ala.org.au/validate/task/169562795	Valid		system	Tile_026-056-000_0-000.jpg			2021-03-24 10:32:31		NO		IN FOCUS
169562795	https://volunteer.ala.org.au/validate/task/169562795	Valid		system	Tile_026-056-000_0-000.jpg		2021-03-24 10:32:31	2021-03-24 10:32:31		NO		IN FOCUS
169562797	https://volunteer.ala.org.au/validate/task/169562797	Valid		system	Tile_026-058-000_0-000.jpg		2021-03-24 10:34:48	2021-03-24 10:34:48		NO		IN FOCUS
169562797	https://volunteer.ala.org.au/validate/task/169562797	Valid		system	Tile_026-058-000_0-000.jpg		2021-03-23 23:14:44	2021-03-24 10:34:48		NO		IN FOCUS
169562797	https://volunteer.ala.org.au/validate/task/169562797	Valid		system	Tile_026-058-000_0-000.jpg			2021-03-24 10:34:48		NO		IN FOCUS
169562797	https://volunteer.ala.org.au/validate/task/169562797	Valid		system	Tile_026-058-000_0-000.jpg		2021-03-24 10:08:35	2021-03-24 10:34:48		NO		IN FOCUS
169562800	https://volunteer.ala.org.au/validate/task/169562800	Valid		system	Tile_027-001-000_0-000.jpg		2021-03-24 10:09:09	2021-03-24 10:35:26		NO		IN FOCUS
169562800	https://volunteer.ala.org.au/validate/task/169562800	Valid		system	Tile_027-001-000_0-000.jpg		2021-03-24 10:35:26	2021-03-24 10:35:26		NO		IN FOCUS
169562800	https://volunteer.ala.org.au/validate/task/169562800	Valid		system	Tile_027-001-000_0-000.jpg			2021-03-24 10:35:26		NO		IN FOCUS
169562800	https://volunteer.ala.org.au/validate/task/169562800	Valid		system	Tile_027-001-000_0-000.jpg		2021-03-23 23:15:15	2021-03-24 10:35:26		NO		IN FOCUS
169562801	https://volunteer.ala.org.au/validate/task/169562801	Valid		system	Tile_027-002-000_0-000.jpg			2021-03-24 10:38:08		NO		IN FOCUS
169562801	https://volunteer.ala.org.au/validate/task/169562801	Valid		system	Tile_027-002-000_0-000.jpg		2021-03-24 10:09:20	2021-03-24 10:38:08		NO		IN FOCUS
169562801	https://volunteer.ala.org.au/validate/task/169562801	Valid		system	Tile_027-002-000_0-000.jpg		2021-03-23 23:15:24	2021-03-24 10:38:08		NO		IN FOCUS
169562801	https://volunteer.ala.org.au/validate/task/169562801	Valid		system	Tile_027-002-000_0-000.jpg		2021-03-24 10:38:08	2021-03-24 10:38:08		NO		IN FOCUS
169562802	https://volunteer.ala.org.au/validate/task/169562802	Valid		system	Tile_027-003-000_0-000.jpg		2021-03-24 10:09:31	2021-03-24 10:38:29		NO		IN FOCUS
169562802	https://volunteer.ala.org.au/validate/task/169562802	Valid		system	Tile_027-003-000_0-000.jpg			2021-03-24 10:38:29		NO		IN FOCUS
169562802	https://volunteer.ala.org.au/validate/task/169562802	Valid		system	Tile_027-003-000_0-000.jpg		2021-03-23 23:15:38	2021-03-24 10:38:29		NO		IN FOCUS
169562802	https://volunteer.ala.org.au/validate/task/169562802	Valid		system	Tile_027-003-000_0-000.jpg		2021-03-24 10:38:28	2021-03-24 10:38:29		NO		IN FOCUS
169562743	https://volunteer.ala.org.au/validate/task/169562743	Valid		system	Tile_026-004-000_0-000.jpg		2021-03-24 09:40:15	2021-03-24 10:39:05		NO		IN FOCUS
169562743	https://volunteer.ala.org.au/validate/task/169562743	Valid		system	Tile_026-004-000_0-000.jpg		2021-03-24 10:39:04	2021-03-24 10:39:05		NO		IN FOCUS
169562743	https://volunteer.ala.org.au/validate/task/169562743	Valid		system	Tile_026-004-000_0-000.jpg			2021-03-24 10:39:05		NO		IN FOCUS
169562743	https://volunteer.ala.org.au/validate/task/169562743	Valid		system	Tile_026-004-000_0-000.jpg		2021-03-24 09:56:30	2021-03-24 10:39:05		NO		IN FOCUS
169562807	https://volunteer.ala.org.au/validate/task/169562807	Valid		system	Tile_027-008-000_0-000.jpg		2021-03-23 23:16:11	2021-03-24 10:39:34		NO		IN FOCUS
169562807	https://volunteer.ala.org.au/validate/task/169562807	Valid		system	Tile_027-008-000_0-000.jpg		2021-03-24 10:10:44	2021-03-24 10:39:34		NO		IN FOCUS
169562807	https://volunteer.ala.org.au/validate/task/169562807	Valid		system	Tile_027-008-000_0-000.jpg			2021-03-24 10:39:34		NO		IN FOCUS
169562807	https://volunteer.ala.org.au/validate/task/169562807	Valid		system	Tile_027-008-000_0-000.jpg		2021-03-24 10:39:33	2021-03-24 10:39:34		NO		IN FOCUS
169562750	https://volunteer.ala.org.au/validate/task/169562750	Valid		system	Tile_026-011-000_0-000.jpg		2021-03-24 09:59:25	2021-03-24 10:40:34		NO		IN FOCUS
169562750	https://volunteer.ala.org.au/validate/task/169562750	Valid		system	Tile_026-011-000_0-000.jpg			2021-03-24 10:40:34		NO		IN FOCUS
169562750	https://volunteer.ala.org.au/validate/task/169562750	Valid		system	Tile_026-011-000_0-000.jpg		2021-03-24 10:40:33	2021-03-24 10:40:34		NO		IN FOCUS
169562750	https://volunteer.ala.org.au/validate/task/169562750	Valid		system	Tile_026-011-000_0-000.jpg		2021-03-24 09:41:41	2021-03-24 10:40:34		NO		IN FOCUS
169562808	https://volunteer.ala.org.au/validate/task/169562808	Valid		system	Tile_027-009-000_0-000.jpg			2021-03-24 10:40:55		NO		IN FOCUS
169562808	https://volunteer.ala.org.au/validate/task/169562808	Valid		system	Tile_027-009-000_0-000.jpg		2021-03-23 23:16:21	2021-03-24 10:40:55		NO		IN FOCUS
169562808	https://volunteer.ala.org.au/validate/task/169562808	Valid		system	Tile_027-009-000_0-000.jpg		2021-03-24 10:40:55	2021-03-24 10:40:55		NO		IN FOCUS
169562808	https://volunteer.ala.org.au/validate/task/169562808	Valid		system	Tile_027-009-000_0-000.jpg		2021-03-24 10:10:56	2021-03-24 10:40:55		NO		IN FOCUS
169562810	https://volunteer.ala.org.au/validate/task/169562810	Valid		system	Tile_027-011-000_0-000.jpg			2021-03-24 10:41:24		NO		IN FOCUS
169562810	https://volunteer.ala.org.au/validate/task/169562810	Valid		system	Tile_027-011-000_0-000.jpg		2021-03-24 10:41:23	2021-03-24 10:41:24		NO		IN FOCUS
169562810	https://volunteer.ala.org.au/validate/task/169562810	Valid		system	Tile_027-011-000_0-000.jpg		2021-03-23 23:17:12	2021-03-24 10:41:24		NO		IN FOCUS
169562810	https://volunteer.ala.org.au/validate/task/169562810	Valid		system	Tile_027-011-000_0-000.jpg		2021-03-24 10:11:27	2021-03-24 10:41:24		NO		IN FOCUS
169562758	https://volunteer.ala.org.au/validate/task/169562758	Valid		system	Tile_026-019-000_0-000.jpg		2021-03-24 10:41:35	2021-03-24 10:41:36		NO		IN FOCUS
169562758	https://volunteer.ala.org.au/validate/task/169562758	Valid		system	Tile_026-019-000_0-000.jpg			2021-03-24 10:41:36		NO		IN FOCUS
169562758	https://volunteer.ala.org.au/validate/task/169562758	Valid		system	Tile_026-019-000_0-000.jpg		2021-03-23 23:07:54	2021-03-24 10:41:36		NO		IN FOCUS
169562758	https://volunteer.ala.org.au/validate/task/169562758	Valid		system	Tile_026-019-000_0-000.jpg		2021-03-24 09:43:42	2021-03-24 10:41:36		NO		IN FOCUS
169562757	https://volunteer.ala.org.au/validate/task/169562757	Valid		system	Tile_026-018-000_0-000.jpg		2021-03-24 10:41:42	2021-03-24 10:41:42		NO		IN FOCUS
169562757	https://volunteer.ala.org.au/validate/task/169562757	Valid		system	Tile_026-018-000_0-000.jpg			2021-03-24 10:41:42		NO		IN FOCUS
169562757	https://volunteer.ala.org.au/validate/task/169562757	Valid		system	Tile_026-018-000_0-000.jpg		2021-03-24 09:43:27	2021-03-24 10:41:42		NO		IN FOCUS
169562757	https://volunteer.ala.org.au/validate/task/169562757	Valid		system	Tile_026-018-000_0-000.jpg		2021-03-23 23:07:39	2021-03-24 10:41:42		NO		IN FOCUS
169562813	https://volunteer.ala.org.au/validate/task/169562813	Valid		system	Tile_027-014-000_0-000.jpg		2021-03-23 23:17:53	2021-03-24 10:42:17		NO		IN FOCUS
169562813	https://volunteer.ala.org.au/validate/task/169562813	Valid		system	Tile_027-014-000_0-000.jpg		2021-03-24 10:12:07	2021-03-24 10:42:17		NO		IN FOCUS
169562813	https://volunteer.ala.org.au/validate/task/169562813	Valid		system	Tile_027-014-000_0-000.jpg		2021-03-24 10:42:17	2021-03-24 10:42:17		NO		IN FOCUS
169562813	https://volunteer.ala.org.au/validate/task/169562813	Valid		system	Tile_027-014-000_0-000.jpg			2021-03-24 10:42:17		NO		IN FOCUS
169562764	https://volunteer.ala.org.au/validate/task/169562764	Valid		system	Tile_026-025-000_0-000.jpg		2021-03-24 10:42:46	2021-03-24 10:42:46		NO		IN FOCUS
169562764	https://volunteer.ala.org.au/validate/task/169562764	Valid		system	Tile_026-025-000_0-000.jpg			2021-03-24 10:42:46		NO		IN FOCUS
169562764	https://volunteer.ala.org.au/validate/task/169562764	Valid		system	Tile_026-025-000_0-000.jpg		2021-03-24 09:45:05	2021-03-24 10:42:46		NO		IN FOCUS
169562764	https://volunteer.ala.org.au/validate/task/169562764	Valid		system	Tile_026-025-000_0-000.jpg		2021-03-23 23:08:52	2021-03-24 10:42:46		NO		IN FOCUS
169562766	https://volunteer.ala.org.au/validate/task/169562766	Valid		system	Tile_026-027-000_0-000.jpg			2021-03-24 10:43:47		NO		IN FOCUS
169562766	https://volunteer.ala.org.au/validate/task/169562766	Valid		system	Tile_026-027-000_0-000.jpg		2021-03-24 10:43:47	2021-03-24 10:43:47		NO		IN FOCUS
169562766	https://volunteer.ala.org.au/validate/task/169562766	Valid		system	Tile_026-027-000_0-000.jpg		2021-03-23 23:09:12	2021-03-24 10:43:47		NO		IN FOCUS
169562766	https://volunteer.ala.org.au/validate/task/169562766	Valid		system	Tile_026-027-000_0-000.jpg		2021-03-24 09:45:31	2021-03-24 10:43:47		NO		IN FOCUS
169562761	https://volunteer.ala.org.au/validate/task/169562761	Valid		system	Tile_026-022-000_0-000.jpg		2021-03-23 23:08:28	2021-03-24 10:44:18		NO		IN FOCUS
169562761	https://volunteer.ala.org.au/validate/task/169562761	Valid		system	Tile_026-022-000_0-000.jpg			2021-03-24 10:44:18		NO		IN FOCUS
169562761	https://volunteer.ala.org.au/validate/task/169562761	Valid		system	Tile_026-022-000_0-000.jpg		2021-03-24 10:44:18	2021-03-24 10:44:18		NO		IN FOCUS
169562761	https://volunteer.ala.org.au/validate/task/169562761	Valid		system	Tile_026-022-000_0-000.jpg		2021-03-24 09:44:27	2021-03-24 10:44:18		NO		IN FOCUS
169562816	https://volunteer.ala.org.au/validate/task/169562816	Valid		system	Tile_027-017-000_0-000.jpg		2021-03-23 23:18:15	2021-03-24 10:44:44		NO		IN FOCUS
169562816	https://volunteer.ala.org.au/validate/task/169562816	Valid		system	Tile_027-017-000_0-000.jpg		2021-03-24 10:13:27	2021-03-24 10:44:44		NO		IN FOCUS
169562816	https://volunteer.ala.org.au/validate/task/169562816	Valid		system	Tile_027-017-000_0-000.jpg		2021-03-24 10:44:44	2021-03-24 10:44:44		NO		IN FOCUS
169562816	https://volunteer.ala.org.au/validate/task/169562816	Valid		system	Tile_027-017-000_0-000.jpg			2021-03-24 10:44:44		NO		IN FOCUS
169562817	https://volunteer.ala.org.au/validate/task/169562817	Valid		system	Tile_027-018-000_0-000.jpg		2021-03-24 10:13:39	2021-03-24 10:44:59		NO		IN FOCUS
169562817	https://volunteer.ala.org.au/validate/task/169562817	Valid		system	Tile_027-018-000_0-000.jpg			2021-03-24 10:44:59		NO		IN FOCUS
169562817	https://volunteer.ala.org.au/validate/task/169562817	Valid		system	Tile_027-018-000_0-000.jpg		2021-03-24 10:44:59	2021-03-24 10:44:59		NO		IN FOCUS
169562817	https://volunteer.ala.org.au/validate/task/169562817	Valid		system	Tile_027-018-000_0-000.jpg		2021-03-23 23:18:23	2021-03-24 10:44:59		NO		IN FOCUS
169562779	https://volunteer.ala.org.au/validate/task/169562779	Valid		system	Tile_026-040-000_0-000.jpg		2021-03-24 09:48:12	2021-03-24 10:45:13		NO		IN FOCUS
169562779	https://volunteer.ala.org.au/validate/task/169562779	Valid		system	Tile_026-040-000_0-000.jpg			2021-03-24 10:45:13		NO		IN FOCUS
169562779	https://volunteer.ala.org.au/validate/task/169562779	Valid		system	Tile_026-040-000_0-000.jpg		2021-03-24 10:45:12	2021-03-24 10:45:13		NO		IN FOCUS
169562779	https://volunteer.ala.org.au/validate/task/169562779	Valid		system	Tile_026-040-000_0-000.jpg		2021-03-23 23:11:01	2021-03-24 10:45:13		NO		IN FOCUS
169562818	https://volunteer.ala.org.au/validate/task/169562818	Valid		system	Tile_027-019-000_0-000.jpg		2021-03-24 10:14:05	2021-03-24 10:45:15		NO		IN FOCUS
169562818	https://volunteer.ala.org.au/validate/task/169562818	Valid		system	Tile_027-019-000_0-000.jpg		2021-03-24 10:45:15	2021-03-24 10:45:15		NO		IN FOCUS
169562818	https://volunteer.ala.org.au/validate/task/169562818	Valid		system	Tile_027-019-000_0-000.jpg		2021-03-23 23:18:33	2021-03-24 10:45:15		NO		IN FOCUS
169562818	https://volunteer.ala.org.au/validate/task/169562818	Valid		system	Tile_027-019-000_0-000.jpg			2021-03-24 10:45:15		NO		IN FOCUS
169562780	https://volunteer.ala.org.au/validate/task/169562780	Valid		system	Tile_026-041-000_0-000.jpg		2021-03-24 10:45:32	2021-03-24 10:45:32		NO		IN FOCUS
169562780	https://volunteer.ala.org.au/validate/task/169562780	Valid		system	Tile_026-041-000_0-000.jpg		2021-03-23 23:11:10	2021-03-24 10:45:32		NO		IN FOCUS
169562780	https://volunteer.ala.org.au/validate/task/169562780	Valid		system	Tile_026-041-000_0-000.jpg			2021-03-24 10:45:32		NO		IN FOCUS
169562780	https://volunteer.ala.org.au/validate/task/169562780	Valid		system	Tile_026-041-000_0-000.jpg		2021-03-24 09:48:25	2021-03-24 10:45:32		NO		IN FOCUS
169562819	https://volunteer.ala.org.au/validate/task/169562819	Valid		system	Tile_027-020-000_0-000.jpg		2021-03-24 10:14:16	2021-03-24 10:45:50		NO		IN FOCUS
169562819	https://volunteer.ala.org.au/validate/task/169562819	Valid		system	Tile_027-020-000_0-000.jpg		2021-03-24 10:45:50	2021-03-24 10:45:50		NO		IN FOCUS
169562819	https://volunteer.ala.org.au/validate/task/169562819	Valid		system	Tile_027-020-000_0-000.jpg			2021-03-24 10:45:50		NO		IN FOCUS
169562819	https://volunteer.ala.org.au/validate/task/169562819	Valid		system	Tile_027-020-000_0-000.jpg		2021-03-23 23:18:46	2021-03-24 10:45:50		NO		IN FOCUS
169562796	https://volunteer.ala.org.au/validate/task/169562796	Valid		system	Tile_026-057-000_0-000.jpg		2021-03-23 23:14:35	2021-03-24 10:47:08		NO		IN FOCUS
169562796	https://volunteer.ala.org.au/validate/task/169562796	Valid		system	Tile_026-057-000_0-000.jpg		2021-03-24 10:08:23	2021-03-24 10:47:08		NO		IN FOCUS
169562796	https://volunteer.ala.org.au/validate/task/169562796	Valid		system	Tile_026-057-000_0-000.jpg			2021-03-24 10:47:08		NO		IN FOCUS
169562796	https://volunteer.ala.org.au/validate/task/169562796	Valid		system	Tile_026-057-000_0-000.jpg		2021-03-24 10:47:08	2021-03-24 10:47:08		NO		IN FOCUS
169562823	https://volunteer.ala.org.au/validate/task/169562823	Valid		system	Tile_027-024-000_0-000.jpg		2021-03-24 10:47:16	2021-03-24 10:47:16		NO		IN FOCUS
169562823	https://volunteer.ala.org.au/validate/task/169562823	Valid		system	Tile_027-024-000_0-000.jpg			2021-03-24 10:47:16		NO		IN FOCUS
169562823	https://volunteer.ala.org.au/validate/task/169562823	Valid		system	Tile_027-024-000_0-000.jpg		2021-03-23 23:19:30	2021-03-24 10:47:16		NO		IN FOCUS
169562823	https://volunteer.ala.org.au/validate/task/169562823	Valid		system	Tile_027-024-000_0-000.jpg		2021-03-24 10:15:08	2021-03-24 10:47:16		NO		IN FOCUS
169562798	https://volunteer.ala.org.au/validate/task/169562798	Valid		system	Tile_026-059-000_0-000.jpg		2021-03-24 10:08:47	2021-03-24 10:48:37		NO		IN FOCUS
169562798	https://volunteer.ala.org.au/validate/task/169562798	Valid		system	Tile_026-059-000_0-000.jpg		2021-03-23 23:14:53	2021-03-24 10:48:37		NO		IN FOCUS
169562798	https://volunteer.ala.org.au/validate/task/169562798	Valid		system	Tile_026-059-000_0-000.jpg			2021-03-24 10:48:37		NO		IN FOCUS
169562798	https://volunteer.ala.org.au/validate/task/169562798	Valid		system	Tile_026-059-000_0-000.jpg		2021-03-24 10:48:37	2021-03-24 10:48:37		NO		IN FOCUS
169562806	https://volunteer.ala.org.au/validate/task/169562806	Valid		system	Tile_027-007-000_0-000.jpg		2021-03-24 10:10:29	2021-03-24 10:48:53		NO		IN FOCUS
169562806	https://volunteer.ala.org.au/validate/task/169562806	Valid		system	Tile_027-007-000_0-000.jpg		2021-03-24 10:39:18	2021-03-24 10:48:53		NO		IN FOCUS
169562806	https://volunteer.ala.org.au/validate/task/169562806	Valid		system	Tile_027-007-000_0-000.jpg		2021-03-24 10:48:53	2021-03-24 10:48:53		NO		IN FOCUS
169562806	https://volunteer.ala.org.au/validate/task/169562806	Valid		system	Tile_027-007-000_0-000.jpg			2021-03-24 10:48:53		NO		IN FOCUS
169562828	https://volunteer.ala.org.au/validate/task/169562828	Valid		system	Tile_027-029-000_0-000.jpg		2021-03-24 10:16:57	2021-03-24 10:49:58		NO		IN FOCUS
169562828	https://volunteer.ala.org.au/validate/task/169562828	Valid		system	Tile_027-029-000_0-000.jpg		2021-03-24 10:49:57	2021-03-24 10:49:58		NO		IN FOCUS
169562828	https://volunteer.ala.org.au/validate/task/169562828	Valid		system	Tile_027-029-000_0-000.jpg			2021-03-24 10:49:58		NO		IN FOCUS
169562828	https://volunteer.ala.org.au/validate/task/169562828	Valid		system	Tile_027-029-000_0-000.jpg		2021-03-23 23:20:11	2021-03-24 10:49:58		NO		IN FOCUS
169562811	https://volunteer.ala.org.au/validate/task/169562811	Valid		system	Tile_027-012-000_0-000.jpg		2021-03-24 10:11:39	2021-03-24 10:50:04		NO		IN FOCUS
169562811	https://volunteer.ala.org.au/validate/task/169562811	Valid		system	Tile_027-012-000_0-000.jpg		2021-03-23 23:17:31	2021-03-24 10:50:04		NO		IN FOCUS
169562811	https://volunteer.ala.org.au/validate/task/169562811	Valid		system	Tile_027-012-000_0-000.jpg			2021-03-24 10:50:04		NO		IN FOCUS
169562811	https://volunteer.ala.org.au/validate/task/169562811	Valid		system	Tile_027-012-000_0-000.jpg		2021-03-24 10:50:04	2021-03-24 10:50:04		NO		IN FOCUS
169562815	https://volunteer.ala.org.au/validate/task/169562815	Valid		system	Tile_027-016-000_0-000.jpg		2021-03-24 10:44:07	2021-03-24 10:50:30		NO		IN FOCUS
169562815	https://volunteer.ala.org.au/validate/task/169562815	Valid		system	Tile_027-016-000_0-000.jpg		2021-03-24 10:12:39	2021-03-24 10:50:30		NO		IN FOCUS
169562815	https://volunteer.ala.org.au/validate/task/169562815	Valid		system	Tile_027-016-000_0-000.jpg		2021-03-24 10:50:30	2021-03-24 10:50:30		NO		IN FOCUS
169562815	https://volunteer.ala.org.au/validate/task/169562815	Valid		system	Tile_027-016-000_0-000.jpg			2021-03-24 10:50:30		NO		IN FOCUS
169562830	https://volunteer.ala.org.au/validate/task/169562830	Valid		system	Tile_027-031-000_0-000.jpg			2021-03-24 10:50:51		NO		IN FOCUS
169562830	https://volunteer.ala.org.au/validate/task/169562830	Valid		system	Tile_027-031-000_0-000.jpg		2021-03-24 10:50:50	2021-03-24 10:50:51		NO		IN FOCUS
169562830	https://volunteer.ala.org.au/validate/task/169562830	Valid		system	Tile_027-031-000_0-000.jpg		2021-03-23 23:21:02	2021-03-24 10:50:51		NO		IN FOCUS
169562830	https://volunteer.ala.org.au/validate/task/169562830	Valid		system	Tile_027-031-000_0-000.jpg		2021-03-24 10:17:20	2021-03-24 10:50:51		NO		IN FOCUS
169562822	https://volunteer.ala.org.au/validate/task/169562822	Valid		system	Tile_027-023-000_0-000.jpg		2021-03-24 10:14:58	2021-03-24 10:51:05		NO		IN FOCUS
169562822	https://volunteer.ala.org.au/validate/task/169562822	Valid		system	Tile_027-023-000_0-000.jpg		2021-03-24 10:47:02	2021-03-24 10:51:05		NO		IN FOCUS
169562822	https://volunteer.ala.org.au/validate/task/169562822	Valid		system	Tile_027-023-000_0-000.jpg		2021-03-24 10:51:05	2021-03-24 10:51:05		NO		IN FOCUS
169562822	https://volunteer.ala.org.au/validate/task/169562822	Valid		system	Tile_027-023-000_0-000.jpg			2021-03-24 10:51:05		NO		IN FOCUS
169562827	https://volunteer.ala.org.au/validate/task/169562827	Valid		system	Tile_027-028-000_0-000.jpg		2021-03-24 10:52:52	2021-03-24 10:52:52		NO		IN FOCUS
169562827	https://volunteer.ala.org.au/validate/task/169562827	Valid		system	Tile_027-028-000_0-000.jpg			2021-03-24 10:52:52		NO		IN FOCUS
169562827	https://volunteer.ala.org.au/validate/task/169562827	Valid		system	Tile_027-028-000_0-000.jpg		2021-03-24 10:49:40	2021-03-24 10:52:52		NO		IN FOCUS
169562827	https://volunteer.ala.org.au/validate/task/169562827	Valid		system	Tile_027-028-000_0-000.jpg		2021-03-24 10:16:45	2021-03-24 10:52:52		NO		IN FOCUS
169562835	https://volunteer.ala.org.au/validate/task/169562835	Valid		system	Tile_027-036-000_0-000.jpg		2021-03-24 10:53:38	2021-03-24 10:53:38		NO		IN FOCUS
169562835	https://volunteer.ala.org.au/validate/task/169562835	Valid		system	Tile_027-036-000_0-000.jpg		2021-03-24 10:53:55	2021-03-24 10:53:38		NO		IN FOCUS
169562835	https://volunteer.ala.org.au/validate/task/169562835	Valid		system	Tile_027-036-000_0-000.jpg			2021-03-24 10:53:38		NO		IN FOCUS
169562835	https://volunteer.ala.org.au/validate/task/169562835	Valid		system	Tile_027-036-000_0-000.jpg		2021-03-24 10:19:43	2021-03-24 10:53:38		NO		IN FOCUS
169562835	https://volunteer.ala.org.au/validate/task/169562835	Valid		system	Tile_027-036-000_0-000.jpg		2021-03-23 23:22:30	2021-03-24 10:53:38		NO		IN FOCUS
169562834	https://volunteer.ala.org.au/validate/task/169562834	Valid		system	Tile_027-035-000_0-000.jpg		2021-03-23 23:21:34	2021-03-24 10:54:22		NO		IN FOCUS
169562834	https://volunteer.ala.org.au/validate/task/169562834	Valid		system	Tile_027-035-000_0-000.jpg		2021-03-24 10:19:30	2021-03-24 10:54:22		NO		IN FOCUS
169562834	https://volunteer.ala.org.au/validate/task/169562834	Valid		system	Tile_027-035-000_0-000.jpg		2021-03-24 10:54:22	2021-03-24 10:54:22		NO		IN FOCUS
169562834	https://volunteer.ala.org.au/validate/task/169562834	Valid		system	Tile_027-035-000_0-000.jpg			2021-03-24 10:54:22		NO		IN FOCUS
169562838	https://volunteer.ala.org.au/validate/task/169562838	Valid		system	Tile_027-039-000_0-000.jpg		2021-03-23 23:23:18	2021-03-24 10:54:42		NO		IN FOCUS
169562838	https://volunteer.ala.org.au/validate/task/169562838	Valid		system	Tile_027-039-000_0-000.jpg		2021-03-24 10:20:41	2021-03-24 10:54:42		NO		IN FOCUS
169562838	https://volunteer.ala.org.au/validate/task/169562838	Valid		system	Tile_027-039-000_0-000.jpg		2021-03-24 10:54:47	2021-03-24 10:54:42		NO		IN FOCUS
169562838	https://volunteer.ala.org.au/validate/task/169562838	Valid		system	Tile_027-039-000_0-000.jpg		2021-03-24 10:54:41	2021-03-24 10:54:42		NO		IN FOCUS
169562838	https://volunteer.ala.org.au/validate/task/169562838	Valid		system	Tile_027-039-000_0-000.jpg			2021-03-24 10:54:42		NO		IN FOCUS
169562839	https://volunteer.ala.org.au/validate/task/169562839	Valid		system	Tile_027-040-000_0-000.jpg			2021-03-24 10:55:09		NO		IN FOCUS
169562839	https://volunteer.ala.org.au/validate/task/169562839	Valid		system	Tile_027-040-000_0-000.jpg		2021-03-24 10:55:03	2021-03-24 10:55:09		NO		IN FOCUS
169562839	https://volunteer.ala.org.au/validate/task/169562839	Valid		system	Tile_027-040-000_0-000.jpg		2021-03-24 10:55:09	2021-03-24 10:55:09		NO		IN FOCUS
169562839	https://volunteer.ala.org.au/validate/task/169562839	Valid		system	Tile_027-040-000_0-000.jpg		2021-03-24 10:20:54	2021-03-24 10:55:09		NO		IN FOCUS
169563401	https://volunteer.ala.org.au/validate/task/169563401	Valid		system	Tile_027-041-000_0-000.jpg		2021-03-24 10:21:05	2021-03-24 10:55:40		NO		IN FOCUS
169563401	https://volunteer.ala.org.au/validate/task/169563401	Valid		system	Tile_027-041-000_0-000.jpg		2021-03-23 23:23:45	2021-03-24 10:55:40		NO		IN FOCUS
169563401	https://volunteer.ala.org.au/validate/task/169563401	Valid		system	Tile_027-041-000_0-000.jpg		2021-03-24 10:55:39	2021-03-24 10:55:40		NO		IN FOCUS
169563401	https://volunteer.ala.org.au/validate/task/169563401	Valid		system	Tile_027-041-000_0-000.jpg			2021-03-24 10:55:40		NO		IN FOCUS
169563403	https://volunteer.ala.org.au/validate/task/169563403	Valid		system	Tile_027-043-000_0-000.jpg			2021-03-24 10:56:00		NO		IN FOCUS
169563403	https://volunteer.ala.org.au/validate/task/169563403	Valid		system	Tile_027-043-000_0-000.jpg		2021-03-24 10:56:00	2021-03-24 10:56:00		NO		IN FOCUS
169563403	https://volunteer.ala.org.au/validate/task/169563403	Valid		system	Tile_027-043-000_0-000.jpg		2021-03-24 10:21:51	2021-03-24 10:56:00		NO		IN FOCUS
169563403	https://volunteer.ala.org.au/validate/task/169563403	Valid		system	Tile_027-043-000_0-000.jpg		2021-03-23 23:24:14	2021-03-24 10:56:00		NO		IN FOCUS
169563404	https://volunteer.ala.org.au/validate/task/169563404	Valid		system	Tile_027-044-000_0-000.jpg		2021-03-24 10:22:05	2021-03-24 10:56:31		NO		IN FOCUS
169563404	https://volunteer.ala.org.au/validate/task/169563404	Valid		system	Tile_027-044-000_0-000.jpg		2021-03-23 23:24:27	2021-03-24 10:56:31		NO		IN FOCUS
169563404	https://volunteer.ala.org.au/validate/task/169563404	Valid		system	Tile_027-044-000_0-000.jpg		2021-03-24 10:56:30	2021-03-24 10:56:31		NO		IN FOCUS
169563404	https://volunteer.ala.org.au/validate/task/169563404	Valid		system	Tile_027-044-000_0-000.jpg			2021-03-24 10:56:31		NO		IN FOCUS
169563402	https://volunteer.ala.org.au/validate/task/169563402	Valid		system	Tile_027-042-000_0-000.jpg		2021-03-23 23:23:59	2021-03-24 10:57:04		NO		IN FOCUS
169563402	https://volunteer.ala.org.au/validate/task/169563402	Valid		system	Tile_027-042-000_0-000.jpg		2021-03-24 10:57:04	2021-03-24 10:57:04		NO		IN FOCUS
169563402	https://volunteer.ala.org.au/validate/task/169563402	Valid		system	Tile_027-042-000_0-000.jpg			2021-03-24 10:57:04		NO		IN FOCUS
169563402	https://volunteer.ala.org.au/validate/task/169563402	Valid		system	Tile_027-042-000_0-000.jpg		2021-03-24 10:21:35	2021-03-24 10:57:04		NO		IN FOCUS
169563405	https://volunteer.ala.org.au/validate/task/169563405	Valid		system	Tile_027-045-000_0-000.jpg			2021-03-24 10:57:22		NO		IN FOCUS
169563405	https://volunteer.ala.org.au/validate/task/169563405	Valid		system	Tile_027-045-000_0-000.jpg		2021-03-24 10:57:22	2021-03-24 10:57:22		NO		IN FOCUS
169563405	https://volunteer.ala.org.au/validate/task/169563405	Valid		system	Tile_027-045-000_0-000.jpg		2021-03-24 10:57:23	2021-03-24 10:57:22		NO		IN FOCUS
169563405	https://volunteer.ala.org.au/validate/task/169563405	Valid		system	Tile_027-045-000_0-000.jpg		2021-03-24 10:22:18	2021-03-24 10:57:22		NO		IN FOCUS
169563405	https://volunteer.ala.org.au/validate/task/169563405	Valid		system	Tile_027-045-000_0-000.jpg		2021-03-23 23:24:36	2021-03-24 10:57:22		NO		IN FOCUS
169563406	https://volunteer.ala.org.au/validate/task/169563406	Valid		system	Tile_027-046-000_0-000.jpg		2021-03-24 10:22:29	2021-03-24 10:57:55		NO		IN FOCUS
169563406	https://volunteer.ala.org.au/validate/task/169563406	Valid		system	Tile_027-046-000_0-000.jpg			2021-03-24 10:57:55		NO		IN FOCUS
169563406	https://volunteer.ala.org.au/validate/task/169563406	Valid		system	Tile_027-046-000_0-000.jpg		2021-03-24 10:57:47	2021-03-24 10:57:55		NO		IN FOCUS
169563406	https://volunteer.ala.org.au/validate/task/169563406	Valid		system	Tile_027-046-000_0-000.jpg		2021-03-24 10:57:55	2021-03-24 10:57:55		NO		IN FOCUS
169563407	https://volunteer.ala.org.au/validate/task/169563407	Valid		system	Tile_027-047-000_0-000.jpg		2021-03-24 10:58:31	2021-03-24 10:58:32		NO		IN FOCUS
169563407	https://volunteer.ala.org.au/validate/task/169563407	Valid		system	Tile_027-047-000_0-000.jpg			2021-03-24 10:58:32		NO		IN FOCUS
169563407	https://volunteer.ala.org.au/validate/task/169563407	Valid		system	Tile_027-047-000_0-000.jpg		2021-03-24 10:58:39	2021-03-24 10:58:32		NO		IN FOCUS
169563407	https://volunteer.ala.org.au/validate/task/169563407	Valid		system	Tile_027-047-000_0-000.jpg		2021-03-23 23:24:54	2021-03-24 10:58:32		NO		IN FOCUS
169563407	https://volunteer.ala.org.au/validate/task/169563407	Valid		system	Tile_027-047-000_0-000.jpg		2021-03-24 10:22:40	2021-03-24 10:58:32		NO		IN FOCUS
169563409	https://volunteer.ala.org.au/validate/task/169563409	Valid		system	Tile_027-049-000_0-000.jpg		2021-03-24 10:24:03	2021-03-24 10:58:48		NO		IN FOCUS
169563409	https://volunteer.ala.org.au/validate/task/169563409	Valid		system	Tile_027-049-000_0-000.jpg			2021-03-24 10:58:48		NO		IN FOCUS
169563409	https://volunteer.ala.org.au/validate/task/169563409	Valid		system	Tile_027-049-000_0-000.jpg		2021-03-23 23:25:30	2021-03-24 10:58:48		NO		IN FOCUS
169563409	https://volunteer.ala.org.au/validate/task/169563409	Valid		system	Tile_027-049-000_0-000.jpg		2021-03-24 10:58:47	2021-03-24 10:58:48		NO		IN FOCUS
169563410	https://volunteer.ala.org.au/validate/task/169563410	Valid		system	Tile_027-050-000_0-000.jpg		2021-03-24 10:59:40	2021-03-24 10:59:41		NO		IN FOCUS
169563410	https://volunteer.ala.org.au/validate/task/169563410	Valid		system	Tile_027-050-000_0-000.jpg		2021-03-23 23:25:39	2021-03-24 10:59:41		NO		IN FOCUS
169563410	https://volunteer.ala.org.au/validate/task/169563410	Valid		system	Tile_027-050-000_0-000.jpg			2021-03-24 10:59:41		NO		IN FOCUS
169563410	https://volunteer.ala.org.au/validate/task/169563410	Valid		system	Tile_027-050-000_0-000.jpg		2021-03-24 10:24:15	2021-03-24 10:59:41		NO		IN FOCUS
169563414	https://volunteer.ala.org.au/validate/task/169563414	Valid		system	Tile_027-054-000_0-000.jpg		2021-03-24 10:27:27	2021-03-24 11:03:10		NO		IN FOCUS
169563414	https://volunteer.ala.org.au/validate/task/169563414	Valid		system	Tile_027-054-000_0-000.jpg		2021-03-24 11:03:38	2021-03-24 11:03:10		NO		IN FOCUS
169563414	https://volunteer.ala.org.au/validate/task/169563414	Valid		system	Tile_027-054-000_0-000.jpg		2021-03-24 11:03:10	2021-03-24 11:03:10		NO		IN FOCUS
169563414	https://volunteer.ala.org.au/validate/task/169563414	Valid		system	Tile_027-054-000_0-000.jpg		2021-03-23 23:26:18	2021-03-24 11:03:10		NO		IN FOCUS
169563414	https://volunteer.ala.org.au/validate/task/169563414	Valid		system	Tile_027-054-000_0-000.jpg			2021-03-24 11:03:10		NO		IN FOCUS
169563415	https://volunteer.ala.org.au/validate/task/169563415	Valid		system	Tile_027-055-000_0-000.jpg		2021-03-24 11:03:44	2021-03-24 11:03:36		NO		IN FOCUS
169563415	https://volunteer.ala.org.au/validate/task/169563415	Valid		system	Tile_027-055-000_0-000.jpg			2021-03-24 11:03:36		NO		IN FOCUS
169563415	https://volunteer.ala.org.au/validate/task/169563415	Valid		system	Tile_027-055-000_0-000.jpg		2021-03-24 10:27:39	2021-03-24 11:03:36		NO		IN FOCUS
169563415	https://volunteer.ala.org.au/validate/task/169563415	Valid		system	Tile_027-055-000_0-000.jpg		2021-03-24 11:03:35	2021-03-24 11:03:36		NO		IN FOCUS
169563415	https://volunteer.ala.org.au/validate/task/169563415	Valid		system	Tile_027-055-000_0-000.jpg		2021-03-23 23:26:37	2021-03-24 11:03:36		NO		IN FOCUS
169563416	https://volunteer.ala.org.au/validate/task/169563416	Valid		system	Tile_027-056-000_0-000.jpg		2021-03-23 23:27:03	2021-03-24 11:03:53		NO		IN FOCUS
169563416	https://volunteer.ala.org.au/validate/task/169563416	Valid		system	Tile_027-056-000_0-000.jpg		2021-03-24 10:27:51	2021-03-24 11:03:53		NO		IN FOCUS
169563416	https://volunteer.ala.org.au/validate/task/169563416	Valid		system	Tile_027-056-000_0-000.jpg			2021-03-24 11:03:53		NO		IN FOCUS
169563416	https://volunteer.ala.org.au/validate/task/169563416	Valid		system	Tile_027-056-000_0-000.jpg		2021-03-24 11:03:53	2021-03-24 11:03:53		NO		IN FOCUS
169563416	https://volunteer.ala.org.au/validate/task/169563416	Valid		system	Tile_027-056-000_0-000.jpg		2021-03-24 11:04:02	2021-03-24 11:03:53		NO		IN FOCUS
169563418	https://volunteer.ala.org.au/validate/task/169563418	Valid		system	Tile_027-058-000_0-000.jpg		2021-03-24 10:28:14	2021-03-24 11:04:26		NO		IN FOCUS
169563418	https://volunteer.ala.org.au/validate/task/169563418	Valid		system	Tile_027-058-000_0-000.jpg			2021-03-24 11:04:26		NO		IN FOCUS
169563418	https://volunteer.ala.org.au/validate/task/169563418	Valid		system	Tile_027-058-000_0-000.jpg		2021-03-24 11:04:26	2021-03-24 11:04:26		NO		IN FOCUS
169563418	https://volunteer.ala.org.au/validate/task/169563418	Valid		system	Tile_027-058-000_0-000.jpg		2021-03-23 23:27:17	2021-03-24 11:04:26		NO		IN FOCUS
169563422	https://volunteer.ala.org.au/validate/task/169563422	Valid		system	Tile_028-002-000_0-000.jpg		2021-03-24 10:29:14	2021-03-24 11:05:52		NO		IN FOCUS
169563422	https://volunteer.ala.org.au/validate/task/169563422	Valid		system	Tile_028-002-000_0-000.jpg		2021-03-24 11:05:52	2021-03-24 11:05:52		NO		IN FOCUS
169563422	https://volunteer.ala.org.au/validate/task/169563422	Valid		system	Tile_028-002-000_0-000.jpg			2021-03-24 11:05:52		NO		IN FOCUS
169563422	https://volunteer.ala.org.au/validate/task/169563422	Valid		system	Tile_028-002-000_0-000.jpg		2021-03-23 23:28:02	2021-03-24 11:05:52		NO		IN FOCUS
169563427	https://volunteer.ala.org.au/validate/task/169563427	Valid		system	Tile_028-007-000_0-000.jpg			2021-03-24 11:09:12		NO		IN FOCUS
169563427	https://volunteer.ala.org.au/validate/task/169563427	Valid		system	Tile_028-007-000_0-000.jpg		2021-03-24 11:09:12	2021-03-24 11:09:12		NO		IN FOCUS
169563427	https://volunteer.ala.org.au/validate/task/169563427	Valid		system	Tile_028-007-000_0-000.jpg		2021-03-24 11:09:19	2021-03-24 11:09:12		NO		IN FOCUS
169563427	https://volunteer.ala.org.au/validate/task/169563427	Valid		system	Tile_028-007-000_0-000.jpg		2021-03-24 11:08:18	2021-03-24 11:09:12		NO		IN FOCUS
169563427	https://volunteer.ala.org.au/validate/task/169563427	Valid		system	Tile_028-007-000_0-000.jpg		2021-03-23 23:28:41	2021-03-24 11:09:12		NO		IN FOCUS
169563429	https://volunteer.ala.org.au/validate/task/169563429	Valid		system	Tile_028-009-000_0-000.jpg		2021-03-24 11:10:43	2021-03-24 11:10:44		NO		IN FOCUS
169563429	https://volunteer.ala.org.au/validate/task/169563429	Valid		system	Tile_028-009-000_0-000.jpg		2021-03-23 23:29:16	2021-03-24 11:10:44		NO		IN FOCUS
169563429	https://volunteer.ala.org.au/validate/task/169563429	Valid		system	Tile_028-009-000_0-000.jpg		2021-03-24 11:09:55	2021-03-24 11:10:44		NO		IN FOCUS
169563429	https://volunteer.ala.org.au/validate/task/169563429	Valid		system	Tile_028-009-000_0-000.jpg			2021-03-24 11:10:44		NO		IN FOCUS
169563431	https://volunteer.ala.org.au/validate/task/169563431	Valid		system	Tile_028-011-000_0-000.jpg		2021-03-24 11:11:58	2021-03-24 11:11:58		NO		IN FOCUS
169563431	https://volunteer.ala.org.au/validate/task/169563431	Valid		system	Tile_028-011-000_0-000.jpg		2021-03-24 11:11:30	2021-03-24 11:11:58		NO		IN FOCUS
169563431	https://volunteer.ala.org.au/validate/task/169563431	Valid		system	Tile_028-011-000_0-000.jpg		2021-03-24 11:09:47	2021-03-24 11:11:58		NO		IN FOCUS
169563431	https://volunteer.ala.org.au/validate/task/169563431	Valid		system	Tile_028-011-000_0-000.jpg			2021-03-24 11:11:58		NO		IN FOCUS
169563434	https://volunteer.ala.org.au/validate/task/169563434	Valid		system	Tile_028-014-000_0-000.jpg			2021-03-24 11:13:30		NO		IN FOCUS
169563434	https://volunteer.ala.org.au/validate/task/169563434	Valid		system	Tile_028-014-000_0-000.jpg		2021-03-24 11:13:29	2021-03-24 11:13:30		NO		IN FOCUS
169563434	https://volunteer.ala.org.au/validate/task/169563434	Valid		system	Tile_028-014-000_0-000.jpg		2021-03-24 11:10:23	2021-03-24 11:13:30		NO		IN FOCUS
169563434	https://volunteer.ala.org.au/validate/task/169563434	Valid		system	Tile_028-014-000_0-000.jpg		2021-03-23 23:30:37	2021-03-24 11:13:30		NO		IN FOCUS
169563435	https://volunteer.ala.org.au/validate/task/169563435	Valid		system	Tile_028-015-000_0-000.jpg			2021-03-24 11:16:04		NO		IN FOCUS
169563435	https://volunteer.ala.org.au/validate/task/169563435	Valid		system	Tile_028-015-000_0-000.jpg		2021-03-24 11:10:46	2021-03-24 11:16:04		NO		IN FOCUS
169563435	https://volunteer.ala.org.au/validate/task/169563435	Valid		system	Tile_028-015-000_0-000.jpg		2021-03-24 11:15:08	2021-03-24 11:16:04		NO		IN FOCUS
169563435	https://volunteer.ala.org.au/validate/task/169563435	Valid		system	Tile_028-015-000_0-000.jpg		2021-03-24 11:16:04	2021-03-24 11:16:04		NO		IN FOCUS
169563439	https://volunteer.ala.org.au/validate/task/169563439	Valid		system	Tile_028-019-000_0-000.jpg			2021-03-24 11:17:13		NO		IN FOCUS
169563439	https://volunteer.ala.org.au/validate/task/169563439	Valid		system	Tile_028-019-000_0-000.jpg		2021-03-24 11:17:12	2021-03-24 11:17:13		NO		IN FOCUS
169563439	https://volunteer.ala.org.au/validate/task/169563439	Valid		system	Tile_028-019-000_0-000.jpg		2021-03-24 11:13:23	2021-03-24 11:17:13		NO		IN FOCUS
169563439	https://volunteer.ala.org.au/validate/task/169563439	Valid		system	Tile_028-019-000_0-000.jpg		2021-03-23 23:31:40	2021-03-24 11:17:13		NO		IN FOCUS
169563448	https://volunteer.ala.org.au/validate/task/169563448	Valid		system	Tile_028-028-000_0-000.jpg		2021-03-23 23:33:09	2021-03-24 11:29:16		NO		IN FOCUS
169563448	https://volunteer.ala.org.au/validate/task/169563448	Valid		system	Tile_028-028-000_0-000.jpg		2021-03-24 11:29:16	2021-03-24 11:29:16		NO		IN FOCUS
169563448	https://volunteer.ala.org.au/validate/task/169563448	Valid		system	Tile_028-028-000_0-000.jpg			2021-03-24 11:29:16		NO		IN FOCUS
169563448	https://volunteer.ala.org.au/validate/task/169563448	Valid		system	Tile_028-028-000_0-000.jpg		2021-03-24 11:17:06	2021-03-24 11:29:16		NO		IN FOCUS
169563442	https://volunteer.ala.org.au/validate/task/169563442	Valid		system	Tile_028-022-000_0-000.jpg		2021-03-24 11:15:45	2021-03-24 11:29:48		NO		IN FOCUS
169563442	https://volunteer.ala.org.au/validate/task/169563442	Valid		system	Tile_028-022-000_0-000.jpg		2021-03-24 11:22:14	2021-03-24 11:29:48		NO		IN FOCUS
169563442	https://volunteer.ala.org.au/validate/task/169563442	Valid		system	Tile_028-022-000_0-000.jpg		2021-03-24 11:29:47	2021-03-24 11:29:48		NO		IN FOCUS
169563442	https://volunteer.ala.org.au/validate/task/169563442	Valid		system	Tile_028-022-000_0-000.jpg			2021-03-24 11:29:48		NO		IN FOCUS
169563449	https://volunteer.ala.org.au/validate/task/169563449	Valid		system	Tile_028-029-000_0-000.jpg		2021-03-24 11:17:36	2021-03-24 11:29:57		NO		IN FOCUS
169563449	https://volunteer.ala.org.au/validate/task/169563449	Valid		system	Tile_028-029-000_0-000.jpg		2021-03-23 23:33:18	2021-03-24 11:29:57		NO		IN FOCUS
169563449	https://volunteer.ala.org.au/validate/task/169563449	Valid		system	Tile_028-029-000_0-000.jpg		2021-03-24 11:29:56	2021-03-24 11:29:57		NO		IN FOCUS
169563449	https://volunteer.ala.org.au/validate/task/169563449	Valid		system	Tile_028-029-000_0-000.jpg			2021-03-24 11:29:57		NO		IN FOCUS
169563445	https://volunteer.ala.org.au/validate/task/169563445	Valid		system	Tile_028-025-000_0-000.jpg		2021-03-24 11:16:10	2021-03-24 11:30:00		NO		IN FOCUS
169563445	https://volunteer.ala.org.au/validate/task/169563445	Valid		system	Tile_028-025-000_0-000.jpg		2021-03-24 11:30:00	2021-03-24 11:30:00		NO		IN FOCUS
169563445	https://volunteer.ala.org.au/validate/task/169563445	Valid		system	Tile_028-025-000_0-000.jpg			2021-03-24 11:30:00		NO		IN FOCUS
169563445	https://volunteer.ala.org.au/validate/task/169563445	Valid		system	Tile_028-025-000_0-000.jpg		2021-03-24 11:25:39	2021-03-24 11:30:00		NO		IN FOCUS
169563447	https://volunteer.ala.org.au/validate/task/169563447	Valid		system	Tile_028-027-000_0-000.jpg		2021-03-24 11:30:32	2021-03-24 11:30:32		NO		IN FOCUS
169563447	https://volunteer.ala.org.au/validate/task/169563447	Valid		system	Tile_028-027-000_0-000.jpg			2021-03-24 11:30:32		NO		IN FOCUS
169563447	https://volunteer.ala.org.au/validate/task/169563447	Valid		system	Tile_028-027-000_0-000.jpg		2021-03-24 11:27:36	2021-03-24 11:30:32		NO		IN FOCUS
169563447	https://volunteer.ala.org.au/validate/task/169563447	Valid		system	Tile_028-027-000_0-000.jpg		2021-03-24 11:16:42	2021-03-24 11:30:32		NO		IN FOCUS
169563440	https://volunteer.ala.org.au/validate/task/169563440	Valid		system	Tile_028-020-000_0-000.jpg		2021-03-24 11:15:04	2021-03-24 11:33:58	1	YES	EDGE	IN FOCUS		Unknown
169563440	https://volunteer.ala.org.au/validate/task/169563440	Valid		system	Tile_028-020-000_0-000.jpg			2021-03-24 11:33:58	1	YES	EDGE	IN FOCUS		Unknown
169563440	https://volunteer.ala.org.au/validate/task/169563440	Valid		system	Tile_028-020-000_0-000.jpg		2021-03-24 11:33:57	2021-03-24 11:33:58	1	YES	EDGE	IN FOCUS		Unknown
169563440	https://volunteer.ala.org.au/validate/task/169563440	Valid		system	Tile_028-020-000_0-000.jpg		2021-03-24 11:17:47	2021-03-24 11:33:58	1	YES	EDGE	IN FOCUS		Unknown
169563456	https://volunteer.ala.org.au/validate/task/169563456	Valid		system	Tile_028-036-000_0-000.jpg		2021-03-24 11:36:40	2021-03-24 11:36:40		NO		IN FOCUS
169563456	https://volunteer.ala.org.au/validate/task/169563456	Valid		system	Tile_028-036-000_0-000.jpg		2021-03-23 23:33:57	2021-03-24 11:36:40		NO		IN FOCUS
169563456	https://volunteer.ala.org.au/validate/task/169563456	Valid		system	Tile_028-036-000_0-000.jpg			2021-03-24 11:36:40		NO		IN FOCUS
169563456	https://volunteer.ala.org.au/validate/task/169563456	Valid		system	Tile_028-036-000_0-000.jpg		2021-03-24 11:21:59	2021-03-24 11:36:40		NO		IN FOCUS
169563456	https://volunteer.ala.org.au/validate/task/169563456	Valid		system	Tile_028-036-000_0-000.jpg		2021-03-24 11:36:50	2021-03-24 11:36:40		NO		IN FOCUS
169563457	https://volunteer.ala.org.au/validate/task/169563457	Valid		system	Tile_028-037-000_0-000.jpg			2021-03-24 11:37:00		NO		IN FOCUS
169563457	https://volunteer.ala.org.au/validate/task/169563457	Valid		system	Tile_028-037-000_0-000.jpg		2021-03-24 11:37:00	2021-03-24 11:37:00		NO		IN FOCUS
169563457	https://volunteer.ala.org.au/validate/task/169563457	Valid		system	Tile_028-037-000_0-000.jpg		2021-03-24 11:37:12	2021-03-24 11:37:00		NO		IN FOCUS
169563457	https://volunteer.ala.org.au/validate/task/169563457	Valid		system	Tile_028-037-000_0-000.jpg		2021-03-23 23:34:07	2021-03-24 11:37:00		NO		IN FOCUS
169563457	https://volunteer.ala.org.au/validate/task/169563457	Valid		system	Tile_028-037-000_0-000.jpg		2021-03-24 11:26:41	2021-03-24 11:37:00		NO		IN FOCUS
169563459	https://volunteer.ala.org.au/validate/task/169563459	Valid		system	Tile_028-039-000_0-000.jpg		2021-03-23 23:34:19	2021-03-24 11:38:03		NO		IN FOCUS
169563459	https://volunteer.ala.org.au/validate/task/169563459	Valid		system	Tile_028-039-000_0-000.jpg			2021-03-24 11:38:03		NO		IN FOCUS
169563459	https://volunteer.ala.org.au/validate/task/169563459	Valid		system	Tile_028-039-000_0-000.jpg		2021-03-24 11:27:06	2021-03-24 11:38:03		NO		IN FOCUS
169563459	https://volunteer.ala.org.au/validate/task/169563459	Valid		system	Tile_028-039-000_0-000.jpg		2021-03-24 11:38:03	2021-03-24 11:38:03		NO		IN FOCUS
169563461	https://volunteer.ala.org.au/validate/task/169563461	Valid		system	Tile_028-041-000_0-000.jpg		2021-03-24 11:38:48	2021-03-24 11:39:03		NO		IN FOCUS
169563461	https://volunteer.ala.org.au/validate/task/169563461	Valid		system	Tile_028-041-000_0-000.jpg		2021-03-24 11:39:03	2021-03-24 11:39:03		NO		IN FOCUS
169563461	https://volunteer.ala.org.au/validate/task/169563461	Valid		system	Tile_028-041-000_0-000.jpg		2021-03-23 23:34:40	2021-03-24 11:39:03		NO		IN FOCUS
169563461	https://volunteer.ala.org.au/validate/task/169563461	Valid		system	Tile_028-041-000_0-000.jpg			2021-03-24 11:39:03		NO		IN FOCUS
169563462	https://volunteer.ala.org.au/validate/task/169563462	Valid		system	Tile_028-042-000_0-000.jpg		2021-03-24 11:39:26	2021-03-24 11:39:11		NO		IN FOCUS
169563462	https://volunteer.ala.org.au/validate/task/169563462	Valid		system	Tile_028-042-000_0-000.jpg		2021-03-24 11:27:37	2021-03-24 11:39:11		NO		IN FOCUS
169563462	https://volunteer.ala.org.au/validate/task/169563462	Valid		system	Tile_028-042-000_0-000.jpg		2021-03-24 11:39:11	2021-03-24 11:39:11		NO		IN FOCUS
169563462	https://volunteer.ala.org.au/validate/task/169563462	Valid		system	Tile_028-042-000_0-000.jpg			2021-03-24 11:39:11		NO		IN FOCUS
169563462	https://volunteer.ala.org.au/validate/task/169563462	Valid		system	Tile_028-042-000_0-000.jpg		2021-03-23 23:34:49	2021-03-24 11:39:11		NO		IN FOCUS
169563465	https://volunteer.ala.org.au/validate/task/169563465	Valid		system	Tile_028-045-000_0-000.jpg		2021-03-24 11:40:05	2021-03-24 11:40:06		NO		IN FOCUS
169563465	https://volunteer.ala.org.au/validate/task/169563465	Valid		system	Tile_028-045-000_0-000.jpg			2021-03-24 11:40:06		NO		IN FOCUS
169563465	https://volunteer.ala.org.au/validate/task/169563465	Valid		system	Tile_028-045-000_0-000.jpg		2021-03-24 11:28:47	2021-03-24 11:40:06		NO		IN FOCUS
169563465	https://volunteer.ala.org.au/validate/task/169563465	Valid		system	Tile_028-045-000_0-000.jpg		2021-03-23 23:35:27	2021-03-24 11:40:06		NO		IN FOCUS
169563464	https://volunteer.ala.org.au/validate/task/169563464	Valid		system	Tile_028-044-000_0-000.jpg		2021-03-24 11:40:10	2021-03-24 11:40:10		NO		IN FOCUS
169563464	https://volunteer.ala.org.au/validate/task/169563464	Valid		system	Tile_028-044-000_0-000.jpg			2021-03-24 11:40:10		NO		IN FOCUS
169563464	https://volunteer.ala.org.au/validate/task/169563464	Valid		system	Tile_028-044-000_0-000.jpg		2021-03-23 23:35:10	2021-03-24 11:40:10		NO		IN FOCUS
169563464	https://volunteer.ala.org.au/validate/task/169563464	Valid		system	Tile_028-044-000_0-000.jpg		2021-03-24 11:39:47	2021-03-24 11:40:10		NO		IN FOCUS
169563467	https://volunteer.ala.org.au/validate/task/169563467	Valid		system	Tile_028-047-000_0-000.jpg		2021-03-24 11:29:30	2021-03-24 11:40:33		NO		IN FOCUS
169563467	https://volunteer.ala.org.au/validate/task/169563467	Valid		system	Tile_028-047-000_0-000.jpg			2021-03-24 11:40:33		NO		IN FOCUS
169563467	https://volunteer.ala.org.au/validate/task/169563467	Valid		system	Tile_028-047-000_0-000.jpg		2021-03-24 11:40:32	2021-03-24 11:40:33		NO		IN FOCUS
169563467	https://volunteer.ala.org.au/validate/task/169563467	Valid		system	Tile_028-047-000_0-000.jpg		2021-03-23 23:35:46	2021-03-24 11:40:33		NO		IN FOCUS
169563469	https://volunteer.ala.org.au/validate/task/169563469	Valid		system	Tile_028-049-000_0-000.jpg		2021-03-24 11:29:48	2021-03-24 11:41:23		NO		IN FOCUS
169563469	https://volunteer.ala.org.au/validate/task/169563469	Valid		system	Tile_028-049-000_0-000.jpg		2021-03-23 23:35:58	2021-03-24 11:41:23		NO		IN FOCUS
169563469	https://volunteer.ala.org.au/validate/task/169563469	Valid		system	Tile_028-049-000_0-000.jpg		2021-03-24 11:41:38	2021-03-24 11:41:23		NO		IN FOCUS
169563469	https://volunteer.ala.org.au/validate/task/169563469	Valid		system	Tile_028-049-000_0-000.jpg			2021-03-24 11:41:23		NO		IN FOCUS
169563469	https://volunteer.ala.org.au/validate/task/169563469	Valid		system	Tile_028-049-000_0-000.jpg		2021-03-24 11:41:23	2021-03-24 11:41:23		NO		IN FOCUS
169563470	https://volunteer.ala.org.au/validate/task/169563470	Valid		system	Tile_028-050-000_0-000.jpg		2021-03-24 11:42:55	2021-03-24 11:42:55		NO		IN FOCUS
169563470	https://volunteer.ala.org.au/validate/task/169563470	Valid		system	Tile_028-050-000_0-000.jpg			2021-03-24 11:42:55		NO		IN FOCUS
169563470	https://volunteer.ala.org.au/validate/task/169563470	Valid		system	Tile_028-050-000_0-000.jpg		2021-03-24 11:41:07	2021-03-24 11:42:55		NO		IN FOCUS
169563470	https://volunteer.ala.org.au/validate/task/169563470	Valid		system	Tile_028-050-000_0-000.jpg		2021-03-23 23:36:08	2021-03-24 11:42:55		NO		IN FOCUS
169563473	https://volunteer.ala.org.au/validate/task/169563473	Valid		system	Tile_028-053-000_0-000.jpg			2021-03-24 11:43:34		NO		IN FOCUS
169563473	https://volunteer.ala.org.au/validate/task/169563473	Valid		system	Tile_028-053-000_0-000.jpg		2021-03-23 23:36:31	2021-03-24 11:43:34		NO		IN FOCUS
169563473	https://volunteer.ala.org.au/validate/task/169563473	Valid		system	Tile_028-053-000_0-000.jpg		2021-03-24 11:30:50	2021-03-24 11:43:34		NO		IN FOCUS
169563473	https://volunteer.ala.org.au/validate/task/169563473	Valid		system	Tile_028-053-000_0-000.jpg		2021-03-24 11:43:33	2021-03-24 11:43:34		NO		IN FOCUS
169563472	https://volunteer.ala.org.au/validate/task/169563472	Valid		system	Tile_028-052-000_0-000.jpg		2021-03-24 11:43:55	2021-03-24 11:43:55		NO		IN FOCUS
169563472	https://volunteer.ala.org.au/validate/task/169563472	Valid		system	Tile_028-052-000_0-000.jpg		2021-03-23 23:36:23	2021-03-24 11:43:55		NO		IN FOCUS
169563472	https://volunteer.ala.org.au/validate/task/169563472	Valid		system	Tile_028-052-000_0-000.jpg			2021-03-24 11:43:55		NO		IN FOCUS
169563472	https://volunteer.ala.org.au/validate/task/169563472	Valid		system	Tile_028-052-000_0-000.jpg		2021-03-24 11:43:13	2021-03-24 11:43:55		NO		IN FOCUS
169563474	https://volunteer.ala.org.au/validate/task/169563474	Valid		system	Tile_028-054-000_0-000.jpg		2021-03-24 11:44:01	2021-03-24 11:44:01		NO		IN FOCUS
169563474	https://volunteer.ala.org.au/validate/task/169563474	Valid		system	Tile_028-054-000_0-000.jpg		2021-03-24 11:44:06	2021-03-24 11:44:01		NO		IN FOCUS
169563474	https://volunteer.ala.org.au/validate/task/169563474	Valid		system	Tile_028-054-000_0-000.jpg			2021-03-24 11:44:01		NO		IN FOCUS
169563474	https://volunteer.ala.org.au/validate/task/169563474	Valid		system	Tile_028-054-000_0-000.jpg		2021-03-23 23:36:40	2021-03-24 11:44:01		NO		IN FOCUS
169563474	https://volunteer.ala.org.au/validate/task/169563474	Valid		system	Tile_028-054-000_0-000.jpg		2021-03-24 11:31:15	2021-03-24 11:44:01		NO		IN FOCUS
169563475	https://volunteer.ala.org.au/validate/task/169563475	Valid		system	Tile_028-055-000_0-000.jpg		2021-03-24 11:31:40	2021-03-24 11:44:17		NO		IN FOCUS
169563475	https://volunteer.ala.org.au/validate/task/169563475	Valid		system	Tile_028-055-000_0-000.jpg		2021-03-24 11:44:59	2021-03-24 11:44:17		NO		IN FOCUS
169563475	https://volunteer.ala.org.au/validate/task/169563475	Valid		system	Tile_028-055-000_0-000.jpg			2021-03-24 11:44:17		NO		IN FOCUS
169563475	https://volunteer.ala.org.au/validate/task/169563475	Valid		system	Tile_028-055-000_0-000.jpg		2021-03-24 11:44:17	2021-03-24 11:44:17		NO		IN FOCUS
169563475	https://volunteer.ala.org.au/validate/task/169563475	Valid		system	Tile_028-055-000_0-000.jpg		2021-03-23 23:36:51	2021-03-24 11:44:17		NO		IN FOCUS
169563476	https://volunteer.ala.org.au/validate/task/169563476	Valid		system	Tile_028-056-000_0-000.jpg		2021-03-24 11:32:01	2021-03-24 11:44:36		NO		IN FOCUS
169563476	https://volunteer.ala.org.au/validate/task/169563476	Valid		system	Tile_028-056-000_0-000.jpg			2021-03-24 11:44:36		NO		IN FOCUS
169563476	https://volunteer.ala.org.au/validate/task/169563476	Valid		system	Tile_028-056-000_0-000.jpg		2021-03-24 11:44:28	2021-03-24 11:44:36		NO		IN FOCUS
169563476	https://volunteer.ala.org.au/validate/task/169563476	Valid		system	Tile_028-056-000_0-000.jpg		2021-03-24 11:44:36	2021-03-24 11:44:36		NO		IN FOCUS
169563477	https://volunteer.ala.org.au/validate/task/169563477	Valid		system	Tile_028-057-000_0-000.jpg			2021-03-24 11:45:19		NO		IN FOCUS
169563477	https://volunteer.ala.org.au/validate/task/169563477	Valid		system	Tile_028-057-000_0-000.jpg		2021-03-23 23:37:19	2021-03-24 11:45:19		NO		IN FOCUS
169563477	https://volunteer.ala.org.au/validate/task/169563477	Valid		system	Tile_028-057-000_0-000.jpg		2021-03-24 11:44:55	2021-03-24 11:45:19		NO		IN FOCUS
169563477	https://volunteer.ala.org.au/validate/task/169563477	Valid		system	Tile_028-057-000_0-000.jpg		2021-03-24 11:45:18	2021-03-24 11:45:19		NO		IN FOCUS
169563482	https://volunteer.ala.org.au/validate/task/169563482	Valid		system	Tile_029-002-000_0-000.jpg		2021-03-23 23:37:49	2021-03-24 11:46:13		NO		IN FOCUS
169563482	https://volunteer.ala.org.au/validate/task/169563482	Valid		system	Tile_029-002-000_0-000.jpg		2021-03-24 11:46:13	2021-03-24 11:46:13		NO		IN FOCUS
169563482	https://volunteer.ala.org.au/validate/task/169563482	Valid		system	Tile_029-002-000_0-000.jpg			2021-03-24 11:46:13		NO		IN FOCUS
169563482	https://volunteer.ala.org.au/validate/task/169563482	Valid		system	Tile_029-002-000_0-000.jpg		2021-03-24 11:45:59	2021-03-24 11:46:13		NO		IN FOCUS
169563486	https://volunteer.ala.org.au/validate/task/169563486	Valid		system	Tile_029-006-000_0-000.jpg		2021-03-23 23:38:28	2021-03-24 11:47:17		NO		IN FOCUS
169563486	https://volunteer.ala.org.au/validate/task/169563486	Valid		system	Tile_029-006-000_0-000.jpg		2021-03-24 11:47:17	2021-03-24 11:47:17		NO		IN FOCUS
169563486	https://volunteer.ala.org.au/validate/task/169563486	Valid		system	Tile_029-006-000_0-000.jpg			2021-03-24 11:47:17		NO		IN FOCUS
169563486	https://volunteer.ala.org.au/validate/task/169563486	Valid		system	Tile_029-006-000_0-000.jpg		2021-03-24 11:46:54	2021-03-24 11:47:17		NO		IN FOCUS
169563488	https://volunteer.ala.org.au/validate/task/169563488	Valid		system	Tile_029-008-000_0-000.jpg		2021-03-24 11:47:21	2021-03-24 11:47:21		NO		IN FOCUS
169563488	https://volunteer.ala.org.au/validate/task/169563488	Valid		system	Tile_029-008-000_0-000.jpg			2021-03-24 11:47:21		NO		IN FOCUS
169563488	https://volunteer.ala.org.au/validate/task/169563488	Valid		system	Tile_029-008-000_0-000.jpg		2021-03-24 11:47:20	2021-03-24 11:47:21		NO		IN FOCUS
169563488	https://volunteer.ala.org.au/validate/task/169563488	Valid		system	Tile_029-008-000_0-000.jpg		2021-03-23 23:38:45	2021-03-24 11:47:21		NO		IN FOCUS
169563490	https://volunteer.ala.org.au/validate/task/169563490	Valid		system	Tile_029-010-000_0-000.jpg			2021-03-24 11:47:33		NO		IN FOCUS
169563490	https://volunteer.ala.org.au/validate/task/169563490	Valid		system	Tile_029-010-000_0-000.jpg		2021-03-23 23:39:08	2021-03-24 11:47:33		NO		IN FOCUS
169563490	https://volunteer.ala.org.au/validate/task/169563490	Valid		system	Tile_029-010-000_0-000.jpg		2021-03-24 11:47:33	2021-03-24 11:47:33		NO		IN FOCUS
169563490	https://volunteer.ala.org.au/validate/task/169563490	Valid		system	Tile_029-010-000_0-000.jpg		2021-03-24 11:37:49	2021-03-24 11:47:33		NO		IN FOCUS
169563490	https://volunteer.ala.org.au/validate/task/169563490	Valid		system	Tile_029-010-000_0-000.jpg		2021-03-24 11:48:35	2021-03-24 11:47:33		NO		IN FOCUS
169563489	https://volunteer.ala.org.au/validate/task/169563489	Valid		system	Tile_029-009-000_0-000.jpg		2021-03-23 23:38:56	2021-03-24 11:47:40		NO		IN FOCUS
169563489	https://volunteer.ala.org.au/validate/task/169563489	Valid		system	Tile_029-009-000_0-000.jpg		2021-03-24 11:37:23	2021-03-24 11:47:40		NO		IN FOCUS
169563489	https://volunteer.ala.org.au/validate/task/169563489	Valid		system	Tile_029-009-000_0-000.jpg		2021-03-24 11:47:53	2021-03-24 11:47:40		NO		IN FOCUS
169563489	https://volunteer.ala.org.au/validate/task/169563489	Valid		system	Tile_029-009-000_0-000.jpg			2021-03-24 11:47:40		NO		IN FOCUS
169563489	https://volunteer.ala.org.au/validate/task/169563489	Valid		system	Tile_029-009-000_0-000.jpg		2021-03-24 11:47:39	2021-03-24 11:47:40		NO		IN FOCUS
169563491	https://volunteer.ala.org.au/validate/task/169563491	Valid		system	Tile_029-011-000_0-000.jpg			2021-03-24 11:48:08		NO		IN FOCUS
169563491	https://volunteer.ala.org.au/validate/task/169563491	Valid		system	Tile_029-011-000_0-000.jpg		2021-03-23 23:39:21	2021-03-24 11:48:08		NO		IN FOCUS
169563491	https://volunteer.ala.org.au/validate/task/169563491	Valid		system	Tile_029-011-000_0-000.jpg		2021-03-24 11:47:59	2021-03-24 11:48:08		NO		IN FOCUS
169563491	https://volunteer.ala.org.au/validate/task/169563491	Valid		system	Tile_029-011-000_0-000.jpg		2021-03-24 11:47:47	2021-03-24 11:48:08		NO		IN FOCUS
169563495	https://volunteer.ala.org.au/validate/task/169563495	Valid		system	Tile_029-015-000_0-000.jpg		2021-03-23 23:39:47	2021-03-24 11:48:37		NO		IN FOCUS
169563495	https://volunteer.ala.org.au/validate/task/169563495	Valid		system	Tile_029-015-000_0-000.jpg		2021-03-24 11:38:50	2021-03-24 11:48:37		NO		IN FOCUS
169563495	https://volunteer.ala.org.au/validate/task/169563495	Valid		system	Tile_029-015-000_0-000.jpg			2021-03-24 11:48:37		NO		IN FOCUS
169563495	https://volunteer.ala.org.au/validate/task/169563495	Valid		system	Tile_029-015-000_0-000.jpg		2021-03-24 11:48:36	2021-03-24 11:48:37		NO		IN FOCUS
169563498	https://volunteer.ala.org.au/validate/task/169563498	Valid		system	Tile_029-018-000_0-000.jpg		2021-03-24 11:49:41	2021-03-24 11:49:41		NO		IN FOCUS
169563498	https://volunteer.ala.org.au/validate/task/169563498	Valid		system	Tile_029-018-000_0-000.jpg		2021-03-24 11:49:24	2021-03-24 11:49:41		NO		IN FOCUS
169563498	https://volunteer.ala.org.au/validate/task/169563498	Valid		system	Tile_029-018-000_0-000.jpg		2021-03-23 23:40:04	2021-03-24 11:49:41		NO		IN FOCUS
169563498	https://volunteer.ala.org.au/validate/task/169563498	Valid		system	Tile_029-018-000_0-000.jpg			2021-03-24 11:49:41		NO		IN FOCUS
169563499	https://volunteer.ala.org.au/validate/task/169563499	Valid		system	Tile_029-019-000_0-000.jpg		2021-03-24 11:50:16	2021-03-24 11:49:56		NO		IN FOCUS
169563499	https://volunteer.ala.org.au/validate/task/169563499	Valid		system	Tile_029-019-000_0-000.jpg		2021-03-24 11:39:31	2021-03-24 11:49:56		NO		IN FOCUS
169563499	https://volunteer.ala.org.au/validate/task/169563499	Valid		system	Tile_029-019-000_0-000.jpg			2021-03-24 11:49:56		NO		IN FOCUS
169563499	https://volunteer.ala.org.au/validate/task/169563499	Valid		system	Tile_029-019-000_0-000.jpg		2021-03-23 23:40:13	2021-03-24 11:49:56		NO		IN FOCUS
169563499	https://volunteer.ala.org.au/validate/task/169563499	Valid		system	Tile_029-019-000_0-000.jpg		2021-03-24 11:49:55	2021-03-24 11:49:56		NO		IN FOCUS
169563502	https://volunteer.ala.org.au/validate/task/169563502	Valid		system	Tile_029-022-000_0-000.jpg		2021-03-24 11:40:48	2021-03-24 11:50:38		NO		IN FOCUS
169563502	https://volunteer.ala.org.au/validate/task/169563502	Valid		system	Tile_029-022-000_0-000.jpg			2021-03-24 11:50:38		NO		IN FOCUS
169563502	https://volunteer.ala.org.au/validate/task/169563502	Valid		system	Tile_029-022-000_0-000.jpg		2021-03-23 23:40:33	2021-03-24 11:50:38		NO		IN FOCUS
169563502	https://volunteer.ala.org.au/validate/task/169563502	Valid		system	Tile_029-022-000_0-000.jpg		2021-03-24 11:50:37	2021-03-24 11:50:38		NO		IN FOCUS
169563503	https://volunteer.ala.org.au/validate/task/169563503	Valid		system	Tile_029-023-000_0-000.jpg		2021-03-23 23:40:42	2021-03-24 11:50:53		NO		IN FOCUS
169563503	https://volunteer.ala.org.au/validate/task/169563503	Valid		system	Tile_029-023-000_0-000.jpg		2021-03-24 11:51:04	2021-03-24 11:50:53		NO		IN FOCUS
169563503	https://volunteer.ala.org.au/validate/task/169563503	Valid		system	Tile_029-023-000_0-000.jpg		2021-03-24 11:41:21	2021-03-24 11:50:53		NO		IN FOCUS
169563503	https://volunteer.ala.org.au/validate/task/169563503	Valid		system	Tile_029-023-000_0-000.jpg			2021-03-24 11:50:53		NO		IN FOCUS
169563503	https://volunteer.ala.org.au/validate/task/169563503	Valid		system	Tile_029-023-000_0-000.jpg		2021-03-24 11:50:53	2021-03-24 11:50:53		NO		IN FOCUS
169563504	https://volunteer.ala.org.au/validate/task/169563504	Valid		system	Tile_029-024-000_0-000.jpg		2021-03-24 11:51:26	2021-03-24 11:51:27		NO		IN FOCUS
169563504	https://volunteer.ala.org.au/validate/task/169563504	Valid		system	Tile_029-024-000_0-000.jpg		2021-03-23 23:40:52	2021-03-24 11:51:27		NO		IN FOCUS
169563504	https://volunteer.ala.org.au/validate/task/169563504	Valid		system	Tile_029-024-000_0-000.jpg			2021-03-24 11:51:27		NO		IN FOCUS
169563504	https://volunteer.ala.org.au/validate/task/169563504	Valid		system	Tile_029-024-000_0-000.jpg		2021-03-24 11:51:05	2021-03-24 11:51:27		NO		IN FOCUS
169563504	https://volunteer.ala.org.au/validate/task/169563504	Valid		system	Tile_029-024-000_0-000.jpg		2021-03-24 11:51:32	2021-03-24 11:51:27		NO		IN FOCUS
169563506	https://volunteer.ala.org.au/validate/task/169563506	Valid		system	Tile_029-026-000_0-000.jpg		2021-03-24 11:51:57	2021-03-24 11:52:21		NO		IN FOCUS
169563506	https://volunteer.ala.org.au/validate/task/169563506	Valid		system	Tile_029-026-000_0-000.jpg		2021-03-24 11:52:20	2021-03-24 11:52:21		NO		IN FOCUS
169563506	https://volunteer.ala.org.au/validate/task/169563506	Valid		system	Tile_029-026-000_0-000.jpg		2021-03-23 23:41:06	2021-03-24 11:52:21		NO		IN FOCUS
169563506	https://volunteer.ala.org.au/validate/task/169563506	Valid		system	Tile_029-026-000_0-000.jpg			2021-03-24 11:52:21		NO		IN FOCUS
169563507	https://volunteer.ala.org.au/validate/task/169563507	Valid		system	Tile_029-027-000_0-000.jpg		2021-03-24 11:52:35	2021-03-24 11:52:45		NO		IN FOCUS
169563507	https://volunteer.ala.org.au/validate/task/169563507	Valid		system	Tile_029-027-000_0-000.jpg		2021-03-23 23:41:17	2021-03-24 11:52:45		NO		IN FOCUS
169563507	https://volunteer.ala.org.au/validate/task/169563507	Valid		system	Tile_029-027-000_0-000.jpg		2021-03-24 11:52:45	2021-03-24 11:52:45		NO		IN FOCUS
169563507	https://volunteer.ala.org.au/validate/task/169563507	Valid		system	Tile_029-027-000_0-000.jpg			2021-03-24 11:52:45		NO		IN FOCUS
169563507	https://volunteer.ala.org.au/validate/task/169563507	Valid		system	Tile_029-027-000_0-000.jpg		2021-03-24 11:53:37	2021-03-24 11:52:45	1	YES	MIDDLE	IN FOCUS		Unknown
169563508	https://volunteer.ala.org.au/validate/task/169563508	Valid		system	Tile_029-028-000_0-000.jpg		2021-03-24 11:52:57	2021-03-24 11:54:02		NO		IN FOCUS
169563508	https://volunteer.ala.org.au/validate/task/169563508	Valid		system	Tile_029-028-000_0-000.jpg			2021-03-24 11:54:02		NO		IN FOCUS
169563508	https://volunteer.ala.org.au/validate/task/169563508	Valid		system	Tile_029-028-000_0-000.jpg		2021-03-24 11:54:01	2021-03-24 11:54:02		NO		IN FOCUS
169563508	https://volunteer.ala.org.au/validate/task/169563508	Valid		system	Tile_029-028-000_0-000.jpg		2021-03-23 23:41:28	2021-03-24 11:54:02		NO		IN FOCUS
169563508	https://volunteer.ala.org.au/validate/task/169563508	Valid		system	Tile_029-028-000_0-000.jpg		2021-03-24 11:54:30	2021-03-24 11:54:02		NO		IN FOCUS
169563509	https://volunteer.ala.org.au/validate/task/169563509	Valid		system	Tile_029-029-000_0-000.jpg		2021-03-24 11:53:12	2021-03-24 11:54:25		NO		IN FOCUS
169563509	https://volunteer.ala.org.au/validate/task/169563509	Valid		system	Tile_029-029-000_0-000.jpg		2021-03-23 23:41:36	2021-03-24 11:54:25		NO		IN FOCUS
169563509	https://volunteer.ala.org.au/validate/task/169563509	Valid		system	Tile_029-029-000_0-000.jpg			2021-03-24 11:54:25		NO		IN FOCUS
169563509	https://volunteer.ala.org.au/validate/task/169563509	Valid		system	Tile_029-029-000_0-000.jpg		2021-03-24 11:54:24	2021-03-24 11:54:25		NO		IN FOCUS
169563510	https://volunteer.ala.org.au/validate/task/169563510	Valid		system	Tile_029-030-000_0-000.jpg			2021-03-24 11:54:56		NO		IN FOCUS
169563510	https://volunteer.ala.org.au/validate/task/169563510	Valid		system	Tile_029-030-000_0-000.jpg		2021-03-24 11:53:24	2021-03-24 11:54:56		NO		IN FOCUS
169563510	https://volunteer.ala.org.au/validate/task/169563510	Valid		system	Tile_029-030-000_0-000.jpg		2021-03-24 11:54:56	2021-03-24 11:54:56		NO		IN FOCUS
169563510	https://volunteer.ala.org.au/validate/task/169563510	Valid		system	Tile_029-030-000_0-000.jpg		2021-03-23 23:41:46	2021-03-24 11:54:56		NO		IN FOCUS
169563514	https://volunteer.ala.org.au/validate/task/169563514	Valid		system	Tile_029-034-000_0-000.jpg		2021-03-23 23:42:17	2021-03-24 11:57:56		NO		IN FOCUS
169563514	https://volunteer.ala.org.au/validate/task/169563514	Valid		system	Tile_029-034-000_0-000.jpg			2021-03-24 11:57:56		NO		IN FOCUS
169563514	https://volunteer.ala.org.au/validate/task/169563514	Valid		system	Tile_029-034-000_0-000.jpg		2021-03-24 11:57:30	2021-03-24 11:57:56		NO		IN FOCUS
169563514	https://volunteer.ala.org.au/validate/task/169563514	Valid		system	Tile_029-034-000_0-000.jpg		2021-03-24 11:57:56	2021-03-24 11:57:56		NO		IN FOCUS
169563515	https://volunteer.ala.org.au/validate/task/169563515	Valid		system	Tile_029-035-000_0-000.jpg		2021-03-24 11:59:02	2021-03-24 11:59:02		NO		IN FOCUS
169563515	https://volunteer.ala.org.au/validate/task/169563515	Valid		system	Tile_029-035-000_0-000.jpg			2021-03-24 11:59:02		NO		IN FOCUS
169563515	https://volunteer.ala.org.au/validate/task/169563515	Valid		system	Tile_029-035-000_0-000.jpg		2021-03-24 11:58:45	2021-03-24 11:59:02		NO		IN FOCUS
169563515	https://volunteer.ala.org.au/validate/task/169563515	Valid		system	Tile_029-035-000_0-000.jpg		2021-03-24 11:58:28	2021-03-24 11:59:02		NO		IN FOCUS
169563519	https://volunteer.ala.org.au/validate/task/169563519	Valid		system	Tile_029-039-000_0-000.jpg		2021-03-24 12:00:13	2021-03-24 12:00:14		NO		IN FOCUS
169563519	https://volunteer.ala.org.au/validate/task/169563519	Valid		system	Tile_029-039-000_0-000.jpg			2021-03-24 12:00:14		NO		IN FOCUS
169563519	https://volunteer.ala.org.au/validate/task/169563519	Valid		system	Tile_029-039-000_0-000.jpg		2021-03-24 11:59:14	2021-03-24 12:00:14		NO		IN FOCUS
169563519	https://volunteer.ala.org.au/validate/task/169563519	Valid		system	Tile_029-039-000_0-000.jpg		2021-03-23 23:42:42	2021-03-24 12:00:14		NO		IN FOCUS
169563516	https://volunteer.ala.org.au/validate/task/169563516	Valid		system	Tile_029-036-000_0-000.jpg			2021-03-24 12:00:54		NO		IN FOCUS
169563516	https://volunteer.ala.org.au/validate/task/169563516	Valid		system	Tile_029-036-000_0-000.jpg		2021-03-24 12:00:54	2021-03-24 12:00:54		NO		IN FOCUS
169563516	https://volunteer.ala.org.au/validate/task/169563516	Valid		system	Tile_029-036-000_0-000.jpg		2021-03-24 11:59:03	2021-03-24 12:00:54		NO		IN FOCUS
169563516	https://volunteer.ala.org.au/validate/task/169563516	Valid		system	Tile_029-036-000_0-000.jpg		2021-03-24 11:58:40	2021-03-24 12:00:54		NO		IN FOCUS
169563518	https://volunteer.ala.org.au/validate/task/169563518	Valid		system	Tile_029-038-000_0-000.jpg		2021-03-24 11:59:48	2021-03-24 12:01:18		NO		IN FOCUS
169563518	https://volunteer.ala.org.au/validate/task/169563518	Valid		system	Tile_029-038-000_0-000.jpg		2021-03-24 12:01:18	2021-03-24 12:01:18		NO		IN FOCUS
169563518	https://volunteer.ala.org.au/validate/task/169563518	Valid		system	Tile_029-038-000_0-000.jpg		2021-03-24 11:59:02	2021-03-24 12:01:18		NO		IN FOCUS
169563518	https://volunteer.ala.org.au/validate/task/169563518	Valid		system	Tile_029-038-000_0-000.jpg			2021-03-24 12:01:18		NO		IN FOCUS
169563517	https://volunteer.ala.org.au/validate/task/169563517	Valid		system	Tile_029-037-000_0-000.jpg		2021-03-24 12:01:52	2021-03-24 12:01:53		NO		IN FOCUS
169563517	https://volunteer.ala.org.au/validate/task/169563517	Valid		system	Tile_029-037-000_0-000.jpg			2021-03-24 12:01:53		NO		IN FOCUS
169563517	https://volunteer.ala.org.au/validate/task/169563517	Valid		system	Tile_029-037-000_0-000.jpg		2021-03-24 11:58:51	2021-03-24 12:01:53		NO		IN FOCUS
169563517	https://volunteer.ala.org.au/validate/task/169563517	Valid		system	Tile_029-037-000_0-000.jpg		2021-03-24 11:59:26	2021-03-24 12:01:53		NO		IN FOCUS
169563521	https://volunteer.ala.org.au/validate/task/169563521	Valid		system	Tile_029-041-000_0-000.jpg		2021-03-24 12:02:25	2021-03-24 12:02:25		NO		IN FOCUS
169563521	https://volunteer.ala.org.au/validate/task/169563521	Valid		system	Tile_029-041-000_0-000.jpg		2021-03-24 12:01:18	2021-03-24 12:02:25		NO		IN FOCUS
169563521	https://volunteer.ala.org.au/validate/task/169563521	Valid		system	Tile_029-041-000_0-000.jpg			2021-03-24 12:02:25		NO		IN FOCUS
169563521	https://volunteer.ala.org.au/validate/task/169563521	Valid		system	Tile_029-041-000_0-000.jpg		2021-03-24 11:59:52	2021-03-24 12:02:25		NO		IN FOCUS
169563522	https://volunteer.ala.org.au/validate/task/169563522	Valid		system	Tile_029-042-000_0-000.jpg			2021-03-24 12:04:25		NO		IN FOCUS
169563522	https://volunteer.ala.org.au/validate/task/169563522	Valid		system	Tile_029-042-000_0-000.jpg		2021-03-24 12:03:21	2021-03-24 12:04:25		NO		IN FOCUS
169563522	https://volunteer.ala.org.au/validate/task/169563522	Valid		system	Tile_029-042-000_0-000.jpg		2021-03-24 12:01:47	2021-03-24 12:04:25		NO		IN FOCUS
169563522	https://volunteer.ala.org.au/validate/task/169563522	Valid		system	Tile_029-042-000_0-000.jpg		2021-03-24 12:04:25	2021-03-24 12:04:25		NO		IN FOCUS
169563505	https://volunteer.ala.org.au/validate/task/169563505	Valid		system	Tile_029-025-000_0-000.jpg		2021-03-24 11:51:22	2021-03-24 12:06:20		NO		IN FOCUS
169563505	https://volunteer.ala.org.au/validate/task/169563505	Valid		system	Tile_029-025-000_0-000.jpg		2021-03-24 11:51:56	2021-03-24 12:06:20		NO		IN FOCUS
169563505	https://volunteer.ala.org.au/validate/task/169563505	Valid		system	Tile_029-025-000_0-000.jpg			2021-03-24 12:06:20		NO		IN FOCUS
169563505	https://volunteer.ala.org.au/validate/task/169563505	Valid		system	Tile_029-025-000_0-000.jpg		2021-03-24 12:06:20	2021-03-24 12:06:20		NO		IN FOCUS
169563523	https://volunteer.ala.org.au/validate/task/169563523	Valid		system	Tile_029-043-000_0-000.jpg		2021-03-24 12:07:29	2021-03-24 12:07:30		NO		IN FOCUS
169563523	https://volunteer.ala.org.au/validate/task/169563523	Valid		system	Tile_029-043-000_0-000.jpg		2021-03-24 12:02:06	2021-03-24 12:07:30		NO		IN FOCUS
169563523	https://volunteer.ala.org.au/validate/task/169563523	Valid		system	Tile_029-043-000_0-000.jpg		2021-03-24 12:07:46	2021-03-24 12:07:30		NO		IN FOCUS
169563523	https://volunteer.ala.org.au/validate/task/169563523	Valid		system	Tile_029-043-000_0-000.jpg			2021-03-24 12:07:30		NO		IN FOCUS
169563523	https://volunteer.ala.org.au/validate/task/169563523	Valid		system	Tile_029-043-000_0-000.jpg		2021-03-23 23:43:04	2021-03-24 12:07:30		NO		IN FOCUS
169563525	https://volunteer.ala.org.au/validate/task/169563525	Valid		system	Tile_029-045-000_0-000.jpg		2021-03-24 12:02:44	2021-03-24 12:09:08		NO		IN FOCUS
169563525	https://volunteer.ala.org.au/validate/task/169563525	Valid		system	Tile_029-045-000_0-000.jpg		2021-03-24 12:08:36	2021-03-24 12:09:08		NO		IN FOCUS
169563525	https://volunteer.ala.org.au/validate/task/169563525	Valid		system	Tile_029-045-000_0-000.jpg		2021-03-24 12:09:07	2021-03-24 12:09:08		NO		IN FOCUS
169563525	https://volunteer.ala.org.au/validate/task/169563525	Valid		system	Tile_029-045-000_0-000.jpg			2021-03-24 12:09:08		NO		IN FOCUS
169563524	https://volunteer.ala.org.au/validate/task/169563524	Valid		system	Tile_029-044-000_0-000.jpg		2021-03-24 12:09:22	2021-03-24 12:09:23		NO		IN FOCUS
169563524	https://volunteer.ala.org.au/validate/task/169563524	Valid		system	Tile_029-044-000_0-000.jpg			2021-03-24 12:09:23		NO		IN FOCUS
169563524	https://volunteer.ala.org.au/validate/task/169563524	Valid		system	Tile_029-044-000_0-000.jpg		2021-03-24 12:08:03	2021-03-24 12:09:23		NO		IN FOCUS
169563524	https://volunteer.ala.org.au/validate/task/169563524	Valid		system	Tile_029-044-000_0-000.jpg		2021-03-24 12:02:25	2021-03-24 12:09:23		NO		IN FOCUS
169563527	https://volunteer.ala.org.au/validate/task/169563527	Valid		system	Tile_029-047-000_0-000.jpg		2021-03-24 12:10:44	2021-03-24 12:11:20		NO		IN FOCUS
169563527	https://volunteer.ala.org.au/validate/task/169563527	Valid		system	Tile_029-047-000_0-000.jpg			2021-03-24 12:11:20		NO		IN FOCUS
169563527	https://volunteer.ala.org.au/validate/task/169563527	Valid		system	Tile_029-047-000_0-000.jpg		2021-03-24 12:11:19	2021-03-24 12:11:20		NO		IN FOCUS
169563527	https://volunteer.ala.org.au/validate/task/169563527	Valid		system	Tile_029-047-000_0-000.jpg		2021-03-24 12:04:47	2021-03-24 12:11:20		NO		IN FOCUS
169563528	https://volunteer.ala.org.au/validate/task/169563528	Valid		system	Tile_029-048-000_0-000.jpg			2021-03-24 12:12:45		NO		IN FOCUS
169563528	https://volunteer.ala.org.au/validate/task/169563528	Valid		system	Tile_029-048-000_0-000.jpg		2021-03-24 12:11:58	2021-03-24 12:12:45		NO		IN FOCUS
169563528	https://volunteer.ala.org.au/validate/task/169563528	Valid		system	Tile_029-048-000_0-000.jpg		2021-03-24 12:05:15	2021-03-24 12:12:45		NO		IN FOCUS
169563528	https://volunteer.ala.org.au/validate/task/169563528	Valid		system	Tile_029-048-000_0-000.jpg		2021-03-24 12:12:44	2021-03-24 12:12:45		NO		IN FOCUS
169563530	https://volunteer.ala.org.au/validate/task/169563530	Valid		system	Tile_029-050-000_0-000.jpg			2021-03-24 12:15:45		NO		IN FOCUS
169563530	https://volunteer.ala.org.au/validate/task/169563530	Valid		system	Tile_029-050-000_0-000.jpg		2021-03-24 12:15:45	2021-03-24 12:15:45		NO		IN FOCUS
169563530	https://volunteer.ala.org.au/validate/task/169563530	Valid		system	Tile_029-050-000_0-000.jpg		2021-03-24 12:12:58	2021-03-24 12:15:45		NO		IN FOCUS
169563530	https://volunteer.ala.org.au/validate/task/169563530	Valid		system	Tile_029-050-000_0-000.jpg		2021-03-23 23:43:48	2021-03-24 12:15:45		NO		IN FOCUS
169563532	https://volunteer.ala.org.au/validate/task/169563532	Valid		system	Tile_029-052-000_0-000.jpg		2021-03-24 12:15:01	2021-03-24 12:20:13		NO		IN FOCUS
169563532	https://volunteer.ala.org.au/validate/task/169563532	Valid		system	Tile_029-052-000_0-000.jpg			2021-03-24 12:20:13		NO		IN FOCUS
169563532	https://volunteer.ala.org.au/validate/task/169563532	Valid		system	Tile_029-052-000_0-000.jpg		2021-03-24 12:20:13	2021-03-24 12:20:13		NO		IN FOCUS
169563532	https://volunteer.ala.org.au/validate/task/169563532	Valid		system	Tile_029-052-000_0-000.jpg		2021-03-23 23:44:19	2021-03-24 12:20:13		NO		IN FOCUS
169563529	https://volunteer.ala.org.au/validate/task/169563529	Valid		system	Tile_029-049-000_0-000.jpg			2021-03-24 12:20:19	1	YES	MIDDLE	IN FOCUS		Unknown
169563529	https://volunteer.ala.org.au/validate/task/169563529	Valid		system	Tile_029-049-000_0-000.jpg		2021-03-24 12:06:02	2021-03-24 12:20:19	1	YES	MIDDLE	IN FOCUS		Unknown
169563529	https://volunteer.ala.org.au/validate/task/169563529	Valid		system	Tile_029-049-000_0-000.jpg		2021-03-24 12:20:18	2021-03-24 12:20:19	1	YES	MIDDLE	IN FOCUS		Unknown
169563529	https://volunteer.ala.org.au/validate/task/169563529	Valid		system	Tile_029-049-000_0-000.jpg		2021-03-24 12:16:17	2021-03-24 12:20:19	1	YES	MIDDLE	IN FOCUS		Unknown
169563533	https://volunteer.ala.org.au/validate/task/169563533	Valid		system	Tile_029-053-000_0-000.jpg		2021-03-24 12:26:32	2021-03-24 12:26:34		NO		IN FOCUS
169563533	https://volunteer.ala.org.au/validate/task/169563533	Valid		system	Tile_029-053-000_0-000.jpg		2021-03-24 12:22:06	2021-03-24 12:26:34		NO		IN FOCUS
169563533	https://volunteer.ala.org.au/validate/task/169563533	Valid		system	Tile_029-053-000_0-000.jpg		2021-03-24 12:15:12	2021-03-24 12:26:34		NO		IN FOCUS
169563533	https://volunteer.ala.org.au/validate/task/169563533	Valid		system	Tile_029-053-000_0-000.jpg			2021-03-24 12:26:34		NO		IN FOCUS
169563534	https://volunteer.ala.org.au/validate/task/169563534	Valid		system	Tile_029-054-000_0-000.jpg		2021-03-24 12:24:31	2021-03-24 12:30:30		NO		IN FOCUS
169563534	https://volunteer.ala.org.au/validate/task/169563534	Valid		system	Tile_029-054-000_0-000.jpg		2021-03-24 12:30:30	2021-03-24 12:30:30		NO		IN FOCUS
169563534	https://volunteer.ala.org.au/validate/task/169563534	Valid		system	Tile_029-054-000_0-000.jpg		2021-03-24 12:15:36	2021-03-24 12:30:30		NO		IN FOCUS
169563534	https://volunteer.ala.org.au/validate/task/169563534	Valid		system	Tile_029-054-000_0-000.jpg			2021-03-24 12:30:30		NO		IN FOCUS
169563534	https://volunteer.ala.org.au/validate/task/169563534	Valid		system	Tile_029-054-000_0-000.jpg		2021-03-24 12:31:07	2021-03-24 12:30:30		NO		IN FOCUS
169563535	https://volunteer.ala.org.au/validate/task/169563535	Valid		system	Tile_029-055-000_0-000.jpg			2021-03-24 12:30:39		NO		IN FOCUS
169563535	https://volunteer.ala.org.au/validate/task/169563535	Valid		system	Tile_029-055-000_0-000.jpg		2021-03-24 12:30:39	2021-03-24 12:30:39		NO		IN FOCUS
169563535	https://volunteer.ala.org.au/validate/task/169563535	Valid		system	Tile_029-055-000_0-000.jpg		2021-03-24 12:26:26	2021-03-24 12:30:39		NO		IN FOCUS
169563535	https://volunteer.ala.org.au/validate/task/169563535	Valid		system	Tile_029-055-000_0-000.jpg		2021-03-24 12:15:55	2021-03-24 12:30:39		NO		IN FOCUS
169563536	https://volunteer.ala.org.au/validate/task/169563536	Valid		system	Tile_029-056-000_0-000.jpg		2021-03-24 12:16:12	2021-03-24 12:30:54		NO		IN FOCUS
169563536	https://volunteer.ala.org.au/validate/task/169563536	Valid		system	Tile_029-056-000_0-000.jpg		2021-03-24 12:30:31	2021-03-24 12:30:54		NO		IN FOCUS
169563536	https://volunteer.ala.org.au/validate/task/169563536	Valid		system	Tile_029-056-000_0-000.jpg		2021-03-24 12:30:53	2021-03-24 12:30:54		NO		IN FOCUS
169563536	https://volunteer.ala.org.au/validate/task/169563536	Valid		system	Tile_029-056-000_0-000.jpg			2021-03-24 12:30:54		NO		IN FOCUS
169563537	https://volunteer.ala.org.au/validate/task/169563537	Valid		system	Tile_029-057-000_0-000.jpg		2021-03-24 12:31:02	2021-03-24 12:31:18		NO		IN FOCUS
169563537	https://volunteer.ala.org.au/validate/task/169563537	Valid		system	Tile_029-057-000_0-000.jpg		2021-03-24 12:31:18	2021-03-24 12:31:18		NO		IN FOCUS
169563537	https://volunteer.ala.org.au/validate/task/169563537	Valid		system	Tile_029-057-000_0-000.jpg			2021-03-24 12:31:18		NO		IN FOCUS
169563537	https://volunteer.ala.org.au/validate/task/169563537	Valid		system	Tile_029-057-000_0-000.jpg		2021-03-24 12:17:01	2021-03-24 12:31:18		NO		IN FOCUS
169563538	https://volunteer.ala.org.au/validate/task/169563538	Valid		system	Tile_029-058-000_0-000.jpg		2021-03-24 12:20:08	2021-03-24 12:32:37	1	YES	Both MIDDLE and EDGE	IN FOCUS		Unknown
169563538	https://volunteer.ala.org.au/validate/task/169563538	Valid		system	Tile_029-058-000_0-000.jpg		2021-03-24 12:32:37	2021-03-24 12:32:37		NO		IN FOCUS
169563538	https://volunteer.ala.org.au/validate/task/169563538	Valid		system	Tile_029-058-000_0-000.jpg			2021-03-24 12:32:37		NO		IN FOCUS
169563538	https://volunteer.ala.org.au/validate/task/169563538	Valid		system	Tile_029-058-000_0-000.jpg		2021-03-24 12:31:11	2021-03-24 12:32:37		NO		IN FOCUS
169563538	https://volunteer.ala.org.au/validate/task/169563538	Valid		system	Tile_029-058-000_0-000.jpg		2021-03-24 12:31:32	2021-03-24 12:32:37		NO		IN FOCUS
169563543	https://volunteer.ala.org.au/validate/task/169563543	Valid		system	Tile_030-003-000_0-000.jpg		2021-03-24 12:35:44	2021-03-24 12:35:44		NO		IN FOCUS
169563543	https://volunteer.ala.org.au/validate/task/169563543	Valid		system	Tile_030-003-000_0-000.jpg		2021-03-24 12:22:45	2021-03-24 12:35:44		NO		IN FOCUS
169563543	https://volunteer.ala.org.au/validate/task/169563543	Valid		system	Tile_030-003-000_0-000.jpg		2021-03-24 12:32:32	2021-03-24 12:35:44		NO		IN FOCUS
169563543	https://volunteer.ala.org.au/validate/task/169563543	Valid		system	Tile_030-003-000_0-000.jpg			2021-03-24 12:35:44		NO		IN FOCUS
169563542	https://volunteer.ala.org.au/validate/task/169563542	Valid		system	Tile_030-002-000_0-000.jpg			2021-03-24 12:36:12		NO		IN FOCUS
169563542	https://volunteer.ala.org.au/validate/task/169563542	Valid		system	Tile_030-002-000_0-000.jpg		2021-03-24 12:36:11	2021-03-24 12:36:12		NO		IN FOCUS
169563542	https://volunteer.ala.org.au/validate/task/169563542	Valid		system	Tile_030-002-000_0-000.jpg		2021-03-24 12:32:19	2021-03-24 12:36:12		NO		IN FOCUS
169563542	https://volunteer.ala.org.au/validate/task/169563542	Valid		system	Tile_030-002-000_0-000.jpg		2021-03-24 12:22:14	2021-03-24 12:36:12		NO		IN FOCUS
169563544	https://volunteer.ala.org.au/validate/task/169563544	Valid		system	Tile_030-004-000_0-000.jpg		2021-03-24 12:32:43	2021-03-24 12:36:51		NO		IN FOCUS
169563544	https://volunteer.ala.org.au/validate/task/169563544	Valid		system	Tile_030-004-000_0-000.jpg		2021-03-24 12:23:10	2021-03-24 12:36:51		NO		IN FOCUS
169563544	https://volunteer.ala.org.au/validate/task/169563544	Valid		system	Tile_030-004-000_0-000.jpg		2021-03-24 12:36:51	2021-03-24 12:36:51		NO		IN FOCUS
169563544	https://volunteer.ala.org.au/validate/task/169563544	Valid		system	Tile_030-004-000_0-000.jpg			2021-03-24 12:36:51		NO		IN FOCUS
169563544	https://volunteer.ala.org.au/validate/task/169563544	Valid		system	Tile_030-004-000_0-000.jpg		2021-03-24 12:37:18	2021-03-24 12:36:51		NO		IN FOCUS
169563545	https://volunteer.ala.org.au/validate/task/169563545	Valid		system	Tile_030-005-000_0-000.jpg		2021-03-24 12:37:27	2021-03-24 12:37:27		NO		IN FOCUS
169563545	https://volunteer.ala.org.au/validate/task/169563545	Valid		system	Tile_030-005-000_0-000.jpg		2021-03-24 12:37:31	2021-03-24 12:37:27		NO		IN FOCUS
169563545	https://volunteer.ala.org.au/validate/task/169563545	Valid		system	Tile_030-005-000_0-000.jpg		2021-03-24 12:23:40	2021-03-24 12:37:27		NO		IN FOCUS
169563545	https://volunteer.ala.org.au/validate/task/169563545	Valid		system	Tile_030-005-000_0-000.jpg		2021-03-24 12:32:53	2021-03-24 12:37:27		NO		IN FOCUS
169563545	https://volunteer.ala.org.au/validate/task/169563545	Valid		system	Tile_030-005-000_0-000.jpg			2021-03-24 12:37:27		NO		IN FOCUS
169563546	https://volunteer.ala.org.au/validate/task/169563546	Valid		system	Tile_030-006-000_0-000.jpg			2021-03-24 12:37:39		NO		IN FOCUS
169563546	https://volunteer.ala.org.au/validate/task/169563546	Valid		system	Tile_030-006-000_0-000.jpg		2021-03-24 12:37:53	2021-03-24 12:37:39		NO		IN FOCUS
169563546	https://volunteer.ala.org.au/validate/task/169563546	Valid		system	Tile_030-006-000_0-000.jpg		2021-03-24 12:37:39	2021-03-24 12:37:39		NO		IN FOCUS
169563546	https://volunteer.ala.org.au/validate/task/169563546	Valid		system	Tile_030-006-000_0-000.jpg		2021-03-24 12:24:14	2021-03-24 12:37:39		NO		IN FOCUS
169563546	https://volunteer.ala.org.au/validate/task/169563546	Valid		system	Tile_030-006-000_0-000.jpg		2021-03-24 12:33:02	2021-03-24 12:37:39		NO		IN FOCUS
169563549	https://volunteer.ala.org.au/validate/task/169563549	Valid		system	Tile_030-009-000_0-000.jpg		2021-03-24 12:38:59	2021-03-24 12:38:59		NO		IN FOCUS
169563549	https://volunteer.ala.org.au/validate/task/169563549	Valid		system	Tile_030-009-000_0-000.jpg		2021-03-24 12:33:50	2021-03-24 12:38:59		NO		IN FOCUS
169563549	https://volunteer.ala.org.au/validate/task/169563549	Valid		system	Tile_030-009-000_0-000.jpg			2021-03-24 12:38:59		NO		IN FOCUS
169563549	https://volunteer.ala.org.au/validate/task/169563549	Valid		system	Tile_030-009-000_0-000.jpg		2021-03-24 12:25:19	2021-03-24 12:38:59		NO		IN FOCUS
169563550	https://volunteer.ala.org.au/validate/task/169563550	Valid		system	Tile_030-010-000_0-000.jpg		2021-03-24 12:39:24	2021-03-24 12:39:25		NO		IN FOCUS
169563550	https://volunteer.ala.org.au/validate/task/169563550	Valid		system	Tile_030-010-000_0-000.jpg		2021-03-24 12:34:04	2021-03-24 12:39:25		NO		IN FOCUS
169563550	https://volunteer.ala.org.au/validate/task/169563550	Valid		system	Tile_030-010-000_0-000.jpg		2021-03-24 12:25:55	2021-03-24 12:39:25		NO		IN FOCUS
169563550	https://volunteer.ala.org.au/validate/task/169563550	Valid		system	Tile_030-010-000_0-000.jpg			2021-03-24 12:39:25		NO		IN FOCUS
169563551	https://volunteer.ala.org.au/validate/task/169563551	Valid		system	Tile_030-011-000_0-000.jpg		2021-03-24 12:40:53	2021-03-24 12:40:42		NO		IN FOCUS
169563551	https://volunteer.ala.org.au/validate/task/169563551	Valid		system	Tile_030-011-000_0-000.jpg			2021-03-24 12:40:42		NO		IN FOCUS
169563551	https://volunteer.ala.org.au/validate/task/169563551	Valid		system	Tile_030-011-000_0-000.jpg		2021-03-24 12:34:13	2021-03-24 12:40:42		NO		IN FOCUS
169563551	https://volunteer.ala.org.au/validate/task/169563551	Valid		system	Tile_030-011-000_0-000.jpg		2021-03-24 12:26:29	2021-03-24 12:40:42		NO		IN FOCUS
169563551	https://volunteer.ala.org.au/validate/task/169563551	Valid		system	Tile_030-011-000_0-000.jpg		2021-03-24 12:40:42	2021-03-24 12:40:42		NO		IN FOCUS
169563552	https://volunteer.ala.org.au/validate/task/169563552	Valid		system	Tile_030-012-000_0-000.jpg		2021-03-24 12:26:53	2021-03-24 12:41:53		NO		IN FOCUS
169563552	https://volunteer.ala.org.au/validate/task/169563552	Valid		system	Tile_030-012-000_0-000.jpg			2021-03-24 12:41:53		NO		IN FOCUS
169563552	https://volunteer.ala.org.au/validate/task/169563552	Valid		system	Tile_030-012-000_0-000.jpg		2021-03-24 12:41:53	2021-03-24 12:41:53		NO		IN FOCUS
169563552	https://volunteer.ala.org.au/validate/task/169563552	Valid		system	Tile_030-012-000_0-000.jpg		2021-03-24 12:34:23	2021-03-24 12:41:53		NO		IN FOCUS
169563552	https://volunteer.ala.org.au/validate/task/169563552	Valid		system	Tile_030-012-000_0-000.jpg		2021-03-24 12:42:57	2021-03-24 12:41:53	3	YES	MIDDLE	IN FOCUS		Fungal spores,Unknown
169563553	https://volunteer.ala.org.au/validate/task/169563553	Valid		system	Tile_030-013-000_0-000.jpg		2021-03-24 12:42:49	2021-03-24 12:42:49		NO		IN FOCUS
169563553	https://volunteer.ala.org.au/validate/task/169563553	Valid		system	Tile_030-013-000_0-000.jpg			2021-03-24 12:42:49		NO		IN FOCUS
169563553	https://volunteer.ala.org.au/validate/task/169563553	Valid		system	Tile_030-013-000_0-000.jpg		2021-03-24 12:27:32	2021-03-24 12:42:49		NO		IN FOCUS
169563553	https://volunteer.ala.org.au/validate/task/169563553	Valid		system	Tile_030-013-000_0-000.jpg		2021-03-24 12:34:32	2021-03-24 12:42:49		NO		IN FOCUS
169563554	https://volunteer.ala.org.au/validate/task/169563554	Valid		system	Tile_030-014-000_0-000.jpg			2021-03-24 12:43:52		NO		IN FOCUS
169563554	https://volunteer.ala.org.au/validate/task/169563554	Valid		system	Tile_030-014-000_0-000.jpg		2021-03-24 12:43:57	2021-03-24 12:43:52		NO		IN FOCUS
169563554	https://volunteer.ala.org.au/validate/task/169563554	Valid		system	Tile_030-014-000_0-000.jpg		2021-03-24 12:34:41	2021-03-24 12:43:52		NO		IN FOCUS
169563554	https://volunteer.ala.org.au/validate/task/169563554	Valid		system	Tile_030-014-000_0-000.jpg		2021-03-24 12:43:52	2021-03-24 12:43:52		NO		IN FOCUS
169563554	https://volunteer.ala.org.au/validate/task/169563554	Valid		system	Tile_030-014-000_0-000.jpg		2021-03-24 12:27:44	2021-03-24 12:43:52		NO		IN FOCUS
169563555	https://volunteer.ala.org.au/validate/task/169563555	Valid		system	Tile_030-015-000_0-000.jpg		2021-03-24 12:27:57	2021-03-24 12:45:10		NO		IN FOCUS
169563555	https://volunteer.ala.org.au/validate/task/169563555	Valid		system	Tile_030-015-000_0-000.jpg		2021-03-24 12:44:06	2021-03-24 12:45:10		NO		IN FOCUS
169563555	https://volunteer.ala.org.au/validate/task/169563555	Valid		system	Tile_030-015-000_0-000.jpg			2021-03-24 12:45:10		NO		IN FOCUS
169563555	https://volunteer.ala.org.au/validate/task/169563555	Valid		system	Tile_030-015-000_0-000.jpg		2021-03-24 12:45:10	2021-03-24 12:45:10		NO		IN FOCUS
169563557	https://volunteer.ala.org.au/validate/task/169563557	Valid		system	Tile_030-017-000_0-000.jpg		2021-03-24 12:28:18	2021-03-24 12:46:21		NO		IN FOCUS
169563557	https://volunteer.ala.org.au/validate/task/169563557	Valid		system	Tile_030-017-000_0-000.jpg		2021-03-24 12:35:09	2021-03-24 12:46:21		NO		IN FOCUS
169563557	https://volunteer.ala.org.au/validate/task/169563557	Valid		system	Tile_030-017-000_0-000.jpg		2021-03-24 12:46:21	2021-03-24 12:46:21		NO		IN FOCUS
169563557	https://volunteer.ala.org.au/validate/task/169563557	Valid		system	Tile_030-017-000_0-000.jpg		2021-03-24 12:46:22	2021-03-24 12:46:21		NO		IN FOCUS
169563557	https://volunteer.ala.org.au/validate/task/169563557	Valid		system	Tile_030-017-000_0-000.jpg			2021-03-24 12:46:21		NO		IN FOCUS
169563558	https://volunteer.ala.org.au/validate/task/169563558	Valid		system	Tile_030-018-000_0-000.jpg			2021-03-24 12:46:28		NO		IN FOCUS
169563558	https://volunteer.ala.org.au/validate/task/169563558	Valid		system	Tile_030-018-000_0-000.jpg		2021-03-24 12:46:50	2021-03-24 12:46:28		NO		IN FOCUS
169563558	https://volunteer.ala.org.au/validate/task/169563558	Valid		system	Tile_030-018-000_0-000.jpg		2021-03-24 12:28:30	2021-03-24 12:46:28		NO		IN FOCUS
169563558	https://volunteer.ala.org.au/validate/task/169563558	Valid		system	Tile_030-018-000_0-000.jpg		2021-03-24 12:46:28	2021-03-24 12:46:28		NO		IN FOCUS
169563558	https://volunteer.ala.org.au/validate/task/169563558	Valid		system	Tile_030-018-000_0-000.jpg		2021-03-24 12:35:18	2021-03-24 12:46:28		NO		IN FOCUS
169563559	https://volunteer.ala.org.au/validate/task/169563559	Valid		system	Tile_030-019-000_0-000.jpg		2021-03-24 12:35:37	2021-03-24 12:46:56		NO		IN FOCUS
169563559	https://volunteer.ala.org.au/validate/task/169563559	Valid		system	Tile_030-019-000_0-000.jpg		2021-03-24 12:28:44	2021-03-24 12:46:56		NO		IN FOCUS
169563559	https://volunteer.ala.org.au/validate/task/169563559	Valid		system	Tile_030-019-000_0-000.jpg		2021-03-24 12:46:56	2021-03-24 12:46:56		NO		IN FOCUS
169563559	https://volunteer.ala.org.au/validate/task/169563559	Valid		system	Tile_030-019-000_0-000.jpg			2021-03-24 12:46:56		NO		IN FOCUS
169563560	https://volunteer.ala.org.au/validate/task/169563560	Valid		system	Tile_030-020-000_0-000.jpg			2021-03-24 12:47:23		NO		IN FOCUS
169563560	https://volunteer.ala.org.au/validate/task/169563560	Valid		system	Tile_030-020-000_0-000.jpg		2021-03-24 12:47:22	2021-03-24 12:47:23		NO		IN FOCUS
169563560	https://volunteer.ala.org.au/validate/task/169563560	Valid		system	Tile_030-020-000_0-000.jpg		2021-03-24 12:47:22	2021-03-24 12:47:23		NO		IN FOCUS
169563560	https://volunteer.ala.org.au/validate/task/169563560	Valid		system	Tile_030-020-000_0-000.jpg		2021-03-24 12:28:59	2021-03-24 12:47:23		NO		IN FOCUS
169563561	https://volunteer.ala.org.au/validate/task/169563561	Valid		system	Tile_030-021-000_0-000.jpg		2021-03-24 12:35:54	2021-03-24 12:47:52		NO		IN FOCUS
169563561	https://volunteer.ala.org.au/validate/task/169563561	Valid		system	Tile_030-021-000_0-000.jpg		2021-03-24 12:56:48	2021-03-24 12:47:52	3	YES	Both MIDDLE and EDGE	IN FOCUS		Unknown
169563561	https://volunteer.ala.org.au/validate/task/169563561	Valid		system	Tile_030-021-000_0-000.jpg			2021-03-24 12:47:52		NO		IN FOCUS
169563561	https://volunteer.ala.org.au/validate/task/169563561	Valid		system	Tile_030-021-000_0-000.jpg		2021-03-24 12:29:22	2021-03-24 12:47:52		NO		IN FOCUS
169563561	https://volunteer.ala.org.au/validate/task/169563561	Valid		system	Tile_030-021-000_0-000.jpg		2021-03-24 12:47:52	2021-03-24 12:47:52		NO		IN FOCUS
169563562	https://volunteer.ala.org.au/validate/task/169563562	Valid		system	Tile_030-022-000_0-000.jpg			2021-03-24 12:48:22		NO		IN FOCUS
169563562	https://volunteer.ala.org.au/validate/task/169563562	Valid		system	Tile_030-022-000_0-000.jpg		2021-03-24 12:48:20	2021-03-24 12:48:22		NO		IN FOCUS
169563562	https://volunteer.ala.org.au/validate/task/169563562	Valid		system	Tile_030-022-000_0-000.jpg		2021-03-24 12:29:39	2021-03-24 12:48:22		NO		IN FOCUS
169563562	https://volunteer.ala.org.au/validate/task/169563562	Valid		system	Tile_030-022-000_0-000.jpg		2021-03-24 12:47:58	2021-03-24 12:48:22		NO		IN FOCUS
169563563	https://volunteer.ala.org.au/validate/task/169563563	Valid		system	Tile_030-023-000_0-000.jpg		2021-03-24 12:36:14	2021-03-24 12:48:32		NO		IN FOCUS
169563563	https://volunteer.ala.org.au/validate/task/169563563	Valid		system	Tile_030-023-000_0-000.jpg		2021-03-24 12:29:59	2021-03-24 12:48:32		NO		IN FOCUS
169563563	https://volunteer.ala.org.au/validate/task/169563563	Valid		system	Tile_030-023-000_0-000.jpg		2021-03-24 12:48:44	2021-03-24 12:48:32		NO		IN FOCUS
169563563	https://volunteer.ala.org.au/validate/task/169563563	Valid		system	Tile_030-023-000_0-000.jpg			2021-03-24 12:48:32		NO		IN FOCUS
169563563	https://volunteer.ala.org.au/validate/task/169563563	Valid		system	Tile_030-023-000_0-000.jpg		2021-03-24 12:48:31	2021-03-24 12:48:32		NO		IN FOCUS
169563564	https://volunteer.ala.org.au/validate/task/169563564	Valid		system	Tile_030-024-000_0-000.jpg			2021-03-24 12:50:49		NO		IN FOCUS
169563564	https://volunteer.ala.org.au/validate/task/169563564	Valid		system	Tile_030-024-000_0-000.jpg		2021-03-24 12:36:24	2021-03-24 12:50:49		NO		IN FOCUS
169563564	https://volunteer.ala.org.au/validate/task/169563564	Valid		system	Tile_030-024-000_0-000.jpg		2021-03-24 12:30:12	2021-03-24 12:50:49		NO		IN FOCUS
169563564	https://volunteer.ala.org.au/validate/task/169563564	Valid		system	Tile_030-024-000_0-000.jpg		2021-03-24 12:50:49	2021-03-24 12:50:49		NO		IN FOCUS
169563566	https://volunteer.ala.org.au/validate/task/169563566	Valid		system	Tile_030-026-000_0-000.jpg		2021-03-24 12:51:38	2021-03-24 12:51:38		NO		IN FOCUS
169563566	https://volunteer.ala.org.au/validate/task/169563566	Valid		system	Tile_030-026-000_0-000.jpg			2021-03-24 12:51:38		NO		IN FOCUS
169563566	https://volunteer.ala.org.au/validate/task/169563566	Valid		system	Tile_030-026-000_0-000.jpg		2021-03-24 12:36:43	2021-03-24 12:51:38		NO		IN FOCUS
169563566	https://volunteer.ala.org.au/validate/task/169563566	Valid		system	Tile_030-026-000_0-000.jpg		2021-03-24 12:30:40	2021-03-24 12:51:38		NO		IN FOCUS
169563565	https://volunteer.ala.org.au/validate/task/169563565	Valid		system	Tile_030-025-000_0-000.jpg		2021-03-24 12:30:28	2021-03-24 12:51:48		NO		IN FOCUS
169563565	https://volunteer.ala.org.au/validate/task/169563565	Valid		system	Tile_030-025-000_0-000.jpg		2021-03-24 12:50:33	2021-03-24 12:51:48		NO		IN FOCUS
169563565	https://volunteer.ala.org.au/validate/task/169563565	Valid		system	Tile_030-025-000_0-000.jpg		2021-03-24 12:51:48	2021-03-24 12:51:48		NO		IN FOCUS
169563565	https://volunteer.ala.org.au/validate/task/169563565	Valid		system	Tile_030-025-000_0-000.jpg			2021-03-24 12:51:48		NO		IN FOCUS
169563567	https://volunteer.ala.org.au/validate/task/169563567	Valid		system	Tile_030-027-000_0-000.jpg		2021-03-24 12:54:48	2021-03-24 12:54:48		NO		IN FOCUS
169563567	https://volunteer.ala.org.au/validate/task/169563567	Valid		system	Tile_030-027-000_0-000.jpg			2021-03-24 12:54:48		NO		IN FOCUS
169563567	https://volunteer.ala.org.au/validate/task/169563567	Valid		system	Tile_030-027-000_0-000.jpg		2021-03-24 13:01:01	2021-03-24 12:54:48		NO		IN FOCUS
169563567	https://volunteer.ala.org.au/validate/task/169563567	Valid		system	Tile_030-027-000_0-000.jpg		2021-03-24 12:30:56	2021-03-24 12:54:48		NO		IN FOCUS
169563567	https://volunteer.ala.org.au/validate/task/169563567	Valid		system	Tile_030-027-000_0-000.jpg		2021-03-24 12:36:53	2021-03-24 12:54:48		NO		IN FOCUS
169563568	https://volunteer.ala.org.au/validate/task/169563568	Valid		system	Tile_030-028-000_0-000.jpg		2021-03-24 12:37:04	2021-03-24 12:56:17		NO		IN FOCUS
169563568	https://volunteer.ala.org.au/validate/task/169563568	Valid		system	Tile_030-028-000_0-000.jpg		2021-03-24 12:56:17	2021-03-24 12:56:17		NO		IN FOCUS
169563568	https://volunteer.ala.org.au/validate/task/169563568	Valid		system	Tile_030-028-000_0-000.jpg			2021-03-24 12:56:17		NO		IN FOCUS
169563568	https://volunteer.ala.org.au/validate/task/169563568	Valid		system	Tile_030-028-000_0-000.jpg		2021-03-24 12:31:13	2021-03-24 12:56:17		NO		IN FOCUS
169563569	https://volunteer.ala.org.au/validate/task/169563569	Valid		system	Tile_030-029-000_0-000.jpg			2021-03-24 12:57:11		NO		IN FOCUS
169563569	https://volunteer.ala.org.au/validate/task/169563569	Valid		system	Tile_030-029-000_0-000.jpg		2021-03-24 12:57:11	2021-03-24 12:57:11		NO		IN FOCUS
169563569	https://volunteer.ala.org.au/validate/task/169563569	Valid		system	Tile_030-029-000_0-000.jpg		2021-03-24 12:37:13	2021-03-24 12:57:11		NO		IN FOCUS
169563569	https://volunteer.ala.org.au/validate/task/169563569	Valid		system	Tile_030-029-000_0-000.jpg		2021-03-24 12:57:24	2021-03-24 12:57:11		NO		IN FOCUS
169563569	https://volunteer.ala.org.au/validate/task/169563569	Valid		system	Tile_030-029-000_0-000.jpg		2021-03-24 12:31:26	2021-03-24 12:57:11		NO		IN FOCUS
169563571	https://volunteer.ala.org.au/validate/task/169563571	Valid		system	Tile_030-031-000_0-000.jpg			2021-03-24 12:58:22		NO		IN FOCUS
169563571	https://volunteer.ala.org.au/validate/task/169563571	Valid		system	Tile_030-031-000_0-000.jpg		2021-03-24 12:58:22	2021-03-24 12:58:22		NO		IN FOCUS
169563571	https://volunteer.ala.org.au/validate/task/169563571	Valid		system	Tile_030-031-000_0-000.jpg		2021-03-24 12:31:53	2021-03-24 12:58:22		NO		IN FOCUS
169563571	https://volunteer.ala.org.au/validate/task/169563571	Valid		system	Tile_030-031-000_0-000.jpg		2021-03-24 12:37:37	2021-03-24 12:58:22		NO		IN FOCUS
169563573	https://volunteer.ala.org.au/validate/task/169563573	Valid		system	Tile_030-033-000_0-000.jpg		2021-03-24 12:32:19	2021-03-24 12:59:29		NO		IN FOCUS
169563573	https://volunteer.ala.org.au/validate/task/169563573	Valid		system	Tile_030-033-000_0-000.jpg		2021-03-24 12:37:53	2021-03-24 12:59:29		NO		IN FOCUS
169563573	https://volunteer.ala.org.au/validate/task/169563573	Valid		system	Tile_030-033-000_0-000.jpg		2021-03-24 12:59:29	2021-03-24 12:59:29		NO		IN FOCUS
169563573	https://volunteer.ala.org.au/validate/task/169563573	Valid		system	Tile_030-033-000_0-000.jpg			2021-03-24 12:59:29		NO		IN FOCUS
169563574	https://volunteer.ala.org.au/validate/task/169563574	Valid		system	Tile_030-034-000_0-000.jpg		2021-03-24 13:00:16	2021-03-24 13:00:38	2	YES	MIDDLE	IN FOCUS		Unknown
169563574	https://volunteer.ala.org.au/validate/task/169563574	Valid		system	Tile_030-034-000_0-000.jpg		2021-03-24 13:00:38	2021-03-24 13:00:38		NO		IN FOCUS
169563574	https://volunteer.ala.org.au/validate/task/169563574	Valid		system	Tile_030-034-000_0-000.jpg			2021-03-24 13:00:38		NO		IN FOCUS
169563574	https://volunteer.ala.org.au/validate/task/169563574	Valid		system	Tile_030-034-000_0-000.jpg		2021-03-24 12:32:33	2021-03-24 13:00:38		NO		IN FOCUS
169563574	https://volunteer.ala.org.au/validate/task/169563574	Valid		system	Tile_030-034-000_0-000.jpg		2021-03-24 12:38:07	2021-03-24 13:00:38		NO		IN FOCUS
169563576	https://volunteer.ala.org.au/validate/task/169563576	Valid		system	Tile_030-036-000_0-000.jpg		2021-03-24 13:01:42	2021-03-24 13:01:42		NO		IN FOCUS
169563576	https://volunteer.ala.org.au/validate/task/169563576	Valid		system	Tile_030-036-000_0-000.jpg		2021-03-24 12:38:28	2021-03-24 13:01:42		NO		IN FOCUS
169563576	https://volunteer.ala.org.au/validate/task/169563576	Valid		system	Tile_030-036-000_0-000.jpg			2021-03-24 13:01:42		NO		IN FOCUS
169563576	https://volunteer.ala.org.au/validate/task/169563576	Valid		system	Tile_030-036-000_0-000.jpg		2021-03-24 12:33:06	2021-03-24 13:01:42		NO		IN FOCUS
169563577	https://volunteer.ala.org.au/validate/task/169563577	Valid		system	Tile_030-037-000_0-000.jpg			2021-03-24 13:01:54		NO		IN FOCUS
169563577	https://volunteer.ala.org.au/validate/task/169563577	Valid		system	Tile_030-037-000_0-000.jpg		2021-03-24 13:01:54	2021-03-24 13:01:54		NO		IN FOCUS
169563577	https://volunteer.ala.org.au/validate/task/169563577	Valid		system	Tile_030-037-000_0-000.jpg		2021-03-24 12:33:19	2021-03-24 13:01:54		NO		IN FOCUS
169563577	https://volunteer.ala.org.au/validate/task/169563577	Valid		system	Tile_030-037-000_0-000.jpg			2021-03-24 13:01:54				IN FOCUS
169563577	https://volunteer.ala.org.au/validate/task/169563577	Valid		system	Tile_030-037-000_0-000.jpg		2021-03-24 12:38:37	2021-03-24 13:01:54		NO		IN FOCUS
169563578	https://volunteer.ala.org.au/validate/task/169563578	Valid		system	Tile_030-038-000_0-000.jpg		2021-03-24 13:02:08	2021-03-24 13:02:09		NO		IN FOCUS
169563578	https://volunteer.ala.org.au/validate/task/169563578	Valid		system	Tile_030-038-000_0-000.jpg		2021-03-24 12:38:46	2021-03-24 13:02:09		NO		IN FOCUS
169563578	https://volunteer.ala.org.au/validate/task/169563578	Valid		system	Tile_030-038-000_0-000.jpg			2021-03-24 13:02:09		NO		IN FOCUS
169563578	https://volunteer.ala.org.au/validate/task/169563578	Valid		system	Tile_030-038-000_0-000.jpg		2021-03-24 12:33:34	2021-03-24 13:02:09		NO		IN FOCUS
169563580	https://volunteer.ala.org.au/validate/task/169563580	Valid		system	Tile_030-040-000_0-000.jpg		2021-03-24 12:34:24	2021-03-24 13:03:37		NO		IN FOCUS
169563580	https://volunteer.ala.org.au/validate/task/169563580	Valid		system	Tile_030-040-000_0-000.jpg		2021-03-24 13:03:36	2021-03-24 13:03:37		NO		IN FOCUS
169563580	https://volunteer.ala.org.au/validate/task/169563580	Valid		system	Tile_030-040-000_0-000.jpg		2021-03-24 12:39:09	2021-03-24 13:03:37		NO		IN FOCUS
169563580	https://volunteer.ala.org.au/validate/task/169563580	Valid		system	Tile_030-040-000_0-000.jpg			2021-03-24 13:03:37		NO		IN FOCUS
169563580	https://volunteer.ala.org.au/validate/task/169563580	Valid		system	Tile_030-040-000_0-000.jpg		2021-03-24 13:04:41	2021-03-24 13:03:37	1	YES	EDGE	IN FOCUS		Unknown
169563581	https://volunteer.ala.org.au/validate/task/169563581	Valid		system	Tile_030-041-000_0-000.jpg			2021-03-24 13:04:35		NO		IN FOCUS
169563581	https://volunteer.ala.org.au/validate/task/169563581	Valid		system	Tile_030-041-000_0-000.jpg		2021-03-24 13:04:34	2021-03-24 13:04:35		NO		IN FOCUS
169563581	https://volunteer.ala.org.au/validate/task/169563581	Valid		system	Tile_030-041-000_0-000.jpg		2021-03-24 12:34:36	2021-03-24 13:04:35		NO		IN FOCUS
169563581	https://volunteer.ala.org.au/validate/task/169563581	Valid		system	Tile_030-041-000_0-000.jpg		2021-03-24 12:39:20	2021-03-24 13:04:35		NO		IN FOCUS
169563583	https://volunteer.ala.org.au/validate/task/169563583	Valid		system	Tile_030-043-000_0-000.jpg		2021-03-24 13:05:07	2021-03-24 13:05:07		NO		IN FOCUS
169563583	https://volunteer.ala.org.au/validate/task/169563583	Valid		system	Tile_030-043-000_0-000.jpg		2021-03-24 13:05:19	2021-03-24 13:05:07		NO		IN FOCUS
169563583	https://volunteer.ala.org.au/validate/task/169563583	Valid		system	Tile_030-043-000_0-000.jpg			2021-03-24 13:05:07		NO		IN FOCUS
169563583	https://volunteer.ala.org.au/validate/task/169563583	Valid		system	Tile_030-043-000_0-000.jpg		2021-03-24 12:35:06	2021-03-24 13:05:07		NO		IN FOCUS
169563583	https://volunteer.ala.org.au/validate/task/169563583	Valid		system	Tile_030-043-000_0-000.jpg		2021-03-24 12:39:37	2021-03-24 13:05:07		NO		IN FOCUS
169563584	https://volunteer.ala.org.au/validate/task/169563584	Valid		system	Tile_030-044-000_0-000.jpg			2021-03-24 13:05:15		NO		IN FOCUS
169563584	https://volunteer.ala.org.au/validate/task/169563584	Valid		system	Tile_030-044-000_0-000.jpg		2021-03-24 13:05:15	2021-03-24 13:05:15		NO		IN FOCUS
169563584	https://volunteer.ala.org.au/validate/task/169563584	Valid		system	Tile_030-044-000_0-000.jpg		2021-03-24 13:05:35	2021-03-24 13:05:15		NO		IN FOCUS
169563584	https://volunteer.ala.org.au/validate/task/169563584	Valid		system	Tile_030-044-000_0-000.jpg		2021-03-24 12:35:25	2021-03-24 13:05:15		NO		IN FOCUS
169563584	https://volunteer.ala.org.au/validate/task/169563584	Valid		system	Tile_030-044-000_0-000.jpg		2021-03-24 12:39:47	2021-03-24 13:05:15		NO		IN FOCUS
169563586	https://volunteer.ala.org.au/validate/task/169563586	Valid		system	Tile_030-046-000_0-000.jpg			2021-03-24 13:05:34		NO		IN FOCUS
169563586	https://volunteer.ala.org.au/validate/task/169563586	Valid		system	Tile_030-046-000_0-000.jpg		2021-03-24 13:05:33	2021-03-24 13:05:34		NO		IN FOCUS
169563586	https://volunteer.ala.org.au/validate/task/169563586	Valid		system	Tile_030-046-000_0-000.jpg		2021-03-24 12:40:12	2021-03-24 13:05:34		NO		IN FOCUS
169563586	https://volunteer.ala.org.au/validate/task/169563586	Valid		system	Tile_030-046-000_0-000.jpg		2021-03-24 12:35:57	2021-03-24 13:05:34		NO		IN FOCUS
169563588	https://volunteer.ala.org.au/validate/task/169563588	Valid		system	Tile_030-048-000_0-000.jpg			2021-03-24 13:05:59		NO		IN FOCUS
169563588	https://volunteer.ala.org.au/validate/task/169563588	Valid		system	Tile_030-048-000_0-000.jpg		2021-03-24 13:05:58	2021-03-24 13:05:59		NO		IN FOCUS
169563588	https://volunteer.ala.org.au/validate/task/169563588	Valid		system	Tile_030-048-000_0-000.jpg		2021-03-24 12:40:31	2021-03-24 13:05:59		NO		IN FOCUS
169563588	https://volunteer.ala.org.au/validate/task/169563588	Valid		system	Tile_030-048-000_0-000.jpg		2021-03-24 12:36:30	2021-03-24 13:05:59		NO		IN FOCUS
169563589	https://volunteer.ala.org.au/validate/task/169563589	Valid		system	Tile_030-049-000_0-000.jpg		2021-03-24 12:36:51	2021-03-24 13:06:14		NO		IN FOCUS
169563589	https://volunteer.ala.org.au/validate/task/169563589	Valid		system	Tile_030-049-000_0-000.jpg		2021-03-24 12:40:44	2021-03-24 13:06:14		NO		IN FOCUS
169563589	https://volunteer.ala.org.au/validate/task/169563589	Valid		system	Tile_030-049-000_0-000.jpg			2021-03-24 13:06:14		NO		IN FOCUS
169563589	https://volunteer.ala.org.au/validate/task/169563589	Valid		system	Tile_030-049-000_0-000.jpg		2021-03-24 13:06:14	2021-03-24 13:06:14		NO		IN FOCUS
169563590	https://volunteer.ala.org.au/validate/task/169563590	Valid		system	Tile_030-050-000_0-000.jpg		2021-03-24 12:40:54	2021-03-24 13:06:28		NO		IN FOCUS
169563590	https://volunteer.ala.org.au/validate/task/169563590	Valid		system	Tile_030-050-000_0-000.jpg			2021-03-24 13:06:28		NO		IN FOCUS
169563590	https://volunteer.ala.org.au/validate/task/169563590	Valid		system	Tile_030-050-000_0-000.jpg		2021-03-24 12:37:14	2021-03-24 13:06:28		NO		IN FOCUS
169563590	https://volunteer.ala.org.au/validate/task/169563590	Valid		system	Tile_030-050-000_0-000.jpg		2021-03-24 13:06:28	2021-03-24 13:06:28		NO		IN FOCUS
169563587	https://volunteer.ala.org.au/validate/task/169563587	Valid		system	Tile_030-047-000_0-000.jpg		2021-03-24 12:40:21	2021-03-24 13:06:31		NO		IN FOCUS
169563587	https://volunteer.ala.org.au/validate/task/169563587	Valid		system	Tile_030-047-000_0-000.jpg		2021-03-24 13:07:12	2021-03-24 13:06:31		NO		IN FOCUS
169563587	https://volunteer.ala.org.au/validate/task/169563587	Valid		system	Tile_030-047-000_0-000.jpg		2021-03-24 12:36:08	2021-03-24 13:06:31		NO		IN FOCUS
169563587	https://volunteer.ala.org.au/validate/task/169563587	Valid		system	Tile_030-047-000_0-000.jpg		2021-03-24 13:06:30	2021-03-24 13:06:31		NO		IN FOCUS
169563587	https://volunteer.ala.org.au/validate/task/169563587	Valid		system	Tile_030-047-000_0-000.jpg			2021-03-24 13:06:31		NO		IN FOCUS
169563591	https://volunteer.ala.org.au/validate/task/169563591	Valid		system	Tile_030-051-000_0-000.jpg		2021-03-24 12:37:29	2021-03-24 13:06:40		NO		IN FOCUS
169563591	https://volunteer.ala.org.au/validate/task/169563591	Valid		system	Tile_030-051-000_0-000.jpg		2021-03-24 13:06:53	2021-03-24 13:06:40		NO		IN FOCUS
169563591	https://volunteer.ala.org.au/validate/task/169563591	Valid		system	Tile_030-051-000_0-000.jpg		2021-03-24 12:41:04	2021-03-24 13:06:40		NO		IN FOCUS
169563591	https://volunteer.ala.org.au/validate/task/169563591	Valid		system	Tile_030-051-000_0-000.jpg		2021-03-24 13:06:40	2021-03-24 13:06:40		NO		IN FOCUS
169563591	https://volunteer.ala.org.au/validate/task/169563591	Valid		system	Tile_030-051-000_0-000.jpg			2021-03-24 13:06:40		NO		IN FOCUS
169563592	https://volunteer.ala.org.au/validate/task/169563592	Valid		system	Tile_030-052-000_0-000.jpg		2021-03-24 12:37:52	2021-03-24 13:06:54		NO		IN FOCUS
169563592	https://volunteer.ala.org.au/validate/task/169563592	Valid		system	Tile_030-052-000_0-000.jpg		2021-03-24 12:41:13	2021-03-24 13:06:54		NO		IN FOCUS
169563592	https://volunteer.ala.org.au/validate/task/169563592	Valid		system	Tile_030-052-000_0-000.jpg		2021-03-24 13:06:53	2021-03-24 13:06:54		NO		IN FOCUS
169563592	https://volunteer.ala.org.au/validate/task/169563592	Valid		system	Tile_030-052-000_0-000.jpg			2021-03-24 13:06:54		NO		IN FOCUS
169563593	https://volunteer.ala.org.au/validate/task/169563593	Valid		system	Tile_030-053-000_0-000.jpg		2021-03-24 13:11:10	2021-03-24 13:07:20		NO		IN FOCUS
169563593	https://volunteer.ala.org.au/validate/task/169563593	Valid		system	Tile_030-053-000_0-000.jpg		2021-03-24 13:07:20	2021-03-24 13:07:20		NO		IN FOCUS
169563593	https://volunteer.ala.org.au/validate/task/169563593	Valid		system	Tile_030-053-000_0-000.jpg		2021-03-24 12:38:06	2021-03-24 13:07:20		NO		IN FOCUS
169563593	https://volunteer.ala.org.au/validate/task/169563593	Valid		system	Tile_030-053-000_0-000.jpg			2021-03-24 13:07:20		NO		IN FOCUS
169563593	https://volunteer.ala.org.au/validate/task/169563593	Valid		system	Tile_030-053-000_0-000.jpg		2021-03-24 12:41:23	2021-03-24 13:07:20		NO		IN FOCUS
169563595	https://volunteer.ala.org.au/validate/task/169563595	Valid		system	Tile_030-055-000_0-000.jpg		2021-03-24 13:09:14	2021-03-24 13:09:15		NO		IN FOCUS
169563595	https://volunteer.ala.org.au/validate/task/169563595	Valid		system	Tile_030-055-000_0-000.jpg		2021-03-24 13:08:45	2021-03-24 13:09:15		NO		IN FOCUS
169563595	https://volunteer.ala.org.au/validate/task/169563595	Valid		system	Tile_030-055-000_0-000.jpg			2021-03-24 13:09:15		NO		IN FOCUS
169563595	https://volunteer.ala.org.au/validate/task/169563595	Valid		system	Tile_030-055-000_0-000.jpg		2021-03-24 12:41:46	2021-03-24 13:09:15		NO		IN FOCUS
169563595	https://volunteer.ala.org.au/validate/task/169563595	Valid		system	Tile_030-055-000_0-000.jpg		2021-03-24 12:39:07	2021-03-24 13:09:15	1	YES	MIDDLE	IN FOCUS		Fungal spores
169563596	https://volunteer.ala.org.au/validate/task/169563596	Valid		system	Tile_030-056-000_0-000.jpg		2021-03-24 12:39:21	2021-03-24 13:09:33		NO		IN FOCUS
169563596	https://volunteer.ala.org.au/validate/task/169563596	Valid		system	Tile_030-056-000_0-000.jpg		2021-03-24 12:41:56	2021-03-24 13:09:33		NO		IN FOCUS
169563596	https://volunteer.ala.org.au/validate/task/169563596	Valid		system	Tile_030-056-000_0-000.jpg			2021-03-24 13:09:33		NO		IN FOCUS
169563596	https://volunteer.ala.org.au/validate/task/169563596	Valid		system	Tile_030-056-000_0-000.jpg		2021-03-24 13:10:09	2021-03-24 13:09:33		NO		IN FOCUS
169563596	https://volunteer.ala.org.au/validate/task/169563596	Valid		system	Tile_030-056-000_0-000.jpg		2021-03-24 13:09:33	2021-03-24 13:09:33		NO		IN FOCUS
169563597	https://volunteer.ala.org.au/validate/task/169563597	Valid		system	Tile_030-057-000_0-000.jpg			2021-03-24 13:09:55		NO		IN FOCUS
169563597	https://volunteer.ala.org.au/validate/task/169563597	Valid		system	Tile_030-057-000_0-000.jpg		2021-03-24 13:09:55	2021-03-24 13:09:55		NO		IN FOCUS
169563597	https://volunteer.ala.org.au/validate/task/169563597	Valid		system	Tile_030-057-000_0-000.jpg		2021-03-24 12:42:07	2021-03-24 13:09:55		NO		IN FOCUS
169563597	https://volunteer.ala.org.au/validate/task/169563597	Valid		system	Tile_030-057-000_0-000.jpg		2021-03-24 12:39:35	2021-03-24 13:09:55		NO		IN FOCUS
169563598	https://volunteer.ala.org.au/validate/task/169563598	Valid		system	Tile_030-058-000_0-000.jpg		2021-03-24 12:39:54	2021-03-24 13:10:16		NO		IN FOCUS
169563598	https://volunteer.ala.org.au/validate/task/169563598	Valid		system	Tile_030-058-000_0-000.jpg			2021-03-24 13:10:16		NO		IN FOCUS
169563598	https://volunteer.ala.org.au/validate/task/169563598	Valid		system	Tile_030-058-000_0-000.jpg		2021-03-24 13:10:16	2021-03-24 13:10:16		NO		IN FOCUS
169563598	https://volunteer.ala.org.au/validate/task/169563598	Valid		system	Tile_030-058-000_0-000.jpg		2021-03-24 13:10:08	2021-03-24 13:10:16		NO		IN FOCUS
169564176	https://volunteer.ala.org.au/validate/task/169564176	Valid		system	Tile_031-002-000_0-000.jpg		2021-03-24 13:12:22	2021-03-24 13:12:22		NO		IN FOCUS
169564176	https://volunteer.ala.org.au/validate/task/169564176	Valid		system	Tile_031-002-000_0-000.jpg			2021-03-24 13:12:22		NO		IN FOCUS
169564176	https://volunteer.ala.org.au/validate/task/169564176	Valid		system	Tile_031-002-000_0-000.jpg		2021-03-24 12:43:17	2021-03-24 13:12:22		NO		IN FOCUS
169564176	https://volunteer.ala.org.au/validate/task/169564176	Valid		system	Tile_031-002-000_0-000.jpg		2021-03-24 12:42:29	2021-03-24 13:12:22		NO		IN FOCUS
169564177	https://volunteer.ala.org.au/validate/task/169564177	Valid		system	Tile_031-003-000_0-000.jpg		2021-03-24 12:43:27	2021-03-24 13:12:41		NO		IN FOCUS
169564177	https://volunteer.ala.org.au/validate/task/169564177	Valid		system	Tile_031-003-000_0-000.jpg		2021-03-24 13:12:41	2021-03-24 13:12:41		NO		IN FOCUS
169564177	https://volunteer.ala.org.au/validate/task/169564177	Valid		system	Tile_031-003-000_0-000.jpg			2021-03-24 13:12:41		NO		IN FOCUS
169564177	https://volunteer.ala.org.au/validate/task/169564177	Valid		system	Tile_031-003-000_0-000.jpg		2021-03-24 12:42:43	2021-03-24 13:12:41		NO		IN FOCUS
169564179	https://volunteer.ala.org.au/validate/task/169564179	Valid		system	Tile_031-005-000_0-000.jpg		2021-03-24 12:43:47	2021-03-24 13:13:18		NO		IN FOCUS
169564179	https://volunteer.ala.org.au/validate/task/169564179	Valid		system	Tile_031-005-000_0-000.jpg			2021-03-24 13:13:18		NO		IN FOCUS
169564179	https://volunteer.ala.org.au/validate/task/169564179	Valid		system	Tile_031-005-000_0-000.jpg		2021-03-24 13:13:17	2021-03-24 13:13:18		NO		IN FOCUS
169564179	https://volunteer.ala.org.au/validate/task/169564179	Valid		system	Tile_031-005-000_0-000.jpg		2021-03-24 12:44:20	2021-03-24 13:13:18		NO		IN FOCUS
169564178	https://volunteer.ala.org.au/validate/task/169564178	Valid		system	Tile_031-004-000_0-000.jpg		2021-03-24 13:13:04	2021-03-24 13:13:56		NO		IN FOCUS
169564178	https://volunteer.ala.org.au/validate/task/169564178	Valid		system	Tile_031-004-000_0-000.jpg		2021-03-24 13:13:55	2021-03-24 13:13:56		NO		IN FOCUS
169564178	https://volunteer.ala.org.au/validate/task/169564178	Valid		system	Tile_031-004-000_0-000.jpg			2021-03-24 13:13:56		NO		IN FOCUS
169564178	https://volunteer.ala.org.au/validate/task/169564178	Valid		system	Tile_031-004-000_0-000.jpg		2021-03-24 12:43:37	2021-03-24 13:13:56		NO		IN FOCUS
169564175	https://volunteer.ala.org.au/validate/task/169564175	Valid		system	Tile_031-001-000_0-000.jpg		2021-03-24 12:42:13	2021-03-24 13:14:52	1	YES	EDGE	IN FOCUS		Unknown
169564175	https://volunteer.ala.org.au/validate/task/169564175	Valid		system	Tile_031-001-000_0-000.jpg			2021-03-24 13:14:52	1	YES	EDGE	IN FOCUS		Other colpate angiosperm pollen
169564175	https://volunteer.ala.org.au/validate/task/169564175	Valid		system	Tile_031-001-000_0-000.jpg		2021-03-24 12:43:06	2021-03-24 13:14:52	1	YES	EDGE	IN FOCUS		Other colpate angiosperm pollen
169564175	https://volunteer.ala.org.au/validate/task/169564175	Valid		system	Tile_031-001-000_0-000.jpg		2021-03-24 13:12:22	2021-03-24 13:14:52	1	YES	EDGE	IN FOCUS		Other colpate angiosperm pollen
169564175	https://volunteer.ala.org.au/validate/task/169564175	Valid		system	Tile_031-001-000_0-000.jpg		2021-03-24 13:14:52	2021-03-24 13:14:52	1	YES	EDGE	IN FOCUS		Other colpate angiosperm pollen
169564180	https://volunteer.ala.org.au/validate/task/169564180	Valid		system	Tile_031-006-000_0-000.jpg		2021-03-24 12:43:57	2021-03-24 13:15:18		NO		IN FOCUS
169564180	https://volunteer.ala.org.au/validate/task/169564180	Valid		system	Tile_031-006-000_0-000.jpg		2021-03-24 12:44:38	2021-03-24 13:15:18		NO		IN FOCUS
169564180	https://volunteer.ala.org.au/validate/task/169564180	Valid		system	Tile_031-006-000_0-000.jpg		2021-03-24 13:15:18	2021-03-24 13:15:18		NO		IN FOCUS
169564180	https://volunteer.ala.org.au/validate/task/169564180	Valid		system	Tile_031-006-000_0-000.jpg			2021-03-24 13:15:18		NO		IN FOCUS
169564180	https://volunteer.ala.org.au/validate/task/169564180	Valid		system	Tile_031-006-000_0-000.jpg		2021-03-24 13:13:53	2021-03-24 13:15:18	1	YES	MIDDLE	IN FOCUS		Unknown
169564183	https://volunteer.ala.org.au/validate/task/169564183	Valid		system	Tile_031-009-000_0-000.jpg			2021-03-24 13:15:18		NO		IN FOCUS
169564183	https://volunteer.ala.org.au/validate/task/169564183	Valid		system	Tile_031-009-000_0-000.jpg		2021-03-24 13:15:17	2021-03-24 13:15:18		NO		IN FOCUS
169564183	https://volunteer.ala.org.au/validate/task/169564183	Valid		system	Tile_031-009-000_0-000.jpg		2021-03-24 12:45:15	2021-03-24 13:15:18		NO		IN FOCUS
169564183	https://volunteer.ala.org.au/validate/task/169564183	Valid		system	Tile_031-009-000_0-000.jpg		2021-03-24 12:45:20	2021-03-24 13:15:18		NO		IN FOCUS
169564186	https://volunteer.ala.org.au/validate/task/169564186	Valid		system	Tile_031-012-000_0-000.jpg		2021-03-24 12:45:59	2021-03-24 13:16:34		NO		IN FOCUS
169564186	https://volunteer.ala.org.au/validate/task/169564186	Valid		system	Tile_031-012-000_0-000.jpg		2021-03-24 12:45:53	2021-03-24 13:16:34		NO		IN FOCUS
169564186	https://volunteer.ala.org.au/validate/task/169564186	Valid		system	Tile_031-012-000_0-000.jpg			2021-03-24 13:16:34		NO		IN FOCUS
169564186	https://volunteer.ala.org.au/validate/task/169564186	Valid		system	Tile_031-012-000_0-000.jpg		2021-03-24 13:16:32	2021-03-24 13:16:34		NO		IN FOCUS
169564187	https://volunteer.ala.org.au/validate/task/169564187	Valid		system	Tile_031-013-000_0-000.jpg		2021-03-24 13:16:50	2021-03-24 13:16:50		NO		IN FOCUS
169564187	https://volunteer.ala.org.au/validate/task/169564187	Valid		system	Tile_031-013-000_0-000.jpg			2021-03-24 13:16:50		NO		IN FOCUS
169564187	https://volunteer.ala.org.au/validate/task/169564187	Valid		system	Tile_031-013-000_0-000.jpg		2021-03-24 12:46:05	2021-03-24 13:16:50		NO		IN FOCUS
169564187	https://volunteer.ala.org.au/validate/task/169564187	Valid		system	Tile_031-013-000_0-000.jpg		2021-03-24 12:46:13	2021-03-24 13:16:50		NO		IN FOCUS
169564188	https://volunteer.ala.org.au/validate/task/169564188	Valid		system	Tile_031-014-000_0-000.jpg		2021-03-24 12:46:30	2021-03-24 13:17:06		NO		IN FOCUS
169564188	https://volunteer.ala.org.au/validate/task/169564188	Valid		system	Tile_031-014-000_0-000.jpg		2021-03-24 12:46:14	2021-03-24 13:17:06		NO		IN FOCUS
169564188	https://volunteer.ala.org.au/validate/task/169564188	Valid		system	Tile_031-014-000_0-000.jpg			2021-03-24 13:17:06		NO		IN FOCUS
169564188	https://volunteer.ala.org.au/validate/task/169564188	Valid		system	Tile_031-014-000_0-000.jpg		2021-03-24 13:17:05	2021-03-24 13:17:06		NO		IN FOCUS
169564189	https://volunteer.ala.org.au/validate/task/169564189	Valid		system	Tile_031-015-000_0-000.jpg			2021-03-24 13:17:19		NO		IN FOCUS
169564189	https://volunteer.ala.org.au/validate/task/169564189	Valid		system	Tile_031-015-000_0-000.jpg		2021-03-24 13:17:18	2021-03-24 13:17:19		NO		IN FOCUS
169564189	https://volunteer.ala.org.au/validate/task/169564189	Valid		system	Tile_031-015-000_0-000.jpg		2021-03-24 12:46:44	2021-03-24 13:17:19		NO		IN FOCUS
169564189	https://volunteer.ala.org.au/validate/task/169564189	Valid		system	Tile_031-015-000_0-000.jpg		2021-03-24 12:46:23	2021-03-24 13:17:19		NO		IN FOCUS
169564184	https://volunteer.ala.org.au/validate/task/169564184	Valid		system	Tile_031-010-000_0-000.jpg		2021-03-24 12:45:29	2021-03-24 13:17:31		NO		IN FOCUS
169564184	https://volunteer.ala.org.au/validate/task/169564184	Valid		system	Tile_031-010-000_0-000.jpg		2021-03-24 12:45:28	2021-03-24 13:17:31		NO		IN FOCUS
169564184	https://volunteer.ala.org.au/validate/task/169564184	Valid		system	Tile_031-010-000_0-000.jpg		2021-03-24 13:17:30	2021-03-24 13:17:31		NO		IN FOCUS
169564184	https://volunteer.ala.org.au/validate/task/169564184	Valid		system	Tile_031-010-000_0-000.jpg			2021-03-24 13:17:31		NO		IN FOCUS
169564184	https://volunteer.ala.org.au/validate/task/169564184	Valid		system	Tile_031-010-000_0-000.jpg		2021-03-24 13:15:54	2021-03-24 13:17:31	3	YES	Both MIDDLE and EDGE	IN FOCUS		Unknown
169564190	https://volunteer.ala.org.au/validate/task/169564190	Valid		system	Tile_031-016-000_0-000.jpg		2021-03-24 12:47:05	2021-03-24 13:17:47		NO		IN FOCUS
169564190	https://volunteer.ala.org.au/validate/task/169564190	Valid		system	Tile_031-016-000_0-000.jpg		2021-03-24 13:17:37	2021-03-24 13:17:47		NO		IN FOCUS
169564190	https://volunteer.ala.org.au/validate/task/169564190	Valid		system	Tile_031-016-000_0-000.jpg			2021-03-24 13:17:47		NO		IN FOCUS
169564190	https://volunteer.ala.org.au/validate/task/169564190	Valid		system	Tile_031-016-000_0-000.jpg		2021-03-24 13:17:46	2021-03-24 13:17:47		NO		IN FOCUS
169564191	https://volunteer.ala.org.au/validate/task/169564191	Valid		system	Tile_031-017-000_0-000.jpg		2021-03-24 13:17:53	2021-03-24 13:17:53		NO		IN FOCUS
169564191	https://volunteer.ala.org.au/validate/task/169564191	Valid		system	Tile_031-017-000_0-000.jpg			2021-03-24 13:17:53		NO		IN FOCUS
169564191	https://volunteer.ala.org.au/validate/task/169564191	Valid		system	Tile_031-017-000_0-000.jpg		2021-03-24 13:18:04	2021-03-24 13:17:53		NO		IN FOCUS
169564191	https://volunteer.ala.org.au/validate/task/169564191	Valid		system	Tile_031-017-000_0-000.jpg		2021-03-24 12:47:03	2021-03-24 13:17:53		NO		IN FOCUS
169564191	https://volunteer.ala.org.au/validate/task/169564191	Valid		system	Tile_031-017-000_0-000.jpg		2021-03-24 12:47:19	2021-03-24 13:17:53		NO		IN FOCUS
169564192	https://volunteer.ala.org.au/validate/task/169564192	Valid		system	Tile_031-018-000_0-000.jpg		2021-03-24 12:47:35	2021-03-24 13:18:08		NO		IN FOCUS
169564192	https://volunteer.ala.org.au/validate/task/169564192	Valid		system	Tile_031-018-000_0-000.jpg		2021-03-24 12:47:13	2021-03-24 13:18:08		NO		IN FOCUS
169564192	https://volunteer.ala.org.au/validate/task/169564192	Valid		system	Tile_031-018-000_0-000.jpg			2021-03-24 13:18:08		NO		IN FOCUS
169564192	https://volunteer.ala.org.au/validate/task/169564192	Valid		system	Tile_031-018-000_0-000.jpg		2021-03-24 13:18:08	2021-03-24 13:18:08		NO		IN FOCUS
169564192	https://volunteer.ala.org.au/validate/task/169564192	Valid		system	Tile_031-018-000_0-000.jpg		2021-03-24 13:18:22	2021-03-24 13:18:08		NO		IN FOCUS
169564194	https://volunteer.ala.org.au/validate/task/169564194	Valid		system	Tile_031-020-000_0-000.jpg		2021-03-24 13:18:48	2021-03-24 13:18:48		NO		IN FOCUS
169564194	https://volunteer.ala.org.au/validate/task/169564194	Valid		system	Tile_031-020-000_0-000.jpg			2021-03-24 13:18:48		NO		IN FOCUS
169564194	https://volunteer.ala.org.au/validate/task/169564194	Valid		system	Tile_031-020-000_0-000.jpg		2021-03-24 13:18:53	2021-03-24 13:18:48		NO		IN FOCUS
169564194	https://volunteer.ala.org.au/validate/task/169564194	Valid		system	Tile_031-020-000_0-000.jpg		2021-03-24 12:48:01	2021-03-24 13:18:48		NO		IN FOCUS
169564194	https://volunteer.ala.org.au/validate/task/169564194	Valid		system	Tile_031-020-000_0-000.jpg		2021-03-24 12:47:26	2021-03-24 13:18:48		NO		IN FOCUS
169564195	https://volunteer.ala.org.au/validate/task/169564195	Valid		system	Tile_031-021-000_0-000.jpg		2021-03-24 12:47:35	2021-03-24 13:18:58		NO		IN FOCUS
169564195	https://volunteer.ala.org.au/validate/task/169564195	Valid		system	Tile_031-021-000_0-000.jpg			2021-03-24 13:18:58		NO		IN FOCUS
169564195	https://volunteer.ala.org.au/validate/task/169564195	Valid		system	Tile_031-021-000_0-000.jpg		2021-03-24 12:48:20	2021-03-24 13:18:58		NO		IN FOCUS
169564195	https://volunteer.ala.org.au/validate/task/169564195	Valid		system	Tile_031-021-000_0-000.jpg		2021-03-24 13:19:07	2021-03-24 13:18:58		NO		IN FOCUS
169564195	https://volunteer.ala.org.au/validate/task/169564195	Valid		system	Tile_031-021-000_0-000.jpg		2021-03-24 13:18:58	2021-03-24 13:18:58		NO		IN FOCUS
169564196	https://volunteer.ala.org.au/validate/task/169564196	Valid		system	Tile_031-022-000_0-000.jpg			2021-03-24 13:19:15		NO		IN FOCUS
169564196	https://volunteer.ala.org.au/validate/task/169564196	Valid		system	Tile_031-022-000_0-000.jpg		2021-03-24 13:19:15	2021-03-24 13:19:15		NO		IN FOCUS
169564196	https://volunteer.ala.org.au/validate/task/169564196	Valid		system	Tile_031-022-000_0-000.jpg		2021-03-24 12:48:34	2021-03-24 13:19:15		NO		IN FOCUS
169564196	https://volunteer.ala.org.au/validate/task/169564196	Valid		system	Tile_031-022-000_0-000.jpg		2021-03-24 13:19:22	2021-03-24 13:19:15		NO		IN FOCUS
169564196	https://volunteer.ala.org.au/validate/task/169564196	Valid		system	Tile_031-022-000_0-000.jpg		2021-03-24 12:47:44	2021-03-24 13:19:15		NO		IN FOCUS
169564197	https://volunteer.ala.org.au/validate/task/169564197	Valid		system	Tile_031-023-000_0-000.jpg		2021-03-24 12:48:50	2021-03-24 13:19:38		NO		IN FOCUS
169564197	https://volunteer.ala.org.au/validate/task/169564197	Valid		system	Tile_031-023-000_0-000.jpg		2021-03-24 12:47:53	2021-03-24 13:19:38		NO		IN FOCUS
169564197	https://volunteer.ala.org.au/validate/task/169564197	Valid		system	Tile_031-023-000_0-000.jpg		2021-03-24 13:19:38	2021-03-24 13:19:38		NO		IN FOCUS
169564197	https://volunteer.ala.org.au/validate/task/169564197	Valid		system	Tile_031-023-000_0-000.jpg			2021-03-24 13:19:38		NO		IN FOCUS
169564197	https://volunteer.ala.org.au/validate/task/169564197	Valid		system	Tile_031-023-000_0-000.jpg		2021-03-24 13:19:45	2021-03-24 13:19:38		NO		IN FOCUS
169564198	https://volunteer.ala.org.au/validate/task/169564198	Valid		system	Tile_031-024-000_0-000.jpg			2021-03-24 13:19:51		NO		IN FOCUS
169564198	https://volunteer.ala.org.au/validate/task/169564198	Valid		system	Tile_031-024-000_0-000.jpg		2021-03-24 13:20:10	2021-03-24 13:19:51		YES	MIDDLE	IN FOCUS		Unknown
169564198	https://volunteer.ala.org.au/validate/task/169564198	Valid		system	Tile_031-024-000_0-000.jpg		2021-03-24 13:19:51	2021-03-24 13:19:51		NO		IN FOCUS
169564198	https://volunteer.ala.org.au/validate/task/169564198	Valid		system	Tile_031-024-000_0-000.jpg		2021-03-24 12:48:03	2021-03-24 13:19:51		NO		IN FOCUS
169564198	https://volunteer.ala.org.au/validate/task/169564198	Valid		system	Tile_031-024-000_0-000.jpg		2021-03-24 12:49:08	2021-03-24 13:19:51		NO		IN FOCUS
169564199	https://volunteer.ala.org.au/validate/task/169564199	Valid		system	Tile_031-025-000_0-000.jpg		2021-03-24 12:49:22	2021-03-24 13:20:05		NO		IN FOCUS
169564199	https://volunteer.ala.org.au/validate/task/169564199	Valid		system	Tile_031-025-000_0-000.jpg			2021-03-24 13:20:05		NO		IN FOCUS
169564199	https://volunteer.ala.org.au/validate/task/169564199	Valid		system	Tile_031-025-000_0-000.jpg		2021-03-24 12:48:12	2021-03-24 13:20:05		NO		IN FOCUS
169564199	https://volunteer.ala.org.au/validate/task/169564199	Valid		system	Tile_031-025-000_0-000.jpg		2021-03-24 13:20:05	2021-03-24 13:20:05		NO		IN FOCUS
169564200	https://volunteer.ala.org.au/validate/task/169564200	Valid		system	Tile_031-026-000_0-000.jpg			2021-03-24 13:20:21		NO		IN FOCUS
169564200	https://volunteer.ala.org.au/validate/task/169564200	Valid		system	Tile_031-026-000_0-000.jpg		2021-03-24 13:20:20	2021-03-24 13:20:21		NO		IN FOCUS
169564200	https://volunteer.ala.org.au/validate/task/169564200	Valid		system	Tile_031-026-000_0-000.jpg		2021-03-24 12:48:21	2021-03-24 13:20:21		NO		IN FOCUS
169564200	https://volunteer.ala.org.au/validate/task/169564200	Valid		system	Tile_031-026-000_0-000.jpg		2021-03-24 12:49:37	2021-03-24 13:20:21		NO		IN FOCUS
169564200	https://volunteer.ala.org.au/validate/task/169564200	Valid		system	Tile_031-026-000_0-000.jpg		2021-03-24 13:20:25	2021-03-24 13:20:21		NO		IN FOCUS
169564201	https://volunteer.ala.org.au/validate/task/169564201	Valid		system	Tile_031-027-000_0-000.jpg		2021-03-24 13:20:47	2021-03-24 13:20:34	1	YES	MIDDLE	IN FOCUS		Unknown
169564201	https://volunteer.ala.org.au/validate/task/169564201	Valid		system	Tile_031-027-000_0-000.jpg		2021-03-24 12:48:31	2021-03-24 13:20:34		NO		IN FOCUS
169564201	https://volunteer.ala.org.au/validate/task/169564201	Valid		system	Tile_031-027-000_0-000.jpg			2021-03-24 13:20:34		NO		IN FOCUS
169564201	https://volunteer.ala.org.au/validate/task/169564201	Valid		system	Tile_031-027-000_0-000.jpg		2021-03-24 13:20:34	2021-03-24 13:20:34		NO		IN FOCUS
169564201	https://volunteer.ala.org.au/validate/task/169564201	Valid		system	Tile_031-027-000_0-000.jpg		2021-03-24 12:49:58	2021-03-24 13:20:34		NO		IN FOCUS
169564202	https://volunteer.ala.org.au/validate/task/169564202	Valid		system	Tile_031-028-000_0-000.jpg			2021-03-24 13:20:48		NO		IN FOCUS
169564202	https://volunteer.ala.org.au/validate/task/169564202	Valid		system	Tile_031-028-000_0-000.jpg		2021-03-24 12:48:40	2021-03-24 13:20:48		NO		IN FOCUS
169564202	https://volunteer.ala.org.au/validate/task/169564202	Valid		system	Tile_031-028-000_0-000.jpg		2021-03-24 12:50:12	2021-03-24 13:20:48		NO		IN FOCUS
169564202	https://volunteer.ala.org.au/validate/task/169564202	Valid		system	Tile_031-028-000_0-000.jpg		2021-03-24 13:20:47	2021-03-24 13:20:48		NO		IN FOCUS
169564203	https://volunteer.ala.org.au/validate/task/169564203	Valid		system	Tile_031-029-000_0-000.jpg		2021-03-24 13:21:02	2021-03-24 13:21:02		NO		IN FOCUS
169564203	https://volunteer.ala.org.au/validate/task/169564203	Valid		system	Tile_031-029-000_0-000.jpg			2021-03-24 13:21:02		NO		IN FOCUS
169564203	https://volunteer.ala.org.au/validate/task/169564203	Valid		system	Tile_031-029-000_0-000.jpg		2021-03-24 12:50:28	2021-03-24 13:21:02		NO		IN FOCUS
169564203	https://volunteer.ala.org.au/validate/task/169564203	Valid		system	Tile_031-029-000_0-000.jpg		2021-03-24 12:48:49	2021-03-24 13:21:02		NO		IN FOCUS
169564205	https://volunteer.ala.org.au/validate/task/169564205	Valid		system	Tile_031-031-000_0-000.jpg			2021-03-24 13:21:34		NO		IN FOCUS
169564205	https://volunteer.ala.org.au/validate/task/169564205	Valid		system	Tile_031-031-000_0-000.jpg		2021-03-24 13:21:33	2021-03-24 13:21:34		NO		IN FOCUS
169564205	https://volunteer.ala.org.au/validate/task/169564205	Valid		system	Tile_031-031-000_0-000.jpg		2021-03-24 12:50:53	2021-03-24 13:21:34		NO		IN FOCUS
169564205	https://volunteer.ala.org.au/validate/task/169564205	Valid		system	Tile_031-031-000_0-000.jpg		2021-03-24 12:49:06	2021-03-24 13:21:34		NO		IN FOCUS
[truncated: 2,263 more rows]
