# Supplementary material for: Inferring the age and environmental characteristics of fossil sites using citizen science
Source: PLoS One. 2023 Apr 17;18(4):e0284388. doi: 10.1371/journal.pone.0284388 (PMC10109468; doi:10.1371/journal.pone.0284388)
Supplement: S1 Data — (ZIP) [file pone.0284388.s004.zip › S1_Data Expedition data-all-raw/Exp23-Project-179075260-DwC.xlsx]

## Sheet: All transcribed
taskID	taskURL	validationStatus		validatorID	externalIdentifier		dateTranscribed	dateValidated	individualCount	occurrenceID	occurrenceRemarks	occurrenceStatus		vernacularName
181496529	https://volunteer.ala.org.au/validate/task/181496529	Valid		system	Tile_034-023-000_0-000.jpg			2021-05-31 09:31:07		NO		IN FOCUS
181496529	https://volunteer.ala.org.au/validate/task/181496529	Valid		system	Tile_034-023-000_0-000.jpg		2021-05-31 09:31:06	2021-05-31 09:31:07		NO		IN FOCUS
181496529	https://volunteer.ala.org.au/validate/task/181496529	Valid		system	Tile_034-023-000_0-000.jpg		2021-05-31 08:53:31	2021-05-31 09:31:07		NO		IN FOCUS
181496529	https://volunteer.ala.org.au/validate/task/181496529	Valid		system	Tile_034-023-000_0-000.jpg		2021-05-31 09:15:35	2021-05-31 09:31:07		NO		IN FOCUS
181496530	https://volunteer.ala.org.au/validate/task/181496530	Valid		system	Tile_034-024-000_0-000.jpg		2021-05-31 09:12:05	2021-05-31 09:31:29		NO		IN FOCUS
181496530	https://volunteer.ala.org.au/validate/task/181496530	Valid		system	Tile_034-024-000_0-000.jpg		2021-05-31 09:15:55	2021-05-31 09:31:29		NO		IN FOCUS
181496530	https://volunteer.ala.org.au/validate/task/181496530	Valid		system	Tile_034-024-000_0-000.jpg		2021-05-31 09:31:29	2021-05-31 09:31:29		NO		IN FOCUS
181496530	https://volunteer.ala.org.au/validate/task/181496530	Valid		system	Tile_034-024-000_0-000.jpg			2021-05-31 09:31:29		NO		IN FOCUS
181496532	https://volunteer.ala.org.au/validate/task/181496532	Valid		system	Tile_034-026-000_0-000.jpg		2021-05-31 09:16:26	2021-05-31 09:32:29		NO		IN FOCUS
181496532	https://volunteer.ala.org.au/validate/task/181496532	Valid		system	Tile_034-026-000_0-000.jpg		2021-05-31 09:22:26	2021-05-31 09:32:29		NO		IN FOCUS
181496532	https://volunteer.ala.org.au/validate/task/181496532	Valid		system	Tile_034-026-000_0-000.jpg		2021-05-31 09:32:29	2021-05-31 09:32:29		NO		IN FOCUS
181496532	https://volunteer.ala.org.au/validate/task/181496532	Valid		system	Tile_034-026-000_0-000.jpg			2021-05-31 09:32:29		NO		IN FOCUS
181496533	https://volunteer.ala.org.au/validate/task/181496533	Valid		system	Tile_034-027-000_0-000.jpg		2021-05-31 09:33:04	2021-05-31 09:33:05		NO		IN FOCUS
181496533	https://volunteer.ala.org.au/validate/task/181496533	Valid		system	Tile_034-027-000_0-000.jpg		2021-05-31 09:16:41	2021-05-31 09:33:05		NO		IN FOCUS
181496533	https://volunteer.ala.org.au/validate/task/181496533	Valid		system	Tile_034-027-000_0-000.jpg			2021-05-31 09:33:05		NO		IN FOCUS
181496533	https://volunteer.ala.org.au/validate/task/181496533	Valid		system	Tile_034-027-000_0-000.jpg		2021-05-31 09:22:38	2021-05-31 09:33:05		NO		IN FOCUS
181496539	https://volunteer.ala.org.au/validate/task/181496539	Valid		system	Tile_034-033-000_0-000.jpg		2021-05-31 09:18:27	2021-05-31 09:39:01		NO		IN FOCUS
181496539	https://volunteer.ala.org.au/validate/task/181496539	Valid		system	Tile_034-033-000_0-000.jpg		2021-05-31 09:39:00	2021-05-31 09:39:01		NO		IN FOCUS
181496539	https://volunteer.ala.org.au/validate/task/181496539	Valid		system	Tile_034-033-000_0-000.jpg		2021-05-31 09:33:29	2021-05-31 09:39:01		NO		IN FOCUS
181496539	https://volunteer.ala.org.au/validate/task/181496539	Valid		system	Tile_034-033-000_0-000.jpg			2021-05-31 09:39:01		NO		IN FOCUS
181496528	https://volunteer.ala.org.au/validate/task/181496528	Valid		system	Tile_034-022-000_0-000.jpg			2021-05-31 09:47:31		NO		IN FOCUS
181496528	https://volunteer.ala.org.au/validate/task/181496528	Valid		system	Tile_034-022-000_0-000.jpg		2021-05-31 09:47:30	2021-05-31 09:47:31		NO		IN FOCUS
181496528	https://volunteer.ala.org.au/validate/task/181496528	Valid		system	Tile_034-022-000_0-000.jpg		2021-05-31 08:53:17	2021-05-31 09:47:31		NO		IN FOCUS
181496528	https://volunteer.ala.org.au/validate/task/181496528	Valid		system	Tile_034-022-000_0-000.jpg		2021-05-31 09:30:36	2021-05-31 09:47:31		NO		IN FOCUS
181496531	https://volunteer.ala.org.au/validate/task/181496531	Valid		system	Tile_034-025-000_0-000.jpg		2021-05-31 09:32:07	2021-05-31 09:47:54		NO		IN FOCUS
181496531	https://volunteer.ala.org.au/validate/task/181496531	Valid		system	Tile_034-025-000_0-000.jpg			2021-05-31 09:47:54		NO		IN FOCUS
181496531	https://volunteer.ala.org.au/validate/task/181496531	Valid		system	Tile_034-025-000_0-000.jpg		2021-05-31 09:47:53	2021-05-31 09:47:54		NO		IN FOCUS
181496531	https://volunteer.ala.org.au/validate/task/181496531	Valid		system	Tile_034-025-000_0-000.jpg		2021-05-31 09:12:32	2021-05-31 09:47:54		NO		IN FOCUS
181496537	https://volunteer.ala.org.au/validate/task/181496537	Valid		system	Tile_034-031-000_0-000.jpg		2021-05-31 09:48:52	2021-05-31 09:48:52		NO		IN FOCUS
181496537	https://volunteer.ala.org.au/validate/task/181496537	Valid		system	Tile_034-031-000_0-000.jpg			2021-05-31 09:48:52		NO		IN FOCUS
181496537	https://volunteer.ala.org.au/validate/task/181496537	Valid		system	Tile_034-031-000_0-000.jpg		2021-05-31 09:33:01	2021-05-31 09:48:52		NO		IN FOCUS
181496537	https://volunteer.ala.org.au/validate/task/181496537	Valid		system	Tile_034-031-000_0-000.jpg		2021-05-31 09:38:15	2021-05-31 09:48:52		NO		IN FOCUS
181496538	https://volunteer.ala.org.au/validate/task/181496538	Valid		system	Tile_034-032-000_0-000.jpg		2021-05-31 09:49:04	2021-05-31 09:49:04		NO		IN FOCUS
181496538	https://volunteer.ala.org.au/validate/task/181496538	Valid		system	Tile_034-032-000_0-000.jpg		2021-05-31 09:38:43	2021-05-31 09:49:04		NO		IN FOCUS
181496538	https://volunteer.ala.org.au/validate/task/181496538	Valid		system	Tile_034-032-000_0-000.jpg			2021-05-31 09:49:04		NO		IN FOCUS
181496538	https://volunteer.ala.org.au/validate/task/181496538	Valid		system	Tile_034-032-000_0-000.jpg		2021-05-31 09:33:17	2021-05-31 09:49:04		NO		IN FOCUS
181496541	https://volunteer.ala.org.au/validate/task/181496541	Valid		system	Tile_034-035-000_0-000.jpg		2021-05-31 09:49:28	2021-05-31 09:49:29		NO		IN FOCUS
181496541	https://volunteer.ala.org.au/validate/task/181496541	Valid		system	Tile_034-035-000_0-000.jpg		2021-05-31 09:39:56	2021-05-31 09:49:29		NO		IN FOCUS
181496541	https://volunteer.ala.org.au/validate/task/181496541	Valid		system	Tile_034-035-000_0-000.jpg			2021-05-31 09:49:29		NO		IN FOCUS
181496541	https://volunteer.ala.org.au/validate/task/181496541	Valid		system	Tile_034-035-000_0-000.jpg		2021-05-31 09:19:33	2021-05-31 09:49:29		NO		IN FOCUS
181496542	https://volunteer.ala.org.au/validate/task/181496542	Valid		system	Tile_034-036-000_0-000.jpg		2021-05-31 09:40:15	2021-05-31 09:49:48		NO		IN FOCUS
181496542	https://volunteer.ala.org.au/validate/task/181496542	Valid		system	Tile_034-036-000_0-000.jpg		2021-05-31 09:19:53	2021-05-31 09:49:48		NO		IN FOCUS
181496542	https://volunteer.ala.org.au/validate/task/181496542	Valid		system	Tile_034-036-000_0-000.jpg			2021-05-31 09:49:48		NO		IN FOCUS
181496542	https://volunteer.ala.org.au/validate/task/181496542	Valid		system	Tile_034-036-000_0-000.jpg		2021-05-31 09:49:48	2021-05-31 09:49:48		NO		IN FOCUS
181496540	https://volunteer.ala.org.au/validate/task/181496540	Valid		system	Tile_034-034-000_0-000.jpg		2021-05-31 09:39:24	2021-05-31 09:50:11		NO		IN FOCUS
181496540	https://volunteer.ala.org.au/validate/task/181496540	Valid		system	Tile_034-034-000_0-000.jpg		2021-05-31 09:50:11	2021-05-31 09:50:11		NO		IN FOCUS
181496540	https://volunteer.ala.org.au/validate/task/181496540	Valid		system	Tile_034-034-000_0-000.jpg			2021-05-31 09:50:11		NO		IN FOCUS
181496540	https://volunteer.ala.org.au/validate/task/181496540	Valid		system	Tile_034-034-000_0-000.jpg		2021-05-31 09:49:14	2021-05-31 09:50:11		NO		IN FOCUS
181496545	https://volunteer.ala.org.au/validate/task/181496545	Valid		system	Tile_034-039-000_0-000.jpg		2021-05-31 09:50:15	2021-05-31 09:50:59		NO		IN FOCUS
181496545	https://volunteer.ala.org.au/validate/task/181496545	Valid		system	Tile_034-039-000_0-000.jpg		2021-05-31 09:43:27	2021-05-31 09:50:59		NO		IN FOCUS
181496545	https://volunteer.ala.org.au/validate/task/181496545	Valid		system	Tile_034-039-000_0-000.jpg		2021-05-31 09:20:36	2021-05-31 09:50:59		NO		IN FOCUS
181496545	https://volunteer.ala.org.au/validate/task/181496545	Valid		system	Tile_034-039-000_0-000.jpg			2021-05-31 09:50:59		NO		IN FOCUS
181496546	https://volunteer.ala.org.au/validate/task/181496546	Valid		system	Tile_034-040-000_0-000.jpg		2021-05-31 09:22:23	2021-05-31 09:50:59		NO		IN FOCUS
181496546	https://volunteer.ala.org.au/validate/task/181496546	Valid		system	Tile_034-040-000_0-000.jpg			2021-05-31 09:50:59		NO		IN FOCUS
181496546	https://volunteer.ala.org.au/validate/task/181496546	Valid		system	Tile_034-040-000_0-000.jpg		2021-05-31 09:43:44	2021-05-31 09:50:59		NO		IN FOCUS
181496546	https://volunteer.ala.org.au/validate/task/181496546	Valid		system	Tile_034-040-000_0-000.jpg		2021-05-31 09:50:26	2021-05-31 09:50:59		NO		IN FOCUS
181496547	https://volunteer.ala.org.au/validate/task/181496547	Valid		system	Tile_034-041-000_0-000.jpg		2021-05-31 09:50:36	2021-05-31 09:50:59		NO		IN FOCUS
181496547	https://volunteer.ala.org.au/validate/task/181496547	Valid		system	Tile_034-041-000_0-000.jpg		2021-05-31 09:44:04	2021-05-31 09:50:59		NO		IN FOCUS
181496547	https://volunteer.ala.org.au/validate/task/181496547	Valid		system	Tile_034-041-000_0-000.jpg			2021-05-31 09:50:59		NO		IN FOCUS
181496547	https://volunteer.ala.org.au/validate/task/181496547	Valid		system	Tile_034-041-000_0-000.jpg		2021-05-31 09:23:00	2021-05-31 09:50:59		NO		IN FOCUS
181496549	https://volunteer.ala.org.au/validate/task/181496549	Valid		system	Tile_034-043-000_0-000.jpg			2021-05-31 09:53:08		NO		IN FOCUS
181496549	https://volunteer.ala.org.au/validate/task/181496549	Valid		system	Tile_034-043-000_0-000.jpg		2021-05-31 09:23:35	2021-05-31 09:53:08		NO		IN FOCUS
181496549	https://volunteer.ala.org.au/validate/task/181496549	Valid		system	Tile_034-043-000_0-000.jpg		2021-05-31 09:51:07	2021-05-31 09:53:08		NO		IN FOCUS
181496549	https://volunteer.ala.org.au/validate/task/181496549	Valid		system	Tile_034-043-000_0-000.jpg		2021-05-31 09:45:21	2021-05-31 09:53:08		NO		IN FOCUS
181496560	https://volunteer.ala.org.au/validate/task/181496560	Valid		system	Tile_034-054-000_0-000.jpg		2021-05-31 09:51:22	2021-05-31 09:54:32		NO		IN FOCUS
181496560	https://volunteer.ala.org.au/validate/task/181496560	Valid		system	Tile_034-054-000_0-000.jpg		2021-05-31 09:26:36	2021-05-31 09:54:32		NO		IN FOCUS
181496560	https://volunteer.ala.org.au/validate/task/181496560	Valid		system	Tile_034-054-000_0-000.jpg			2021-05-31 09:54:32		NO		IN FOCUS
181496560	https://volunteer.ala.org.au/validate/task/181496560	Valid		system	Tile_034-054-000_0-000.jpg		2021-05-31 09:53:07	2021-05-31 09:54:32		NO		IN FOCUS
181496561	https://volunteer.ala.org.au/validate/task/181496561	Valid		system	Tile_034-055-000_0-000.jpg		2021-05-31 09:27:56	2021-05-31 09:54:32		NO		IN FOCUS
181496561	https://volunteer.ala.org.au/validate/task/181496561	Valid		system	Tile_034-055-000_0-000.jpg			2021-05-31 09:54:32		NO		IN FOCUS
181496561	https://volunteer.ala.org.au/validate/task/181496561	Valid		system	Tile_034-055-000_0-000.jpg		2021-05-31 09:53:22	2021-05-31 09:54:32		NO		IN FOCUS
181496561	https://volunteer.ala.org.au/validate/task/181496561	Valid		system	Tile_034-055-000_0-000.jpg		2021-05-31 09:51:39	2021-05-31 09:54:32		NO		IN FOCUS
181496556	https://volunteer.ala.org.au/validate/task/181496556	Valid		system	Tile_034-050-000_0-000.jpg		2021-05-31 09:49:17	2021-05-31 09:57:07		NO		IN FOCUS
181496556	https://volunteer.ala.org.au/validate/task/181496556	Valid		system	Tile_034-050-000_0-000.jpg		2021-05-31 09:52:23	2021-05-31 09:57:07		NO		IN FOCUS
181496556	https://volunteer.ala.org.au/validate/task/181496556	Valid		system	Tile_034-050-000_0-000.jpg		2021-05-31 09:25:14	2021-05-31 09:57:07		NO		IN FOCUS
181496556	https://volunteer.ala.org.au/validate/task/181496556	Valid		system	Tile_034-050-000_0-000.jpg			2021-05-31 09:57:07		NO		IN FOCUS
181496565	https://volunteer.ala.org.au/validate/task/181496565	Valid		system	Tile_034-059-000_0-000.jpg		2021-05-31 09:55:16	2021-05-31 10:03:10		NO		IN FOCUS
181496565	https://volunteer.ala.org.au/validate/task/181496565	Valid		system	Tile_034-059-000_0-000.jpg		2021-05-31 09:28:46	2021-05-31 10:03:10		NO		IN FOCUS
181496565	https://volunteer.ala.org.au/validate/task/181496565	Valid		system	Tile_034-059-000_0-000.jpg			2021-05-31 10:03:10		NO		IN FOCUS
181496565	https://volunteer.ala.org.au/validate/task/181496565	Valid		system	Tile_034-059-000_0-000.jpg		2021-05-31 09:54:19	2021-05-31 10:03:10		NO		IN FOCUS
181496566	https://volunteer.ala.org.au/validate/task/181496566	Valid		system	Tile_034-060-000_0-000.jpg			2021-05-31 10:04:36		NO		IN FOCUS
181496566	https://volunteer.ala.org.au/validate/task/181496566	Valid		system	Tile_034-060-000_0-000.jpg		2021-05-31 09:54:28	2021-05-31 10:04:36		NO		IN FOCUS
181496566	https://volunteer.ala.org.au/validate/task/181496566	Valid		system	Tile_034-060-000_0-000.jpg		2021-05-31 09:55:46	2021-05-31 10:04:36		NO		IN FOCUS
181496566	https://volunteer.ala.org.au/validate/task/181496566	Valid		system	Tile_034-060-000_0-000.jpg		2021-05-31 09:30:21	2021-05-31 10:04:36		NO		IN FOCUS
181496567	https://volunteer.ala.org.au/validate/task/181496567	Valid		system	Tile_035-001-000_0-000.jpg		2021-05-31 09:30:33	2021-05-31 10:04:36		NO		IN FOCUS
181496567	https://volunteer.ala.org.au/validate/task/181496567	Valid		system	Tile_035-001-000_0-000.jpg		2021-05-31 09:54:39	2021-05-31 10:04:36		NO		IN FOCUS
181496567	https://volunteer.ala.org.au/validate/task/181496567	Valid		system	Tile_035-001-000_0-000.jpg		2021-05-31 09:56:07	2021-05-31 10:04:36		NO		IN FOCUS
181496567	https://volunteer.ala.org.au/validate/task/181496567	Valid		system	Tile_035-001-000_0-000.jpg			2021-05-31 10:04:36		NO		IN FOCUS
181496568	https://volunteer.ala.org.au/validate/task/181496568	Valid		system	Tile_035-002-000_0-000.jpg		2021-05-31 09:30:45	2021-05-31 10:05:52		NO		IN FOCUS
181496568	https://volunteer.ala.org.au/validate/task/181496568	Valid		system	Tile_035-002-000_0-000.jpg		2021-05-31 09:56:28	2021-05-31 10:05:52		NO		IN FOCUS
181496568	https://volunteer.ala.org.au/validate/task/181496568	Valid		system	Tile_035-002-000_0-000.jpg			2021-05-31 10:05:52		NO		IN FOCUS
181496568	https://volunteer.ala.org.au/validate/task/181496568	Valid		system	Tile_035-002-000_0-000.jpg		2021-05-31 09:54:49	2021-05-31 10:05:52		NO		IN FOCUS
181496569	https://volunteer.ala.org.au/validate/task/181496569	Valid		system	Tile_035-003-000_0-000.jpg		2021-05-31 09:56:54	2021-05-31 10:05:52		NO		IN FOCUS
181496569	https://volunteer.ala.org.au/validate/task/181496569	Valid		system	Tile_035-003-000_0-000.jpg		2021-05-31 09:55:03	2021-05-31 10:05:52		NO		IN FOCUS
181496569	https://volunteer.ala.org.au/validate/task/181496569	Valid		system	Tile_035-003-000_0-000.jpg			2021-05-31 10:05:52		NO		IN FOCUS
181496569	https://volunteer.ala.org.au/validate/task/181496569	Valid		system	Tile_035-003-000_0-000.jpg		2021-05-31 09:31:10	2021-05-31 10:05:52		NO		IN FOCUS
181496570	https://volunteer.ala.org.au/validate/task/181496570	Valid		system	Tile_035-004-000_0-000.jpg		2021-05-31 09:57:16	2021-05-31 10:05:53		NO		IN FOCUS
181496570	https://volunteer.ala.org.au/validate/task/181496570	Valid		system	Tile_035-004-000_0-000.jpg		2021-05-31 09:31:27	2021-05-31 10:05:53		NO		IN FOCUS
181496570	https://volunteer.ala.org.au/validate/task/181496570	Valid		system	Tile_035-004-000_0-000.jpg			2021-05-31 10:05:53		NO		IN FOCUS
181496570	https://volunteer.ala.org.au/validate/task/181496570	Valid		system	Tile_035-004-000_0-000.jpg		2021-05-31 09:55:29	2021-05-31 10:05:53		NO		IN FOCUS
181496572	https://volunteer.ala.org.au/validate/task/181496572	Valid		system	Tile_035-006-000_0-000.jpg		2021-05-31 09:32:43	2021-05-31 10:05:53		NO		IN FOCUS
181496572	https://volunteer.ala.org.au/validate/task/181496572	Valid		system	Tile_035-006-000_0-000.jpg			2021-05-31 10:05:53		NO		IN FOCUS
181496572	https://volunteer.ala.org.au/validate/task/181496572	Valid		system	Tile_035-006-000_0-000.jpg		2021-05-31 09:58:01	2021-05-31 10:05:53		NO		IN FOCUS
181496572	https://volunteer.ala.org.au/validate/task/181496572	Valid		system	Tile_035-006-000_0-000.jpg		2021-05-31 09:55:50	2021-05-31 10:05:53		NO		IN FOCUS
181496550	https://volunteer.ala.org.au/validate/task/181496550	Valid		system	Tile_034-044-000_0-000.jpg		2021-05-31 09:45:35	2021-05-31 10:05:56		NO		IN FOCUS
181496550	https://volunteer.ala.org.au/validate/task/181496550	Valid		system	Tile_034-044-000_0-000.jpg		2021-05-31 09:51:17	2021-05-31 10:05:56		NO		IN FOCUS
181496550	https://volunteer.ala.org.au/validate/task/181496550	Valid		system	Tile_034-044-000_0-000.jpg			2021-05-31 10:05:56		NO		IN FOCUS
181496550	https://volunteer.ala.org.au/validate/task/181496550	Valid		system	Tile_034-044-000_0-000.jpg		2021-05-31 10:00:34	2021-05-31 10:05:56		NO		IN FOCUS
181496551	https://volunteer.ala.org.au/validate/task/181496551	Valid		system	Tile_034-045-000_0-000.jpg		2021-05-31 09:51:29	2021-05-31 10:05:56		NO		IN FOCUS
181496551	https://volunteer.ala.org.au/validate/task/181496551	Valid		system	Tile_034-045-000_0-000.jpg			2021-05-31 10:05:56		NO		IN FOCUS
181496551	https://volunteer.ala.org.au/validate/task/181496551	Valid		system	Tile_034-045-000_0-000.jpg		2021-05-31 10:00:45	2021-05-31 10:05:56		NO		IN FOCUS
181496551	https://volunteer.ala.org.au/validate/task/181496551	Valid		system	Tile_034-045-000_0-000.jpg		2021-05-31 09:45:51	2021-05-31 10:05:56		NO		IN FOCUS
181496574	https://volunteer.ala.org.au/validate/task/181496574	Valid		system	Tile_035-008-000_0-000.jpg		2021-05-31 09:58:42	2021-05-31 10:05:56		NO		IN FOCUS
181496574	https://volunteer.ala.org.au/validate/task/181496574	Valid		system	Tile_035-008-000_0-000.jpg		2021-05-31 09:56:09	2021-05-31 10:05:56		NO		IN FOCUS
181496574	https://volunteer.ala.org.au/validate/task/181496574	Valid		system	Tile_035-008-000_0-000.jpg			2021-05-31 10:05:56		NO		IN FOCUS
181496574	https://volunteer.ala.org.au/validate/task/181496574	Valid		system	Tile_035-008-000_0-000.jpg		2021-05-31 09:34:24	2021-05-31 10:05:56		NO		IN FOCUS
181496577	https://volunteer.ala.org.au/validate/task/181496577	Valid		system	Tile_035-011-000_0-000.jpg		2021-05-31 10:00:54	2021-05-31 10:05:59		NO		IN FOCUS
181496577	https://volunteer.ala.org.au/validate/task/181496577	Valid		system	Tile_035-011-000_0-000.jpg		2021-05-31 09:56:47	2021-05-31 10:05:59		NO		IN FOCUS
181496577	https://volunteer.ala.org.au/validate/task/181496577	Valid		system	Tile_035-011-000_0-000.jpg			2021-05-31 10:05:59		NO		IN FOCUS
181496577	https://volunteer.ala.org.au/validate/task/181496577	Valid		system	Tile_035-011-000_0-000.jpg		2021-05-31 09:36:05	2021-05-31 10:05:59		NO		IN FOCUS
181496580	https://volunteer.ala.org.au/validate/task/181496580	Valid		system	Tile_035-014-000_0-000.jpg		2021-05-31 09:36:51	2021-05-31 10:05:59		NO		IN FOCUS
181496580	https://volunteer.ala.org.au/validate/task/181496580	Valid		system	Tile_035-014-000_0-000.jpg		2021-05-31 09:57:22	2021-05-31 10:05:59		NO		IN FOCUS
181496580	https://volunteer.ala.org.au/validate/task/181496580	Valid		system	Tile_035-014-000_0-000.jpg			2021-05-31 10:05:59		NO		IN FOCUS
181496580	https://volunteer.ala.org.au/validate/task/181496580	Valid		system	Tile_035-014-000_0-000.jpg		2021-05-31 10:02:41	2021-05-31 10:05:59		NO		IN FOCUS
181496588	https://volunteer.ala.org.au/validate/task/181496588	Valid		system	Tile_035-022-000_0-000.jpg		2021-05-31 10:08:10	2021-05-31 10:08:11		NO		IN FOCUS
181496588	https://volunteer.ala.org.au/validate/task/181496588	Valid		system	Tile_035-022-000_0-000.jpg		2021-05-31 09:59:21	2021-05-31 10:08:11		NO		IN FOCUS
181496588	https://volunteer.ala.org.au/validate/task/181496588	Valid		system	Tile_035-022-000_0-000.jpg			2021-05-31 10:08:11		NO		IN FOCUS
181496588	https://volunteer.ala.org.au/validate/task/181496588	Valid		system	Tile_035-022-000_0-000.jpg		2021-05-31 09:39:09	2021-05-31 10:08:11		NO		IN FOCUS
181496590	https://volunteer.ala.org.au/validate/task/181496590	Valid		system	Tile_035-024-000_0-000.jpg		2021-05-31 10:09:48	2021-05-31 10:09:48	1	YES	MIDDLE	IN FOCUS		Nothofagus pollen
181496590	https://volunteer.ala.org.au/validate/task/181496590	Valid		system	Tile_035-024-000_0-000.jpg			2021-05-31 10:09:48	1	YES	MIDDLE	IN FOCUS		Nothofagus pollen
181496590	https://volunteer.ala.org.au/validate/task/181496590	Valid		system	Tile_035-024-000_0-000.jpg		2021-05-31 09:40:09	2021-05-31 10:09:48	1	YES	MIDDLE	IN FOCUS		Nothofagus pollen
181496590	https://volunteer.ala.org.au/validate/task/181496590	Valid		system	Tile_035-024-000_0-000.jpg		2021-05-31 10:00:59	2021-05-31 10:09:48	1	YES	MIDDLE	IN FOCUS		Nothofagus pollen
181496592	https://volunteer.ala.org.au/validate/task/181496592	Valid		system	Tile_035-026-000_0-000.jpg		2021-05-31 10:01:42	2021-05-31 10:10:26		NO		IN FOCUS
181496592	https://volunteer.ala.org.au/validate/task/181496592	Valid		system	Tile_035-026-000_0-000.jpg			2021-05-31 10:10:26		NO		IN FOCUS
181496592	https://volunteer.ala.org.au/validate/task/181496592	Valid		system	Tile_035-026-000_0-000.jpg		2021-05-31 10:10:26	2021-05-31 10:10:26		NO		IN FOCUS
181496592	https://volunteer.ala.org.au/validate/task/181496592	Valid		system	Tile_035-026-000_0-000.jpg		2021-05-31 09:40:58	2021-05-31 10:10:26		NO		IN FOCUS
181496593	https://volunteer.ala.org.au/validate/task/181496593	Valid		system	Tile_035-027-000_0-000.jpg		2021-05-31 10:10:42	2021-05-31 10:10:43		NO		IN FOCUS
181496593	https://volunteer.ala.org.au/validate/task/181496593	Valid		system	Tile_035-027-000_0-000.jpg		2021-05-31 09:41:10	2021-05-31 10:10:43		NO		IN FOCUS
181496593	https://volunteer.ala.org.au/validate/task/181496593	Valid		system	Tile_035-027-000_0-000.jpg		2021-05-31 10:01:55	2021-05-31 10:10:43		NO		IN FOCUS
181496593	https://volunteer.ala.org.au/validate/task/181496593	Valid		system	Tile_035-027-000_0-000.jpg			2021-05-31 10:10:43		NO		IN FOCUS
181496594	https://volunteer.ala.org.au/validate/task/181496594	Valid		system	Tile_035-028-000_0-000.jpg			2021-05-31 10:10:57		NO		IN FOCUS
181496594	https://volunteer.ala.org.au/validate/task/181496594	Valid		system	Tile_035-028-000_0-000.jpg		2021-05-31 10:02:05	2021-05-31 10:10:57		NO		IN FOCUS
181496594	https://volunteer.ala.org.au/validate/task/181496594	Valid		system	Tile_035-028-000_0-000.jpg		2021-05-31 10:10:57	2021-05-31 10:10:57		NO		IN FOCUS
181496594	https://volunteer.ala.org.au/validate/task/181496594	Valid		system	Tile_035-028-000_0-000.jpg		2021-05-31 09:41:23	2021-05-31 10:10:57		NO		IN FOCUS
181496600	https://volunteer.ala.org.au/validate/task/181496600	Valid		system	Tile_035-034-000_0-000.jpg			2021-05-31 10:15:35		NO		IN FOCUS
181496600	https://volunteer.ala.org.au/validate/task/181496600	Valid		system	Tile_035-034-000_0-000.jpg		2021-05-31 10:03:14	2021-05-31 10:15:35		NO		IN FOCUS
181496600	https://volunteer.ala.org.au/validate/task/181496600	Valid		system	Tile_035-034-000_0-000.jpg		2021-05-31 10:15:35	2021-05-31 10:15:35		NO		IN FOCUS
181496600	https://volunteer.ala.org.au/validate/task/181496600	Valid		system	Tile_035-034-000_0-000.jpg		2021-05-31 09:42:50	2021-05-31 10:15:35		NO		IN FOCUS
181496603	https://volunteer.ala.org.au/validate/task/181496603	Valid		system	Tile_035-037-000_0-000.jpg			2021-05-31 10:17:44		NO		IN FOCUS
181496603	https://volunteer.ala.org.au/validate/task/181496603	Valid		system	Tile_035-037-000_0-000.jpg		2021-05-31 10:04:02	2021-05-31 10:17:44		NO		IN FOCUS
181496603	https://volunteer.ala.org.au/validate/task/181496603	Valid		system	Tile_035-037-000_0-000.jpg		2021-05-31 10:17:44	2021-05-31 10:17:44		NO		IN FOCUS
181496603	https://volunteer.ala.org.au/validate/task/181496603	Valid		system	Tile_035-037-000_0-000.jpg		2021-05-31 09:43:34	2021-05-31 10:17:44		NO		IN FOCUS
181496604	https://volunteer.ala.org.au/validate/task/181496604	Valid		system	Tile_035-038-000_0-000.jpg			2021-05-31 10:18:09		NO		IN FOCUS
181496604	https://volunteer.ala.org.au/validate/task/181496604	Valid		system	Tile_035-038-000_0-000.jpg		2021-05-31 09:44:10	2021-05-31 10:18:09		NO		IN FOCUS
181496604	https://volunteer.ala.org.au/validate/task/181496604	Valid		system	Tile_035-038-000_0-000.jpg		2021-05-31 10:04:13	2021-05-31 10:18:09		NO		IN FOCUS
181496604	https://volunteer.ala.org.au/validate/task/181496604	Valid		system	Tile_035-038-000_0-000.jpg		2021-05-31 10:18:07	2021-05-31 10:18:09		NO		IN FOCUS
181496605	https://volunteer.ala.org.au/validate/task/181496605	Valid		system	Tile_035-039-000_0-000.jpg		2021-05-31 10:18:24	2021-05-31 10:18:24		NO		IN FOCUS
181496605	https://volunteer.ala.org.au/validate/task/181496605	Valid		system	Tile_035-039-000_0-000.jpg		2021-05-31 10:04:26	2021-05-31 10:18:24		NO		IN FOCUS
181496605	https://volunteer.ala.org.au/validate/task/181496605	Valid		system	Tile_035-039-000_0-000.jpg			2021-05-31 10:18:24		NO		IN FOCUS
181496605	https://volunteer.ala.org.au/validate/task/181496605	Valid		system	Tile_035-039-000_0-000.jpg		2021-05-31 09:44:24	2021-05-31 10:18:24		NO		IN FOCUS
181496607	https://volunteer.ala.org.au/validate/task/181496607	Valid		system	Tile_035-041-000_0-000.jpg		2021-05-31 10:04:57	2021-05-31 10:18:57		NO		IN FOCUS
181496607	https://volunteer.ala.org.au/validate/task/181496607	Valid		system	Tile_035-041-000_0-000.jpg			2021-05-31 10:18:57		NO		IN FOCUS
181496607	https://volunteer.ala.org.au/validate/task/181496607	Valid		system	Tile_035-041-000_0-000.jpg		2021-05-31 10:18:55	2021-05-31 10:18:57		NO		IN FOCUS
181496607	https://volunteer.ala.org.au/validate/task/181496607	Valid		system	Tile_035-041-000_0-000.jpg		2021-05-31 09:45:02	2021-05-31 10:18:57		NO		IN FOCUS
181496609	https://volunteer.ala.org.au/validate/task/181496609	Valid		system	Tile_035-043-000_0-000.jpg		2021-05-31 10:05:19	2021-05-31 10:19:19		NO		IN FOCUS
181496609	https://volunteer.ala.org.au/validate/task/181496609	Valid		system	Tile_035-043-000_0-000.jpg			2021-05-31 10:19:19		NO		IN FOCUS
181496609	https://volunteer.ala.org.au/validate/task/181496609	Valid		system	Tile_035-043-000_0-000.jpg		2021-05-31 09:45:22	2021-05-31 10:19:19		NO		IN FOCUS
181496609	https://volunteer.ala.org.au/validate/task/181496609	Valid		system	Tile_035-043-000_0-000.jpg		2021-05-31 10:19:18	2021-05-31 10:19:19		NO		IN FOCUS
181496616	https://volunteer.ala.org.au/validate/task/181496616	Valid		system	Tile_035-050-000_0-000.jpg		2021-05-31 10:24:09	2021-05-31 10:24:09		NO		IN FOCUS
181496616	https://volunteer.ala.org.au/validate/task/181496616	Valid		system	Tile_035-050-000_0-000.jpg		2021-05-31 09:47:07	2021-05-31 10:24:09		NO		IN FOCUS
181496616	https://volunteer.ala.org.au/validate/task/181496616	Valid		system	Tile_035-050-000_0-000.jpg			2021-05-31 10:24:09		NO		IN FOCUS
181496616	https://volunteer.ala.org.au/validate/task/181496616	Valid		system	Tile_035-050-000_0-000.jpg		2021-05-31 10:06:31	2021-05-31 10:24:09		NO		IN FOCUS
181496555	https://volunteer.ala.org.au/validate/task/181496555	Valid		system	Tile_034-049-000_0-000.jpg		2021-05-31 09:52:13	2021-05-31 10:27:35		NO		IN FOCUS
181496555	https://volunteer.ala.org.au/validate/task/181496555	Valid		system	Tile_034-049-000_0-000.jpg		2021-05-31 09:49:03	2021-05-31 10:27:35		NO		IN FOCUS
181496555	https://volunteer.ala.org.au/validate/task/181496555	Valid		system	Tile_034-049-000_0-000.jpg		2021-05-31 10:27:34	2021-05-31 10:27:35		NO		IN FOCUS
181496555	https://volunteer.ala.org.au/validate/task/181496555	Valid		system	Tile_034-049-000_0-000.jpg			2021-05-31 10:27:35		NO		IN FOCUS
181496557	https://volunteer.ala.org.au/validate/task/181496557	Valid		system	Tile_034-051-000_0-000.jpg		2021-05-31 09:49:40	2021-05-31 10:27:53		NO		IN FOCUS
181496557	https://volunteer.ala.org.au/validate/task/181496557	Valid		system	Tile_034-051-000_0-000.jpg		2021-05-31 09:52:36	2021-05-31 10:27:53		NO		IN FOCUS
181496557	https://volunteer.ala.org.au/validate/task/181496557	Valid		system	Tile_034-051-000_0-000.jpg			2021-05-31 10:27:53		NO		IN FOCUS
181496557	https://volunteer.ala.org.au/validate/task/181496557	Valid		system	Tile_034-051-000_0-000.jpg		2021-05-31 10:27:53	2021-05-31 10:27:53		NO		IN FOCUS
181496626	https://volunteer.ala.org.au/validate/task/181496626	Valid		system	Tile_035-060-000_0-000.jpg			2021-05-31 10:29:16		NO		IN FOCUS
181496626	https://volunteer.ala.org.au/validate/task/181496626	Valid		system	Tile_035-060-000_0-000.jpg		2021-05-31 10:29:16	2021-05-31 10:29:16		NO		IN FOCUS
181496626	https://volunteer.ala.org.au/validate/task/181496626	Valid		system	Tile_035-060-000_0-000.jpg		2021-05-31 10:08:13	2021-05-31 10:29:16		NO		IN FOCUS
181496626	https://volunteer.ala.org.au/validate/task/181496626	Valid		system	Tile_035-060-000_0-000.jpg		2021-05-31 09:52:29	2021-05-31 10:29:16		NO		IN FOCUS
181496559	https://volunteer.ala.org.au/validate/task/181496559	Valid		system	Tile_034-053-000_0-000.jpg		2021-05-31 09:52:58	2021-05-31 10:29:56		NO		IN FOCUS
181496559	https://volunteer.ala.org.au/validate/task/181496559	Valid		system	Tile_034-053-000_0-000.jpg			2021-05-31 10:29:56		NO		IN FOCUS
181496559	https://volunteer.ala.org.au/validate/task/181496559	Valid		system	Tile_034-053-000_0-000.jpg		2021-05-31 10:29:56	2021-05-31 10:29:56		NO		IN FOCUS
181496559	https://volunteer.ala.org.au/validate/task/181496559	Valid		system	Tile_034-053-000_0-000.jpg		2021-05-31 09:51:02	2021-05-31 10:29:56		NO		IN FOCUS
181496628	https://volunteer.ala.org.au/validate/task/181496628	Valid		system	Tile_036-002-000_0-000.jpg		2021-05-31 10:08:34	2021-05-31 10:30:28		NO		IN FOCUS
181496628	https://volunteer.ala.org.au/validate/task/181496628	Valid		system	Tile_036-002-000_0-000.jpg		2021-05-31 10:30:27	2021-05-31 10:30:28		NO		IN FOCUS
181496628	https://volunteer.ala.org.au/validate/task/181496628	Valid		system	Tile_036-002-000_0-000.jpg		2021-05-31 09:52:56	2021-05-31 10:30:28		NO		IN FOCUS
181496628	https://volunteer.ala.org.au/validate/task/181496628	Valid		system	Tile_036-002-000_0-000.jpg			2021-05-31 10:30:28		NO		IN FOCUS
181496629	https://volunteer.ala.org.au/validate/task/181496629	Valid		system	Tile_036-003-000_0-000.jpg			2021-05-31 10:31:21		NO		IN FOCUS
181496629	https://volunteer.ala.org.au/validate/task/181496629	Valid		system	Tile_036-003-000_0-000.jpg		2021-05-31 09:53:37	2021-05-31 10:31:21		NO		IN FOCUS
181496629	https://volunteer.ala.org.au/validate/task/181496629	Valid		system	Tile_036-003-000_0-000.jpg		2021-05-31 10:08:46	2021-05-31 10:31:21		NO		IN FOCUS
181496629	https://volunteer.ala.org.au/validate/task/181496629	Valid		system	Tile_036-003-000_0-000.jpg		2021-05-31 10:31:21	2021-05-31 10:31:21		NO		IN FOCUS
181496632	https://volunteer.ala.org.au/validate/task/181496632	Valid		system	Tile_036-006-000_0-000.jpg			2021-05-31 10:32:18		NO		IN FOCUS
181496632	https://volunteer.ala.org.au/validate/task/181496632	Valid		system	Tile_036-006-000_0-000.jpg		2021-05-31 10:32:18	2021-05-31 10:32:18		NO		IN FOCUS
181496632	https://volunteer.ala.org.au/validate/task/181496632	Valid		system	Tile_036-006-000_0-000.jpg		2021-05-31 10:09:29	2021-05-31 10:32:18		NO		IN FOCUS
181496632	https://volunteer.ala.org.au/validate/task/181496632	Valid		system	Tile_036-006-000_0-000.jpg		2021-05-31 09:54:30	2021-05-31 10:32:18		NO		IN FOCUS
181496564	https://volunteer.ala.org.au/validate/task/181496564	Valid		system	Tile_034-058-000_0-000.jpg			2021-05-31 10:33:13		NO		IN FOCUS
181496564	https://volunteer.ala.org.au/validate/task/181496564	Valid		system	Tile_034-058-000_0-000.jpg		2021-05-31 10:33:13	2021-05-31 10:33:13		NO		IN FOCUS
181496564	https://volunteer.ala.org.au/validate/task/181496564	Valid		system	Tile_034-058-000_0-000.jpg		2021-05-31 09:54:09	2021-05-31 10:33:13		NO		IN FOCUS
181496564	https://volunteer.ala.org.au/validate/task/181496564	Valid		system	Tile_034-058-000_0-000.jpg		2021-05-31 09:54:53	2021-05-31 10:33:13		NO		IN FOCUS
181496634	https://volunteer.ala.org.au/validate/task/181496634	Valid		system	Tile_036-008-000_0-000.jpg		2021-05-31 09:55:16	2021-05-31 10:33:33		NO		IN FOCUS
181496634	https://volunteer.ala.org.au/validate/task/181496634	Valid		system	Tile_036-008-000_0-000.jpg		2021-05-31 10:09:51	2021-05-31 10:33:33		NO		IN FOCUS
181496634	https://volunteer.ala.org.au/validate/task/181496634	Valid		system	Tile_036-008-000_0-000.jpg		2021-05-31 10:33:33	2021-05-31 10:33:33		NO		IN FOCUS
181496634	https://volunteer.ala.org.au/validate/task/181496634	Valid		system	Tile_036-008-000_0-000.jpg			2021-05-31 10:33:33		NO		IN FOCUS
181496571	https://volunteer.ala.org.au/validate/task/181496571	Valid		system	Tile_035-005-000_0-000.jpg		2021-05-31 09:57:36	2021-05-31 10:33:54		NO		IN FOCUS
181496571	https://volunteer.ala.org.au/validate/task/181496571	Valid		system	Tile_035-005-000_0-000.jpg		2021-05-31 09:55:41	2021-05-31 10:33:54		NO		IN FOCUS
181496571	https://volunteer.ala.org.au/validate/task/181496571	Valid		system	Tile_035-005-000_0-000.jpg		2021-05-31 10:33:53	2021-05-31 10:33:54		NO		IN FOCUS
181496571	https://volunteer.ala.org.au/validate/task/181496571	Valid		system	Tile_035-005-000_0-000.jpg			2021-05-31 10:33:54		NO		IN FOCUS
181496573	https://volunteer.ala.org.au/validate/task/181496573	Valid		system	Tile_035-007-000_0-000.jpg		2021-05-31 09:56:01	2021-05-31 10:34:28		NO		IN FOCUS
181496573	https://volunteer.ala.org.au/validate/task/181496573	Valid		system	Tile_035-007-000_0-000.jpg		2021-05-31 09:58:23	2021-05-31 10:34:28		NO		IN FOCUS
181496573	https://volunteer.ala.org.au/validate/task/181496573	Valid		system	Tile_035-007-000_0-000.jpg			2021-05-31 10:34:28		NO		IN FOCUS
181496573	https://volunteer.ala.org.au/validate/task/181496573	Valid		system	Tile_035-007-000_0-000.jpg		2021-05-31 10:34:27	2021-05-31 10:34:28		NO		IN FOCUS
181496575	https://volunteer.ala.org.au/validate/task/181496575	Valid		system	Tile_035-009-000_0-000.jpg		2021-05-31 09:35:33	2021-05-31 10:34:38		NO		IN FOCUS
181496575	https://volunteer.ala.org.au/validate/task/181496575	Valid		system	Tile_035-009-000_0-000.jpg		2021-05-31 10:00:17	2021-05-31 10:34:38	2	YES	EDGE	IN FOCUS		Unknown
181496575	https://volunteer.ala.org.au/validate/task/181496575	Valid		system	Tile_035-009-000_0-000.jpg		2021-05-31 09:56:21	2021-05-31 10:34:38		NO		IN FOCUS
181496575	https://volunteer.ala.org.au/validate/task/181496575	Valid		system	Tile_035-009-000_0-000.jpg		2021-05-31 10:34:37	2021-05-31 10:34:38		NO		IN FOCUS
181496575	https://volunteer.ala.org.au/validate/task/181496575	Valid		system	Tile_035-009-000_0-000.jpg			2021-05-31 10:34:38		NO		IN FOCUS
181496576	https://volunteer.ala.org.au/validate/task/181496576	Valid		system	Tile_035-010-000_0-000.jpg		2021-05-31 10:34:51	2021-05-31 10:34:52		NO		IN FOCUS
181496576	https://volunteer.ala.org.au/validate/task/181496576	Valid		system	Tile_035-010-000_0-000.jpg			2021-05-31 10:34:52		NO		IN FOCUS
181496576	https://volunteer.ala.org.au/validate/task/181496576	Valid		system	Tile_035-010-000_0-000.jpg		2021-05-31 10:00:35	2021-05-31 10:34:52		NO		IN FOCUS
181496576	https://volunteer.ala.org.au/validate/task/181496576	Valid		system	Tile_035-010-000_0-000.jpg		2021-05-31 09:56:31	2021-05-31 10:34:52		NO		IN FOCUS
181496578	https://volunteer.ala.org.au/validate/task/181496578	Valid		system	Tile_035-012-000_0-000.jpg		2021-05-31 10:35:19	2021-05-31 10:35:20		NO		IN FOCUS
181496578	https://volunteer.ala.org.au/validate/task/181496578	Valid		system	Tile_035-012-000_0-000.jpg			2021-05-31 10:35:20		NO		IN FOCUS
181496578	https://volunteer.ala.org.au/validate/task/181496578	Valid		system	Tile_035-012-000_0-000.jpg		2021-05-31 10:01:20	2021-05-31 10:35:20		NO		IN FOCUS
181496578	https://volunteer.ala.org.au/validate/task/181496578	Valid		system	Tile_035-012-000_0-000.jpg		2021-05-31 09:56:59	2021-05-31 10:35:20		NO		IN FOCUS
181496583	https://volunteer.ala.org.au/validate/task/181496583	Valid		system	Tile_035-017-000_0-000.jpg		2021-05-31 10:05:05	2021-05-31 10:37:44	2	YES	EDGE	IN FOCUS		Unknown
181496583	https://volunteer.ala.org.au/validate/task/181496583	Valid		system	Tile_035-017-000_0-000.jpg		2021-05-31 09:37:40	2021-05-31 10:37:44		NO		IN FOCUS
181496583	https://volunteer.ala.org.au/validate/task/181496583	Valid		system	Tile_035-017-000_0-000.jpg		2021-05-31 10:37:43	2021-05-31 10:37:44		NO		IN FOCUS
181496583	https://volunteer.ala.org.au/validate/task/181496583	Valid		system	Tile_035-017-000_0-000.jpg			2021-05-31 10:37:44		NO		IN FOCUS
181496583	https://volunteer.ala.org.au/validate/task/181496583	Valid		system	Tile_035-017-000_0-000.jpg		2021-05-31 09:58:08	2021-05-31 10:37:44		NO		IN FOCUS
181496585	https://volunteer.ala.org.au/validate/task/181496585	Valid		system	Tile_035-019-000_0-000.jpg		2021-05-31 09:38:16	2021-05-31 10:37:55		NO		IN FOCUS
181496585	https://volunteer.ala.org.au/validate/task/181496585	Valid		system	Tile_035-019-000_0-000.jpg			2021-05-31 10:37:55		NO		IN FOCUS
181496585	https://volunteer.ala.org.au/validate/task/181496585	Valid		system	Tile_035-019-000_0-000.jpg		2021-05-31 10:37:55	2021-05-31 10:37:55		NO		IN FOCUS
181496585	https://volunteer.ala.org.au/validate/task/181496585	Valid		system	Tile_035-019-000_0-000.jpg		2021-05-31 09:58:38	2021-05-31 10:37:55		NO		IN FOCUS
181496585	https://volunteer.ala.org.au/validate/task/181496585	Valid		system	Tile_035-019-000_0-000.jpg		2021-05-31 10:06:43	2021-05-31 10:37:55	1	YES	EDGE	IN FOCUS		Unknown
181496584	https://volunteer.ala.org.au/validate/task/181496584	Valid		system	Tile_035-018-000_0-000.jpg		2021-05-31 09:58:20	2021-05-31 10:38:07		NO		IN FOCUS
181496584	https://volunteer.ala.org.au/validate/task/181496584	Valid		system	Tile_035-018-000_0-000.jpg		2021-05-31 10:38:06	2021-05-31 10:38:07		NO		IN FOCUS
181496584	https://volunteer.ala.org.au/validate/task/181496584	Valid		system	Tile_035-018-000_0-000.jpg			2021-05-31 10:38:07		NO		IN FOCUS
181496584	https://volunteer.ala.org.au/validate/task/181496584	Valid		system	Tile_035-018-000_0-000.jpg		2021-05-31 10:05:32	2021-05-31 10:38:07		NO		IN FOCUS
181496587	https://volunteer.ala.org.au/validate/task/181496587	Valid		system	Tile_035-021-000_0-000.jpg			2021-05-31 10:38:12		NO		IN FOCUS
181496587	https://volunteer.ala.org.au/validate/task/181496587	Valid		system	Tile_035-021-000_0-000.jpg		2021-05-31 10:38:12	2021-05-31 10:38:12		NO		IN FOCUS
181496587	https://volunteer.ala.org.au/validate/task/181496587	Valid		system	Tile_035-021-000_0-000.jpg		2021-05-31 09:59:02	2021-05-31 10:38:12		NO		IN FOCUS
181496587	https://volunteer.ala.org.au/validate/task/181496587	Valid		system	Tile_035-021-000_0-000.jpg		2021-05-31 10:07:47	2021-05-31 10:38:12		NO		IN FOCUS
181496589	https://volunteer.ala.org.au/validate/task/181496589	Valid		system	Tile_035-023-000_0-000.jpg		2021-05-31 10:38:31	2021-05-31 10:38:32		NO		IN FOCUS
181496589	https://volunteer.ala.org.au/validate/task/181496589	Valid		system	Tile_035-023-000_0-000.jpg			2021-05-31 10:38:32		NO		IN FOCUS
181496589	https://volunteer.ala.org.au/validate/task/181496589	Valid		system	Tile_035-023-000_0-000.jpg		2021-05-31 09:39:26	2021-05-31 10:38:32		NO		IN FOCUS
181496589	https://volunteer.ala.org.au/validate/task/181496589	Valid		system	Tile_035-023-000_0-000.jpg		2021-05-31 09:59:33	2021-05-31 10:38:32		NO		IN FOCUS
181496589	https://volunteer.ala.org.au/validate/task/181496589	Valid		system	Tile_035-023-000_0-000.jpg		2021-05-31 10:08:58	2021-05-31 10:38:32	1	YES	MIDDLE	IN FOCUS		Fungal spores
181496591	https://volunteer.ala.org.au/validate/task/181496591	Valid		system	Tile_035-025-000_0-000.jpg		2021-05-31 10:10:11	2021-05-31 10:39:10		NO		IN FOCUS
181496591	https://volunteer.ala.org.au/validate/task/181496591	Valid		system	Tile_035-025-000_0-000.jpg		2021-05-31 10:01:32	2021-05-31 10:39:10		NO		IN FOCUS
181496591	https://volunteer.ala.org.au/validate/task/181496591	Valid		system	Tile_035-025-000_0-000.jpg		2021-05-31 10:39:09	2021-05-31 10:39:10		NO		IN FOCUS
181496591	https://volunteer.ala.org.au/validate/task/181496591	Valid		system	Tile_035-025-000_0-000.jpg			2021-05-31 10:39:10		NO		IN FOCUS
181496596	https://volunteer.ala.org.au/validate/task/181496596	Valid		system	Tile_035-030-000_0-000.jpg		2021-05-31 10:02:28	2021-05-31 10:45:39		NO		IN FOCUS
181496596	https://volunteer.ala.org.au/validate/task/181496596	Valid		system	Tile_035-030-000_0-000.jpg		2021-05-31 10:12:50	2021-05-31 10:45:39		NO		IN FOCUS
181496596	https://volunteer.ala.org.au/validate/task/181496596	Valid		system	Tile_035-030-000_0-000.jpg			2021-05-31 10:45:39		NO		IN FOCUS
181496596	https://volunteer.ala.org.au/validate/task/181496596	Valid		system	Tile_035-030-000_0-000.jpg		2021-05-31 10:45:38	2021-05-31 10:45:39		NO		IN FOCUS
181496599	https://volunteer.ala.org.au/validate/task/181496599	Valid		system	Tile_035-033-000_0-000.jpg		2021-05-31 10:03:03	2021-05-31 10:51:06		NO		IN FOCUS
181496599	https://volunteer.ala.org.au/validate/task/181496599	Valid		system	Tile_035-033-000_0-000.jpg			2021-05-31 10:51:06		NO		IN FOCUS
181496599	https://volunteer.ala.org.au/validate/task/181496599	Valid		system	Tile_035-033-000_0-000.jpg		2021-05-31 10:51:05	2021-05-31 10:51:06		NO		IN FOCUS
181496599	https://volunteer.ala.org.au/validate/task/181496599	Valid		system	Tile_035-033-000_0-000.jpg		2021-05-31 10:15:16	2021-05-31 10:51:06		NO		IN FOCUS
181496601	https://volunteer.ala.org.au/validate/task/181496601	Valid		system	Tile_035-035-000_0-000.jpg		2021-05-31 10:51:28	2021-05-31 10:51:29		NO		IN FOCUS
181496601	https://volunteer.ala.org.au/validate/task/181496601	Valid		system	Tile_035-035-000_0-000.jpg		2021-05-31 10:03:25	2021-05-31 10:51:29		NO		IN FOCUS
181496601	https://volunteer.ala.org.au/validate/task/181496601	Valid		system	Tile_035-035-000_0-000.jpg			2021-05-31 10:51:29		NO		IN FOCUS
181496601	https://volunteer.ala.org.au/validate/task/181496601	Valid		system	Tile_035-035-000_0-000.jpg		2021-05-31 10:15:57	2021-05-31 10:51:29		NO		IN FOCUS
181496606	https://volunteer.ala.org.au/validate/task/181496606	Valid		system	Tile_035-040-000_0-000.jpg		2021-05-31 10:18:39	2021-05-31 10:52:00		NO		IN FOCUS
181496606	https://volunteer.ala.org.au/validate/task/181496606	Valid		system	Tile_035-040-000_0-000.jpg		2021-05-31 10:52:00	2021-05-31 10:52:00		NO		IN FOCUS
181496606	https://volunteer.ala.org.au/validate/task/181496606	Valid		system	Tile_035-040-000_0-000.jpg			2021-05-31 10:52:00		NO		IN FOCUS
181496606	https://volunteer.ala.org.au/validate/task/181496606	Valid		system	Tile_035-040-000_0-000.jpg		2021-05-31 10:04:42	2021-05-31 10:52:00		NO		IN FOCUS
181496610	https://volunteer.ala.org.au/validate/task/181496610	Valid		system	Tile_035-044-000_0-000.jpg		2021-05-31 10:19:51	2021-05-31 10:52:38	4	YES	Both MIDDLE and EDGE	IN FOCUS		Spores
181496610	https://volunteer.ala.org.au/validate/task/181496610	Valid		system	Tile_035-044-000_0-000.jpg		2021-05-31 09:45:35	2021-05-31 10:52:38		NO		IN FOCUS
181496610	https://volunteer.ala.org.au/validate/task/181496610	Valid		system	Tile_035-044-000_0-000.jpg			2021-05-31 10:52:38		NO		IN FOCUS
181496610	https://volunteer.ala.org.au/validate/task/181496610	Valid		system	Tile_035-044-000_0-000.jpg		2021-05-31 10:52:38	2021-05-31 10:52:38		NO		IN FOCUS
181496610	https://volunteer.ala.org.au/validate/task/181496610	Valid		system	Tile_035-044-000_0-000.jpg		2021-05-31 10:05:31	2021-05-31 10:52:38		NO		IN FOCUS
181496612	https://volunteer.ala.org.au/validate/task/181496612	Valid		system	Tile_035-046-000_0-000.jpg			2021-05-31 10:53:09		NO		IN FOCUS
181496612	https://volunteer.ala.org.au/validate/task/181496612	Valid		system	Tile_035-046-000_0-000.jpg		2021-05-31 10:21:37	2021-05-31 10:53:09		NO		IN FOCUS
181496612	https://volunteer.ala.org.au/validate/task/181496612	Valid		system	Tile_035-046-000_0-000.jpg		2021-05-31 10:53:08	2021-05-31 10:53:09		NO		IN FOCUS
181496612	https://volunteer.ala.org.au/validate/task/181496612	Valid		system	Tile_035-046-000_0-000.jpg		2021-05-31 10:05:57	2021-05-31 10:53:09		NO		IN FOCUS
181496613	https://volunteer.ala.org.au/validate/task/181496613	Valid		system	Tile_035-047-000_0-000.jpg		2021-05-31 10:06:06	2021-05-31 10:53:23		NO		IN FOCUS
181496613	https://volunteer.ala.org.au/validate/task/181496613	Valid		system	Tile_035-047-000_0-000.jpg		2021-05-31 10:21:59	2021-05-31 10:53:23		NO		IN FOCUS
181496613	https://volunteer.ala.org.au/validate/task/181496613	Valid		system	Tile_035-047-000_0-000.jpg		2021-05-31 10:53:23	2021-05-31 10:53:23		NO		IN FOCUS
181496613	https://volunteer.ala.org.au/validate/task/181496613	Valid		system	Tile_035-047-000_0-000.jpg			2021-05-31 10:53:23		NO		IN FOCUS
181496615	https://volunteer.ala.org.au/validate/task/181496615	Valid		system	Tile_035-049-000_0-000.jpg		2021-05-31 10:06:22	2021-05-31 10:54:00		NO		IN FOCUS
181496615	https://volunteer.ala.org.au/validate/task/181496615	Valid		system	Tile_035-049-000_0-000.jpg		2021-05-31 09:46:53	2021-05-31 10:54:00		NO		IN FOCUS
181496615	https://volunteer.ala.org.au/validate/task/181496615	Valid		system	Tile_035-049-000_0-000.jpg			2021-05-31 10:54:00		NO		IN FOCUS
181496615	https://volunteer.ala.org.au/validate/task/181496615	Valid		system	Tile_035-049-000_0-000.jpg		2021-05-31 10:53:59	2021-05-31 10:54:00		NO		IN FOCUS
181496618	https://volunteer.ala.org.au/validate/task/181496618	Valid		system	Tile_035-052-000_0-000.jpg		2021-05-31 10:26:07	2021-05-31 10:54:39	5 or more	YES	EDGE	IN FOCUS		Unknown
181496618	https://volunteer.ala.org.au/validate/task/181496618	Valid		system	Tile_035-052-000_0-000.jpg		2021-05-31 10:06:51	2021-05-31 10:54:39		NO		IN FOCUS
181496618	https://volunteer.ala.org.au/validate/task/181496618	Valid		system	Tile_035-052-000_0-000.jpg		2021-05-31 09:47:29	2021-05-31 10:54:39		NO		IN FOCUS
181496618	https://volunteer.ala.org.au/validate/task/181496618	Valid		system	Tile_035-052-000_0-000.jpg		2021-05-31 10:54:39	2021-05-31 10:54:39		NO		IN FOCUS
181496618	https://volunteer.ala.org.au/validate/task/181496618	Valid		system	Tile_035-052-000_0-000.jpg			2021-05-31 10:54:39		NO		IN FOCUS
181496620	https://volunteer.ala.org.au/validate/task/181496620	Valid		system	Tile_035-054-000_0-000.jpg		2021-05-31 10:26:57	2021-05-31 10:54:50		NO		IN FOCUS
181496620	https://volunteer.ala.org.au/validate/task/181496620	Valid		system	Tile_035-054-000_0-000.jpg		2021-05-31 10:07:09	2021-05-31 10:54:50		NO		IN FOCUS
181496620	https://volunteer.ala.org.au/validate/task/181496620	Valid		system	Tile_035-054-000_0-000.jpg			2021-05-31 10:54:50		NO		IN FOCUS
181496620	https://volunteer.ala.org.au/validate/task/181496620	Valid		system	Tile_035-054-000_0-000.jpg		2021-05-31 10:54:49	2021-05-31 10:54:50		NO		IN FOCUS
181496621	https://volunteer.ala.org.au/validate/task/181496621	Valid		system	Tile_035-055-000_0-000.jpg			2021-05-31 10:54:52		NO		IN FOCUS
181496621	https://volunteer.ala.org.au/validate/task/181496621	Valid		system	Tile_035-055-000_0-000.jpg		2021-05-31 10:54:52	2021-05-31 10:54:52		NO		IN FOCUS
181496621	https://volunteer.ala.org.au/validate/task/181496621	Valid		system	Tile_035-055-000_0-000.jpg		2021-05-31 10:07:18	2021-05-31 10:54:52		NO		IN FOCUS
181496621	https://volunteer.ala.org.au/validate/task/181496621	Valid		system	Tile_035-055-000_0-000.jpg		2021-05-31 10:27:22	2021-05-31 10:54:52		NO		IN FOCUS
181496622	https://volunteer.ala.org.au/validate/task/181496622	Valid		system	Tile_035-056-000_0-000.jpg		2021-05-31 10:55:01	2021-05-31 10:55:03		NO		IN FOCUS
181496622	https://volunteer.ala.org.au/validate/task/181496622	Valid		system	Tile_035-056-000_0-000.jpg			2021-05-31 10:55:03		NO		IN FOCUS
181496622	https://volunteer.ala.org.au/validate/task/181496622	Valid		system	Tile_035-056-000_0-000.jpg		2021-05-31 09:51:27	2021-05-31 10:55:03		NO		IN FOCUS
181496622	https://volunteer.ala.org.au/validate/task/181496622	Valid		system	Tile_035-056-000_0-000.jpg		2021-05-31 10:07:30	2021-05-31 10:55:03		NO		IN FOCUS
181496623	https://volunteer.ala.org.au/validate/task/181496623	Valid		system	Tile_035-057-000_0-000.jpg		2021-05-31 10:28:19	2021-05-31 10:55:05		NO		IN FOCUS
181496623	https://volunteer.ala.org.au/validate/task/181496623	Valid		system	Tile_035-057-000_0-000.jpg		2021-05-31 10:07:40	2021-05-31 10:55:05		NO		IN FOCUS
181496623	https://volunteer.ala.org.au/validate/task/181496623	Valid		system	Tile_035-057-000_0-000.jpg			2021-05-31 10:55:05		NO		IN FOCUS
181496623	https://volunteer.ala.org.au/validate/task/181496623	Valid		system	Tile_035-057-000_0-000.jpg		2021-05-31 10:55:05	2021-05-31 10:55:05		NO		IN FOCUS
181496625	https://volunteer.ala.org.au/validate/task/181496625	Valid		system	Tile_035-059-000_0-000.jpg		2021-05-31 10:08:02	2021-05-31 10:55:20		NO		IN FOCUS
181496625	https://volunteer.ala.org.au/validate/task/181496625	Valid		system	Tile_035-059-000_0-000.jpg		2021-05-31 10:55:20	2021-05-31 10:55:20		NO		IN FOCUS
181496625	https://volunteer.ala.org.au/validate/task/181496625	Valid		system	Tile_035-059-000_0-000.jpg			2021-05-31 10:55:20		NO		IN FOCUS
181496625	https://volunteer.ala.org.au/validate/task/181496625	Valid		system	Tile_035-059-000_0-000.jpg		2021-05-31 10:28:53	2021-05-31 10:55:20		NO		IN FOCUS
181496631	https://volunteer.ala.org.au/validate/task/181496631	Valid		system	Tile_036-005-000_0-000.jpg		2021-05-31 09:54:11	2021-05-31 10:55:33		NO		IN FOCUS
181496631	https://volunteer.ala.org.au/validate/task/181496631	Valid		system	Tile_036-005-000_0-000.jpg		2021-05-31 10:09:08	2021-05-31 10:55:33		NO		IN FOCUS
181496631	https://volunteer.ala.org.au/validate/task/181496631	Valid		system	Tile_036-005-000_0-000.jpg			2021-05-31 10:55:33		NO		IN FOCUS
181496631	https://volunteer.ala.org.au/validate/task/181496631	Valid		system	Tile_036-005-000_0-000.jpg		2021-05-31 10:55:33	2021-05-31 10:55:33		NO		IN FOCUS
181496630	https://volunteer.ala.org.au/validate/task/181496630	Valid		system	Tile_036-004-000_0-000.jpg		2021-05-31 10:08:58	2021-05-31 10:55:37		NO		IN FOCUS
181496630	https://volunteer.ala.org.au/validate/task/181496630	Valid		system	Tile_036-004-000_0-000.jpg		2021-05-31 10:55:37	2021-05-31 10:55:37		NO		IN FOCUS
181496630	https://volunteer.ala.org.au/validate/task/181496630	Valid		system	Tile_036-004-000_0-000.jpg		2021-05-31 10:31:39	2021-05-31 10:55:37		NO		IN FOCUS
181496630	https://volunteer.ala.org.au/validate/task/181496630	Valid		system	Tile_036-004-000_0-000.jpg			2021-05-31 10:55:37		NO		IN FOCUS
181496636	https://volunteer.ala.org.au/validate/task/181496636	Valid		system	Tile_036-010-000_0-000.jpg		2021-05-31 10:10:09	2021-05-31 10:56:10		NO		IN FOCUS
181496636	https://volunteer.ala.org.au/validate/task/181496636	Valid		system	Tile_036-010-000_0-000.jpg		2021-05-31 10:55:54	2021-05-31 10:56:10		NO		IN FOCUS
181496636	https://volunteer.ala.org.au/validate/task/181496636	Valid		system	Tile_036-010-000_0-000.jpg			2021-05-31 10:56:10		NO		IN FOCUS
181496636	https://volunteer.ala.org.au/validate/task/181496636	Valid		system	Tile_036-010-000_0-000.jpg		2021-05-31 10:56:09	2021-05-31 10:56:10		NO		IN FOCUS
181496640	https://volunteer.ala.org.au/validate/task/181496640	Valid		system	Tile_036-014-000_0-000.jpg			2021-05-31 10:57:05		NO		IN FOCUS
181496640	https://volunteer.ala.org.au/validate/task/181496640	Valid		system	Tile_036-014-000_0-000.jpg		2021-05-31 10:57:04	2021-05-31 10:57:05		NO		IN FOCUS
181496640	https://volunteer.ala.org.au/validate/task/181496640	Valid		system	Tile_036-014-000_0-000.jpg		2021-05-31 09:56:26	2021-05-31 10:57:05		NO		IN FOCUS
181496640	https://volunteer.ala.org.au/validate/task/181496640	Valid		system	Tile_036-014-000_0-000.jpg		2021-05-31 10:11:02	2021-05-31 10:57:05		NO		IN FOCUS
181496643	https://volunteer.ala.org.au/validate/task/181496643	Valid		system	Tile_036-017-000_0-000.jpg		2021-05-31 10:13:11	2021-05-31 10:57:58		NO		IN FOCUS
181496643	https://volunteer.ala.org.au/validate/task/181496643	Valid		system	Tile_036-017-000_0-000.jpg		2021-05-31 09:57:18	2021-05-31 10:57:58		NO		IN FOCUS
181496643	https://volunteer.ala.org.au/validate/task/181496643	Valid		system	Tile_036-017-000_0-000.jpg		2021-05-31 10:57:57	2021-05-31 10:57:58		NO		IN FOCUS
181496643	https://volunteer.ala.org.au/validate/task/181496643	Valid		system	Tile_036-017-000_0-000.jpg			2021-05-31 10:57:58		NO		IN FOCUS
181496644	https://volunteer.ala.org.au/validate/task/181496644	Valid		system	Tile_036-018-000_0-000.jpg		2021-05-31 09:57:39	2021-05-31 10:58:12		NO		IN FOCUS
181496644	https://volunteer.ala.org.au/validate/task/181496644	Valid		system	Tile_036-018-000_0-000.jpg		2021-05-31 10:13:23	2021-05-31 10:58:12		NO		IN FOCUS
181496644	https://volunteer.ala.org.au/validate/task/181496644	Valid		system	Tile_036-018-000_0-000.jpg		2021-05-31 10:58:12	2021-05-31 10:58:12		NO		IN FOCUS
181496644	https://volunteer.ala.org.au/validate/task/181496644	Valid		system	Tile_036-018-000_0-000.jpg			2021-05-31 10:58:12		NO		IN FOCUS
181496645	https://volunteer.ala.org.au/validate/task/181496645	Valid		system	Tile_036-019-000_0-000.jpg			2021-05-31 10:58:27		NO		IN FOCUS
181496645	https://volunteer.ala.org.au/validate/task/181496645	Valid		system	Tile_036-019-000_0-000.jpg		2021-05-31 10:58:26	2021-05-31 10:58:27		NO		IN FOCUS
181496645	https://volunteer.ala.org.au/validate/task/181496645	Valid		system	Tile_036-019-000_0-000.jpg		2021-05-31 10:13:33	2021-05-31 10:58:27		NO		IN FOCUS
181496645	https://volunteer.ala.org.au/validate/task/181496645	Valid		system	Tile_036-019-000_0-000.jpg		2021-05-31 09:57:55	2021-05-31 10:58:27		NO		IN FOCUS
181496647	https://volunteer.ala.org.au/validate/task/181496647	Valid		system	Tile_036-021-000_0-000.jpg		2021-05-31 10:59:57	2021-05-31 10:59:57		NO		IN FOCUS
181496647	https://volunteer.ala.org.au/validate/task/181496647	Valid		system	Tile_036-021-000_0-000.jpg			2021-05-31 10:59:57		NO		IN FOCUS
181496647	https://volunteer.ala.org.au/validate/task/181496647	Valid		system	Tile_036-021-000_0-000.jpg		2021-05-31 09:59:10	2021-05-31 10:59:57		NO		IN FOCUS
181496647	https://volunteer.ala.org.au/validate/task/181496647	Valid		system	Tile_036-021-000_0-000.jpg		2021-05-31 10:13:54	2021-05-31 10:59:57		NO		IN FOCUS
181496648	https://volunteer.ala.org.au/validate/task/181496648	Valid		system	Tile_036-022-000_0-000.jpg		2021-05-31 11:00:14	2021-05-31 11:00:15		NO		IN FOCUS
181496648	https://volunteer.ala.org.au/validate/task/181496648	Valid		system	Tile_036-022-000_0-000.jpg			2021-05-31 11:00:15		NO		IN FOCUS
181496648	https://volunteer.ala.org.au/validate/task/181496648	Valid		system	Tile_036-022-000_0-000.jpg		2021-05-31 09:59:26	2021-05-31 11:00:15		NO		IN FOCUS
181496648	https://volunteer.ala.org.au/validate/task/181496648	Valid		system	Tile_036-022-000_0-000.jpg		2021-05-31 10:14:04	2021-05-31 11:00:15		NO		IN FOCUS
181496637	https://volunteer.ala.org.au/validate/task/181496637	Valid		system	Tile_036-011-000_0-000.jpg		2021-05-31 11:00:49	2021-05-31 11:00:51		NO		IN FOCUS
181496637	https://volunteer.ala.org.au/validate/task/181496637	Valid		system	Tile_036-011-000_0-000.jpg		2021-05-31 10:56:22	2021-05-31 11:00:51		NO		IN FOCUS
181496637	https://volunteer.ala.org.au/validate/task/181496637	Valid		system	Tile_036-011-000_0-000.jpg			2021-05-31 11:00:51		NO		IN FOCUS
181496637	https://volunteer.ala.org.au/validate/task/181496637	Valid		system	Tile_036-011-000_0-000.jpg		2021-05-31 10:10:21	2021-05-31 11:00:51		NO		IN FOCUS
181496638	https://volunteer.ala.org.au/validate/task/181496638	Valid		system	Tile_036-012-000_0-000.jpg		2021-05-31 10:10:31	2021-05-31 11:01:01		NO		IN FOCUS
181496638	https://volunteer.ala.org.au/validate/task/181496638	Valid		system	Tile_036-012-000_0-000.jpg			2021-05-31 11:01:01		NO		IN FOCUS
181496638	https://volunteer.ala.org.au/validate/task/181496638	Valid		system	Tile_036-012-000_0-000.jpg		2021-05-31 11:01:00	2021-05-31 11:01:01		NO		IN FOCUS
181496638	https://volunteer.ala.org.au/validate/task/181496638	Valid		system	Tile_036-012-000_0-000.jpg		2021-05-31 10:56:34	2021-05-31 11:01:01		NO		IN FOCUS
181496653	https://volunteer.ala.org.au/validate/task/181496653	Valid		system	Tile_036-027-000_0-000.jpg			2021-05-31 11:01:30		NO		IN FOCUS
181496653	https://volunteer.ala.org.au/validate/task/181496653	Valid		system	Tile_036-027-000_0-000.jpg		2021-05-31 10:15:02	2021-05-31 11:01:30		NO		IN FOCUS
181496653	https://volunteer.ala.org.au/validate/task/181496653	Valid		system	Tile_036-027-000_0-000.jpg		2021-05-31 11:01:30	2021-05-31 11:01:30		NO		IN FOCUS
181496653	https://volunteer.ala.org.au/validate/task/181496653	Valid		system	Tile_036-027-000_0-000.jpg		2021-05-31 10:00:24	2021-05-31 11:01:30		NO		IN FOCUS
181496654	https://volunteer.ala.org.au/validate/task/181496654	Valid		system	Tile_036-028-000_0-000.jpg		2021-05-31 10:00:40	2021-05-31 11:01:42		NO		IN FOCUS
181496654	https://volunteer.ala.org.au/validate/task/181496654	Valid		system	Tile_036-028-000_0-000.jpg		2021-05-31 11:01:42	2021-05-31 11:01:42		NO		IN FOCUS
181496654	https://volunteer.ala.org.au/validate/task/181496654	Valid		system	Tile_036-028-000_0-000.jpg			2021-05-31 11:01:42		NO		IN FOCUS
181496654	https://volunteer.ala.org.au/validate/task/181496654	Valid		system	Tile_036-028-000_0-000.jpg		2021-05-31 10:15:12	2021-05-31 11:01:42		NO		IN FOCUS
181496655	https://volunteer.ala.org.au/validate/task/181496655	Valid		system	Tile_036-029-000_0-000.jpg			2021-05-31 11:01:55		NO		IN FOCUS
181496655	https://volunteer.ala.org.au/validate/task/181496655	Valid		system	Tile_036-029-000_0-000.jpg		2021-05-31 10:00:59	2021-05-31 11:01:55		NO		IN FOCUS
181496655	https://volunteer.ala.org.au/validate/task/181496655	Valid		system	Tile_036-029-000_0-000.jpg		2021-05-31 10:15:28	2021-05-31 11:01:55		NO		IN FOCUS
181496655	https://volunteer.ala.org.au/validate/task/181496655	Valid		system	Tile_036-029-000_0-000.jpg		2021-05-31 11:01:54	2021-05-31 11:01:55		NO		IN FOCUS
181496639	https://volunteer.ala.org.au/validate/task/181496639	Valid		system	Tile_036-013-000_0-000.jpg			2021-05-31 11:02:16		NO		IN FOCUS
181496639	https://volunteer.ala.org.au/validate/task/181496639	Valid		system	Tile_036-013-000_0-000.jpg		2021-05-31 11:02:15	2021-05-31 11:02:16		NO		IN FOCUS
181496639	https://volunteer.ala.org.au/validate/task/181496639	Valid		system	Tile_036-013-000_0-000.jpg		2021-05-31 10:56:46	2021-05-31 11:02:16		NO		IN FOCUS
181496639	https://volunteer.ala.org.au/validate/task/181496639	Valid		system	Tile_036-013-000_0-000.jpg		2021-05-31 10:10:43	2021-05-31 11:02:16		NO		IN FOCUS
181496642	https://volunteer.ala.org.au/validate/task/181496642	Valid		system	Tile_036-016-000_0-000.jpg		2021-05-31 10:57:39	2021-05-31 11:03:26		NO		IN FOCUS
181496642	https://volunteer.ala.org.au/validate/task/181496642	Valid		system	Tile_036-016-000_0-000.jpg		2021-05-31 11:03:26	2021-05-31 11:03:26		NO		IN FOCUS
181496642	https://volunteer.ala.org.au/validate/task/181496642	Valid		system	Tile_036-016-000_0-000.jpg			2021-05-31 11:03:26		NO		IN FOCUS
181496642	https://volunteer.ala.org.au/validate/task/181496642	Valid		system	Tile_036-016-000_0-000.jpg		2021-05-31 10:13:01	2021-05-31 11:03:26		NO		IN FOCUS
181496663	https://volunteer.ala.org.au/validate/task/181496663	Valid		system	Tile_036-037-000_0-000.jpg		2021-05-31 10:02:32	2021-05-31 11:03:30		NO		IN FOCUS
181496663	https://volunteer.ala.org.au/validate/task/181496663	Valid		system	Tile_036-037-000_0-000.jpg		2021-05-31 10:17:04	2021-05-31 11:03:30		NO		IN FOCUS
181496663	https://volunteer.ala.org.au/validate/task/181496663	Valid		system	Tile_036-037-000_0-000.jpg			2021-05-31 11:03:30		NO		IN FOCUS
181496663	https://volunteer.ala.org.au/validate/task/181496663	Valid		system	Tile_036-037-000_0-000.jpg		2021-05-31 11:03:29	2021-05-31 11:03:30		NO		IN FOCUS
181496646	https://volunteer.ala.org.au/validate/task/181496646	Valid		system	Tile_036-020-000_0-000.jpg		2021-05-31 10:13:44	2021-05-31 11:03:59		NO		IN FOCUS
181496646	https://volunteer.ala.org.au/validate/task/181496646	Valid		system	Tile_036-020-000_0-000.jpg		2021-05-31 11:03:59	2021-05-31 11:03:59		NO		IN FOCUS
181496646	https://volunteer.ala.org.au/validate/task/181496646	Valid		system	Tile_036-020-000_0-000.jpg			2021-05-31 11:03:59		NO		IN FOCUS
181496646	https://volunteer.ala.org.au/validate/task/181496646	Valid		system	Tile_036-020-000_0-000.jpg		2021-05-31 10:59:41	2021-05-31 11:03:59		NO		IN FOCUS
181496651	https://volunteer.ala.org.au/validate/task/181496651	Valid		system	Tile_036-025-000_0-000.jpg			2021-05-31 11:04:48		NO		IN FOCUS
181496651	https://volunteer.ala.org.au/validate/task/181496651	Valid		system	Tile_036-025-000_0-000.jpg		2021-05-31 11:01:05	2021-05-31 11:04:48		NO		IN FOCUS
181496651	https://volunteer.ala.org.au/validate/task/181496651	Valid		system	Tile_036-025-000_0-000.jpg		2021-05-31 10:14:38	2021-05-31 11:04:48		NO		IN FOCUS
181496651	https://volunteer.ala.org.au/validate/task/181496651	Valid		system	Tile_036-025-000_0-000.jpg		2021-05-31 11:04:48	2021-05-31 11:04:48		NO		IN FOCUS
181496669	https://volunteer.ala.org.au/validate/task/181496669	Valid		system	Tile_036-043-000_0-000.jpg		2021-05-31 11:04:49	2021-05-31 11:04:51		NO		IN FOCUS
181496669	https://volunteer.ala.org.au/validate/task/181496669	Valid		system	Tile_036-043-000_0-000.jpg		2021-05-31 10:03:43	2021-05-31 11:04:51		NO		IN FOCUS
181496669	https://volunteer.ala.org.au/validate/task/181496669	Valid		system	Tile_036-043-000_0-000.jpg			2021-05-31 11:04:51		NO		IN FOCUS
181496669	https://volunteer.ala.org.au/validate/task/181496669	Valid		system	Tile_036-043-000_0-000.jpg		2021-05-31 10:18:28	2021-05-31 11:04:51		NO		IN FOCUS
181496656	https://volunteer.ala.org.au/validate/task/181496656	Valid		system	Tile_036-030-000_0-000.jpg		2021-05-31 11:05:08	2021-05-31 11:05:10		NO		IN FOCUS
181496656	https://volunteer.ala.org.au/validate/task/181496656	Valid		system	Tile_036-030-000_0-000.jpg		2021-05-31 11:02:07	2021-05-31 11:05:10		NO		IN FOCUS
181496656	https://volunteer.ala.org.au/validate/task/181496656	Valid		system	Tile_036-030-000_0-000.jpg			2021-05-31 11:05:10		NO		IN FOCUS
181496656	https://volunteer.ala.org.au/validate/task/181496656	Valid		system	Tile_036-030-000_0-000.jpg		2021-05-31 10:15:42	2021-05-31 11:05:10		NO		IN FOCUS
181496652	https://volunteer.ala.org.au/validate/task/181496652	Valid		system	Tile_036-026-000_0-000.jpg		2021-05-31 10:14:53	2021-05-31 11:05:21		NO		IN FOCUS
181496652	https://volunteer.ala.org.au/validate/task/181496652	Valid		system	Tile_036-026-000_0-000.jpg		2021-05-31 11:05:20	2021-05-31 11:05:21		NO		IN FOCUS
181496652	https://volunteer.ala.org.au/validate/task/181496652	Valid		system	Tile_036-026-000_0-000.jpg		2021-05-31 11:01:18	2021-05-31 11:05:21		NO		IN FOCUS
181496652	https://volunteer.ala.org.au/validate/task/181496652	Valid		system	Tile_036-026-000_0-000.jpg			2021-05-31 11:05:21		NO		IN FOCUS
181496657	https://volunteer.ala.org.au/validate/task/181496657	Valid		system	Tile_036-031-000_0-000.jpg			2021-05-31 11:05:59		NO		IN FOCUS
181496657	https://volunteer.ala.org.au/validate/task/181496657	Valid		system	Tile_036-031-000_0-000.jpg		2021-05-31 11:02:19	2021-05-31 11:05:59		NO		IN FOCUS
181496657	https://volunteer.ala.org.au/validate/task/181496657	Valid		system	Tile_036-031-000_0-000.jpg		2021-05-31 10:16:01	2021-05-31 11:05:59		NO		IN FOCUS
181496657	https://volunteer.ala.org.au/validate/task/181496657	Valid		system	Tile_036-031-000_0-000.jpg		2021-05-31 11:05:58	2021-05-31 11:05:59		NO		IN FOCUS
181496658	https://volunteer.ala.org.au/validate/task/181496658	Valid		system	Tile_036-032-000_0-000.jpg		2021-05-31 11:02:32	2021-05-31 11:06:11		NO		IN FOCUS
181496658	https://volunteer.ala.org.au/validate/task/181496658	Valid		system	Tile_036-032-000_0-000.jpg		2021-05-31 11:06:11	2021-05-31 11:06:11		NO		IN FOCUS
181496658	https://volunteer.ala.org.au/validate/task/181496658	Valid		system	Tile_036-032-000_0-000.jpg		2021-05-31 11:06:21	2021-05-31 11:06:11		NO		IN FOCUS
181496658	https://volunteer.ala.org.au/validate/task/181496658	Valid		system	Tile_036-032-000_0-000.jpg			2021-05-31 11:06:11		NO		IN FOCUS
181496658	https://volunteer.ala.org.au/validate/task/181496658	Valid		system	Tile_036-032-000_0-000.jpg		2021-05-31 10:16:12	2021-05-31 11:06:11		NO		IN FOCUS
181496659	https://volunteer.ala.org.au/validate/task/181496659	Valid		system	Tile_036-033-000_0-000.jpg			2021-05-31 11:06:41		NO		IN FOCUS
181496659	https://volunteer.ala.org.au/validate/task/181496659	Valid		system	Tile_036-033-000_0-000.jpg		2021-05-31 11:06:41	2021-05-31 11:06:41		NO		IN FOCUS
181496659	https://volunteer.ala.org.au/validate/task/181496659	Valid		system	Tile_036-033-000_0-000.jpg		2021-05-31 10:16:23	2021-05-31 11:06:41		NO		IN FOCUS
181496659	https://volunteer.ala.org.au/validate/task/181496659	Valid		system	Tile_036-033-000_0-000.jpg		2021-05-31 11:02:43	2021-05-31 11:06:41		NO		IN FOCUS
181496660	https://volunteer.ala.org.au/validate/task/181496660	Valid		system	Tile_036-034-000_0-000.jpg		2021-05-31 11:02:55	2021-05-31 11:06:44		NO		IN FOCUS
181496660	https://volunteer.ala.org.au/validate/task/181496660	Valid		system	Tile_036-034-000_0-000.jpg		2021-05-31 10:16:35	2021-05-31 11:06:44		NO		IN FOCUS
181496660	https://volunteer.ala.org.au/validate/task/181496660	Valid		system	Tile_036-034-000_0-000.jpg			2021-05-31 11:06:44		NO		IN FOCUS
181496660	https://volunteer.ala.org.au/validate/task/181496660	Valid		system	Tile_036-034-000_0-000.jpg		2021-05-31 11:06:43	2021-05-31 11:06:44		NO		IN FOCUS
181496661	https://volunteer.ala.org.au/validate/task/181496661	Valid		system	Tile_036-035-000_0-000.jpg		2021-05-31 11:03:08	2021-05-31 11:06:52		NO		IN FOCUS
181496661	https://volunteer.ala.org.au/validate/task/181496661	Valid		system	Tile_036-035-000_0-000.jpg			2021-05-31 11:06:52		NO		IN FOCUS
181496661	https://volunteer.ala.org.au/validate/task/181496661	Valid		system	Tile_036-035-000_0-000.jpg		2021-05-31 11:06:50	2021-05-31 11:06:52		NO		IN FOCUS
181496661	https://volunteer.ala.org.au/validate/task/181496661	Valid		system	Tile_036-035-000_0-000.jpg		2021-05-31 10:16:46	2021-05-31 11:06:52		NO		IN FOCUS
181496662	https://volunteer.ala.org.au/validate/task/181496662	Valid		system	Tile_036-036-000_0-000.jpg			2021-05-31 11:07:01		NO		IN FOCUS
181496662	https://volunteer.ala.org.au/validate/task/181496662	Valid		system	Tile_036-036-000_0-000.jpg		2021-05-31 10:16:55	2021-05-31 11:07:01		NO		IN FOCUS
181496662	https://volunteer.ala.org.au/validate/task/181496662	Valid		system	Tile_036-036-000_0-000.jpg		2021-05-31 11:03:19	2021-05-31 11:07:01		NO		IN FOCUS
181496662	https://volunteer.ala.org.au/validate/task/181496662	Valid		system	Tile_036-036-000_0-000.jpg		2021-05-31 11:07:00	2021-05-31 11:07:01		NO		IN FOCUS
181496679	https://volunteer.ala.org.au/validate/task/181496679	Valid		system	Tile_036-053-000_0-000.jpg		2021-05-31 10:20:29	2021-05-31 11:07:18		NO		IN FOCUS
181496679	https://volunteer.ala.org.au/validate/task/181496679	Valid		system	Tile_036-053-000_0-000.jpg			2021-05-31 11:07:18		NO		IN FOCUS
181496679	https://volunteer.ala.org.au/validate/task/181496679	Valid		system	Tile_036-053-000_0-000.jpg		2021-05-31 10:05:38	2021-05-31 11:07:18		NO		IN FOCUS
181496679	https://volunteer.ala.org.au/validate/task/181496679	Valid		system	Tile_036-053-000_0-000.jpg		2021-05-31 11:07:17	2021-05-31 11:07:18		NO		IN FOCUS
181496680	https://volunteer.ala.org.au/validate/task/181496680	Valid		system	Tile_036-054-000_0-000.jpg		2021-05-31 10:20:37	2021-05-31 11:07:31		NO		IN FOCUS
181496680	https://volunteer.ala.org.au/validate/task/181496680	Valid		system	Tile_036-054-000_0-000.jpg			2021-05-31 11:07:31		NO		IN FOCUS
181496680	https://volunteer.ala.org.au/validate/task/181496680	Valid		system	Tile_036-054-000_0-000.jpg		2021-05-31 10:05:54	2021-05-31 11:07:31		NO		IN FOCUS
181496680	https://volunteer.ala.org.au/validate/task/181496680	Valid		system	Tile_036-054-000_0-000.jpg		2021-05-31 11:07:30	2021-05-31 11:07:31		NO		IN FOCUS
181496666	https://volunteer.ala.org.au/validate/task/181496666	Valid		system	Tile_036-040-000_0-000.jpg		2021-05-31 11:07:31	2021-05-31 11:07:32		NO		IN FOCUS
181496666	https://volunteer.ala.org.au/validate/task/181496666	Valid		system	Tile_036-040-000_0-000.jpg			2021-05-31 11:07:32		NO		IN FOCUS
181496666	https://volunteer.ala.org.au/validate/task/181496666	Valid		system	Tile_036-040-000_0-000.jpg		2021-05-31 11:04:14	2021-05-31 11:07:32		NO		IN FOCUS
181496666	https://volunteer.ala.org.au/validate/task/181496666	Valid		system	Tile_036-040-000_0-000.jpg		2021-05-31 10:17:36	2021-05-31 11:07:32		NO		IN FOCUS
181496681	https://volunteer.ala.org.au/validate/task/181496681	Valid		system	Tile_036-055-000_0-000.jpg		2021-05-31 10:20:50	2021-05-31 11:07:46		NO		IN FOCUS
181496681	https://volunteer.ala.org.au/validate/task/181496681	Valid		system	Tile_036-055-000_0-000.jpg			2021-05-31 11:07:46		NO		IN FOCUS
181496681	https://volunteer.ala.org.au/validate/task/181496681	Valid		system	Tile_036-055-000_0-000.jpg		2021-05-31 10:06:10	2021-05-31 11:07:46		NO		IN FOCUS
181496681	https://volunteer.ala.org.au/validate/task/181496681	Valid		system	Tile_036-055-000_0-000.jpg		2021-05-31 11:07:44	2021-05-31 11:07:46		NO		IN FOCUS
181496668	https://volunteer.ala.org.au/validate/task/181496668	Valid		system	Tile_036-042-000_0-000.jpg		2021-05-31 11:07:52	2021-05-31 11:07:52		NO		IN FOCUS
181496668	https://volunteer.ala.org.au/validate/task/181496668	Valid		system	Tile_036-042-000_0-000.jpg			2021-05-31 11:07:52		NO		IN FOCUS
181496668	https://volunteer.ala.org.au/validate/task/181496668	Valid		system	Tile_036-042-000_0-000.jpg		2021-05-31 11:04:38	2021-05-31 11:07:52		NO		IN FOCUS
181496668	https://volunteer.ala.org.au/validate/task/181496668	Valid		system	Tile_036-042-000_0-000.jpg		2021-05-31 10:18:18	2021-05-31 11:07:52		NO		IN FOCUS
181496667	https://volunteer.ala.org.au/validate/task/181496667	Valid		system	Tile_036-041-000_0-000.jpg		2021-05-31 11:07:53	2021-05-31 11:07:55		NO		IN FOCUS
181496667	https://volunteer.ala.org.au/validate/task/181496667	Valid		system	Tile_036-041-000_0-000.jpg			2021-05-31 11:07:55		NO		IN FOCUS
181496667	https://volunteer.ala.org.au/validate/task/181496667	Valid		system	Tile_036-041-000_0-000.jpg		2021-05-31 10:17:55	2021-05-31 11:07:55		NO		IN FOCUS
181496667	https://volunteer.ala.org.au/validate/task/181496667	Valid		system	Tile_036-041-000_0-000.jpg		2021-05-31 11:04:26	2021-05-31 11:07:55		NO		IN FOCUS
181496682	https://volunteer.ala.org.au/validate/task/181496682	Valid		system	Tile_036-056-000_0-000.jpg		2021-05-31 11:07:55	2021-05-31 11:07:56		NO		IN FOCUS
181496682	https://volunteer.ala.org.au/validate/task/181496682	Valid		system	Tile_036-056-000_0-000.jpg		2021-05-31 10:20:59	2021-05-31 11:07:56		NO		IN FOCUS
181496682	https://volunteer.ala.org.au/validate/task/181496682	Valid		system	Tile_036-056-000_0-000.jpg		2021-05-31 10:06:29	2021-05-31 11:07:56		NO		IN FOCUS
181496682	https://volunteer.ala.org.au/validate/task/181496682	Valid		system	Tile_036-056-000_0-000.jpg			2021-05-31 11:07:56		NO		IN FOCUS
181496670	https://volunteer.ala.org.au/validate/task/181496670	Valid		system	Tile_036-044-000_0-000.jpg			2021-05-31 11:08:16		NO		IN FOCUS
181496670	https://volunteer.ala.org.au/validate/task/181496670	Valid		system	Tile_036-044-000_0-000.jpg		2021-05-31 11:05:02	2021-05-31 11:08:16		NO		IN FOCUS
181496670	https://volunteer.ala.org.au/validate/task/181496670	Valid		system	Tile_036-044-000_0-000.jpg		2021-05-31 11:08:16	2021-05-31 11:08:16		NO		IN FOCUS
181496670	https://volunteer.ala.org.au/validate/task/181496670	Valid		system	Tile_036-044-000_0-000.jpg		2021-05-31 10:18:38	2021-05-31 11:08:16		NO		IN FOCUS
181496672	https://volunteer.ala.org.au/validate/task/181496672	Valid		system	Tile_036-046-000_0-000.jpg		2021-05-31 10:19:12	2021-05-31 11:08:45		NO		IN FOCUS
181496672	https://volunteer.ala.org.au/validate/task/181496672	Valid		system	Tile_036-046-000_0-000.jpg		2021-05-31 11:08:44	2021-05-31 11:08:45		NO		IN FOCUS
181496672	https://volunteer.ala.org.au/validate/task/181496672	Valid		system	Tile_036-046-000_0-000.jpg		2021-05-31 11:05:29	2021-05-31 11:08:45		NO		IN FOCUS
181496672	https://volunteer.ala.org.au/validate/task/181496672	Valid		system	Tile_036-046-000_0-000.jpg			2021-05-31 11:08:45		NO		IN FOCUS
181496673	https://volunteer.ala.org.au/validate/task/181496673	Valid		system	Tile_036-047-000_0-000.jpg			2021-05-31 11:09:02		NO		IN FOCUS
181496673	https://volunteer.ala.org.au/validate/task/181496673	Valid		system	Tile_036-047-000_0-000.jpg		2021-05-31 11:09:24	2021-05-31 11:09:02		NO		IN FOCUS
181496673	https://volunteer.ala.org.au/validate/task/181496673	Valid		system	Tile_036-047-000_0-000.jpg		2021-05-31 11:05:43	2021-05-31 11:09:02		NO		IN FOCUS
181496673	https://volunteer.ala.org.au/validate/task/181496673	Valid		system	Tile_036-047-000_0-000.jpg		2021-05-31 11:09:01	2021-05-31 11:09:02		NO		IN FOCUS
181496673	https://volunteer.ala.org.au/validate/task/181496673	Valid		system	Tile_036-047-000_0-000.jpg		2021-05-31 10:19:22	2021-05-31 11:09:02		NO		IN FOCUS
181496674	https://volunteer.ala.org.au/validate/task/181496674	Valid		system	Tile_036-048-000_0-000.jpg		2021-05-31 11:05:55	2021-05-31 11:09:22		NO		IN FOCUS
181496674	https://volunteer.ala.org.au/validate/task/181496674	Valid		system	Tile_036-048-000_0-000.jpg		2021-05-31 10:19:32	2021-05-31 11:09:22		NO		IN FOCUS
181496674	https://volunteer.ala.org.au/validate/task/181496674	Valid		system	Tile_036-048-000_0-000.jpg		2021-05-31 11:09:22	2021-05-31 11:09:22		NO		IN FOCUS
181496674	https://volunteer.ala.org.au/validate/task/181496674	Valid		system	Tile_036-048-000_0-000.jpg			2021-05-31 11:09:22		NO		IN FOCUS
181496675	https://volunteer.ala.org.au/validate/task/181496675	Valid		system	Tile_036-049-000_0-000.jpg		2021-05-31 11:06:08	2021-05-31 11:09:39		NO		IN FOCUS
181496675	https://volunteer.ala.org.au/validate/task/181496675	Valid		system	Tile_036-049-000_0-000.jpg		2021-05-31 11:09:38	2021-05-31 11:09:39		NO		IN FOCUS
181496675	https://volunteer.ala.org.au/validate/task/181496675	Valid		system	Tile_036-049-000_0-000.jpg		2021-05-31 10:19:48	2021-05-31 11:09:39		NO		IN FOCUS
181496675	https://volunteer.ala.org.au/validate/task/181496675	Valid		system	Tile_036-049-000_0-000.jpg			2021-05-31 11:09:39		NO		IN FOCUS
181496678	https://volunteer.ala.org.au/validate/task/181496678	Valid		system	Tile_036-052-000_0-000.jpg		2021-05-31 10:20:19	2021-05-31 11:09:57		NO		IN FOCUS
181496678	https://volunteer.ala.org.au/validate/task/181496678	Valid		system	Tile_036-052-000_0-000.jpg		2021-05-31 11:09:56	2021-05-31 11:09:57		NO		IN FOCUS
181496678	https://volunteer.ala.org.au/validate/task/181496678	Valid		system	Tile_036-052-000_0-000.jpg		2021-05-31 11:06:47	2021-05-31 11:09:57		NO		IN FOCUS
181496678	https://volunteer.ala.org.au/validate/task/181496678	Valid		system	Tile_036-052-000_0-000.jpg			2021-05-31 11:09:57		NO		IN FOCUS
181496676	https://volunteer.ala.org.au/validate/task/181496676	Valid		system	Tile_036-050-000_0-000.jpg		2021-05-31 11:06:21	2021-05-31 11:09:59		NO		IN FOCUS
181496676	https://volunteer.ala.org.au/validate/task/181496676	Valid		system	Tile_036-050-000_0-000.jpg			2021-05-31 11:09:59		NO		IN FOCUS
181496676	https://volunteer.ala.org.au/validate/task/181496676	Valid		system	Tile_036-050-000_0-000.jpg		2021-05-31 10:20:00	2021-05-31 11:09:59		NO		IN FOCUS
181496676	https://volunteer.ala.org.au/validate/task/181496676	Valid		system	Tile_036-050-000_0-000.jpg		2021-05-31 11:09:59	2021-05-31 11:09:59		NO		IN FOCUS
181496689	https://volunteer.ala.org.au/validate/task/181496689	Valid		system	Tile_037-003-000_0-000.jpg			2021-05-31 11:10:19		NO		IN FOCUS
181496689	https://volunteer.ala.org.au/validate/task/181496689	Valid		system	Tile_037-003-000_0-000.jpg		2021-05-31 11:10:19	2021-05-31 11:10:19		NO		IN FOCUS
181496689	https://volunteer.ala.org.au/validate/task/181496689	Valid		system	Tile_037-003-000_0-000.jpg		2021-05-31 10:22:20	2021-05-31 11:10:19		NO		IN FOCUS
181496689	https://volunteer.ala.org.au/validate/task/181496689	Valid		system	Tile_037-003-000_0-000.jpg		2021-05-31 10:09:08	2021-05-31 11:10:19		NO		IN FOCUS
181496683	https://volunteer.ala.org.au/validate/task/181496683	Valid		system	Tile_036-057-000_0-000.jpg		2021-05-31 11:10:25	2021-05-31 11:10:25		NO		IN FOCUS
181496683	https://volunteer.ala.org.au/validate/task/181496683	Valid		system	Tile_036-057-000_0-000.jpg		2021-05-31 11:08:07	2021-05-31 11:10:25		NO		IN FOCUS
181496683	https://volunteer.ala.org.au/validate/task/181496683	Valid		system	Tile_036-057-000_0-000.jpg		2021-05-31 10:21:10	2021-05-31 11:10:25		NO		IN FOCUS
181496683	https://volunteer.ala.org.au/validate/task/181496683	Valid		system	Tile_036-057-000_0-000.jpg			2021-05-31 11:10:25		NO		IN FOCUS
181496684	https://volunteer.ala.org.au/validate/task/181496684	Valid		system	Tile_036-058-000_0-000.jpg			2021-05-31 11:10:29		NO		IN FOCUS
181496684	https://volunteer.ala.org.au/validate/task/181496684	Valid		system	Tile_036-058-000_0-000.jpg		2021-05-31 10:21:25	2021-05-31 11:10:29		NO		IN FOCUS
181496684	https://volunteer.ala.org.au/validate/task/181496684	Valid		system	Tile_036-058-000_0-000.jpg		2021-05-31 11:08:24	2021-05-31 11:10:29		NO		IN FOCUS
181496684	https://volunteer.ala.org.au/validate/task/181496684	Valid		system	Tile_036-058-000_0-000.jpg		2021-05-31 11:10:28	2021-05-31 11:10:29		NO		IN FOCUS
181496691	https://volunteer.ala.org.au/validate/task/181496691	Valid		system	Tile_037-005-000_0-000.jpg			2021-05-31 11:10:45		NO		IN FOCUS
181496691	https://volunteer.ala.org.au/validate/task/181496691	Valid		system	Tile_037-005-000_0-000.jpg		2021-05-31 10:14:14	2021-05-31 11:10:45		NO		IN FOCUS
181496691	https://volunteer.ala.org.au/validate/task/181496691	Valid		system	Tile_037-005-000_0-000.jpg		2021-05-31 10:22:41	2021-05-31 11:10:45		NO		IN FOCUS
181496691	https://volunteer.ala.org.au/validate/task/181496691	Valid		system	Tile_037-005-000_0-000.jpg		2021-05-31 11:10:45	2021-05-31 11:10:45		NO		IN FOCUS
181496685	https://volunteer.ala.org.au/validate/task/181496685	Valid		system	Tile_036-059-000_0-000.jpg		2021-05-31 11:08:36	2021-05-31 11:10:53		NO		IN FOCUS
181496685	https://volunteer.ala.org.au/validate/task/181496685	Valid		system	Tile_036-059-000_0-000.jpg			2021-05-31 11:10:53		NO		IN FOCUS
181496685	https://volunteer.ala.org.au/validate/task/181496685	Valid		system	Tile_036-059-000_0-000.jpg		2021-05-31 10:21:37	2021-05-31 11:10:53		NO		IN FOCUS
181496685	https://volunteer.ala.org.au/validate/task/181496685	Valid		system	Tile_036-059-000_0-000.jpg		2021-05-31 11:10:52	2021-05-31 11:10:53		NO		IN FOCUS
181496692	https://volunteer.ala.org.au/validate/task/181496692	Valid		system	Tile_037-006-000_0-000.jpg		2021-05-31 10:14:28	2021-05-31 11:10:57		NO		IN FOCUS
181496692	https://volunteer.ala.org.au/validate/task/181496692	Valid		system	Tile_037-006-000_0-000.jpg		2021-05-31 10:22:52	2021-05-31 11:10:57		NO		IN FOCUS
181496692	https://volunteer.ala.org.au/validate/task/181496692	Valid		system	Tile_037-006-000_0-000.jpg			2021-05-31 11:10:57		NO		IN FOCUS
181496692	https://volunteer.ala.org.au/validate/task/181496692	Valid		system	Tile_037-006-000_0-000.jpg		2021-05-31 11:10:57	2021-05-31 11:10:57		NO		IN FOCUS
181496686	https://volunteer.ala.org.au/validate/task/181496686	Valid		system	Tile_036-060-000_0-000.jpg		2021-05-31 11:10:59	2021-05-31 11:11:00		NO		IN FOCUS
181496686	https://volunteer.ala.org.au/validate/task/181496686	Valid		system	Tile_036-060-000_0-000.jpg		2021-05-31 11:08:48	2021-05-31 11:11:00		NO		IN FOCUS
181496686	https://volunteer.ala.org.au/validate/task/181496686	Valid		system	Tile_036-060-000_0-000.jpg		2021-05-31 10:21:49	2021-05-31 11:11:00		NO		IN FOCUS
181496686	https://volunteer.ala.org.au/validate/task/181496686	Valid		system	Tile_036-060-000_0-000.jpg			2021-05-31 11:11:00		NO		IN FOCUS
181496687	https://volunteer.ala.org.au/validate/task/181496687	Valid		system	Tile_037-001-000_0-000.jpg		2021-05-31 11:09:05	2021-05-31 11:11:19		NO		IN FOCUS
181496687	https://volunteer.ala.org.au/validate/task/181496687	Valid		system	Tile_037-001-000_0-000.jpg		2021-05-31 10:22:02	2021-05-31 11:11:19		NO		IN FOCUS
181496687	https://volunteer.ala.org.au/validate/task/181496687	Valid		system	Tile_037-001-000_0-000.jpg		2021-05-31 11:11:18	2021-05-31 11:11:19		NO		IN FOCUS
181496687	https://volunteer.ala.org.au/validate/task/181496687	Valid		system	Tile_037-001-000_0-000.jpg			2021-05-31 11:11:19		NO		IN FOCUS
181496693	https://volunteer.ala.org.au/validate/task/181496693	Valid		system	Tile_037-007-000_0-000.jpg		2021-05-31 11:11:10	2021-05-31 11:11:40		NO		IN FOCUS
181496693	https://volunteer.ala.org.au/validate/task/181496693	Valid		system	Tile_037-007-000_0-000.jpg		2021-05-31 10:23:04	2021-05-31 11:11:40		NO		IN FOCUS
181496693	https://volunteer.ala.org.au/validate/task/181496693	Valid		system	Tile_037-007-000_0-000.jpg		2021-05-31 11:11:40	2021-05-31 11:11:40		NO		IN FOCUS
181496693	https://volunteer.ala.org.au/validate/task/181496693	Valid		system	Tile_037-007-000_0-000.jpg			2021-05-31 11:11:40		NO		IN FOCUS
181496696	https://volunteer.ala.org.au/validate/task/181496696	Valid		system	Tile_037-010-000_0-000.jpg		2021-05-31 10:15:36	2021-05-31 11:11:49		NO		IN FOCUS
181496696	https://volunteer.ala.org.au/validate/task/181496696	Valid		system	Tile_037-010-000_0-000.jpg		2021-05-31 10:23:31	2021-05-31 11:11:49		NO		IN FOCUS
181496696	https://volunteer.ala.org.au/validate/task/181496696	Valid		system	Tile_037-010-000_0-000.jpg		2021-05-31 11:11:48	2021-05-31 11:11:49		NO		IN FOCUS
181496696	https://volunteer.ala.org.au/validate/task/181496696	Valid		system	Tile_037-010-000_0-000.jpg			2021-05-31 11:11:49		NO		IN FOCUS
181496698	https://volunteer.ala.org.au/validate/task/181496698	Valid		system	Tile_037-012-000_0-000.jpg		2021-05-31 10:23:56	2021-05-31 11:12:12		NO		IN FOCUS
181496698	https://volunteer.ala.org.au/validate/task/181496698	Valid		system	Tile_037-012-000_0-000.jpg		2021-05-31 10:15:56	2021-05-31 11:12:12		NO		IN FOCUS
181496698	https://volunteer.ala.org.au/validate/task/181496698	Valid		system	Tile_037-012-000_0-000.jpg			2021-05-31 11:12:12		NO		IN FOCUS
181496698	https://volunteer.ala.org.au/validate/task/181496698	Valid		system	Tile_037-012-000_0-000.jpg		2021-05-31 11:12:12	2021-05-31 11:12:12		NO		IN FOCUS
181496694	https://volunteer.ala.org.au/validate/task/181496694	Valid		system	Tile_037-008-000_0-000.jpg		2021-05-31 11:11:23	2021-05-31 11:12:15		NO		IN FOCUS
181496694	https://volunteer.ala.org.au/validate/task/181496694	Valid		system	Tile_037-008-000_0-000.jpg		2021-05-31 11:12:15	2021-05-31 11:12:15		NO		IN FOCUS
181496694	https://volunteer.ala.org.au/validate/task/181496694	Valid		system	Tile_037-008-000_0-000.jpg			2021-05-31 11:12:15		NO		IN FOCUS
181496694	https://volunteer.ala.org.au/validate/task/181496694	Valid		system	Tile_037-008-000_0-000.jpg		2021-05-31 10:23:13	2021-05-31 11:12:15		NO		IN FOCUS
181496697	https://volunteer.ala.org.au/validate/task/181496697	Valid		system	Tile_037-011-000_0-000.jpg		2021-05-31 11:12:32	2021-05-31 11:12:33		NO		IN FOCUS
181496697	https://volunteer.ala.org.au/validate/task/181496697	Valid		system	Tile_037-011-000_0-000.jpg			2021-05-31 11:12:33		NO		IN FOCUS
181496697	https://volunteer.ala.org.au/validate/task/181496697	Valid		system	Tile_037-011-000_0-000.jpg		2021-05-31 10:23:41	2021-05-31 11:12:33		NO		IN FOCUS
181496697	https://volunteer.ala.org.au/validate/task/181496697	Valid		system	Tile_037-011-000_0-000.jpg		2021-05-31 11:12:01	2021-05-31 11:12:33		NO		IN FOCUS
181496700	https://volunteer.ala.org.au/validate/task/181496700	Valid		system	Tile_037-014-000_0-000.jpg		2021-05-31 11:12:41	2021-05-31 11:12:41		NO		IN FOCUS
181496700	https://volunteer.ala.org.au/validate/task/181496700	Valid		system	Tile_037-014-000_0-000.jpg			2021-05-31 11:12:41		NO		IN FOCUS
181496700	https://volunteer.ala.org.au/validate/task/181496700	Valid		system	Tile_037-014-000_0-000.jpg		2021-05-31 10:16:21	2021-05-31 11:12:41		NO		IN FOCUS
181496700	https://volunteer.ala.org.au/validate/task/181496700	Valid		system	Tile_037-014-000_0-000.jpg		2021-05-31 10:24:12	2021-05-31 11:12:41		NO		IN FOCUS
181496690	https://volunteer.ala.org.au/validate/task/181496690	Valid		system	Tile_037-004-000_0-000.jpg		2021-05-31 11:12:52	2021-05-31 11:12:52		NO		IN FOCUS
181496690	https://volunteer.ala.org.au/validate/task/181496690	Valid		system	Tile_037-004-000_0-000.jpg		2021-05-31 11:10:34	2021-05-31 11:12:52		NO		IN FOCUS
181496690	https://volunteer.ala.org.au/validate/task/181496690	Valid		system	Tile_037-004-000_0-000.jpg			2021-05-31 11:12:52		NO		IN FOCUS
181496690	https://volunteer.ala.org.au/validate/task/181496690	Valid		system	Tile_037-004-000_0-000.jpg		2021-05-31 10:22:29	2021-05-31 11:12:52		NO		IN FOCUS
181496701	https://volunteer.ala.org.au/validate/task/181496701	Valid		system	Tile_037-015-000_0-000.jpg		2021-05-31 11:12:56	2021-05-31 11:12:57		NO		IN FOCUS
181496701	https://volunteer.ala.org.au/validate/task/181496701	Valid		system	Tile_037-015-000_0-000.jpg		2021-05-31 10:16:35	2021-05-31 11:12:57		NO		IN FOCUS
181496701	https://volunteer.ala.org.au/validate/task/181496701	Valid		system	Tile_037-015-000_0-000.jpg			2021-05-31 11:12:57		NO		IN FOCUS
181496701	https://volunteer.ala.org.au/validate/task/181496701	Valid		system	Tile_037-015-000_0-000.jpg		2021-05-31 11:13:21	2021-05-31 11:12:57		NO		IN FOCUS
181496701	https://volunteer.ala.org.au/validate/task/181496701	Valid		system	Tile_037-015-000_0-000.jpg		2021-05-31 10:24:22	2021-05-31 11:12:57		NO		IN FOCUS
181496702	https://volunteer.ala.org.au/validate/task/181496702	Valid		system	Tile_037-016-000_0-000.jpg		2021-05-31 10:16:59	2021-05-31 11:13:12		NO		IN FOCUS
181496702	https://volunteer.ala.org.au/validate/task/181496702	Valid		system	Tile_037-016-000_0-000.jpg			2021-05-31 11:13:12		NO		IN FOCUS
181496702	https://volunteer.ala.org.au/validate/task/181496702	Valid		system	Tile_037-016-000_0-000.jpg		2021-05-31 10:24:50	2021-05-31 11:13:12		NO		IN FOCUS
181496702	https://volunteer.ala.org.au/validate/task/181496702	Valid		system	Tile_037-016-000_0-000.jpg		2021-05-31 11:13:20	2021-05-31 11:13:12		NO		IN FOCUS
181496702	https://volunteer.ala.org.au/validate/task/181496702	Valid		system	Tile_037-016-000_0-000.jpg		2021-05-31 11:13:12	2021-05-31 11:13:12		NO		IN FOCUS
181496703	https://volunteer.ala.org.au/validate/task/181496703	Valid		system	Tile_037-017-000_0-000.jpg		2021-05-31 10:25:00	2021-05-31 11:13:26		NO		IN FOCUS
181496703	https://volunteer.ala.org.au/validate/task/181496703	Valid		system	Tile_037-017-000_0-000.jpg		2021-05-31 10:17:13	2021-05-31 11:13:26		NO		IN FOCUS
181496703	https://volunteer.ala.org.au/validate/task/181496703	Valid		system	Tile_037-017-000_0-000.jpg		2021-05-31 11:13:52	2021-05-31 11:13:26		NO		IN FOCUS
181496703	https://volunteer.ala.org.au/validate/task/181496703	Valid		system	Tile_037-017-000_0-000.jpg			2021-05-31 11:13:26		NO		IN FOCUS
181496703	https://volunteer.ala.org.au/validate/task/181496703	Valid		system	Tile_037-017-000_0-000.jpg		2021-05-31 11:13:25	2021-05-31 11:13:26		NO		IN FOCUS
181496704	https://volunteer.ala.org.au/validate/task/181496704	Valid		system	Tile_037-018-000_0-000.jpg		2021-05-31 10:25:13	2021-05-31 11:13:41		NO		IN FOCUS
181496704	https://volunteer.ala.org.au/validate/task/181496704	Valid		system	Tile_037-018-000_0-000.jpg			2021-05-31 11:13:41		NO		IN FOCUS
181496704	https://volunteer.ala.org.au/validate/task/181496704	Valid		system	Tile_037-018-000_0-000.jpg		2021-05-31 11:13:40	2021-05-31 11:13:41		NO		IN FOCUS
181496704	https://volunteer.ala.org.au/validate/task/181496704	Valid		system	Tile_037-018-000_0-000.jpg		2021-05-31 11:13:37	2021-05-31 11:13:41		NO		IN FOCUS
181496705	https://volunteer.ala.org.au/validate/task/181496705	Valid		system	Tile_037-019-000_0-000.jpg			2021-05-31 11:13:51		NO		IN FOCUS
181496705	https://volunteer.ala.org.au/validate/task/181496705	Valid		system	Tile_037-019-000_0-000.jpg		2021-05-31 10:27:24	2021-05-31 11:13:51		NO		IN FOCUS
181496705	https://volunteer.ala.org.au/validate/task/181496705	Valid		system	Tile_037-019-000_0-000.jpg		2021-05-31 11:13:50	2021-05-31 11:13:51		NO		IN FOCUS
181496705	https://volunteer.ala.org.au/validate/task/181496705	Valid		system	Tile_037-019-000_0-000.jpg		2021-05-31 10:17:30	2021-05-31 11:13:51		NO		IN FOCUS
181496705	https://volunteer.ala.org.au/validate/task/181496705	Valid		system	Tile_037-019-000_0-000.jpg		2021-05-31 11:13:56	2021-05-31 11:13:51		NO		IN FOCUS
181496706	https://volunteer.ala.org.au/validate/task/181496706	Valid		system	Tile_037-020-000_0-000.jpg		2021-05-31 11:14:21	2021-05-31 11:14:04		NO		IN FOCUS
181496706	https://volunteer.ala.org.au/validate/task/181496706	Valid		system	Tile_037-020-000_0-000.jpg			2021-05-31 11:14:04		NO		IN FOCUS
181496706	https://volunteer.ala.org.au/validate/task/181496706	Valid		system	Tile_037-020-000_0-000.jpg		2021-05-31 10:27:44	2021-05-31 11:14:04		NO		IN FOCUS
181496706	https://volunteer.ala.org.au/validate/task/181496706	Valid		system	Tile_037-020-000_0-000.jpg		2021-05-31 10:18:33	2021-05-31 11:14:04		NO		IN FOCUS
181496706	https://volunteer.ala.org.au/validate/task/181496706	Valid		system	Tile_037-020-000_0-000.jpg		2021-05-31 11:14:04	2021-05-31 11:14:04		NO		IN FOCUS
181496707	https://volunteer.ala.org.au/validate/task/181496707	Valid		system	Tile_037-021-000_0-000.jpg			2021-05-31 11:14:20		NO		IN FOCUS
181496707	https://volunteer.ala.org.au/validate/task/181496707	Valid		system	Tile_037-021-000_0-000.jpg		2021-05-31 11:14:12	2021-05-31 11:14:20		NO		IN FOCUS
181496707	https://volunteer.ala.org.au/validate/task/181496707	Valid		system	Tile_037-021-000_0-000.jpg		2021-05-31 11:14:18	2021-05-31 11:14:20		NO		IN FOCUS
181496707	https://volunteer.ala.org.au/validate/task/181496707	Valid		system	Tile_037-021-000_0-000.jpg		2021-05-31 10:46:53	2021-05-31 11:14:20		NO		IN FOCUS
181496710	https://volunteer.ala.org.au/validate/task/181496710	Valid		system	Tile_037-024-000_0-000.jpg		2021-05-31 10:47:30	2021-05-31 11:14:59		NO		IN FOCUS
181496710	https://volunteer.ala.org.au/validate/task/181496710	Valid		system	Tile_037-024-000_0-000.jpg		2021-05-31 11:14:58	2021-05-31 11:14:59		NO		IN FOCUS
181496710	https://volunteer.ala.org.au/validate/task/181496710	Valid		system	Tile_037-024-000_0-000.jpg		2021-05-31 10:20:38	2021-05-31 11:14:59		NO		IN FOCUS
181496710	https://volunteer.ala.org.au/validate/task/181496710	Valid		system	Tile_037-024-000_0-000.jpg			2021-05-31 11:14:59		NO		IN FOCUS
181496708	https://volunteer.ala.org.au/validate/task/181496708	Valid		system	Tile_037-022-000_0-000.jpg		2021-05-31 11:15:05	2021-05-31 11:15:05	4	YES	Both MIDDLE and EDGE	IN FOCUS		Unknown
181496708	https://volunteer.ala.org.au/validate/task/181496708	Valid		system	Tile_037-022-000_0-000.jpg		2021-05-31 11:14:32	2021-05-31 11:15:05		NO		IN FOCUS
181496708	https://volunteer.ala.org.au/validate/task/181496708	Valid		system	Tile_037-022-000_0-000.jpg		2021-05-31 10:47:04	2021-05-31 11:15:05		NO		IN FOCUS
181496708	https://volunteer.ala.org.au/validate/task/181496708	Valid		system	Tile_037-022-000_0-000.jpg		2021-05-31 11:15:04	2021-05-31 11:15:05		NO		IN FOCUS
181496708	https://volunteer.ala.org.au/validate/task/181496708	Valid		system	Tile_037-022-000_0-000.jpg			2021-05-31 11:15:05		NO		IN FOCUS
181496711	https://volunteer.ala.org.au/validate/task/181496711	Valid		system	Tile_037-025-000_0-000.jpg			2021-05-31 11:15:27		NO		IN FOCUS
181496711	https://volunteer.ala.org.au/validate/task/181496711	Valid		system	Tile_037-025-000_0-000.jpg		2021-05-31 10:47:41	2021-05-31 11:15:27		NO		IN FOCUS
181496711	https://volunteer.ala.org.au/validate/task/181496711	Valid		system	Tile_037-025-000_0-000.jpg		2021-05-31 11:15:26	2021-05-31 11:15:27		NO		IN FOCUS
181496711	https://volunteer.ala.org.au/validate/task/181496711	Valid		system	Tile_037-025-000_0-000.jpg		2021-05-31 11:15:11	2021-05-31 11:15:27		NO		IN FOCUS
181496709	https://volunteer.ala.org.au/validate/task/181496709	Valid		system	Tile_037-023-000_0-000.jpg			2021-05-31 11:15:51		NO		IN FOCUS
181496709	https://volunteer.ala.org.au/validate/task/181496709	Valid		system	Tile_037-023-000_0-000.jpg		2021-05-31 11:15:51	2021-05-31 11:15:51		NO		IN FOCUS
181496709	https://volunteer.ala.org.au/validate/task/181496709	Valid		system	Tile_037-023-000_0-000.jpg		2021-05-31 10:47:13	2021-05-31 11:15:51		NO		IN FOCUS
181496709	https://volunteer.ala.org.au/validate/task/181496709	Valid		system	Tile_037-023-000_0-000.jpg		2021-05-31 11:14:45	2021-05-31 11:15:51		NO		IN FOCUS
181496718	https://volunteer.ala.org.au/validate/task/181496718	Valid		system	Tile_037-032-000_0-000.jpg			2021-05-31 11:16:39		NO		IN FOCUS
181496718	https://volunteer.ala.org.au/validate/task/181496718	Valid		system	Tile_037-032-000_0-000.jpg		2021-05-31 11:16:39	2021-05-31 11:16:39		NO		IN FOCUS
181496718	https://volunteer.ala.org.au/validate/task/181496718	Valid		system	Tile_037-032-000_0-000.jpg		2021-05-31 10:49:08	2021-05-31 11:16:39		NO		IN FOCUS
181496718	https://volunteer.ala.org.au/validate/task/181496718	Valid		system	Tile_037-032-000_0-000.jpg		2021-05-31 10:22:14	2021-05-31 11:16:39		NO		IN FOCUS
181496713	https://volunteer.ala.org.au/validate/task/181496713	Valid		system	Tile_037-027-000_0-000.jpg		2021-05-31 11:16:47	2021-05-31 11:16:47		NO		IN FOCUS
181496713	https://volunteer.ala.org.au/validate/task/181496713	Valid		system	Tile_037-027-000_0-000.jpg		2021-05-31 10:47:58	2021-05-31 11:16:47		NO		IN FOCUS
181496713	https://volunteer.ala.org.au/validate/task/181496713	Valid		system	Tile_037-027-000_0-000.jpg			2021-05-31 11:16:47		NO		IN FOCUS
181496713	https://volunteer.ala.org.au/validate/task/181496713	Valid		system	Tile_037-027-000_0-000.jpg		2021-05-31 11:15:37	2021-05-31 11:16:47		NO		IN FOCUS
181496719	https://volunteer.ala.org.au/validate/task/181496719	Valid		system	Tile_037-033-000_0-000.jpg		2021-05-31 10:22:37	2021-05-31 11:16:56		NO		IN FOCUS
181496719	https://volunteer.ala.org.au/validate/task/181496719	Valid		system	Tile_037-033-000_0-000.jpg		2021-05-31 10:49:20	2021-05-31 11:16:56		NO		IN FOCUS
181496719	https://volunteer.ala.org.au/validate/task/181496719	Valid		system	Tile_037-033-000_0-000.jpg			2021-05-31 11:16:56		NO		IN FOCUS
181496719	https://volunteer.ala.org.au/validate/task/181496719	Valid		system	Tile_037-033-000_0-000.jpg		2021-05-31 11:16:56	2021-05-31 11:16:56		NO		IN FOCUS
181496715	https://volunteer.ala.org.au/validate/task/181496715	Valid		system	Tile_037-029-000_0-000.jpg		2021-05-31 10:48:28	2021-05-31 11:17:19		NO		IN FOCUS
181496715	https://volunteer.ala.org.au/validate/task/181496715	Valid		system	Tile_037-029-000_0-000.jpg		2021-05-31 11:16:02	2021-05-31 11:17:19		NO		IN FOCUS
181496715	https://volunteer.ala.org.au/validate/task/181496715	Valid		system	Tile_037-029-000_0-000.jpg		2021-05-31 11:17:18	2021-05-31 11:17:19		NO		IN FOCUS
181496715	https://volunteer.ala.org.au/validate/task/181496715	Valid		system	Tile_037-029-000_0-000.jpg			2021-05-31 11:17:19		NO		IN FOCUS
181496721	https://volunteer.ala.org.au/validate/task/181496721	Valid		system	Tile_037-035-000_0-000.jpg		2021-05-31 10:49:44	2021-05-31 11:17:21		NO		IN FOCUS
181496721	https://volunteer.ala.org.au/validate/task/181496721	Valid		system	Tile_037-035-000_0-000.jpg		2021-05-31 11:17:21	2021-05-31 11:17:21		NO		IN FOCUS
181496721	https://volunteer.ala.org.au/validate/task/181496721	Valid		system	Tile_037-035-000_0-000.jpg			2021-05-31 11:17:21		NO		IN FOCUS
181496721	https://volunteer.ala.org.au/validate/task/181496721	Valid		system	Tile_037-035-000_0-000.jpg		2021-05-31 10:23:02	2021-05-31 11:17:21		NO		IN FOCUS
181496714	https://volunteer.ala.org.au/validate/task/181496714	Valid		system	Tile_037-028-000_0-000.jpg		2021-05-31 11:15:49	2021-05-31 11:17:31		NO		IN FOCUS
181496714	https://volunteer.ala.org.au/validate/task/181496714	Valid		system	Tile_037-028-000_0-000.jpg			2021-05-31 11:17:31		NO		IN FOCUS
181496714	https://volunteer.ala.org.au/validate/task/181496714	Valid		system	Tile_037-028-000_0-000.jpg		2021-05-31 11:17:31	2021-05-31 11:17:31		NO		IN FOCUS
181496714	https://volunteer.ala.org.au/validate/task/181496714	Valid		system	Tile_037-028-000_0-000.jpg		2021-05-31 10:48:09	2021-05-31 11:17:31		NO		IN FOCUS
181496722	https://volunteer.ala.org.au/validate/task/181496722	Valid		system	Tile_037-036-000_0-000.jpg		2021-05-31 11:17:33	2021-05-31 11:17:34		NO		IN FOCUS
181496722	https://volunteer.ala.org.au/validate/task/181496722	Valid		system	Tile_037-036-000_0-000.jpg		2021-05-31 10:49:53	2021-05-31 11:17:34		NO		IN FOCUS
181496722	https://volunteer.ala.org.au/validate/task/181496722	Valid		system	Tile_037-036-000_0-000.jpg		2021-05-31 10:23:47	2021-05-31 11:17:34		NO		IN FOCUS
181496722	https://volunteer.ala.org.au/validate/task/181496722	Valid		system	Tile_037-036-000_0-000.jpg			2021-05-31 11:17:34		NO		IN FOCUS
181496716	https://volunteer.ala.org.au/validate/task/181496716	Valid		system	Tile_037-030-000_0-000.jpg		2021-05-31 11:17:41	2021-05-31 11:17:41		NO		IN FOCUS
181496716	https://volunteer.ala.org.au/validate/task/181496716	Valid		system	Tile_037-030-000_0-000.jpg		2021-05-31 11:16:14	2021-05-31 11:17:41		NO		IN FOCUS
181496716	https://volunteer.ala.org.au/validate/task/181496716	Valid		system	Tile_037-030-000_0-000.jpg			2021-05-31 11:17:41		NO		IN FOCUS
181496716	https://volunteer.ala.org.au/validate/task/181496716	Valid		system	Tile_037-030-000_0-000.jpg		2021-05-31 10:48:44	2021-05-31 11:17:41		NO		IN FOCUS
181496717	https://volunteer.ala.org.au/validate/task/181496717	Valid		system	Tile_037-031-000_0-000.jpg			2021-05-31 11:17:49		NO		IN FOCUS
181496717	https://volunteer.ala.org.au/validate/task/181496717	Valid		system	Tile_037-031-000_0-000.jpg		2021-05-31 10:48:57	2021-05-31 11:17:49		NO		IN FOCUS
181496717	https://volunteer.ala.org.au/validate/task/181496717	Valid		system	Tile_037-031-000_0-000.jpg		2021-05-31 11:17:49	2021-05-31 11:17:49		NO		IN FOCUS
181496717	https://volunteer.ala.org.au/validate/task/181496717	Valid		system	Tile_037-031-000_0-000.jpg		2021-05-31 11:16:26	2021-05-31 11:17:49		NO		IN FOCUS
181496724	https://volunteer.ala.org.au/validate/task/181496724	Valid		system	Tile_037-038-000_0-000.jpg		2021-05-31 11:17:56	2021-05-31 11:18:06		NO		IN FOCUS
181496724	https://volunteer.ala.org.au/validate/task/181496724	Valid		system	Tile_037-038-000_0-000.jpg		2021-05-31 11:18:06	2021-05-31 11:18:06		NO		IN FOCUS
181496724	https://volunteer.ala.org.au/validate/task/181496724	Valid		system	Tile_037-038-000_0-000.jpg			2021-05-31 11:18:06		NO		IN FOCUS
181496724	https://volunteer.ala.org.au/validate/task/181496724	Valid		system	Tile_037-038-000_0-000.jpg		2021-05-31 10:50:11	2021-05-31 11:18:06		NO		IN FOCUS
181496725	https://volunteer.ala.org.au/validate/task/181496725	Valid		system	Tile_037-039-000_0-000.jpg		2021-05-31 10:50:21	2021-05-31 11:18:10		NO		IN FOCUS
181496725	https://volunteer.ala.org.au/validate/task/181496725	Valid		system	Tile_037-039-000_0-000.jpg		2021-05-31 10:24:41	2021-05-31 11:18:10		NO		IN FOCUS
181496725	https://volunteer.ala.org.au/validate/task/181496725	Valid		system	Tile_037-039-000_0-000.jpg		2021-05-31 11:18:09	2021-05-31 11:18:10		NO		IN FOCUS
181496725	https://volunteer.ala.org.au/validate/task/181496725	Valid		system	Tile_037-039-000_0-000.jpg			2021-05-31 11:18:10		NO		IN FOCUS
181496723	https://volunteer.ala.org.au/validate/task/181496723	Valid		system	Tile_037-037-000_0-000.jpg		2021-05-31 11:18:10	2021-05-31 11:18:11		NO		IN FOCUS
181496723	https://volunteer.ala.org.au/validate/task/181496723	Valid		system	Tile_037-037-000_0-000.jpg			2021-05-31 11:18:11		NO		IN FOCUS
181496723	https://volunteer.ala.org.au/validate/task/181496723	Valid		system	Tile_037-037-000_0-000.jpg		2021-05-31 11:17:45	2021-05-31 11:18:11		NO		IN FOCUS
181496723	https://volunteer.ala.org.au/validate/task/181496723	Valid		system	Tile_037-037-000_0-000.jpg		2021-05-31 10:50:02	2021-05-31 11:18:11		NO		IN FOCUS
181496726	https://volunteer.ala.org.au/validate/task/181496726	Valid		system	Tile_037-040-000_0-000.jpg		2021-05-31 11:18:23	2021-05-31 11:18:33		NO		IN FOCUS
181496726	https://volunteer.ala.org.au/validate/task/181496726	Valid		system	Tile_037-040-000_0-000.jpg			2021-05-31 11:18:33		NO		IN FOCUS
181496726	https://volunteer.ala.org.au/validate/task/181496726	Valid		system	Tile_037-040-000_0-000.jpg		2021-05-31 11:18:32	2021-05-31 11:18:33		NO		IN FOCUS
181496726	https://volunteer.ala.org.au/validate/task/181496726	Valid		system	Tile_037-040-000_0-000.jpg		2021-05-31 10:50:36	2021-05-31 11:18:33		NO		IN FOCUS
181497262	https://volunteer.ala.org.au/validate/task/181497262	Valid		system	Tile_037-041-000_0-000.jpg		2021-05-31 10:50:47	2021-05-31 11:18:40		NO		IN FOCUS
181497262	https://volunteer.ala.org.au/validate/task/181497262	Valid		system	Tile_037-041-000_0-000.jpg		2021-05-31 11:18:35	2021-05-31 11:18:40		NO		IN FOCUS
181497262	https://volunteer.ala.org.au/validate/task/181497262	Valid		system	Tile_037-041-000_0-000.jpg		2021-05-31 11:18:40	2021-05-31 11:18:40		NO		IN FOCUS
181497262	https://volunteer.ala.org.au/validate/task/181497262	Valid		system	Tile_037-041-000_0-000.jpg			2021-05-31 11:18:40		NO		IN FOCUS
181497264	https://volunteer.ala.org.au/validate/task/181497264	Valid		system	Tile_037-043-000_0-000.jpg		2021-05-31 10:51:18	2021-05-31 11:19:04		NO		IN FOCUS
181497264	https://volunteer.ala.org.au/validate/task/181497264	Valid		system	Tile_037-043-000_0-000.jpg		2021-05-31 11:19:03	2021-05-31 11:19:04		NO		IN FOCUS
181497264	https://volunteer.ala.org.au/validate/task/181497264	Valid		system	Tile_037-043-000_0-000.jpg			2021-05-31 11:19:04		NO		IN FOCUS
181497264	https://volunteer.ala.org.au/validate/task/181497264	Valid		system	Tile_037-043-000_0-000.jpg		2021-05-31 10:25:36	2021-05-31 11:19:04		NO		IN FOCUS
181497264	https://volunteer.ala.org.au/validate/task/181497264	Valid		system	Tile_037-043-000_0-000.jpg		2021-05-31 11:19:04	2021-05-31 11:19:04		NO		IN FOCUS
181497263	https://volunteer.ala.org.au/validate/task/181497263	Valid		system	Tile_037-042-000_0-000.jpg		2021-05-31 11:19:22	2021-05-31 11:19:23		NO		IN FOCUS
181497263	https://volunteer.ala.org.au/validate/task/181497263	Valid		system	Tile_037-042-000_0-000.jpg			2021-05-31 11:19:23		NO		IN FOCUS
181497263	https://volunteer.ala.org.au/validate/task/181497263	Valid		system	Tile_037-042-000_0-000.jpg		2021-05-31 10:51:00	2021-05-31 11:19:23		NO		IN FOCUS
181497263	https://volunteer.ala.org.au/validate/task/181497263	Valid		system	Tile_037-042-000_0-000.jpg		2021-05-31 11:18:51	2021-05-31 11:19:23		NO		IN FOCUS
181497266	https://volunteer.ala.org.au/validate/task/181497266	Valid		system	Tile_037-045-000_0-000.jpg			2021-05-31 11:19:27		NO		IN FOCUS
181497266	https://volunteer.ala.org.au/validate/task/181497266	Valid		system	Tile_037-045-000_0-000.jpg		2021-05-31 10:51:34	2021-05-31 11:19:27		NO		IN FOCUS
181497266	https://volunteer.ala.org.au/validate/task/181497266	Valid		system	Tile_037-045-000_0-000.jpg		2021-05-31 10:26:21	2021-05-31 11:19:27		NO		IN FOCUS
181497266	https://volunteer.ala.org.au/validate/task/181497266	Valid		system	Tile_037-045-000_0-000.jpg		2021-05-31 11:19:28	2021-05-31 11:19:27		NO		IN FOCUS
181497266	https://volunteer.ala.org.au/validate/task/181497266	Valid		system	Tile_037-045-000_0-000.jpg		2021-05-31 11:19:26	2021-05-31 11:19:27		NO		IN FOCUS
181497267	https://volunteer.ala.org.au/validate/task/181497267	Valid		system	Tile_037-046-000_0-000.jpg			2021-05-31 11:19:44		NO		IN FOCUS
181497267	https://volunteer.ala.org.au/validate/task/181497267	Valid		system	Tile_037-046-000_0-000.jpg		2021-05-31 11:19:43	2021-05-31 11:19:44		NO		IN FOCUS
181497267	https://volunteer.ala.org.au/validate/task/181497267	Valid		system	Tile_037-046-000_0-000.jpg		2021-05-31 10:51:44	2021-05-31 11:19:44		NO		IN FOCUS
181497267	https://volunteer.ala.org.au/validate/task/181497267	Valid		system	Tile_037-046-000_0-000.jpg		2021-05-31 10:26:36	2021-05-31 11:19:44		NO		IN FOCUS
181497268	https://volunteer.ala.org.au/validate/task/181497268	Valid		system	Tile_037-047-000_0-000.jpg		2021-05-31 10:52:01	2021-05-31 11:19:49		NO		IN FOCUS
181497268	https://volunteer.ala.org.au/validate/task/181497268	Valid		system	Tile_037-047-000_0-000.jpg			2021-05-31 11:19:49		NO		IN FOCUS
181497268	https://volunteer.ala.org.au/validate/task/181497268	Valid		system	Tile_037-047-000_0-000.jpg		2021-05-31 11:19:47	2021-05-31 11:19:49		NO		IN FOCUS
181497268	https://volunteer.ala.org.au/validate/task/181497268	Valid		system	Tile_037-047-000_0-000.jpg		2021-05-31 11:19:49	2021-05-31 11:19:49		NO		IN FOCUS
181497269	https://volunteer.ala.org.au/validate/task/181497269	Valid		system	Tile_037-048-000_0-000.jpg		2021-05-31 10:52:15	2021-05-31 11:20:05		NO		IN FOCUS
181497269	https://volunteer.ala.org.au/validate/task/181497269	Valid		system	Tile_037-048-000_0-000.jpg		2021-05-31 11:20:05	2021-05-31 11:20:05		NO		IN FOCUS
181497269	https://volunteer.ala.org.au/validate/task/181497269	Valid		system	Tile_037-048-000_0-000.jpg		2021-05-31 11:20:05	2021-05-31 11:20:05		NO		IN FOCUS
181497269	https://volunteer.ala.org.au/validate/task/181497269	Valid		system	Tile_037-048-000_0-000.jpg			2021-05-31 11:20:05		NO		IN FOCUS
181497269	https://volunteer.ala.org.au/validate/task/181497269	Valid		system	Tile_037-048-000_0-000.jpg		2021-05-31 11:29:42	2021-05-31 11:20:05		NO		IN FOCUS
181497271	https://volunteer.ala.org.au/validate/task/181497271	Valid		system	Tile_037-050-000_0-000.jpg		2021-05-31 11:20:30	2021-05-31 11:20:53		NO		IN FOCUS
181497271	https://volunteer.ala.org.au/validate/task/181497271	Valid		system	Tile_037-050-000_0-000.jpg			2021-05-31 11:20:53		NO		IN FOCUS
181497271	https://volunteer.ala.org.au/validate/task/181497271	Valid		system	Tile_037-050-000_0-000.jpg		2021-05-31 11:20:52	2021-05-31 11:20:53		NO		IN FOCUS
181497271	https://volunteer.ala.org.au/validate/task/181497271	Valid		system	Tile_037-050-000_0-000.jpg		2021-05-31 10:52:35	2021-05-31 11:20:53		NO		IN FOCUS
181497273	https://volunteer.ala.org.au/validate/task/181497273	Valid		system	Tile_037-052-000_0-000.jpg			2021-05-31 11:20:55		NO		IN FOCUS
181497273	https://volunteer.ala.org.au/validate/task/181497273	Valid		system	Tile_037-052-000_0-000.jpg		2021-05-31 11:20:55	2021-05-31 11:20:55		NO		IN FOCUS
181497273	https://volunteer.ala.org.au/validate/task/181497273	Valid		system	Tile_037-052-000_0-000.jpg		2021-05-31 10:28:41	2021-05-31 11:20:55		NO		IN FOCUS
181497273	https://volunteer.ala.org.au/validate/task/181497273	Valid		system	Tile_037-052-000_0-000.jpg		2021-05-31 10:52:58	2021-05-31 11:20:55		NO		IN FOCUS
181497274	https://volunteer.ala.org.au/validate/task/181497274	Valid		system	Tile_037-053-000_0-000.jpg		2021-05-31 10:53:08	2021-05-31 11:21:07		NO		IN FOCUS
181497274	https://volunteer.ala.org.au/validate/task/181497274	Valid		system	Tile_037-053-000_0-000.jpg		2021-05-31 10:28:53	2021-05-31 11:21:07		NO		IN FOCUS
181497274	https://volunteer.ala.org.au/validate/task/181497274	Valid		system	Tile_037-053-000_0-000.jpg			2021-05-31 11:21:07		NO		IN FOCUS
181497274	https://volunteer.ala.org.au/validate/task/181497274	Valid		system	Tile_037-053-000_0-000.jpg		2021-05-31 11:21:07	2021-05-31 11:21:07		NO		IN FOCUS
181497275	https://volunteer.ala.org.au/validate/task/181497275	Valid		system	Tile_037-054-000_0-000.jpg			2021-05-31 11:21:21		NO		IN FOCUS
181497275	https://volunteer.ala.org.au/validate/task/181497275	Valid		system	Tile_037-054-000_0-000.jpg		2021-05-31 10:53:19	2021-05-31 11:21:21		NO		IN FOCUS
181497275	https://volunteer.ala.org.au/validate/task/181497275	Valid		system	Tile_037-054-000_0-000.jpg		2021-05-31 11:21:20	2021-05-31 11:21:21		NO		IN FOCUS
181497275	https://volunteer.ala.org.au/validate/task/181497275	Valid		system	Tile_037-054-000_0-000.jpg		2021-05-31 10:29:12	2021-05-31 11:21:21		NO		IN FOCUS
181497277	https://volunteer.ala.org.au/validate/task/181497277	Valid		system	Tile_037-056-000_0-000.jpg		2021-05-31 10:54:01	2021-05-31 11:21:44		NO		IN FOCUS
181497277	https://volunteer.ala.org.au/validate/task/181497277	Valid		system	Tile_037-056-000_0-000.jpg			2021-05-31 11:21:44		NO		IN FOCUS
181497277	https://volunteer.ala.org.au/validate/task/181497277	Valid		system	Tile_037-056-000_0-000.jpg		2021-05-31 10:30:25	2021-05-31 11:21:44		NO		IN FOCUS
181497277	https://volunteer.ala.org.au/validate/task/181497277	Valid		system	Tile_037-056-000_0-000.jpg		2021-05-31 11:21:44	2021-05-31 11:21:44		NO		IN FOCUS
181497284	https://volunteer.ala.org.au/validate/task/181497284	Valid		system	Tile_038-003-000_0-000.jpg			2021-05-31 11:23:17		NO		IN FOCUS
181497284	https://volunteer.ala.org.au/validate/task/181497284	Valid		system	Tile_038-003-000_0-000.jpg		2021-05-31 11:23:17	2021-05-31 11:23:17		NO		IN FOCUS
181497284	https://volunteer.ala.org.au/validate/task/181497284	Valid		system	Tile_038-003-000_0-000.jpg		2021-05-31 10:31:57	2021-05-31 11:23:17		NO		IN FOCUS
181497284	https://volunteer.ala.org.au/validate/task/181497284	Valid		system	Tile_038-003-000_0-000.jpg		2021-05-31 10:55:28	2021-05-31 11:23:17		NO		IN FOCUS
181497285	https://volunteer.ala.org.au/validate/task/181497285	Valid		system	Tile_038-004-000_0-000.jpg		2021-05-31 10:55:37	2021-05-31 11:23:32		NO		IN FOCUS
181497285	https://volunteer.ala.org.au/validate/task/181497285	Valid		system	Tile_038-004-000_0-000.jpg		2021-05-31 10:32:27	2021-05-31 11:23:32		NO		IN FOCUS
181497285	https://volunteer.ala.org.au/validate/task/181497285	Valid		system	Tile_038-004-000_0-000.jpg			2021-05-31 11:23:32		NO		IN FOCUS
181497285	https://volunteer.ala.org.au/validate/task/181497285	Valid		system	Tile_038-004-000_0-000.jpg		2021-05-31 11:23:30	2021-05-31 11:23:32		NO		IN FOCUS
181497278	https://volunteer.ala.org.au/validate/task/181497278	Valid		system	Tile_037-057-000_0-000.jpg		2021-05-31 10:54:23	2021-05-31 11:24:09		NO		IN FOCUS
181497278	https://volunteer.ala.org.au/validate/task/181497278	Valid		system	Tile_037-057-000_0-000.jpg		2021-05-31 11:24:09	2021-05-31 11:24:09		NO		IN FOCUS
181497278	https://volunteer.ala.org.au/validate/task/181497278	Valid		system	Tile_037-057-000_0-000.jpg		2021-05-31 11:21:58	2021-05-31 11:24:09		NO		IN FOCUS
181497278	https://volunteer.ala.org.au/validate/task/181497278	Valid		system	Tile_037-057-000_0-000.jpg			2021-05-31 11:24:09		NO		IN FOCUS
181497279	https://volunteer.ala.org.au/validate/task/181497279	Valid		system	Tile_037-058-000_0-000.jpg		2021-05-31 11:24:39	2021-05-31 11:24:39		NO		IN FOCUS
181497279	https://volunteer.ala.org.au/validate/task/181497279	Valid		system	Tile_037-058-000_0-000.jpg		2021-05-31 10:54:35	2021-05-31 11:24:39		NO		IN FOCUS
181497279	https://volunteer.ala.org.au/validate/task/181497279	Valid		system	Tile_037-058-000_0-000.jpg		2021-05-31 11:22:10	2021-05-31 11:24:39		NO		IN FOCUS
181497279	https://volunteer.ala.org.au/validate/task/181497279	Valid		system	Tile_037-058-000_0-000.jpg			2021-05-31 11:24:39		NO		IN FOCUS
181497290	https://volunteer.ala.org.au/validate/task/181497290	Valid		system	Tile_038-009-000_0-000.jpg			2021-05-31 11:25:02		NO		IN FOCUS
181497290	https://volunteer.ala.org.au/validate/task/181497290	Valid		system	Tile_038-009-000_0-000.jpg		2021-05-31 10:33:25	2021-05-31 11:25:02		NO		IN FOCUS
181497290	https://volunteer.ala.org.au/validate/task/181497290	Valid		system	Tile_038-009-000_0-000.jpg		2021-05-31 11:25:01	2021-05-31 11:25:02		NO		IN FOCUS
181497290	https://volunteer.ala.org.au/validate/task/181497290	Valid		system	Tile_038-009-000_0-000.jpg		2021-05-31 10:57:01	2021-05-31 11:25:02		NO		IN FOCUS
181497280	https://volunteer.ala.org.au/validate/task/181497280	Valid		system	Tile_037-059-000_0-000.jpg		2021-05-31 11:22:22	2021-05-31 11:25:05		NO		IN FOCUS
181497280	https://volunteer.ala.org.au/validate/task/181497280	Valid		system	Tile_037-059-000_0-000.jpg		2021-05-31 10:54:47	2021-05-31 11:25:05		NO		IN FOCUS
181497280	https://volunteer.ala.org.au/validate/task/181497280	Valid		system	Tile_037-059-000_0-000.jpg			2021-05-31 11:25:05		NO		IN FOCUS
181497280	https://volunteer.ala.org.au/validate/task/181497280	Valid		system	Tile_037-059-000_0-000.jpg		2021-05-31 11:25:05	2021-05-31 11:25:05		NO		IN FOCUS
181497291	https://volunteer.ala.org.au/validate/task/181497291	Valid		system	Tile_038-010-000_0-000.jpg			2021-05-31 11:25:16		NO		IN FOCUS
181497291	https://volunteer.ala.org.au/validate/task/181497291	Valid		system	Tile_038-010-000_0-000.jpg		2021-05-31 11:25:16	2021-05-31 11:25:16		NO		IN FOCUS
181497291	https://volunteer.ala.org.au/validate/task/181497291	Valid		system	Tile_038-010-000_0-000.jpg		2021-05-31 10:57:14	2021-05-31 11:25:16		NO		IN FOCUS
181497291	https://volunteer.ala.org.au/validate/task/181497291	Valid		system	Tile_038-010-000_0-000.jpg		2021-05-31 10:33:52	2021-05-31 11:25:16		NO		IN FOCUS
181497281	https://volunteer.ala.org.au/validate/task/181497281	Valid		system	Tile_037-060-000_0-000.jpg		2021-05-31 11:22:35	2021-05-31 11:25:45		NO		IN FOCUS
181497281	https://volunteer.ala.org.au/validate/task/181497281	Valid		system	Tile_037-060-000_0-000.jpg		2021-05-31 11:25:45	2021-05-31 11:25:45		NO		IN FOCUS
181497281	https://volunteer.ala.org.au/validate/task/181497281	Valid		system	Tile_037-060-000_0-000.jpg			2021-05-31 11:25:45		NO		IN FOCUS
181497281	https://volunteer.ala.org.au/validate/task/181497281	Valid		system	Tile_037-060-000_0-000.jpg		2021-05-31 10:54:56	2021-05-31 11:25:45		NO		IN FOCUS
181497294	https://volunteer.ala.org.au/validate/task/181497294	Valid		system	Tile_038-013-000_0-000.jpg		2021-05-31 11:25:56	2021-05-31 11:25:57		NO		IN FOCUS
181497294	https://volunteer.ala.org.au/validate/task/181497294	Valid		system	Tile_038-013-000_0-000.jpg			2021-05-31 11:25:57		NO		IN FOCUS
181497294	https://volunteer.ala.org.au/validate/task/181497294	Valid		system	Tile_038-013-000_0-000.jpg		2021-05-31 10:34:29	2021-05-31 11:25:57		NO		IN FOCUS
181497294	https://volunteer.ala.org.au/validate/task/181497294	Valid		system	Tile_038-013-000_0-000.jpg		2021-05-31 10:57:49	2021-05-31 11:25:57		NO		IN FOCUS
181497295	https://volunteer.ala.org.au/validate/task/181497295	Valid		system	Tile_038-014-000_0-000.jpg		2021-05-31 11:26:15	2021-05-31 11:26:16		NO		IN FOCUS
181497295	https://volunteer.ala.org.au/validate/task/181497295	Valid		system	Tile_038-014-000_0-000.jpg			2021-05-31 11:26:16		NO		IN FOCUS
181497295	https://volunteer.ala.org.au/validate/task/181497295	Valid		system	Tile_038-014-000_0-000.jpg		2021-05-31 10:34:41	2021-05-31 11:26:16		NO		IN FOCUS
181497295	https://volunteer.ala.org.au/validate/task/181497295	Valid		system	Tile_038-014-000_0-000.jpg		2021-05-31 10:57:59	2021-05-31 11:26:16		NO		IN FOCUS
181497296	https://volunteer.ala.org.au/validate/task/181497296	Valid		system	Tile_038-015-000_0-000.jpg		2021-05-31 10:58:13	2021-05-31 11:26:26		NO		IN FOCUS
181497296	https://volunteer.ala.org.au/validate/task/181497296	Valid		system	Tile_038-015-000_0-000.jpg		2021-05-31 10:35:03	2021-05-31 11:26:26		NO		IN FOCUS
181497296	https://volunteer.ala.org.au/validate/task/181497296	Valid		system	Tile_038-015-000_0-000.jpg		2021-05-31 11:26:26	2021-05-31 11:26:26		NO		IN FOCUS
181497296	https://volunteer.ala.org.au/validate/task/181497296	Valid		system	Tile_038-015-000_0-000.jpg			2021-05-31 11:26:26		NO		IN FOCUS
181497297	https://volunteer.ala.org.au/validate/task/181497297	Valid		system	Tile_038-016-000_0-000.jpg		2021-05-31 10:58:25	2021-05-31 11:26:38		NO		IN FOCUS
181497297	https://volunteer.ala.org.au/validate/task/181497297	Valid		system	Tile_038-016-000_0-000.jpg		2021-05-31 10:35:22	2021-05-31 11:26:38		NO		IN FOCUS
181497297	https://volunteer.ala.org.au/validate/task/181497297	Valid		system	Tile_038-016-000_0-000.jpg			2021-05-31 11:26:38		NO		IN FOCUS
181497297	https://volunteer.ala.org.au/validate/task/181497297	Valid		system	Tile_038-016-000_0-000.jpg		2021-05-31 11:26:37	2021-05-31 11:26:38		NO		IN FOCUS
181497287	https://volunteer.ala.org.au/validate/task/181497287	Valid		system	Tile_038-006-000_0-000.jpg			2021-05-31 11:26:43		NO		IN FOCUS
181497287	https://volunteer.ala.org.au/validate/task/181497287	Valid		system	Tile_038-006-000_0-000.jpg		2021-05-31 11:26:43	2021-05-31 11:26:43		NO		IN FOCUS
181497287	https://volunteer.ala.org.au/validate/task/181497287	Valid		system	Tile_038-006-000_0-000.jpg		2021-05-31 11:23:58	2021-05-31 11:26:43		NO		IN FOCUS
181497287	https://volunteer.ala.org.au/validate/task/181497287	Valid		system	Tile_038-006-000_0-000.jpg		2021-05-31 10:56:25	2021-05-31 11:26:43		NO		IN FOCUS
181497298	https://volunteer.ala.org.au/validate/task/181497298	Valid		system	Tile_038-017-000_0-000.jpg		2021-05-31 11:26:50	2021-05-31 11:26:51		NO		IN FOCUS
181497298	https://volunteer.ala.org.au/validate/task/181497298	Valid		system	Tile_038-017-000_0-000.jpg		2021-05-31 10:35:36	2021-05-31 11:26:51		NO		IN FOCUS
181497298	https://volunteer.ala.org.au/validate/task/181497298	Valid		system	Tile_038-017-000_0-000.jpg			2021-05-31 11:26:51		NO		IN FOCUS
181497298	https://volunteer.ala.org.au/validate/task/181497298	Valid		system	Tile_038-017-000_0-000.jpg		2021-05-31 10:58:34	2021-05-31 11:26:51		NO		IN FOCUS
181497283	https://volunteer.ala.org.au/validate/task/181497283	Valid		system	Tile_038-002-000_0-000.jpg		2021-05-31 11:27:48	2021-05-31 11:27:49		NO		IN FOCUS
181497283	https://volunteer.ala.org.au/validate/task/181497283	Valid		system	Tile_038-002-000_0-000.jpg			2021-05-31 11:27:49		NO		IN FOCUS
181497283	https://volunteer.ala.org.au/validate/task/181497283	Valid		system	Tile_038-002-000_0-000.jpg		2021-05-31 11:23:03	2021-05-31 11:27:49		NO		IN FOCUS
181497283	https://volunteer.ala.org.au/validate/task/181497283	Valid		system	Tile_038-002-000_0-000.jpg		2021-05-31 10:55:18	2021-05-31 11:27:49		NO		IN FOCUS
181497304	https://volunteer.ala.org.au/validate/task/181497304	Valid		system	Tile_038-023-000_0-000.jpg		2021-05-31 10:36:55	2021-05-31 11:28:05		NO		IN FOCUS
181497304	https://volunteer.ala.org.au/validate/task/181497304	Valid		system	Tile_038-023-000_0-000.jpg		2021-05-31 11:28:04	2021-05-31 11:28:05		NO		IN FOCUS
181497304	https://volunteer.ala.org.au/validate/task/181497304	Valid		system	Tile_038-023-000_0-000.jpg		2021-05-31 10:59:44	2021-05-31 11:28:05		NO		IN FOCUS
181497304	https://volunteer.ala.org.au/validate/task/181497304	Valid		system	Tile_038-023-000_0-000.jpg			2021-05-31 11:28:05		NO		IN FOCUS
181497292	https://volunteer.ala.org.au/validate/task/181497292	Valid		system	Tile_038-011-000_0-000.jpg		2021-05-31 11:28:36	2021-05-31 11:28:36		NO		IN FOCUS
181497292	https://volunteer.ala.org.au/validate/task/181497292	Valid		system	Tile_038-011-000_0-000.jpg			2021-05-31 11:28:36		NO		IN FOCUS
181497292	https://volunteer.ala.org.au/validate/task/181497292	Valid		system	Tile_038-011-000_0-000.jpg		2021-05-31 11:25:32	2021-05-31 11:28:36		NO		IN FOCUS
181497292	https://volunteer.ala.org.au/validate/task/181497292	Valid		system	Tile_038-011-000_0-000.jpg		2021-05-31 10:57:24	2021-05-31 11:28:36		NO		IN FOCUS
181497306	https://volunteer.ala.org.au/validate/task/181497306	Valid		system	Tile_038-025-000_0-000.jpg		2021-05-31 11:00:02	2021-05-31 11:28:42		NO		IN FOCUS
181497306	https://volunteer.ala.org.au/validate/task/181497306	Valid		system	Tile_038-025-000_0-000.jpg		2021-05-31 11:28:40	2021-05-31 11:28:42		NO		IN FOCUS
181497306	https://volunteer.ala.org.au/validate/task/181497306	Valid		system	Tile_038-025-000_0-000.jpg		2021-05-31 10:37:31	2021-05-31 11:28:42		NO		IN FOCUS
181497306	https://volunteer.ala.org.au/validate/task/181497306	Valid		system	Tile_038-025-000_0-000.jpg			2021-05-31 11:28:42		NO		IN FOCUS
181497299	https://volunteer.ala.org.au/validate/task/181497299	Valid		system	Tile_038-018-000_0-000.jpg		2021-05-31 10:58:54	2021-05-31 11:29:11		NO		IN FOCUS
181497299	https://volunteer.ala.org.au/validate/task/181497299	Valid		system	Tile_038-018-000_0-000.jpg			2021-05-31 11:29:11		NO		IN FOCUS
181497299	https://volunteer.ala.org.au/validate/task/181497299	Valid		system	Tile_038-018-000_0-000.jpg		2021-05-31 11:29:10	2021-05-31 11:29:11		NO		IN FOCUS
181497299	https://volunteer.ala.org.au/validate/task/181497299	Valid		system	Tile_038-018-000_0-000.jpg		2021-05-31 11:27:02	2021-05-31 11:29:11		NO		IN FOCUS
181497293	https://volunteer.ala.org.au/validate/task/181497293	Valid		system	Tile_038-012-000_0-000.jpg		2021-05-31 10:57:36	2021-05-31 11:29:17		NO		IN FOCUS
181497293	https://volunteer.ala.org.au/validate/task/181497293	Valid		system	Tile_038-012-000_0-000.jpg		2021-05-31 11:25:44	2021-05-31 11:29:17		NO		IN FOCUS
181497293	https://volunteer.ala.org.au/validate/task/181497293	Valid		system	Tile_038-012-000_0-000.jpg		2021-05-31 11:29:16	2021-05-31 11:29:17		NO		IN FOCUS
181497293	https://volunteer.ala.org.au/validate/task/181497293	Valid		system	Tile_038-012-000_0-000.jpg			2021-05-31 11:29:17		NO		IN FOCUS
181497300	https://volunteer.ala.org.au/validate/task/181497300	Valid		system	Tile_038-019-000_0-000.jpg		2021-05-31 11:27:14	2021-05-31 11:29:23		NO		IN FOCUS
181497300	https://volunteer.ala.org.au/validate/task/181497300	Valid		system	Tile_038-019-000_0-000.jpg		2021-05-31 11:29:22	2021-05-31 11:29:23		NO		IN FOCUS
181497300	https://volunteer.ala.org.au/validate/task/181497300	Valid		system	Tile_038-019-000_0-000.jpg			2021-05-31 11:29:23		NO		IN FOCUS
181497300	https://volunteer.ala.org.au/validate/task/181497300	Valid		system	Tile_038-019-000_0-000.jpg		2021-05-31 10:59:06	2021-05-31 11:29:23		NO		IN FOCUS
181497302	https://volunteer.ala.org.au/validate/task/181497302	Valid		system	Tile_038-021-000_0-000.jpg		2021-05-31 11:29:30	2021-05-31 11:29:32		NO		IN FOCUS
181497302	https://volunteer.ala.org.au/validate/task/181497302	Valid		system	Tile_038-021-000_0-000.jpg		2021-05-31 10:59:26	2021-05-31 11:29:32		NO		IN FOCUS
181497302	https://volunteer.ala.org.au/validate/task/181497302	Valid		system	Tile_038-021-000_0-000.jpg		2021-05-31 11:27:40	2021-05-31 11:29:32		NO		IN FOCUS
181497302	https://volunteer.ala.org.au/validate/task/181497302	Valid		system	Tile_038-021-000_0-000.jpg			2021-05-31 11:29:32		NO		IN FOCUS
181497305	https://volunteer.ala.org.au/validate/task/181497305	Valid		system	Tile_038-024-000_0-000.jpg			2021-05-31 11:29:39		NO		IN FOCUS
181497305	https://volunteer.ala.org.au/validate/task/181497305	Valid		system	Tile_038-024-000_0-000.jpg		2021-05-31 11:29:37	2021-05-31 11:29:39		NO		IN FOCUS
181497305	https://volunteer.ala.org.au/validate/task/181497305	Valid		system	Tile_038-024-000_0-000.jpg		2021-05-31 11:28:25	2021-05-31 11:29:39		NO		IN FOCUS
181497305	https://volunteer.ala.org.au/validate/task/181497305	Valid		system	Tile_038-024-000_0-000.jpg		2021-05-31 10:59:53	2021-05-31 11:29:39		NO		IN FOCUS
181497301	https://volunteer.ala.org.au/validate/task/181497301	Valid		system	Tile_038-020-000_0-000.jpg		2021-05-31 11:29:40	2021-05-31 11:29:42		NO		IN FOCUS
181497301	https://volunteer.ala.org.au/validate/task/181497301	Valid		system	Tile_038-020-000_0-000.jpg			2021-05-31 11:29:42		NO		IN FOCUS
181497301	https://volunteer.ala.org.au/validate/task/181497301	Valid		system	Tile_038-020-000_0-000.jpg		2021-05-31 11:27:26	2021-05-31 11:29:42		NO		IN FOCUS
181497301	https://volunteer.ala.org.au/validate/task/181497301	Valid		system	Tile_038-020-000_0-000.jpg		2021-05-31 10:59:16	2021-05-31 11:29:42		NO		IN FOCUS
181497311	https://volunteer.ala.org.au/validate/task/181497311	Valid		system	Tile_038-030-000_0-000.jpg			2021-05-31 11:29:50		NO		IN FOCUS
181497311	https://volunteer.ala.org.au/validate/task/181497311	Valid		system	Tile_038-030-000_0-000.jpg		2021-05-31 11:29:50	2021-05-31 11:29:50		NO		IN FOCUS
181497311	https://volunteer.ala.org.au/validate/task/181497311	Valid		system	Tile_038-030-000_0-000.jpg		2021-05-31 11:01:28	2021-05-31 11:29:50		NO		IN FOCUS
181497311	https://volunteer.ala.org.au/validate/task/181497311	Valid		system	Tile_038-030-000_0-000.jpg		2021-05-31 10:38:13	2021-05-31 11:29:50		NO		IN FOCUS
181497312	https://volunteer.ala.org.au/validate/task/181497312	Valid		system	Tile_038-031-000_0-000.jpg			2021-05-31 11:30:03		NO		IN FOCUS
181497312	https://volunteer.ala.org.au/validate/task/181497312	Valid		system	Tile_038-031-000_0-000.jpg		2021-05-31 11:01:38	2021-05-31 11:30:03		NO		IN FOCUS
181497312	https://volunteer.ala.org.au/validate/task/181497312	Valid		system	Tile_038-031-000_0-000.jpg		2021-05-31 11:30:03	2021-05-31 11:30:03		NO		IN FOCUS
181497312	https://volunteer.ala.org.au/validate/task/181497312	Valid		system	Tile_038-031-000_0-000.jpg		2021-05-31 10:38:30	2021-05-31 11:30:03		NO		IN FOCUS
181497308	https://volunteer.ala.org.au/validate/task/181497308	Valid		system	Tile_038-027-000_0-000.jpg		2021-05-31 11:00:52	2021-05-31 11:30:08		NO		IN FOCUS
181497308	https://volunteer.ala.org.au/validate/task/181497308	Valid		system	Tile_038-027-000_0-000.jpg		2021-05-31 11:29:09	2021-05-31 11:30:08		NO		IN FOCUS
181497308	https://volunteer.ala.org.au/validate/task/181497308	Valid		system	Tile_038-027-000_0-000.jpg		2021-05-31 11:30:06	2021-05-31 11:30:08		NO		IN FOCUS
181497308	https://volunteer.ala.org.au/validate/task/181497308	Valid		system	Tile_038-027-000_0-000.jpg			2021-05-31 11:30:08		NO		IN FOCUS
181497314	https://volunteer.ala.org.au/validate/task/181497314	Valid		system	Tile_038-033-000_0-000.jpg		2021-05-31 11:30:31	2021-05-31 11:30:31		NO		IN FOCUS
181497314	https://volunteer.ala.org.au/validate/task/181497314	Valid		system	Tile_038-033-000_0-000.jpg			2021-05-31 11:30:31		NO		IN FOCUS
181497314	https://volunteer.ala.org.au/validate/task/181497314	Valid		system	Tile_038-033-000_0-000.jpg		2021-05-31 10:39:02	2021-05-31 11:30:31		NO		IN FOCUS
181497314	https://volunteer.ala.org.au/validate/task/181497314	Valid		system	Tile_038-033-000_0-000.jpg		2021-05-31 11:02:00	2021-05-31 11:30:31		NO		IN FOCUS
181497316	https://volunteer.ala.org.au/validate/task/181497316	Valid		system	Tile_038-035-000_0-000.jpg		2021-05-31 11:31:02	2021-05-31 11:33:15		NO		IN FOCUS
181497316	https://volunteer.ala.org.au/validate/task/181497316	Valid		system	Tile_038-035-000_0-000.jpg		2021-05-31 11:02:23	2021-05-31 11:33:15		NO		IN FOCUS
181497316	https://volunteer.ala.org.au/validate/task/181497316	Valid		system	Tile_038-035-000_0-000.jpg			2021-05-31 11:33:15		NO		IN FOCUS
181497316	https://volunteer.ala.org.au/validate/task/181497316	Valid		system	Tile_038-035-000_0-000.jpg		2021-05-31 11:33:15	2021-05-31 11:33:15		NO		IN FOCUS
181497320	https://volunteer.ala.org.au/validate/task/181497320	Valid		system	Tile_038-039-000_0-000.jpg			2021-05-31 11:34:18		NO		IN FOCUS
181497320	https://volunteer.ala.org.au/validate/task/181497320	Valid		system	Tile_038-039-000_0-000.jpg		2021-05-31 10:41:06	2021-05-31 11:34:18		NO		IN FOCUS
181497320	https://volunteer.ala.org.au/validate/task/181497320	Valid		system	Tile_038-039-000_0-000.jpg		2021-05-31 11:03:12	2021-05-31 11:34:18		NO		IN FOCUS
181497320	https://volunteer.ala.org.au/validate/task/181497320	Valid		system	Tile_038-039-000_0-000.jpg		2021-05-31 11:34:17	2021-05-31 11:34:18		NO		IN FOCUS
181497318	https://volunteer.ala.org.au/validate/task/181497318	Valid		system	Tile_038-037-000_0-000.jpg		2021-05-31 11:02:52	2021-05-31 11:34:31		NO		IN FOCUS
181497318	https://volunteer.ala.org.au/validate/task/181497318	Valid		system	Tile_038-037-000_0-000.jpg			2021-05-31 11:34:31		NO		IN FOCUS
181497318	https://volunteer.ala.org.au/validate/task/181497318	Valid		system	Tile_038-037-000_0-000.jpg		2021-05-31 11:34:30	2021-05-31 11:34:31		NO		IN FOCUS
181497318	https://volunteer.ala.org.au/validate/task/181497318	Valid		system	Tile_038-037-000_0-000.jpg		2021-05-31 11:33:53	2021-05-31 11:34:31		NO		IN FOCUS
181497319	https://volunteer.ala.org.au/validate/task/181497319	Valid		system	Tile_038-038-000_0-000.jpg		2021-05-31 11:03:03	2021-05-31 11:35:19		NO		IN FOCUS
181497319	https://volunteer.ala.org.au/validate/task/181497319	Valid		system	Tile_038-038-000_0-000.jpg		2021-05-31 11:34:06	2021-05-31 11:35:19		NO		IN FOCUS
181497319	https://volunteer.ala.org.au/validate/task/181497319	Valid		system	Tile_038-038-000_0-000.jpg		2021-05-31 11:35:18	2021-05-31 11:35:19		NO		IN FOCUS
181497319	https://volunteer.ala.org.au/validate/task/181497319	Valid		system	Tile_038-038-000_0-000.jpg			2021-05-31 11:35:19		NO		IN FOCUS
181497309	https://volunteer.ala.org.au/validate/task/181497309	Valid		system	Tile_038-028-000_0-000.jpg		2021-05-31 11:01:09	2021-05-31 11:35:35		NO		IN FOCUS
181497309	https://volunteer.ala.org.au/validate/task/181497309	Valid		system	Tile_038-028-000_0-000.jpg		2021-05-31 11:29:22	2021-05-31 11:35:35		NO		IN FOCUS
181497309	https://volunteer.ala.org.au/validate/task/181497309	Valid		system	Tile_038-028-000_0-000.jpg			2021-05-31 11:35:35		NO		IN FOCUS
181497309	https://volunteer.ala.org.au/validate/task/181497309	Valid		system	Tile_038-028-000_0-000.jpg		2021-05-31 11:35:34	2021-05-31 11:35:35		NO		IN FOCUS
181497321	https://volunteer.ala.org.au/validate/task/181497321	Valid		system	Tile_038-040-000_0-000.jpg		2021-05-31 11:35:40	2021-05-31 11:35:42		NO		IN FOCUS
181497321	https://volunteer.ala.org.au/validate/task/181497321	Valid		system	Tile_038-040-000_0-000.jpg			2021-05-31 11:35:42		NO		IN FOCUS
181497321	https://volunteer.ala.org.au/validate/task/181497321	Valid		system	Tile_038-040-000_0-000.jpg		2021-05-31 11:34:31	2021-05-31 11:35:42		NO		IN FOCUS
181497321	https://volunteer.ala.org.au/validate/task/181497321	Valid		system	Tile_038-040-000_0-000.jpg		2021-05-31 11:03:22	2021-05-31 11:35:42		NO		IN FOCUS
181497322	https://volunteer.ala.org.au/validate/task/181497322	Valid		system	Tile_038-041-000_0-000.jpg		2021-05-31 11:03:31	2021-05-31 11:36:06		NO		IN FOCUS
181497322	https://volunteer.ala.org.au/validate/task/181497322	Valid		system	Tile_038-041-000_0-000.jpg		2021-05-31 11:35:40	2021-05-31 11:36:06		NO		IN FOCUS
181497322	https://volunteer.ala.org.au/validate/task/181497322	Valid		system	Tile_038-041-000_0-000.jpg			2021-05-31 11:36:06		NO		IN FOCUS
181497322	https://volunteer.ala.org.au/validate/task/181497322	Valid		system	Tile_038-041-000_0-000.jpg		2021-05-31 11:36:05	2021-05-31 11:36:06		NO		IN FOCUS
181497323	https://volunteer.ala.org.au/validate/task/181497323	Valid		system	Tile_038-042-000_0-000.jpg		2021-05-31 11:35:53	2021-05-31 11:36:07		NO		IN FOCUS
181497323	https://volunteer.ala.org.au/validate/task/181497323	Valid		system	Tile_038-042-000_0-000.jpg		2021-05-31 11:36:06	2021-05-31 11:36:07		NO		IN FOCUS
181497323	https://volunteer.ala.org.au/validate/task/181497323	Valid		system	Tile_038-042-000_0-000.jpg			2021-05-31 11:36:07		NO		IN FOCUS
181497323	https://volunteer.ala.org.au/validate/task/181497323	Valid		system	Tile_038-042-000_0-000.jpg		2021-05-31 11:03:42	2021-05-31 11:36:07		NO		IN FOCUS
181497325	https://volunteer.ala.org.au/validate/task/181497325	Valid		system	Tile_038-044-000_0-000.jpg		2021-05-31 10:41:42	2021-05-31 11:36:21		NO		IN FOCUS
181497325	https://volunteer.ala.org.au/validate/task/181497325	Valid		system	Tile_038-044-000_0-000.jpg		2021-05-31 11:03:59	2021-05-31 11:36:21		NO		IN FOCUS
181497325	https://volunteer.ala.org.au/validate/task/181497325	Valid		system	Tile_038-044-000_0-000.jpg		2021-05-31 11:36:22	2021-05-31 11:36:21		NO		IN FOCUS
181497325	https://volunteer.ala.org.au/validate/task/181497325	Valid		system	Tile_038-044-000_0-000.jpg		2021-05-31 11:36:20	2021-05-31 11:36:21		NO		IN FOCUS
181497325	https://volunteer.ala.org.au/validate/task/181497325	Valid		system	Tile_038-044-000_0-000.jpg			2021-05-31 11:36:21		NO		IN FOCUS
181497326	https://volunteer.ala.org.au/validate/task/181497326	Valid		system	Tile_038-045-000_0-000.jpg		2021-05-31 11:36:29	2021-05-31 11:36:30		NO		IN FOCUS
181497326	https://volunteer.ala.org.au/validate/task/181497326	Valid		system	Tile_038-045-000_0-000.jpg		2021-05-31 11:37:18	2021-05-31 11:36:30		NO		IN FOCUS
181497326	https://volunteer.ala.org.au/validate/task/181497326	Valid		system	Tile_038-045-000_0-000.jpg			2021-05-31 11:36:30		NO		IN FOCUS
181497326	https://volunteer.ala.org.au/validate/task/181497326	Valid		system	Tile_038-045-000_0-000.jpg		2021-05-31 10:41:56	2021-05-31 11:36:30		NO		IN FOCUS
181497326	https://volunteer.ala.org.au/validate/task/181497326	Valid		system	Tile_038-045-000_0-000.jpg		2021-05-31 11:04:10	2021-05-31 11:36:30		NO		IN FOCUS
181497328	https://volunteer.ala.org.au/validate/task/181497328	Valid		system	Tile_038-047-000_0-000.jpg		2021-05-31 11:04:31	2021-05-31 11:36:58		NO		IN FOCUS
181497328	https://volunteer.ala.org.au/validate/task/181497328	Valid		system	Tile_038-047-000_0-000.jpg		2021-05-31 11:36:57	2021-05-31 11:36:58		NO		IN FOCUS
181497328	https://volunteer.ala.org.au/validate/task/181497328	Valid		system	Tile_038-047-000_0-000.jpg		2021-05-31 11:36:57	2021-05-31 11:36:58		NO		IN FOCUS
181497328	https://volunteer.ala.org.au/validate/task/181497328	Valid		system	Tile_038-047-000_0-000.jpg			2021-05-31 11:36:58		NO		IN FOCUS
181497333	https://volunteer.ala.org.au/validate/task/181497333	Valid		system	Tile_038-052-000_0-000.jpg		2021-05-31 11:38:07	2021-05-31 11:38:07		NO		IN FOCUS
181497333	https://volunteer.ala.org.au/validate/task/181497333	Valid		system	Tile_038-052-000_0-000.jpg			2021-05-31 11:38:07		NO		IN FOCUS
181497333	https://volunteer.ala.org.au/validate/task/181497333	Valid		system	Tile_038-052-000_0-000.jpg		2021-05-31 11:05:18	2021-05-31 11:38:07		NO		IN FOCUS
181497333	https://volunteer.ala.org.au/validate/task/181497333	Valid		system	Tile_038-052-000_0-000.jpg		2021-05-31 10:43:16	2021-05-31 11:38:07		NO		IN FOCUS
181497330	https://volunteer.ala.org.au/validate/task/181497330	Valid		system	Tile_038-049-000_0-000.jpg		2021-05-31 11:37:29	2021-05-31 11:38:22		NO		IN FOCUS
181497330	https://volunteer.ala.org.au/validate/task/181497330	Valid		system	Tile_038-049-000_0-000.jpg		2021-05-31 11:04:50	2021-05-31 11:38:22		NO		IN FOCUS
181497330	https://volunteer.ala.org.au/validate/task/181497330	Valid		system	Tile_038-049-000_0-000.jpg			2021-05-31 11:38:22		NO		IN FOCUS
181497330	https://volunteer.ala.org.au/validate/task/181497330	Valid		system	Tile_038-049-000_0-000.jpg		2021-05-31 11:38:21	2021-05-31 11:38:22		NO		IN FOCUS
181497331	https://volunteer.ala.org.au/validate/task/181497331	Valid		system	Tile_038-050-000_0-000.jpg		2021-05-31 11:04:59	2021-05-31 11:38:22		NO		IN FOCUS
181497331	https://volunteer.ala.org.au/validate/task/181497331	Valid		system	Tile_038-050-000_0-000.jpg		2021-05-31 11:37:42	2021-05-31 11:38:22		NO		IN FOCUS
181497331	https://volunteer.ala.org.au/validate/task/181497331	Valid		system	Tile_038-050-000_0-000.jpg		2021-05-31 11:38:21	2021-05-31 11:38:22		NO		IN FOCUS
181497331	https://volunteer.ala.org.au/validate/task/181497331	Valid		system	Tile_038-050-000_0-000.jpg			2021-05-31 11:38:22		NO		IN FOCUS
181497335	https://volunteer.ala.org.au/validate/task/181497335	Valid		system	Tile_038-054-000_0-000.jpg			2021-05-31 11:38:38		NO		IN FOCUS
181497335	https://volunteer.ala.org.au/validate/task/181497335	Valid		system	Tile_038-054-000_0-000.jpg		2021-05-31 11:05:47	2021-05-31 11:38:38		NO		IN FOCUS
181497335	https://volunteer.ala.org.au/validate/task/181497335	Valid		system	Tile_038-054-000_0-000.jpg		2021-05-31 11:38:36	2021-05-31 11:38:38		NO		IN FOCUS
181497335	https://volunteer.ala.org.au/validate/task/181497335	Valid		system	Tile_038-054-000_0-000.jpg		2021-05-31 10:43:36	2021-05-31 11:38:38		NO		IN FOCUS
181497334	https://volunteer.ala.org.au/validate/task/181497334	Valid		system	Tile_038-053-000_0-000.jpg		2021-05-31 11:05:31	2021-05-31 11:39:22		NO		IN FOCUS
181497334	https://volunteer.ala.org.au/validate/task/181497334	Valid		system	Tile_038-053-000_0-000.jpg		2021-05-31 11:39:22	2021-05-31 11:39:22		NO		IN FOCUS
181497334	https://volunteer.ala.org.au/validate/task/181497334	Valid		system	Tile_038-053-000_0-000.jpg		2021-05-31 11:39:24	2021-05-31 11:39:22		NO		IN FOCUS
181497334	https://volunteer.ala.org.au/validate/task/181497334	Valid		system	Tile_038-053-000_0-000.jpg			2021-05-31 11:39:22		NO		IN FOCUS
181497334	https://volunteer.ala.org.au/validate/task/181497334	Valid		system	Tile_038-053-000_0-000.jpg		2021-05-31 11:38:21	2021-05-31 11:39:22		NO		IN FOCUS
181497337	https://volunteer.ala.org.au/validate/task/181497337	Valid		system	Tile_038-056-000_0-000.jpg		2021-05-31 11:40:17	2021-05-31 11:40:17		NO		IN FOCUS
181497337	https://volunteer.ala.org.au/validate/task/181497337	Valid		system	Tile_038-056-000_0-000.jpg		2021-05-31 11:06:17	2021-05-31 11:40:17		NO		IN FOCUS
181497337	https://volunteer.ala.org.au/validate/task/181497337	Valid		system	Tile_038-056-000_0-000.jpg		2021-05-31 11:39:03	2021-05-31 11:40:17		NO		IN FOCUS
181497337	https://volunteer.ala.org.au/validate/task/181497337	Valid		system	Tile_038-056-000_0-000.jpg			2021-05-31 11:40:17		NO		IN FOCUS
181497343	https://volunteer.ala.org.au/validate/task/181497343	Valid		system	Tile_039-002-000_0-000.jpg		2021-05-31 10:44:50	2021-05-31 11:40:35		NO		IN FOCUS
181497343	https://volunteer.ala.org.au/validate/task/181497343	Valid		system	Tile_039-002-000_0-000.jpg			2021-05-31 11:40:35		NO		IN FOCUS
181497343	https://volunteer.ala.org.au/validate/task/181497343	Valid		system	Tile_039-002-000_0-000.jpg		2021-05-31 11:07:39	2021-05-31 11:40:35		NO		IN FOCUS
181497343	https://volunteer.ala.org.au/validate/task/181497343	Valid		system	Tile_039-002-000_0-000.jpg		2021-05-31 11:40:34	2021-05-31 11:40:35		NO		IN FOCUS
181497339	https://volunteer.ala.org.au/validate/task/181497339	Valid		system	Tile_038-058-000_0-000.jpg		2021-05-31 11:39:39	2021-05-31 11:40:36		NO		IN FOCUS
181497339	https://volunteer.ala.org.au/validate/task/181497339	Valid		system	Tile_038-058-000_0-000.jpg			2021-05-31 11:40:36		NO		IN FOCUS
181497339	https://volunteer.ala.org.au/validate/task/181497339	Valid		system	Tile_038-058-000_0-000.jpg		2021-05-31 11:40:34	2021-05-31 11:40:36		NO		IN FOCUS
181497339	https://volunteer.ala.org.au/validate/task/181497339	Valid		system	Tile_038-058-000_0-000.jpg		2021-05-31 11:06:49	2021-05-31 11:40:36		NO		IN FOCUS
181497341	https://volunteer.ala.org.au/validate/task/181497341	Valid		system	Tile_038-060-000_0-000.jpg		2021-05-31 11:40:08	2021-05-31 11:40:55		NO		IN FOCUS
181497341	https://volunteer.ala.org.au/validate/task/181497341	Valid		system	Tile_038-060-000_0-000.jpg			2021-05-31 11:40:55		NO		IN FOCUS
181497341	https://volunteer.ala.org.au/validate/task/181497341	Valid		system	Tile_038-060-000_0-000.jpg		2021-05-31 11:40:55	2021-05-31 11:40:55		NO		IN FOCUS
181497341	https://volunteer.ala.org.au/validate/task/181497341	Valid		system	Tile_038-060-000_0-000.jpg		2021-05-31 11:07:09	2021-05-31 11:40:55		NO		IN FOCUS
181497347	https://volunteer.ala.org.au/validate/task/181497347	Valid		system	Tile_039-006-000_0-000.jpg			2021-05-31 11:41:33		NO		IN FOCUS
181497347	https://volunteer.ala.org.au/validate/task/181497347	Valid		system	Tile_039-006-000_0-000.jpg		2021-05-31 11:41:33	2021-05-31 11:41:33		NO		IN FOCUS
181497347	https://volunteer.ala.org.au/validate/task/181497347	Valid		system	Tile_039-006-000_0-000.jpg		2021-05-31 10:45:27	2021-05-31 11:41:33		NO		IN FOCUS
181497347	https://volunteer.ala.org.au/validate/task/181497347	Valid		system	Tile_039-006-000_0-000.jpg		2021-05-31 11:08:15	2021-05-31 11:41:33		NO		IN FOCUS
181497327	https://volunteer.ala.org.au/validate/task/181497327	Valid		system	Tile_038-046-000_0-000.jpg		2021-05-31 11:04:20	2021-05-31 11:42:18		NO		IN FOCUS
181497327	https://volunteer.ala.org.au/validate/task/181497327	Valid		system	Tile_038-046-000_0-000.jpg			2021-05-31 11:42:18		NO		IN FOCUS
181497327	https://volunteer.ala.org.au/validate/task/181497327	Valid		system	Tile_038-046-000_0-000.jpg		2021-05-31 11:42:17	2021-05-31 11:42:18		NO		IN FOCUS
181497327	https://volunteer.ala.org.au/validate/task/181497327	Valid		system	Tile_038-046-000_0-000.jpg		2021-05-31 10:42:08	2021-05-31 11:42:18		NO		IN FOCUS
181497351	https://volunteer.ala.org.au/validate/task/181497351	Valid		system	Tile_039-010-000_0-000.jpg		2021-05-31 11:09:10	2021-05-31 11:42:28		NO		IN FOCUS
181497351	https://volunteer.ala.org.au/validate/task/181497351	Valid		system	Tile_039-010-000_0-000.jpg			2021-05-31 11:42:28		NO		IN FOCUS
181497351	https://volunteer.ala.org.au/validate/task/181497351	Valid		system	Tile_039-010-000_0-000.jpg		2021-05-31 11:42:28	2021-05-31 11:42:28		NO		IN FOCUS
181497351	https://volunteer.ala.org.au/validate/task/181497351	Valid		system	Tile_039-010-000_0-000.jpg		2021-05-31 10:46:19	2021-05-31 11:42:28		NO		IN FOCUS
181497346	https://volunteer.ala.org.au/validate/task/181497346	Valid		system	Tile_039-005-000_0-000.jpg		2021-05-31 11:43:06	2021-05-31 11:43:07		NO		IN FOCUS
181497346	https://volunteer.ala.org.au/validate/task/181497346	Valid		system	Tile_039-005-000_0-000.jpg		2021-05-31 11:08:02	2021-05-31 11:43:07		NO		IN FOCUS
181497346	https://volunteer.ala.org.au/validate/task/181497346	Valid		system	Tile_039-005-000_0-000.jpg			2021-05-31 11:43:07		NO		IN FOCUS
181497346	https://volunteer.ala.org.au/validate/task/181497346	Valid		system	Tile_039-005-000_0-000.jpg		2021-05-31 11:41:21	2021-05-31 11:43:07		NO		IN FOCUS
181497354	https://volunteer.ala.org.au/validate/task/181497354	Valid		system	Tile_039-013-000_0-000.jpg		2021-05-31 11:43:10	2021-05-31 11:43:10		NO		IN FOCUS
181497354	https://volunteer.ala.org.au/validate/task/181497354	Valid		system	Tile_039-013-000_0-000.jpg			2021-05-31 11:43:10		NO		IN FOCUS
181497354	https://volunteer.ala.org.au/validate/task/181497354	Valid		system	Tile_039-013-000_0-000.jpg		2021-05-31 10:51:02	2021-05-31 11:43:10		NO		IN FOCUS
181497354	https://volunteer.ala.org.au/validate/task/181497354	Valid		system	Tile_039-013-000_0-000.jpg		2021-05-31 11:11:13	2021-05-31 11:43:10		NO		IN FOCUS
181497349	https://volunteer.ala.org.au/validate/task/181497349	Valid		system	Tile_039-008-000_0-000.jpg			2021-05-31 11:43:37		NO		IN FOCUS
181497349	https://volunteer.ala.org.au/validate/task/181497349	Valid		system	Tile_039-008-000_0-000.jpg		2021-05-31 11:42:02	2021-05-31 11:43:37		NO		IN FOCUS
181497349	https://volunteer.ala.org.au/validate/task/181497349	Valid		system	Tile_039-008-000_0-000.jpg		2021-05-31 11:43:37	2021-05-31 11:43:37		NO		IN FOCUS
181497349	https://volunteer.ala.org.au/validate/task/181497349	Valid		system	Tile_039-008-000_0-000.jpg		2021-05-31 11:08:44	2021-05-31 11:43:37		NO		IN FOCUS
181497357	https://volunteer.ala.org.au/validate/task/181497357	Valid		system	Tile_039-016-000_0-000.jpg		2021-05-31 11:11:41	2021-05-31 11:43:52		NO		IN FOCUS
181497357	https://volunteer.ala.org.au/validate/task/181497357	Valid		system	Tile_039-016-000_0-000.jpg			2021-05-31 11:43:52		NO		IN FOCUS
181497357	https://volunteer.ala.org.au/validate/task/181497357	Valid		system	Tile_039-016-000_0-000.jpg		2021-05-31 10:51:54	2021-05-31 11:43:52		NO		IN FOCUS
181497357	https://volunteer.ala.org.au/validate/task/181497357	Valid		system	Tile_039-016-000_0-000.jpg		2021-05-31 11:43:51	2021-05-31 11:43:52		NO		IN FOCUS
181497361	https://volunteer.ala.org.au/validate/task/181497361	Valid		system	Tile_039-020-000_0-000.jpg			2021-05-31 11:44:49		NO		IN FOCUS
181497361	https://volunteer.ala.org.au/validate/task/181497361	Valid		system	Tile_039-020-000_0-000.jpg		2021-05-31 10:53:30	2021-05-31 11:44:49		NO		IN FOCUS
181497361	https://volunteer.ala.org.au/validate/task/181497361	Valid		system	Tile_039-020-000_0-000.jpg		2021-05-31 11:12:23	2021-05-31 11:44:49		NO		IN FOCUS
181497361	https://volunteer.ala.org.au/validate/task/181497361	Valid		system	Tile_039-020-000_0-000.jpg		2021-05-31 11:44:49	2021-05-31 11:44:49		NO		IN FOCUS
181497353	https://volunteer.ala.org.au/validate/task/181497353	Valid		system	Tile_039-012-000_0-000.jpg		2021-05-31 11:42:58	2021-05-31 11:45:09		NO		IN FOCUS
181497353	https://volunteer.ala.org.au/validate/task/181497353	Valid		system	Tile_039-012-000_0-000.jpg		2021-05-31 11:45:08	2021-05-31 11:45:09		NO		IN FOCUS
181497353	https://volunteer.ala.org.au/validate/task/181497353	Valid		system	Tile_039-012-000_0-000.jpg		2021-05-31 11:11:04	2021-05-31 11:45:09		NO		IN FOCUS
181497353	https://volunteer.ala.org.au/validate/task/181497353	Valid		system	Tile_039-012-000_0-000.jpg			2021-05-31 11:45:09		NO		IN FOCUS
181497350	https://volunteer.ala.org.au/validate/task/181497350	Valid		system	Tile_039-009-000_0-000.jpg		2021-05-31 11:08:58	2021-05-31 11:45:37		NO		IN FOCUS
181497350	https://volunteer.ala.org.au/validate/task/181497350	Valid		system	Tile_039-009-000_0-000.jpg		2021-05-31 11:42:15	2021-05-31 11:45:37		NO		IN FOCUS
181497350	https://volunteer.ala.org.au/validate/task/181497350	Valid		system	Tile_039-009-000_0-000.jpg			2021-05-31 11:45:37		NO		IN FOCUS
181497350	https://volunteer.ala.org.au/validate/task/181497350	Valid		system	Tile_039-009-000_0-000.jpg		2021-05-31 11:45:36	2021-05-31 11:45:37		NO		IN FOCUS
181497355	https://volunteer.ala.org.au/validate/task/181497355	Valid		system	Tile_039-014-000_0-000.jpg		2021-05-31 11:43:23	2021-05-31 11:45:39		NO		IN FOCUS
181497355	https://volunteer.ala.org.au/validate/task/181497355	Valid		system	Tile_039-014-000_0-000.jpg		2021-05-31 11:45:39	2021-05-31 11:45:39		NO		IN FOCUS
181497355	https://volunteer.ala.org.au/validate/task/181497355	Valid		system	Tile_039-014-000_0-000.jpg			2021-05-31 11:45:39		NO		IN FOCUS
181497355	https://volunteer.ala.org.au/validate/task/181497355	Valid		system	Tile_039-014-000_0-000.jpg		2021-05-31 11:11:21	2021-05-31 11:45:39		NO		IN FOCUS
181497356	https://volunteer.ala.org.au/validate/task/181497356	Valid		system	Tile_039-015-000_0-000.jpg		2021-05-31 11:11:30	2021-05-31 11:46:00		NO		IN FOCUS
181497356	https://volunteer.ala.org.au/validate/task/181497356	Valid		system	Tile_039-015-000_0-000.jpg		2021-05-31 11:43:36	2021-05-31 11:46:00		NO		IN FOCUS
181497356	https://volunteer.ala.org.au/validate/task/181497356	Valid		system	Tile_039-015-000_0-000.jpg			2021-05-31 11:46:00		NO		IN FOCUS
181497356	https://volunteer.ala.org.au/validate/task/181497356	Valid		system	Tile_039-015-000_0-000.jpg		2021-05-31 11:46:00	2021-05-31 11:46:00		NO		IN FOCUS
181497358	https://volunteer.ala.org.au/validate/task/181497358	Valid		system	Tile_039-017-000_0-000.jpg		2021-05-31 11:11:50	2021-05-31 11:46:07		NO		IN FOCUS
181497358	https://volunteer.ala.org.au/validate/task/181497358	Valid		system	Tile_039-017-000_0-000.jpg		2021-05-31 11:46:07	2021-05-31 11:46:07		NO		IN FOCUS
181497358	https://volunteer.ala.org.au/validate/task/181497358	Valid		system	Tile_039-017-000_0-000.jpg			2021-05-31 11:46:07		NO		IN FOCUS
181497358	https://volunteer.ala.org.au/validate/task/181497358	Valid		system	Tile_039-017-000_0-000.jpg		2021-05-31 11:44:08	2021-05-31 11:46:07		NO		IN FOCUS
181497360	https://volunteer.ala.org.au/validate/task/181497360	Valid		system	Tile_039-019-000_0-000.jpg		2021-05-31 11:44:36	2021-05-31 11:46:21		NO		IN FOCUS
181497360	https://volunteer.ala.org.au/validate/task/181497360	Valid		system	Tile_039-019-000_0-000.jpg		2021-05-31 11:46:21	2021-05-31 11:46:21		NO		IN FOCUS
181497360	https://volunteer.ala.org.au/validate/task/181497360	Valid		system	Tile_039-019-000_0-000.jpg			2021-05-31 11:46:21		NO		IN FOCUS
181497360	https://volunteer.ala.org.au/validate/task/181497360	Valid		system	Tile_039-019-000_0-000.jpg		2021-05-31 11:12:10	2021-05-31 11:46:21		NO		IN FOCUS
181497359	https://volunteer.ala.org.au/validate/task/181497359	Valid		system	Tile_039-018-000_0-000.jpg			2021-05-31 11:46:24		NO		IN FOCUS
181497359	https://volunteer.ala.org.au/validate/task/181497359	Valid		system	Tile_039-018-000_0-000.jpg		2021-05-31 11:46:23	2021-05-31 11:46:24		NO		IN FOCUS
181497359	https://volunteer.ala.org.au/validate/task/181497359	Valid		system	Tile_039-018-000_0-000.jpg		2021-05-31 11:44:22	2021-05-31 11:46:24		NO		IN FOCUS
181497359	https://volunteer.ala.org.au/validate/task/181497359	Valid		system	Tile_039-018-000_0-000.jpg		2021-05-31 11:12:00	2021-05-31 11:46:24		NO		IN FOCUS
181497364	https://volunteer.ala.org.au/validate/task/181497364	Valid		system	Tile_039-023-000_0-000.jpg		2021-05-31 11:46:23	2021-05-31 11:46:24		NO		IN FOCUS
181497364	https://volunteer.ala.org.au/validate/task/181497364	Valid		system	Tile_039-023-000_0-000.jpg			2021-05-31 11:46:24		NO		IN FOCUS
181497364	https://volunteer.ala.org.au/validate/task/181497364	Valid		system	Tile_039-023-000_0-000.jpg		2021-05-31 10:54:05	2021-05-31 11:46:24		NO		IN FOCUS
181497364	https://volunteer.ala.org.au/validate/task/181497364	Valid		system	Tile_039-023-000_0-000.jpg		2021-05-31 11:13:09	2021-05-31 11:46:24		NO		IN FOCUS
181497362	https://volunteer.ala.org.au/validate/task/181497362	Valid		system	Tile_039-021-000_0-000.jpg		2021-05-31 11:45:56	2021-05-31 11:46:44		NO		IN FOCUS
181497362	https://volunteer.ala.org.au/validate/task/181497362	Valid		system	Tile_039-021-000_0-000.jpg		2021-05-31 11:46:44	2021-05-31 11:46:44		NO		IN FOCUS
181497362	https://volunteer.ala.org.au/validate/task/181497362	Valid		system	Tile_039-021-000_0-000.jpg			2021-05-31 11:46:44		NO		IN FOCUS
181497362	https://volunteer.ala.org.au/validate/task/181497362	Valid		system	Tile_039-021-000_0-000.jpg		2021-05-31 11:12:36	2021-05-31 11:46:44		NO		IN FOCUS
181497363	https://volunteer.ala.org.au/validate/task/181497363	Valid		system	Tile_039-022-000_0-000.jpg		2021-05-31 11:12:47	2021-05-31 11:46:47		NO		IN FOCUS
181497363	https://volunteer.ala.org.au/validate/task/181497363	Valid		system	Tile_039-022-000_0-000.jpg			2021-05-31 11:46:47		NO		IN FOCUS
181497363	https://volunteer.ala.org.au/validate/task/181497363	Valid		system	Tile_039-022-000_0-000.jpg		2021-05-31 11:46:46	2021-05-31 11:46:47		NO		IN FOCUS
181497363	https://volunteer.ala.org.au/validate/task/181497363	Valid		system	Tile_039-022-000_0-000.jpg		2021-05-31 11:46:10	2021-05-31 11:46:47		NO		IN FOCUS
181497366	https://volunteer.ala.org.au/validate/task/181497366	Valid		system	Tile_039-025-000_0-000.jpg		2021-05-31 11:13:27	2021-05-31 11:46:50		NO		IN FOCUS
181497366	https://volunteer.ala.org.au/validate/task/181497366	Valid		system	Tile_039-025-000_0-000.jpg		2021-05-31 11:47:08	2021-05-31 11:46:50		NO		IN FOCUS
181497366	https://volunteer.ala.org.au/validate/task/181497366	Valid		system	Tile_039-025-000_0-000.jpg		2021-05-31 11:46:48	2021-05-31 11:46:50		NO		IN FOCUS
181497366	https://volunteer.ala.org.au/validate/task/181497366	Valid		system	Tile_039-025-000_0-000.jpg			2021-05-31 11:46:50		NO		IN FOCUS
181497366	https://volunteer.ala.org.au/validate/task/181497366	Valid		system	Tile_039-025-000_0-000.jpg		2021-05-31 10:58:35	2021-05-31 11:46:50		NO		IN FOCUS
181497368	https://volunteer.ala.org.au/validate/task/181497368	Valid		system	Tile_039-027-000_0-000.jpg		2021-05-31 10:58:57	2021-05-31 11:47:18		NO		IN FOCUS
181497368	https://volunteer.ala.org.au/validate/task/181497368	Valid		system	Tile_039-027-000_0-000.jpg		2021-05-31 11:13:46	2021-05-31 11:47:18		NO		IN FOCUS
181497368	https://volunteer.ala.org.au/validate/task/181497368	Valid		system	Tile_039-027-000_0-000.jpg			2021-05-31 11:47:18		NO		IN FOCUS
181497368	https://volunteer.ala.org.au/validate/task/181497368	Valid		system	Tile_039-027-000_0-000.jpg		2021-05-31 11:47:17	2021-05-31 11:47:18		NO		IN FOCUS
181497367	https://volunteer.ala.org.au/validate/task/181497367	Valid		system	Tile_039-026-000_0-000.jpg		2021-05-31 11:47:04	2021-05-31 11:47:19		NO		IN FOCUS
181497367	https://volunteer.ala.org.au/validate/task/181497367	Valid		system	Tile_039-026-000_0-000.jpg		2021-05-31 11:47:18	2021-05-31 11:47:19		NO		IN FOCUS
181497367	https://volunteer.ala.org.au/validate/task/181497367	Valid		system	Tile_039-026-000_0-000.jpg		2021-05-31 11:47:32	2021-05-31 11:47:19		NO		IN FOCUS
181497367	https://volunteer.ala.org.au/validate/task/181497367	Valid		system	Tile_039-026-000_0-000.jpg			2021-05-31 11:47:19		NO		IN FOCUS
181497367	https://volunteer.ala.org.au/validate/task/181497367	Valid		system	Tile_039-026-000_0-000.jpg		2021-05-31 11:13:37	2021-05-31 11:47:19		NO		IN FOCUS
181497369	https://volunteer.ala.org.au/validate/task/181497369	Valid		system	Tile_039-028-000_0-000.jpg		2021-05-31 11:47:34	2021-05-31 11:47:54		NO		IN FOCUS
181497369	https://volunteer.ala.org.au/validate/task/181497369	Valid		system	Tile_039-028-000_0-000.jpg		2021-05-31 11:13:58	2021-05-31 11:47:54		NO		IN FOCUS
181497369	https://volunteer.ala.org.au/validate/task/181497369	Valid		system	Tile_039-028-000_0-000.jpg			2021-05-31 11:47:54		NO		IN FOCUS
181497369	https://volunteer.ala.org.au/validate/task/181497369	Valid		system	Tile_039-028-000_0-000.jpg		2021-05-31 11:47:54	2021-05-31 11:47:54		NO		IN FOCUS
181497371	https://volunteer.ala.org.au/validate/task/181497371	Valid		system	Tile_039-030-000_0-000.jpg			2021-05-31 11:48:04		NO		IN FOCUS
181497371	https://volunteer.ala.org.au/validate/task/181497371	Valid		system	Tile_039-030-000_0-000.jpg		2021-05-31 11:48:17	2021-05-31 11:48:04		NO		IN FOCUS
181497371	https://volunteer.ala.org.au/validate/task/181497371	Valid		system	Tile_039-030-000_0-000.jpg		2021-05-31 10:59:19	2021-05-31 11:48:04		NO		IN FOCUS
181497371	https://volunteer.ala.org.au/validate/task/181497371	Valid		system	Tile_039-030-000_0-000.jpg		2021-05-31 11:14:29	2021-05-31 11:48:04		NO		IN FOCUS
181497371	https://volunteer.ala.org.au/validate/task/181497371	Valid		system	Tile_039-030-000_0-000.jpg		2021-05-31 11:48:03	2021-05-31 11:48:04		NO		IN FOCUS
181497372	https://volunteer.ala.org.au/validate/task/181497372	Valid		system	Tile_039-031-000_0-000.jpg		2021-05-31 11:48:32	2021-05-31 11:48:34		NO		IN FOCUS
181497372	https://volunteer.ala.org.au/validate/task/181497372	Valid		system	Tile_039-031-000_0-000.jpg		2021-05-31 11:14:42	2021-05-31 11:48:34		NO		IN FOCUS
181497372	https://volunteer.ala.org.au/validate/task/181497372	Valid		system	Tile_039-031-000_0-000.jpg		2021-05-31 11:48:40	2021-05-31 11:48:34		NO		IN FOCUS
181497372	https://volunteer.ala.org.au/validate/task/181497372	Valid		system	Tile_039-031-000_0-000.jpg			2021-05-31 11:48:34		NO		IN FOCUS
181497372	https://volunteer.ala.org.au/validate/task/181497372	Valid		system	Tile_039-031-000_0-000.jpg		2021-05-31 10:59:37	2021-05-31 11:48:34		NO		IN FOCUS
181497373	https://volunteer.ala.org.au/validate/task/181497373	Valid		system	Tile_039-032-000_0-000.jpg		2021-05-31 11:48:46	2021-05-31 11:48:38		NO		IN FOCUS
181497373	https://volunteer.ala.org.au/validate/task/181497373	Valid		system	Tile_039-032-000_0-000.jpg		2021-05-31 10:59:49	2021-05-31 11:48:38		NO		IN FOCUS
181497373	https://volunteer.ala.org.au/validate/task/181497373	Valid		system	Tile_039-032-000_0-000.jpg			2021-05-31 11:48:38		NO		IN FOCUS
181497373	https://volunteer.ala.org.au/validate/task/181497373	Valid		system	Tile_039-032-000_0-000.jpg		2021-05-31 11:48:37	2021-05-31 11:48:38		NO		IN FOCUS
181497373	https://volunteer.ala.org.au/validate/task/181497373	Valid		system	Tile_039-032-000_0-000.jpg		2021-05-31 11:14:55	2021-05-31 11:48:38		NO		IN FOCUS
181497375	https://volunteer.ala.org.au/validate/task/181497375	Valid		system	Tile_039-034-000_0-000.jpg		2021-05-31 11:15:15	2021-05-31 11:49:25		NO		IN FOCUS
181497375	https://volunteer.ala.org.au/validate/task/181497375	Valid		system	Tile_039-034-000_0-000.jpg		2021-05-31 11:49:24	2021-05-31 11:49:25		NO		IN FOCUS
181497375	https://volunteer.ala.org.au/validate/task/181497375	Valid		system	Tile_039-034-000_0-000.jpg		2021-05-31 11:49:10	2021-05-31 11:49:25		NO		IN FOCUS
181497375	https://volunteer.ala.org.au/validate/task/181497375	Valid		system	Tile_039-034-000_0-000.jpg			2021-05-31 11:49:25		NO		IN FOCUS
181497376	https://volunteer.ala.org.au/validate/task/181497376	Valid		system	Tile_039-035-000_0-000.jpg		2021-05-31 11:49:25	2021-05-31 11:49:48		NO		IN FOCUS
181497376	https://volunteer.ala.org.au/validate/task/181497376	Valid		system	Tile_039-035-000_0-000.jpg		2021-05-31 11:15:24	2021-05-31 11:49:48		NO		IN FOCUS
181497376	https://volunteer.ala.org.au/validate/task/181497376	Valid		system	Tile_039-035-000_0-000.jpg		2021-05-31 11:49:48	2021-05-31 11:49:48		NO		IN FOCUS
181497376	https://volunteer.ala.org.au/validate/task/181497376	Valid		system	Tile_039-035-000_0-000.jpg			2021-05-31 11:49:48		NO		IN FOCUS
181497378	https://volunteer.ala.org.au/validate/task/181497378	Valid		system	Tile_039-037-000_0-000.jpg		2021-05-31 11:00:46	2021-05-31 11:50:19		NO		IN FOCUS
181497378	https://volunteer.ala.org.au/validate/task/181497378	Valid		system	Tile_039-037-000_0-000.jpg		2021-05-31 11:50:19	2021-05-31 11:50:19		NO		IN FOCUS
181497378	https://volunteer.ala.org.au/validate/task/181497378	Valid		system	Tile_039-037-000_0-000.jpg			2021-05-31 11:50:19		NO		IN FOCUS
181497378	https://volunteer.ala.org.au/validate/task/181497378	Valid		system	Tile_039-037-000_0-000.jpg		2021-05-31 11:15:43	2021-05-31 11:50:19		NO		IN FOCUS
181497379	https://volunteer.ala.org.au/validate/task/181497379	Valid		system	Tile_039-038-000_0-000.jpg			2021-05-31 11:51:53		NO		IN FOCUS
181497379	https://volunteer.ala.org.au/validate/task/181497379	Valid		system	Tile_039-038-000_0-000.jpg		2021-05-31 11:15:51	2021-05-31 11:51:53		NO		IN FOCUS
181497379	https://volunteer.ala.org.au/validate/task/181497379	Valid		system	Tile_039-038-000_0-000.jpg		2021-05-31 11:51:52	2021-05-31 11:51:53		NO		IN FOCUS
181497379	https://volunteer.ala.org.au/validate/task/181497379	Valid		system	Tile_039-038-000_0-000.jpg		2021-05-31 11:51:32	2021-05-31 11:51:53		NO		IN FOCUS
181497380	https://volunteer.ala.org.au/validate/task/181497380	Valid		system	Tile_039-039-000_0-000.jpg		2021-05-31 11:51:51	2021-05-31 11:52:16		NO		IN FOCUS
181497380	https://volunteer.ala.org.au/validate/task/181497380	Valid		system	Tile_039-039-000_0-000.jpg		2021-05-31 11:52:16	2021-05-31 11:52:16		NO		IN FOCUS
181497380	https://volunteer.ala.org.au/validate/task/181497380	Valid		system	Tile_039-039-000_0-000.jpg			2021-05-31 11:52:16		NO		IN FOCUS
181497380	https://volunteer.ala.org.au/validate/task/181497380	Valid		system	Tile_039-039-000_0-000.jpg		2021-05-31 11:16:02	2021-05-31 11:52:16		NO		IN FOCUS
181497381	https://volunteer.ala.org.au/validate/task/181497381	Valid		system	Tile_039-040-000_0-000.jpg		2021-05-31 11:16:13	2021-05-31 11:52:26		NO		IN FOCUS
181497381	https://volunteer.ala.org.au/validate/task/181497381	Valid		system	Tile_039-040-000_0-000.jpg			2021-05-31 11:52:26		NO		IN FOCUS
181497381	https://volunteer.ala.org.au/validate/task/181497381	Valid		system	Tile_039-040-000_0-000.jpg		2021-05-31 11:52:25	2021-05-31 11:52:26		NO		IN FOCUS
181497381	https://volunteer.ala.org.au/validate/task/181497381	Valid		system	Tile_039-040-000_0-000.jpg		2021-05-31 11:52:06	2021-05-31 11:52:26		NO		IN FOCUS
181497382	https://volunteer.ala.org.au/validate/task/181497382	Valid		system	Tile_039-041-000_0-000.jpg			2021-05-31 11:52:40		NO		IN FOCUS
181497382	https://volunteer.ala.org.au/validate/task/181497382	Valid		system	Tile_039-041-000_0-000.jpg		2021-05-31 11:52:39	2021-05-31 11:52:40		NO		IN FOCUS
181497382	https://volunteer.ala.org.au/validate/task/181497382	Valid		system	Tile_039-041-000_0-000.jpg		2021-05-31 11:52:22	2021-05-31 11:52:40		NO		IN FOCUS
181497382	https://volunteer.ala.org.au/validate/task/181497382	Valid		system	Tile_039-041-000_0-000.jpg		2021-05-31 11:16:23	2021-05-31 11:52:40		NO		IN FOCUS
181497383	https://volunteer.ala.org.au/validate/task/181497383	Valid		system	Tile_039-042-000_0-000.jpg		2021-05-31 11:16:31	2021-05-31 11:52:40		NO		IN FOCUS
181497383	https://volunteer.ala.org.au/validate/task/181497383	Valid		system	Tile_039-042-000_0-000.jpg			2021-05-31 11:52:40		NO		IN FOCUS
181497383	https://volunteer.ala.org.au/validate/task/181497383	Valid		system	Tile_039-042-000_0-000.jpg		2021-05-31 11:01:38	2021-05-31 11:52:40		NO		IN FOCUS
181497383	https://volunteer.ala.org.au/validate/task/181497383	Valid		system	Tile_039-042-000_0-000.jpg		2021-05-31 11:52:40	2021-05-31 11:52:40		NO		IN FOCUS
181497384	https://volunteer.ala.org.au/validate/task/181497384	Valid		system	Tile_039-043-000_0-000.jpg			2021-05-31 11:52:58		NO		IN FOCUS
181497384	https://volunteer.ala.org.au/validate/task/181497384	Valid		system	Tile_039-043-000_0-000.jpg		2021-05-31 11:52:58	2021-05-31 11:52:58		NO		IN FOCUS
181497384	https://volunteer.ala.org.au/validate/task/181497384	Valid		system	Tile_039-043-000_0-000.jpg		2021-05-31 11:53:04	2021-05-31 11:52:58		NO		IN FOCUS
181497384	https://volunteer.ala.org.au/validate/task/181497384	Valid		system	Tile_039-043-000_0-000.jpg		2021-05-31 11:16:41	2021-05-31 11:52:58		NO		IN FOCUS
181497384	https://volunteer.ala.org.au/validate/task/181497384	Valid		system	Tile_039-043-000_0-000.jpg		2021-05-31 11:01:55	2021-05-31 11:52:58		NO		IN FOCUS
181497389	https://volunteer.ala.org.au/validate/task/181497389	Valid		system	Tile_039-048-000_0-000.jpg		2021-05-31 11:17:31	2021-05-31 11:54:13		NO		IN FOCUS
181497389	https://volunteer.ala.org.au/validate/task/181497389	Valid		system	Tile_039-048-000_0-000.jpg		2021-05-31 11:54:13	2021-05-31 11:54:13		NO		IN FOCUS
181497389	https://volunteer.ala.org.au/validate/task/181497389	Valid		system	Tile_039-048-000_0-000.jpg			2021-05-31 11:54:13		NO		IN FOCUS
181497389	https://volunteer.ala.org.au/validate/task/181497389	Valid		system	Tile_039-048-000_0-000.jpg		2021-05-31 11:54:05	2021-05-31 11:54:13		NO		IN FOCUS
181497390	https://volunteer.ala.org.au/validate/task/181497390	Valid		system	Tile_039-049-000_0-000.jpg		2021-05-31 11:17:44	2021-05-31 11:54:41		NO		IN FOCUS
181497390	https://volunteer.ala.org.au/validate/task/181497390	Valid		system	Tile_039-049-000_0-000.jpg		2021-05-31 11:54:17	2021-05-31 11:54:41		NO		IN FOCUS
181497390	https://volunteer.ala.org.au/validate/task/181497390	Valid		system	Tile_039-049-000_0-000.jpg			2021-05-31 11:54:41		NO		IN FOCUS
181497390	https://volunteer.ala.org.au/validate/task/181497390	Valid		system	Tile_039-049-000_0-000.jpg		2021-05-31 11:54:40	2021-05-31 11:54:41		NO		IN FOCUS
181497388	https://volunteer.ala.org.au/validate/task/181497388	Valid		system	Tile_039-047-000_0-000.jpg		2021-05-31 11:53:52	2021-05-31 11:54:44		NO		IN FOCUS
181497388	https://volunteer.ala.org.au/validate/task/181497388	Valid		system	Tile_039-047-000_0-000.jpg			2021-05-31 11:54:44		NO		IN FOCUS
181497388	https://volunteer.ala.org.au/validate/task/181497388	Valid		system	Tile_039-047-000_0-000.jpg		2021-05-31 11:54:44	2021-05-31 11:54:44		NO		IN FOCUS
181497388	https://volunteer.ala.org.au/validate/task/181497388	Valid		system	Tile_039-047-000_0-000.jpg		2021-05-31 11:17:22	2021-05-31 11:54:44		NO		IN FOCUS
181497392	https://volunteer.ala.org.au/validate/task/181497392	Valid		system	Tile_039-051-000_0-000.jpg		2021-05-31 11:03:10	2021-05-31 11:54:50		NO		IN FOCUS
181497392	https://volunteer.ala.org.au/validate/task/181497392	Valid		system	Tile_039-051-000_0-000.jpg		2021-05-31 11:18:00	2021-05-31 11:54:50		NO		IN FOCUS
181497392	https://volunteer.ala.org.au/validate/task/181497392	Valid		system	Tile_039-051-000_0-000.jpg		2021-05-31 11:54:49	2021-05-31 11:54:50		NO		IN FOCUS
181497392	https://volunteer.ala.org.au/validate/task/181497392	Valid		system	Tile_039-051-000_0-000.jpg			2021-05-31 11:54:50		NO		IN FOCUS
181497394	https://volunteer.ala.org.au/validate/task/181497394	Valid		system	Tile_039-053-000_0-000.jpg		2021-05-31 11:55:51	2021-05-31 11:55:51		NO		IN FOCUS
181497394	https://volunteer.ala.org.au/validate/task/181497394	Valid		system	Tile_039-053-000_0-000.jpg		2021-05-31 11:55:49	2021-05-31 11:55:51		NO		IN FOCUS
181497394	https://volunteer.ala.org.au/validate/task/181497394	Valid		system	Tile_039-053-000_0-000.jpg		2021-05-31 11:55:30	2021-05-31 11:55:51		NO		IN FOCUS
181497394	https://volunteer.ala.org.au/validate/task/181497394	Valid		system	Tile_039-053-000_0-000.jpg			2021-05-31 11:55:51		NO		IN FOCUS
181497395	https://volunteer.ala.org.au/validate/task/181497395	Valid		system	Tile_039-054-000_0-000.jpg		2021-05-31 11:56:11	2021-05-31 11:56:40		NO		IN FOCUS
181497395	https://volunteer.ala.org.au/validate/task/181497395	Valid		system	Tile_039-054-000_0-000.jpg		2021-05-31 11:56:39	2021-05-31 11:56:40		NO		IN FOCUS
181497395	https://volunteer.ala.org.au/validate/task/181497395	Valid		system	Tile_039-054-000_0-000.jpg			2021-05-31 11:56:40		NO		IN FOCUS
181497395	https://volunteer.ala.org.au/validate/task/181497395	Valid		system	Tile_039-054-000_0-000.jpg		2021-05-31 11:55:41	2021-05-31 11:56:40		NO		IN FOCUS
181497385	https://volunteer.ala.org.au/validate/task/181497385	Valid		system	Tile_039-044-000_0-000.jpg		2021-05-31 11:02:06	2021-05-31 11:56:52		NO		IN FOCUS
181497385	https://volunteer.ala.org.au/validate/task/181497385	Valid		system	Tile_039-044-000_0-000.jpg		2021-05-31 11:56:51	2021-05-31 11:56:52		NO		IN FOCUS
181497385	https://volunteer.ala.org.au/validate/task/181497385	Valid		system	Tile_039-044-000_0-000.jpg			2021-05-31 11:56:52		NO		IN FOCUS
181497385	https://volunteer.ala.org.au/validate/task/181497385	Valid		system	Tile_039-044-000_0-000.jpg		2021-05-31 11:16:52	2021-05-31 11:56:52		NO		IN FOCUS
181497399	https://volunteer.ala.org.au/validate/task/181497399	Valid		system	Tile_039-058-000_0-000.jpg		2021-05-31 11:04:09	2021-05-31 11:59:12		NO		IN FOCUS
181497399	https://volunteer.ala.org.au/validate/task/181497399	Valid		system	Tile_039-058-000_0-000.jpg			2021-05-31 11:59:12		NO		IN FOCUS
181497399	https://volunteer.ala.org.au/validate/task/181497399	Valid		system	Tile_039-058-000_0-000.jpg		2021-05-31 11:56:31	2021-05-31 11:59:12		NO		IN FOCUS
181497399	https://volunteer.ala.org.au/validate/task/181497399	Valid		system	Tile_039-058-000_0-000.jpg		2021-05-31 11:59:12	2021-05-31 11:59:12		NO		IN FOCUS
181497404	https://volunteer.ala.org.au/validate/task/181497404	Valid		system	Tile_040-003-000_0-000.jpg			2021-05-31 11:59:33		NO		IN FOCUS
181497404	https://volunteer.ala.org.au/validate/task/181497404	Valid		system	Tile_040-003-000_0-000.jpg		2021-05-31 11:59:32	2021-05-31 11:59:33		NO		IN FOCUS
181497404	https://volunteer.ala.org.au/validate/task/181497404	Valid		system	Tile_040-003-000_0-000.jpg		2021-05-31 11:57:35	2021-05-31 11:59:33		NO		IN FOCUS
181497404	https://volunteer.ala.org.au/validate/task/181497404	Valid		system	Tile_040-003-000_0-000.jpg		2021-05-31 11:05:11	2021-05-31 11:59:33		NO		IN FOCUS
181497401	https://volunteer.ala.org.au/validate/task/181497401	Valid		system	Tile_039-060-000_0-000.jpg			2021-05-31 12:00:23		NO		IN FOCUS
181497401	https://volunteer.ala.org.au/validate/task/181497401	Valid		system	Tile_039-060-000_0-000.jpg		2021-05-31 11:57:31	2021-05-31 12:00:23		NO		IN FOCUS
181497401	https://volunteer.ala.org.au/validate/task/181497401	Valid		system	Tile_039-060-000_0-000.jpg		2021-05-31 12:00:23	2021-05-31 12:00:23		NO		IN FOCUS
181497401	https://volunteer.ala.org.au/validate/task/181497401	Valid		system	Tile_039-060-000_0-000.jpg		2021-05-31 11:56:57	2021-05-31 12:00:23		NO		IN FOCUS
181497407	https://volunteer.ala.org.au/validate/task/181497407	Valid		system	Tile_040-006-000_0-000.jpg		2021-05-31 11:06:22	2021-05-31 12:00:25		NO		IN FOCUS
181497407	https://volunteer.ala.org.au/validate/task/181497407	Valid		system	Tile_040-006-000_0-000.jpg		2021-05-31 11:58:19	2021-05-31 12:00:25		NO		IN FOCUS
181497407	https://volunteer.ala.org.au/validate/task/181497407	Valid		system	Tile_040-006-000_0-000.jpg			2021-05-31 12:00:25		NO		IN FOCUS
181497407	https://volunteer.ala.org.au/validate/task/181497407	Valid		system	Tile_040-006-000_0-000.jpg		2021-05-31 12:00:25	2021-05-31 12:00:25		NO		IN FOCUS
181497405	https://volunteer.ala.org.au/validate/task/181497405	Valid		system	Tile_040-004-000_0-000.jpg		2021-05-31 11:05:30	2021-05-31 12:01:19		NO		IN FOCUS
181497405	https://volunteer.ala.org.au/validate/task/181497405	Valid		system	Tile_040-004-000_0-000.jpg		2021-05-31 12:01:19	2021-05-31 12:01:19		NO		IN FOCUS
181497405	https://volunteer.ala.org.au/validate/task/181497405	Valid		system	Tile_040-004-000_0-000.jpg		2021-05-31 11:57:49	2021-05-31 12:01:19		NO		IN FOCUS
181497405	https://volunteer.ala.org.au/validate/task/181497405	Valid		system	Tile_040-004-000_0-000.jpg			2021-05-31 12:01:19		NO		IN FOCUS
181497408	https://volunteer.ala.org.au/validate/task/181497408	Valid		system	Tile_040-007-000_0-000.jpg		2021-05-31 12:01:30	2021-05-31 12:01:30		NO		IN FOCUS
181497408	https://volunteer.ala.org.au/validate/task/181497408	Valid		system	Tile_040-007-000_0-000.jpg		2021-05-31 12:00:49	2021-05-31 12:01:30		NO		IN FOCUS
181497408	https://volunteer.ala.org.au/validate/task/181497408	Valid		system	Tile_040-007-000_0-000.jpg		2021-05-31 11:58:32	2021-05-31 12:01:30		NO		IN FOCUS
181497408	https://volunteer.ala.org.au/validate/task/181497408	Valid		system	Tile_040-007-000_0-000.jpg			2021-05-31 12:01:30		NO		IN FOCUS
181497409	https://volunteer.ala.org.au/validate/task/181497409	Valid		system	Tile_040-008-000_0-000.jpg		2021-05-31 12:01:05	2021-05-31 12:01:41		NO		IN FOCUS
181497409	https://volunteer.ala.org.au/validate/task/181497409	Valid		system	Tile_040-008-000_0-000.jpg		2021-05-31 11:58:46	2021-05-31 12:01:41		NO		IN FOCUS
181497409	https://volunteer.ala.org.au/validate/task/181497409	Valid		system	Tile_040-008-000_0-000.jpg			2021-05-31 12:01:41		NO		IN FOCUS
181497409	https://volunteer.ala.org.au/validate/task/181497409	Valid		system	Tile_040-008-000_0-000.jpg		2021-05-31 12:01:40	2021-05-31 12:01:41		NO		IN FOCUS
181497412	https://volunteer.ala.org.au/validate/task/181497412	Valid		system	Tile_040-011-000_0-000.jpg			2021-05-31 12:02:10		NO		IN FOCUS
181497412	https://volunteer.ala.org.au/validate/task/181497412	Valid		system	Tile_040-011-000_0-000.jpg		2021-05-31 11:07:06	2021-05-31 12:02:10		NO		IN FOCUS
181497412	https://volunteer.ala.org.au/validate/task/181497412	Valid		system	Tile_040-011-000_0-000.jpg		2021-05-31 11:59:34	2021-05-31 12:02:10		NO		IN FOCUS
181497412	https://volunteer.ala.org.au/validate/task/181497412	Valid		system	Tile_040-011-000_0-000.jpg		2021-05-31 12:02:13	2021-05-31 12:02:10		NO		IN FOCUS
181497412	https://volunteer.ala.org.au/validate/task/181497412	Valid		system	Tile_040-011-000_0-000.jpg		2021-05-31 12:02:09	2021-05-31 12:02:10		NO		IN FOCUS
181497413	https://volunteer.ala.org.au/validate/task/181497413	Valid		system	Tile_040-012-000_0-000.jpg			2021-05-31 12:02:24		NO		IN FOCUS
181497413	https://volunteer.ala.org.au/validate/task/181497413	Valid		system	Tile_040-012-000_0-000.jpg		2021-05-31 12:02:22	2021-05-31 12:02:24		NO		IN FOCUS
181497413	https://volunteer.ala.org.au/validate/task/181497413	Valid		system	Tile_040-012-000_0-000.jpg		2021-05-31 11:07:17	2021-05-31 12:02:24		NO		IN FOCUS
181497413	https://volunteer.ala.org.au/validate/task/181497413	Valid		system	Tile_040-012-000_0-000.jpg		2021-05-31 12:02:33	2021-05-31 12:02:24		NO		IN FOCUS
181497413	https://volunteer.ala.org.au/validate/task/181497413	Valid		system	Tile_040-012-000_0-000.jpg		2021-05-31 11:59:47	2021-05-31 12:02:24		NO		IN FOCUS
181497414	https://volunteer.ala.org.au/validate/task/181497414	Valid		system	Tile_040-013-000_0-000.jpg		2021-05-31 12:02:32	2021-05-31 12:02:32		NO		IN FOCUS
181497414	https://volunteer.ala.org.au/validate/task/181497414	Valid		system	Tile_040-013-000_0-000.jpg			2021-05-31 12:02:32		NO		IN FOCUS
181497414	https://volunteer.ala.org.au/validate/task/181497414	Valid		system	Tile_040-013-000_0-000.jpg		2021-05-31 11:59:59	2021-05-31 12:02:32		NO		IN FOCUS
181497414	https://volunteer.ala.org.au/validate/task/181497414	Valid		system	Tile_040-013-000_0-000.jpg		2021-05-31 11:07:31	2021-05-31 12:02:32		NO		IN FOCUS
181497414	https://volunteer.ala.org.au/validate/task/181497414	Valid		system	Tile_040-013-000_0-000.jpg		2021-05-31 12:02:36	2021-05-31 12:02:32		NO		IN FOCUS
181497415	https://volunteer.ala.org.au/validate/task/181497415	Valid		system	Tile_040-014-000_0-000.jpg		2021-05-31 12:03:53	2021-05-31 12:02:51		NO		IN FOCUS
181497415	https://volunteer.ala.org.au/validate/task/181497415	Valid		system	Tile_040-014-000_0-000.jpg		2021-05-31 12:00:14	2021-05-31 12:02:51		NO		IN FOCUS
181497415	https://volunteer.ala.org.au/validate/task/181497415	Valid		system	Tile_040-014-000_0-000.jpg			2021-05-31 12:02:51		NO		IN FOCUS
181497415	https://volunteer.ala.org.au/validate/task/181497415	Valid		system	Tile_040-014-000_0-000.jpg		2021-05-31 12:02:51	2021-05-31 12:02:51		NO		IN FOCUS
181497415	https://volunteer.ala.org.au/validate/task/181497415	Valid		system	Tile_040-014-000_0-000.jpg		2021-05-31 11:07:46	2021-05-31 12:02:51		NO		IN FOCUS
181497416	https://volunteer.ala.org.au/validate/task/181497416	Valid		system	Tile_040-015-000_0-000.jpg		2021-05-31 11:08:01	2021-05-31 12:02:53		NO		IN FOCUS
181497416	https://volunteer.ala.org.au/validate/task/181497416	Valid		system	Tile_040-015-000_0-000.jpg		2021-05-31 12:02:52	2021-05-31 12:02:53		NO		IN FOCUS
181497416	https://volunteer.ala.org.au/validate/task/181497416	Valid		system	Tile_040-015-000_0-000.jpg			2021-05-31 12:02:53		NO		IN FOCUS
181497416	https://volunteer.ala.org.au/validate/task/181497416	Valid		system	Tile_040-015-000_0-000.jpg		2021-05-31 12:00:27	2021-05-31 12:02:53		NO		IN FOCUS
181497418	https://volunteer.ala.org.au/validate/task/181497418	Valid		system	Tile_040-017-000_0-000.jpg		2021-05-31 12:00:55	2021-05-31 12:03:17		NO		IN FOCUS
181497418	https://volunteer.ala.org.au/validate/task/181497418	Valid		system	Tile_040-017-000_0-000.jpg		2021-05-31 12:03:17	2021-05-31 12:03:17		NO		IN FOCUS
181497418	https://volunteer.ala.org.au/validate/task/181497418	Valid		system	Tile_040-017-000_0-000.jpg			2021-05-31 12:03:17		NO		IN FOCUS
181497418	https://volunteer.ala.org.au/validate/task/181497418	Valid		system	Tile_040-017-000_0-000.jpg		2021-05-31 11:08:30	2021-05-31 12:03:17		NO		IN FOCUS
181497417	https://volunteer.ala.org.au/validate/task/181497417	Valid		system	Tile_040-016-000_0-000.jpg		2021-05-31 12:00:42	2021-05-31 12:03:58		NO		IN FOCUS
181497417	https://volunteer.ala.org.au/validate/task/181497417	Valid		system	Tile_040-016-000_0-000.jpg		2021-05-31 12:03:57	2021-05-31 12:03:58		NO		IN FOCUS
181497417	https://volunteer.ala.org.au/validate/task/181497417	Valid		system	Tile_040-016-000_0-000.jpg			2021-05-31 12:03:58		NO		IN FOCUS
181497417	https://volunteer.ala.org.au/validate/task/181497417	Valid		system	Tile_040-016-000_0-000.jpg		2021-05-31 11:08:17	2021-05-31 12:03:58		NO		IN FOCUS
181497422	https://volunteer.ala.org.au/validate/task/181497422	Valid		system	Tile_040-021-000_0-000.jpg		2021-05-31 12:04:30	2021-05-31 12:04:31		NO		IN FOCUS
181497422	https://volunteer.ala.org.au/validate/task/181497422	Valid		system	Tile_040-021-000_0-000.jpg		2021-05-31 12:02:42	2021-05-31 12:04:31		NO		IN FOCUS
181497422	https://volunteer.ala.org.au/validate/task/181497422	Valid		system	Tile_040-021-000_0-000.jpg		2021-05-31 11:09:17	2021-05-31 12:04:31		NO		IN FOCUS
181497422	https://volunteer.ala.org.au/validate/task/181497422	Valid		system	Tile_040-021-000_0-000.jpg			2021-05-31 12:04:31		NO		IN FOCUS
181497420	https://volunteer.ala.org.au/validate/task/181497420	Valid		system	Tile_040-019-000_0-000.jpg			2021-05-31 12:04:34		NO		IN FOCUS
181497420	https://volunteer.ala.org.au/validate/task/181497420	Valid		system	Tile_040-019-000_0-000.jpg		2021-05-31 12:01:42	2021-05-31 12:04:34		NO		IN FOCUS
181497420	https://volunteer.ala.org.au/validate/task/181497420	Valid		system	Tile_040-019-000_0-000.jpg		2021-05-31 12:04:09	2021-05-31 12:04:34		NO		IN FOCUS
181497420	https://volunteer.ala.org.au/validate/task/181497420	Valid		system	Tile_040-019-000_0-000.jpg		2021-05-31 12:04:33	2021-05-31 12:04:34		NO		IN FOCUS
181497421	https://volunteer.ala.org.au/validate/task/181497421	Valid		system	Tile_040-020-000_0-000.jpg		2021-05-31 12:02:01	2021-05-31 12:04:39		NO		IN FOCUS
181497421	https://volunteer.ala.org.au/validate/task/181497421	Valid		system	Tile_040-020-000_0-000.jpg		2021-05-31 12:04:38	2021-05-31 12:04:39		NO		IN FOCUS
181497421	https://volunteer.ala.org.au/validate/task/181497421	Valid		system	Tile_040-020-000_0-000.jpg			2021-05-31 12:04:39		NO		IN FOCUS
181497421	https://volunteer.ala.org.au/validate/task/181497421	Valid		system	Tile_040-020-000_0-000.jpg		2021-05-31 12:04:18	2021-05-31 12:04:39		NO		IN FOCUS
181497423	https://volunteer.ala.org.au/validate/task/181497423	Valid		system	Tile_040-022-000_0-000.jpg		2021-05-31 12:04:49	2021-05-31 12:04:49		NO		IN FOCUS
181497423	https://volunteer.ala.org.au/validate/task/181497423	Valid		system	Tile_040-022-000_0-000.jpg		2021-05-31 12:04:49	2021-05-31 12:04:49		NO		IN FOCUS
181497423	https://volunteer.ala.org.au/validate/task/181497423	Valid		system	Tile_040-022-000_0-000.jpg			2021-05-31 12:04:49		NO		IN FOCUS
181497423	https://volunteer.ala.org.au/validate/task/181497423	Valid		system	Tile_040-022-000_0-000.jpg		2021-05-31 11:09:30	2021-05-31 12:04:49		NO		IN FOCUS
181497423	https://volunteer.ala.org.au/validate/task/181497423	Valid		system	Tile_040-022-000_0-000.jpg		2021-05-31 12:02:54	2021-05-31 12:04:49		NO		IN FOCUS
181497426	https://volunteer.ala.org.au/validate/task/181497426	Valid		system	Tile_040-025-000_0-000.jpg		2021-05-31 12:05:09	2021-05-31 12:05:09		NO		IN FOCUS
181497426	https://volunteer.ala.org.au/validate/task/181497426	Valid		system	Tile_040-025-000_0-000.jpg			2021-05-31 12:05:09		NO		IN FOCUS
181497426	https://volunteer.ala.org.au/validate/task/181497426	Valid		system	Tile_040-025-000_0-000.jpg		2021-05-31 12:05:26	2021-05-31 12:05:09		NO		IN FOCUS
181497426	https://volunteer.ala.org.au/validate/task/181497426	Valid		system	Tile_040-025-000_0-000.jpg		2021-05-31 12:03:40	2021-05-31 12:05:09		NO		IN FOCUS
181497426	https://volunteer.ala.org.au/validate/task/181497426	Valid		system	Tile_040-025-000_0-000.jpg		2021-05-31 11:10:01	2021-05-31 12:05:09		NO		IN FOCUS
181497428	https://volunteer.ala.org.au/validate/task/181497428	Valid		system	Tile_040-027-000_0-000.jpg		2021-05-31 11:13:12	2021-05-31 12:07:17		NO		IN FOCUS
181497428	https://volunteer.ala.org.au/validate/task/181497428	Valid		system	Tile_040-027-000_0-000.jpg		2021-05-31 12:08:28	2021-05-31 12:07:17		NO		IN FOCUS
181497428	https://volunteer.ala.org.au/validate/task/181497428	Valid		system	Tile_040-027-000_0-000.jpg		2021-05-31 12:05:41	2021-05-31 12:07:17		NO		IN FOCUS
181497428	https://volunteer.ala.org.au/validate/task/181497428	Valid		system	Tile_040-027-000_0-000.jpg		2021-05-31 12:07:16	2021-05-31 12:07:17		NO		IN FOCUS
181497428	https://volunteer.ala.org.au/validate/task/181497428	Valid		system	Tile_040-027-000_0-000.jpg			2021-05-31 12:07:17		NO		IN FOCUS
181497429	https://volunteer.ala.org.au/validate/task/181497429	Valid		system	Tile_040-028-000_0-000.jpg			2021-05-31 12:07:45		NO		IN FOCUS
181497429	https://volunteer.ala.org.au/validate/task/181497429	Valid		system	Tile_040-028-000_0-000.jpg		2021-05-31 12:06:19	2021-05-31 12:07:45		NO		IN FOCUS
181497429	https://volunteer.ala.org.au/validate/task/181497429	Valid		system	Tile_040-028-000_0-000.jpg		2021-05-31 12:07:44	2021-05-31 12:07:45		NO		IN FOCUS
181497429	https://volunteer.ala.org.au/validate/task/181497429	Valid		system	Tile_040-028-000_0-000.jpg		2021-05-31 12:07:25	2021-05-31 12:07:45		NO		IN FOCUS
181497432	https://volunteer.ala.org.au/validate/task/181497432	Valid		system	Tile_040-031-000_0-000.jpg		2021-05-31 12:07:49	2021-05-31 12:07:53		NO		IN FOCUS
181497432	https://volunteer.ala.org.au/validate/task/181497432	Valid		system	Tile_040-031-000_0-000.jpg		2021-05-31 12:07:53	2021-05-31 12:07:53		NO		IN FOCUS
181497432	https://volunteer.ala.org.au/validate/task/181497432	Valid		system	Tile_040-031-000_0-000.jpg			2021-05-31 12:07:53		NO		IN FOCUS
181497432	https://volunteer.ala.org.au/validate/task/181497432	Valid		system	Tile_040-031-000_0-000.jpg		2021-05-31 11:14:19	2021-05-31 12:07:53		NO		IN FOCUS
181497431	https://volunteer.ala.org.au/validate/task/181497431	Valid		system	Tile_040-030-000_0-000.jpg		2021-05-31 12:07:21	2021-05-31 12:08:13		NO		IN FOCUS
181497431	https://volunteer.ala.org.au/validate/task/181497431	Valid		system	Tile_040-030-000_0-000.jpg		2021-05-31 12:07:45	2021-05-31 12:08:13		NO		IN FOCUS
181497431	https://volunteer.ala.org.au/validate/task/181497431	Valid		system	Tile_040-030-000_0-000.jpg		2021-05-31 12:08:13	2021-05-31 12:08:13		NO		IN FOCUS
181497431	https://volunteer.ala.org.au/validate/task/181497431	Valid		system	Tile_040-030-000_0-000.jpg			2021-05-31 12:08:13		NO		IN FOCUS
181497434	https://volunteer.ala.org.au/validate/task/181497434	Valid		system	Tile_040-033-000_0-000.jpg			2021-05-31 12:08:58		NO		IN FOCUS
181497434	https://volunteer.ala.org.au/validate/task/181497434	Valid		system	Tile_040-033-000_0-000.jpg		2021-05-31 12:08:58	2021-05-31 12:08:58		NO		IN FOCUS
181497434	https://volunteer.ala.org.au/validate/task/181497434	Valid		system	Tile_040-033-000_0-000.jpg		2021-05-31 12:08:36	2021-05-31 12:08:58		NO		IN FOCUS
181497434	https://volunteer.ala.org.au/validate/task/181497434	Valid		system	Tile_040-033-000_0-000.jpg		2021-05-31 12:08:24	2021-05-31 12:08:58		NO		IN FOCUS
181497438	https://volunteer.ala.org.au/validate/task/181497438	Valid		system	Tile_040-037-000_0-000.jpg		2021-05-31 12:09:17	2021-05-31 12:09:33		NO		IN FOCUS
181497438	https://volunteer.ala.org.au/validate/task/181497438	Valid		system	Tile_040-037-000_0-000.jpg		2021-05-31 12:09:36	2021-05-31 12:09:33		NO		IN FOCUS
181497438	https://volunteer.ala.org.au/validate/task/181497438	Valid		system	Tile_040-037-000_0-000.jpg		2021-05-31 12:09:33	2021-05-31 12:09:33		NO		IN FOCUS
181497438	https://volunteer.ala.org.au/validate/task/181497438	Valid		system	Tile_040-037-000_0-000.jpg			2021-05-31 12:09:33		NO		IN FOCUS
181497438	https://volunteer.ala.org.au/validate/task/181497438	Valid		system	Tile_040-037-000_0-000.jpg		2021-05-31 11:15:14	2021-05-31 12:09:33		NO		IN FOCUS
181497439	https://volunteer.ala.org.au/validate/task/181497439	Valid		system	Tile_040-038-000_0-000.jpg		2021-05-31 12:10:06	2021-05-31 12:10:07		NO		IN FOCUS
181497439	https://volunteer.ala.org.au/validate/task/181497439	Valid		system	Tile_040-038-000_0-000.jpg			2021-05-31 12:10:07		NO		IN FOCUS
181497439	https://volunteer.ala.org.au/validate/task/181497439	Valid		system	Tile_040-038-000_0-000.jpg		2021-05-31 12:09:45	2021-05-31 12:10:07		NO		IN FOCUS
181497439	https://volunteer.ala.org.au/validate/task/181497439	Valid		system	Tile_040-038-000_0-000.jpg		2021-05-31 12:09:34	2021-05-31 12:10:07		NO		IN FOCUS
181497435	https://volunteer.ala.org.au/validate/task/181497435	Valid		system	Tile_040-034-000_0-000.jpg		2021-05-31 12:08:35	2021-05-31 12:10:08		NO		IN FOCUS
181497435	https://volunteer.ala.org.au/validate/task/181497435	Valid		system	Tile_040-034-000_0-000.jpg		2021-05-31 12:10:08	2021-05-31 12:10:08		NO		IN FOCUS
181497435	https://volunteer.ala.org.au/validate/task/181497435	Valid		system	Tile_040-034-000_0-000.jpg		2021-05-31 12:08:55	2021-05-31 12:10:08		NO		IN FOCUS
181497435	https://volunteer.ala.org.au/validate/task/181497435	Valid		system	Tile_040-034-000_0-000.jpg			2021-05-31 12:10:08		NO		IN FOCUS
181497442	https://volunteer.ala.org.au/validate/task/181497442	Valid		system	Tile_040-041-000_0-000.jpg			2021-05-31 12:10:39		NO		IN FOCUS
181497442	https://volunteer.ala.org.au/validate/task/181497442	Valid		system	Tile_040-041-000_0-000.jpg		2021-05-31 12:10:21	2021-05-31 12:10:39		NO		IN FOCUS
181497442	https://volunteer.ala.org.au/validate/task/181497442	Valid		system	Tile_040-041-000_0-000.jpg		2021-05-31 12:10:39	2021-05-31 12:10:39		NO		IN FOCUS
181497442	https://volunteer.ala.org.au/validate/task/181497442	Valid		system	Tile_040-041-000_0-000.jpg		2021-05-31 11:15:52	2021-05-31 12:10:39		NO		IN FOCUS
181497443	https://volunteer.ala.org.au/validate/task/181497443	Valid		system	Tile_040-042-000_0-000.jpg			2021-05-31 12:10:47		NO		IN FOCUS
181497443	https://volunteer.ala.org.au/validate/task/181497443	Valid		system	Tile_040-042-000_0-000.jpg		2021-05-31 12:10:34	2021-05-31 12:10:47		NO		IN FOCUS
181497443	https://volunteer.ala.org.au/validate/task/181497443	Valid		system	Tile_040-042-000_0-000.jpg		2021-05-31 12:10:47	2021-05-31 12:10:47		NO		IN FOCUS
181497443	https://volunteer.ala.org.au/validate/task/181497443	Valid		system	Tile_040-042-000_0-000.jpg		2021-05-31 11:20:29	2021-05-31 12:10:47		NO		IN FOCUS
181497449	https://volunteer.ala.org.au/validate/task/181497449	Valid		system	Tile_040-048-000_0-000.jpg			2021-05-31 12:12:01		NO		IN FOCUS
181497449	https://volunteer.ala.org.au/validate/task/181497449	Valid		system	Tile_040-048-000_0-000.jpg		2021-05-31 12:11:51	2021-05-31 12:12:01		NO		IN FOCUS
181497449	https://volunteer.ala.org.au/validate/task/181497449	Valid		system	Tile_040-048-000_0-000.jpg		2021-05-31 11:21:29	2021-05-31 12:12:01		NO		IN FOCUS
181497449	https://volunteer.ala.org.au/validate/task/181497449	Valid		system	Tile_040-048-000_0-000.jpg		2021-05-31 12:12:00	2021-05-31 12:12:01		NO		IN FOCUS
181497446	https://volunteer.ala.org.au/validate/task/181497446	Valid		system	Tile_040-045-000_0-000.jpg			2021-05-31 12:14:55		NO		IN FOCUS
181497446	https://volunteer.ala.org.au/validate/task/181497446	Valid		system	Tile_040-045-000_0-000.jpg		2021-05-31 12:14:55	2021-05-31 12:14:55		NO		IN FOCUS
181497446	https://volunteer.ala.org.au/validate/task/181497446	Valid		system	Tile_040-045-000_0-000.jpg		2021-05-31 12:11:12	2021-05-31 12:14:55		NO		IN FOCUS
181497446	https://volunteer.ala.org.au/validate/task/181497446	Valid		system	Tile_040-045-000_0-000.jpg		2021-05-31 12:11:15	2021-05-31 12:14:55		NO		IN FOCUS
181497448	https://volunteer.ala.org.au/validate/task/181497448	Valid		system	Tile_040-047-000_0-000.jpg		2021-05-31 12:11:39	2021-05-31 12:15:13		NO		IN FOCUS
181497448	https://volunteer.ala.org.au/validate/task/181497448	Valid		system	Tile_040-047-000_0-000.jpg		2021-05-31 12:11:49	2021-05-31 12:15:13		NO		IN FOCUS
181497448	https://volunteer.ala.org.au/validate/task/181497448	Valid		system	Tile_040-047-000_0-000.jpg		2021-05-31 12:15:12	2021-05-31 12:15:13		NO		IN FOCUS
181497448	https://volunteer.ala.org.au/validate/task/181497448	Valid		system	Tile_040-047-000_0-000.jpg			2021-05-31 12:15:13		NO		IN FOCUS
181497450	https://volunteer.ala.org.au/validate/task/181497450	Valid		system	Tile_040-049-000_0-000.jpg		2021-05-31 12:12:02	2021-05-31 12:15:35		NO		IN FOCUS
181497450	https://volunteer.ala.org.au/validate/task/181497450	Valid		system	Tile_040-049-000_0-000.jpg			2021-05-31 12:15:35		NO		IN FOCUS
181497450	https://volunteer.ala.org.au/validate/task/181497450	Valid		system	Tile_040-049-000_0-000.jpg		2021-05-31 12:15:35	2021-05-31 12:15:35		NO		IN FOCUS
181497450	https://volunteer.ala.org.au/validate/task/181497450	Valid		system	Tile_040-049-000_0-000.jpg		2021-05-31 12:12:11	2021-05-31 12:15:35		NO		IN FOCUS
181497451	https://volunteer.ala.org.au/validate/task/181497451	Valid		system	Tile_040-050-000_0-000.jpg		2021-05-31 12:12:14	2021-05-31 12:15:53		NO		IN FOCUS
181497451	https://volunteer.ala.org.au/validate/task/181497451	Valid		system	Tile_040-050-000_0-000.jpg			2021-05-31 12:15:53		NO		IN FOCUS
181497451	https://volunteer.ala.org.au/validate/task/181497451	Valid		system	Tile_040-050-000_0-000.jpg		2021-05-31 12:15:53	2021-05-31 12:15:53		NO		IN FOCUS
181497451	https://volunteer.ala.org.au/validate/task/181497451	Valid		system	Tile_040-050-000_0-000.jpg		2021-05-31 12:12:21	2021-05-31 12:15:53		NO		IN FOCUS
181497452	https://volunteer.ala.org.au/validate/task/181497452	Valid		system	Tile_040-051-000_0-000.jpg		2021-05-31 12:12:32	2021-05-31 12:16:54		NO		IN FOCUS
181497452	https://volunteer.ala.org.au/validate/task/181497452	Valid		system	Tile_040-051-000_0-000.jpg		2021-05-31 12:16:54	2021-05-31 12:16:54		NO		IN FOCUS
181497452	https://volunteer.ala.org.au/validate/task/181497452	Valid		system	Tile_040-051-000_0-000.jpg			2021-05-31 12:16:54		NO		IN FOCUS
181497452	https://volunteer.ala.org.au/validate/task/181497452	Valid		system	Tile_040-051-000_0-000.jpg		2021-05-31 12:12:26	2021-05-31 12:16:54		NO		IN FOCUS
181497453	https://volunteer.ala.org.au/validate/task/181497453	Valid		system	Tile_040-052-000_0-000.jpg			2021-05-31 12:17:20		NO		IN FOCUS
181497453	https://volunteer.ala.org.au/validate/task/181497453	Valid		system	Tile_040-052-000_0-000.jpg		2021-05-31 12:17:19	2021-05-31 12:17:20		NO		IN FOCUS
181497453	https://volunteer.ala.org.au/validate/task/181497453	Valid		system	Tile_040-052-000_0-000.jpg		2021-05-31 12:12:43	2021-05-31 12:17:20		NO		IN FOCUS
181497453	https://volunteer.ala.org.au/validate/task/181497453	Valid		system	Tile_040-052-000_0-000.jpg		2021-05-31 12:12:37	2021-05-31 12:17:20		NO		IN FOCUS
181497457	https://volunteer.ala.org.au/validate/task/181497457	Valid		system	Tile_040-056-000_0-000.jpg		2021-05-31 12:22:05	2021-05-31 12:22:06		NO		IN FOCUS
181497457	https://volunteer.ala.org.au/validate/task/181497457	Valid		system	Tile_040-056-000_0-000.jpg		2021-05-31 12:13:49	2021-05-31 12:22:06		NO		IN FOCUS
181497457	https://volunteer.ala.org.au/validate/task/181497457	Valid		system	Tile_040-056-000_0-000.jpg		2021-05-31 12:13:30	2021-05-31 12:22:06		NO		IN FOCUS
181497457	https://volunteer.ala.org.au/validate/task/181497457	Valid		system	Tile_040-056-000_0-000.jpg			2021-05-31 12:22:06		NO		IN FOCUS
181497456	https://volunteer.ala.org.au/validate/task/181497456	Valid		system	Tile_040-055-000_0-000.jpg		2021-05-31 12:13:36	2021-05-31 12:23:28		NO		IN FOCUS
181497456	https://volunteer.ala.org.au/validate/task/181497456	Valid		system	Tile_040-055-000_0-000.jpg		2021-05-31 12:23:28	2021-05-31 12:23:28		NO		IN FOCUS
181497456	https://volunteer.ala.org.au/validate/task/181497456	Valid		system	Tile_040-055-000_0-000.jpg			2021-05-31 12:23:28		NO		IN FOCUS
181497456	https://volunteer.ala.org.au/validate/task/181497456	Valid		system	Tile_040-055-000_0-000.jpg		2021-05-31 12:13:13	2021-05-31 12:23:28		NO		IN FOCUS
181497459	https://volunteer.ala.org.au/validate/task/181497459	Valid		system	Tile_040-058-000_0-000.jpg		2021-05-31 11:22:49	2021-05-31 12:24:57		NO		IN FOCUS
181497459	https://volunteer.ala.org.au/validate/task/181497459	Valid		system	Tile_040-058-000_0-000.jpg		2021-05-31 12:24:56	2021-05-31 12:24:57		NO		IN FOCUS
181497459	https://volunteer.ala.org.au/validate/task/181497459	Valid		system	Tile_040-058-000_0-000.jpg		2021-05-31 12:14:14	2021-05-31 12:24:57		NO		IN FOCUS
181497459	https://volunteer.ala.org.au/validate/task/181497459	Valid		system	Tile_040-058-000_0-000.jpg			2021-05-31 12:24:57		NO		IN FOCUS
181497460	https://volunteer.ala.org.au/validate/task/181497460	Valid		system	Tile_040-059-000_0-000.jpg		2021-05-31 11:23:11	2021-05-31 12:25:21		NO		IN FOCUS
181497460	https://volunteer.ala.org.au/validate/task/181497460	Valid		system	Tile_040-059-000_0-000.jpg			2021-05-31 12:25:21		NO		IN FOCUS
181497460	https://volunteer.ala.org.au/validate/task/181497460	Valid		system	Tile_040-059-000_0-000.jpg		2021-05-31 12:25:20	2021-05-31 12:25:21		NO		IN FOCUS
181497460	https://volunteer.ala.org.au/validate/task/181497460	Valid		system	Tile_040-059-000_0-000.jpg		2021-05-31 12:14:27	2021-05-31 12:25:21		NO		IN FOCUS
181497461	https://volunteer.ala.org.au/validate/task/181497461	Valid		system	Tile_040-060-000_0-000.jpg		2021-05-31 12:14:39	2021-05-31 12:26:05		NO		IN FOCUS
181497461	https://volunteer.ala.org.au/validate/task/181497461	Valid		system	Tile_040-060-000_0-000.jpg		2021-05-31 12:25:43	2021-05-31 12:26:05		NO		IN FOCUS
181497461	https://volunteer.ala.org.au/validate/task/181497461	Valid		system	Tile_040-060-000_0-000.jpg		2021-05-31 12:26:04	2021-05-31 12:26:05		NO		IN FOCUS
181497461	https://volunteer.ala.org.au/validate/task/181497461	Valid		system	Tile_040-060-000_0-000.jpg			2021-05-31 12:26:05		NO		IN FOCUS
181498020	https://volunteer.ala.org.au/validate/task/181498020	Valid		system	Tile_041-003-000_0-000.jpg		2021-05-31 12:27:06	2021-05-31 12:27:06		NO		IN FOCUS
181498020	https://volunteer.ala.org.au/validate/task/181498020	Valid		system	Tile_041-003-000_0-000.jpg			2021-05-31 12:27:06		NO		IN FOCUS
181498020	https://volunteer.ala.org.au/validate/task/181498020	Valid		system	Tile_041-003-000_0-000.jpg		2021-05-31 11:23:44	2021-05-31 12:27:06		NO		IN FOCUS
181498020	https://volunteer.ala.org.au/validate/task/181498020	Valid		system	Tile_041-003-000_0-000.jpg		2021-05-31 12:15:17	2021-05-31 12:27:06		NO		IN FOCUS
181498023	https://volunteer.ala.org.au/validate/task/181498023	Valid		system	Tile_041-006-000_0-000.jpg		2021-05-31 11:24:16	2021-05-31 12:29:55		NO		IN FOCUS
181498023	https://volunteer.ala.org.au/validate/task/181498023	Valid		system	Tile_041-006-000_0-000.jpg		2021-05-31 12:18:31	2021-05-31 12:29:55		NO		IN FOCUS
181498023	https://volunteer.ala.org.au/validate/task/181498023	Valid		system	Tile_041-006-000_0-000.jpg		2021-05-31 12:29:55	2021-05-31 12:29:55		NO		IN FOCUS
181498023	https://volunteer.ala.org.au/validate/task/181498023	Valid		system	Tile_041-006-000_0-000.jpg			2021-05-31 12:29:55		NO		IN FOCUS
181498026	https://volunteer.ala.org.au/validate/task/181498026	Valid		system	Tile_041-009-000_0-000.jpg		2021-05-31 12:30:25	2021-05-31 12:30:26		NO		IN FOCUS
181498026	https://volunteer.ala.org.au/validate/task/181498026	Valid		system	Tile_041-009-000_0-000.jpg			2021-05-31 12:30:26		NO		IN FOCUS
181498026	https://volunteer.ala.org.au/validate/task/181498026	Valid		system	Tile_041-009-000_0-000.jpg		2021-05-31 12:20:31	2021-05-31 12:30:26		NO		IN FOCUS
181498026	https://volunteer.ala.org.au/validate/task/181498026	Valid		system	Tile_041-009-000_0-000.jpg		2021-05-31 11:24:45	2021-05-31 12:30:26		NO		IN FOCUS
181498022	https://volunteer.ala.org.au/validate/task/181498022	Valid		system	Tile_041-005-000_0-000.jpg		2021-05-31 12:30:26	2021-05-31 12:30:27		NO		IN FOCUS
181498022	https://volunteer.ala.org.au/validate/task/181498022	Valid		system	Tile_041-005-000_0-000.jpg		2021-05-31 12:29:44	2021-05-31 12:30:27		NO		IN FOCUS
181498022	https://volunteer.ala.org.au/validate/task/181498022	Valid		system	Tile_041-005-000_0-000.jpg		2021-05-31 12:15:58	2021-05-31 12:30:27		NO		IN FOCUS
181498022	https://volunteer.ala.org.au/validate/task/181498022	Valid		system	Tile_041-005-000_0-000.jpg			2021-05-31 12:30:27		NO		IN FOCUS
181498025	https://volunteer.ala.org.au/validate/task/181498025	Valid		system	Tile_041-008-000_0-000.jpg		2021-05-31 12:30:29	2021-05-31 12:30:30		NO		IN FOCUS
181498025	https://volunteer.ala.org.au/validate/task/181498025	Valid		system	Tile_041-008-000_0-000.jpg		2021-05-31 12:20:17	2021-05-31 12:30:30		NO		IN FOCUS
181498025	https://volunteer.ala.org.au/validate/task/181498025	Valid		system	Tile_041-008-000_0-000.jpg			2021-05-31 12:30:30		NO		IN FOCUS
181498025	https://volunteer.ala.org.au/validate/task/181498025	Valid		system	Tile_041-008-000_0-000.jpg		2021-05-31 12:30:16	2021-05-31 12:30:30		NO		IN FOCUS
181498027	https://volunteer.ala.org.au/validate/task/181498027	Valid		system	Tile_041-010-000_0-000.jpg		2021-05-31 12:30:36	2021-05-31 12:30:37		NO		IN FOCUS
181498027	https://volunteer.ala.org.au/validate/task/181498027	Valid		system	Tile_041-010-000_0-000.jpg		2021-05-31 12:20:43	2021-05-31 12:30:37		NO		IN FOCUS
181498027	https://volunteer.ala.org.au/validate/task/181498027	Valid		system	Tile_041-010-000_0-000.jpg		2021-05-31 11:25:01	2021-05-31 12:30:37		NO		IN FOCUS
181498027	https://volunteer.ala.org.au/validate/task/181498027	Valid		system	Tile_041-010-000_0-000.jpg			2021-05-31 12:30:37		NO		IN FOCUS
181498027	https://volunteer.ala.org.au/validate/task/181498027	Valid		system	Tile_041-010-000_0-000.jpg		2021-05-31 12:31:07	2021-05-31 12:30:37		NO		IN FOCUS
181498029	https://volunteer.ala.org.au/validate/task/181498029	Valid		system	Tile_041-012-000_0-000.jpg		2021-05-31 11:25:27	2021-05-31 12:30:59		NO		IN FOCUS
181498029	https://volunteer.ala.org.au/validate/task/181498029	Valid		system	Tile_041-012-000_0-000.jpg			2021-05-31 12:30:59		NO		IN FOCUS
181498029	https://volunteer.ala.org.au/validate/task/181498029	Valid		system	Tile_041-012-000_0-000.jpg		2021-05-31 12:30:58	2021-05-31 12:30:59		NO		IN FOCUS
181498029	https://volunteer.ala.org.au/validate/task/181498029	Valid		system	Tile_041-012-000_0-000.jpg		2021-05-31 12:21:33	2021-05-31 12:30:59		NO		IN FOCUS
181498030	https://volunteer.ala.org.au/validate/task/181498030	Valid		system	Tile_041-013-000_0-000.jpg		2021-05-31 11:25:41	2021-05-31 12:31:09		NO		IN FOCUS
181498030	https://volunteer.ala.org.au/validate/task/181498030	Valid		system	Tile_041-013-000_0-000.jpg		2021-05-31 12:31:09	2021-05-31 12:31:09		NO		IN FOCUS
181498030	https://volunteer.ala.org.au/validate/task/181498030	Valid		system	Tile_041-013-000_0-000.jpg		2021-05-31 12:21:51	2021-05-31 12:31:09		NO		IN FOCUS
181498030	https://volunteer.ala.org.au/validate/task/181498030	Valid		system	Tile_041-013-000_0-000.jpg			2021-05-31 12:31:09		NO		IN FOCUS
181498031	https://volunteer.ala.org.au/validate/task/181498031	Valid		system	Tile_041-014-000_0-000.jpg		2021-05-31 12:31:21	2021-05-31 12:31:21		NO		IN FOCUS
181498031	https://volunteer.ala.org.au/validate/task/181498031	Valid		system	Tile_041-014-000_0-000.jpg			2021-05-31 12:31:21		NO		IN FOCUS
181498031	https://volunteer.ala.org.au/validate/task/181498031	Valid		system	Tile_041-014-000_0-000.jpg		2021-05-31 11:25:53	2021-05-31 12:31:21		NO		IN FOCUS
181498031	https://volunteer.ala.org.au/validate/task/181498031	Valid		system	Tile_041-014-000_0-000.jpg		2021-05-31 12:22:11	2021-05-31 12:31:21		NO		IN FOCUS
181497396	https://volunteer.ala.org.au/validate/task/181497396	Valid		system	Tile_039-055-000_0-000.jpg		2021-05-31 11:55:52	2021-05-31 12:31:43		NO		IN FOCUS
181497396	https://volunteer.ala.org.au/validate/task/181497396	Valid		system	Tile_039-055-000_0-000.jpg		2021-05-31 12:31:42	2021-05-31 12:31:43		NO		IN FOCUS
181497396	https://volunteer.ala.org.au/validate/task/181497396	Valid		system	Tile_039-055-000_0-000.jpg		2021-05-31 11:56:31	2021-05-31 12:31:43		NO		IN FOCUS
181497396	https://volunteer.ala.org.au/validate/task/181497396	Valid		system	Tile_039-055-000_0-000.jpg			2021-05-31 12:31:43		NO		IN FOCUS
181498033	https://volunteer.ala.org.au/validate/task/181498033	Valid		system	Tile_041-016-000_0-000.jpg		2021-05-31 12:22:42	2021-05-31 12:31:45		NO		IN FOCUS
181498033	https://volunteer.ala.org.au/validate/task/181498033	Valid		system	Tile_041-016-000_0-000.jpg		2021-05-31 11:26:13	2021-05-31 12:31:45		NO		IN FOCUS
181498033	https://volunteer.ala.org.au/validate/task/181498033	Valid		system	Tile_041-016-000_0-000.jpg			2021-05-31 12:31:45		NO		IN FOCUS
181498033	https://volunteer.ala.org.au/validate/task/181498033	Valid		system	Tile_041-016-000_0-000.jpg		2021-05-31 12:31:44	2021-05-31 12:31:45		NO		IN FOCUS
181498034	https://volunteer.ala.org.au/validate/task/181498034	Valid		system	Tile_041-017-000_0-000.jpg		2021-05-31 12:22:56	2021-05-31 12:31:58		NO		IN FOCUS
181498034	https://volunteer.ala.org.au/validate/task/181498034	Valid		system	Tile_041-017-000_0-000.jpg		2021-05-31 12:31:57	2021-05-31 12:31:58		NO		IN FOCUS
181498034	https://volunteer.ala.org.au/validate/task/181498034	Valid		system	Tile_041-017-000_0-000.jpg			2021-05-31 12:31:58		NO		IN FOCUS
181498034	https://volunteer.ala.org.au/validate/task/181498034	Valid		system	Tile_041-017-000_0-000.jpg		2021-05-31 11:26:29	2021-05-31 12:31:58		NO		IN FOCUS
181498024	https://volunteer.ala.org.au/validate/task/181498024	Valid		system	Tile_041-007-000_0-000.jpg			2021-05-31 12:32:03		NO		IN FOCUS
181498024	https://volunteer.ala.org.au/validate/task/181498024	Valid		system	Tile_041-007-000_0-000.jpg		2021-05-31 12:18:43	2021-05-31 12:32:03		NO		IN FOCUS
181498024	https://volunteer.ala.org.au/validate/task/181498024	Valid		system	Tile_041-007-000_0-000.jpg		2021-05-31 12:30:05	2021-05-31 12:32:03		NO		IN FOCUS
181498024	https://volunteer.ala.org.au/validate/task/181498024	Valid		system	Tile_041-007-000_0-000.jpg		2021-05-31 12:32:02	2021-05-31 12:32:03		NO		IN FOCUS
181498035	https://volunteer.ala.org.au/validate/task/181498035	Valid		system	Tile_041-018-000_0-000.jpg		2021-05-31 12:23:11	2021-05-31 12:32:09		NO		IN FOCUS
181498035	https://volunteer.ala.org.au/validate/task/181498035	Valid		system	Tile_041-018-000_0-000.jpg		2021-05-31 12:32:32	2021-05-31 12:32:09		NO		IN FOCUS
181498035	https://volunteer.ala.org.au/validate/task/181498035	Valid		system	Tile_041-018-000_0-000.jpg		2021-05-31 12:32:07	2021-05-31 12:32:09		NO		IN FOCUS
181498035	https://volunteer.ala.org.au/validate/task/181498035	Valid		system	Tile_041-018-000_0-000.jpg		2021-05-31 11:26:42	2021-05-31 12:32:09		NO		IN FOCUS
181498035	https://volunteer.ala.org.au/validate/task/181498035	Valid		system	Tile_041-018-000_0-000.jpg			2021-05-31 12:32:09		NO		IN FOCUS
181498028	https://volunteer.ala.org.au/validate/task/181498028	Valid		system	Tile_041-011-000_0-000.jpg		2021-05-31 12:21:13	2021-05-31 12:32:12		NO		IN FOCUS
181498028	https://volunteer.ala.org.au/validate/task/181498028	Valid		system	Tile_041-011-000_0-000.jpg		2021-05-31 12:32:11	2021-05-31 12:32:12		NO		IN FOCUS
181498028	https://volunteer.ala.org.au/validate/task/181498028	Valid		system	Tile_041-011-000_0-000.jpg			2021-05-31 12:32:12		NO		IN FOCUS
181498028	https://volunteer.ala.org.au/validate/task/181498028	Valid		system	Tile_041-011-000_0-000.jpg		2021-05-31 12:30:49	2021-05-31 12:32:12		NO		IN FOCUS
181498038	https://volunteer.ala.org.au/validate/task/181498038	Valid		system	Tile_041-021-000_0-000.jpg		2021-05-31 12:23:56	2021-05-31 12:32:48		NO		IN FOCUS
181498038	https://volunteer.ala.org.au/validate/task/181498038	Valid		system	Tile_041-021-000_0-000.jpg		2021-05-31 12:32:47	2021-05-31 12:32:48		NO		IN FOCUS
181498038	https://volunteer.ala.org.au/validate/task/181498038	Valid		system	Tile_041-021-000_0-000.jpg		2021-05-31 11:27:05	2021-05-31 12:32:48		NO		IN FOCUS
181498038	https://volunteer.ala.org.au/validate/task/181498038	Valid		system	Tile_041-021-000_0-000.jpg			2021-05-31 12:32:48		NO		IN FOCUS
181498037	https://volunteer.ala.org.au/validate/task/181498037	Valid		system	Tile_041-020-000_0-000.jpg		2021-05-31 12:33:06	2021-05-31 12:33:10		NO		IN FOCUS
181498037	https://volunteer.ala.org.au/validate/task/181498037	Valid		system	Tile_041-020-000_0-000.jpg			2021-05-31 12:33:10		NO		IN FOCUS
181498037	https://volunteer.ala.org.au/validate/task/181498037	Valid		system	Tile_041-020-000_0-000.jpg		2021-05-31 12:33:10	2021-05-31 12:33:10		NO		IN FOCUS
181498037	https://volunteer.ala.org.au/validate/task/181498037	Valid		system	Tile_041-020-000_0-000.jpg		2021-05-31 12:23:43	2021-05-31 12:33:10		NO		IN FOCUS
181498037	https://volunteer.ala.org.au/validate/task/181498037	Valid		system	Tile_041-020-000_0-000.jpg		2021-05-31 12:34:26	2021-05-31 12:33:10		NO		IN FOCUS
181498036	https://volunteer.ala.org.au/validate/task/181498036	Valid		system	Tile_041-019-000_0-000.jpg		2021-05-31 12:32:29	2021-05-31 12:33:24		NO		IN FOCUS
181498036	https://volunteer.ala.org.au/validate/task/181498036	Valid		system	Tile_041-019-000_0-000.jpg		2021-05-31 12:23:31	2021-05-31 12:33:24		NO		IN FOCUS
181498036	https://volunteer.ala.org.au/validate/task/181498036	Valid		system	Tile_041-019-000_0-000.jpg		2021-05-31 12:33:23	2021-05-31 12:33:24		NO		IN FOCUS
181498036	https://volunteer.ala.org.au/validate/task/181498036	Valid		system	Tile_041-019-000_0-000.jpg			2021-05-31 12:33:24		NO		IN FOCUS
181498039	https://volunteer.ala.org.au/validate/task/181498039	Valid		system	Tile_041-022-000_0-000.jpg		2021-05-31 12:33:30	2021-05-31 12:33:30		NO		IN FOCUS
181498039	https://volunteer.ala.org.au/validate/task/181498039	Valid		system	Tile_041-022-000_0-000.jpg			2021-05-31 12:33:30		NO		IN FOCUS
181498039	https://volunteer.ala.org.au/validate/task/181498039	Valid		system	Tile_041-022-000_0-000.jpg		2021-05-31 12:34:13	2021-05-31 12:33:30		NO		IN FOCUS
181498039	https://volunteer.ala.org.au/validate/task/181498039	Valid		system	Tile_041-022-000_0-000.jpg		2021-05-31 12:24:08	2021-05-31 12:33:30		NO		IN FOCUS
181498039	https://volunteer.ala.org.au/validate/task/181498039	Valid		system	Tile_041-022-000_0-000.jpg		2021-05-31 11:27:18	2021-05-31 12:33:30		NO		IN FOCUS
181498040	https://volunteer.ala.org.au/validate/task/181498040	Valid		system	Tile_041-023-000_0-000.jpg		2021-05-31 11:27:30	2021-05-31 12:33:46		NO		IN FOCUS
181498040	https://volunteer.ala.org.au/validate/task/181498040	Valid		system	Tile_041-023-000_0-000.jpg			2021-05-31 12:33:46		NO		IN FOCUS
181498040	https://volunteer.ala.org.au/validate/task/181498040	Valid		system	Tile_041-023-000_0-000.jpg		2021-05-31 12:33:55	2021-05-31 12:33:46		NO		IN FOCUS
181498040	https://volunteer.ala.org.au/validate/task/181498040	Valid		system	Tile_041-023-000_0-000.jpg		2021-05-31 12:33:45	2021-05-31 12:33:46		NO		IN FOCUS
181498040	https://volunteer.ala.org.au/validate/task/181498040	Valid		system	Tile_041-023-000_0-000.jpg		2021-05-31 12:24:21	2021-05-31 12:33:46		NO		IN FOCUS
181498043	https://volunteer.ala.org.au/validate/task/181498043	Valid		system	Tile_041-026-000_0-000.jpg		2021-05-31 11:27:51	2021-05-31 12:34:27		NO		IN FOCUS
181498043	https://volunteer.ala.org.au/validate/task/181498043	Valid		system	Tile_041-026-000_0-000.jpg		2021-05-31 12:25:06	2021-05-31 12:34:27		NO		IN FOCUS
181498043	https://volunteer.ala.org.au/validate/task/181498043	Valid		system	Tile_041-026-000_0-000.jpg		2021-05-31 12:34:27	2021-05-31 12:34:27		NO		IN FOCUS
181498043	https://volunteer.ala.org.au/validate/task/181498043	Valid		system	Tile_041-026-000_0-000.jpg			2021-05-31 12:34:27		NO		IN FOCUS
181498042	https://volunteer.ala.org.au/validate/task/181498042	Valid		system	Tile_041-025-000_0-000.jpg			2021-05-31 12:34:45		NO		IN FOCUS
181498042	https://volunteer.ala.org.au/validate/task/181498042	Valid		system	Tile_041-025-000_0-000.jpg		2021-05-31 12:34:14	2021-05-31 12:34:45		NO		IN FOCUS
181498042	https://volunteer.ala.org.au/validate/task/181498042	Valid		system	Tile_041-025-000_0-000.jpg		2021-05-31 12:34:44	2021-05-31 12:34:45		NO		IN FOCUS
181498042	https://volunteer.ala.org.au/validate/task/181498042	Valid		system	Tile_041-025-000_0-000.jpg		2021-05-31 12:24:52	2021-05-31 12:34:45		NO		IN FOCUS
181498044	https://volunteer.ala.org.au/validate/task/181498044	Valid		system	Tile_041-027-000_0-000.jpg		2021-05-31 12:27:15	2021-05-31 12:35:05		NO		IN FOCUS
181498044	https://volunteer.ala.org.au/validate/task/181498044	Valid		system	Tile_041-027-000_0-000.jpg		2021-05-31 12:34:39	2021-05-31 12:35:05		NO		IN FOCUS
181498044	https://volunteer.ala.org.au/validate/task/181498044	Valid		system	Tile_041-027-000_0-000.jpg		2021-05-31 12:35:04	2021-05-31 12:35:05		NO		IN FOCUS
181498044	https://volunteer.ala.org.au/validate/task/181498044	Valid		system	Tile_041-027-000_0-000.jpg			2021-05-31 12:35:05		NO		IN FOCUS
181498045	https://volunteer.ala.org.au/validate/task/181498045	Valid		system	Tile_041-028-000_0-000.jpg		2021-05-31 12:35:10	2021-05-31 12:35:11		NO		IN FOCUS
181498045	https://volunteer.ala.org.au/validate/task/181498045	Valid		system	Tile_041-028-000_0-000.jpg		2021-05-31 12:27:26	2021-05-31 12:35:11		NO		IN FOCUS
181498045	https://volunteer.ala.org.au/validate/task/181498045	Valid		system	Tile_041-028-000_0-000.jpg			2021-05-31 12:35:11		NO		IN FOCUS
181498045	https://volunteer.ala.org.au/validate/task/181498045	Valid		system	Tile_041-028-000_0-000.jpg		2021-05-31 12:34:53	2021-05-31 12:35:11		NO		IN FOCUS
181498046	https://volunteer.ala.org.au/validate/task/181498046	Valid		system	Tile_041-029-000_0-000.jpg		2021-05-31 12:36:09	2021-05-31 12:35:30		NO		IN FOCUS
181498046	https://volunteer.ala.org.au/validate/task/181498046	Valid		system	Tile_041-029-000_0-000.jpg		2021-05-31 12:35:28	2021-05-31 12:35:30		NO		IN FOCUS
181498046	https://volunteer.ala.org.au/validate/task/181498046	Valid		system	Tile_041-029-000_0-000.jpg			2021-05-31 12:35:30		NO		IN FOCUS
181498046	https://volunteer.ala.org.au/validate/task/181498046	Valid		system	Tile_041-029-000_0-000.jpg		2021-05-31 12:35:11	2021-05-31 12:35:30		NO		IN FOCUS
181498046	https://volunteer.ala.org.au/validate/task/181498046	Valid		system	Tile_041-029-000_0-000.jpg		2021-05-31 12:27:42	2021-05-31 12:35:30		NO		IN FOCUS
181498048	https://volunteer.ala.org.au/validate/task/181498048	Valid		system	Tile_041-031-000_0-000.jpg			2021-05-31 12:35:49		NO		IN FOCUS
181498048	https://volunteer.ala.org.au/validate/task/181498048	Valid		system	Tile_041-031-000_0-000.jpg		2021-05-31 12:35:48	2021-05-31 12:35:49		NO		IN FOCUS
181498048	https://volunteer.ala.org.au/validate/task/181498048	Valid		system	Tile_041-031-000_0-000.jpg		2021-05-31 12:28:07	2021-05-31 12:35:49		NO		IN FOCUS
181498048	https://volunteer.ala.org.au/validate/task/181498048	Valid		system	Tile_041-031-000_0-000.jpg		2021-05-31 12:35:42	2021-05-31 12:35:49		NO		IN FOCUS
181498049	https://volunteer.ala.org.au/validate/task/181498049	Valid		system	Tile_041-032-000_0-000.jpg			2021-05-31 12:36:01		NO		IN FOCUS
181498049	https://volunteer.ala.org.au/validate/task/181498049	Valid		system	Tile_041-032-000_0-000.jpg		2021-05-31 11:29:16	2021-05-31 12:36:01		NO		IN FOCUS
181498049	https://volunteer.ala.org.au/validate/task/181498049	Valid		system	Tile_041-032-000_0-000.jpg		2021-05-31 12:28:25	2021-05-31 12:36:01		NO		IN FOCUS
181498049	https://volunteer.ala.org.au/validate/task/181498049	Valid		system	Tile_041-032-000_0-000.jpg		2021-05-31 12:35:59	2021-05-31 12:36:01		NO		IN FOCUS
181498047	https://volunteer.ala.org.au/validate/task/181498047	Valid		system	Tile_041-030-000_0-000.jpg		2021-05-31 12:36:25	2021-05-31 12:36:25		NO		IN FOCUS
181498047	https://volunteer.ala.org.au/validate/task/181498047	Valid		system	Tile_041-030-000_0-000.jpg		2021-05-31 12:35:25	2021-05-31 12:36:25		NO		IN FOCUS
181498047	https://volunteer.ala.org.au/validate/task/181498047	Valid		system	Tile_041-030-000_0-000.jpg		2021-05-31 12:38:22	2021-05-31 12:36:25		NO		IN FOCUS
181498047	https://volunteer.ala.org.au/validate/task/181498047	Valid		system	Tile_041-030-000_0-000.jpg		2021-05-31 12:27:53	2021-05-31 12:36:25		NO		IN FOCUS
181498047	https://volunteer.ala.org.au/validate/task/181498047	Valid		system	Tile_041-030-000_0-000.jpg			2021-05-31 12:36:25		NO		IN FOCUS
181498050	https://volunteer.ala.org.au/validate/task/181498050	Valid		system	Tile_041-033-000_0-000.jpg		2021-05-31 12:36:36	2021-05-31 12:36:38		NO		IN FOCUS
181498050	https://volunteer.ala.org.au/validate/task/181498050	Valid		system	Tile_041-033-000_0-000.jpg		2021-05-31 12:36:43	2021-05-31 12:36:38		NO		IN FOCUS
181498050	https://volunteer.ala.org.au/validate/task/181498050	Valid		system	Tile_041-033-000_0-000.jpg			2021-05-31 12:36:38		NO		IN FOCUS
181498050	https://volunteer.ala.org.au/validate/task/181498050	Valid		system	Tile_041-033-000_0-000.jpg		2021-05-31 12:28:36	2021-05-31 12:36:38		NO		IN FOCUS
181498050	https://volunteer.ala.org.au/validate/task/181498050	Valid		system	Tile_041-033-000_0-000.jpg		2021-05-31 12:36:12	2021-05-31 12:36:38		NO		IN FOCUS
181498051	https://volunteer.ala.org.au/validate/task/181498051	Valid		system	Tile_041-034-000_0-000.jpg		2021-05-31 12:28:47	2021-05-31 12:37:03		NO		IN FOCUS
181498051	https://volunteer.ala.org.au/validate/task/181498051	Valid		system	Tile_041-034-000_0-000.jpg			2021-05-31 12:37:03		NO		IN FOCUS
181498051	https://volunteer.ala.org.au/validate/task/181498051	Valid		system	Tile_041-034-000_0-000.jpg		2021-05-31 12:37:01	2021-05-31 12:37:03		NO		IN FOCUS
181498051	https://volunteer.ala.org.au/validate/task/181498051	Valid		system	Tile_041-034-000_0-000.jpg		2021-05-31 12:39:09	2021-05-31 12:37:03		NO		IN FOCUS
181498051	https://volunteer.ala.org.au/validate/task/181498051	Valid		system	Tile_041-034-000_0-000.jpg		2021-05-31 12:36:28	2021-05-31 12:37:03		NO		IN FOCUS
181498052	https://volunteer.ala.org.au/validate/task/181498052	Valid		system	Tile_041-035-000_0-000.jpg		2021-05-31 12:28:59	2021-05-31 12:37:18		NO		IN FOCUS
181498052	https://volunteer.ala.org.au/validate/task/181498052	Valid		system	Tile_041-035-000_0-000.jpg		2021-05-31 12:36:38	2021-05-31 12:37:18		NO		IN FOCUS
181498052	https://volunteer.ala.org.au/validate/task/181498052	Valid		system	Tile_041-035-000_0-000.jpg			2021-05-31 12:37:18		NO		IN FOCUS
181498052	https://volunteer.ala.org.au/validate/task/181498052	Valid		system	Tile_041-035-000_0-000.jpg		2021-05-31 12:37:17	2021-05-31 12:37:18		NO		IN FOCUS
181498055	https://volunteer.ala.org.au/validate/task/181498055	Valid		system	Tile_041-038-000_0-000.jpg		2021-05-31 12:37:00	2021-05-31 12:38:20		NO		IN FOCUS
181498055	https://volunteer.ala.org.au/validate/task/181498055	Valid		system	Tile_041-038-000_0-000.jpg			2021-05-31 12:38:20		NO		IN FOCUS
181498055	https://volunteer.ala.org.au/validate/task/181498055	Valid		system	Tile_041-038-000_0-000.jpg		2021-05-31 12:38:19	2021-05-31 12:38:20		NO		IN FOCUS
181498055	https://volunteer.ala.org.au/validate/task/181498055	Valid		system	Tile_041-038-000_0-000.jpg		2021-05-31 12:29:38	2021-05-31 12:38:20		NO		IN FOCUS
181498054	https://volunteer.ala.org.au/validate/task/181498054	Valid		system	Tile_041-037-000_0-000.jpg		2021-05-31 12:38:42	2021-05-31 12:38:42		NO		IN FOCUS
181498054	https://volunteer.ala.org.au/validate/task/181498054	Valid		system	Tile_041-037-000_0-000.jpg			2021-05-31 12:38:42		NO		IN FOCUS
181498054	https://volunteer.ala.org.au/validate/task/181498054	Valid		system	Tile_041-037-000_0-000.jpg		2021-05-31 12:38:03	2021-05-31 12:38:42		NO		IN FOCUS
181498054	https://volunteer.ala.org.au/validate/task/181498054	Valid		system	Tile_041-037-000_0-000.jpg		2021-05-31 12:29:26	2021-05-31 12:38:42		NO		IN FOCUS
181498053	https://volunteer.ala.org.au/validate/task/181498053	Valid		system	Tile_041-036-000_0-000.jpg		2021-05-31 12:39:01	2021-05-31 12:39:01		NO		IN FOCUS
181498053	https://volunteer.ala.org.au/validate/task/181498053	Valid		system	Tile_041-036-000_0-000.jpg			2021-05-31 12:39:01		NO		IN FOCUS
181498053	https://volunteer.ala.org.au/validate/task/181498053	Valid		system	Tile_041-036-000_0-000.jpg		2021-05-31 12:37:35	2021-05-31 12:39:01		NO		IN FOCUS
181498053	https://volunteer.ala.org.au/validate/task/181498053	Valid		system	Tile_041-036-000_0-000.jpg		2021-05-31 12:29:13	2021-05-31 12:39:01		NO		IN FOCUS
181498056	https://volunteer.ala.org.au/validate/task/181498056	Valid		system	Tile_041-039-000_0-000.jpg			2021-05-31 12:39:25		NO		IN FOCUS
181498056	https://volunteer.ala.org.au/validate/task/181498056	Valid		system	Tile_041-039-000_0-000.jpg		2021-05-31 12:29:50	2021-05-31 12:39:25		NO		IN FOCUS
181498056	https://volunteer.ala.org.au/validate/task/181498056	Valid		system	Tile_041-039-000_0-000.jpg		2021-05-31 12:38:57	2021-05-31 12:39:25		NO		IN FOCUS
181498056	https://volunteer.ala.org.au/validate/task/181498056	Valid		system	Tile_041-039-000_0-000.jpg		2021-05-31 12:39:25	2021-05-31 12:39:25		NO		IN FOCUS
181498058	https://volunteer.ala.org.au/validate/task/181498058	Valid		system	Tile_041-041-000_0-000.jpg		2021-05-31 12:37:25	2021-05-31 12:39:49		NO		IN FOCUS
181498058	https://volunteer.ala.org.au/validate/task/181498058	Valid		system	Tile_041-041-000_0-000.jpg		2021-05-31 12:30:12	2021-05-31 12:39:49		NO		IN FOCUS
181498058	https://volunteer.ala.org.au/validate/task/181498058	Valid		system	Tile_041-041-000_0-000.jpg		2021-05-31 12:41:51	2021-05-31 12:39:49		NO		IN FOCUS
181498058	https://volunteer.ala.org.au/validate/task/181498058	Valid		system	Tile_041-041-000_0-000.jpg		2021-05-31 12:39:49	2021-05-31 12:39:49		NO		IN FOCUS
181498058	https://volunteer.ala.org.au/validate/task/181498058	Valid		system	Tile_041-041-000_0-000.jpg			2021-05-31 12:39:49		NO		IN FOCUS
181498059	https://volunteer.ala.org.au/validate/task/181498059	Valid		system	Tile_041-042-000_0-000.jpg			2021-05-31 12:40:15		NO		IN FOCUS
181498059	https://volunteer.ala.org.au/validate/task/181498059	Valid		system	Tile_041-042-000_0-000.jpg		2021-05-31 12:37:36	2021-05-31 12:40:15		NO		IN FOCUS
181498059	https://volunteer.ala.org.au/validate/task/181498059	Valid		system	Tile_041-042-000_0-000.jpg		2021-05-31 12:40:15	2021-05-31 12:40:15		NO		IN FOCUS
181498059	https://volunteer.ala.org.au/validate/task/181498059	Valid		system	Tile_041-042-000_0-000.jpg		2021-05-31 12:30:24	2021-05-31 12:40:15		NO		IN FOCUS
181498059	https://volunteer.ala.org.au/validate/task/181498059	Valid		system	Tile_041-042-000_0-000.jpg		2021-05-31 12:40:15	2021-05-31 12:40:15		NO		IN FOCUS
181498060	https://volunteer.ala.org.au/validate/task/181498060	Valid		system	Tile_041-043-000_0-000.jpg		2021-05-31 12:37:46	2021-05-31 12:42:22		NO		IN FOCUS
181498060	https://volunteer.ala.org.au/validate/task/181498060	Valid		system	Tile_041-043-000_0-000.jpg		2021-05-31 12:43:45	2021-05-31 12:42:22		NO		IN FOCUS
181498060	https://volunteer.ala.org.au/validate/task/181498060	Valid		system	Tile_041-043-000_0-000.jpg			2021-05-31 12:42:22		NO		IN FOCUS
181498060	https://volunteer.ala.org.au/validate/task/181498060	Valid		system	Tile_041-043-000_0-000.jpg		2021-05-31 12:42:21	2021-05-31 12:42:22		NO		IN FOCUS
181498060	https://volunteer.ala.org.au/validate/task/181498060	Valid		system	Tile_041-043-000_0-000.jpg		2021-05-31 12:30:38	2021-05-31 12:42:22		NO		IN FOCUS
181498061	https://volunteer.ala.org.au/validate/task/181498061	Valid		system	Tile_041-044-000_0-000.jpg			2021-05-31 12:42:58		NO		IN FOCUS
181498061	https://volunteer.ala.org.au/validate/task/181498061	Valid		system	Tile_041-044-000_0-000.jpg		2021-05-31 12:30:53	2021-05-31 12:42:58		NO		IN FOCUS
181498061	https://volunteer.ala.org.au/validate/task/181498061	Valid		system	Tile_041-044-000_0-000.jpg		2021-05-31 12:42:57	2021-05-31 12:42:58		NO		IN FOCUS
181498061	https://volunteer.ala.org.au/validate/task/181498061	Valid		system	Tile_041-044-000_0-000.jpg		2021-05-31 12:37:58	2021-05-31 12:42:58		NO		IN FOCUS
181498062	https://volunteer.ala.org.au/validate/task/181498062	Valid		system	Tile_041-045-000_0-000.jpg		2021-05-31 12:38:09	2021-05-31 12:43:41		NO		IN FOCUS
181498062	https://volunteer.ala.org.au/validate/task/181498062	Valid		system	Tile_041-045-000_0-000.jpg			2021-05-31 12:43:41		NO		IN FOCUS
181498062	https://volunteer.ala.org.au/validate/task/181498062	Valid		system	Tile_041-045-000_0-000.jpg		2021-05-31 12:43:39	2021-05-31 12:43:41		NO		IN FOCUS
181498062	https://volunteer.ala.org.au/validate/task/181498062	Valid		system	Tile_041-045-000_0-000.jpg		2021-05-31 12:31:05	2021-05-31 12:43:41		NO		IN FOCUS
181498063	https://volunteer.ala.org.au/validate/task/181498063	Valid		system	Tile_041-046-000_0-000.jpg		2021-05-31 12:44:05	2021-05-31 12:44:06		NO		IN FOCUS
181498063	https://volunteer.ala.org.au/validate/task/181498063	Valid		system	Tile_041-046-000_0-000.jpg		2021-05-31 12:31:19	2021-05-31 12:44:06		NO		IN FOCUS
181498063	https://volunteer.ala.org.au/validate/task/181498063	Valid		system	Tile_041-046-000_0-000.jpg		2021-05-31 12:38:20	2021-05-31 12:44:06		NO		IN FOCUS
181498063	https://volunteer.ala.org.au/validate/task/181498063	Valid		system	Tile_041-046-000_0-000.jpg		2021-05-31 12:44:32	2021-05-31 12:44:06		NO		IN FOCUS
181498063	https://volunteer.ala.org.au/validate/task/181498063	Valid		system	Tile_041-046-000_0-000.jpg			2021-05-31 12:44:06		NO		IN FOCUS
181498064	https://volunteer.ala.org.au/validate/task/181498064	Valid		system	Tile_041-047-000_0-000.jpg		2021-05-31 12:38:31	2021-05-31 12:44:29		NO		IN FOCUS
181498064	https://volunteer.ala.org.au/validate/task/181498064	Valid		system	Tile_041-047-000_0-000.jpg		2021-05-31 12:31:32	2021-05-31 12:44:29		NO		IN FOCUS
181498064	https://volunteer.ala.org.au/validate/task/181498064	Valid		system	Tile_041-047-000_0-000.jpg		2021-05-31 12:44:29	2021-05-31 12:44:29		NO		IN FOCUS
181498064	https://volunteer.ala.org.au/validate/task/181498064	Valid		system	Tile_041-047-000_0-000.jpg			2021-05-31 12:44:29		NO		IN FOCUS
181498065	https://volunteer.ala.org.au/validate/task/181498065	Valid		system	Tile_041-048-000_0-000.jpg		2021-05-31 12:44:55	2021-05-31 12:44:55		NO		IN FOCUS
181498065	https://volunteer.ala.org.au/validate/task/181498065	Valid		system	Tile_041-048-000_0-000.jpg		2021-05-31 12:31:53	2021-05-31 12:44:55		NO		IN FOCUS
181498065	https://volunteer.ala.org.au/validate/task/181498065	Valid		system	Tile_041-048-000_0-000.jpg			2021-05-31 12:44:55		NO		IN FOCUS
181498065	https://volunteer.ala.org.au/validate/task/181498065	Valid		system	Tile_041-048-000_0-000.jpg		2021-05-31 12:38:42	2021-05-31 12:44:55		NO		IN FOCUS
181498065	https://volunteer.ala.org.au/validate/task/181498065	Valid		system	Tile_041-048-000_0-000.jpg		2021-05-31 12:45:03	2021-05-31 12:44:55		NO		IN FOCUS
181498066	https://volunteer.ala.org.au/validate/task/181498066	Valid		system	Tile_041-049-000_0-000.jpg		2021-05-31 12:45:19	2021-05-31 12:45:20		NO		IN FOCUS
181498066	https://volunteer.ala.org.au/validate/task/181498066	Valid		system	Tile_041-049-000_0-000.jpg		2021-05-31 12:32:06	2021-05-31 12:45:20		NO		IN FOCUS
181498066	https://volunteer.ala.org.au/validate/task/181498066	Valid		system	Tile_041-049-000_0-000.jpg		2021-05-31 12:46:07	2021-05-31 12:45:20		NO		IN FOCUS
181498066	https://volunteer.ala.org.au/validate/task/181498066	Valid		system	Tile_041-049-000_0-000.jpg			2021-05-31 12:45:20		NO		IN FOCUS
181498066	https://volunteer.ala.org.au/validate/task/181498066	Valid		system	Tile_041-049-000_0-000.jpg		2021-05-31 12:38:55	2021-05-31 12:45:20		NO		IN FOCUS
181498067	https://volunteer.ala.org.au/validate/task/181498067	Valid		system	Tile_041-050-000_0-000.jpg		2021-05-31 12:45:45	2021-05-31 12:45:47		NO		IN FOCUS
181498067	https://volunteer.ala.org.au/validate/task/181498067	Valid		system	Tile_041-050-000_0-000.jpg		2021-05-31 12:46:32	2021-05-31 12:45:47		NO		IN FOCUS
181498067	https://volunteer.ala.org.au/validate/task/181498067	Valid		system	Tile_041-050-000_0-000.jpg		2021-05-31 12:39:07	2021-05-31 12:45:47		NO		IN FOCUS
181498067	https://volunteer.ala.org.au/validate/task/181498067	Valid		system	Tile_041-050-000_0-000.jpg		2021-05-31 12:32:20	2021-05-31 12:45:47		NO		IN FOCUS
181498067	https://volunteer.ala.org.au/validate/task/181498067	Valid		system	Tile_041-050-000_0-000.jpg			2021-05-31 12:45:47		NO		IN FOCUS
181498068	https://volunteer.ala.org.au/validate/task/181498068	Valid		system	Tile_041-051-000_0-000.jpg			2021-05-31 12:46:12		NO		IN FOCUS
181498068	https://volunteer.ala.org.au/validate/task/181498068	Valid		system	Tile_041-051-000_0-000.jpg		2021-05-31 12:39:18	2021-05-31 12:46:12		NO		IN FOCUS
181498068	https://volunteer.ala.org.au/validate/task/181498068	Valid		system	Tile_041-051-000_0-000.jpg		2021-05-31 12:32:31	2021-05-31 12:46:12		NO		IN FOCUS
181498068	https://volunteer.ala.org.au/validate/task/181498068	Valid		system	Tile_041-051-000_0-000.jpg		2021-05-31 12:46:11	2021-05-31 12:46:12		NO		IN FOCUS
181498068	https://volunteer.ala.org.au/validate/task/181498068	Valid		system	Tile_041-051-000_0-000.jpg		2021-05-31 12:46:54	2021-05-31 12:46:12		NO		IN FOCUS
181498069	https://volunteer.ala.org.au/validate/task/181498069	Valid		system	Tile_041-052-000_0-000.jpg		2021-05-31 12:46:53	2021-05-31 12:46:38		NO		IN FOCUS
181498069	https://volunteer.ala.org.au/validate/task/181498069	Valid		system	Tile_041-052-000_0-000.jpg		2021-05-31 12:39:28	2021-05-31 12:46:38		NO		IN FOCUS
181498069	https://volunteer.ala.org.au/validate/task/181498069	Valid		system	Tile_041-052-000_0-000.jpg		2021-05-31 12:32:45	2021-05-31 12:46:38		NO		IN FOCUS
181498069	https://volunteer.ala.org.au/validate/task/181498069	Valid		system	Tile_041-052-000_0-000.jpg			2021-05-31 12:46:38		NO		IN FOCUS
181498069	https://volunteer.ala.org.au/validate/task/181498069	Valid		system	Tile_041-052-000_0-000.jpg		2021-05-31 12:46:37	2021-05-31 12:46:38		NO		IN FOCUS
181498070	https://volunteer.ala.org.au/validate/task/181498070	Valid		system	Tile_041-053-000_0-000.jpg		2021-05-31 12:32:57	2021-05-31 12:47:03		NO		IN FOCUS
181498070	https://volunteer.ala.org.au/validate/task/181498070	Valid		system	Tile_041-053-000_0-000.jpg		2021-05-31 12:47:02	2021-05-31 12:47:03		NO		IN FOCUS
181498070	https://volunteer.ala.org.au/validate/task/181498070	Valid		system	Tile_041-053-000_0-000.jpg		2021-05-31 12:39:39	2021-05-31 12:47:03		NO		IN FOCUS
181498070	https://volunteer.ala.org.au/validate/task/181498070	Valid		system	Tile_041-053-000_0-000.jpg			2021-05-31 12:47:03		NO		IN FOCUS
181498072	https://volunteer.ala.org.au/validate/task/181498072	Valid		system	Tile_041-055-000_0-000.jpg			2021-05-31 12:47:04		NO		IN FOCUS
181498072	https://volunteer.ala.org.au/validate/task/181498072	Valid		system	Tile_041-055-000_0-000.jpg		2021-05-31 12:39:58	2021-05-31 12:47:04		NO		IN FOCUS
181498072	https://volunteer.ala.org.au/validate/task/181498072	Valid		system	Tile_041-055-000_0-000.jpg		2021-05-31 12:47:03	2021-05-31 12:47:04		NO		IN FOCUS
181498072	https://volunteer.ala.org.au/validate/task/181498072	Valid		system	Tile_041-055-000_0-000.jpg		2021-05-31 12:33:20	2021-05-31 12:47:04		NO		IN FOCUS
181498071	https://volunteer.ala.org.au/validate/task/181498071	Valid		system	Tile_041-054-000_0-000.jpg		2021-05-31 12:46:49	2021-05-31 12:47:18		NO		IN FOCUS
181498071	https://volunteer.ala.org.au/validate/task/181498071	Valid		system	Tile_041-054-000_0-000.jpg		2021-05-31 12:33:10	2021-05-31 12:47:18		NO		IN FOCUS
181498071	https://volunteer.ala.org.au/validate/task/181498071	Valid		system	Tile_041-054-000_0-000.jpg			2021-05-31 12:47:18		NO		IN FOCUS
181498071	https://volunteer.ala.org.au/validate/task/181498071	Valid		system	Tile_041-054-000_0-000.jpg		2021-05-31 12:47:17	2021-05-31 12:47:18		NO		IN FOCUS
181498073	https://volunteer.ala.org.au/validate/task/181498073	Valid		system	Tile_041-056-000_0-000.jpg		2021-05-31 12:47:20	2021-05-31 12:47:28		NO		IN FOCUS
181498073	https://volunteer.ala.org.au/validate/task/181498073	Valid		system	Tile_041-056-000_0-000.jpg			2021-05-31 12:47:28		NO		IN FOCUS
181498073	https://volunteer.ala.org.au/validate/task/181498073	Valid		system	Tile_041-056-000_0-000.jpg		2021-05-31 12:47:26	2021-05-31 12:47:28		NO		IN FOCUS
181498073	https://volunteer.ala.org.au/validate/task/181498073	Valid		system	Tile_041-056-000_0-000.jpg		2021-05-31 12:33:32	2021-05-31 12:47:28		NO		IN FOCUS
181498075	https://volunteer.ala.org.au/validate/task/181498075	Valid		system	Tile_041-058-000_0-000.jpg		2021-05-31 12:47:51	2021-05-31 12:47:37		NO		IN FOCUS
181498075	https://volunteer.ala.org.au/validate/task/181498075	Valid		system	Tile_041-058-000_0-000.jpg			2021-05-31 12:47:37		NO		IN FOCUS
181498075	https://volunteer.ala.org.au/validate/task/181498075	Valid		system	Tile_041-058-000_0-000.jpg		2021-05-31 12:33:57	2021-05-31 12:47:37		NO		IN FOCUS
181498075	https://volunteer.ala.org.au/validate/task/181498075	Valid		system	Tile_041-058-000_0-000.jpg		2021-05-31 12:47:35	2021-05-31 12:47:37		NO		IN FOCUS
181498075	https://volunteer.ala.org.au/validate/task/181498075	Valid		system	Tile_041-058-000_0-000.jpg		2021-05-31 12:40:25	2021-05-31 12:47:37		NO		IN FOCUS
181498076	https://volunteer.ala.org.au/validate/task/181498076	Valid		system	Tile_041-059-000_0-000.jpg		2021-05-31 12:40:37	2021-05-31 12:47:57		NO		IN FOCUS
181498076	https://volunteer.ala.org.au/validate/task/181498076	Valid		system	Tile_041-059-000_0-000.jpg			2021-05-31 12:47:57		NO		IN FOCUS
181498076	https://volunteer.ala.org.au/validate/task/181498076	Valid		system	Tile_041-059-000_0-000.jpg		2021-05-31 12:34:09	2021-05-31 12:47:57		NO		IN FOCUS
181498076	https://volunteer.ala.org.au/validate/task/181498076	Valid		system	Tile_041-059-000_0-000.jpg		2021-05-31 12:47:56	2021-05-31 12:47:57		NO		IN FOCUS
181498077	https://volunteer.ala.org.au/validate/task/181498077	Valid		system	Tile_041-060-000_0-000.jpg			2021-05-31 12:48:16		NO		IN FOCUS
181498077	https://volunteer.ala.org.au/validate/task/181498077	Valid		system	Tile_041-060-000_0-000.jpg		2021-05-31 12:48:15	2021-05-31 12:48:16		NO		IN FOCUS
181498077	https://volunteer.ala.org.au/validate/task/181498077	Valid		system	Tile_041-060-000_0-000.jpg		2021-05-31 12:40:48	2021-05-31 12:48:16		NO		IN FOCUS
181498077	https://volunteer.ala.org.au/validate/task/181498077	Valid		system	Tile_041-060-000_0-000.jpg		2021-05-31 12:48:21	2021-05-31 12:48:16		NO		IN FOCUS
181498077	https://volunteer.ala.org.au/validate/task/181498077	Valid		system	Tile_041-060-000_0-000.jpg		2021-05-31 12:34:23	2021-05-31 12:48:16		NO		IN FOCUS
181498078	https://volunteer.ala.org.au/validate/task/181498078	Valid		system	Tile_042-001-000_0-000.jpg			2021-05-31 12:48:27		NO		IN FOCUS
181498078	https://volunteer.ala.org.au/validate/task/181498078	Valid		system	Tile_042-001-000_0-000.jpg		2021-05-31 12:34:50	2021-05-31 12:48:27		NO		IN FOCUS
181498078	https://volunteer.ala.org.au/validate/task/181498078	Valid		system	Tile_042-001-000_0-000.jpg		2021-05-31 12:48:38	2021-05-31 12:48:27		NO		IN FOCUS
181498078	https://volunteer.ala.org.au/validate/task/181498078	Valid		system	Tile_042-001-000_0-000.jpg		2021-05-31 12:40:58	2021-05-31 12:48:27		NO		IN FOCUS
181498078	https://volunteer.ala.org.au/validate/task/181498078	Valid		system	Tile_042-001-000_0-000.jpg		2021-05-31 12:48:26	2021-05-31 12:48:27		NO		IN FOCUS
181498074	https://volunteer.ala.org.au/validate/task/181498074	Valid		system	Tile_041-057-000_0-000.jpg		2021-05-31 12:47:52	2021-05-31 12:48:28				IN FOCUS
181498074	https://volunteer.ala.org.au/validate/task/181498074	Valid		system	Tile_041-057-000_0-000.jpg		2021-05-31 12:40:15	2021-05-31 12:48:28		NO		IN FOCUS
181498074	https://volunteer.ala.org.au/validate/task/181498074	Valid		system	Tile_041-057-000_0-000.jpg		2021-05-31 12:48:27	2021-05-31 12:48:28		NO		IN FOCUS
181498074	https://volunteer.ala.org.au/validate/task/181498074	Valid		system	Tile_041-057-000_0-000.jpg			2021-05-31 12:48:28		NO		IN FOCUS
181498074	https://volunteer.ala.org.au/validate/task/181498074	Valid		system	Tile_041-057-000_0-000.jpg		2021-05-31 12:33:45	2021-05-31 12:48:28		NO		IN FOCUS
181498079	https://volunteer.ala.org.au/validate/task/181498079	Valid		system	Tile_042-002-000_0-000.jpg		2021-05-31 12:48:39	2021-05-31 12:48:40		NO		IN FOCUS
181498079	https://volunteer.ala.org.au/validate/task/181498079	Valid		system	Tile_042-002-000_0-000.jpg		2021-05-31 12:49:04	2021-05-31 12:48:40		NO		IN FOCUS
181498079	https://volunteer.ala.org.au/validate/task/181498079	Valid		system	Tile_042-002-000_0-000.jpg		2021-05-31 12:35:03	2021-05-31 12:48:40		NO		IN FOCUS
181498079	https://volunteer.ala.org.au/validate/task/181498079	Valid		system	Tile_042-002-000_0-000.jpg			2021-05-31 12:48:40		NO		IN FOCUS
181498079	https://volunteer.ala.org.au/validate/task/181498079	Valid		system	Tile_042-002-000_0-000.jpg		2021-05-31 12:41:08	2021-05-31 12:48:40		NO		IN FOCUS
181498081	https://volunteer.ala.org.au/validate/task/181498081	Valid		system	Tile_042-004-000_0-000.jpg		2021-05-31 12:35:37	2021-05-31 12:49:08		NO		IN FOCUS
181498081	https://volunteer.ala.org.au/validate/task/181498081	Valid		system	Tile_042-004-000_0-000.jpg		2021-05-31 12:49:07	2021-05-31 12:49:08		NO		IN FOCUS
181498081	https://volunteer.ala.org.au/validate/task/181498081	Valid		system	Tile_042-004-000_0-000.jpg			2021-05-31 12:49:08		NO		IN FOCUS
181498081	https://volunteer.ala.org.au/validate/task/181498081	Valid		system	Tile_042-004-000_0-000.jpg		2021-05-31 12:41:26	2021-05-31 12:49:08		NO		IN FOCUS
181498082	https://volunteer.ala.org.au/validate/task/181498082	Valid		system	Tile_042-005-000_0-000.jpg		2021-05-31 12:49:35	2021-05-31 12:49:28		NO		IN FOCUS
181498082	https://volunteer.ala.org.au/validate/task/181498082	Valid		system	Tile_042-005-000_0-000.jpg			2021-05-31 12:49:28		NO		IN FOCUS
181498082	https://volunteer.ala.org.au/validate/task/181498082	Valid		system	Tile_042-005-000_0-000.jpg		2021-05-31 12:49:26	2021-05-31 12:49:28		NO		IN FOCUS
181498082	https://volunteer.ala.org.au/validate/task/181498082	Valid		system	Tile_042-005-000_0-000.jpg		2021-05-31 12:41:43	2021-05-31 12:49:28		NO		IN FOCUS
181498082	https://volunteer.ala.org.au/validate/task/181498082	Valid		system	Tile_042-005-000_0-000.jpg		2021-05-31 12:35:53	2021-05-31 12:49:28		NO		IN FOCUS
181498083	https://volunteer.ala.org.au/validate/task/181498083	Valid		system	Tile_042-006-000_0-000.jpg		2021-05-31 12:36:08	2021-05-31 12:49:37		NO		IN FOCUS
181498083	https://volunteer.ala.org.au/validate/task/181498083	Valid		system	Tile_042-006-000_0-000.jpg		2021-05-31 12:41:54	2021-05-31 12:49:37		NO		IN FOCUS
181498083	https://volunteer.ala.org.au/validate/task/181498083	Valid		system	Tile_042-006-000_0-000.jpg			2021-05-31 12:49:37		NO		IN FOCUS
181498083	https://volunteer.ala.org.au/validate/task/181498083	Valid		system	Tile_042-006-000_0-000.jpg		2021-05-31 12:49:36	2021-05-31 12:49:37		NO		IN FOCUS
181498084	https://volunteer.ala.org.au/validate/task/181498084	Valid		system	Tile_042-007-000_0-000.jpg		2021-05-31 12:36:21	2021-05-31 12:49:49		NO		IN FOCUS
181498084	https://volunteer.ala.org.au/validate/task/181498084	Valid		system	Tile_042-007-000_0-000.jpg		2021-05-31 12:49:47	2021-05-31 12:49:49		NO		IN FOCUS
181498084	https://volunteer.ala.org.au/validate/task/181498084	Valid		system	Tile_042-007-000_0-000.jpg			2021-05-31 12:49:49		NO		IN FOCUS
181498084	https://volunteer.ala.org.au/validate/task/181498084	Valid		system	Tile_042-007-000_0-000.jpg			2021-05-31 12:49:49
181498084	https://volunteer.ala.org.au/validate/task/181498084	Valid		system	Tile_042-007-000_0-000.jpg		2021-05-31 12:42:05	2021-05-31 12:49:49		NO		IN FOCUS
181498085	https://volunteer.ala.org.au/validate/task/181498085	Valid		system	Tile_042-008-000_0-000.jpg			2021-05-31 12:50:00		NO		IN FOCUS
181498085	https://volunteer.ala.org.au/validate/task/181498085	Valid		system	Tile_042-008-000_0-000.jpg		2021-05-31 12:49:58	2021-05-31 12:50:00		NO		IN FOCUS
181498085	https://volunteer.ala.org.au/validate/task/181498085	Valid		system	Tile_042-008-000_0-000.jpg		2021-05-31 12:42:17	2021-05-31 12:50:00		NO		IN FOCUS
181498085	https://volunteer.ala.org.au/validate/task/181498085	Valid		system	Tile_042-008-000_0-000.jpg		2021-05-31 12:36:33	2021-05-31 12:50:00		NO		IN FOCUS
181498085	https://volunteer.ala.org.au/validate/task/181498085	Valid		system	Tile_042-008-000_0-000.jpg		2021-05-31 12:50:05	2021-05-31 12:50:00		NO		IN FOCUS
181498086	https://volunteer.ala.org.au/validate/task/181498086	Valid		system	Tile_042-009-000_0-000.jpg			2021-05-31 12:50:08		NO		IN FOCUS
181498086	https://volunteer.ala.org.au/validate/task/181498086	Valid		system	Tile_042-009-000_0-000.jpg		2021-05-31 12:50:07	2021-05-31 12:50:08		NO		IN FOCUS
181498086	https://volunteer.ala.org.au/validate/task/181498086	Valid		system	Tile_042-009-000_0-000.jpg		2021-05-31 12:36:45	2021-05-31 12:50:08		NO		IN FOCUS
181498086	https://volunteer.ala.org.au/validate/task/181498086	Valid		system	Tile_042-009-000_0-000.jpg		2021-05-31 12:42:28	2021-05-31 12:50:08		NO		IN FOCUS
181498087	https://volunteer.ala.org.au/validate/task/181498087	Valid		system	Tile_042-010-000_0-000.jpg		2021-05-31 12:50:19	2021-05-31 12:50:20		NO		IN FOCUS
181498087	https://volunteer.ala.org.au/validate/task/181498087	Valid		system	Tile_042-010-000_0-000.jpg			2021-05-31 12:50:20		NO		IN FOCUS
181498087	https://volunteer.ala.org.au/validate/task/181498087	Valid		system	Tile_042-010-000_0-000.jpg		2021-05-31 12:37:02	2021-05-31 12:50:20		NO		IN FOCUS
181498087	https://volunteer.ala.org.au/validate/task/181498087	Valid		system	Tile_042-010-000_0-000.jpg		2021-05-31 12:42:38	2021-05-31 12:50:20		NO		IN FOCUS
181498088	https://volunteer.ala.org.au/validate/task/181498088	Valid		system	Tile_042-011-000_0-000.jpg		2021-05-31 12:50:29	2021-05-31 12:50:30		NO		IN FOCUS
181498088	https://volunteer.ala.org.au/validate/task/181498088	Valid		system	Tile_042-011-000_0-000.jpg		2021-05-31 12:42:49	2021-05-31 12:50:30		NO		IN FOCUS
181498088	https://volunteer.ala.org.au/validate/task/181498088	Valid		system	Tile_042-011-000_0-000.jpg			2021-05-31 12:50:30		NO		IN FOCUS
181498088	https://volunteer.ala.org.au/validate/task/181498088	Valid		system	Tile_042-011-000_0-000.jpg		2021-05-31 12:37:14	2021-05-31 12:50:30		NO		IN FOCUS
181498089	https://volunteer.ala.org.au/validate/task/181498089	Valid		system	Tile_042-012-000_0-000.jpg		2021-05-31 12:37:32	2021-05-31 12:50:41		NO		IN FOCUS
181498089	https://volunteer.ala.org.au/validate/task/181498089	Valid		system	Tile_042-012-000_0-000.jpg		2021-05-31 12:50:39	2021-05-31 12:50:41		NO		IN FOCUS
181498089	https://volunteer.ala.org.au/validate/task/181498089	Valid		system	Tile_042-012-000_0-000.jpg		2021-05-31 12:43:06	2021-05-31 12:50:41		NO		IN FOCUS
181498089	https://volunteer.ala.org.au/validate/task/181498089	Valid		system	Tile_042-012-000_0-000.jpg			2021-05-31 12:50:41		NO		IN FOCUS
181498090	https://volunteer.ala.org.au/validate/task/181498090	Valid		system	Tile_042-013-000_0-000.jpg		2021-05-31 12:43:15	2021-05-31 12:51:15		NO		IN FOCUS
181498090	https://volunteer.ala.org.au/validate/task/181498090	Valid		system	Tile_042-013-000_0-000.jpg		2021-05-31 12:51:14	2021-05-31 12:51:15		NO		IN FOCUS
181498090	https://volunteer.ala.org.au/validate/task/181498090	Valid		system	Tile_042-013-000_0-000.jpg		2021-05-31 12:51:23	2021-05-31 12:51:15		NO		IN FOCUS
181498090	https://volunteer.ala.org.au/validate/task/181498090	Valid		system	Tile_042-013-000_0-000.jpg			2021-05-31 12:51:15		NO		IN FOCUS
181498090	https://volunteer.ala.org.au/validate/task/181498090	Valid		system	Tile_042-013-000_0-000.jpg		2021-05-31 12:37:44	2021-05-31 12:51:15		NO		IN FOCUS
181498091	https://volunteer.ala.org.au/validate/task/181498091	Valid		system	Tile_042-014-000_0-000.jpg		2021-05-31 12:37:58	2021-05-31 12:51:27		NO		IN FOCUS
181498091	https://volunteer.ala.org.au/validate/task/181498091	Valid		system	Tile_042-014-000_0-000.jpg			2021-05-31 12:51:27		NO		IN FOCUS
181498091	https://volunteer.ala.org.au/validate/task/181498091	Valid		system	Tile_042-014-000_0-000.jpg		2021-05-31 12:43:26	2021-05-31 12:51:27		NO		IN FOCUS
181498091	https://volunteer.ala.org.au/validate/task/181498091	Valid		system	Tile_042-014-000_0-000.jpg		2021-05-31 12:51:26	2021-05-31 12:51:27		NO		IN FOCUS
181498092	https://volunteer.ala.org.au/validate/task/181498092	Valid		system	Tile_042-015-000_0-000.jpg		2021-05-31 12:38:12	2021-05-31 12:51:43		NO		IN FOCUS
181498092	https://volunteer.ala.org.au/validate/task/181498092	Valid		system	Tile_042-015-000_0-000.jpg		2021-05-31 12:51:40	2021-05-31 12:51:43		NO		IN FOCUS
181498092	https://volunteer.ala.org.au/validate/task/181498092	Valid		system	Tile_042-015-000_0-000.jpg		2021-05-31 12:43:38	2021-05-31 12:51:43		NO		IN FOCUS
181498092	https://volunteer.ala.org.au/validate/task/181498092	Valid		system	Tile_042-015-000_0-000.jpg			2021-05-31 12:51:43		NO		IN FOCUS
181498094	https://volunteer.ala.org.au/validate/task/181498094	Valid		system	Tile_042-017-000_0-000.jpg			2021-05-31 12:52:06		NO		IN FOCUS
181498094	https://volunteer.ala.org.au/validate/task/181498094	Valid		system	Tile_042-017-000_0-000.jpg		2021-05-31 12:38:41	2021-05-31 12:52:06		NO		IN FOCUS
181498094	https://volunteer.ala.org.au/validate/task/181498094	Valid		system	Tile_042-017-000_0-000.jpg		2021-05-31 12:52:05	2021-05-31 12:52:06		NO		IN FOCUS
181498094	https://volunteer.ala.org.au/validate/task/181498094	Valid		system	Tile_042-017-000_0-000.jpg		2021-05-31 12:43:59	2021-05-31 12:52:06		NO		IN FOCUS
181498098	https://volunteer.ala.org.au/validate/task/181498098	Valid		system	Tile_042-021-000_0-000.jpg		2021-05-31 12:44:37	2021-05-31 12:53:11		NO		IN FOCUS
181498098	https://volunteer.ala.org.au/validate/task/181498098	Valid		system	Tile_042-021-000_0-000.jpg		2021-05-31 12:53:23	2021-05-31 12:53:11		NO		IN FOCUS
181498098	https://volunteer.ala.org.au/validate/task/181498098	Valid		system	Tile_042-021-000_0-000.jpg		2021-05-31 12:40:30	2021-05-31 12:53:11		NO		IN FOCUS
181498098	https://volunteer.ala.org.au/validate/task/181498098	Valid		system	Tile_042-021-000_0-000.jpg			2021-05-31 12:53:11		NO		IN FOCUS
181498098	https://volunteer.ala.org.au/validate/task/181498098	Valid		system	Tile_042-021-000_0-000.jpg		2021-05-31 12:53:10	2021-05-31 12:53:11		NO		IN FOCUS
181498096	https://volunteer.ala.org.au/validate/task/181498096	Valid		system	Tile_042-019-000_0-000.jpg		2021-05-31 12:53:45	2021-05-31 12:53:46		NO		IN FOCUS
181498096	https://volunteer.ala.org.au/validate/task/181498096	Valid		system	Tile_042-019-000_0-000.jpg		2021-05-31 12:44:16	2021-05-31 12:53:46		NO		IN FOCUS
181498096	https://volunteer.ala.org.au/validate/task/181498096	Valid		system	Tile_042-019-000_0-000.jpg			2021-05-31 12:53:46		NO		IN FOCUS
181498096	https://volunteer.ala.org.au/validate/task/181498096	Valid		system	Tile_042-019-000_0-000.jpg		2021-05-31 12:40:02	2021-05-31 12:53:46		NO		IN FOCUS
181498097	https://volunteer.ala.org.au/validate/task/181498097	Valid		system	Tile_042-020-000_0-000.jpg		2021-05-31 12:54:02	2021-05-31 12:53:54		NO		IN FOCUS
181498097	https://volunteer.ala.org.au/validate/task/181498097	Valid		system	Tile_042-020-000_0-000.jpg		2021-05-31 12:53:53	2021-05-31 12:53:54		NO		IN FOCUS
181498097	https://volunteer.ala.org.au/validate/task/181498097	Valid		system	Tile_042-020-000_0-000.jpg			2021-05-31 12:53:54		NO		IN FOCUS
181498097	https://volunteer.ala.org.au/validate/task/181498097	Valid		system	Tile_042-020-000_0-000.jpg		2021-05-31 12:40:15	2021-05-31 12:53:54		NO		IN FOCUS
181498097	https://volunteer.ala.org.au/validate/task/181498097	Valid		system	Tile_042-020-000_0-000.jpg		2021-05-31 12:44:26	2021-05-31 12:53:54		NO		IN FOCUS
181498100	https://volunteer.ala.org.au/validate/task/181498100	Valid		system	Tile_042-023-000_0-000.jpg		2021-05-31 12:54:20	2021-05-31 12:54:20		NO		IN FOCUS
181498100	https://volunteer.ala.org.au/validate/task/181498100	Valid		system	Tile_042-023-000_0-000.jpg		2021-05-31 12:41:07	2021-05-31 12:54:20		NO		IN FOCUS
181498100	https://volunteer.ala.org.au/validate/task/181498100	Valid		system	Tile_042-023-000_0-000.jpg		2021-05-31 12:45:00	2021-05-31 12:54:20		NO		IN FOCUS
181498100	https://volunteer.ala.org.au/validate/task/181498100	Valid		system	Tile_042-023-000_0-000.jpg			2021-05-31 12:54:20		NO		IN FOCUS
181498099	https://volunteer.ala.org.au/validate/task/181498099	Valid		system	Tile_042-022-000_0-000.jpg			2021-05-31 12:54:33		NO		IN FOCUS
181498099	https://volunteer.ala.org.au/validate/task/181498099	Valid		system	Tile_042-022-000_0-000.jpg		2021-05-31 12:54:05	2021-05-31 12:54:33		NO		IN FOCUS
181498099	https://volunteer.ala.org.au/validate/task/181498099	Valid		system	Tile_042-022-000_0-000.jpg		2021-05-31 12:44:51	2021-05-31 12:54:33		NO		IN FOCUS
181498099	https://volunteer.ala.org.au/validate/task/181498099	Valid		system	Tile_042-022-000_0-000.jpg		2021-05-31 12:54:32	2021-05-31 12:54:33		NO		IN FOCUS
181498101	https://volunteer.ala.org.au/validate/task/181498101	Valid		system	Tile_042-024-000_0-000.jpg			2021-05-31 12:54:33		NO		IN FOCUS
181498101	https://volunteer.ala.org.au/validate/task/181498101	Valid		system	Tile_042-024-000_0-000.jpg		2021-05-31 12:45:16	2021-05-31 12:54:33		NO		IN FOCUS
181498101	https://volunteer.ala.org.au/validate/task/181498101	Valid		system	Tile_042-024-000_0-000.jpg		2021-05-31 12:54:32	2021-05-31 12:54:33		NO		IN FOCUS
181498101	https://volunteer.ala.org.au/validate/task/181498101	Valid		system	Tile_042-024-000_0-000.jpg		2021-05-31 12:41:21	2021-05-31 12:54:33		NO		IN FOCUS
181498102	https://volunteer.ala.org.au/validate/task/181498102	Valid		system	Tile_042-025-000_0-000.jpg		2021-05-31 12:41:36	2021-05-31 12:54:44		NO		IN FOCUS
181498102	https://volunteer.ala.org.au/validate/task/181498102	Valid		system	Tile_042-025-000_0-000.jpg		2021-05-31 12:54:44	2021-05-31 12:54:44		NO		IN FOCUS
181498102	https://volunteer.ala.org.au/validate/task/181498102	Valid		system	Tile_042-025-000_0-000.jpg			2021-05-31 12:54:44		NO		IN FOCUS
181498102	https://volunteer.ala.org.au/validate/task/181498102	Valid		system	Tile_042-025-000_0-000.jpg		2021-05-31 12:45:26	2021-05-31 12:54:44		NO		IN FOCUS
181498103	https://volunteer.ala.org.au/validate/task/181498103	Valid		system	Tile_042-026-000_0-000.jpg		2021-05-31 12:41:51	2021-05-31 12:54:57		NO		IN FOCUS
181498103	https://volunteer.ala.org.au/validate/task/181498103	Valid		system	Tile_042-026-000_0-000.jpg		2021-05-31 12:54:56	2021-05-31 12:54:57		NO		IN FOCUS
181498103	https://volunteer.ala.org.au/validate/task/181498103	Valid		system	Tile_042-026-000_0-000.jpg			2021-05-31 12:54:57		NO		IN FOCUS
181498103	https://volunteer.ala.org.au/validate/task/181498103	Valid		system	Tile_042-026-000_0-000.jpg		2021-05-31 12:45:39	2021-05-31 12:54:57		NO		IN FOCUS
181498104	https://volunteer.ala.org.au/validate/task/181498104	Valid		system	Tile_042-027-000_0-000.jpg		2021-05-31 12:45:53	2021-05-31 12:55:10		NO		IN FOCUS
181498104	https://volunteer.ala.org.au/validate/task/181498104	Valid		system	Tile_042-027-000_0-000.jpg		2021-05-31 12:55:08	2021-05-31 12:55:10		NO		IN FOCUS
181498104	https://volunteer.ala.org.au/validate/task/181498104	Valid		system	Tile_042-027-000_0-000.jpg			2021-05-31 12:55:10		NO		IN FOCUS
181498104	https://volunteer.ala.org.au/validate/task/181498104	Valid		system	Tile_042-027-000_0-000.jpg		2021-05-31 12:42:04	2021-05-31 12:55:10		NO		IN FOCUS
181498105	https://volunteer.ala.org.au/validate/task/181498105	Valid		system	Tile_042-028-000_0-000.jpg		2021-05-31 12:46:07	2021-05-31 12:55:21		NO		IN FOCUS
181498105	https://volunteer.ala.org.au/validate/task/181498105	Valid		system	Tile_042-028-000_0-000.jpg		2021-05-31 12:55:24	2021-05-31 12:55:21		NO		IN FOCUS
181498105	https://volunteer.ala.org.au/validate/task/181498105	Valid		system	Tile_042-028-000_0-000.jpg		2021-05-31 12:55:20	2021-05-31 12:55:21		NO		IN FOCUS
181498105	https://volunteer.ala.org.au/validate/task/181498105	Valid		system	Tile_042-028-000_0-000.jpg		2021-05-31 12:42:19	2021-05-31 12:55:21		NO		IN FOCUS
181498105	https://volunteer.ala.org.au/validate/task/181498105	Valid		system	Tile_042-028-000_0-000.jpg			2021-05-31 12:55:21		NO		IN FOCUS
181498106	https://volunteer.ala.org.au/validate/task/181498106	Valid		system	Tile_042-029-000_0-000.jpg			2021-05-31 12:55:33		NO		IN FOCUS
181498106	https://volunteer.ala.org.au/validate/task/181498106	Valid		system	Tile_042-029-000_0-000.jpg		2021-05-31 12:42:31	2021-05-31 12:55:33		NO		IN FOCUS
181498106	https://volunteer.ala.org.au/validate/task/181498106	Valid		system	Tile_042-029-000_0-000.jpg		2021-05-31 12:55:34	2021-05-31 12:55:33		NO		IN FOCUS
181498106	https://volunteer.ala.org.au/validate/task/181498106	Valid		system	Tile_042-029-000_0-000.jpg		2021-05-31 12:46:18	2021-05-31 12:55:33		NO		IN FOCUS
181498106	https://volunteer.ala.org.au/validate/task/181498106	Valid		system	Tile_042-029-000_0-000.jpg		2021-05-31 12:55:32	2021-05-31 12:55:33		NO		IN FOCUS
181498107	https://volunteer.ala.org.au/validate/task/181498107	Valid		system	Tile_042-030-000_0-000.jpg		2021-05-31 12:55:44	2021-05-31 12:55:45		NO		IN FOCUS
181498107	https://volunteer.ala.org.au/validate/task/181498107	Valid		system	Tile_042-030-000_0-000.jpg		2021-05-31 12:55:44	2021-05-31 12:55:45		NO		IN FOCUS
181498107	https://volunteer.ala.org.au/validate/task/181498107	Valid		system	Tile_042-030-000_0-000.jpg			2021-05-31 12:55:45		NO		IN FOCUS
181498107	https://volunteer.ala.org.au/validate/task/181498107	Valid		system	Tile_042-030-000_0-000.jpg		2021-05-31 12:46:29	2021-05-31 12:55:45		NO		IN FOCUS
181498107	https://volunteer.ala.org.au/validate/task/181498107	Valid		system	Tile_042-030-000_0-000.jpg		2021-05-31 12:42:47	2021-05-31 12:55:45		NO		IN FOCUS
181498108	https://volunteer.ala.org.au/validate/task/181498108	Valid		system	Tile_042-031-000_0-000.jpg		2021-05-31 12:43:06	2021-05-31 12:55:47		NO		IN FOCUS
181498108	https://volunteer.ala.org.au/validate/task/181498108	Valid		system	Tile_042-031-000_0-000.jpg			2021-05-31 12:55:47		NO		IN FOCUS
181498108	https://volunteer.ala.org.au/validate/task/181498108	Valid		system	Tile_042-031-000_0-000.jpg		2021-05-31 12:55:46	2021-05-31 12:55:47		NO		IN FOCUS
181498108	https://volunteer.ala.org.au/validate/task/181498108	Valid		system	Tile_042-031-000_0-000.jpg		2021-05-31 12:46:54	2021-05-31 12:55:47		NO		IN FOCUS
181498109	https://volunteer.ala.org.au/validate/task/181498109	Valid		system	Tile_042-032-000_0-000.jpg			2021-05-31 12:55:58		NO		IN FOCUS
181498109	https://volunteer.ala.org.au/validate/task/181498109	Valid		system	Tile_042-032-000_0-000.jpg		2021-05-31 12:47:05	2021-05-31 12:55:58		NO		IN FOCUS
181498109	https://volunteer.ala.org.au/validate/task/181498109	Valid		system	Tile_042-032-000_0-000.jpg		2021-05-31 12:43:20	2021-05-31 12:55:58		NO		IN FOCUS
181498109	https://volunteer.ala.org.au/validate/task/181498109	Valid		system	Tile_042-032-000_0-000.jpg		2021-05-31 12:55:57	2021-05-31 12:55:58		NO		IN FOCUS
181498109	https://volunteer.ala.org.au/validate/task/181498109	Valid		system	Tile_042-032-000_0-000.jpg		2021-05-31 12:56:09	2021-05-31 12:55:58		NO		IN FOCUS
181498110	https://volunteer.ala.org.au/validate/task/181498110	Valid		system	Tile_042-033-000_0-000.jpg		2021-05-31 12:56:18	2021-05-31 12:56:14		NO		IN FOCUS
181498110	https://volunteer.ala.org.au/validate/task/181498110	Valid		system	Tile_042-033-000_0-000.jpg		2021-05-31 12:47:17	2021-05-31 12:56:14		NO		IN FOCUS
181498110	https://volunteer.ala.org.au/validate/task/181498110	Valid		system	Tile_042-033-000_0-000.jpg		2021-05-31 12:43:33	2021-05-31 12:56:14		NO		IN FOCUS
181498110	https://volunteer.ala.org.au/validate/task/181498110	Valid		system	Tile_042-033-000_0-000.jpg		2021-05-31 12:56:12	2021-05-31 12:56:14		NO		IN FOCUS
181498110	https://volunteer.ala.org.au/validate/task/181498110	Valid		system	Tile_042-033-000_0-000.jpg			2021-05-31 12:56:14		NO		IN FOCUS
181498111	https://volunteer.ala.org.au/validate/task/181498111	Valid		system	Tile_042-034-000_0-000.jpg		2021-05-31 12:56:26	2021-05-31 12:56:27		NO		IN FOCUS
181498111	https://volunteer.ala.org.au/validate/task/181498111	Valid		system	Tile_042-034-000_0-000.jpg		2021-05-31 12:47:27	2021-05-31 12:56:27		NO		IN FOCUS
181498111	https://volunteer.ala.org.au/validate/task/181498111	Valid		system	Tile_042-034-000_0-000.jpg		2021-05-31 12:43:47	2021-05-31 12:56:27		NO		IN FOCUS
181498111	https://volunteer.ala.org.au/validate/task/181498111	Valid		system	Tile_042-034-000_0-000.jpg			2021-05-31 12:56:27		NO		IN FOCUS
181498111	https://volunteer.ala.org.au/validate/task/181498111	Valid		system	Tile_042-034-000_0-000.jpg		2021-05-31 12:56:31	2021-05-31 12:56:27		NO		IN FOCUS
181498112	https://volunteer.ala.org.au/validate/task/181498112	Valid		system	Tile_042-035-000_0-000.jpg		2021-05-31 12:56:34	2021-05-31 12:56:36		NO		IN FOCUS
181498112	https://volunteer.ala.org.au/validate/task/181498112	Valid		system	Tile_042-035-000_0-000.jpg			2021-05-31 12:56:36		NO		IN FOCUS
181498112	https://volunteer.ala.org.au/validate/task/181498112	Valid		system	Tile_042-035-000_0-000.jpg		2021-05-31 12:44:01	2021-05-31 12:56:36		NO		IN FOCUS
181498112	https://volunteer.ala.org.au/validate/task/181498112	Valid		system	Tile_042-035-000_0-000.jpg		2021-05-31 12:56:43	2021-05-31 12:56:36		NO		IN FOCUS
181498112	https://volunteer.ala.org.au/validate/task/181498112	Valid		system	Tile_042-035-000_0-000.jpg		2021-05-31 12:47:38	2021-05-31 12:56:36		NO		IN FOCUS
181498113	https://volunteer.ala.org.au/validate/task/181498113	Valid		system	Tile_042-036-000_0-000.jpg		2021-05-31 12:44:21	2021-05-31 12:56:47		NO		IN FOCUS
181498113	https://volunteer.ala.org.au/validate/task/181498113	Valid		system	Tile_042-036-000_0-000.jpg			2021-05-31 12:56:47		NO		IN FOCUS
181498113	https://volunteer.ala.org.au/validate/task/181498113	Valid		system	Tile_042-036-000_0-000.jpg		2021-05-31 12:56:46	2021-05-31 12:56:47		NO		IN FOCUS
181498113	https://volunteer.ala.org.au/validate/task/181498113	Valid		system	Tile_042-036-000_0-000.jpg		2021-05-31 12:47:52	2021-05-31 12:56:47		NO		IN FOCUS
181498116	https://volunteer.ala.org.au/validate/task/181498116	Valid		system	Tile_042-039-000_0-000.jpg		2021-05-31 12:48:12	2021-05-31 12:57:23				OUT OF FOCUS
181498116	https://volunteer.ala.org.au/validate/task/181498116	Valid		system	Tile_042-039-000_0-000.jpg		2021-05-31 12:57:22	2021-05-31 12:57:23		NO		IN FOCUS
181498116	https://volunteer.ala.org.au/validate/task/181498116	Valid		system	Tile_042-039-000_0-000.jpg		2021-05-31 12:45:07	2021-05-31 12:57:23		NO		IN FOCUS
181498116	https://volunteer.ala.org.au/validate/task/181498116	Valid		system	Tile_042-039-000_0-000.jpg		2021-05-31 12:57:13	2021-05-31 12:57:23		NO		IN FOCUS
181498116	https://volunteer.ala.org.au/validate/task/181498116	Valid		system	Tile_042-039-000_0-000.jpg			2021-05-31 12:57:23		NO		IN FOCUS
181498117	https://volunteer.ala.org.au/validate/task/181498117	Valid		system	Tile_042-040-000_0-000.jpg		2021-05-31 12:57:33	2021-05-31 12:57:33		NO		IN FOCUS
181498117	https://volunteer.ala.org.au/validate/task/181498117	Valid		system	Tile_042-040-000_0-000.jpg			2021-05-31 12:57:33		NO		IN FOCUS
181498117	https://volunteer.ala.org.au/validate/task/181498117	Valid		system	Tile_042-040-000_0-000.jpg		2021-05-31 12:57:25	2021-05-31 12:57:33		NO		IN FOCUS
181498117	https://volunteer.ala.org.au/validate/task/181498117	Valid		system	Tile_042-040-000_0-000.jpg		2021-05-31 12:45:20	2021-05-31 12:57:33		NO		IN FOCUS
181498119	https://volunteer.ala.org.au/validate/task/181498119	Valid		system	Tile_042-042-000_0-000.jpg		2021-05-31 12:48:44	2021-05-31 12:57:40		NO		IN FOCUS
181498119	https://volunteer.ala.org.au/validate/task/181498119	Valid		system	Tile_042-042-000_0-000.jpg			2021-05-31 12:57:40		NO		IN FOCUS
181498119	https://volunteer.ala.org.au/validate/task/181498119	Valid		system	Tile_042-042-000_0-000.jpg		2021-05-31 12:57:39	2021-05-31 12:57:40		NO		IN FOCUS
181498119	https://volunteer.ala.org.au/validate/task/181498119	Valid		system	Tile_042-042-000_0-000.jpg		2021-05-31 12:46:00	2021-05-31 12:57:40		NO		IN FOCUS
181498118	https://volunteer.ala.org.au/validate/task/181498118	Valid		system	Tile_042-041-000_0-000.jpg			2021-05-31 12:57:50		NO		IN FOCUS
181498118	https://volunteer.ala.org.au/validate/task/181498118	Valid		system	Tile_042-041-000_0-000.jpg		2021-05-31 12:45:45	2021-05-31 12:57:50		NO		IN FOCUS
181498118	https://volunteer.ala.org.au/validate/task/181498118	Valid		system	Tile_042-041-000_0-000.jpg		2021-05-31 12:57:48	2021-05-31 12:57:50		NO		IN FOCUS
181498118	https://volunteer.ala.org.au/validate/task/181498118	Valid		system	Tile_042-041-000_0-000.jpg		2021-05-31 12:48:34	2021-05-31 12:57:50		NO		IN FOCUS
181498120	https://volunteer.ala.org.au/validate/task/181498120	Valid		system	Tile_042-043-000_0-000.jpg		2021-05-31 12:49:18	2021-05-31 12:58:01	1	YES	MIDDLE	IN FOCUS		Unknown
181498120	https://volunteer.ala.org.au/validate/task/181498120	Valid		system	Tile_042-043-000_0-000.jpg		2021-05-31 12:46:16	2021-05-31 12:58:01		NO		IN FOCUS
181498120	https://volunteer.ala.org.au/validate/task/181498120	Valid		system	Tile_042-043-000_0-000.jpg			2021-05-31 12:58:01		NO		IN FOCUS
181498120	https://volunteer.ala.org.au/validate/task/181498120	Valid		system	Tile_042-043-000_0-000.jpg		2021-05-31 12:57:53	2021-05-31 12:58:01		NO		IN FOCUS
181498120	https://volunteer.ala.org.au/validate/task/181498120	Valid		system	Tile_042-043-000_0-000.jpg		2021-05-31 12:58:00	2021-05-31 12:58:01		NO		IN FOCUS
181498121	https://volunteer.ala.org.au/validate/task/181498121	Valid		system	Tile_042-044-000_0-000.jpg		2021-05-31 12:49:31	2021-05-31 12:58:05		NO		IN FOCUS
181498121	https://volunteer.ala.org.au/validate/task/181498121	Valid		system	Tile_042-044-000_0-000.jpg		2021-05-31 12:46:30	2021-05-31 12:58:05		NO		IN FOCUS
181498121	https://volunteer.ala.org.au/validate/task/181498121	Valid		system	Tile_042-044-000_0-000.jpg		2021-05-31 12:58:08	2021-05-31 12:58:05		NO		IN FOCUS
181498121	https://volunteer.ala.org.au/validate/task/181498121	Valid		system	Tile_042-044-000_0-000.jpg		2021-05-31 12:58:04	2021-05-31 12:58:05		NO		IN FOCUS
181498121	https://volunteer.ala.org.au/validate/task/181498121	Valid		system	Tile_042-044-000_0-000.jpg			2021-05-31 12:58:05		NO		IN FOCUS
181498122	https://volunteer.ala.org.au/validate/task/181498122	Valid		system	Tile_042-045-000_0-000.jpg		2021-05-31 12:49:45	2021-05-31 12:58:10		NO		IN FOCUS
181498122	https://volunteer.ala.org.au/validate/task/181498122	Valid		system	Tile_042-045-000_0-000.jpg			2021-05-31 12:58:10		NO		IN FOCUS
181498122	https://volunteer.ala.org.au/validate/task/181498122	Valid		system	Tile_042-045-000_0-000.jpg		2021-05-31 12:58:09	2021-05-31 12:58:10		NO		IN FOCUS
181498122	https://volunteer.ala.org.au/validate/task/181498122	Valid		system	Tile_042-045-000_0-000.jpg		2021-05-31 12:46:47	2021-05-31 12:58:10		NO		IN FOCUS
181498122	https://volunteer.ala.org.au/validate/task/181498122	Valid		system	Tile_042-045-000_0-000.jpg		2021-05-31 12:58:15	2021-05-31 12:58:10		NO		IN FOCUS
181498123	https://volunteer.ala.org.au/validate/task/181498123	Valid		system	Tile_042-046-000_0-000.jpg		2021-05-31 12:46:59	2021-05-31 12:58:18		NO		IN FOCUS
181498123	https://volunteer.ala.org.au/validate/task/181498123	Valid		system	Tile_042-046-000_0-000.jpg		2021-05-31 12:49:56	2021-05-31 12:58:18		NO		IN FOCUS
181498123	https://volunteer.ala.org.au/validate/task/181498123	Valid		system	Tile_042-046-000_0-000.jpg		2021-05-31 12:58:25	2021-05-31 12:58:18		NO		IN FOCUS
181498123	https://volunteer.ala.org.au/validate/task/181498123	Valid		system	Tile_042-046-000_0-000.jpg		2021-05-31 12:58:18	2021-05-31 12:58:18		NO		IN FOCUS
181498123	https://volunteer.ala.org.au/validate/task/181498123	Valid		system	Tile_042-046-000_0-000.jpg			2021-05-31 12:58:18		NO		IN FOCUS
181498124	https://volunteer.ala.org.au/validate/task/181498124	Valid		system	Tile_042-047-000_0-000.jpg			2021-05-31 12:58:28		NO		IN FOCUS
181498124	https://volunteer.ala.org.au/validate/task/181498124	Valid		system	Tile_042-047-000_0-000.jpg		2021-05-31 12:58:27	2021-05-31 12:58:28		NO		IN FOCUS
181498124	https://volunteer.ala.org.au/validate/task/181498124	Valid		system	Tile_042-047-000_0-000.jpg		2021-05-31 12:50:06	2021-05-31 12:58:28		NO		IN FOCUS
181498124	https://volunteer.ala.org.au/validate/task/181498124	Valid		system	Tile_042-047-000_0-000.jpg		2021-05-31 12:47:10	2021-05-31 12:58:28		NO		IN FOCUS
181498125	https://volunteer.ala.org.au/validate/task/181498125	Valid		system	Tile_042-048-000_0-000.jpg			2021-05-31 12:58:38		NO		IN FOCUS
181498125	https://volunteer.ala.org.au/validate/task/181498125	Valid		system	Tile_042-048-000_0-000.jpg		2021-05-31 12:58:38	2021-05-31 12:58:38		NO		IN FOCUS
181498125	https://volunteer.ala.org.au/validate/task/181498125	Valid		system	Tile_042-048-000_0-000.jpg		2021-05-31 12:58:38	2021-05-31 12:58:38		NO		IN FOCUS
181498125	https://volunteer.ala.org.au/validate/task/181498125	Valid		system	Tile_042-048-000_0-000.jpg		2021-05-31 12:47:23	2021-05-31 12:58:38		NO		IN FOCUS
181498125	https://volunteer.ala.org.au/validate/task/181498125	Valid		system	Tile_042-048-000_0-000.jpg		2021-05-31 12:50:18	2021-05-31 12:58:38		NO		IN FOCUS
181498126	https://volunteer.ala.org.au/validate/task/181498126	Valid		system	Tile_042-049-000_0-000.jpg		2021-05-31 12:47:36	2021-05-31 12:58:54		NO		IN FOCUS
181498126	https://volunteer.ala.org.au/validate/task/181498126	Valid		system	Tile_042-049-000_0-000.jpg		2021-05-31 12:58:53	2021-05-31 12:58:54		NO		IN FOCUS
181498126	https://volunteer.ala.org.au/validate/task/181498126	Valid		system	Tile_042-049-000_0-000.jpg		2021-05-31 12:50:30	2021-05-31 12:58:54		NO		IN FOCUS
181498126	https://volunteer.ala.org.au/validate/task/181498126	Valid		system	Tile_042-049-000_0-000.jpg			2021-05-31 12:58:54		NO		IN FOCUS
181498127	https://volunteer.ala.org.au/validate/task/181498127	Valid		system	Tile_042-050-000_0-000.jpg		2021-05-31 12:59:10	2021-05-31 12:59:10		NO		IN FOCUS
181498127	https://volunteer.ala.org.au/validate/task/181498127	Valid		system	Tile_042-050-000_0-000.jpg			2021-05-31 12:59:10		NO		IN FOCUS
181498127	https://volunteer.ala.org.au/validate/task/181498127	Valid		system	Tile_042-050-000_0-000.jpg		2021-05-31 12:47:52	2021-05-31 12:59:10		NO		IN FOCUS
181498127	https://volunteer.ala.org.au/validate/task/181498127	Valid		system	Tile_042-050-000_0-000.jpg		2021-05-31 12:50:41	2021-05-31 12:59:10		NO		IN FOCUS
181498128	https://volunteer.ala.org.au/validate/task/181498128	Valid		system	Tile_042-051-000_0-000.jpg			2021-05-31 12:59:22		NO		IN FOCUS
181498128	https://volunteer.ala.org.au/validate/task/181498128	Valid		system	Tile_042-051-000_0-000.jpg		2021-05-31 12:50:53	2021-05-31 12:59:22		NO		IN FOCUS
181498128	https://volunteer.ala.org.au/validate/task/181498128	Valid		system	Tile_042-051-000_0-000.jpg		2021-05-31 12:59:21	2021-05-31 12:59:22		NO		IN FOCUS
181498128	https://volunteer.ala.org.au/validate/task/181498128	Valid		system	Tile_042-051-000_0-000.jpg		2021-05-31 12:48:06	2021-05-31 12:59:22		NO		IN FOCUS
181498129	https://volunteer.ala.org.au/validate/task/181498129	Valid		system	Tile_042-052-000_0-000.jpg			2021-05-31 12:59:36		NO		IN FOCUS
181498129	https://volunteer.ala.org.au/validate/task/181498129	Valid		system	Tile_042-052-000_0-000.jpg		2021-05-31 12:48:19	2021-05-31 12:59:36		NO		IN FOCUS
181498129	https://volunteer.ala.org.au/validate/task/181498129	Valid		system	Tile_042-052-000_0-000.jpg		2021-05-31 12:51:06	2021-05-31 12:59:36		NO		IN FOCUS
181498129	https://volunteer.ala.org.au/validate/task/181498129	Valid		system	Tile_042-052-000_0-000.jpg		2021-05-31 12:59:35	2021-05-31 12:59:36		NO		IN FOCUS
181498130	https://volunteer.ala.org.au/validate/task/181498130	Valid		system	Tile_042-053-000_0-000.jpg		2021-05-31 12:59:46	2021-05-31 12:59:48		NO		IN FOCUS
181498130	https://volunteer.ala.org.au/validate/task/181498130	Valid		system	Tile_042-053-000_0-000.jpg		2021-05-31 12:51:19	2021-05-31 12:59:48		NO		IN FOCUS
181498130	https://volunteer.ala.org.au/validate/task/181498130	Valid		system	Tile_042-053-000_0-000.jpg		2021-05-31 12:48:36	2021-05-31 12:59:48		NO		IN FOCUS
181498130	https://volunteer.ala.org.au/validate/task/181498130	Valid		system	Tile_042-053-000_0-000.jpg			2021-05-31 12:59:48		NO		IN FOCUS
181498133	https://volunteer.ala.org.au/validate/task/181498133	Valid		system	Tile_042-056-000_0-000.jpg		2021-05-31 12:49:36	2021-05-31 13:00:18		NO		IN FOCUS
181498133	https://volunteer.ala.org.au/validate/task/181498133	Valid		system	Tile_042-056-000_0-000.jpg		2021-05-31 12:51:50	2021-05-31 13:00:18		NO		IN FOCUS
181498133	https://volunteer.ala.org.au/validate/task/181498133	Valid		system	Tile_042-056-000_0-000.jpg			2021-05-31 13:00:18		NO		IN FOCUS
181498133	https://volunteer.ala.org.au/validate/task/181498133	Valid		system	Tile_042-056-000_0-000.jpg		2021-05-31 13:00:17	2021-05-31 13:00:18		NO		IN FOCUS
181498131	https://volunteer.ala.org.au/validate/task/181498131	Valid		system	Tile_042-054-000_0-000.jpg		2021-05-31 12:48:57	2021-05-31 13:02:14		NO		IN FOCUS
181498131	https://volunteer.ala.org.au/validate/task/181498131	Valid		system	Tile_042-054-000_0-000.jpg		2021-05-31 13:02:13	2021-05-31 13:02:14		NO		IN FOCUS
181498131	https://volunteer.ala.org.au/validate/task/181498131	Valid		system	Tile_042-054-000_0-000.jpg			2021-05-31 13:02:14		NO		IN FOCUS
181498131	https://volunteer.ala.org.au/validate/task/181498131	Valid		system	Tile_042-054-000_0-000.jpg		2021-05-31 12:59:56	2021-05-31 13:02:14		NO		IN FOCUS
181498132	https://volunteer.ala.org.au/validate/task/181498132	Valid		system	Tile_042-055-000_0-000.jpg		2021-05-31 13:00:08	2021-05-31 13:02:44		NO		IN FOCUS
181498132	https://volunteer.ala.org.au/validate/task/181498132	Valid		system	Tile_042-055-000_0-000.jpg		2021-05-31 13:02:43	2021-05-31 13:02:44		NO		IN FOCUS
181498132	https://volunteer.ala.org.au/validate/task/181498132	Valid		system	Tile_042-055-000_0-000.jpg		2021-05-31 12:49:18	2021-05-31 13:02:44		NO		IN FOCUS
181498132	https://volunteer.ala.org.au/validate/task/181498132	Valid		system	Tile_042-055-000_0-000.jpg			2021-05-31 13:02:44		NO		IN FOCUS
181498134	https://volunteer.ala.org.au/validate/task/181498134	Valid		system	Tile_042-057-000_0-000.jpg		2021-05-31 12:49:53	2021-05-31 13:03:04		NO		IN FOCUS
181498134	https://volunteer.ala.org.au/validate/task/181498134	Valid		system	Tile_042-057-000_0-000.jpg			2021-05-31 13:03:04		NO		IN FOCUS
181498134	https://volunteer.ala.org.au/validate/task/181498134	Valid		system	Tile_042-057-000_0-000.jpg		2021-05-31 13:00:26	2021-05-31 13:03:04		NO		IN FOCUS
181498134	https://volunteer.ala.org.au/validate/task/181498134	Valid		system	Tile_042-057-000_0-000.jpg		2021-05-31 13:03:03	2021-05-31 13:03:04		NO		IN FOCUS
181498135	https://volunteer.ala.org.au/validate/task/181498135	Valid		system	Tile_042-058-000_0-000.jpg		2021-05-31 13:03:40	2021-05-31 13:03:15		NO		IN FOCUS
181498135	https://volunteer.ala.org.au/validate/task/181498135	Valid		system	Tile_042-058-000_0-000.jpg		2021-05-31 13:00:43	2021-05-31 13:03:15		NO		IN FOCUS
181498135	https://volunteer.ala.org.au/validate/task/181498135	Valid		system	Tile_042-058-000_0-000.jpg		2021-05-31 13:03:15	2021-05-31 13:03:15		NO		IN FOCUS
181498135	https://volunteer.ala.org.au/validate/task/181498135	Valid		system	Tile_042-058-000_0-000.jpg			2021-05-31 13:03:15		NO		IN FOCUS
181498135	https://volunteer.ala.org.au/validate/task/181498135	Valid		system	Tile_042-058-000_0-000.jpg		2021-05-31 12:52:08	2021-05-31 13:03:15		NO		IN FOCUS
181498137	https://volunteer.ala.org.au/validate/task/181498137	Valid		system	Tile_042-060-000_0-000.jpg		2021-05-31 13:01:13	2021-05-31 13:04:18		NO		IN FOCUS
181498137	https://volunteer.ala.org.au/validate/task/181498137	Valid		system	Tile_042-060-000_0-000.jpg		2021-05-31 13:04:08	2021-05-31 13:04:18		NO		IN FOCUS
181498137	https://volunteer.ala.org.au/validate/task/181498137	Valid		system	Tile_042-060-000_0-000.jpg			2021-05-31 13:04:18		NO		IN FOCUS
181498137	https://volunteer.ala.org.au/validate/task/181498137	Valid		system	Tile_042-060-000_0-000.jpg		2021-05-31 13:04:17	2021-05-31 13:04:18		NO		IN FOCUS
181498138	https://volunteer.ala.org.au/validate/task/181498138	Valid		system	Tile_043-001-000_0-000.jpg		2021-05-31 13:01:28	2021-05-31 13:04:20		NO		IN FOCUS
181498138	https://volunteer.ala.org.au/validate/task/181498138	Valid		system	Tile_043-001-000_0-000.jpg		2021-05-31 12:52:32	2021-05-31 13:04:20		NO		IN FOCUS
181498138	https://volunteer.ala.org.au/validate/task/181498138	Valid		system	Tile_043-001-000_0-000.jpg			2021-05-31 13:04:20		NO		IN FOCUS
181498138	https://volunteer.ala.org.au/validate/task/181498138	Valid		system	Tile_043-001-000_0-000.jpg		2021-05-31 13:04:19	2021-05-31 13:04:20		NO		IN FOCUS
181498139	https://volunteer.ala.org.au/validate/task/181498139	Valid		system	Tile_043-002-000_0-000.jpg		2021-05-31 13:04:31	2021-05-31 13:04:33		NO		IN FOCUS
181498139	https://volunteer.ala.org.au/validate/task/181498139	Valid		system	Tile_043-002-000_0-000.jpg		2021-05-31 12:52:51	2021-05-31 13:04:33		NO		IN FOCUS
181498139	https://volunteer.ala.org.au/validate/task/181498139	Valid		system	Tile_043-002-000_0-000.jpg		2021-05-31 13:01:39	2021-05-31 13:04:33		NO		IN FOCUS
181498139	https://volunteer.ala.org.au/validate/task/181498139	Valid		system	Tile_043-002-000_0-000.jpg			2021-05-31 13:04:33		NO		IN FOCUS
181498140	https://volunteer.ala.org.au/validate/task/181498140	Valid		system	Tile_043-003-000_0-000.jpg		2021-05-31 13:01:50	2021-05-31 13:04:43		NO		IN FOCUS
181498140	https://volunteer.ala.org.au/validate/task/181498140	Valid		system	Tile_043-003-000_0-000.jpg		2021-05-31 12:53:13	2021-05-31 13:04:43		NO		IN FOCUS
181498140	https://volunteer.ala.org.au/validate/task/181498140	Valid		system	Tile_043-003-000_0-000.jpg			2021-05-31 13:04:43		NO		IN FOCUS
181498140	https://volunteer.ala.org.au/validate/task/181498140	Valid		system	Tile_043-003-000_0-000.jpg		2021-05-31 13:04:42	2021-05-31 13:04:43		NO		IN FOCUS
181498141	https://volunteer.ala.org.au/validate/task/181498141	Valid		system	Tile_043-004-000_0-000.jpg		2021-05-31 13:04:53	2021-05-31 13:04:54		NO		IN FOCUS
181498141	https://volunteer.ala.org.au/validate/task/181498141	Valid		system	Tile_043-004-000_0-000.jpg		2021-05-31 13:01:58	2021-05-31 13:04:54		NO		IN FOCUS
181498141	https://volunteer.ala.org.au/validate/task/181498141	Valid		system	Tile_043-004-000_0-000.jpg		2021-05-31 12:53:25	2021-05-31 13:04:54		NO		IN FOCUS
181498141	https://volunteer.ala.org.au/validate/task/181498141	Valid		system	Tile_043-004-000_0-000.jpg			2021-05-31 13:04:54		NO		IN FOCUS
181498142	https://volunteer.ala.org.au/validate/task/181498142	Valid		system	Tile_043-005-000_0-000.jpg		2021-05-31 12:55:35	2021-05-31 13:05:04		NO		IN FOCUS
181498142	https://volunteer.ala.org.au/validate/task/181498142	Valid		system	Tile_043-005-000_0-000.jpg		2021-05-31 13:05:03	2021-05-31 13:05:04		NO		IN FOCUS
181498142	https://volunteer.ala.org.au/validate/task/181498142	Valid		system	Tile_043-005-000_0-000.jpg			2021-05-31 13:05:04		NO		IN FOCUS
181498142	https://volunteer.ala.org.au/validate/task/181498142	Valid		system	Tile_043-005-000_0-000.jpg		2021-05-31 13:05:11	2021-05-31 13:05:04		NO		IN FOCUS
181498142	https://volunteer.ala.org.au/validate/task/181498142	Valid		system	Tile_043-005-000_0-000.jpg		2021-05-31 13:02:09	2021-05-31 13:05:04		NO		IN FOCUS
181498143	https://volunteer.ala.org.au/validate/task/181498143	Valid		system	Tile_043-006-000_0-000.jpg			2021-05-31 13:05:14		NO		IN FOCUS
181498143	https://volunteer.ala.org.au/validate/task/181498143	Valid		system	Tile_043-006-000_0-000.jpg		2021-05-31 13:05:13	2021-05-31 13:05:14		NO		IN FOCUS
181498143	https://volunteer.ala.org.au/validate/task/181498143	Valid		system	Tile_043-006-000_0-000.jpg		2021-05-31 13:02:19	2021-05-31 13:05:14		NO		IN FOCUS
181498143	https://volunteer.ala.org.au/validate/task/181498143	Valid		system	Tile_043-006-000_0-000.jpg		2021-05-31 12:55:50	2021-05-31 13:05:14		NO		IN FOCUS
181498144	https://volunteer.ala.org.au/validate/task/181498144	Valid		system	Tile_043-007-000_0-000.jpg			2021-05-31 13:05:22		NO		IN FOCUS
181498144	https://volunteer.ala.org.au/validate/task/181498144	Valid		system	Tile_043-007-000_0-000.jpg		2021-05-31 13:02:42	2021-05-31 13:05:22		NO		IN FOCUS
181498144	https://volunteer.ala.org.au/validate/task/181498144	Valid		system	Tile_043-007-000_0-000.jpg		2021-05-31 13:05:22	2021-05-31 13:05:22		NO		IN FOCUS
181498144	https://volunteer.ala.org.au/validate/task/181498144	Valid		system	Tile_043-007-000_0-000.jpg		2021-05-31 13:05:30	2021-05-31 13:05:22		NO		IN FOCUS
181498144	https://volunteer.ala.org.au/validate/task/181498144	Valid		system	Tile_043-007-000_0-000.jpg		2021-05-31 12:56:10	2021-05-31 13:05:22		NO		IN FOCUS
181498145	https://volunteer.ala.org.au/validate/task/181498145	Valid		system	Tile_043-008-000_0-000.jpg		2021-05-31 13:02:56	2021-05-31 13:05:33		NO		IN FOCUS
181498145	https://volunteer.ala.org.au/validate/task/181498145	Valid		system	Tile_043-008-000_0-000.jpg			2021-05-31 13:05:33		NO		IN FOCUS
181498145	https://volunteer.ala.org.au/validate/task/181498145	Valid		system	Tile_043-008-000_0-000.jpg		2021-05-31 13:05:32	2021-05-31 13:05:33		NO		IN FOCUS
181498145	https://volunteer.ala.org.au/validate/task/181498145	Valid		system	Tile_043-008-000_0-000.jpg		2021-05-31 12:56:22	2021-05-31 13:05:33		NO		IN FOCUS
181498146	https://volunteer.ala.org.au/validate/task/181498146	Valid		system	Tile_043-009-000_0-000.jpg			2021-05-31 13:05:43		NO		IN FOCUS
181498146	https://volunteer.ala.org.au/validate/task/181498146	Valid		system	Tile_043-009-000_0-000.jpg		2021-05-31 13:05:42	2021-05-31 13:05:43		NO		IN FOCUS
181498146	https://volunteer.ala.org.au/validate/task/181498146	Valid		system	Tile_043-009-000_0-000.jpg		2021-05-31 13:03:04	2021-05-31 13:05:43		NO		IN FOCUS
181498146	https://volunteer.ala.org.au/validate/task/181498146	Valid		system	Tile_043-009-000_0-000.jpg		2021-05-31 12:56:31	2021-05-31 13:05:43		NO		IN FOCUS
181498147	https://volunteer.ala.org.au/validate/task/181498147	Valid		system	Tile_043-010-000_0-000.jpg		2021-05-31 12:56:43	2021-05-31 13:05:54		NO		IN FOCUS
181498147	https://volunteer.ala.org.au/validate/task/181498147	Valid		system	Tile_043-010-000_0-000.jpg		2021-05-31 13:06:01	2021-05-31 13:05:54		NO		IN FOCUS
181498147	https://volunteer.ala.org.au/validate/task/181498147	Valid		system	Tile_043-010-000_0-000.jpg			2021-05-31 13:05:54		NO		IN FOCUS
181498147	https://volunteer.ala.org.au/validate/task/181498147	Valid		system	Tile_043-010-000_0-000.jpg		2021-05-31 13:03:14	2021-05-31 13:05:54		NO		IN FOCUS
181498147	https://volunteer.ala.org.au/validate/task/181498147	Valid		system	Tile_043-010-000_0-000.jpg		2021-05-31 13:05:53	2021-05-31 13:05:54		NO		IN FOCUS
181498148	https://volunteer.ala.org.au/validate/task/181498148	Valid		system	Tile_043-011-000_0-000.jpg		2021-05-31 12:56:58	2021-05-31 13:06:04		NO		IN FOCUS
181498148	https://volunteer.ala.org.au/validate/task/181498148	Valid		system	Tile_043-011-000_0-000.jpg		2021-05-31 13:03:22	2021-05-31 13:06:04		NO		IN FOCUS
181498148	https://volunteer.ala.org.au/validate/task/181498148	Valid		system	Tile_043-011-000_0-000.jpg			2021-05-31 13:06:04		NO		IN FOCUS
181498148	https://volunteer.ala.org.au/validate/task/181498148	Valid		system	Tile_043-011-000_0-000.jpg		2021-05-31 13:06:02	2021-05-31 13:06:04		NO		IN FOCUS
181498149	https://volunteer.ala.org.au/validate/task/181498149	Valid		system	Tile_043-012-000_0-000.jpg			2021-05-31 13:06:15		NO		IN FOCUS
181498149	https://volunteer.ala.org.au/validate/task/181498149	Valid		system	Tile_043-012-000_0-000.jpg		2021-05-31 13:03:34	2021-05-31 13:06:15		NO		IN FOCUS
181498149	https://volunteer.ala.org.au/validate/task/181498149	Valid		system	Tile_043-012-000_0-000.jpg		2021-05-31 12:57:11	2021-05-31 13:06:15		NO		IN FOCUS
181498149	https://volunteer.ala.org.au/validate/task/181498149	Valid		system	Tile_043-012-000_0-000.jpg		2021-05-31 13:06:14	2021-05-31 13:06:15		NO		IN FOCUS
181498150	https://volunteer.ala.org.au/validate/task/181498150	Valid		system	Tile_043-013-000_0-000.jpg		2021-05-31 13:03:44	2021-05-31 13:06:24		NO		IN FOCUS
181498150	https://volunteer.ala.org.au/validate/task/181498150	Valid		system	Tile_043-013-000_0-000.jpg		2021-05-31 13:06:24	2021-05-31 13:06:24		NO		IN FOCUS
181498150	https://volunteer.ala.org.au/validate/task/181498150	Valid		system	Tile_043-013-000_0-000.jpg		2021-05-31 12:57:23	2021-05-31 13:06:24		NO		IN FOCUS
181498150	https://volunteer.ala.org.au/validate/task/181498150	Valid		system	Tile_043-013-000_0-000.jpg			2021-05-31 13:06:24		NO		IN FOCUS
181498151	https://volunteer.ala.org.au/validate/task/181498151	Valid		system	Tile_043-014-000_0-000.jpg		2021-05-31 13:03:57	2021-05-31 13:06:36		NO		IN FOCUS
181498151	https://volunteer.ala.org.au/validate/task/181498151	Valid		system	Tile_043-014-000_0-000.jpg			2021-05-31 13:06:36		NO		IN FOCUS
181498151	https://volunteer.ala.org.au/validate/task/181498151	Valid		system	Tile_043-014-000_0-000.jpg		2021-05-31 12:57:34	2021-05-31 13:06:36		NO		IN FOCUS
181498151	https://volunteer.ala.org.au/validate/task/181498151	Valid		system	Tile_043-014-000_0-000.jpg		2021-05-31 13:06:35	2021-05-31 13:06:36		NO		IN FOCUS
181498152	https://volunteer.ala.org.au/validate/task/181498152	Valid		system	Tile_043-015-000_0-000.jpg		2021-05-31 13:06:45	2021-05-31 13:07:10		NO		IN FOCUS
181498152	https://volunteer.ala.org.au/validate/task/181498152	Valid		system	Tile_043-015-000_0-000.jpg		2021-05-31 12:57:47	2021-05-31 13:07:10		NO		IN FOCUS
181498152	https://volunteer.ala.org.au/validate/task/181498152	Valid		system	Tile_043-015-000_0-000.jpg			2021-05-31 13:07:10		NO		IN FOCUS
181498152	https://volunteer.ala.org.au/validate/task/181498152	Valid		system	Tile_043-015-000_0-000.jpg		2021-05-31 13:07:09	2021-05-31 13:07:10		NO		IN FOCUS
181498155	https://volunteer.ala.org.au/validate/task/181498155	Valid		system	Tile_043-018-000_0-000.jpg		2021-05-31 13:13:21	2021-05-31 13:13:22		NO		IN FOCUS
181498155	https://volunteer.ala.org.au/validate/task/181498155	Valid		system	Tile_043-018-000_0-000.jpg		2021-05-31 13:07:19	2021-05-31 13:13:22		NO		IN FOCUS
181498155	https://volunteer.ala.org.au/validate/task/181498155	Valid		system	Tile_043-018-000_0-000.jpg			2021-05-31 13:13:22		NO		IN FOCUS
181498155	https://volunteer.ala.org.au/validate/task/181498155	Valid		system	Tile_043-018-000_0-000.jpg		2021-05-31 12:58:25	2021-05-31 13:13:22		NO		IN FOCUS
181498156	https://volunteer.ala.org.au/validate/task/181498156	Valid		system	Tile_043-019-000_0-000.jpg		2021-05-31 13:07:31	2021-05-31 13:14:25		NO		IN FOCUS
181498156	https://volunteer.ala.org.au/validate/task/181498156	Valid		system	Tile_043-019-000_0-000.jpg			2021-05-31 13:14:25		NO		IN FOCUS
181498156	https://volunteer.ala.org.au/validate/task/181498156	Valid		system	Tile_043-019-000_0-000.jpg		2021-05-31 12:58:40	2021-05-31 13:14:25		NO		IN FOCUS
181498156	https://volunteer.ala.org.au/validate/task/181498156	Valid		system	Tile_043-019-000_0-000.jpg		2021-05-31 13:14:25	2021-05-31 13:14:25		NO		IN FOCUS
181498153	https://volunteer.ala.org.au/validate/task/181498153	Valid		system	Tile_043-016-000_0-000.jpg			2021-05-31 13:14:30		NO		IN FOCUS
181498153	https://volunteer.ala.org.au/validate/task/181498153	Valid		system	Tile_043-016-000_0-000.jpg		2021-05-31 13:06:58	2021-05-31 13:14:30		NO		IN FOCUS
181498153	https://volunteer.ala.org.au/validate/task/181498153	Valid		system	Tile_043-016-000_0-000.jpg		2021-05-31 13:14:29	2021-05-31 13:14:30		NO		IN FOCUS
181498153	https://volunteer.ala.org.au/validate/task/181498153	Valid		system	Tile_043-016-000_0-000.jpg		2021-05-31 12:58:00	2021-05-31 13:14:30		NO		IN FOCUS
181498154	https://volunteer.ala.org.au/validate/task/181498154	Valid		system	Tile_043-017-000_0-000.jpg		2021-05-31 13:07:08	2021-05-31 13:16:44		NO
181498154	https://volunteer.ala.org.au/validate/task/181498154	Valid		system	Tile_043-017-000_0-000.jpg		2021-05-31 13:16:43	2021-05-31 13:16:44		NO		IN FOCUS
181498154	https://volunteer.ala.org.au/validate/task/181498154	Valid		system	Tile_043-017-000_0-000.jpg			2021-05-31 13:16:44		NO		IN FOCUS
181498154	https://volunteer.ala.org.au/validate/task/181498154	Valid		system	Tile_043-017-000_0-000.jpg		2021-05-31 13:12:59	2021-05-31 13:16:44		NO		IN FOCUS
181498154	https://volunteer.ala.org.au/validate/task/181498154	Valid		system	Tile_043-017-000_0-000.jpg		2021-05-31 12:58:10	2021-05-31 13:16:44		NO		IN FOCUS
181498157	https://volunteer.ala.org.au/validate/task/181498157	Valid		system	Tile_043-020-000_0-000.jpg		2021-05-31 12:58:53	2021-05-31 13:18:14		NO		IN FOCUS
181498157	https://volunteer.ala.org.au/validate/task/181498157	Valid		system	Tile_043-020-000_0-000.jpg			2021-05-31 13:18:14		NO		IN FOCUS
181498157	https://volunteer.ala.org.au/validate/task/181498157	Valid		system	Tile_043-020-000_0-000.jpg		2021-05-31 13:08:20	2021-05-31 13:18:14	1	YES	EDGE	IN FOCUS		Unknown
181498157	https://volunteer.ala.org.au/validate/task/181498157	Valid		system	Tile_043-020-000_0-000.jpg		2021-05-31 13:18:13	2021-05-31 13:18:14		NO		IN FOCUS
181498157	https://volunteer.ala.org.au/validate/task/181498157	Valid		system	Tile_043-020-000_0-000.jpg		2021-05-31 13:14:49	2021-05-31 13:18:14		NO		IN FOCUS
181498158	https://volunteer.ala.org.au/validate/task/181498158	Valid		system	Tile_043-021-000_0-000.jpg		2021-05-31 13:19:25	2021-05-31 13:19:25		NO		IN FOCUS
181498158	https://volunteer.ala.org.au/validate/task/181498158	Valid		system	Tile_043-021-000_0-000.jpg		2021-05-31 12:59:07	2021-05-31 13:19:25		NO		IN FOCUS
181498158	https://volunteer.ala.org.au/validate/task/181498158	Valid		system	Tile_043-021-000_0-000.jpg		2021-05-31 13:30:20	2021-05-31 13:19:25		NO		IN FOCUS
181498158	https://volunteer.ala.org.au/validate/task/181498158	Valid		system	Tile_043-021-000_0-000.jpg			2021-05-31 13:19:25		NO		IN FOCUS
181498158	https://volunteer.ala.org.au/validate/task/181498158	Valid		system	Tile_043-021-000_0-000.jpg		2021-05-31 13:08:32	2021-05-31 13:19:25		NO		IN FOCUS
181498159	https://volunteer.ala.org.au/validate/task/181498159	Valid		system	Tile_043-022-000_0-000.jpg		2021-05-31 12:59:17	2021-05-31 13:26:52		NO		IN FOCUS
181498159	https://volunteer.ala.org.au/validate/task/181498159	Valid		system	Tile_043-022-000_0-000.jpg		2021-05-31 13:26:52	2021-05-31 13:26:52		NO		IN FOCUS
181498159	https://volunteer.ala.org.au/validate/task/181498159	Valid		system	Tile_043-022-000_0-000.jpg		2021-05-31 13:08:43	2021-05-31 13:26:52		NO		IN FOCUS
181498159	https://volunteer.ala.org.au/validate/task/181498159	Valid		system	Tile_043-022-000_0-000.jpg			2021-05-31 13:26:52		NO		IN FOCUS
181498160	https://volunteer.ala.org.au/validate/task/181498160	Valid		system	Tile_043-023-000_0-000.jpg		2021-05-31 12:59:43	2021-05-31 13:29:04	1	YES	MIDDLE	IN FOCUS		Nothofagus pollen
181498160	https://volunteer.ala.org.au/validate/task/181498160	Valid		system	Tile_043-023-000_0-000.jpg		2021-05-31 13:09:18	2021-05-31 13:29:04	1	YES	MIDDLE	IN FOCUS		Nothofagus pollen
181498160	https://volunteer.ala.org.au/validate/task/181498160	Valid		system	Tile_043-023-000_0-000.jpg		2021-05-31 13:29:03	2021-05-31 13:29:04	1	YES	MIDDLE	IN FOCUS		Nothofagus pollen
181498160	https://volunteer.ala.org.au/validate/task/181498160	Valid		system	Tile_043-023-000_0-000.jpg			2021-05-31 13:29:04	1	YES	MIDDLE	IN FOCUS		Nothofagus pollen
181498161	https://volunteer.ala.org.au/validate/task/181498161	Valid		system	Tile_043-024-000_0-000.jpg		2021-05-31 13:09:29	2021-05-31 13:29:24		NO		IN FOCUS
181498161	https://volunteer.ala.org.au/validate/task/181498161	Valid		system	Tile_043-024-000_0-000.jpg			2021-05-31 13:29:24		NO		IN FOCUS
181498161	https://volunteer.ala.org.au/validate/task/181498161	Valid		system	Tile_043-024-000_0-000.jpg		2021-05-31 12:59:55	2021-05-31 13:29:24		NO		IN FOCUS
181498161	https://volunteer.ala.org.au/validate/task/181498161	Valid		system	Tile_043-024-000_0-000.jpg		2021-05-31 13:29:22	2021-05-31 13:29:24		NO		IN FOCUS
181498162	https://volunteer.ala.org.au/validate/task/181498162	Valid		system	Tile_043-025-000_0-000.jpg		2021-05-31 13:00:07	2021-05-31 13:31:14		NO		IN FOCUS
181498162	https://volunteer.ala.org.au/validate/task/181498162	Valid		system	Tile_043-025-000_0-000.jpg			2021-05-31 13:31:14		NO		IN FOCUS
181498162	https://volunteer.ala.org.au/validate/task/181498162	Valid		system	Tile_043-025-000_0-000.jpg		2021-05-31 13:09:38	2021-05-31 13:31:14		NO		IN FOCUS
181498162	https://volunteer.ala.org.au/validate/task/181498162	Valid		system	Tile_043-025-000_0-000.jpg		2021-05-31 13:31:14	2021-05-31 13:31:14		NO		IN FOCUS
181498163	https://volunteer.ala.org.au/validate/task/181498163	Valid		system	Tile_043-026-000_0-000.jpg		2021-05-31 13:31:43	2021-05-31 13:31:52		NO		IN FOCUS
181498163	https://volunteer.ala.org.au/validate/task/181498163	Valid		system	Tile_043-026-000_0-000.jpg			2021-05-31 13:31:52		NO		IN FOCUS
181498163	https://volunteer.ala.org.au/validate/task/181498163	Valid		system	Tile_043-026-000_0-000.jpg		2021-05-31 13:00:18	2021-05-31 13:31:52		NO		IN FOCUS
181498163	https://volunteer.ala.org.au/validate/task/181498163	Valid		system	Tile_043-026-000_0-000.jpg		2021-05-31 13:31:51	2021-05-31 13:31:52		NO		IN FOCUS
181498164	https://volunteer.ala.org.au/validate/task/181498164	Valid		system	Tile_043-027-000_0-000.jpg		2021-05-31 13:00:29	2021-05-31 13:32:11		NO		IN FOCUS
181498164	https://volunteer.ala.org.au/validate/task/181498164	Valid		system	Tile_043-027-000_0-000.jpg		2021-05-31 13:32:09	2021-05-31 13:32:11		NO		IN FOCUS
181498164	https://volunteer.ala.org.au/validate/task/181498164	Valid		system	Tile_043-027-000_0-000.jpg		2021-05-31 13:09:55	2021-05-31 13:32:11		NO		IN FOCUS
181498164	https://volunteer.ala.org.au/validate/task/181498164	Valid		system	Tile_043-027-000_0-000.jpg			2021-05-31 13:32:11		NO		IN FOCUS
181498166	https://volunteer.ala.org.au/validate/task/181498166	Valid		system	Tile_043-029-000_0-000.jpg		2021-05-31 13:34:35	2021-05-31 13:34:37		NO		IN FOCUS
181498166	https://volunteer.ala.org.au/validate/task/181498166	Valid		system	Tile_043-029-000_0-000.jpg			2021-05-31 13:34:37		NO		IN FOCUS
181498166	https://volunteer.ala.org.au/validate/task/181498166	Valid		system	Tile_043-029-000_0-000.jpg		2021-05-31 13:00:55	2021-05-31 13:34:37		NO		IN FOCUS
181498166	https://volunteer.ala.org.au/validate/task/181498166	Valid		system	Tile_043-029-000_0-000.jpg		2021-05-31 13:10:15	2021-05-31 13:34:37		NO		IN FOCUS
181498165	https://volunteer.ala.org.au/validate/task/181498165	Valid		system	Tile_043-028-000_0-000.jpg		2021-05-31 13:00:43	2021-05-31 13:34:51		NO		IN FOCUS
181498165	https://volunteer.ala.org.au/validate/task/181498165	Valid		system	Tile_043-028-000_0-000.jpg		2021-05-31 13:35:32	2021-05-31 13:34:51		NO		IN FOCUS
181498165	https://volunteer.ala.org.au/validate/task/181498165	Valid		system	Tile_043-028-000_0-000.jpg		2021-05-31 13:10:05	2021-05-31 13:34:51		NO		IN FOCUS
181498165	https://volunteer.ala.org.au/validate/task/181498165	Valid		system	Tile_043-028-000_0-000.jpg		2021-05-31 13:34:50	2021-05-31 13:34:51		NO		IN FOCUS
181498165	https://volunteer.ala.org.au/validate/task/181498165	Valid		system	Tile_043-028-000_0-000.jpg			2021-05-31 13:34:51		NO		IN FOCUS
181498167	https://volunteer.ala.org.au/validate/task/181498167	Valid		system	Tile_043-030-000_0-000.jpg		2021-05-31 13:34:48	2021-05-31 13:35:11		NO		IN FOCUS
181498167	https://volunteer.ala.org.au/validate/task/181498167	Valid		system	Tile_043-030-000_0-000.jpg			2021-05-31 13:35:11		NO		IN FOCUS
181498167	https://volunteer.ala.org.au/validate/task/181498167	Valid		system	Tile_043-030-000_0-000.jpg		2021-05-31 13:35:10	2021-05-31 13:35:11		NO		IN FOCUS
181498167	https://volunteer.ala.org.au/validate/task/181498167	Valid		system	Tile_043-030-000_0-000.jpg		2021-05-31 13:01:06	2021-05-31 13:35:11		NO		IN FOCUS
181498168	https://volunteer.ala.org.au/validate/task/181498168	Valid		system	Tile_043-031-000_0-000.jpg		2021-05-31 13:01:18	2021-05-31 13:36:03		NO		IN FOCUS
181498168	https://volunteer.ala.org.au/validate/task/181498168	Valid		system	Tile_043-031-000_0-000.jpg		2021-05-31 13:36:03	2021-05-31 13:36:03		NO		IN FOCUS
181498168	https://volunteer.ala.org.au/validate/task/181498168	Valid		system	Tile_043-031-000_0-000.jpg			2021-05-31 13:36:03		NO		IN FOCUS
181498168	https://volunteer.ala.org.au/validate/task/181498168	Valid		system	Tile_043-031-000_0-000.jpg		2021-05-31 13:35:02	2021-05-31 13:36:03		NO		IN FOCUS
181498170	https://volunteer.ala.org.au/validate/task/181498170	Valid		system	Tile_043-033-000_0-000.jpg		2021-05-31 13:37:12	2021-05-31 13:37:13		NO		IN FOCUS
181498170	https://volunteer.ala.org.au/validate/task/181498170	Valid		system	Tile_043-033-000_0-000.jpg		2021-05-31 13:35:22	2021-05-31 13:37:13		NO		IN FOCUS
181498170	https://volunteer.ala.org.au/validate/task/181498170	Valid		system	Tile_043-033-000_0-000.jpg		2021-05-31 13:01:39	2021-05-31 13:37:13		NO		IN FOCUS
181498170	https://volunteer.ala.org.au/validate/task/181498170	Valid		system	Tile_043-033-000_0-000.jpg			2021-05-31 13:37:13		NO		IN FOCUS
181498171	https://volunteer.ala.org.au/validate/task/181498171	Valid		system	Tile_043-034-000_0-000.jpg		2021-05-31 13:38:07	2021-05-31 13:38:08		NO		IN FOCUS
181498171	https://volunteer.ala.org.au/validate/task/181498171	Valid		system	Tile_043-034-000_0-000.jpg			2021-05-31 13:38:08		NO		IN FOCUS
181498171	https://volunteer.ala.org.au/validate/task/181498171	Valid		system	Tile_043-034-000_0-000.jpg		2021-05-31 13:01:51	2021-05-31 13:38:08		NO		IN FOCUS
181498171	https://volunteer.ala.org.au/validate/task/181498171	Valid		system	Tile_043-034-000_0-000.jpg		2021-05-31 13:35:32	2021-05-31 13:38:08		NO		IN FOCUS
181498172	https://volunteer.ala.org.au/validate/task/181498172	Valid		system	Tile_043-035-000_0-000.jpg		2021-05-31 13:38:34	2021-05-31 13:38:35		NO		IN FOCUS
181498172	https://volunteer.ala.org.au/validate/task/181498172	Valid		system	Tile_043-035-000_0-000.jpg		2021-05-31 13:35:43	2021-05-31 13:38:35		NO		IN FOCUS
181498172	https://volunteer.ala.org.au/validate/task/181498172	Valid		system	Tile_043-035-000_0-000.jpg			2021-05-31 13:38:35		NO		IN FOCUS
181498172	https://volunteer.ala.org.au/validate/task/181498172	Valid		system	Tile_043-035-000_0-000.jpg		2021-05-31 13:02:01	2021-05-31 13:38:35		NO		IN FOCUS
181498172	https://volunteer.ala.org.au/validate/task/181498172	Valid		system	Tile_043-035-000_0-000.jpg		2021-05-31 13:55:32	2021-05-31 13:38:35		NO		IN FOCUS
181498173	https://volunteer.ala.org.au/validate/task/181498173	Valid		system	Tile_043-036-000_0-000.jpg		2021-05-31 13:38:51	2021-05-31 13:38:52		NO		IN FOCUS
181498173	https://volunteer.ala.org.au/validate/task/181498173	Valid		system	Tile_043-036-000_0-000.jpg			2021-05-31 13:38:52		NO		IN FOCUS
181498173	https://volunteer.ala.org.au/validate/task/181498173	Valid		system	Tile_043-036-000_0-000.jpg		2021-05-31 13:02:14	2021-05-31 13:38:52		NO		IN FOCUS
181498173	https://volunteer.ala.org.au/validate/task/181498173	Valid		system	Tile_043-036-000_0-000.jpg		2021-05-31 13:35:53	2021-05-31 13:38:52		NO		IN FOCUS
181498174	https://volunteer.ala.org.au/validate/task/181498174	Valid		system	Tile_043-037-000_0-000.jpg		2021-05-31 13:36:05	2021-05-31 13:40:05		NO		IN FOCUS
181498174	https://volunteer.ala.org.au/validate/task/181498174	Valid		system	Tile_043-037-000_0-000.jpg		2021-05-31 13:40:03	2021-05-31 13:40:05		NO		IN FOCUS
181498174	https://volunteer.ala.org.au/validate/task/181498174	Valid		system	Tile_043-037-000_0-000.jpg			2021-05-31 13:40:05		NO		IN FOCUS
181498174	https://volunteer.ala.org.au/validate/task/181498174	Valid		system	Tile_043-037-000_0-000.jpg		2021-05-31 13:02:31	2021-05-31 13:40:05		NO		IN FOCUS
181498175	https://volunteer.ala.org.au/validate/task/181498175	Valid		system	Tile_043-038-000_0-000.jpg		2021-05-31 13:02:43	2021-05-31 13:41:51		NO		IN FOCUS
181498175	https://volunteer.ala.org.au/validate/task/181498175	Valid		system	Tile_043-038-000_0-000.jpg			2021-05-31 13:41:51		NO		IN FOCUS
181498175	https://volunteer.ala.org.au/validate/task/181498175	Valid		system	Tile_043-038-000_0-000.jpg		2021-05-31 13:41:50	2021-05-31 13:41:51		NO		IN FOCUS
181498175	https://volunteer.ala.org.au/validate/task/181498175	Valid		system	Tile_043-038-000_0-000.jpg		2021-05-31 13:36:20	2021-05-31 13:41:51		NO		IN FOCUS
181498178	https://volunteer.ala.org.au/validate/task/181498178	Valid		system	Tile_043-041-000_0-000.jpg		2021-05-31 13:36:50	2021-05-31 13:46:08		NO		IN FOCUS
181498178	https://volunteer.ala.org.au/validate/task/181498178	Valid		system	Tile_043-041-000_0-000.jpg			2021-05-31 13:46:08		NO		IN FOCUS
181498178	https://volunteer.ala.org.au/validate/task/181498178	Valid		system	Tile_043-041-000_0-000.jpg		2021-05-31 13:03:06	2021-05-31 13:46:08		NO		IN FOCUS
181498178	https://volunteer.ala.org.au/validate/task/181498178	Valid		system	Tile_043-041-000_0-000.jpg		2021-05-31 13:46:08	2021-05-31 13:46:08		NO		IN FOCUS
181498179	https://volunteer.ala.org.au/validate/task/181498179	Valid		system	Tile_043-042-000_0-000.jpg		2021-05-31 13:47:51	2021-05-31 13:47:52		NO		IN FOCUS
181498179	https://volunteer.ala.org.au/validate/task/181498179	Valid		system	Tile_043-042-000_0-000.jpg			2021-05-31 13:47:52		NO		IN FOCUS
181498179	https://volunteer.ala.org.au/validate/task/181498179	Valid		system	Tile_043-042-000_0-000.jpg		2021-05-31 13:37:01	2021-05-31 13:47:52		NO		IN FOCUS
181498179	https://volunteer.ala.org.au/validate/task/181498179	Valid		system	Tile_043-042-000_0-000.jpg		2021-05-31 13:03:17	2021-05-31 13:47:52		NO		IN FOCUS
181498180	https://volunteer.ala.org.au/validate/task/181498180	Valid		system	Tile_043-043-000_0-000.jpg		2021-05-31 13:37:12	2021-05-31 13:49:14		NO		IN FOCUS
181498180	https://volunteer.ala.org.au/validate/task/181498180	Valid		system	Tile_043-043-000_0-000.jpg		2021-05-31 13:03:30	2021-05-31 13:49:14		NO		IN FOCUS
181498180	https://volunteer.ala.org.au/validate/task/181498180	Valid		system	Tile_043-043-000_0-000.jpg		2021-05-31 13:49:13	2021-05-31 13:49:14		NO		IN FOCUS
181498180	https://volunteer.ala.org.au/validate/task/181498180	Valid		system	Tile_043-043-000_0-000.jpg			2021-05-31 13:49:14		NO		IN FOCUS
181498181	https://volunteer.ala.org.au/validate/task/181498181	Valid		system	Tile_043-044-000_0-000.jpg		2021-05-31 13:51:15	2021-05-31 13:51:16		NO		IN FOCUS
181498181	https://volunteer.ala.org.au/validate/task/181498181	Valid		system	Tile_043-044-000_0-000.jpg		2021-05-31 13:37:23	2021-05-31 13:51:16		NO		IN FOCUS
181498181	https://volunteer.ala.org.au/validate/task/181498181	Valid		system	Tile_043-044-000_0-000.jpg			2021-05-31 13:51:16		NO		IN FOCUS
181498181	https://volunteer.ala.org.au/validate/task/181498181	Valid		system	Tile_043-044-000_0-000.jpg		2021-05-31 13:03:40	2021-05-31 13:51:16		NO		IN FOCUS
181498183	https://volunteer.ala.org.au/validate/task/181498183	Valid		system	Tile_043-046-000_0-000.jpg			2021-05-31 13:51:43		NO		IN FOCUS
181498183	https://volunteer.ala.org.au/validate/task/181498183	Valid		system	Tile_043-046-000_0-000.jpg		2021-05-31 13:37:35	2021-05-31 13:51:43		NO		IN FOCUS
181498183	https://volunteer.ala.org.au/validate/task/181498183	Valid		system	Tile_043-046-000_0-000.jpg		2021-05-31 13:04:05	2021-05-31 13:51:43		NO		IN FOCUS
181498183	https://volunteer.ala.org.au/validate/task/181498183	Valid		system	Tile_043-046-000_0-000.jpg		2021-05-31 13:51:42	2021-05-31 13:51:43		NO		IN FOCUS
181498185	https://volunteer.ala.org.au/validate/task/181498185	Valid		system	Tile_043-048-000_0-000.jpg		2021-05-31 13:04:27	2021-05-31 13:52:37		NO		IN FOCUS
181498185	https://volunteer.ala.org.au/validate/task/181498185	Valid		system	Tile_043-048-000_0-000.jpg		2021-05-31 13:52:35	2021-05-31 13:52:37		NO		IN FOCUS
181498185	https://volunteer.ala.org.au/validate/task/181498185	Valid		system	Tile_043-048-000_0-000.jpg			2021-05-31 13:52:37		NO		IN FOCUS
181498185	https://volunteer.ala.org.au/validate/task/181498185	Valid		system	Tile_043-048-000_0-000.jpg		2021-05-31 13:37:53	2021-05-31 13:52:37		NO		IN FOCUS
181498186	https://volunteer.ala.org.au/validate/task/181498186	Valid		system	Tile_043-049-000_0-000.jpg		2021-05-31 13:04:41	2021-05-31 13:52:46		NO		IN FOCUS
181498186	https://volunteer.ala.org.au/validate/task/181498186	Valid		system	Tile_043-049-000_0-000.jpg		2021-05-31 13:38:01	2021-05-31 13:52:46		NO		IN FOCUS
181498186	https://volunteer.ala.org.au/validate/task/181498186	Valid		system	Tile_043-049-000_0-000.jpg			2021-05-31 13:52:46		NO		IN FOCUS
181498186	https://volunteer.ala.org.au/validate/task/181498186	Valid		system	Tile_043-049-000_0-000.jpg		2021-05-31 13:52:46	2021-05-31 13:52:46		NO		IN FOCUS
181498187	https://volunteer.ala.org.au/validate/task/181498187	Valid		system	Tile_043-050-000_0-000.jpg			2021-05-31 13:53:01		NO		IN FOCUS
181498187	https://volunteer.ala.org.au/validate/task/181498187	Valid		system	Tile_043-050-000_0-000.jpg		2021-05-31 13:53:00	2021-05-31 13:53:01		NO		IN FOCUS
181498187	https://volunteer.ala.org.au/validate/task/181498187	Valid		system	Tile_043-050-000_0-000.jpg		2021-05-31 13:38:09	2021-05-31 13:53:01		NO		IN FOCUS
181498187	https://volunteer.ala.org.au/validate/task/181498187	Valid		system	Tile_043-050-000_0-000.jpg		2021-05-31 13:04:52	2021-05-31 13:53:01		NO		IN FOCUS
181498189	https://volunteer.ala.org.au/validate/task/181498189	Valid		system	Tile_043-052-000_0-000.jpg		2021-05-31 13:38:34	2021-05-31 13:53:21		NO		IN FOCUS
181498189	https://volunteer.ala.org.au/validate/task/181498189	Valid		system	Tile_043-052-000_0-000.jpg		2021-05-31 13:05:17	2021-05-31 13:53:21		NO		IN FOCUS
181498189	https://volunteer.ala.org.au/validate/task/181498189	Valid		system	Tile_043-052-000_0-000.jpg		2021-05-31 13:53:20	2021-05-31 13:53:21		NO		IN FOCUS
181498189	https://volunteer.ala.org.au/validate/task/181498189	Valid		system	Tile_043-052-000_0-000.jpg			2021-05-31 13:53:21		NO		IN FOCUS
181498182	https://volunteer.ala.org.au/validate/task/181498182	Valid		system	Tile_043-045-000_0-000.jpg		2021-05-31 13:03:52	2021-05-31 13:53:31		NO		IN FOCUS
181498182	https://volunteer.ala.org.au/validate/task/181498182	Valid		system	Tile_043-045-000_0-000.jpg		2021-05-31 13:51:28	2021-05-31 13:53:31		NO		IN FOCUS
181498182	https://volunteer.ala.org.au/validate/task/181498182	Valid		system	Tile_043-045-000_0-000.jpg			2021-05-31 13:53:31		NO		IN FOCUS
181498182	https://volunteer.ala.org.au/validate/task/181498182	Valid		system	Tile_043-045-000_0-000.jpg		2021-05-31 13:53:29	2021-05-31 13:53:31		NO		IN FOCUS
181498190	https://volunteer.ala.org.au/validate/task/181498190	Valid		system	Tile_043-053-000_0-000.jpg		2021-05-31 13:53:31	2021-05-31 13:53:32		NO		IN FOCUS
181498190	https://volunteer.ala.org.au/validate/task/181498190	Valid		system	Tile_043-053-000_0-000.jpg			2021-05-31 13:53:32		NO		IN FOCUS
181498190	https://volunteer.ala.org.au/validate/task/181498190	Valid		system	Tile_043-053-000_0-000.jpg		2021-05-31 13:05:26	2021-05-31 13:53:32		NO		IN FOCUS
181498190	https://volunteer.ala.org.au/validate/task/181498190	Valid		system	Tile_043-053-000_0-000.jpg		2021-05-31 13:38:42	2021-05-31 13:53:32		NO		IN FOCUS
181498192	https://volunteer.ala.org.au/validate/task/181498192	Valid		system	Tile_043-055-000_0-000.jpg		2021-05-31 13:05:47	2021-05-31 13:53:55		NO		IN FOCUS
181498192	https://volunteer.ala.org.au/validate/task/181498192	Valid		system	Tile_043-055-000_0-000.jpg		2021-05-31 13:53:54	2021-05-31 13:53:55		NO		IN FOCUS
181498192	https://volunteer.ala.org.au/validate/task/181498192	Valid		system	Tile_043-055-000_0-000.jpg			2021-05-31 13:53:55		NO		IN FOCUS
181498192	https://volunteer.ala.org.au/validate/task/181498192	Valid		system	Tile_043-055-000_0-000.jpg		2021-05-31 13:38:59	2021-05-31 13:53:55		NO		IN FOCUS
181498193	https://volunteer.ala.org.au/validate/task/181498193	Valid		system	Tile_043-056-000_0-000.jpg		2021-05-31 13:39:07	2021-05-31 13:54:10		NO		IN FOCUS
181498193	https://volunteer.ala.org.au/validate/task/181498193	Valid		system	Tile_043-056-000_0-000.jpg			2021-05-31 13:54:10		NO		IN FOCUS
181498193	https://volunteer.ala.org.au/validate/task/181498193	Valid		system	Tile_043-056-000_0-000.jpg		2021-05-31 13:05:59	2021-05-31 13:54:10		NO		IN FOCUS
181498193	https://volunteer.ala.org.au/validate/task/181498193	Valid		system	Tile_043-056-000_0-000.jpg		2021-05-31 13:54:09	2021-05-31 13:54:10		NO		IN FOCUS
181498200	https://volunteer.ala.org.au/validate/task/181498200	Valid		system	Tile_044-003-000_0-000.jpg		2021-05-31 13:07:19	2021-05-31 13:55:46		NO		IN FOCUS
181498200	https://volunteer.ala.org.au/validate/task/181498200	Valid		system	Tile_044-003-000_0-000.jpg		2021-05-31 13:40:34	2021-05-31 13:55:46		NO		IN FOCUS
181498200	https://volunteer.ala.org.au/validate/task/181498200	Valid		system	Tile_044-003-000_0-000.jpg		2021-05-31 13:55:46	2021-05-31 13:55:46		NO		IN FOCUS
181498200	https://volunteer.ala.org.au/validate/task/181498200	Valid		system	Tile_044-003-000_0-000.jpg			2021-05-31 13:55:46		NO		IN FOCUS
181498201	https://volunteer.ala.org.au/validate/task/181498201	Valid		system	Tile_044-004-000_0-000.jpg		2021-05-31 13:07:29	2021-05-31 13:56:01		NO		IN FOCUS
181498201	https://volunteer.ala.org.au/validate/task/181498201	Valid		system	Tile_044-004-000_0-000.jpg			2021-05-31 13:56:01		NO		IN FOCUS
181498201	https://volunteer.ala.org.au/validate/task/181498201	Valid		system	Tile_044-004-000_0-000.jpg		2021-05-31 13:56:01	2021-05-31 13:56:01		NO		IN FOCUS
181498201	https://volunteer.ala.org.au/validate/task/181498201	Valid		system	Tile_044-004-000_0-000.jpg		2021-05-31 13:40:44	2021-05-31 13:56:01		NO		IN FOCUS
181498202	https://volunteer.ala.org.au/validate/task/181498202	Valid		system	Tile_044-005-000_0-000.jpg		2021-05-31 13:40:53	2021-05-31 13:56:17		NO		IN FOCUS
181498202	https://volunteer.ala.org.au/validate/task/181498202	Valid		system	Tile_044-005-000_0-000.jpg		2021-05-31 13:56:16	2021-05-31 13:56:17		NO		IN FOCUS
181498202	https://volunteer.ala.org.au/validate/task/181498202	Valid		system	Tile_044-005-000_0-000.jpg		2021-05-31 13:07:39	2021-05-31 13:56:17		NO		IN FOCUS
181498202	https://volunteer.ala.org.au/validate/task/181498202	Valid		system	Tile_044-005-000_0-000.jpg			2021-05-31 13:56:17		NO		IN FOCUS
181498203	https://volunteer.ala.org.au/validate/task/181498203	Valid		system	Tile_044-006-000_0-000.jpg		2021-05-31 13:41:02	2021-05-31 13:56:34		NO		IN FOCUS
181498203	https://volunteer.ala.org.au/validate/task/181498203	Valid		system	Tile_044-006-000_0-000.jpg		2021-05-31 13:56:33	2021-05-31 13:56:34		NO		IN FOCUS
181498203	https://volunteer.ala.org.au/validate/task/181498203	Valid		system	Tile_044-006-000_0-000.jpg			2021-05-31 13:56:34		NO		IN FOCUS
181498203	https://volunteer.ala.org.au/validate/task/181498203	Valid		system	Tile_044-006-000_0-000.jpg		2021-05-31 13:07:54	2021-05-31 13:56:34		NO		IN FOCUS
181498188	https://volunteer.ala.org.au/validate/task/181498188	Valid		system	Tile_043-051-000_0-000.jpg		2021-05-31 13:38:20	2021-05-31 13:56:40		NO		IN FOCUS
181498188	https://volunteer.ala.org.au/validate/task/181498188	Valid		system	Tile_043-051-000_0-000.jpg		2021-05-31 13:05:07	2021-05-31 13:56:40		NO		IN FOCUS
181498188	https://volunteer.ala.org.au/validate/task/181498188	Valid		system	Tile_043-051-000_0-000.jpg			2021-05-31 13:56:40		NO		IN FOCUS
181498188	https://volunteer.ala.org.au/validate/task/181498188	Valid		system	Tile_043-051-000_0-000.jpg		2021-05-31 13:56:39	2021-05-31 13:56:40		NO		IN FOCUS
181498205	https://volunteer.ala.org.au/validate/task/181498205	Valid		system	Tile_044-008-000_0-000.jpg		2021-05-31 13:56:50	2021-05-31 13:56:52		NO		IN FOCUS
181498205	https://volunteer.ala.org.au/validate/task/181498205	Valid		system	Tile_044-008-000_0-000.jpg		2021-05-31 13:08:15	2021-05-31 13:56:52		NO		IN FOCUS
181498205	https://volunteer.ala.org.au/validate/task/181498205	Valid		system	Tile_044-008-000_0-000.jpg		2021-05-31 13:41:18	2021-05-31 13:56:52		NO		IN FOCUS
181498205	https://volunteer.ala.org.au/validate/task/181498205	Valid		system	Tile_044-008-000_0-000.jpg			2021-05-31 13:56:52		NO		IN FOCUS
181498208	https://volunteer.ala.org.au/validate/task/181498208	Valid		system	Tile_044-011-000_0-000.jpg		2021-05-31 13:08:46	2021-05-31 13:57:50		NO		IN FOCUS
181498208	https://volunteer.ala.org.au/validate/task/181498208	Valid		system	Tile_044-011-000_0-000.jpg			2021-05-31 13:57:50		NO		IN FOCUS
181498208	https://volunteer.ala.org.au/validate/task/181498208	Valid		system	Tile_044-011-000_0-000.jpg		2021-05-31 13:57:49	2021-05-31 13:57:50		NO		IN FOCUS
181498208	https://volunteer.ala.org.au/validate/task/181498208	Valid		system	Tile_044-011-000_0-000.jpg		2021-05-31 13:41:49	2021-05-31 13:57:50		NO		IN FOCUS
181498209	https://volunteer.ala.org.au/validate/task/181498209	Valid		system	Tile_044-012-000_0-000.jpg		2021-05-31 13:41:58	2021-05-31 13:58:13		NO		IN FOCUS
181498209	https://volunteer.ala.org.au/validate/task/181498209	Valid		system	Tile_044-012-000_0-000.jpg		2021-05-31 13:58:12	2021-05-31 13:58:13		NO		IN FOCUS
181498209	https://volunteer.ala.org.au/validate/task/181498209	Valid		system	Tile_044-012-000_0-000.jpg		2021-05-31 13:08:56	2021-05-31 13:58:13		NO		IN FOCUS
181498209	https://volunteer.ala.org.au/validate/task/181498209	Valid		system	Tile_044-012-000_0-000.jpg			2021-05-31 13:58:13		NO		IN FOCUS
181498191	https://volunteer.ala.org.au/validate/task/181498191	Valid		system	Tile_043-054-000_0-000.jpg		2021-05-31 13:38:51	2021-05-31 13:58:27		NO		IN FOCUS
181498191	https://volunteer.ala.org.au/validate/task/181498191	Valid		system	Tile_043-054-000_0-000.jpg		2021-05-31 13:05:37	2021-05-31 13:58:27		NO		IN FOCUS
181498191	https://volunteer.ala.org.au/validate/task/181498191	Valid		system	Tile_043-054-000_0-000.jpg		2021-05-31 13:58:26	2021-05-31 13:58:27		NO		IN FOCUS
181498191	https://volunteer.ala.org.au/validate/task/181498191	Valid		system	Tile_043-054-000_0-000.jpg			2021-05-31 13:58:27		NO		IN FOCUS
181498211	https://volunteer.ala.org.au/validate/task/181498211	Valid		system	Tile_044-014-000_0-000.jpg		2021-05-31 13:42:22	2021-05-31 13:58:31		NO		IN FOCUS
181498211	https://volunteer.ala.org.au/validate/task/181498211	Valid		system	Tile_044-014-000_0-000.jpg		2021-05-31 13:09:11	2021-05-31 13:58:31		NO		IN FOCUS
181498211	https://volunteer.ala.org.au/validate/task/181498211	Valid		system	Tile_044-014-000_0-000.jpg			2021-05-31 13:58:31		NO		IN FOCUS
181498211	https://volunteer.ala.org.au/validate/task/181498211	Valid		system	Tile_044-014-000_0-000.jpg		2021-05-31 13:58:30	2021-05-31 13:58:31		NO		IN FOCUS
181498214	https://volunteer.ala.org.au/validate/task/181498214	Valid		system	Tile_044-017-000_0-000.jpg		2021-05-31 13:42:52	2021-05-31 13:59:04		NO		IN FOCUS
181498214	https://volunteer.ala.org.au/validate/task/181498214	Valid		system	Tile_044-017-000_0-000.jpg		2021-05-31 13:10:15	2021-05-31 13:59:04		NO		IN FOCUS
181498214	https://volunteer.ala.org.au/validate/task/181498214	Valid		system	Tile_044-017-000_0-000.jpg			2021-05-31 13:59:04		NO		IN FOCUS
181498214	https://volunteer.ala.org.au/validate/task/181498214	Valid		system	Tile_044-017-000_0-000.jpg		2021-05-31 13:59:03	2021-05-31 13:59:04		NO		IN FOCUS
181498215	https://volunteer.ala.org.au/validate/task/181498215	Valid		system	Tile_044-018-000_0-000.jpg		2021-05-31 13:59:17	2021-05-31 13:59:18		NO		IN FOCUS
181498215	https://volunteer.ala.org.au/validate/task/181498215	Valid		system	Tile_044-018-000_0-000.jpg			2021-05-31 13:59:18		NO		IN FOCUS
181498215	https://volunteer.ala.org.au/validate/task/181498215	Valid		system	Tile_044-018-000_0-000.jpg		2021-05-31 13:43:03	2021-05-31 13:59:18		NO		IN FOCUS
181498215	https://volunteer.ala.org.au/validate/task/181498215	Valid		system	Tile_044-018-000_0-000.jpg		2021-05-31 13:10:28	2021-05-31 13:59:18		NO		IN FOCUS
181498666	https://volunteer.ala.org.au/validate/task/181498666	Valid		system	Tile_044-022-000_0-000.jpg			2021-05-31 13:59:44		NO		IN FOCUS
181498666	https://volunteer.ala.org.au/validate/task/181498666	Valid		system	Tile_044-022-000_0-000.jpg		2021-05-31 13:59:43	2021-05-31 13:59:44		NO		IN FOCUS
181498666	https://volunteer.ala.org.au/validate/task/181498666	Valid		system	Tile_044-022-000_0-000.jpg		2021-05-31 13:11:12	2021-05-31 13:59:44		NO		IN FOCUS
181498666	https://volunteer.ala.org.au/validate/task/181498666	Valid		system	Tile_044-022-000_0-000.jpg		2021-05-31 13:43:50	2021-05-31 13:59:44		NO		IN FOCUS
181498670	https://volunteer.ala.org.au/validate/task/181498670	Valid		system	Tile_044-026-000_0-000.jpg		2021-05-31 14:00:26	2021-05-31 14:00:27		NO		IN FOCUS
181498670	https://volunteer.ala.org.au/validate/task/181498670	Valid		system	Tile_044-026-000_0-000.jpg		2021-05-31 13:12:16	2021-05-31 14:00:27		NO		IN FOCUS
181498670	https://volunteer.ala.org.au/validate/task/181498670	Valid		system	Tile_044-026-000_0-000.jpg			2021-05-31 14:00:27		NO		IN FOCUS
181498670	https://volunteer.ala.org.au/validate/task/181498670	Valid		system	Tile_044-026-000_0-000.jpg		2021-05-31 13:44:37	2021-05-31 14:00:27		NO		IN FOCUS
181498672	https://volunteer.ala.org.au/validate/task/181498672	Valid		system	Tile_044-028-000_0-000.jpg		2021-05-31 14:00:50	2021-05-31 14:00:50		NO		IN FOCUS
181498672	https://volunteer.ala.org.au/validate/task/181498672	Valid		system	Tile_044-028-000_0-000.jpg			2021-05-31 14:00:50		NO		IN FOCUS
181498672	https://volunteer.ala.org.au/validate/task/181498672	Valid		system	Tile_044-028-000_0-000.jpg		2021-05-31 13:12:36	2021-05-31 14:00:50		NO		IN FOCUS
181498672	https://volunteer.ala.org.au/validate/task/181498672	Valid		system	Tile_044-028-000_0-000.jpg		2021-05-31 13:44:53	2021-05-31 14:00:50		NO		IN FOCUS
181498197	https://volunteer.ala.org.au/validate/task/181498197	Valid		system	Tile_043-060-000_0-000.jpg			2021-05-31 14:01:12		NO		IN FOCUS
181498197	https://volunteer.ala.org.au/validate/task/181498197	Valid		system	Tile_043-060-000_0-000.jpg		2021-05-31 14:01:12	2021-05-31 14:01:12		NO		IN FOCUS
181498197	https://volunteer.ala.org.au/validate/task/181498197	Valid		system	Tile_043-060-000_0-000.jpg		2021-05-31 13:55:22	2021-05-31 14:01:12		NO		IN FOCUS
181498197	https://volunteer.ala.org.au/validate/task/181498197	Valid		system	Tile_043-060-000_0-000.jpg		2021-05-31 13:40:06	2021-05-31 14:01:12		NO		IN FOCUS
181498198	https://volunteer.ala.org.au/validate/task/181498198	Valid		system	Tile_044-001-000_0-000.jpg		2021-05-31 13:06:42	2021-05-31 14:01:44		NO		IN FOCUS
181498198	https://volunteer.ala.org.au/validate/task/181498198	Valid		system	Tile_044-001-000_0-000.jpg		2021-05-31 13:40:17	2021-05-31 14:01:44		NO		IN FOCUS
181498198	https://volunteer.ala.org.au/validate/task/181498198	Valid		system	Tile_044-001-000_0-000.jpg			2021-05-31 14:01:44		NO		IN FOCUS
181498198	https://volunteer.ala.org.au/validate/task/181498198	Valid		system	Tile_044-001-000_0-000.jpg		2021-05-31 14:01:43	2021-05-31 14:01:44		NO		IN FOCUS
181498675	https://volunteer.ala.org.au/validate/task/181498675	Valid		system	Tile_044-031-000_0-000.jpg		2021-05-31 13:45:22	2021-05-31 14:01:44		NO		IN FOCUS
181498675	https://volunteer.ala.org.au/validate/task/181498675	Valid		system	Tile_044-031-000_0-000.jpg		2021-05-31 13:13:15	2021-05-31 14:01:44		NO		IN FOCUS
181498675	https://volunteer.ala.org.au/validate/task/181498675	Valid		system	Tile_044-031-000_0-000.jpg		2021-05-31 14:01:42	2021-05-31 14:01:44		NO		IN FOCUS
181498675	https://volunteer.ala.org.au/validate/task/181498675	Valid		system	Tile_044-031-000_0-000.jpg			2021-05-31 14:01:44		NO		IN FOCUS
181498676	https://volunteer.ala.org.au/validate/task/181498676	Valid		system	Tile_044-032-000_0-000.jpg		2021-05-31 13:13:30	2021-05-31 14:01:55		NO		IN FOCUS
181498676	https://volunteer.ala.org.au/validate/task/181498676	Valid		system	Tile_044-032-000_0-000.jpg			2021-05-31 14:01:55		NO		IN FOCUS
181498676	https://volunteer.ala.org.au/validate/task/181498676	Valid		system	Tile_044-032-000_0-000.jpg		2021-05-31 14:01:54	2021-05-31 14:01:55		NO		IN FOCUS
181498676	https://volunteer.ala.org.au/validate/task/181498676	Valid		system	Tile_044-032-000_0-000.jpg		2021-05-31 13:45:31	2021-05-31 14:01:55		NO		IN FOCUS
181498199	https://volunteer.ala.org.au/validate/task/181498199	Valid		system	Tile_044-002-000_0-000.jpg		2021-05-31 13:06:52	2021-05-31 14:02:06		NO		IN FOCUS
181498199	https://volunteer.ala.org.au/validate/task/181498199	Valid		system	Tile_044-002-000_0-000.jpg		2021-05-31 14:02:06	2021-05-31 14:02:06		NO		IN FOCUS
[truncated: 2,251 more rows]
