# Supplementary material for: Inferring the age and environmental characteristics of fossil sites using citizen science
Source: PLoS One. 2023 Apr 17;18(4):e0284388. doi: 10.1371/journal.pone.0284388 (PMC10109468; doi:10.1371/journal.pone.0284388)
Supplement: S1 Data — (ZIP) [file pone.0284388.s004.zip › S1_Data Expedition data-all-raw/Exp25-Project-179075978-DwC.xlsx]

## Sheet: All transcribed
taskID	taskURL	validationStatus		validatorID	externalIdentifier		dateTranscribed	dateValidated	individualCount	occurrenceID	occurrenceRemarks	occurrenceStatus		vernacularName
181600453	https://volunteer.ala.org.au/validate/task/181600453	Valid		system	Tile_001-002-000_0-000.jpg			2021-06-02 08:52:02		NO		IN FOCUS
181600453	https://volunteer.ala.org.au/validate/task/181600453	Valid		system	Tile_001-002-000_0-000.jpg		2021-06-02 08:40:57	2021-06-02 08:52:02		NO		IN FOCUS
181600453	https://volunteer.ala.org.au/validate/task/181600453	Valid		system	Tile_001-002-000_0-000.jpg		2021-06-02 08:52:02	2021-06-02 08:52:02		NO		IN FOCUS
181600453	https://volunteer.ala.org.au/validate/task/181600453	Valid		system	Tile_001-002-000_0-000.jpg		2021-06-02 08:09:25	2021-06-02 08:52:02		NO		IN FOCUS
181600456	https://volunteer.ala.org.au/validate/task/181600456	Valid		system	Tile_001-005-000_0-000.jpg		2021-06-02 08:10:57	2021-06-02 08:54:35		NO		IN FOCUS
181600456	https://volunteer.ala.org.au/validate/task/181600456	Valid		system	Tile_001-005-000_0-000.jpg		2021-06-02 08:54:35	2021-06-02 08:54:35		NO		IN FOCUS
181600456	https://volunteer.ala.org.au/validate/task/181600456	Valid		system	Tile_001-005-000_0-000.jpg			2021-06-02 08:54:35		NO		IN FOCUS
181600456	https://volunteer.ala.org.au/validate/task/181600456	Valid		system	Tile_001-005-000_0-000.jpg		2021-06-02 08:42:11	2021-06-02 08:54:35		NO		IN FOCUS
181600469	https://volunteer.ala.org.au/validate/task/181600469	Valid		system	Tile_001-018-000_0-000.jpg		2021-06-02 09:02:19	2021-06-02 09:02:20		NO		IN FOCUS
181600469	https://volunteer.ala.org.au/validate/task/181600469	Valid		system	Tile_001-018-000_0-000.jpg			2021-06-02 09:02:20		NO		IN FOCUS
181600469	https://volunteer.ala.org.au/validate/task/181600469	Valid		system	Tile_001-018-000_0-000.jpg		2021-06-02 08:47:21	2021-06-02 09:02:20		NO		IN FOCUS
181600469	https://volunteer.ala.org.au/validate/task/181600469	Valid		system	Tile_001-018-000_0-000.jpg		2021-06-02 08:49:39	2021-06-02 09:02:20		NO		IN FOCUS
181600474	https://volunteer.ala.org.au/validate/task/181600474	Valid		system	Tile_001-023-000_0-000.jpg		2021-06-02 08:49:16	2021-06-02 09:04:27		NO		IN FOCUS
181600474	https://volunteer.ala.org.au/validate/task/181600474	Valid		system	Tile_001-023-000_0-000.jpg		2021-06-02 08:53:02	2021-06-02 09:04:27		NO		IN FOCUS
181600474	https://volunteer.ala.org.au/validate/task/181600474	Valid		system	Tile_001-023-000_0-000.jpg			2021-06-02 09:04:27		NO		IN FOCUS
181600474	https://volunteer.ala.org.au/validate/task/181600474	Valid		system	Tile_001-023-000_0-000.jpg		2021-06-02 09:04:27	2021-06-02 09:04:27		NO		IN FOCUS
181600475	https://volunteer.ala.org.au/validate/task/181600475	Valid		system	Tile_001-024-000_0-000.jpg		2021-06-02 08:49:38	2021-06-02 09:04:39		NO		IN FOCUS
181600475	https://volunteer.ala.org.au/validate/task/181600475	Valid		system	Tile_001-024-000_0-000.jpg		2021-06-02 08:53:15	2021-06-02 09:04:39		NO		IN FOCUS
181600475	https://volunteer.ala.org.au/validate/task/181600475	Valid		system	Tile_001-024-000_0-000.jpg		2021-06-02 09:04:39	2021-06-02 09:04:39		NO		IN FOCUS
181600475	https://volunteer.ala.org.au/validate/task/181600475	Valid		system	Tile_001-024-000_0-000.jpg			2021-06-02 09:04:39		NO		IN FOCUS
181600477	https://volunteer.ala.org.au/validate/task/181600477	Valid		system	Tile_001-026-000_0-000.jpg		2021-06-02 08:54:33	2021-06-02 09:05:03		NO		IN FOCUS
181600477	https://volunteer.ala.org.au/validate/task/181600477	Valid		system	Tile_001-026-000_0-000.jpg		2021-06-02 08:50:24	2021-06-02 09:05:03		NO		IN FOCUS
181600477	https://volunteer.ala.org.au/validate/task/181600477	Valid		system	Tile_001-026-000_0-000.jpg		2021-06-02 09:05:02	2021-06-02 09:05:03		NO		IN FOCUS
181600477	https://volunteer.ala.org.au/validate/task/181600477	Valid		system	Tile_001-026-000_0-000.jpg			2021-06-02 09:05:03		NO		IN FOCUS
181600479	https://volunteer.ala.org.au/validate/task/181600479	Valid		system	Tile_001-028-000_0-000.jpg		2021-06-02 09:05:45	2021-06-02 09:05:45		NO		IN FOCUS
181600479	https://volunteer.ala.org.au/validate/task/181600479	Valid		system	Tile_001-028-000_0-000.jpg		2021-06-02 08:57:18	2021-06-02 09:05:45		NO		IN FOCUS
181600479	https://volunteer.ala.org.au/validate/task/181600479	Valid		system	Tile_001-028-000_0-000.jpg			2021-06-02 09:05:45		NO		IN FOCUS
181600479	https://volunteer.ala.org.au/validate/task/181600479	Valid		system	Tile_001-028-000_0-000.jpg		2021-06-02 08:55:23	2021-06-02 09:05:45		NO		IN FOCUS
181600457	https://volunteer.ala.org.au/validate/task/181600457	Valid		system	Tile_001-006-000_0-000.jpg		2021-06-02 09:05:54	2021-06-02 09:05:55		NO		IN FOCUS
181600457	https://volunteer.ala.org.au/validate/task/181600457	Valid		system	Tile_001-006-000_0-000.jpg		2021-06-02 08:42:53	2021-06-02 09:05:55	5 or more	YES	MIDDLE	IN FOCUS		Unknown
181600457	https://volunteer.ala.org.au/validate/task/181600457	Valid		system	Tile_001-006-000_0-000.jpg			2021-06-02 09:05:55		NO		IN FOCUS
181600457	https://volunteer.ala.org.au/validate/task/181600457	Valid		system	Tile_001-006-000_0-000.jpg		2021-06-02 08:54:55	2021-06-02 09:05:55		NO		IN FOCUS
181600457	https://volunteer.ala.org.au/validate/task/181600457	Valid		system	Tile_001-006-000_0-000.jpg		2021-06-02 08:11:20	2021-06-02 09:05:55		NO		IN FOCUS
181600480	https://volunteer.ala.org.au/validate/task/181600480	Valid		system	Tile_001-029-000_0-000.jpg			2021-06-02 09:06:05		NO		IN FOCUS
181600480	https://volunteer.ala.org.au/validate/task/181600480	Valid		system	Tile_001-029-000_0-000.jpg		2021-06-02 08:55:39	2021-06-02 09:06:05		NO		IN FOCUS
181600480	https://volunteer.ala.org.au/validate/task/181600480	Valid		system	Tile_001-029-000_0-000.jpg		2021-06-02 08:57:42	2021-06-02 09:06:05		NO		IN FOCUS
181600480	https://volunteer.ala.org.au/validate/task/181600480	Valid		system	Tile_001-029-000_0-000.jpg		2021-06-02 09:06:04	2021-06-02 09:06:05		NO		IN FOCUS
181600459	https://volunteer.ala.org.au/validate/task/181600459	Valid		system	Tile_001-008-000_0-000.jpg		2021-06-02 08:27:18	2021-06-02 09:06:32		NO		IN FOCUS
181600459	https://volunteer.ala.org.au/validate/task/181600459	Valid		system	Tile_001-008-000_0-000.jpg		2021-06-02 08:57:44	2021-06-02 09:06:32		NO		IN FOCUS
181600459	https://volunteer.ala.org.au/validate/task/181600459	Valid		system	Tile_001-008-000_0-000.jpg		2021-06-02 09:06:32	2021-06-02 09:06:32		NO		IN FOCUS
181600459	https://volunteer.ala.org.au/validate/task/181600459	Valid		system	Tile_001-008-000_0-000.jpg			2021-06-02 09:06:32		NO		IN FOCUS
181600482	https://volunteer.ala.org.au/validate/task/181600482	Valid		system	Tile_001-031-000_0-000.jpg		2021-06-02 09:06:35	2021-06-02 09:06:36		NO		IN FOCUS
181600482	https://volunteer.ala.org.au/validate/task/181600482	Valid		system	Tile_001-031-000_0-000.jpg		2021-06-02 08:56:34	2021-06-02 09:06:36		NO		IN FOCUS
181600482	https://volunteer.ala.org.au/validate/task/181600482	Valid		system	Tile_001-031-000_0-000.jpg		2021-06-02 08:58:27	2021-06-02 09:06:36		NO		IN FOCUS
181600482	https://volunteer.ala.org.au/validate/task/181600482	Valid		system	Tile_001-031-000_0-000.jpg			2021-06-02 09:06:36		NO		IN FOCUS
181600461	https://volunteer.ala.org.au/validate/task/181600461	Valid		system	Tile_001-010-000_0-000.jpg		2021-06-02 08:42:08	2021-06-02 09:07:06		NO		IN FOCUS
181600461	https://volunteer.ala.org.au/validate/task/181600461	Valid		system	Tile_001-010-000_0-000.jpg			2021-06-02 09:07:06		NO		IN FOCUS
181600461	https://volunteer.ala.org.au/validate/task/181600461	Valid		system	Tile_001-010-000_0-000.jpg		2021-06-02 08:44:34	2021-06-02 09:07:06	5 or more	YES	MIDDLE	IN FOCUS		Unknown
181600461	https://volunteer.ala.org.au/validate/task/181600461	Valid		system	Tile_001-010-000_0-000.jpg		2021-06-02 08:58:15	2021-06-02 09:07:06		NO		IN FOCUS
181600461	https://volunteer.ala.org.au/validate/task/181600461	Valid		system	Tile_001-010-000_0-000.jpg		2021-06-02 09:07:05	2021-06-02 09:07:06		NO		IN FOCUS
181600485	https://volunteer.ala.org.au/validate/task/181600485	Valid		system	Tile_001-034-000_0-000.jpg		2021-06-02 08:58:26	2021-06-02 09:07:18		NO		IN FOCUS
181600485	https://volunteer.ala.org.au/validate/task/181600485	Valid		system	Tile_001-034-000_0-000.jpg		2021-06-02 08:59:32	2021-06-02 09:07:18		NO		IN FOCUS
181600485	https://volunteer.ala.org.au/validate/task/181600485	Valid		system	Tile_001-034-000_0-000.jpg			2021-06-02 09:07:18		NO		IN FOCUS
181600485	https://volunteer.ala.org.au/validate/task/181600485	Valid		system	Tile_001-034-000_0-000.jpg		2021-06-02 09:07:18	2021-06-02 09:07:18		NO		IN FOCUS
181600464	https://volunteer.ala.org.au/validate/task/181600464	Valid		system	Tile_001-013-000_0-000.jpg		2021-06-02 09:07:34	2021-06-02 09:07:35		NO		IN FOCUS
181600464	https://volunteer.ala.org.au/validate/task/181600464	Valid		system	Tile_001-013-000_0-000.jpg		2021-06-02 08:59:50	2021-06-02 09:07:35		NO		IN FOCUS
181600464	https://volunteer.ala.org.au/validate/task/181600464	Valid		system	Tile_001-013-000_0-000.jpg		2021-06-02 08:46:49	2021-06-02 09:07:35	1	YES	MIDDLE	IN FOCUS		Fungal spores
181600464	https://volunteer.ala.org.au/validate/task/181600464	Valid		system	Tile_001-013-000_0-000.jpg		2021-06-02 08:43:37	2021-06-02 09:07:35		NO		IN FOCUS
181600464	https://volunteer.ala.org.au/validate/task/181600464	Valid		system	Tile_001-013-000_0-000.jpg			2021-06-02 09:07:35		NO		IN FOCUS
181600466	https://volunteer.ala.org.au/validate/task/181600466	Valid		system	Tile_001-015-000_0-000.jpg		2021-06-02 09:01:29	2021-06-02 09:07:48		NO		IN FOCUS
181600466	https://volunteer.ala.org.au/validate/task/181600466	Valid		system	Tile_001-015-000_0-000.jpg		2021-06-02 08:45:49	2021-06-02 09:07:48		NO		IN FOCUS
181600466	https://volunteer.ala.org.au/validate/task/181600466	Valid		system	Tile_001-015-000_0-000.jpg		2021-06-02 09:07:46	2021-06-02 09:07:48		NO		IN FOCUS
181600466	https://volunteer.ala.org.au/validate/task/181600466	Valid		system	Tile_001-015-000_0-000.jpg		2021-06-02 08:48:03	2021-06-02 09:07:48	5 or more	YES	MIDDLE	IN FOCUS		Unknown
181600466	https://volunteer.ala.org.au/validate/task/181600466	Valid		system	Tile_001-015-000_0-000.jpg			2021-06-02 09:07:48		NO		IN FOCUS
181600465	https://volunteer.ala.org.au/validate/task/181600465	Valid		system	Tile_001-014-000_0-000.jpg		2021-06-02 09:08:32	2021-06-02 09:08:33	1	YES	EDGE	IN FOCUS		Unknown
181600465	https://volunteer.ala.org.au/validate/task/181600465	Valid		system	Tile_001-014-000_0-000.jpg		2021-06-02 08:45:24	2021-06-02 09:08:33	1	YES	EDGE	IN FOCUS		Other colpate angiosperm pollen
181600465	https://volunteer.ala.org.au/validate/task/181600465	Valid		system	Tile_001-014-000_0-000.jpg			2021-06-02 09:08:33	1	YES	EDGE	IN FOCUS		Unknown
181600465	https://volunteer.ala.org.au/validate/task/181600465	Valid		system	Tile_001-014-000_0-000.jpg		2021-06-02 08:47:26	2021-06-02 09:08:33	1	YES	EDGE	IN FOCUS		Unknown
181600465	https://volunteer.ala.org.au/validate/task/181600465	Valid		system	Tile_001-014-000_0-000.jpg		2021-06-02 09:00:32	2021-06-02 09:08:33	1	YES	EDGE	IN FOCUS		Unknown
181600470	https://volunteer.ala.org.au/validate/task/181600470	Valid		system	Tile_001-019-000_0-000.jpg		2021-06-02 09:02:32	2021-06-02 09:08:55		NO		IN FOCUS
181600470	https://volunteer.ala.org.au/validate/task/181600470	Valid		system	Tile_001-019-000_0-000.jpg		2021-06-02 08:47:43	2021-06-02 09:08:55		NO		IN FOCUS
181600470	https://volunteer.ala.org.au/validate/task/181600470	Valid		system	Tile_001-019-000_0-000.jpg		2021-06-02 08:50:20	2021-06-02 09:08:55	5 or more	YES	Both MIDDLE and EDGE	IN FOCUS		Unknown
181600470	https://volunteer.ala.org.au/validate/task/181600470	Valid		system	Tile_001-019-000_0-000.jpg		2021-06-02 09:08:54	2021-06-02 09:08:55		NO		IN FOCUS
181600470	https://volunteer.ala.org.au/validate/task/181600470	Valid		system	Tile_001-019-000_0-000.jpg			2021-06-02 09:08:55		NO		IN FOCUS
181600471	https://volunteer.ala.org.au/validate/task/181600471	Valid		system	Tile_001-020-000_0-000.jpg			2021-06-02 09:09:06		NO		IN FOCUS
181600471	https://volunteer.ala.org.au/validate/task/181600471	Valid		system	Tile_001-020-000_0-000.jpg		2021-06-02 09:09:05	2021-06-02 09:09:06		NO		IN FOCUS
181600471	https://volunteer.ala.org.au/validate/task/181600471	Valid		system	Tile_001-020-000_0-000.jpg		2021-06-02 08:48:06	2021-06-02 09:09:06		NO		IN FOCUS
181600471	https://volunteer.ala.org.au/validate/task/181600471	Valid		system	Tile_001-020-000_0-000.jpg		2021-06-02 08:50:55	2021-06-02 09:09:06	5 or more	YES	Both MIDDLE and EDGE	IN FOCUS		Unknown
181600471	https://volunteer.ala.org.au/validate/task/181600471	Valid		system	Tile_001-020-000_0-000.jpg		2021-06-02 09:02:50	2021-06-02 09:09:06		NO		IN FOCUS
181600472	https://volunteer.ala.org.au/validate/task/181600472	Valid		system	Tile_001-021-000_0-000.jpg		2021-06-02 08:48:30	2021-06-02 09:09:19		NO		IN FOCUS
181600472	https://volunteer.ala.org.au/validate/task/181600472	Valid		system	Tile_001-021-000_0-000.jpg		2021-06-02 09:03:08	2021-06-02 09:09:19		NO		IN FOCUS
181600472	https://volunteer.ala.org.au/validate/task/181600472	Valid		system	Tile_001-021-000_0-000.jpg		2021-06-02 08:52:01	2021-06-02 09:09:19	5 or more	YES	MIDDLE	IN FOCUS		Nothofagus pollen,Unknown
181600472	https://volunteer.ala.org.au/validate/task/181600472	Valid		system	Tile_001-021-000_0-000.jpg		2021-06-02 09:09:18	2021-06-02 09:09:19		NO		IN FOCUS
181600472	https://volunteer.ala.org.au/validate/task/181600472	Valid		system	Tile_001-021-000_0-000.jpg			2021-06-02 09:09:19		NO		IN FOCUS
181600473	https://volunteer.ala.org.au/validate/task/181600473	Valid		system	Tile_001-022-000_0-000.jpg			2021-06-02 09:09:31		NO		IN FOCUS
181600473	https://volunteer.ala.org.au/validate/task/181600473	Valid		system	Tile_001-022-000_0-000.jpg		2021-06-02 09:03:47	2021-06-02 09:09:31		NO		IN FOCUS
181600473	https://volunteer.ala.org.au/validate/task/181600473	Valid		system	Tile_001-022-000_0-000.jpg		2021-06-02 08:48:53	2021-06-02 09:09:31		NO		IN FOCUS
181600473	https://volunteer.ala.org.au/validate/task/181600473	Valid		system	Tile_001-022-000_0-000.jpg		2021-06-02 09:09:30	2021-06-02 09:09:31		NO		IN FOCUS
181600476	https://volunteer.ala.org.au/validate/task/181600476	Valid		system	Tile_001-025-000_0-000.jpg		2021-06-02 09:09:41	2021-06-02 09:09:42		NO		IN FOCUS
181600476	https://volunteer.ala.org.au/validate/task/181600476	Valid		system	Tile_001-025-000_0-000.jpg			2021-06-02 09:09:42		NO		IN FOCUS
181600476	https://volunteer.ala.org.au/validate/task/181600476	Valid		system	Tile_001-025-000_0-000.jpg		2021-06-02 08:53:57	2021-06-02 09:09:42	5 or more		Both MIDDLE and EDGE	IN FOCUS		Unknown
181600476	https://volunteer.ala.org.au/validate/task/181600476	Valid		system	Tile_001-025-000_0-000.jpg		2021-06-02 09:04:51	2021-06-02 09:09:42		NO		IN FOCUS
181600476	https://volunteer.ala.org.au/validate/task/181600476	Valid		system	Tile_001-025-000_0-000.jpg		2021-06-02 08:50:01	2021-06-02 09:09:42		NO		IN FOCUS
181600478	https://volunteer.ala.org.au/validate/task/181600478	Valid		system	Tile_001-027-000_0-000.jpg		2021-06-02 08:55:24	2021-06-02 09:09:54		NO		IN FOCUS
181600478	https://volunteer.ala.org.au/validate/task/181600478	Valid		system	Tile_001-027-000_0-000.jpg			2021-06-02 09:09:54		NO		IN FOCUS
181600478	https://volunteer.ala.org.au/validate/task/181600478	Valid		system	Tile_001-027-000_0-000.jpg		2021-06-02 09:09:53	2021-06-02 09:09:54		NO		IN FOCUS
181600478	https://volunteer.ala.org.au/validate/task/181600478	Valid		system	Tile_001-027-000_0-000.jpg		2021-06-02 08:55:11	2021-06-02 09:09:54	5 or more	YES	Both MIDDLE and EDGE	IN FOCUS		Unknown
181600478	https://volunteer.ala.org.au/validate/task/181600478	Valid		system	Tile_001-027-000_0-000.jpg		2021-06-02 09:05:20	2021-06-02 09:09:54		NO		IN FOCUS
181600481	https://volunteer.ala.org.au/validate/task/181600481	Valid		system	Tile_001-030-000_0-000.jpg			2021-06-02 09:10:10		NO		IN FOCUS
181600481	https://volunteer.ala.org.au/validate/task/181600481	Valid		system	Tile_001-030-000_0-000.jpg		2021-06-02 08:56:22	2021-06-02 09:10:10	3	YES	MIDDLE	IN FOCUS		Unknown
181600481	https://volunteer.ala.org.au/validate/task/181600481	Valid		system	Tile_001-030-000_0-000.jpg		2021-06-02 08:58:05	2021-06-02 09:10:10		NO		IN FOCUS
181600481	https://volunteer.ala.org.au/validate/task/181600481	Valid		system	Tile_001-030-000_0-000.jpg		2021-06-02 09:10:09	2021-06-02 09:10:10		NO		IN FOCUS
181600481	https://volunteer.ala.org.au/validate/task/181600481	Valid		system	Tile_001-030-000_0-000.jpg		2021-06-02 09:06:17	2021-06-02 09:10:10		NO		IN FOCUS
181600483	https://volunteer.ala.org.au/validate/task/181600483	Valid		system	Tile_001-032-000_0-000.jpg			2021-06-02 09:10:21		NO		IN FOCUS
181600483	https://volunteer.ala.org.au/validate/task/181600483	Valid		system	Tile_001-032-000_0-000.jpg		2021-06-02 08:58:49	2021-06-02 09:10:21		NO		IN FOCUS
181600483	https://volunteer.ala.org.au/validate/task/181600483	Valid		system	Tile_001-032-000_0-000.jpg		2021-06-02 09:10:20	2021-06-02 09:10:21		NO		IN FOCUS
181600483	https://volunteer.ala.org.au/validate/task/181600483	Valid		system	Tile_001-032-000_0-000.jpg		2021-06-02 09:06:47	2021-06-02 09:10:21		NO		IN FOCUS
181600483	https://volunteer.ala.org.au/validate/task/181600483	Valid		system	Tile_001-032-000_0-000.jpg		2021-06-02 08:57:09	2021-06-02 09:10:21	5 or more	YES	Both MIDDLE and EDGE	IN FOCUS		Unknown
181600484	https://volunteer.ala.org.au/validate/task/181600484	Valid		system	Tile_001-033-000_0-000.jpg		2021-06-02 09:10:34	2021-06-02 09:10:35		NO		IN FOCUS
181600484	https://volunteer.ala.org.au/validate/task/181600484	Valid		system	Tile_001-033-000_0-000.jpg		2021-06-02 08:57:45	2021-06-02 09:10:35	5 or more	YES	Both MIDDLE and EDGE	IN FOCUS		Unknown
181600484	https://volunteer.ala.org.au/validate/task/181600484	Valid		system	Tile_001-033-000_0-000.jpg		2021-06-02 09:07:05	2021-06-02 09:10:35		NO		IN FOCUS
181600484	https://volunteer.ala.org.au/validate/task/181600484	Valid		system	Tile_001-033-000_0-000.jpg			2021-06-02 09:10:35		NO		IN FOCUS
181600484	https://volunteer.ala.org.au/validate/task/181600484	Valid		system	Tile_001-033-000_0-000.jpg		2021-06-02 08:59:11	2021-06-02 09:10:35		NO		IN FOCUS
181600488	https://volunteer.ala.org.au/validate/task/181600488	Valid		system	Tile_001-037-000_0-000.jpg		2021-06-02 09:00:44	2021-06-02 09:12:31		NO		IN FOCUS
181600488	https://volunteer.ala.org.au/validate/task/181600488	Valid		system	Tile_001-037-000_0-000.jpg		2021-06-02 09:00:15	2021-06-02 09:12:31	5 or more	YES	MIDDLE	IN FOCUS		Unknown
181600488	https://volunteer.ala.org.au/validate/task/181600488	Valid		system	Tile_001-037-000_0-000.jpg		2021-06-02 09:12:30	2021-06-02 09:12:31		NO		IN FOCUS
181600488	https://volunteer.ala.org.au/validate/task/181600488	Valid		system	Tile_001-037-000_0-000.jpg		2021-06-02 09:09:35	2021-06-02 09:12:31		NO		IN FOCUS
181600488	https://volunteer.ala.org.au/validate/task/181600488	Valid		system	Tile_001-037-000_0-000.jpg			2021-06-02 09:12:31		NO		IN FOCUS
181600489	https://volunteer.ala.org.au/validate/task/181600489	Valid		system	Tile_001-038-000_0-000.jpg			2021-06-02 09:12:42		NO		IN FOCUS
181600489	https://volunteer.ala.org.au/validate/task/181600489	Valid		system	Tile_001-038-000_0-000.jpg		2021-06-02 09:01:09	2021-06-02 09:12:42		NO		IN FOCUS
181600489	https://volunteer.ala.org.au/validate/task/181600489	Valid		system	Tile_001-038-000_0-000.jpg		2021-06-02 09:00:49	2021-06-02 09:12:42	5 or more	YES	MIDDLE	IN FOCUS		Unknown
181600489	https://volunteer.ala.org.au/validate/task/181600489	Valid		system	Tile_001-038-000_0-000.jpg		2021-06-02 09:12:41	2021-06-02 09:12:42		NO		IN FOCUS
181600489	https://volunteer.ala.org.au/validate/task/181600489	Valid		system	Tile_001-038-000_0-000.jpg		2021-06-02 09:11:51	2021-06-02 09:12:42		NO		IN FOCUS
181600490	https://volunteer.ala.org.au/validate/task/181600490	Valid		system	Tile_001-039-000_0-000.jpg		2021-06-02 09:01:31	2021-06-02 09:12:55		NO		IN FOCUS
181600490	https://volunteer.ala.org.au/validate/task/181600490	Valid		system	Tile_001-039-000_0-000.jpg		2021-06-02 09:12:05	2021-06-02 09:12:55		NO		IN FOCUS
181600490	https://volunteer.ala.org.au/validate/task/181600490	Valid		system	Tile_001-039-000_0-000.jpg		2021-06-02 09:12:54	2021-06-02 09:12:55		NO		IN FOCUS
181600490	https://volunteer.ala.org.au/validate/task/181600490	Valid		system	Tile_001-039-000_0-000.jpg			2021-06-02 09:12:55		NO		IN FOCUS
181600490	https://volunteer.ala.org.au/validate/task/181600490	Valid		system	Tile_001-039-000_0-000.jpg		2021-06-02 09:01:16	2021-06-02 09:12:55	5 or more	YES	Both MIDDLE and EDGE	IN FOCUS		Unknown
181600491	https://volunteer.ala.org.au/validate/task/181600491	Valid		system	Tile_001-040-000_0-000.jpg		2021-06-02 09:12:25	2021-06-02 09:13:09		NO		IN FOCUS
181600491	https://volunteer.ala.org.au/validate/task/181600491	Valid		system	Tile_001-040-000_0-000.jpg		2021-06-02 09:01:58	2021-06-02 09:13:09		NO		IN FOCUS
181600491	https://volunteer.ala.org.au/validate/task/181600491	Valid		system	Tile_001-040-000_0-000.jpg		2021-06-02 09:02:18	2021-06-02 09:13:09	5 or more	YES	MIDDLE	IN FOCUS		Unknown
181600491	https://volunteer.ala.org.au/validate/task/181600491	Valid		system	Tile_001-040-000_0-000.jpg		2021-06-02 09:13:07	2021-06-02 09:13:09		NO		IN FOCUS
181600491	https://volunteer.ala.org.au/validate/task/181600491	Valid		system	Tile_001-040-000_0-000.jpg			2021-06-02 09:13:09		NO		IN FOCUS
181600492	https://volunteer.ala.org.au/validate/task/181600492	Valid		system	Tile_001-041-000_0-000.jpg		2021-06-02 09:13:18	2021-06-02 09:13:18		NO		IN FOCUS
181600492	https://volunteer.ala.org.au/validate/task/181600492	Valid		system	Tile_001-041-000_0-000.jpg		2021-06-02 09:03:41	2021-06-02 09:13:18		NO		IN FOCUS
181600492	https://volunteer.ala.org.au/validate/task/181600492	Valid		system	Tile_001-041-000_0-000.jpg		2021-06-02 09:12:40	2021-06-02 09:13:18		NO		IN FOCUS
181600492	https://volunteer.ala.org.au/validate/task/181600492	Valid		system	Tile_001-041-000_0-000.jpg		2021-06-02 09:02:49	2021-06-02 09:13:18	5 or more	YES	MIDDLE	IN FOCUS		Unknown
181600492	https://volunteer.ala.org.au/validate/task/181600492	Valid		system	Tile_001-041-000_0-000.jpg			2021-06-02 09:13:18		NO		IN FOCUS
181600493	https://volunteer.ala.org.au/validate/task/181600493	Valid		system	Tile_001-042-000_0-000.jpg		2021-06-02 09:12:53	2021-06-02 09:13:29		NO		IN FOCUS
181600493	https://volunteer.ala.org.au/validate/task/181600493	Valid		system	Tile_001-042-000_0-000.jpg		2021-06-02 09:03:25	2021-06-02 09:13:29	5 or more	YES	Both MIDDLE and EDGE	IN FOCUS		Unknown
181600493	https://volunteer.ala.org.au/validate/task/181600493	Valid		system	Tile_001-042-000_0-000.jpg		2021-06-02 09:13:29	2021-06-02 09:13:29		NO		IN FOCUS
181600493	https://volunteer.ala.org.au/validate/task/181600493	Valid		system	Tile_001-042-000_0-000.jpg			2021-06-02 09:13:29		NO		IN FOCUS
181600493	https://volunteer.ala.org.au/validate/task/181600493	Valid		system	Tile_001-042-000_0-000.jpg		2021-06-02 09:04:08	2021-06-02 09:13:29		NO		IN FOCUS
181600494	https://volunteer.ala.org.au/validate/task/181600494	Valid		system	Tile_001-043-000_0-000.jpg		2021-06-02 09:04:30	2021-06-02 09:13:41		NO		IN FOCUS
181600494	https://volunteer.ala.org.au/validate/task/181600494	Valid		system	Tile_001-043-000_0-000.jpg		2021-06-02 09:13:40	2021-06-02 09:13:41		NO		IN FOCUS
181600494	https://volunteer.ala.org.au/validate/task/181600494	Valid		system	Tile_001-043-000_0-000.jpg			2021-06-02 09:13:41		NO		IN FOCUS
181600494	https://volunteer.ala.org.au/validate/task/181600494	Valid		system	Tile_001-043-000_0-000.jpg		2021-06-02 09:13:05	2021-06-02 09:13:41		NO		IN FOCUS
181600494	https://volunteer.ala.org.au/validate/task/181600494	Valid		system	Tile_001-043-000_0-000.jpg		2021-06-02 09:03:57	2021-06-02 09:13:41	1	YES	MIDDLE	IN FOCUS		Unknown
181600495	https://volunteer.ala.org.au/validate/task/181600495	Valid		system	Tile_001-044-000_0-000.jpg		2021-06-02 09:13:51	2021-06-02 09:13:52		NO		IN FOCUS
181600495	https://volunteer.ala.org.au/validate/task/181600495	Valid		system	Tile_001-044-000_0-000.jpg		2021-06-02 09:13:17	2021-06-02 09:13:52		NO		IN FOCUS
181600495	https://volunteer.ala.org.au/validate/task/181600495	Valid		system	Tile_001-044-000_0-000.jpg			2021-06-02 09:13:52		NO		IN FOCUS
181600495	https://volunteer.ala.org.au/validate/task/181600495	Valid		system	Tile_001-044-000_0-000.jpg		2021-06-02 09:04:53	2021-06-02 09:13:52		NO		IN FOCUS
181600495	https://volunteer.ala.org.au/validate/task/181600495	Valid		system	Tile_001-044-000_0-000.jpg		2021-06-02 09:04:25	2021-06-02 09:13:52	5 or more	YES	Both MIDDLE and EDGE	IN FOCUS		Unknown
181600496	https://volunteer.ala.org.au/validate/task/181600496	Valid		system	Tile_001-045-000_0-000.jpg		2021-06-02 09:13:28	2021-06-02 09:14:03		NO		IN FOCUS
181600496	https://volunteer.ala.org.au/validate/task/181600496	Valid		system	Tile_001-045-000_0-000.jpg			2021-06-02 09:14:03		NO		IN FOCUS
181600496	https://volunteer.ala.org.au/validate/task/181600496	Valid		system	Tile_001-045-000_0-000.jpg		2021-06-02 09:05:21	2021-06-02 09:14:03		NO		IN FOCUS
181600496	https://volunteer.ala.org.au/validate/task/181600496	Valid		system	Tile_001-045-000_0-000.jpg		2021-06-02 09:05:28	2021-06-02 09:14:03	5 or more	YES	MIDDLE	IN FOCUS		Unknown
181600496	https://volunteer.ala.org.au/validate/task/181600496	Valid		system	Tile_001-045-000_0-000.jpg		2021-06-02 09:14:03	2021-06-02 09:14:03		NO		IN FOCUS
181600497	https://volunteer.ala.org.au/validate/task/181600497	Valid		system	Tile_001-046-000_0-000.jpg		2021-06-02 09:05:45	2021-06-02 09:14:16		NO		IN FOCUS
181600497	https://volunteer.ala.org.au/validate/task/181600497	Valid		system	Tile_001-046-000_0-000.jpg			2021-06-02 09:14:16		NO		IN FOCUS
181600497	https://volunteer.ala.org.au/validate/task/181600497	Valid		system	Tile_001-046-000_0-000.jpg		2021-06-02 09:13:42	2021-06-02 09:14:16		NO		IN FOCUS
181600497	https://volunteer.ala.org.au/validate/task/181600497	Valid		system	Tile_001-046-000_0-000.jpg		2021-06-02 09:14:15	2021-06-02 09:14:16		NO		IN FOCUS
181600498	https://volunteer.ala.org.au/validate/task/181600498	Valid		system	Tile_001-047-000_0-000.jpg		2021-06-02 09:13:55	2021-06-02 09:14:27		NO		IN FOCUS
181600498	https://volunteer.ala.org.au/validate/task/181600498	Valid		system	Tile_001-047-000_0-000.jpg		2021-06-02 09:06:10	2021-06-02 09:14:27		NO		IN FOCUS
181600498	https://volunteer.ala.org.au/validate/task/181600498	Valid		system	Tile_001-047-000_0-000.jpg			2021-06-02 09:14:27		NO		IN FOCUS
181600498	https://volunteer.ala.org.au/validate/task/181600498	Valid		system	Tile_001-047-000_0-000.jpg		2021-06-02 09:14:27	2021-06-02 09:14:27		NO		IN FOCUS
181600499	https://volunteer.ala.org.au/validate/task/181600499	Valid		system	Tile_001-048-000_0-000.jpg		2021-06-02 09:14:41	2021-06-02 09:14:42		NO		IN FOCUS
181600499	https://volunteer.ala.org.au/validate/task/181600499	Valid		system	Tile_001-048-000_0-000.jpg			2021-06-02 09:14:42		NO		IN FOCUS
181600499	https://volunteer.ala.org.au/validate/task/181600499	Valid		system	Tile_001-048-000_0-000.jpg		2021-06-02 09:14:09	2021-06-02 09:14:42		NO		IN FOCUS
181600499	https://volunteer.ala.org.au/validate/task/181600499	Valid		system	Tile_001-048-000_0-000.jpg		2021-06-02 09:06:34	2021-06-02 09:14:42		NO		IN FOCUS
181600500	https://volunteer.ala.org.au/validate/task/181600500	Valid		system	Tile_001-049-000_0-000.jpg		2021-06-02 09:14:21	2021-06-02 09:30:37		NO		IN FOCUS
181600500	https://volunteer.ala.org.au/validate/task/181600500	Valid		system	Tile_001-049-000_0-000.jpg		2021-06-02 09:14:51	2021-06-02 09:30:37		NO		IN FOCUS
181600500	https://volunteer.ala.org.au/validate/task/181600500	Valid		system	Tile_001-049-000_0-000.jpg		2021-06-02 09:30:36	2021-06-02 09:30:37		NO		IN FOCUS
181600500	https://volunteer.ala.org.au/validate/task/181600500	Valid		system	Tile_001-049-000_0-000.jpg			2021-06-02 09:30:37		NO		IN FOCUS
181600500	https://volunteer.ala.org.au/validate/task/181600500	Valid		system	Tile_001-049-000_0-000.jpg		2021-06-02 09:43:53	2021-06-02 09:30:37		NO		IN FOCUS
181600501	https://volunteer.ala.org.au/validate/task/181600501	Valid		system	Tile_001-050-000_0-000.jpg		2021-06-02 09:15:04	2021-06-02 09:30:57		NO		IN FOCUS
181600501	https://volunteer.ala.org.au/validate/task/181600501	Valid		system	Tile_001-050-000_0-000.jpg		2021-06-02 09:30:56	2021-06-02 09:30:57		NO		IN FOCUS
181600501	https://volunteer.ala.org.au/validate/task/181600501	Valid		system	Tile_001-050-000_0-000.jpg			2021-06-02 09:30:57		NO		IN FOCUS
181600501	https://volunteer.ala.org.au/validate/task/181600501	Valid		system	Tile_001-050-000_0-000.jpg		2021-06-02 09:14:40	2021-06-02 09:30:57		NO		IN FOCUS
181600502	https://volunteer.ala.org.au/validate/task/181600502	Valid		system	Tile_001-051-000_0-000.jpg		2021-06-02 09:31:16	2021-06-02 09:31:17		NO		IN FOCUS
181600502	https://volunteer.ala.org.au/validate/task/181600502	Valid		system	Tile_001-051-000_0-000.jpg		2021-06-02 09:15:17	2021-06-02 09:31:17		NO		IN FOCUS
181600502	https://volunteer.ala.org.au/validate/task/181600502	Valid		system	Tile_001-051-000_0-000.jpg			2021-06-02 09:31:17		NO		IN FOCUS
181600502	https://volunteer.ala.org.au/validate/task/181600502	Valid		system	Tile_001-051-000_0-000.jpg		2021-06-02 09:14:57	2021-06-02 09:31:17		NO		IN FOCUS
181600504	https://volunteer.ala.org.au/validate/task/181600504	Valid		system	Tile_001-053-000_0-000.jpg		2021-06-02 09:18:09	2021-06-02 09:31:54		NO		IN FOCUS
181600504	https://volunteer.ala.org.au/validate/task/181600504	Valid		system	Tile_001-053-000_0-000.jpg			2021-06-02 09:31:54		NO		IN FOCUS
181600504	https://volunteer.ala.org.au/validate/task/181600504	Valid		system	Tile_001-053-000_0-000.jpg		2021-06-02 09:15:40	2021-06-02 09:31:54		NO		IN FOCUS
181600504	https://volunteer.ala.org.au/validate/task/181600504	Valid		system	Tile_001-053-000_0-000.jpg		2021-06-02 09:31:53	2021-06-02 09:31:54		NO		IN FOCUS
181600505	https://volunteer.ala.org.au/validate/task/181600505	Valid		system	Tile_001-054-000_0-000.jpg		2021-06-02 09:32:08	2021-06-02 09:32:08		NO		IN FOCUS
181600505	https://volunteer.ala.org.au/validate/task/181600505	Valid		system	Tile_001-054-000_0-000.jpg			2021-06-02 09:32:08		NO		IN FOCUS
181600505	https://volunteer.ala.org.au/validate/task/181600505	Valid		system	Tile_001-054-000_0-000.jpg		2021-06-02 09:18:25	2021-06-02 09:32:08		NO		IN FOCUS
181600505	https://volunteer.ala.org.au/validate/task/181600505	Valid		system	Tile_001-054-000_0-000.jpg		2021-06-02 09:15:51	2021-06-02 09:32:08		NO		IN FOCUS
181600503	https://volunteer.ala.org.au/validate/task/181600503	Valid		system	Tile_001-052-000_0-000.jpg			2021-06-02 09:35:27		NO		IN FOCUS
181600503	https://volunteer.ala.org.au/validate/task/181600503	Valid		system	Tile_001-052-000_0-000.jpg		2021-06-02 09:31:32	2021-06-02 09:35:27		NO
181600503	https://volunteer.ala.org.au/validate/task/181600503	Valid		system	Tile_001-052-000_0-000.jpg		2021-06-02 09:35:27	2021-06-02 09:35:27		NO		IN FOCUS
181600503	https://volunteer.ala.org.au/validate/task/181600503	Valid		system	Tile_001-052-000_0-000.jpg		2021-06-02 09:15:09	2021-06-02 09:35:27		NO		IN FOCUS
181600503	https://volunteer.ala.org.au/validate/task/181600503	Valid		system	Tile_001-052-000_0-000.jpg		2021-06-02 09:15:27	2021-06-02 09:35:27		NO		IN FOCUS
181600508	https://volunteer.ala.org.au/validate/task/181600508	Valid		system	Tile_001-057-000_0-000.jpg		2021-06-02 09:36:21	2021-06-02 09:36:21		NO		IN FOCUS
181600508	https://volunteer.ala.org.au/validate/task/181600508	Valid		system	Tile_001-057-000_0-000.jpg		2021-06-02 09:16:39	2021-06-02 09:36:21		NO		IN FOCUS
181600508	https://volunteer.ala.org.au/validate/task/181600508	Valid		system	Tile_001-057-000_0-000.jpg			2021-06-02 09:36:21		NO		IN FOCUS
181600508	https://volunteer.ala.org.au/validate/task/181600508	Valid		system	Tile_001-057-000_0-000.jpg		2021-06-02 09:35:48	2021-06-02 09:36:21		NO		IN FOCUS
181600509	https://volunteer.ala.org.au/validate/task/181600509	Valid		system	Tile_001-058-000_0-000.jpg		2021-06-02 09:36:50	2021-06-02 09:36:42	1	YES	EDGE	IN FOCUS		Unknown
181600509	https://volunteer.ala.org.au/validate/task/181600509	Valid		system	Tile_001-058-000_0-000.jpg		2021-06-02 09:16:55	2021-06-02 09:36:42		NO		IN FOCUS
181600509	https://volunteer.ala.org.au/validate/task/181600509	Valid		system	Tile_001-058-000_0-000.jpg			2021-06-02 09:36:42		NO		IN FOCUS
181600509	https://volunteer.ala.org.au/validate/task/181600509	Valid		system	Tile_001-058-000_0-000.jpg		2021-06-02 09:36:41	2021-06-02 09:36:42		NO		IN FOCUS
181600509	https://volunteer.ala.org.au/validate/task/181600509	Valid		system	Tile_001-058-000_0-000.jpg		2021-06-02 09:33:09	2021-06-02 09:36:42		NO		IN FOCUS
181600510	https://volunteer.ala.org.au/validate/task/181600510	Valid		system	Tile_001-059-000_0-000.jpg		2021-06-02 09:37:04	2021-06-02 09:37:06		NO		IN FOCUS
181600510	https://volunteer.ala.org.au/validate/task/181600510	Valid		system	Tile_001-059-000_0-000.jpg		2021-06-02 09:33:23	2021-06-02 09:37:06		NO		IN FOCUS
181600510	https://volunteer.ala.org.au/validate/task/181600510	Valid		system	Tile_001-059-000_0-000.jpg			2021-06-02 09:37:06		NO		IN FOCUS
181600510	https://volunteer.ala.org.au/validate/task/181600510	Valid		system	Tile_001-059-000_0-000.jpg		2021-06-02 09:17:06	2021-06-02 09:37:06		NO		IN FOCUS
181600511	https://volunteer.ala.org.au/validate/task/181600511	Valid		system	Tile_001-060-000_0-000.jpg			2021-06-02 09:37:30		NO		IN FOCUS
181600511	https://volunteer.ala.org.au/validate/task/181600511	Valid		system	Tile_001-060-000_0-000.jpg		2021-06-02 09:37:30	2021-06-02 09:37:30		NO		IN FOCUS
181600511	https://volunteer.ala.org.au/validate/task/181600511	Valid		system	Tile_001-060-000_0-000.jpg		2021-06-02 09:17:20	2021-06-02 09:37:30		NO		IN FOCUS
181600511	https://volunteer.ala.org.au/validate/task/181600511	Valid		system	Tile_001-060-000_0-000.jpg		2021-06-02 09:37:36	2021-06-02 09:37:30		NO		IN FOCUS
181600511	https://volunteer.ala.org.au/validate/task/181600511	Valid		system	Tile_001-060-000_0-000.jpg		2021-06-02 09:33:36	2021-06-02 09:37:30		NO		IN FOCUS
181600512	https://volunteer.ala.org.au/validate/task/181600512	Valid		system	Tile_002-001-000_0-000.jpg		2021-06-02 09:37:41	2021-06-02 09:37:42		NO		IN FOCUS
181600512	https://volunteer.ala.org.au/validate/task/181600512	Valid		system	Tile_002-001-000_0-000.jpg		2021-06-02 09:17:45	2021-06-02 09:37:42		NO		IN FOCUS
181600512	https://volunteer.ala.org.au/validate/task/181600512	Valid		system	Tile_002-001-000_0-000.jpg			2021-06-02 09:37:42		NO		IN FOCUS
181600512	https://volunteer.ala.org.au/validate/task/181600512	Valid		system	Tile_002-001-000_0-000.jpg		2021-06-02 09:33:53	2021-06-02 09:37:42		NO		IN FOCUS
181600513	https://volunteer.ala.org.au/validate/task/181600513	Valid		system	Tile_002-002-000_0-000.jpg		2021-06-02 09:34:09	2021-06-02 09:37:54		NO		IN FOCUS
181600513	https://volunteer.ala.org.au/validate/task/181600513	Valid		system	Tile_002-002-000_0-000.jpg		2021-06-02 09:18:04	2021-06-02 09:37:54		NO		IN FOCUS
181600513	https://volunteer.ala.org.au/validate/task/181600513	Valid		system	Tile_002-002-000_0-000.jpg		2021-06-02 09:37:53	2021-06-02 09:37:54		NO		IN FOCUS
181600513	https://volunteer.ala.org.au/validate/task/181600513	Valid		system	Tile_002-002-000_0-000.jpg			2021-06-02 09:37:54		NO		IN FOCUS
181600515	https://volunteer.ala.org.au/validate/task/181600515	Valid		system	Tile_002-004-000_0-000.jpg		2021-06-02 09:35:30	2021-06-02 09:38:57	1	YES	EDGE	IN FOCUS		Unknown
181600515	https://volunteer.ala.org.au/validate/task/181600515	Valid		system	Tile_002-004-000_0-000.jpg		2021-06-02 09:19:06	2021-06-02 09:38:57	1	YES	EDGE	IN FOCUS		Unknown
181600515	https://volunteer.ala.org.au/validate/task/181600515	Valid		system	Tile_002-004-000_0-000.jpg		2021-06-02 09:40:37	2021-06-02 09:38:57	1	YES	EDGE	IN FOCUS		Unknown
181600515	https://volunteer.ala.org.au/validate/task/181600515	Valid		system	Tile_002-004-000_0-000.jpg		2021-06-02 09:38:57	2021-06-02 09:38:57	1	YES	EDGE	IN FOCUS		Unknown
181600515	https://volunteer.ala.org.au/validate/task/181600515	Valid		system	Tile_002-004-000_0-000.jpg			2021-06-02 09:38:57	1	YES	EDGE	IN FOCUS		Unknown
181600516	https://volunteer.ala.org.au/validate/task/181600516	Valid		system	Tile_002-005-000_0-000.jpg		2021-06-02 09:19:54	2021-06-02 09:39:25		NO		IN FOCUS
181600516	https://volunteer.ala.org.au/validate/task/181600516	Valid		system	Tile_002-005-000_0-000.jpg			2021-06-02 09:39:25		NO		IN FOCUS
181600516	https://volunteer.ala.org.au/validate/task/181600516	Valid		system	Tile_002-005-000_0-000.jpg		2021-06-02 09:35:46	2021-06-02 09:39:25		NO		IN FOCUS
181600516	https://volunteer.ala.org.au/validate/task/181600516	Valid		system	Tile_002-005-000_0-000.jpg		2021-06-02 09:39:25	2021-06-02 09:39:25		NO		IN FOCUS
181600517	https://volunteer.ala.org.au/validate/task/181600517	Valid		system	Tile_002-006-000_0-000.jpg			2021-06-02 09:39:43		NO		IN FOCUS
181600517	https://volunteer.ala.org.au/validate/task/181600517	Valid		system	Tile_002-006-000_0-000.jpg		2021-06-02 09:20:10	2021-06-02 09:39:43		NO		IN FOCUS
181600517	https://volunteer.ala.org.au/validate/task/181600517	Valid		system	Tile_002-006-000_0-000.jpg		2021-06-02 09:36:00	2021-06-02 09:39:43		NO		IN FOCUS
181600517	https://volunteer.ala.org.au/validate/task/181600517	Valid		system	Tile_002-006-000_0-000.jpg		2021-06-02 09:39:43	2021-06-02 09:39:43		NO		IN FOCUS
181600518	https://volunteer.ala.org.au/validate/task/181600518	Valid		system	Tile_002-007-000_0-000.jpg		2021-06-02 09:40:00	2021-06-02 09:40:00		NO		IN FOCUS
181600518	https://volunteer.ala.org.au/validate/task/181600518	Valid		system	Tile_002-007-000_0-000.jpg		2021-06-02 09:36:18	2021-06-02 09:40:00		NO		IN FOCUS
181600518	https://volunteer.ala.org.au/validate/task/181600518	Valid		system	Tile_002-007-000_0-000.jpg		2021-06-02 09:20:32	2021-06-02 09:40:00		NO		IN FOCUS
181600518	https://volunteer.ala.org.au/validate/task/181600518	Valid		system	Tile_002-007-000_0-000.jpg			2021-06-02 09:40:00		NO		IN FOCUS
181600519	https://volunteer.ala.org.au/validate/task/181600519	Valid		system	Tile_002-008-000_0-000.jpg		2021-06-02 09:40:34	2021-06-02 09:40:34		NO		IN FOCUS
181600519	https://volunteer.ala.org.au/validate/task/181600519	Valid		system	Tile_002-008-000_0-000.jpg		2021-06-02 09:36:57	2021-06-02 09:40:34		NO		IN FOCUS
181600519	https://volunteer.ala.org.au/validate/task/181600519	Valid		system	Tile_002-008-000_0-000.jpg		2021-06-02 09:22:42	2021-06-02 09:40:34		NO		IN FOCUS
181600519	https://volunteer.ala.org.au/validate/task/181600519	Valid		system	Tile_002-008-000_0-000.jpg			2021-06-02 09:40:34		NO		IN FOCUS
181600520	https://volunteer.ala.org.au/validate/task/181600520	Valid		system	Tile_002-009-000_0-000.jpg			2021-06-02 09:40:53		NO		IN FOCUS
181600520	https://volunteer.ala.org.au/validate/task/181600520	Valid		system	Tile_002-009-000_0-000.jpg		2021-06-02 09:40:53	2021-06-02 09:40:53		NO		IN FOCUS
181600520	https://volunteer.ala.org.au/validate/task/181600520	Valid		system	Tile_002-009-000_0-000.jpg		2021-06-02 09:22:55	2021-06-02 09:40:53		NO		IN FOCUS
181600520	https://volunteer.ala.org.au/validate/task/181600520	Valid		system	Tile_002-009-000_0-000.jpg		2021-06-02 09:40:52	2021-06-02 09:40:53		NO		IN FOCUS
181600521	https://volunteer.ala.org.au/validate/task/181600521	Valid		system	Tile_002-010-000_0-000.jpg		2021-06-02 09:41:03	2021-06-02 09:41:13		NO		IN FOCUS
181600521	https://volunteer.ala.org.au/validate/task/181600521	Valid		system	Tile_002-010-000_0-000.jpg		2021-06-02 09:24:26	2021-06-02 09:41:13		NO		IN FOCUS
181600521	https://volunteer.ala.org.au/validate/task/181600521	Valid		system	Tile_002-010-000_0-000.jpg			2021-06-02 09:41:13		NO		IN FOCUS
181600521	https://volunteer.ala.org.au/validate/task/181600521	Valid		system	Tile_002-010-000_0-000.jpg		2021-06-02 09:41:13	2021-06-02 09:41:13		NO		IN FOCUS
181600522	https://volunteer.ala.org.au/validate/task/181600522	Valid		system	Tile_002-011-000_0-000.jpg		2021-06-02 09:25:25	2021-06-02 09:41:28		NO		IN FOCUS
181600522	https://volunteer.ala.org.au/validate/task/181600522	Valid		system	Tile_002-011-000_0-000.jpg		2021-06-02 09:41:14	2021-06-02 09:41:28		NO		IN FOCUS
181600522	https://volunteer.ala.org.au/validate/task/181600522	Valid		system	Tile_002-011-000_0-000.jpg			2021-06-02 09:41:28		NO		IN FOCUS
181600522	https://volunteer.ala.org.au/validate/task/181600522	Valid		system	Tile_002-011-000_0-000.jpg		2021-06-02 09:41:27	2021-06-02 09:41:28		NO		IN FOCUS
181600523	https://volunteer.ala.org.au/validate/task/181600523	Valid		system	Tile_002-012-000_0-000.jpg		2021-06-02 09:41:40	2021-06-02 09:41:42		NO		IN FOCUS
181600523	https://volunteer.ala.org.au/validate/task/181600523	Valid		system	Tile_002-012-000_0-000.jpg		2021-06-02 09:41:25	2021-06-02 09:41:42		NO		IN FOCUS
181600523	https://volunteer.ala.org.au/validate/task/181600523	Valid		system	Tile_002-012-000_0-000.jpg		2021-06-02 09:26:28	2021-06-02 09:41:42		NO		IN FOCUS
181600523	https://volunteer.ala.org.au/validate/task/181600523	Valid		system	Tile_002-012-000_0-000.jpg			2021-06-02 09:41:42		NO		IN FOCUS
181600525	https://volunteer.ala.org.au/validate/task/181600525	Valid		system	Tile_002-014-000_0-000.jpg		2021-06-02 09:28:31	2021-06-02 09:42:58		NO		IN FOCUS
181600525	https://volunteer.ala.org.au/validate/task/181600525	Valid		system	Tile_002-014-000_0-000.jpg			2021-06-02 09:42:58		NO		IN FOCUS
181600525	https://volunteer.ala.org.au/validate/task/181600525	Valid		system	Tile_002-014-000_0-000.jpg		2021-06-02 09:42:21	2021-06-02 09:42:58		NO		IN FOCUS
181600525	https://volunteer.ala.org.au/validate/task/181600525	Valid		system	Tile_002-014-000_0-000.jpg		2021-06-02 09:42:57	2021-06-02 09:42:58		NO		IN FOCUS
181600527	https://volunteer.ala.org.au/validate/task/181600527	Valid		system	Tile_002-016-000_0-000.jpg		2021-06-02 09:29:05	2021-06-02 09:43:52		NO		IN FOCUS
181600527	https://volunteer.ala.org.au/validate/task/181600527	Valid		system	Tile_002-016-000_0-000.jpg		2021-06-02 09:43:54	2021-06-02 09:43:52		NO		IN FOCUS
181600527	https://volunteer.ala.org.au/validate/task/181600527	Valid		system	Tile_002-016-000_0-000.jpg		2021-06-02 09:43:51	2021-06-02 09:43:52		NO		IN FOCUS
181600527	https://volunteer.ala.org.au/validate/task/181600527	Valid		system	Tile_002-016-000_0-000.jpg		2021-06-02 09:43:24	2021-06-02 09:43:52		NO		IN FOCUS
181600527	https://volunteer.ala.org.au/validate/task/181600527	Valid		system	Tile_002-016-000_0-000.jpg			2021-06-02 09:43:52		NO		IN FOCUS
181600532	https://volunteer.ala.org.au/validate/task/181600532	Valid		system	Tile_002-021-000_0-000.jpg		2021-06-02 09:31:52	2021-06-02 09:45:01		NO		IN FOCUS
181600532	https://volunteer.ala.org.au/validate/task/181600532	Valid		system	Tile_002-021-000_0-000.jpg		2021-06-02 09:45:00	2021-06-02 09:45:01		NO		IN FOCUS
181600532	https://volunteer.ala.org.au/validate/task/181600532	Valid		system	Tile_002-021-000_0-000.jpg		2021-06-02 09:44:51	2021-06-02 09:45:01		NO		IN FOCUS
181600532	https://volunteer.ala.org.au/validate/task/181600532	Valid		system	Tile_002-021-000_0-000.jpg			2021-06-02 09:45:01		NO		IN FOCUS
181600528	https://volunteer.ala.org.au/validate/task/181600528	Valid		system	Tile_002-017-000_0-000.jpg			2021-06-02 09:45:55		NO		IN FOCUS
181600528	https://volunteer.ala.org.au/validate/task/181600528	Valid		system	Tile_002-017-000_0-000.jpg		2021-06-02 09:45:54	2021-06-02 09:45:55		NO		IN FOCUS
181600528	https://volunteer.ala.org.au/validate/task/181600528	Valid		system	Tile_002-017-000_0-000.jpg		2021-06-02 09:29:17	2021-06-02 09:45:55		NO		IN FOCUS
181600528	https://volunteer.ala.org.au/validate/task/181600528	Valid		system	Tile_002-017-000_0-000.jpg		2021-06-02 09:43:49	2021-06-02 09:45:55		NO		IN FOCUS
181600535	https://volunteer.ala.org.au/validate/task/181600535	Valid		system	Tile_002-024-000_0-000.jpg		2021-06-02 09:32:32	2021-06-02 09:47:12		NO		IN FOCUS
181600535	https://volunteer.ala.org.au/validate/task/181600535	Valid		system	Tile_002-024-000_0-000.jpg			2021-06-02 09:47:12		NO		IN FOCUS
181600535	https://volunteer.ala.org.au/validate/task/181600535	Valid		system	Tile_002-024-000_0-000.jpg		2021-06-02 09:47:11	2021-06-02 09:47:12		NO		IN FOCUS
181600535	https://volunteer.ala.org.au/validate/task/181600535	Valid		system	Tile_002-024-000_0-000.jpg		2021-06-02 09:46:50	2021-06-02 09:47:12		NO		IN FOCUS
181600537	https://volunteer.ala.org.au/validate/task/181600537	Valid		system	Tile_002-026-000_0-000.jpg		2021-06-02 09:33:06	2021-06-02 09:47:41		NO		IN FOCUS
181600537	https://volunteer.ala.org.au/validate/task/181600537	Valid		system	Tile_002-026-000_0-000.jpg		2021-06-02 09:47:14	2021-06-02 09:47:41		NO		IN FOCUS
181600537	https://volunteer.ala.org.au/validate/task/181600537	Valid		system	Tile_002-026-000_0-000.jpg		2021-06-02 09:47:41	2021-06-02 09:47:41		NO		IN FOCUS
181600537	https://volunteer.ala.org.au/validate/task/181600537	Valid		system	Tile_002-026-000_0-000.jpg			2021-06-02 09:47:41		NO		IN FOCUS
181600530	https://volunteer.ala.org.au/validate/task/181600530	Valid		system	Tile_002-019-000_0-000.jpg		2021-06-02 09:30:40	2021-06-02 09:48:17		NO		IN FOCUS
181600530	https://volunteer.ala.org.au/validate/task/181600530	Valid		system	Tile_002-019-000_0-000.jpg			2021-06-02 09:48:17		NO		IN FOCUS
181600530	https://volunteer.ala.org.au/validate/task/181600530	Valid		system	Tile_002-019-000_0-000.jpg		2021-06-02 09:48:16	2021-06-02 09:48:17		NO		IN FOCUS
181600530	https://volunteer.ala.org.au/validate/task/181600530	Valid		system	Tile_002-019-000_0-000.jpg		2021-06-02 09:44:28	2021-06-02 09:48:17		NO		IN FOCUS
181600540	https://volunteer.ala.org.au/validate/task/181600540	Valid		system	Tile_002-029-000_0-000.jpg		2021-06-02 09:34:46	2021-06-02 09:48:48		NO		IN FOCUS
181600540	https://volunteer.ala.org.au/validate/task/181600540	Valid		system	Tile_002-029-000_0-000.jpg		2021-06-02 09:48:47	2021-06-02 09:48:48		NO		IN FOCUS
181600540	https://volunteer.ala.org.au/validate/task/181600540	Valid		system	Tile_002-029-000_0-000.jpg		2021-06-02 09:48:27	2021-06-02 09:48:48		NO		IN FOCUS
181600540	https://volunteer.ala.org.au/validate/task/181600540	Valid		system	Tile_002-029-000_0-000.jpg			2021-06-02 09:48:48		NO		IN FOCUS
181600533	https://volunteer.ala.org.au/validate/task/181600533	Valid		system	Tile_002-022-000_0-000.jpg		2021-06-02 09:45:28	2021-06-02 09:50:04		NO		IN FOCUS
181600533	https://volunteer.ala.org.au/validate/task/181600533	Valid		system	Tile_002-022-000_0-000.jpg		2021-06-02 09:50:03	2021-06-02 09:50:04		NO		IN FOCUS
181600533	https://volunteer.ala.org.au/validate/task/181600533	Valid		system	Tile_002-022-000_0-000.jpg			2021-06-02 09:50:04		NO		IN FOCUS
181600533	https://volunteer.ala.org.au/validate/task/181600533	Valid		system	Tile_002-022-000_0-000.jpg		2021-06-02 09:32:05	2021-06-02 09:50:04		NO		IN FOCUS
181600536	https://volunteer.ala.org.au/validate/task/181600536	Valid		system	Tile_002-025-000_0-000.jpg		2021-06-02 09:50:59	2021-06-02 09:51:00		NO		IN FOCUS
181600536	https://volunteer.ala.org.au/validate/task/181600536	Valid		system	Tile_002-025-000_0-000.jpg		2021-06-02 09:47:25	2021-06-02 09:51:00		NO		IN FOCUS
181600536	https://volunteer.ala.org.au/validate/task/181600536	Valid		system	Tile_002-025-000_0-000.jpg			2021-06-02 09:51:00		NO		IN FOCUS
181600536	https://volunteer.ala.org.au/validate/task/181600536	Valid		system	Tile_002-025-000_0-000.jpg		2021-06-02 09:32:45	2021-06-02 09:51:00		NO		IN FOCUS
181600541	https://volunteer.ala.org.au/validate/task/181600541	Valid		system	Tile_002-030-000_0-000.jpg			2021-06-02 09:52:28		NO		IN FOCUS
181600541	https://volunteer.ala.org.au/validate/task/181600541	Valid		system	Tile_002-030-000_0-000.jpg		2021-06-02 09:52:27	2021-06-02 09:52:28		NO		IN FOCUS
181600541	https://volunteer.ala.org.au/validate/task/181600541	Valid		system	Tile_002-030-000_0-000.jpg		2021-06-02 09:49:24	2021-06-02 09:52:28		NO		IN FOCUS
181600541	https://volunteer.ala.org.au/validate/task/181600541	Valid		system	Tile_002-030-000_0-000.jpg		2021-06-02 09:35:01	2021-06-02 09:52:28		NO		IN FOCUS
181600542	https://volunteer.ala.org.au/validate/task/181600542	Valid		system	Tile_002-031-000_0-000.jpg		2021-06-02 09:35:14	2021-06-02 09:53:28		NO		IN FOCUS
181600542	https://volunteer.ala.org.au/validate/task/181600542	Valid		system	Tile_002-031-000_0-000.jpg		2021-06-02 09:49:37	2021-06-02 09:53:28		NO		IN FOCUS
181600542	https://volunteer.ala.org.au/validate/task/181600542	Valid		system	Tile_002-031-000_0-000.jpg		2021-06-02 09:53:27	2021-06-02 09:53:28		NO		IN FOCUS
181600542	https://volunteer.ala.org.au/validate/task/181600542	Valid		system	Tile_002-031-000_0-000.jpg		2021-06-02 09:53:38	2021-06-02 09:53:28		NO		IN FOCUS
181600542	https://volunteer.ala.org.au/validate/task/181600542	Valid		system	Tile_002-031-000_0-000.jpg			2021-06-02 09:53:28		NO		IN FOCUS
181600544	https://volunteer.ala.org.au/validate/task/181600544	Valid		system	Tile_002-033-000_0-000.jpg		2021-06-02 09:35:42	2021-06-02 09:54:28		NO		IN FOCUS
181600544	https://volunteer.ala.org.au/validate/task/181600544	Valid		system	Tile_002-033-000_0-000.jpg			2021-06-02 09:54:28		NO		IN FOCUS
181600544	https://volunteer.ala.org.au/validate/task/181600544	Valid		system	Tile_002-033-000_0-000.jpg		2021-06-02 09:50:00	2021-06-02 09:54:28		NO		IN FOCUS
181600544	https://volunteer.ala.org.au/validate/task/181600544	Valid		system	Tile_002-033-000_0-000.jpg		2021-06-02 09:54:27	2021-06-02 09:54:28		NO		IN FOCUS
181600545	https://volunteer.ala.org.au/validate/task/181600545	Valid		system	Tile_002-034-000_0-000.jpg			2021-06-02 09:54:41		NO		IN FOCUS
181600545	https://volunteer.ala.org.au/validate/task/181600545	Valid		system	Tile_002-034-000_0-000.jpg		2021-06-02 09:53:24	2021-06-02 09:54:41		NO		IN FOCUS
181600545	https://volunteer.ala.org.au/validate/task/181600545	Valid		system	Tile_002-034-000_0-000.jpg		2021-06-02 09:54:39	2021-06-02 09:54:41		NO		IN FOCUS
181600545	https://volunteer.ala.org.au/validate/task/181600545	Valid		system	Tile_002-034-000_0-000.jpg		2021-06-02 09:35:55	2021-06-02 09:54:41		NO		IN FOCUS
181600546	https://volunteer.ala.org.au/validate/task/181600546	Valid		system	Tile_002-035-000_0-000.jpg		2021-06-02 09:36:06	2021-06-02 09:54:57		NO		IN FOCUS
181600546	https://volunteer.ala.org.au/validate/task/181600546	Valid		system	Tile_002-035-000_0-000.jpg			2021-06-02 09:54:57		NO		IN FOCUS
181600546	https://volunteer.ala.org.au/validate/task/181600546	Valid		system	Tile_002-035-000_0-000.jpg		2021-06-02 09:54:55	2021-06-02 09:54:57		NO		IN FOCUS
181600546	https://volunteer.ala.org.au/validate/task/181600546	Valid		system	Tile_002-035-000_0-000.jpg		2021-06-02 09:53:34	2021-06-02 09:54:57		NO		IN FOCUS
181600547	https://volunteer.ala.org.au/validate/task/181600547	Valid		system	Tile_002-036-000_0-000.jpg		2021-06-02 09:53:47	2021-06-02 09:55:08		NO		IN FOCUS
181600547	https://volunteer.ala.org.au/validate/task/181600547	Valid		system	Tile_002-036-000_0-000.jpg		2021-06-02 09:55:07	2021-06-02 09:55:08		NO		IN FOCUS
181600547	https://volunteer.ala.org.au/validate/task/181600547	Valid		system	Tile_002-036-000_0-000.jpg			2021-06-02 09:55:08		NO		IN FOCUS
181600547	https://volunteer.ala.org.au/validate/task/181600547	Valid		system	Tile_002-036-000_0-000.jpg		2021-06-02 09:36:19	2021-06-02 09:55:08		NO		IN FOCUS
181600548	https://volunteer.ala.org.au/validate/task/181600548	Valid		system	Tile_002-037-000_0-000.jpg		2021-06-02 09:36:30	2021-06-02 09:55:23		NO		IN FOCUS
181600548	https://volunteer.ala.org.au/validate/task/181600548	Valid		system	Tile_002-037-000_0-000.jpg		2021-06-02 09:55:21	2021-06-02 09:55:23		NO		IN FOCUS
181600548	https://volunteer.ala.org.au/validate/task/181600548	Valid		system	Tile_002-037-000_0-000.jpg			2021-06-02 09:55:23		NO		IN FOCUS
181600548	https://volunteer.ala.org.au/validate/task/181600548	Valid		system	Tile_002-037-000_0-000.jpg		2021-06-02 09:54:01	2021-06-02 09:55:23		NO		IN FOCUS
181600543	https://volunteer.ala.org.au/validate/task/181600543	Valid		system	Tile_002-032-000_0-000.jpg		2021-06-02 09:55:42	2021-06-02 09:55:43		NO		IN FOCUS
181600543	https://volunteer.ala.org.au/validate/task/181600543	Valid		system	Tile_002-032-000_0-000.jpg			2021-06-02 09:55:43		NO		IN FOCUS
181600543	https://volunteer.ala.org.au/validate/task/181600543	Valid		system	Tile_002-032-000_0-000.jpg		2021-06-02 09:54:09	2021-06-02 09:55:43		NO		IN FOCUS
181600543	https://volunteer.ala.org.au/validate/task/181600543	Valid		system	Tile_002-032-000_0-000.jpg		2021-06-02 09:35:29	2021-06-02 09:55:43		NO		IN FOCUS
181600551	https://volunteer.ala.org.au/validate/task/181600551	Valid		system	Tile_002-040-000_0-000.jpg		2021-06-02 09:56:16	2021-06-02 09:56:17		NO		IN FOCUS
181600551	https://volunteer.ala.org.au/validate/task/181600551	Valid		system	Tile_002-040-000_0-000.jpg		2021-06-02 09:55:22	2021-06-02 09:56:17		NO		IN FOCUS
181600551	https://volunteer.ala.org.au/validate/task/181600551	Valid		system	Tile_002-040-000_0-000.jpg			2021-06-02 09:56:17		NO		IN FOCUS
181600551	https://volunteer.ala.org.au/validate/task/181600551	Valid		system	Tile_002-040-000_0-000.jpg		2021-06-02 09:37:10	2021-06-02 09:56:17		NO		IN FOCUS
181600554	https://volunteer.ala.org.au/validate/task/181600554	Valid		system	Tile_002-043-000_0-000.jpg		2021-06-02 09:37:50	2021-06-02 09:57:06		NO		IN FOCUS
181600554	https://volunteer.ala.org.au/validate/task/181600554	Valid		system	Tile_002-043-000_0-000.jpg		2021-06-02 09:57:04	2021-06-02 09:57:06		NO		IN FOCUS
181600554	https://volunteer.ala.org.au/validate/task/181600554	Valid		system	Tile_002-043-000_0-000.jpg			2021-06-02 09:57:06		NO		IN FOCUS
181600554	https://volunteer.ala.org.au/validate/task/181600554	Valid		system	Tile_002-043-000_0-000.jpg		2021-06-02 09:56:24	2021-06-02 09:57:06		NO		IN FOCUS
181600558	https://volunteer.ala.org.au/validate/task/181600558	Valid		system	Tile_002-047-000_0-000.jpg			2021-06-02 09:58:05		NO		IN FOCUS
181600558	https://volunteer.ala.org.au/validate/task/181600558	Valid		system	Tile_002-047-000_0-000.jpg		2021-06-02 09:58:04	2021-06-02 09:58:05		NO		IN FOCUS
181600558	https://volunteer.ala.org.au/validate/task/181600558	Valid		system	Tile_002-047-000_0-000.jpg		2021-06-02 09:57:07	2021-06-02 09:58:05		NO		IN FOCUS
181600558	https://volunteer.ala.org.au/validate/task/181600558	Valid		system	Tile_002-047-000_0-000.jpg		2021-06-02 09:38:47	2021-06-02 09:58:05		NO		IN FOCUS
181600560	https://volunteer.ala.org.au/validate/task/181600560	Valid		system	Tile_002-049-000_0-000.jpg		2021-06-02 09:58:05	2021-06-02 09:58:29		NO		IN FOCUS
181600560	https://volunteer.ala.org.au/validate/task/181600560	Valid		system	Tile_002-049-000_0-000.jpg		2021-06-02 09:58:28	2021-06-02 09:58:29		NO		IN FOCUS
181600560	https://volunteer.ala.org.au/validate/task/181600560	Valid		system	Tile_002-049-000_0-000.jpg			2021-06-02 09:58:29		NO		IN FOCUS
181600560	https://volunteer.ala.org.au/validate/task/181600560	Valid		system	Tile_002-049-000_0-000.jpg		2021-06-02 09:39:17	2021-06-02 09:58:29		NO		IN FOCUS
181600561	https://volunteer.ala.org.au/validate/task/181600561	Valid		system	Tile_002-050-000_0-000.jpg		2021-06-02 09:39:28	2021-06-02 09:58:39		NO		IN FOCUS
181600561	https://volunteer.ala.org.au/validate/task/181600561	Valid		system	Tile_002-050-000_0-000.jpg			2021-06-02 09:58:39		NO		IN FOCUS
181600561	https://volunteer.ala.org.au/validate/task/181600561	Valid		system	Tile_002-050-000_0-000.jpg		2021-06-02 09:58:25	2021-06-02 09:58:39		NO		IN FOCUS
181600561	https://volunteer.ala.org.au/validate/task/181600561	Valid		system	Tile_002-050-000_0-000.jpg		2021-06-02 09:58:39	2021-06-02 09:58:39		NO		IN FOCUS
181600563	https://volunteer.ala.org.au/validate/task/181600563	Valid		system	Tile_002-052-000_0-000.jpg		2021-06-02 09:40:08	2021-06-02 09:59:06		NO		IN FOCUS
181600563	https://volunteer.ala.org.au/validate/task/181600563	Valid		system	Tile_002-052-000_0-000.jpg		2021-06-02 09:59:04	2021-06-02 09:59:06		NO		IN FOCUS
181600563	https://volunteer.ala.org.au/validate/task/181600563	Valid		system	Tile_002-052-000_0-000.jpg			2021-06-02 09:59:06		NO		IN FOCUS
181600563	https://volunteer.ala.org.au/validate/task/181600563	Valid		system	Tile_002-052-000_0-000.jpg		2021-06-02 09:58:48	2021-06-02 09:59:06		NO		IN FOCUS
181600564	https://volunteer.ala.org.au/validate/task/181600564	Valid		system	Tile_002-053-000_0-000.jpg			2021-06-02 09:59:30		NO		IN FOCUS
181600564	https://volunteer.ala.org.au/validate/task/181600564	Valid		system	Tile_002-053-000_0-000.jpg		2021-06-02 09:40:21	2021-06-02 09:59:30		NO		IN FOCUS
181600564	https://volunteer.ala.org.au/validate/task/181600564	Valid		system	Tile_002-053-000_0-000.jpg		2021-06-02 09:59:16	2021-06-02 09:59:30		NO		IN FOCUS
181600564	https://volunteer.ala.org.au/validate/task/181600564	Valid		system	Tile_002-053-000_0-000.jpg		2021-06-02 09:59:30	2021-06-02 09:59:30		NO		IN FOCUS
181600566	https://volunteer.ala.org.au/validate/task/181600566	Valid		system	Tile_002-055-000_0-000.jpg		2021-06-02 10:00:03	2021-06-02 10:00:04		NO		IN FOCUS
181600566	https://volunteer.ala.org.au/validate/task/181600566	Valid		system	Tile_002-055-000_0-000.jpg		2021-06-02 09:59:55	2021-06-02 10:00:04		NO		IN FOCUS
181600566	https://volunteer.ala.org.au/validate/task/181600566	Valid		system	Tile_002-055-000_0-000.jpg			2021-06-02 10:00:04		NO		IN FOCUS
181600566	https://volunteer.ala.org.au/validate/task/181600566	Valid		system	Tile_002-055-000_0-000.jpg		2021-06-02 09:41:47	2021-06-02 10:00:04		NO		IN FOCUS
181600568	https://volunteer.ala.org.au/validate/task/181600568	Valid		system	Tile_002-057-000_0-000.jpg		2021-06-02 09:42:14	2021-06-02 10:06:26		NO		IN FOCUS
181600568	https://volunteer.ala.org.au/validate/task/181600568	Valid		system	Tile_002-057-000_0-000.jpg		2021-06-02 10:06:25	2021-06-02 10:06:26		NO		IN FOCUS
181600568	https://volunteer.ala.org.au/validate/task/181600568	Valid		system	Tile_002-057-000_0-000.jpg		2021-06-02 10:00:43	2021-06-02 10:06:26		NO		IN FOCUS
181600568	https://volunteer.ala.org.au/validate/task/181600568	Valid		system	Tile_002-057-000_0-000.jpg			2021-06-02 10:06:26		NO		IN FOCUS
181600569	https://volunteer.ala.org.au/validate/task/181600569	Valid		system	Tile_002-058-000_0-000.jpg		2021-06-02 10:07:24	2021-06-02 10:07:26		NO		IN FOCUS
181600569	https://volunteer.ala.org.au/validate/task/181600569	Valid		system	Tile_002-058-000_0-000.jpg			2021-06-02 10:07:26		NO		IN FOCUS
181600569	https://volunteer.ala.org.au/validate/task/181600569	Valid		system	Tile_002-058-000_0-000.jpg		2021-06-02 09:42:26	2021-06-02 10:07:26		NO		IN FOCUS
181600569	https://volunteer.ala.org.au/validate/task/181600569	Valid		system	Tile_002-058-000_0-000.jpg		2021-06-02 10:02:56	2021-06-02 10:07:26		NO		IN FOCUS
181600576	https://volunteer.ala.org.au/validate/task/181600576	Valid		system	Tile_003-005-000_0-000.jpg			2021-06-02 10:10:54		NO		IN FOCUS
181600576	https://volunteer.ala.org.au/validate/task/181600576	Valid		system	Tile_003-005-000_0-000.jpg		2021-06-02 10:10:54	2021-06-02 10:10:54		NO		IN FOCUS
181600576	https://volunteer.ala.org.au/validate/task/181600576	Valid		system	Tile_003-005-000_0-000.jpg		2021-06-02 09:43:53	2021-06-02 10:10:54		NO		IN FOCUS
181600576	https://volunteer.ala.org.au/validate/task/181600576	Valid		system	Tile_003-005-000_0-000.jpg		2021-06-02 10:05:58	2021-06-02 10:10:54		NO		IN FOCUS
181600579	https://volunteer.ala.org.au/validate/task/181600579	Valid		system	Tile_003-008-000_0-000.jpg		2021-06-02 09:44:27	2021-06-02 10:11:42		NO		IN FOCUS
181600579	https://volunteer.ala.org.au/validate/task/181600579	Valid		system	Tile_003-008-000_0-000.jpg		2021-06-02 10:11:40	2021-06-02 10:11:42		NO		IN FOCUS
181600579	https://volunteer.ala.org.au/validate/task/181600579	Valid		system	Tile_003-008-000_0-000.jpg			2021-06-02 10:11:42		NO		IN FOCUS
181600579	https://volunteer.ala.org.au/validate/task/181600579	Valid		system	Tile_003-008-000_0-000.jpg		2021-06-02 10:06:48	2021-06-02 10:11:42		NO		IN FOCUS
181600580	https://volunteer.ala.org.au/validate/task/181600580	Valid		system	Tile_003-009-000_0-000.jpg		2021-06-02 10:11:52	2021-06-02 10:11:52		NO		IN FOCUS
181600580	https://volunteer.ala.org.au/validate/task/181600580	Valid		system	Tile_003-009-000_0-000.jpg		2021-06-02 10:07:07	2021-06-02 10:11:52		NO		IN FOCUS
181600580	https://volunteer.ala.org.au/validate/task/181600580	Valid		system	Tile_003-009-000_0-000.jpg			2021-06-02 10:11:52		NO		IN FOCUS
181600580	https://volunteer.ala.org.au/validate/task/181600580	Valid		system	Tile_003-009-000_0-000.jpg		2021-06-02 09:44:44	2021-06-02 10:11:52		NO		IN FOCUS
181600581	https://volunteer.ala.org.au/validate/task/181600581	Valid		system	Tile_003-010-000_0-000.jpg		2021-06-02 10:07:29	2021-06-02 10:12:27		NO		IN FOCUS
181600581	https://volunteer.ala.org.au/validate/task/181600581	Valid		system	Tile_003-010-000_0-000.jpg			2021-06-02 10:12:27		NO		IN FOCUS
181600581	https://volunteer.ala.org.au/validate/task/181600581	Valid		system	Tile_003-010-000_0-000.jpg		2021-06-02 10:12:26	2021-06-02 10:12:27		NO		IN FOCUS
181600581	https://volunteer.ala.org.au/validate/task/181600581	Valid		system	Tile_003-010-000_0-000.jpg		2021-06-02 09:45:03	2021-06-02 10:12:27		NO		IN FOCUS
181600582	https://volunteer.ala.org.au/validate/task/181600582	Valid		system	Tile_003-011-000_0-000.jpg		2021-06-02 10:09:40	2021-06-02 10:12:55		NO		IN FOCUS
181600582	https://volunteer.ala.org.au/validate/task/181600582	Valid		system	Tile_003-011-000_0-000.jpg			2021-06-02 10:12:55		NO		IN FOCUS
181600582	https://volunteer.ala.org.au/validate/task/181600582	Valid		system	Tile_003-011-000_0-000.jpg		2021-06-02 09:45:14	2021-06-02 10:12:55		NO		IN FOCUS
181600582	https://volunteer.ala.org.au/validate/task/181600582	Valid		system	Tile_003-011-000_0-000.jpg		2021-06-02 10:12:55	2021-06-02 10:12:55		NO		IN FOCUS
181600549	https://volunteer.ala.org.au/validate/task/181600549	Valid		system	Tile_002-038-000_0-000.jpg		2021-06-02 09:55:45	2021-06-02 10:13:10		NO		IN FOCUS
181600549	https://volunteer.ala.org.au/validate/task/181600549	Valid		system	Tile_002-038-000_0-000.jpg		2021-06-02 10:13:09	2021-06-02 10:13:10		NO		IN FOCUS
181600549	https://volunteer.ala.org.au/validate/task/181600549	Valid		system	Tile_002-038-000_0-000.jpg			2021-06-02 10:13:10		NO		IN FOCUS
181600549	https://volunteer.ala.org.au/validate/task/181600549	Valid		system	Tile_002-038-000_0-000.jpg		2021-06-02 09:36:41	2021-06-02 10:13:10		NO		IN FOCUS
181600550	https://volunteer.ala.org.au/validate/task/181600550	Valid		system	Tile_002-039-000_0-000.jpg		2021-06-02 09:36:58	2021-06-02 10:13:35		NO		IN FOCUS
181600550	https://volunteer.ala.org.au/validate/task/181600550	Valid		system	Tile_002-039-000_0-000.jpg			2021-06-02 10:13:35		NO		IN FOCUS
181600550	https://volunteer.ala.org.au/validate/task/181600550	Valid		system	Tile_002-039-000_0-000.jpg		2021-06-02 10:13:34	2021-06-02 10:13:35		NO		IN FOCUS
181600550	https://volunteer.ala.org.au/validate/task/181600550	Valid		system	Tile_002-039-000_0-000.jpg		2021-06-02 09:56:03	2021-06-02 10:13:35		NO		IN FOCUS
181600552	https://volunteer.ala.org.au/validate/task/181600552	Valid		system	Tile_002-041-000_0-000.jpg		2021-06-02 09:37:20	2021-06-02 10:14:01		NO		IN FOCUS
181600552	https://volunteer.ala.org.au/validate/task/181600552	Valid		system	Tile_002-041-000_0-000.jpg		2021-06-02 09:56:35	2021-06-02 10:14:01		NO		IN FOCUS
181600552	https://volunteer.ala.org.au/validate/task/181600552	Valid		system	Tile_002-041-000_0-000.jpg		2021-06-02 10:13:59	2021-06-02 10:14:01		NO		IN FOCUS
181600552	https://volunteer.ala.org.au/validate/task/181600552	Valid		system	Tile_002-041-000_0-000.jpg			2021-06-02 10:14:01		NO		IN FOCUS
181600553	https://volunteer.ala.org.au/validate/task/181600553	Valid		system	Tile_002-042-000_0-000.jpg		2021-06-02 10:14:25	2021-06-02 10:14:26		NO		IN FOCUS
181600553	https://volunteer.ala.org.au/validate/task/181600553	Valid		system	Tile_002-042-000_0-000.jpg		2021-06-02 09:56:50	2021-06-02 10:14:26		NO		IN FOCUS
181600553	https://volunteer.ala.org.au/validate/task/181600553	Valid		system	Tile_002-042-000_0-000.jpg			2021-06-02 10:14:26		NO		IN FOCUS
181600553	https://volunteer.ala.org.au/validate/task/181600553	Valid		system	Tile_002-042-000_0-000.jpg		2021-06-02 09:37:34	2021-06-02 10:14:26		NO		IN FOCUS
181600555	https://volunteer.ala.org.au/validate/task/181600555	Valid		system	Tile_002-044-000_0-000.jpg		2021-06-02 09:57:19	2021-06-02 10:14:52		NO		IN FOCUS
181600555	https://volunteer.ala.org.au/validate/task/181600555	Valid		system	Tile_002-044-000_0-000.jpg		2021-06-02 09:38:05	2021-06-02 10:14:52		NO		IN FOCUS
181600555	https://volunteer.ala.org.au/validate/task/181600555	Valid		system	Tile_002-044-000_0-000.jpg			2021-06-02 10:14:52		NO		IN FOCUS
181600555	https://volunteer.ala.org.au/validate/task/181600555	Valid		system	Tile_002-044-000_0-000.jpg		2021-06-02 10:14:51	2021-06-02 10:14:52		NO		IN FOCUS
181600556	https://volunteer.ala.org.au/validate/task/181600556	Valid		system	Tile_002-045-000_0-000.jpg		2021-06-02 10:15:17	2021-06-02 10:15:18		NO		IN FOCUS
181600556	https://volunteer.ala.org.au/validate/task/181600556	Valid		system	Tile_002-045-000_0-000.jpg		2021-06-02 09:57:32	2021-06-02 10:15:18		NO		IN FOCUS
181600556	https://volunteer.ala.org.au/validate/task/181600556	Valid		system	Tile_002-045-000_0-000.jpg			2021-06-02 10:15:18		NO		IN FOCUS
181600556	https://volunteer.ala.org.au/validate/task/181600556	Valid		system	Tile_002-045-000_0-000.jpg		2021-06-02 09:38:23	2021-06-02 10:15:18		NO		IN FOCUS
181600557	https://volunteer.ala.org.au/validate/task/181600557	Valid		system	Tile_002-046-000_0-000.jpg		2021-06-02 10:15:41	2021-06-02 10:15:43		NO		IN FOCUS
181600557	https://volunteer.ala.org.au/validate/task/181600557	Valid		system	Tile_002-046-000_0-000.jpg		2021-06-02 09:38:35	2021-06-02 10:15:43		NO		IN FOCUS
181600557	https://volunteer.ala.org.au/validate/task/181600557	Valid		system	Tile_002-046-000_0-000.jpg		2021-06-02 09:57:45	2021-06-02 10:15:43		NO		IN FOCUS
181600557	https://volunteer.ala.org.au/validate/task/181600557	Valid		system	Tile_002-046-000_0-000.jpg			2021-06-02 10:15:43		NO		IN FOCUS
181600559	https://volunteer.ala.org.au/validate/task/181600559	Valid		system	Tile_002-048-000_0-000.jpg		2021-06-02 09:58:16	2021-06-02 10:16:07		NO		IN FOCUS
181600559	https://volunteer.ala.org.au/validate/task/181600559	Valid		system	Tile_002-048-000_0-000.jpg			2021-06-02 10:16:07		NO		IN FOCUS
181600559	https://volunteer.ala.org.au/validate/task/181600559	Valid		system	Tile_002-048-000_0-000.jpg		2021-06-02 10:16:06	2021-06-02 10:16:07		NO		IN FOCUS
181600559	https://volunteer.ala.org.au/validate/task/181600559	Valid		system	Tile_002-048-000_0-000.jpg		2021-06-02 09:39:01	2021-06-02 10:16:07		NO		IN FOCUS
181600562	https://volunteer.ala.org.au/validate/task/181600562	Valid		system	Tile_002-051-000_0-000.jpg			2021-06-02 10:16:31		NO		IN FOCUS
181600562	https://volunteer.ala.org.au/validate/task/181600562	Valid		system	Tile_002-051-000_0-000.jpg		2021-06-02 10:16:30	2021-06-02 10:16:31		NO		IN FOCUS
181600562	https://volunteer.ala.org.au/validate/task/181600562	Valid		system	Tile_002-051-000_0-000.jpg		2021-06-02 09:39:47	2021-06-02 10:16:31		NO		IN FOCUS
181600562	https://volunteer.ala.org.au/validate/task/181600562	Valid		system	Tile_002-051-000_0-000.jpg		2021-06-02 09:58:51	2021-06-02 10:16:31		NO		IN FOCUS
181600570	https://volunteer.ala.org.au/validate/task/181600570	Valid		system	Tile_002-059-000_0-000.jpg		2021-06-02 09:42:43	2021-06-02 10:17:57		NO		IN FOCUS
181600570	https://volunteer.ala.org.au/validate/task/181600570	Valid		system	Tile_002-059-000_0-000.jpg		2021-06-02 10:07:41	2021-06-02 10:17:57		NO		IN FOCUS
181600570	https://volunteer.ala.org.au/validate/task/181600570	Valid		system	Tile_002-059-000_0-000.jpg			2021-06-02 10:17:57		NO		IN FOCUS
181600570	https://volunteer.ala.org.au/validate/task/181600570	Valid		system	Tile_002-059-000_0-000.jpg		2021-06-02 10:17:56	2021-06-02 10:17:57		NO		IN FOCUS
181600571	https://volunteer.ala.org.au/validate/task/181600571	Valid		system	Tile_002-060-000_0-000.jpg		2021-06-02 09:42:53	2021-06-02 10:18:25		NO		IN FOCUS
181600571	https://volunteer.ala.org.au/validate/task/181600571	Valid		system	Tile_002-060-000_0-000.jpg		2021-06-02 10:07:54	2021-06-02 10:18:25		NO		IN FOCUS
181600571	https://volunteer.ala.org.au/validate/task/181600571	Valid		system	Tile_002-060-000_0-000.jpg		2021-06-02 10:18:24	2021-06-02 10:18:25		NO		IN FOCUS
181600571	https://volunteer.ala.org.au/validate/task/181600571	Valid		system	Tile_002-060-000_0-000.jpg			2021-06-02 10:18:25		NO		IN FOCUS
181600574	https://volunteer.ala.org.au/validate/task/181600574	Valid		system	Tile_003-003-000_0-000.jpg			2021-06-02 10:19:42		NO		IN FOCUS
181600574	https://volunteer.ala.org.au/validate/task/181600574	Valid		system	Tile_003-003-000_0-000.jpg		2021-06-02 10:10:19	2021-06-02 10:19:42		NO		IN FOCUS
181600574	https://volunteer.ala.org.au/validate/task/181600574	Valid		system	Tile_003-003-000_0-000.jpg		2021-06-02 09:43:30	2021-06-02 10:19:42		NO		IN FOCUS
181600574	https://volunteer.ala.org.au/validate/task/181600574	Valid		system	Tile_003-003-000_0-000.jpg		2021-06-02 10:19:41	2021-06-02 10:19:42		NO		IN FOCUS
181600585	https://volunteer.ala.org.au/validate/task/181600585	Valid		system	Tile_003-014-000_0-000.jpg		2021-06-02 09:46:18	2021-06-02 10:23:45		NO		IN FOCUS
181600585	https://volunteer.ala.org.au/validate/task/181600585	Valid		system	Tile_003-014-000_0-000.jpg			2021-06-02 10:23:45		NO		IN FOCUS
181600585	https://volunteer.ala.org.au/validate/task/181600585	Valid		system	Tile_003-014-000_0-000.jpg		2021-06-02 10:23:44	2021-06-02 10:23:45		NO		IN FOCUS
181600585	https://volunteer.ala.org.au/validate/task/181600585	Valid		system	Tile_003-014-000_0-000.jpg		2021-06-02 10:12:26	2021-06-02 10:23:45		NO		IN FOCUS
181600575	https://volunteer.ala.org.au/validate/task/181600575	Valid		system	Tile_003-004-000_0-000.jpg		2021-06-02 10:23:43	2021-06-02 10:23:45		NO		IN FOCUS
181600575	https://volunteer.ala.org.au/validate/task/181600575	Valid		system	Tile_003-004-000_0-000.jpg		2021-06-02 09:43:41	2021-06-02 10:23:45		NO		IN FOCUS
181600575	https://volunteer.ala.org.au/validate/task/181600575	Valid		system	Tile_003-004-000_0-000.jpg			2021-06-02 10:23:45		NO		IN FOCUS
181600575	https://volunteer.ala.org.au/validate/task/181600575	Valid		system	Tile_003-004-000_0-000.jpg		2021-06-02 10:10:41	2021-06-02 10:23:45		NO		IN FOCUS
181600578	https://volunteer.ala.org.au/validate/task/181600578	Valid		system	Tile_003-007-000_0-000.jpg		2021-06-02 10:24:07	2021-06-02 10:24:08		NO		IN FOCUS
181600578	https://volunteer.ala.org.au/validate/task/181600578	Valid		system	Tile_003-007-000_0-000.jpg		2021-06-02 10:11:29	2021-06-02 10:24:08		NO		IN FOCUS
181600578	https://volunteer.ala.org.au/validate/task/181600578	Valid		system	Tile_003-007-000_0-000.jpg		2021-06-02 09:44:17	2021-06-02 10:24:08		NO		IN FOCUS
181600578	https://volunteer.ala.org.au/validate/task/181600578	Valid		system	Tile_003-007-000_0-000.jpg			2021-06-02 10:24:08		NO		IN FOCUS
181600583	https://volunteer.ala.org.au/validate/task/181600583	Valid		system	Tile_003-012-000_0-000.jpg		2021-06-02 10:24:32	2021-06-02 10:24:33		NO		IN FOCUS
181600583	https://volunteer.ala.org.au/validate/task/181600583	Valid		system	Tile_003-012-000_0-000.jpg		2021-06-02 09:45:27	2021-06-02 10:24:33		NO		IN FOCUS
181600583	https://volunteer.ala.org.au/validate/task/181600583	Valid		system	Tile_003-012-000_0-000.jpg		2021-06-02 10:13:19	2021-06-02 10:24:33		NO		IN FOCUS
181600583	https://volunteer.ala.org.au/validate/task/181600583	Valid		system	Tile_003-012-000_0-000.jpg			2021-06-02 10:24:33		NO		IN FOCUS
181600588	https://volunteer.ala.org.au/validate/task/181600588	Valid		system	Tile_003-017-000_0-000.jpg		2021-06-02 10:27:44	2021-06-02 10:27:46		NO		IN FOCUS
181600588	https://volunteer.ala.org.au/validate/task/181600588	Valid		system	Tile_003-017-000_0-000.jpg			2021-06-02 10:27:46		NO		IN FOCUS
181600588	https://volunteer.ala.org.au/validate/task/181600588	Valid		system	Tile_003-017-000_0-000.jpg		2021-06-02 09:47:07	2021-06-02 10:27:46		NO		IN FOCUS
181600588	https://volunteer.ala.org.au/validate/task/181600588	Valid		system	Tile_003-017-000_0-000.jpg		2021-06-02 10:14:14	2021-06-02 10:27:46		NO		IN FOCUS
181600589	https://volunteer.ala.org.au/validate/task/181600589	Valid		system	Tile_003-018-000_0-000.jpg		2021-06-02 10:14:30	2021-06-02 10:28:49		NO		IN FOCUS
181600589	https://volunteer.ala.org.au/validate/task/181600589	Valid		system	Tile_003-018-000_0-000.jpg			2021-06-02 10:28:49		NO		IN FOCUS
181600589	https://volunteer.ala.org.au/validate/task/181600589	Valid		system	Tile_003-018-000_0-000.jpg		2021-06-02 09:47:44	2021-06-02 10:28:49		NO		IN FOCUS
181600589	https://volunteer.ala.org.au/validate/task/181600589	Valid		system	Tile_003-018-000_0-000.jpg		2021-06-02 10:28:47	2021-06-02 10:28:49		NO		IN FOCUS
181600590	https://volunteer.ala.org.au/validate/task/181600590	Valid		system	Tile_003-019-000_0-000.jpg		2021-06-02 09:47:55	2021-06-02 10:29:11		NO		IN FOCUS
181600590	https://volunteer.ala.org.au/validate/task/181600590	Valid		system	Tile_003-019-000_0-000.jpg			2021-06-02 10:29:11		NO		IN FOCUS
181600590	https://volunteer.ala.org.au/validate/task/181600590	Valid		system	Tile_003-019-000_0-000.jpg		2021-06-02 10:14:57	2021-06-02 10:29:11		NO		IN FOCUS
181600590	https://volunteer.ala.org.au/validate/task/181600590	Valid		system	Tile_003-019-000_0-000.jpg		2021-06-02 10:29:10	2021-06-02 10:29:11		NO		IN FOCUS
181600592	https://volunteer.ala.org.au/validate/task/181600592	Valid		system	Tile_003-021-000_0-000.jpg			2021-06-02 10:30:35		NO		IN FOCUS
181600592	https://volunteer.ala.org.au/validate/task/181600592	Valid		system	Tile_003-021-000_0-000.jpg		2021-06-02 10:30:34	2021-06-02 10:30:35		NO		IN FOCUS
181600592	https://volunteer.ala.org.au/validate/task/181600592	Valid		system	Tile_003-021-000_0-000.jpg		2021-06-02 10:17:10	2021-06-02 10:30:35		NO		IN FOCUS
181600592	https://volunteer.ala.org.au/validate/task/181600592	Valid		system	Tile_003-021-000_0-000.jpg		2021-06-02 09:48:29	2021-06-02 10:30:35		NO		IN FOCUS
181600593	https://volunteer.ala.org.au/validate/task/181600593	Valid		system	Tile_003-022-000_0-000.jpg			2021-06-02 10:31:15		NO		IN FOCUS
181600593	https://volunteer.ala.org.au/validate/task/181600593	Valid		system	Tile_003-022-000_0-000.jpg		2021-06-02 09:49:22	2021-06-02 10:31:15		NO		IN FOCUS
181600593	https://volunteer.ala.org.au/validate/task/181600593	Valid		system	Tile_003-022-000_0-000.jpg		2021-06-02 10:30:58	2021-06-02 10:31:15		NO		IN FOCUS
181600593	https://volunteer.ala.org.au/validate/task/181600593	Valid		system	Tile_003-022-000_0-000.jpg		2021-06-02 10:31:14	2021-06-02 10:31:15		NO		IN FOCUS
181600595	https://volunteer.ala.org.au/validate/task/181600595	Valid		system	Tile_003-024-000_0-000.jpg		2021-06-02 09:50:00	2021-06-02 10:35:43		NO		IN FOCUS
181600595	https://volunteer.ala.org.au/validate/task/181600595	Valid		system	Tile_003-024-000_0-000.jpg		2021-06-02 10:33:42	2021-06-02 10:35:43		NO		IN FOCUS
181600595	https://volunteer.ala.org.au/validate/task/181600595	Valid		system	Tile_003-024-000_0-000.jpg			2021-06-02 10:35:43		NO		IN FOCUS
181600595	https://volunteer.ala.org.au/validate/task/181600595	Valid		system	Tile_003-024-000_0-000.jpg		2021-06-02 10:35:42	2021-06-02 10:35:43		NO		IN FOCUS
181600596	https://volunteer.ala.org.au/validate/task/181600596	Valid		system	Tile_003-025-000_0-000.jpg			2021-06-02 10:36:38		NO		IN FOCUS
181600596	https://volunteer.ala.org.au/validate/task/181600596	Valid		system	Tile_003-025-000_0-000.jpg		2021-06-02 10:36:36	2021-06-02 10:36:38		NO		IN FOCUS
181600596	https://volunteer.ala.org.au/validate/task/181600596	Valid		system	Tile_003-025-000_0-000.jpg		2021-06-02 09:50:25	2021-06-02 10:36:38		NO		IN FOCUS
181600596	https://volunteer.ala.org.au/validate/task/181600596	Valid		system	Tile_003-025-000_0-000.jpg		2021-06-02 10:18:53	2021-06-02 10:36:38		NO		IN FOCUS
181600603	https://volunteer.ala.org.au/validate/task/181600603	Valid		system	Tile_003-032-000_0-000.jpg		2021-06-02 10:20:06	2021-06-02 10:42:25		NO		IN FOCUS
181600603	https://volunteer.ala.org.au/validate/task/181600603	Valid		system	Tile_003-032-000_0-000.jpg		2021-06-02 09:55:24	2021-06-02 10:42:25		NO		IN FOCUS
181600603	https://volunteer.ala.org.au/validate/task/181600603	Valid		system	Tile_003-032-000_0-000.jpg		2021-06-02 10:42:24	2021-06-02 10:42:25		NO		IN FOCUS
181600603	https://volunteer.ala.org.au/validate/task/181600603	Valid		system	Tile_003-032-000_0-000.jpg			2021-06-02 10:42:25		NO		IN FOCUS
181600600	https://volunteer.ala.org.au/validate/task/181600600	Valid		system	Tile_003-029-000_0-000.jpg		2021-06-02 10:19:32	2021-06-02 10:42:53		NO		IN FOCUS
181600600	https://volunteer.ala.org.au/validate/task/181600600	Valid		system	Tile_003-029-000_0-000.jpg		2021-06-02 09:54:30	2021-06-02 10:42:53		NO		IN FOCUS
181600600	https://volunteer.ala.org.au/validate/task/181600600	Valid		system	Tile_003-029-000_0-000.jpg		2021-06-02 10:42:52	2021-06-02 10:42:53		NO		IN FOCUS
181600600	https://volunteer.ala.org.au/validate/task/181600600	Valid		system	Tile_003-029-000_0-000.jpg			2021-06-02 10:42:53		NO		IN FOCUS
181600601	https://volunteer.ala.org.au/validate/task/181600601	Valid		system	Tile_003-030-000_0-000.jpg		2021-06-02 10:41:15	2021-06-02 10:43:08		NO		IN FOCUS
181600601	https://volunteer.ala.org.au/validate/task/181600601	Valid		system	Tile_003-030-000_0-000.jpg			2021-06-02 10:43:08		NO		IN FOCUS
181600601	https://volunteer.ala.org.au/validate/task/181600601	Valid		system	Tile_003-030-000_0-000.jpg		2021-06-02 10:43:07	2021-06-02 10:43:08		NO		IN FOCUS
181600601	https://volunteer.ala.org.au/validate/task/181600601	Valid		system	Tile_003-030-000_0-000.jpg		2021-06-02 09:54:57	2021-06-02 10:43:08		NO		IN FOCUS
181600602	https://volunteer.ala.org.au/validate/task/181600602	Valid		system	Tile_003-031-000_0-000.jpg			2021-06-02 10:43:22		NO		IN FOCUS
181600602	https://volunteer.ala.org.au/validate/task/181600602	Valid		system	Tile_003-031-000_0-000.jpg		2021-06-02 10:41:59	2021-06-02 10:43:22		NO		IN FOCUS
181600602	https://volunteer.ala.org.au/validate/task/181600602	Valid		system	Tile_003-031-000_0-000.jpg		2021-06-02 10:43:21	2021-06-02 10:43:22		NO		IN FOCUS
181600602	https://volunteer.ala.org.au/validate/task/181600602	Valid		system	Tile_003-031-000_0-000.jpg		2021-06-02 09:55:14	2021-06-02 10:43:22		NO		IN FOCUS
181600606	https://volunteer.ala.org.au/validate/task/181600606	Valid		system	Tile_003-035-000_0-000.jpg		2021-06-02 10:21:14	2021-06-02 10:44:27		NO		IN FOCUS
181600606	https://volunteer.ala.org.au/validate/task/181600606	Valid		system	Tile_003-035-000_0-000.jpg			2021-06-02 10:44:27		NO		IN FOCUS
181600606	https://volunteer.ala.org.au/validate/task/181600606	Valid		system	Tile_003-035-000_0-000.jpg		2021-06-02 10:44:25	2021-06-02 10:44:27		NO		IN FOCUS
181600606	https://volunteer.ala.org.au/validate/task/181600606	Valid		system	Tile_003-035-000_0-000.jpg		2021-06-02 09:58:41	2021-06-02 10:44:27		NO		IN FOCUS
181600608	https://volunteer.ala.org.au/validate/task/181600608	Valid		system	Tile_003-037-000_0-000.jpg		2021-06-02 10:01:12	2021-06-02 10:44:57		NO		IN FOCUS
181600608	https://volunteer.ala.org.au/validate/task/181600608	Valid		system	Tile_003-037-000_0-000.jpg		2021-06-02 10:22:18	2021-06-02 10:44:57		NO		IN FOCUS
181600608	https://volunteer.ala.org.au/validate/task/181600608	Valid		system	Tile_003-037-000_0-000.jpg			2021-06-02 10:44:57		NO		IN FOCUS
181600608	https://volunteer.ala.org.au/validate/task/181600608	Valid		system	Tile_003-037-000_0-000.jpg		2021-06-02 10:44:56	2021-06-02 10:44:57		NO		IN FOCUS
181600609	https://volunteer.ala.org.au/validate/task/181600609	Valid		system	Tile_003-038-000_0-000.jpg		2021-06-02 10:45:15	2021-06-02 10:45:16		NO		IN FOCUS
181600609	https://volunteer.ala.org.au/validate/task/181600609	Valid		system	Tile_003-038-000_0-000.jpg		2021-06-02 10:03:12	2021-06-02 10:45:16		NO		IN FOCUS
181600609	https://volunteer.ala.org.au/validate/task/181600609	Valid		system	Tile_003-038-000_0-000.jpg		2021-06-02 10:22:31	2021-06-02 10:45:16		NO		IN FOCUS
181600609	https://volunteer.ala.org.au/validate/task/181600609	Valid		system	Tile_003-038-000_0-000.jpg			2021-06-02 10:45:16		NO		IN FOCUS
181600605	https://volunteer.ala.org.au/validate/task/181600605	Valid		system	Tile_003-034-000_0-000.jpg			2021-06-02 10:46:13		NO		IN FOCUS
181600605	https://volunteer.ala.org.au/validate/task/181600605	Valid		system	Tile_003-034-000_0-000.jpg		2021-06-02 10:46:11	2021-06-02 10:46:13		NO		IN FOCUS
181600605	https://volunteer.ala.org.au/validate/task/181600605	Valid		system	Tile_003-034-000_0-000.jpg		2021-06-02 10:44:13	2021-06-02 10:46:13		NO		IN FOCUS
181600605	https://volunteer.ala.org.au/validate/task/181600605	Valid		system	Tile_003-034-000_0-000.jpg		2021-06-02 09:57:20	2021-06-02 10:46:13		NO		IN FOCUS
181600607	https://volunteer.ala.org.au/validate/task/181600607	Valid		system	Tile_003-036-000_0-000.jpg		2021-06-02 10:00:06	2021-06-02 10:46:44		NO		IN FOCUS
181600607	https://volunteer.ala.org.au/validate/task/181600607	Valid		system	Tile_003-036-000_0-000.jpg		2021-06-02 10:44:39	2021-06-02 10:46:44		NO		IN FOCUS
181600607	https://volunteer.ala.org.au/validate/task/181600607	Valid		system	Tile_003-036-000_0-000.jpg		2021-06-02 10:21:57	2021-06-02 10:46:44	1	YES	EDGE	IN FOCUS		Nothofagus pollen
181600607	https://volunteer.ala.org.au/validate/task/181600607	Valid		system	Tile_003-036-000_0-000.jpg			2021-06-02 10:46:44		NO		IN FOCUS
181600607	https://volunteer.ala.org.au/validate/task/181600607	Valid		system	Tile_003-036-000_0-000.jpg		2021-06-02 10:46:43	2021-06-02 10:46:44		NO		IN FOCUS
181600610	https://volunteer.ala.org.au/validate/task/181600610	Valid		system	Tile_003-039-000_0-000.jpg		2021-06-02 10:45:29	2021-06-02 10:48:25		NO		IN FOCUS
181600610	https://volunteer.ala.org.au/validate/task/181600610	Valid		system	Tile_003-039-000_0-000.jpg			2021-06-02 10:48:25		NO		IN FOCUS
181600610	https://volunteer.ala.org.au/validate/task/181600610	Valid		system	Tile_003-039-000_0-000.jpg		2021-06-02 10:44:00	2021-06-02 10:48:25		NO		IN FOCUS
181600610	https://volunteer.ala.org.au/validate/task/181600610	Valid		system	Tile_003-039-000_0-000.jpg		2021-06-02 10:48:24	2021-06-02 10:48:25		NO		IN FOCUS
181600622	https://volunteer.ala.org.au/validate/task/181600622	Valid		system	Tile_003-051-000_0-000.jpg		2021-06-02 10:31:08	2021-06-02 10:48:51		NO		IN FOCUS
181600622	https://volunteer.ala.org.au/validate/task/181600622	Valid		system	Tile_003-051-000_0-000.jpg			2021-06-02 10:48:51		NO		IN FOCUS
181600622	https://volunteer.ala.org.au/validate/task/181600622	Valid		system	Tile_003-051-000_0-000.jpg		2021-06-02 10:48:50	2021-06-02 10:48:51		NO		IN FOCUS
181600622	https://volunteer.ala.org.au/validate/task/181600622	Valid		system	Tile_003-051-000_0-000.jpg		2021-06-02 10:47:27	2021-06-02 10:48:51		NO		IN FOCUS
181600611	https://volunteer.ala.org.au/validate/task/181600611	Valid		system	Tile_003-040-000_0-000.jpg		2021-06-02 10:44:30	2021-06-02 10:49:17		NO		IN FOCUS
181600611	https://volunteer.ala.org.au/validate/task/181600611	Valid		system	Tile_003-040-000_0-000.jpg			2021-06-02 10:49:17		NO		IN FOCUS
181600611	https://volunteer.ala.org.au/validate/task/181600611	Valid		system	Tile_003-040-000_0-000.jpg		2021-06-02 10:45:40	2021-06-02 10:49:17		NO		IN FOCUS
181600611	https://volunteer.ala.org.au/validate/task/181600611	Valid		system	Tile_003-040-000_0-000.jpg		2021-06-02 10:49:16	2021-06-02 10:49:17		NO		IN FOCUS
181600626	https://volunteer.ala.org.au/validate/task/181600626	Valid		system	Tile_003-055-000_0-000.jpg			2021-06-02 10:49:46		NO		IN FOCUS
181600626	https://volunteer.ala.org.au/validate/task/181600626	Valid		system	Tile_003-055-000_0-000.jpg		2021-06-02 10:49:45	2021-06-02 10:49:46		NO		IN FOCUS
181600626	https://volunteer.ala.org.au/validate/task/181600626	Valid		system	Tile_003-055-000_0-000.jpg		2021-06-02 10:34:30	2021-06-02 10:49:46		NO		IN FOCUS
181600626	https://volunteer.ala.org.au/validate/task/181600626	Valid		system	Tile_003-055-000_0-000.jpg		2021-06-02 10:48:21	2021-06-02 10:49:46		NO		IN FOCUS
181600627	https://volunteer.ala.org.au/validate/task/181600627	Valid		system	Tile_003-056-000_0-000.jpg		2021-06-02 10:48:41	2021-06-02 10:50:02		NO		IN FOCUS
181600627	https://volunteer.ala.org.au/validate/task/181600627	Valid		system	Tile_003-056-000_0-000.jpg			2021-06-02 10:50:02		NO		IN FOCUS
181600627	https://volunteer.ala.org.au/validate/task/181600627	Valid		system	Tile_003-056-000_0-000.jpg		2021-06-02 10:50:01	2021-06-02 10:50:02		NO		IN FOCUS
181600627	https://volunteer.ala.org.au/validate/task/181600627	Valid		system	Tile_003-056-000_0-000.jpg		2021-06-02 10:35:49	2021-06-02 10:50:02		NO		IN FOCUS
181600612	https://volunteer.ala.org.au/validate/task/181600612	Valid		system	Tile_003-041-000_0-000.jpg		2021-06-02 10:45:52	2021-06-02 10:50:10		NO		IN FOCUS
181600612	https://volunteer.ala.org.au/validate/task/181600612	Valid		system	Tile_003-041-000_0-000.jpg			2021-06-02 10:50:10		NO		IN FOCUS
181600612	https://volunteer.ala.org.au/validate/task/181600612	Valid		system	Tile_003-041-000_0-000.jpg		2021-06-02 10:50:09	2021-06-02 10:50:10		NO		IN FOCUS
181600612	https://volunteer.ala.org.au/validate/task/181600612	Valid		system	Tile_003-041-000_0-000.jpg		2021-06-02 10:44:43	2021-06-02 10:50:10		NO		IN FOCUS
181600629	https://volunteer.ala.org.au/validate/task/181600629	Valid		system	Tile_003-058-000_0-000.jpg		2021-06-02 10:49:07	2021-06-02 10:51:14		NO		IN FOCUS
181600629	https://volunteer.ala.org.au/validate/task/181600629	Valid		system	Tile_003-058-000_0-000.jpg		2021-06-02 10:36:15	2021-06-02 10:51:14		NO		IN FOCUS
181600629	https://volunteer.ala.org.au/validate/task/181600629	Valid		system	Tile_003-058-000_0-000.jpg		2021-06-02 10:51:13	2021-06-02 10:51:14		NO		IN FOCUS
181600629	https://volunteer.ala.org.au/validate/task/181600629	Valid		system	Tile_003-058-000_0-000.jpg			2021-06-02 10:51:14		NO		IN FOCUS
181600630	https://volunteer.ala.org.au/validate/task/181600630	Valid		system	Tile_003-059-000_0-000.jpg		2021-06-02 10:51:38	2021-06-02 10:51:40		NO		IN FOCUS
181600630	https://volunteer.ala.org.au/validate/task/181600630	Valid		system	Tile_003-059-000_0-000.jpg			2021-06-02 10:51:40		NO		IN FOCUS
181600630	https://volunteer.ala.org.au/validate/task/181600630	Valid		system	Tile_003-059-000_0-000.jpg		2021-06-02 10:49:18	2021-06-02 10:51:40		NO		IN FOCUS
181600630	https://volunteer.ala.org.au/validate/task/181600630	Valid		system	Tile_003-059-000_0-000.jpg		2021-06-02 10:36:47	2021-06-02 10:51:40		NO		IN FOCUS
181600631	https://volunteer.ala.org.au/validate/task/181600631	Valid		system	Tile_003-060-000_0-000.jpg			2021-06-02 10:51:51		NO		IN FOCUS
181600631	https://volunteer.ala.org.au/validate/task/181600631	Valid		system	Tile_003-060-000_0-000.jpg		2021-06-02 10:51:50	2021-06-02 10:51:51		NO		IN FOCUS
181600631	https://volunteer.ala.org.au/validate/task/181600631	Valid		system	Tile_003-060-000_0-000.jpg		2021-06-02 10:49:29	2021-06-02 10:51:51		NO		IN FOCUS
181600631	https://volunteer.ala.org.au/validate/task/181600631	Valid		system	Tile_003-060-000_0-000.jpg		2021-06-02 10:37:04	2021-06-02 10:51:51		NO		IN FOCUS
181600634	https://volunteer.ala.org.au/validate/task/181600634	Valid		system	Tile_004-003-000_0-000.jpg		2021-06-02 10:52:36	2021-06-02 10:52:38		NO		IN FOCUS
181600634	https://volunteer.ala.org.au/validate/task/181600634	Valid		system	Tile_004-003-000_0-000.jpg		2021-06-02 10:50:09	2021-06-02 10:52:38		NO		IN FOCUS
181600634	https://volunteer.ala.org.au/validate/task/181600634	Valid		system	Tile_004-003-000_0-000.jpg			2021-06-02 10:52:38		NO		IN FOCUS
181600634	https://volunteer.ala.org.au/validate/task/181600634	Valid		system	Tile_004-003-000_0-000.jpg		2021-06-02 10:37:52	2021-06-02 10:52:38		NO		IN FOCUS
181600613	https://volunteer.ala.org.au/validate/task/181600613	Valid		system	Tile_003-042-000_0-000.jpg			2021-06-02 10:52:50		NO		IN FOCUS
181600613	https://volunteer.ala.org.au/validate/task/181600613	Valid		system	Tile_003-042-000_0-000.jpg		2021-06-02 10:44:54	2021-06-02 10:52:50		NO		IN FOCUS
181600613	https://volunteer.ala.org.au/validate/task/181600613	Valid		system	Tile_003-042-000_0-000.jpg		2021-06-02 10:52:49	2021-06-02 10:52:50		NO		IN FOCUS
181600613	https://volunteer.ala.org.au/validate/task/181600613	Valid		system	Tile_003-042-000_0-000.jpg		2021-06-02 10:46:04	2021-06-02 10:52:50		NO		IN FOCUS
181600635	https://volunteer.ala.org.au/validate/task/181600635	Valid		system	Tile_004-004-000_0-000.jpg			2021-06-02 10:52:51		NO		IN FOCUS
181600635	https://volunteer.ala.org.au/validate/task/181600635	Valid		system	Tile_004-004-000_0-000.jpg		2021-06-02 10:50:20	2021-06-02 10:52:51		NO		IN FOCUS
181600635	https://volunteer.ala.org.au/validate/task/181600635	Valid		system	Tile_004-004-000_0-000.jpg		2021-06-02 10:38:11	2021-06-02 10:52:51		NO		IN FOCUS
181600635	https://volunteer.ala.org.au/validate/task/181600635	Valid		system	Tile_004-004-000_0-000.jpg		2021-06-02 10:52:50	2021-06-02 10:52:51		NO		IN FOCUS
181600614	https://volunteer.ala.org.au/validate/task/181600614	Valid		system	Tile_003-043-000_0-000.jpg		2021-06-02 10:56:48	2021-06-02 10:56:49		NO		IN FOCUS
181600614	https://volunteer.ala.org.au/validate/task/181600614	Valid		system	Tile_003-043-000_0-000.jpg			2021-06-02 10:56:49		NO		IN FOCUS
181600614	https://volunteer.ala.org.au/validate/task/181600614	Valid		system	Tile_003-043-000_0-000.jpg		2021-06-02 10:46:16	2021-06-02 10:56:49		NO		IN FOCUS
181600614	https://volunteer.ala.org.au/validate/task/181600614	Valid		system	Tile_003-043-000_0-000.jpg		2021-06-02 10:45:06	2021-06-02 10:56:49		NO		IN FOCUS
181600641	https://volunteer.ala.org.au/validate/task/181600641	Valid		system	Tile_004-010-000_0-000.jpg		2021-06-02 10:57:00	2021-06-02 10:57:01		NO		IN FOCUS
181600641	https://volunteer.ala.org.au/validate/task/181600641	Valid		system	Tile_004-010-000_0-000.jpg			2021-06-02 10:57:01		NO		IN FOCUS
181600641	https://volunteer.ala.org.au/validate/task/181600641	Valid		system	Tile_004-010-000_0-000.jpg		2021-06-02 10:39:29	2021-06-02 10:57:01		NO		IN FOCUS
181600641	https://volunteer.ala.org.au/validate/task/181600641	Valid		system	Tile_004-010-000_0-000.jpg		2021-06-02 10:54:34	2021-06-02 10:57:01		NO		IN FOCUS
181600642	https://volunteer.ala.org.au/validate/task/181600642	Valid		system	Tile_004-011-000_0-000.jpg		2021-06-02 10:57:10	2021-06-02 10:57:11		NO		IN FOCUS
181600642	https://volunteer.ala.org.au/validate/task/181600642	Valid		system	Tile_004-011-000_0-000.jpg		2021-06-02 10:39:44	2021-06-02 10:57:11		NO		IN FOCUS
181600642	https://volunteer.ala.org.au/validate/task/181600642	Valid		system	Tile_004-011-000_0-000.jpg		2021-06-02 10:54:50	2021-06-02 10:57:11		NO		IN FOCUS
181600642	https://volunteer.ala.org.au/validate/task/181600642	Valid		system	Tile_004-011-000_0-000.jpg			2021-06-02 10:57:11		NO		IN FOCUS
181600646	https://volunteer.ala.org.au/validate/task/181600646	Valid		system	Tile_004-015-000_0-000.jpg			2021-06-02 10:57:57		NO		IN FOCUS
181600646	https://volunteer.ala.org.au/validate/task/181600646	Valid		system	Tile_004-015-000_0-000.jpg		2021-06-02 10:55:47	2021-06-02 10:57:57		NO		IN FOCUS
181600646	https://volunteer.ala.org.au/validate/task/181600646	Valid		system	Tile_004-015-000_0-000.jpg		2021-06-02 10:57:56	2021-06-02 10:57:57		NO		IN FOCUS
181600646	https://volunteer.ala.org.au/validate/task/181600646	Valid		system	Tile_004-015-000_0-000.jpg		2021-06-02 10:40:54	2021-06-02 10:57:57		NO		IN FOCUS
181600616	https://volunteer.ala.org.au/validate/task/181600616	Valid		system	Tile_003-045-000_0-000.jpg		2021-06-02 10:46:56	2021-06-02 10:58:24		NO		IN FOCUS
181600616	https://volunteer.ala.org.au/validate/task/181600616	Valid		system	Tile_003-045-000_0-000.jpg		2021-06-02 10:45:23	2021-06-02 10:58:24		NO		IN FOCUS
181600616	https://volunteer.ala.org.au/validate/task/181600616	Valid		system	Tile_003-045-000_0-000.jpg			2021-06-02 10:58:24		NO		IN FOCUS
181600616	https://volunteer.ala.org.au/validate/task/181600616	Valid		system	Tile_003-045-000_0-000.jpg		2021-06-02 10:58:23	2021-06-02 10:58:24		NO		IN FOCUS
181601269	https://volunteer.ala.org.au/validate/task/181601269	Valid		system	Tile_004-022-000_0-000.jpg		2021-06-02 10:59:18	2021-06-02 10:59:52		NO		IN FOCUS
181601269	https://volunteer.ala.org.au/validate/task/181601269	Valid		system	Tile_004-022-000_0-000.jpg			2021-06-02 10:59:52		NO		IN FOCUS
181601269	https://volunteer.ala.org.au/validate/task/181601269	Valid		system	Tile_004-022-000_0-000.jpg		2021-06-02 10:59:51	2021-06-02 10:59:52		NO		IN FOCUS
181601269	https://volunteer.ala.org.au/validate/task/181601269	Valid		system	Tile_004-022-000_0-000.jpg		2021-06-02 10:49:03	2021-06-02 10:59:52		NO		IN FOCUS
181600618	https://volunteer.ala.org.au/validate/task/181600618	Valid		system	Tile_003-047-000_0-000.jpg		2021-06-02 10:46:31	2021-06-02 11:00:26		NO		IN FOCUS
181600618	https://volunteer.ala.org.au/validate/task/181600618	Valid		system	Tile_003-047-000_0-000.jpg		2021-06-02 11:00:25	2021-06-02 11:00:26		NO		IN FOCUS
181600618	https://volunteer.ala.org.au/validate/task/181600618	Valid		system	Tile_003-047-000_0-000.jpg		2021-06-02 10:47:55	2021-06-02 11:00:26		NO		IN FOCUS
181600618	https://volunteer.ala.org.au/validate/task/181600618	Valid		system	Tile_003-047-000_0-000.jpg			2021-06-02 11:00:26		NO		IN FOCUS
181600619	https://volunteer.ala.org.au/validate/task/181600619	Valid		system	Tile_003-048-000_0-000.jpg		2021-06-02 10:46:51	2021-06-02 11:02:02		NO		IN FOCUS
181600619	https://volunteer.ala.org.au/validate/task/181600619	Valid		system	Tile_003-048-000_0-000.jpg		2021-06-02 11:02:01	2021-06-02 11:02:02		NO		IN FOCUS
181600619	https://volunteer.ala.org.au/validate/task/181600619	Valid		system	Tile_003-048-000_0-000.jpg		2021-06-02 10:48:07	2021-06-02 11:02:02		NO		IN FOCUS
181600619	https://volunteer.ala.org.au/validate/task/181600619	Valid		system	Tile_003-048-000_0-000.jpg			2021-06-02 11:02:02		NO		IN FOCUS
181600621	https://volunteer.ala.org.au/validate/task/181600621	Valid		system	Tile_003-050-000_0-000.jpg		2021-06-02 10:48:39	2021-06-02 11:02:40		NO		IN FOCUS
181600621	https://volunteer.ala.org.au/validate/task/181600621	Valid		system	Tile_003-050-000_0-000.jpg		2021-06-02 11:02:39	2021-06-02 11:02:40		NO		IN FOCUS
181600621	https://volunteer.ala.org.au/validate/task/181600621	Valid		system	Tile_003-050-000_0-000.jpg		2021-06-02 10:47:13	2021-06-02 11:02:40		NO		IN FOCUS
181600621	https://volunteer.ala.org.au/validate/task/181600621	Valid		system	Tile_003-050-000_0-000.jpg			2021-06-02 11:02:40		NO		IN FOCUS
181600623	https://volunteer.ala.org.au/validate/task/181600623	Valid		system	Tile_003-052-000_0-000.jpg		2021-06-02 10:47:42	2021-06-02 11:03:04		NO		IN FOCUS
181600623	https://volunteer.ala.org.au/validate/task/181600623	Valid		system	Tile_003-052-000_0-000.jpg		2021-06-02 11:03:03	2021-06-02 11:03:04		NO		IN FOCUS
181600623	https://volunteer.ala.org.au/validate/task/181600623	Valid		system	Tile_003-052-000_0-000.jpg			2021-06-02 11:03:04		NO		IN FOCUS
181600623	https://volunteer.ala.org.au/validate/task/181600623	Valid		system	Tile_003-052-000_0-000.jpg		2021-06-02 10:49:05	2021-06-02 11:03:04		NO		IN FOCUS
181600624	https://volunteer.ala.org.au/validate/task/181600624	Valid		system	Tile_003-053-000_0-000.jpg			2021-06-02 11:03:30		NO		IN FOCUS
181600624	https://volunteer.ala.org.au/validate/task/181600624	Valid		system	Tile_003-053-000_0-000.jpg		2021-06-02 10:47:56	2021-06-02 11:03:30		NO		IN FOCUS
181600624	https://volunteer.ala.org.au/validate/task/181600624	Valid		system	Tile_003-053-000_0-000.jpg		2021-06-02 10:49:19	2021-06-02 11:03:30		NO		IN FOCUS
181600624	https://volunteer.ala.org.au/validate/task/181600624	Valid		system	Tile_003-053-000_0-000.jpg		2021-06-02 11:03:29	2021-06-02 11:03:30		NO		IN FOCUS
181600625	https://volunteer.ala.org.au/validate/task/181600625	Valid		system	Tile_003-054-000_0-000.jpg			2021-06-02 11:03:58		NO		IN FOCUS
181600625	https://volunteer.ala.org.au/validate/task/181600625	Valid		system	Tile_003-054-000_0-000.jpg		2021-06-02 10:49:33	2021-06-02 11:03:58		NO		IN FOCUS
181600625	https://volunteer.ala.org.au/validate/task/181600625	Valid		system	Tile_003-054-000_0-000.jpg		2021-06-02 11:03:57	2021-06-02 11:03:58		NO		IN FOCUS
181600625	https://volunteer.ala.org.au/validate/task/181600625	Valid		system	Tile_003-054-000_0-000.jpg		2021-06-02 10:48:10	2021-06-02 11:03:58		NO		IN FOCUS
181600632	https://volunteer.ala.org.au/validate/task/181600632	Valid		system	Tile_004-001-000_0-000.jpg			2021-06-02 11:04:22		NO		IN FOCUS
181600632	https://volunteer.ala.org.au/validate/task/181600632	Valid		system	Tile_004-001-000_0-000.jpg		2021-06-02 10:52:01	2021-06-02 11:04:22		NO		IN FOCUS
181600632	https://volunteer.ala.org.au/validate/task/181600632	Valid		system	Tile_004-001-000_0-000.jpg		2021-06-02 11:04:21	2021-06-02 11:04:22		NO		IN FOCUS
181600632	https://volunteer.ala.org.au/validate/task/181600632	Valid		system	Tile_004-001-000_0-000.jpg		2021-06-02 10:49:45	2021-06-02 11:04:22		NO		IN FOCUS
181600633	https://volunteer.ala.org.au/validate/task/181600633	Valid		system	Tile_004-002-000_0-000.jpg		2021-06-02 10:49:58	2021-06-02 11:04:47		NO		IN FOCUS
181600633	https://volunteer.ala.org.au/validate/task/181600633	Valid		system	Tile_004-002-000_0-000.jpg		2021-06-02 11:04:47	2021-06-02 11:04:47		NO		IN FOCUS
181600633	https://volunteer.ala.org.au/validate/task/181600633	Valid		system	Tile_004-002-000_0-000.jpg			2021-06-02 11:04:47		NO		IN FOCUS
181600633	https://volunteer.ala.org.au/validate/task/181600633	Valid		system	Tile_004-002-000_0-000.jpg		2021-06-02 10:52:16	2021-06-02 11:04:47		NO		IN FOCUS
181600636	https://volunteer.ala.org.au/validate/task/181600636	Valid		system	Tile_004-005-000_0-000.jpg		2021-06-02 10:55:00	2021-06-02 11:05:13		NO		IN FOCUS
181600636	https://volunteer.ala.org.au/validate/task/181600636	Valid		system	Tile_004-005-000_0-000.jpg			2021-06-02 11:05:13		NO		IN FOCUS
181600636	https://volunteer.ala.org.au/validate/task/181600636	Valid		system	Tile_004-005-000_0-000.jpg		2021-06-02 11:05:13	2021-06-02 11:05:13		NO		IN FOCUS
181600636	https://volunteer.ala.org.au/validate/task/181600636	Valid		system	Tile_004-005-000_0-000.jpg		2021-06-02 10:53:11	2021-06-02 11:05:13		NO		IN FOCUS
181600638	https://volunteer.ala.org.au/validate/task/181600638	Valid		system	Tile_004-007-000_0-000.jpg		2021-06-02 11:05:37	2021-06-02 11:05:39		NO		IN FOCUS
181600638	https://volunteer.ala.org.au/validate/task/181600638	Valid		system	Tile_004-007-000_0-000.jpg		2021-06-02 10:56:24	2021-06-02 11:05:39		NO		IN FOCUS
181600638	https://volunteer.ala.org.au/validate/task/181600638	Valid		system	Tile_004-007-000_0-000.jpg		2021-06-02 10:53:42	2021-06-02 11:05:39		NO		IN FOCUS
181600638	https://volunteer.ala.org.au/validate/task/181600638	Valid		system	Tile_004-007-000_0-000.jpg			2021-06-02 11:05:39		NO		IN FOCUS
181600639	https://volunteer.ala.org.au/validate/task/181600639	Valid		system	Tile_004-008-000_0-000.jpg		2021-06-02 10:54:05	2021-06-02 11:06:05		NO		IN FOCUS
181600639	https://volunteer.ala.org.au/validate/task/181600639	Valid		system	Tile_004-008-000_0-000.jpg		2021-06-02 11:06:03	2021-06-02 11:06:05		NO		IN FOCUS
181600639	https://volunteer.ala.org.au/validate/task/181600639	Valid		system	Tile_004-008-000_0-000.jpg			2021-06-02 11:06:05		NO		IN FOCUS
181600639	https://volunteer.ala.org.au/validate/task/181600639	Valid		system	Tile_004-008-000_0-000.jpg		2021-06-02 10:56:35	2021-06-02 11:06:05		NO		IN FOCUS
181600640	https://volunteer.ala.org.au/validate/task/181600640	Valid		system	Tile_004-009-000_0-000.jpg		2021-06-02 11:06:29	2021-06-02 11:06:29		NO		IN FOCUS
181600640	https://volunteer.ala.org.au/validate/task/181600640	Valid		system	Tile_004-009-000_0-000.jpg		2021-06-02 10:56:48	2021-06-02 11:06:29		NO		IN FOCUS
181600640	https://volunteer.ala.org.au/validate/task/181600640	Valid		system	Tile_004-009-000_0-000.jpg		2021-06-02 10:54:18	2021-06-02 11:06:29		NO		IN FOCUS
181600640	https://volunteer.ala.org.au/validate/task/181600640	Valid		system	Tile_004-009-000_0-000.jpg			2021-06-02 11:06:29		NO		IN FOCUS
181601275	https://volunteer.ala.org.au/validate/task/181601275	Valid		system	Tile_004-028-000_0-000.jpg		2021-06-02 10:52:01	2021-06-02 11:07:30		NO		IN FOCUS
181601275	https://volunteer.ala.org.au/validate/task/181601275	Valid		system	Tile_004-028-000_0-000.jpg		2021-06-02 11:07:29	2021-06-02 11:07:30		NO		IN FOCUS
181601275	https://volunteer.ala.org.au/validate/task/181601275	Valid		system	Tile_004-028-000_0-000.jpg			2021-06-02 11:07:30		NO		IN FOCUS
181601275	https://volunteer.ala.org.au/validate/task/181601275	Valid		system	Tile_004-028-000_0-000.jpg		2021-06-02 11:01:15	2021-06-02 11:07:30		NO		IN FOCUS
181601276	https://volunteer.ala.org.au/validate/task/181601276	Valid		system	Tile_004-029-000_0-000.jpg		2021-06-02 11:07:41	2021-06-02 11:07:42		NO		IN FOCUS
181601276	https://volunteer.ala.org.au/validate/task/181601276	Valid		system	Tile_004-029-000_0-000.jpg			2021-06-02 11:07:42		NO		IN FOCUS
181601276	https://volunteer.ala.org.au/validate/task/181601276	Valid		system	Tile_004-029-000_0-000.jpg		2021-06-02 11:01:24	2021-06-02 11:07:42		NO		IN FOCUS
181601276	https://volunteer.ala.org.au/validate/task/181601276	Valid		system	Tile_004-029-000_0-000.jpg		2021-06-02 10:52:15	2021-06-02 11:07:42		NO		IN FOCUS
181601279	https://volunteer.ala.org.au/validate/task/181601279	Valid		system	Tile_004-032-000_0-000.jpg			2021-06-02 11:08:14		NO		IN FOCUS
181601279	https://volunteer.ala.org.au/validate/task/181601279	Valid		system	Tile_004-032-000_0-000.jpg		2021-06-02 11:02:01	2021-06-02 11:08:14		NO		IN FOCUS
181601279	https://volunteer.ala.org.au/validate/task/181601279	Valid		system	Tile_004-032-000_0-000.jpg		2021-06-02 11:08:13	2021-06-02 11:08:14		NO		IN FOCUS
181601279	https://volunteer.ala.org.au/validate/task/181601279	Valid		system	Tile_004-032-000_0-000.jpg		2021-06-02 10:53:14	2021-06-02 11:08:14		NO		IN FOCUS
181601282	https://volunteer.ala.org.au/validate/task/181601282	Valid		system	Tile_004-035-000_0-000.jpg		2021-06-02 11:08:56	2021-06-02 11:08:57		NO		IN FOCUS
181601282	https://volunteer.ala.org.au/validate/task/181601282	Valid		system	Tile_004-035-000_0-000.jpg		2021-06-02 11:07:45	2021-06-02 11:08:57		NO		IN FOCUS
181601282	https://volunteer.ala.org.au/validate/task/181601282	Valid		system	Tile_004-035-000_0-000.jpg			2021-06-02 11:08:57		NO		IN FOCUS
181601282	https://volunteer.ala.org.au/validate/task/181601282	Valid		system	Tile_004-035-000_0-000.jpg		2021-06-02 10:55:21	2021-06-02 11:08:57		NO		IN FOCUS
181601288	https://volunteer.ala.org.au/validate/task/181601288	Valid		system	Tile_004-041-000_0-000.jpg		2021-06-02 10:58:01	2021-06-02 11:10:23		NO		IN FOCUS
181601288	https://volunteer.ala.org.au/validate/task/181601288	Valid		system	Tile_004-041-000_0-000.jpg		2021-06-02 11:10:23	2021-06-02 11:10:23		NO		IN FOCUS
181601288	https://volunteer.ala.org.au/validate/task/181601288	Valid		system	Tile_004-041-000_0-000.jpg		2021-06-02 11:10:08	2021-06-02 11:10:23		NO		IN FOCUS
181601288	https://volunteer.ala.org.au/validate/task/181601288	Valid		system	Tile_004-041-000_0-000.jpg			2021-06-02 11:10:23		NO		IN FOCUS
181601290	https://volunteer.ala.org.au/validate/task/181601290	Valid		system	Tile_004-043-000_0-000.jpg		2021-06-02 11:10:46	2021-06-02 11:10:48		NO		IN FOCUS
181601290	https://volunteer.ala.org.au/validate/task/181601290	Valid		system	Tile_004-043-000_0-000.jpg			2021-06-02 11:10:48		NO		IN FOCUS
181601290	https://volunteer.ala.org.au/validate/task/181601290	Valid		system	Tile_004-043-000_0-000.jpg		2021-06-02 11:10:35	2021-06-02 11:10:48		NO		IN FOCUS
181601290	https://volunteer.ala.org.au/validate/task/181601290	Valid		system	Tile_004-043-000_0-000.jpg		2021-06-02 10:58:30	2021-06-02 11:10:48		NO		IN FOCUS
181600644	https://volunteer.ala.org.au/validate/task/181600644	Valid		system	Tile_004-013-000_0-000.jpg		2021-06-02 10:55:17	2021-06-02 11:10:55		NO		IN FOCUS
181600644	https://volunteer.ala.org.au/validate/task/181600644	Valid		system	Tile_004-013-000_0-000.jpg		2021-06-02 11:10:54	2021-06-02 11:10:55		NO		IN FOCUS
181600644	https://volunteer.ala.org.au/validate/task/181600644	Valid		system	Tile_004-013-000_0-000.jpg			2021-06-02 11:10:55		NO		IN FOCUS
181600644	https://volunteer.ala.org.au/validate/task/181600644	Valid		system	Tile_004-013-000_0-000.jpg		2021-06-02 10:57:33	2021-06-02 11:10:55		NO		IN FOCUS
181601291	https://volunteer.ala.org.au/validate/task/181601291	Valid		system	Tile_004-044-000_0-000.jpg		2021-06-02 11:10:52	2021-06-02 11:10:57		NO		IN FOCUS
181601291	https://volunteer.ala.org.au/validate/task/181601291	Valid		system	Tile_004-044-000_0-000.jpg		2021-06-02 10:59:03	2021-06-02 11:10:57		NO		IN FOCUS
181601291	https://volunteer.ala.org.au/validate/task/181601291	Valid		system	Tile_004-044-000_0-000.jpg		2021-06-02 11:10:57	2021-06-02 11:10:57		NO		IN FOCUS
181601291	https://volunteer.ala.org.au/validate/task/181601291	Valid		system	Tile_004-044-000_0-000.jpg			2021-06-02 11:10:57		NO		IN FOCUS
181601292	https://volunteer.ala.org.au/validate/task/181601292	Valid		system	Tile_004-045-000_0-000.jpg		2021-06-02 11:11:11	2021-06-02 11:11:12		NO		IN FOCUS
181601292	https://volunteer.ala.org.au/validate/task/181601292	Valid		system	Tile_004-045-000_0-000.jpg		2021-06-02 10:59:20	2021-06-02 11:11:12		NO		IN FOCUS
181601292	https://volunteer.ala.org.au/validate/task/181601292	Valid		system	Tile_004-045-000_0-000.jpg		2021-06-02 11:11:05	2021-06-02 11:11:12		NO		IN FOCUS
181601292	https://volunteer.ala.org.au/validate/task/181601292	Valid		system	Tile_004-045-000_0-000.jpg			2021-06-02 11:11:12		NO		IN FOCUS
181601293	https://volunteer.ala.org.au/validate/task/181601293	Valid		system	Tile_004-046-000_0-000.jpg		2021-06-02 10:59:35	2021-06-02 11:11:23		NO		IN FOCUS
181601293	https://volunteer.ala.org.au/validate/task/181601293	Valid		system	Tile_004-046-000_0-000.jpg		2021-06-02 11:11:17	2021-06-02 11:11:23		NO		IN FOCUS
181601293	https://volunteer.ala.org.au/validate/task/181601293	Valid		system	Tile_004-046-000_0-000.jpg			2021-06-02 11:11:23		NO		IN FOCUS
181601293	https://volunteer.ala.org.au/validate/task/181601293	Valid		system	Tile_004-046-000_0-000.jpg		2021-06-02 11:11:23	2021-06-02 11:11:23		NO		IN FOCUS
181600645	https://volunteer.ala.org.au/validate/task/181600645	Valid		system	Tile_004-014-000_0-000.jpg		2021-06-02 10:55:28	2021-06-02 11:11:29		NO		IN FOCUS
181600645	https://volunteer.ala.org.au/validate/task/181600645	Valid		system	Tile_004-014-000_0-000.jpg		2021-06-02 11:11:27	2021-06-02 11:11:29		NO		IN FOCUS
181600645	https://volunteer.ala.org.au/validate/task/181600645	Valid		system	Tile_004-014-000_0-000.jpg		2021-06-02 10:57:44	2021-06-02 11:11:29		NO		IN FOCUS
181600645	https://volunteer.ala.org.au/validate/task/181600645	Valid		system	Tile_004-014-000_0-000.jpg			2021-06-02 11:11:29		NO		IN FOCUS
181600648	https://volunteer.ala.org.au/validate/task/181600648	Valid		system	Tile_004-017-000_0-000.jpg		2021-06-02 10:57:24	2021-06-02 11:12:04		NO		IN FOCUS
181600648	https://volunteer.ala.org.au/validate/task/181600648	Valid		system	Tile_004-017-000_0-000.jpg		2021-06-02 10:58:26	2021-06-02 11:12:04		NO		IN FOCUS
181600648	https://volunteer.ala.org.au/validate/task/181600648	Valid		system	Tile_004-017-000_0-000.jpg		2021-06-02 11:12:03	2021-06-02 11:12:04		NO		IN FOCUS
181600648	https://volunteer.ala.org.au/validate/task/181600648	Valid		system	Tile_004-017-000_0-000.jpg			2021-06-02 11:12:04		NO		IN FOCUS
181600649	https://volunteer.ala.org.au/validate/task/181600649	Valid		system	Tile_004-018-000_0-000.jpg			2021-06-02 11:12:33		NO		IN FOCUS
181600649	https://volunteer.ala.org.au/validate/task/181600649	Valid		system	Tile_004-018-000_0-000.jpg		2021-06-02 11:12:32	2021-06-02 11:12:33		NO		IN FOCUS
181600649	https://volunteer.ala.org.au/validate/task/181600649	Valid		system	Tile_004-018-000_0-000.jpg		2021-06-02 10:57:39	2021-06-02 11:12:33		NO		IN FOCUS
181600649	https://volunteer.ala.org.au/validate/task/181600649	Valid		system	Tile_004-018-000_0-000.jpg		2021-06-02 10:58:36	2021-06-02 11:12:33		NO		IN FOCUS
181601297	https://volunteer.ala.org.au/validate/task/181601297	Valid		system	Tile_004-050-000_0-000.jpg		2021-06-02 11:00:38	2021-06-02 11:12:37		NO		IN FOCUS
181601297	https://volunteer.ala.org.au/validate/task/181601297	Valid		system	Tile_004-050-000_0-000.jpg		2021-06-02 11:12:36	2021-06-02 11:12:37		NO		IN FOCUS
181601297	https://volunteer.ala.org.au/validate/task/181601297	Valid		system	Tile_004-050-000_0-000.jpg			2021-06-02 11:12:37		NO		IN FOCUS
181601297	https://volunteer.ala.org.au/validate/task/181601297	Valid		system	Tile_004-050-000_0-000.jpg		2021-06-02 11:12:33	2021-06-02 11:12:37		NO		IN FOCUS
181601298	https://volunteer.ala.org.au/validate/task/181601298	Valid		system	Tile_004-051-000_0-000.jpg		2021-06-02 11:01:00	2021-06-02 11:12:48		NO		IN FOCUS
181601298	https://volunteer.ala.org.au/validate/task/181601298	Valid		system	Tile_004-051-000_0-000.jpg		2021-06-02 11:12:48	2021-06-02 11:12:48		NO		IN FOCUS
181601298	https://volunteer.ala.org.au/validate/task/181601298	Valid		system	Tile_004-051-000_0-000.jpg		2021-06-02 11:12:45	2021-06-02 11:12:48		NO		IN FOCUS
181601298	https://volunteer.ala.org.au/validate/task/181601298	Valid		system	Tile_004-051-000_0-000.jpg			2021-06-02 11:12:48		NO		IN FOCUS
181600643	https://volunteer.ala.org.au/validate/task/181600643	Valid		system	Tile_004-012-000_0-000.jpg		2021-06-02 11:12:53	2021-06-02 11:12:54		NO		IN FOCUS
181600643	https://volunteer.ala.org.au/validate/task/181600643	Valid		system	Tile_004-012-000_0-000.jpg		2021-06-02 10:55:02	2021-06-02 11:12:54		NO		IN FOCUS
181600643	https://volunteer.ala.org.au/validate/task/181600643	Valid		system	Tile_004-012-000_0-000.jpg		2021-06-02 10:57:20	2021-06-02 11:12:54		NO		IN FOCUS
181600643	https://volunteer.ala.org.au/validate/task/181600643	Valid		system	Tile_004-012-000_0-000.jpg			2021-06-02 11:12:54		NO		IN FOCUS
181601299	https://volunteer.ala.org.au/validate/task/181601299	Valid		system	Tile_004-052-000_0-000.jpg		2021-06-02 11:12:57	2021-06-02 11:13:01		NO		IN FOCUS
181601299	https://volunteer.ala.org.au/validate/task/181601299	Valid		system	Tile_004-052-000_0-000.jpg		2021-06-02 11:13:00	2021-06-02 11:13:01		NO		IN FOCUS
181601299	https://volunteer.ala.org.au/validate/task/181601299	Valid		system	Tile_004-052-000_0-000.jpg		2021-06-02 11:01:32	2021-06-02 11:13:01		NO		IN FOCUS
181601299	https://volunteer.ala.org.au/validate/task/181601299	Valid		system	Tile_004-052-000_0-000.jpg			2021-06-02 11:13:01		NO		IN FOCUS
181601268	https://volunteer.ala.org.au/validate/task/181601268	Valid		system	Tile_004-021-000_0-000.jpg		2021-06-02 11:13:26	2021-06-02 11:13:27		NO		IN FOCUS
181601268	https://volunteer.ala.org.au/validate/task/181601268	Valid		system	Tile_004-021-000_0-000.jpg		2021-06-02 10:59:38	2021-06-02 11:13:27		NO		IN FOCUS
181601268	https://volunteer.ala.org.au/validate/task/181601268	Valid		system	Tile_004-021-000_0-000.jpg			2021-06-02 11:13:27		NO		IN FOCUS
181601268	https://volunteer.ala.org.au/validate/task/181601268	Valid		system	Tile_004-021-000_0-000.jpg		2021-06-02 10:58:29	2021-06-02 11:13:27		NO		IN FOCUS
181600650	https://volunteer.ala.org.au/validate/task/181600650	Valid		system	Tile_004-019-000_0-000.jpg		2021-06-02 10:58:49	2021-06-02 11:13:33		NO		IN FOCUS
181600650	https://volunteer.ala.org.au/validate/task/181600650	Valid		system	Tile_004-019-000_0-000.jpg			2021-06-02 11:13:33		NO		IN FOCUS
181600650	https://volunteer.ala.org.au/validate/task/181600650	Valid		system	Tile_004-019-000_0-000.jpg		2021-06-02 10:57:53	2021-06-02 11:13:33		NO		IN FOCUS
181600650	https://volunteer.ala.org.au/validate/task/181600650	Valid		system	Tile_004-019-000_0-000.jpg		2021-06-02 11:13:33	2021-06-02 11:13:33		NO		IN FOCUS
181601305	https://volunteer.ala.org.au/validate/task/181601305	Valid		system	Tile_004-058-000_0-000.jpg		2021-06-02 11:04:14	2021-06-02 11:14:14		NO		IN FOCUS
181601305	https://volunteer.ala.org.au/validate/task/181601305	Valid		system	Tile_004-058-000_0-000.jpg		2021-06-02 11:14:06	2021-06-02 11:14:14		NO		IN FOCUS
181601305	https://volunteer.ala.org.au/validate/task/181601305	Valid		system	Tile_004-058-000_0-000.jpg			2021-06-02 11:14:14		NO		IN FOCUS
181601305	https://volunteer.ala.org.au/validate/task/181601305	Valid		system	Tile_004-058-000_0-000.jpg		2021-06-02 11:14:14	2021-06-02 11:14:14		NO		IN FOCUS
181601273	https://volunteer.ala.org.au/validate/task/181601273	Valid		system	Tile_004-026-000_0-000.jpg		2021-06-02 11:00:48	2021-06-02 11:14:29		NO		IN FOCUS
181601273	https://volunteer.ala.org.au/validate/task/181601273	Valid		system	Tile_004-026-000_0-000.jpg		2021-06-02 11:07:02	2021-06-02 11:14:29		NO		IN FOCUS
181601273	https://volunteer.ala.org.au/validate/task/181601273	Valid		system	Tile_004-026-000_0-000.jpg		2021-06-02 11:14:28	2021-06-02 11:14:29		NO		IN FOCUS
181601273	https://volunteer.ala.org.au/validate/task/181601273	Valid		system	Tile_004-026-000_0-000.jpg			2021-06-02 11:14:29		NO		IN FOCUS
181601277	https://volunteer.ala.org.au/validate/task/181601277	Valid		system	Tile_004-030-000_0-000.jpg			2021-06-02 11:14:55		NO		IN FOCUS
181601277	https://volunteer.ala.org.au/validate/task/181601277	Valid		system	Tile_004-030-000_0-000.jpg		2021-06-02 11:14:54	2021-06-02 11:14:55		NO		IN FOCUS
181601277	https://volunteer.ala.org.au/validate/task/181601277	Valid		system	Tile_004-030-000_0-000.jpg		2021-06-02 11:01:36	2021-06-02 11:14:55		NO		IN FOCUS
181601277	https://volunteer.ala.org.au/validate/task/181601277	Valid		system	Tile_004-030-000_0-000.jpg		2021-06-02 11:07:52	2021-06-02 11:14:55		NO		IN FOCUS
181601278	https://volunteer.ala.org.au/validate/task/181601278	Valid		system	Tile_004-031-000_0-000.jpg		2021-06-02 11:08:03	2021-06-02 11:15:05		NO		IN FOCUS
181601278	https://volunteer.ala.org.au/validate/task/181601278	Valid		system	Tile_004-031-000_0-000.jpg		2021-06-02 11:01:47	2021-06-02 11:15:05		NO		IN FOCUS
181601278	https://volunteer.ala.org.au/validate/task/181601278	Valid		system	Tile_004-031-000_0-000.jpg			2021-06-02 11:15:05		NO		IN FOCUS
181601278	https://volunteer.ala.org.au/validate/task/181601278	Valid		system	Tile_004-031-000_0-000.jpg		2021-06-02 11:15:04	2021-06-02 11:15:05		NO		IN FOCUS
181601309	https://volunteer.ala.org.au/validate/task/181601309	Valid		system	Tile_005-002-000_0-000.jpg		2021-06-02 11:15:08	2021-06-02 11:15:09		NO		IN FOCUS
181601309	https://volunteer.ala.org.au/validate/task/181601309	Valid		system	Tile_005-002-000_0-000.jpg		2021-06-02 11:07:09	2021-06-02 11:15:09		NO		IN FOCUS
181601309	https://volunteer.ala.org.au/validate/task/181601309	Valid		system	Tile_005-002-000_0-000.jpg			2021-06-02 11:15:09		NO		IN FOCUS
181601309	https://volunteer.ala.org.au/validate/task/181601309	Valid		system	Tile_005-002-000_0-000.jpg		2021-06-02 11:15:00	2021-06-02 11:15:09		NO		IN FOCUS
181601310	https://volunteer.ala.org.au/validate/task/181601310	Valid		system	Tile_005-003-000_0-000.jpg		2021-06-02 11:07:28	2021-06-02 11:15:22		NO		IN FOCUS
181601310	https://volunteer.ala.org.au/validate/task/181601310	Valid		system	Tile_005-003-000_0-000.jpg		2021-06-02 11:15:11	2021-06-02 11:15:22		NO		IN FOCUS
181601310	https://volunteer.ala.org.au/validate/task/181601310	Valid		system	Tile_005-003-000_0-000.jpg		2021-06-02 11:15:21	2021-06-02 11:15:22		NO		IN FOCUS
181601310	https://volunteer.ala.org.au/validate/task/181601310	Valid		system	Tile_005-003-000_0-000.jpg			2021-06-02 11:15:22		NO		IN FOCUS
181601311	https://volunteer.ala.org.au/validate/task/181601311	Valid		system	Tile_005-004-000_0-000.jpg		2021-06-02 11:07:44	2021-06-02 11:15:34		NO		IN FOCUS
181601311	https://volunteer.ala.org.au/validate/task/181601311	Valid		system	Tile_005-004-000_0-000.jpg		2021-06-02 11:15:34	2021-06-02 11:15:34		NO		IN FOCUS
181601311	https://volunteer.ala.org.au/validate/task/181601311	Valid		system	Tile_005-004-000_0-000.jpg			2021-06-02 11:15:34		NO		IN FOCUS
181601311	https://volunteer.ala.org.au/validate/task/181601311	Valid		system	Tile_005-004-000_0-000.jpg		2021-06-02 11:15:30	2021-06-02 11:15:34		NO		IN FOCUS
181601312	https://volunteer.ala.org.au/validate/task/181601312	Valid		system	Tile_005-005-000_0-000.jpg			2021-06-02 11:15:53		NO		IN FOCUS
181601312	https://volunteer.ala.org.au/validate/task/181601312	Valid		system	Tile_005-005-000_0-000.jpg		2021-06-02 11:15:53	2021-06-02 11:15:53		NO		IN FOCUS
181601312	https://volunteer.ala.org.au/validate/task/181601312	Valid		system	Tile_005-005-000_0-000.jpg		2021-06-02 11:15:41	2021-06-02 11:15:53		NO		IN FOCUS
181601312	https://volunteer.ala.org.au/validate/task/181601312	Valid		system	Tile_005-005-000_0-000.jpg		2021-06-02 11:08:01	2021-06-02 11:15:53		NO		IN FOCUS
181601313	https://volunteer.ala.org.au/validate/task/181601313	Valid		system	Tile_005-006-000_0-000.jpg		2021-06-02 11:08:15	2021-06-02 11:16:07		NO		IN FOCUS
181601313	https://volunteer.ala.org.au/validate/task/181601313	Valid		system	Tile_005-006-000_0-000.jpg			2021-06-02 11:16:07		NO		IN FOCUS
181601313	https://volunteer.ala.org.au/validate/task/181601313	Valid		system	Tile_005-006-000_0-000.jpg		2021-06-02 11:15:54	2021-06-02 11:16:07		NO		IN FOCUS
181601313	https://volunteer.ala.org.au/validate/task/181601313	Valid		system	Tile_005-006-000_0-000.jpg		2021-06-02 11:16:05	2021-06-02 11:16:07		NO		IN FOCUS
181601314	https://volunteer.ala.org.au/validate/task/181601314	Valid		system	Tile_005-007-000_0-000.jpg			2021-06-02 11:16:18		NO		IN FOCUS
181601314	https://volunteer.ala.org.au/validate/task/181601314	Valid		system	Tile_005-007-000_0-000.jpg		2021-06-02 11:16:07	2021-06-02 11:16:18		NO		IN FOCUS
181601314	https://volunteer.ala.org.au/validate/task/181601314	Valid		system	Tile_005-007-000_0-000.jpg		2021-06-02 11:08:29	2021-06-02 11:16:18		NO		IN FOCUS
181601314	https://volunteer.ala.org.au/validate/task/181601314	Valid		system	Tile_005-007-000_0-000.jpg		2021-06-02 11:16:17	2021-06-02 11:16:18		NO		IN FOCUS
181601285	https://volunteer.ala.org.au/validate/task/181601285	Valid		system	Tile_004-038-000_0-000.jpg		2021-06-02 11:09:49	2021-06-02 11:16:35		NO		IN FOCUS
181601285	https://volunteer.ala.org.au/validate/task/181601285	Valid		system	Tile_004-038-000_0-000.jpg			2021-06-02 11:16:35		NO		IN FOCUS
181601285	https://volunteer.ala.org.au/validate/task/181601285	Valid		system	Tile_004-038-000_0-000.jpg		2021-06-02 11:09:34	2021-06-02 11:16:35		NO		IN FOCUS
181601285	https://volunteer.ala.org.au/validate/task/181601285	Valid		system	Tile_004-038-000_0-000.jpg		2021-06-02 11:16:35	2021-06-02 11:16:35		NO		IN FOCUS
181601286	https://volunteer.ala.org.au/validate/task/181601286	Valid		system	Tile_004-039-000_0-000.jpg		2021-06-02 11:09:59	2021-06-02 11:16:54		NO		IN FOCUS
181601286	https://volunteer.ala.org.au/validate/task/181601286	Valid		system	Tile_004-039-000_0-000.jpg		2021-06-02 11:09:46	2021-06-02 11:16:54		NO		IN FOCUS
181601286	https://volunteer.ala.org.au/validate/task/181601286	Valid		system	Tile_004-039-000_0-000.jpg			2021-06-02 11:16:54		NO		IN FOCUS
181601286	https://volunteer.ala.org.au/validate/task/181601286	Valid		system	Tile_004-039-000_0-000.jpg		2021-06-02 11:16:53	2021-06-02 11:16:54		NO		IN FOCUS
181601287	https://volunteer.ala.org.au/validate/task/181601287	Valid		system	Tile_004-040-000_0-000.jpg		2021-06-02 11:17:51	2021-06-02 11:17:51		NO		IN FOCUS
181601287	https://volunteer.ala.org.au/validate/task/181601287	Valid		system	Tile_004-040-000_0-000.jpg			2021-06-02 11:17:51		NO		IN FOCUS
181601287	https://volunteer.ala.org.au/validate/task/181601287	Valid		system	Tile_004-040-000_0-000.jpg		2021-06-02 11:10:12	2021-06-02 11:17:51		NO		IN FOCUS
181601287	https://volunteer.ala.org.au/validate/task/181601287	Valid		system	Tile_004-040-000_0-000.jpg		2021-06-02 11:09:57	2021-06-02 11:17:51		NO		IN FOCUS
181601289	https://volunteer.ala.org.au/validate/task/181601289	Valid		system	Tile_004-042-000_0-000.jpg		2021-06-02 11:10:24	2021-06-02 11:17:58		NO		IN FOCUS
181601289	https://volunteer.ala.org.au/validate/task/181601289	Valid		system	Tile_004-042-000_0-000.jpg			2021-06-02 11:17:58		NO		IN FOCUS
181601289	https://volunteer.ala.org.au/validate/task/181601289	Valid		system	Tile_004-042-000_0-000.jpg		2021-06-02 11:17:57	2021-06-02 11:17:58		NO		IN FOCUS
181601289	https://volunteer.ala.org.au/validate/task/181601289	Valid		system	Tile_004-042-000_0-000.jpg		2021-06-02 11:10:35	2021-06-02 11:17:58		NO		IN FOCUS
181601321	https://volunteer.ala.org.au/validate/task/181601321	Valid		system	Tile_005-014-000_0-000.jpg		2021-06-02 11:09:30	2021-06-02 11:18:06		NO		IN FOCUS
181601321	https://volunteer.ala.org.au/validate/task/181601321	Valid		system	Tile_005-014-000_0-000.jpg			2021-06-02 11:18:06		NO		IN FOCUS
181601321	https://volunteer.ala.org.au/validate/task/181601321	Valid		system	Tile_005-014-000_0-000.jpg		2021-06-02 11:17:23	2021-06-02 11:18:06		NO		IN FOCUS
181601321	https://volunteer.ala.org.au/validate/task/181601321	Valid		system	Tile_005-014-000_0-000.jpg		2021-06-02 11:18:06	2021-06-02 11:18:06		NO		IN FOCUS
181601295	https://volunteer.ala.org.au/validate/task/181601295	Valid		system	Tile_004-048-000_0-000.jpg		2021-06-02 11:11:55	2021-06-02 11:18:22		NO		IN FOCUS
181601295	https://volunteer.ala.org.au/validate/task/181601295	Valid		system	Tile_004-048-000_0-000.jpg			2021-06-02 11:18:22		NO		IN FOCUS
181601295	https://volunteer.ala.org.au/validate/task/181601295	Valid		system	Tile_004-048-000_0-000.jpg		2021-06-02 11:18:20	2021-06-02 11:18:22		NO		IN FOCUS
181601295	https://volunteer.ala.org.au/validate/task/181601295	Valid		system	Tile_004-048-000_0-000.jpg		2021-06-02 11:12:09	2021-06-02 11:18:22		NO		IN FOCUS
181601300	https://volunteer.ala.org.au/validate/task/181601300	Valid		system	Tile_004-053-000_0-000.jpg			2021-06-02 11:18:44		NO		IN FOCUS
181601300	https://volunteer.ala.org.au/validate/task/181601300	Valid		system	Tile_004-053-000_0-000.jpg		2021-06-02 11:13:08	2021-06-02 11:18:44		NO		IN FOCUS
181601300	https://volunteer.ala.org.au/validate/task/181601300	Valid		system	Tile_004-053-000_0-000.jpg		2021-06-02 11:13:12	2021-06-02 11:18:44		NO		IN FOCUS
181601300	https://volunteer.ala.org.au/validate/task/181601300	Valid		system	Tile_004-053-000_0-000.jpg		2021-06-02 11:18:44	2021-06-02 11:18:44		NO		IN FOCUS
181601301	https://volunteer.ala.org.au/validate/task/181601301	Valid		system	Tile_004-054-000_0-000.jpg		2021-06-02 11:13:25	2021-06-02 11:19:08		NO		IN FOCUS
181601301	https://volunteer.ala.org.au/validate/task/181601301	Valid		system	Tile_004-054-000_0-000.jpg		2021-06-02 11:19:07	2021-06-02 11:19:08		NO		IN FOCUS
181601301	https://volunteer.ala.org.au/validate/task/181601301	Valid		system	Tile_004-054-000_0-000.jpg			2021-06-02 11:19:08		NO		IN FOCUS
181601301	https://volunteer.ala.org.au/validate/task/181601301	Valid		system	Tile_004-054-000_0-000.jpg		2021-06-02 11:13:21	2021-06-02 11:19:08		NO		IN FOCUS
181601302	https://volunteer.ala.org.au/validate/task/181601302	Valid		system	Tile_004-055-000_0-000.jpg		2021-06-02 11:19:32	2021-06-02 11:19:33		NO		IN FOCUS
181601302	https://volunteer.ala.org.au/validate/task/181601302	Valid		system	Tile_004-055-000_0-000.jpg		2021-06-02 11:13:40	2021-06-02 11:19:33		NO		IN FOCUS
181601302	https://volunteer.ala.org.au/validate/task/181601302	Valid		system	Tile_004-055-000_0-000.jpg			2021-06-02 11:19:33		NO		IN FOCUS
181601302	https://volunteer.ala.org.au/validate/task/181601302	Valid		system	Tile_004-055-000_0-000.jpg		2021-06-02 11:13:33	2021-06-02 11:19:33		NO		IN FOCUS
181601322	https://volunteer.ala.org.au/validate/task/181601322	Valid		system	Tile_005-015-000_0-000.jpg		2021-06-02 11:17:34	2021-06-02 11:19:37		NO		IN FOCUS
181601322	https://volunteer.ala.org.au/validate/task/181601322	Valid		system	Tile_005-015-000_0-000.jpg		2021-06-02 11:18:18	2021-06-02 11:19:37		NO		IN FOCUS
181601322	https://volunteer.ala.org.au/validate/task/181601322	Valid		system	Tile_005-015-000_0-000.jpg		2021-06-02 11:19:37	2021-06-02 11:19:37		NO		IN FOCUS
181601322	https://volunteer.ala.org.au/validate/task/181601322	Valid		system	Tile_005-015-000_0-000.jpg			2021-06-02 11:19:37		NO		IN FOCUS
181601303	https://volunteer.ala.org.au/validate/task/181601303	Valid		system	Tile_004-056-000_0-000.jpg			2021-06-02 11:19:55		NO		IN FOCUS
181601303	https://volunteer.ala.org.au/validate/task/181601303	Valid		system	Tile_004-056-000_0-000.jpg		2021-06-02 11:19:55	2021-06-02 11:19:55		NO		IN FOCUS
181601303	https://volunteer.ala.org.au/validate/task/181601303	Valid		system	Tile_004-056-000_0-000.jpg		2021-06-02 11:13:50	2021-06-02 11:19:55		NO		IN FOCUS
181601303	https://volunteer.ala.org.au/validate/task/181601303	Valid		system	Tile_004-056-000_0-000.jpg		2021-06-02 11:13:44	2021-06-02 11:19:55		NO		IN FOCUS
181601306	https://volunteer.ala.org.au/validate/task/181601306	Valid		system	Tile_004-059-000_0-000.jpg		2021-06-02 11:20:18	2021-06-02 11:20:19		NO		IN FOCUS
181601306	https://volunteer.ala.org.au/validate/task/181601306	Valid		system	Tile_004-059-000_0-000.jpg		2021-06-02 11:14:16	2021-06-02 11:20:19		NO		IN FOCUS
181601306	https://volunteer.ala.org.au/validate/task/181601306	Valid		system	Tile_004-059-000_0-000.jpg		2021-06-02 11:14:25	2021-06-02 11:20:19		NO		IN FOCUS
181601306	https://volunteer.ala.org.au/validate/task/181601306	Valid		system	Tile_004-059-000_0-000.jpg			2021-06-02 11:20:19		NO		IN FOCUS
181601307	https://volunteer.ala.org.au/validate/task/181601307	Valid		system	Tile_004-060-000_0-000.jpg		2021-06-02 11:14:29	2021-06-02 11:20:44		NO		IN FOCUS
181601307	https://volunteer.ala.org.au/validate/task/181601307	Valid		system	Tile_004-060-000_0-000.jpg		2021-06-02 11:20:42	2021-06-02 11:20:44		NO		IN FOCUS
181601307	https://volunteer.ala.org.au/validate/task/181601307	Valid		system	Tile_004-060-000_0-000.jpg			2021-06-02 11:20:44		NO		IN FOCUS
181601307	https://volunteer.ala.org.au/validate/task/181601307	Valid		system	Tile_004-060-000_0-000.jpg		2021-06-02 11:14:41	2021-06-02 11:20:44		NO		IN FOCUS
181601316	https://volunteer.ala.org.au/validate/task/181601316	Valid		system	Tile_005-009-000_0-000.jpg			2021-06-02 11:21:07		NO		IN FOCUS
181601316	https://volunteer.ala.org.au/validate/task/181601316	Valid		system	Tile_005-009-000_0-000.jpg		2021-06-02 11:21:06	2021-06-02 11:21:07		NO		IN FOCUS
181601316	https://volunteer.ala.org.au/validate/task/181601316	Valid		system	Tile_005-009-000_0-000.jpg		2021-06-02 11:16:29	2021-06-02 11:21:07		NO		IN FOCUS
181601316	https://volunteer.ala.org.au/validate/task/181601316	Valid		system	Tile_005-009-000_0-000.jpg		2021-06-02 11:17:10	2021-06-02 11:21:07		NO		IN FOCUS
181601323	https://volunteer.ala.org.au/validate/task/181601323	Valid		system	Tile_005-016-000_0-000.jpg		2021-06-02 11:18:30	2021-06-02 11:21:20		NO		IN FOCUS
181601323	https://volunteer.ala.org.au/validate/task/181601323	Valid		system	Tile_005-016-000_0-000.jpg		2021-06-02 11:21:19	2021-06-02 11:21:20		NO		IN FOCUS
181601323	https://volunteer.ala.org.au/validate/task/181601323	Valid		system	Tile_005-016-000_0-000.jpg			2021-06-02 11:21:20		NO		IN FOCUS
181601323	https://volunteer.ala.org.au/validate/task/181601323	Valid		system	Tile_005-016-000_0-000.jpg		2021-06-02 11:17:45	2021-06-02 11:21:20		NO		IN FOCUS
181601317	https://volunteer.ala.org.au/validate/task/181601317	Valid		system	Tile_005-010-000_0-000.jpg		2021-06-02 11:17:21	2021-06-02 11:21:33		NO		IN FOCUS
181601317	https://volunteer.ala.org.au/validate/task/181601317	Valid		system	Tile_005-010-000_0-000.jpg		2021-06-02 11:21:33	2021-06-02 11:21:33		NO		IN FOCUS
181601317	https://volunteer.ala.org.au/validate/task/181601317	Valid		system	Tile_005-010-000_0-000.jpg			2021-06-02 11:21:33		NO		IN FOCUS
181601317	https://volunteer.ala.org.au/validate/task/181601317	Valid		system	Tile_005-010-000_0-000.jpg		2021-06-02 11:16:40	2021-06-02 11:21:33		NO		IN FOCUS
181601318	https://volunteer.ala.org.au/validate/task/181601318	Valid		system	Tile_005-011-000_0-000.jpg		2021-06-02 11:16:51	2021-06-02 11:21:42		NO		IN FOCUS
181601318	https://volunteer.ala.org.au/validate/task/181601318	Valid		system	Tile_005-011-000_0-000.jpg		2021-06-02 11:17:33	2021-06-02 11:21:42		NO		IN FOCUS
181601318	https://volunteer.ala.org.au/validate/task/181601318	Valid		system	Tile_005-011-000_0-000.jpg		2021-06-02 11:21:41	2021-06-02 11:21:42		NO		IN FOCUS
181601318	https://volunteer.ala.org.au/validate/task/181601318	Valid		system	Tile_005-011-000_0-000.jpg			2021-06-02 11:21:42		NO		IN FOCUS
181601319	https://volunteer.ala.org.au/validate/task/181601319	Valid		system	Tile_005-012-000_0-000.jpg		2021-06-02 11:21:58	2021-06-02 11:21:59		NO		IN FOCUS
181601319	https://volunteer.ala.org.au/validate/task/181601319	Valid		system	Tile_005-012-000_0-000.jpg			2021-06-02 11:21:59		NO		IN FOCUS
181601319	https://volunteer.ala.org.au/validate/task/181601319	Valid		system	Tile_005-012-000_0-000.jpg		2021-06-02 11:17:44	2021-06-02 11:21:59		NO		IN FOCUS
181601319	https://volunteer.ala.org.au/validate/task/181601319	Valid		system	Tile_005-012-000_0-000.jpg		2021-06-02 11:17:02	2021-06-02 11:21:59		NO		IN FOCUS
181601324	https://volunteer.ala.org.au/validate/task/181601324	Valid		system	Tile_005-017-000_0-000.jpg		2021-06-02 11:18:02	2021-06-02 11:22:24		NO		IN FOCUS
181601324	https://volunteer.ala.org.au/validate/task/181601324	Valid		system	Tile_005-017-000_0-000.jpg		2021-06-02 11:18:44	2021-06-02 11:22:24		NO		IN FOCUS
181601324	https://volunteer.ala.org.au/validate/task/181601324	Valid		system	Tile_005-017-000_0-000.jpg			2021-06-02 11:22:24		NO		IN FOCUS
181601324	https://volunteer.ala.org.au/validate/task/181601324	Valid		system	Tile_005-017-000_0-000.jpg		2021-06-02 11:22:24	2021-06-02 11:22:24		NO		IN FOCUS
181601325	https://volunteer.ala.org.au/validate/task/181601325	Valid		system	Tile_005-018-000_0-000.jpg			2021-06-02 11:22:54		NO		IN FOCUS
181601325	https://volunteer.ala.org.au/validate/task/181601325	Valid		system	Tile_005-018-000_0-000.jpg		2021-06-02 11:18:56	2021-06-02 11:22:54		NO		IN FOCUS
181601325	https://volunteer.ala.org.au/validate/task/181601325	Valid		system	Tile_005-018-000_0-000.jpg		2021-06-02 11:22:54	2021-06-02 11:22:54		NO		IN FOCUS
181601325	https://volunteer.ala.org.au/validate/task/181601325	Valid		system	Tile_005-018-000_0-000.jpg		2021-06-02 11:18:13	2021-06-02 11:22:54		NO		IN FOCUS
181601327	https://volunteer.ala.org.au/validate/task/181601327	Valid		system	Tile_005-020-000_0-000.jpg		2021-06-02 11:19:54	2021-06-02 11:23:20		NO		IN FOCUS
181601327	https://volunteer.ala.org.au/validate/task/181601327	Valid		system	Tile_005-020-000_0-000.jpg			2021-06-02 11:23:20		NO		IN FOCUS
181601327	https://volunteer.ala.org.au/validate/task/181601327	Valid		system	Tile_005-020-000_0-000.jpg		2021-06-02 11:23:20	2021-06-02 11:23:20		NO		IN FOCUS
181601327	https://volunteer.ala.org.au/validate/task/181601327	Valid		system	Tile_005-020-000_0-000.jpg		2021-06-02 11:18:36	2021-06-02 11:23:20		NO		IN FOCUS
181601329	https://volunteer.ala.org.au/validate/task/181601329	Valid		system	Tile_005-022-000_0-000.jpg		2021-06-02 11:23:44	2021-06-02 11:23:45		NO		IN FOCUS
181601329	https://volunteer.ala.org.au/validate/task/181601329	Valid		system	Tile_005-022-000_0-000.jpg			2021-06-02 11:23:45		NO		IN FOCUS
181601329	https://volunteer.ala.org.au/validate/task/181601329	Valid		system	Tile_005-022-000_0-000.jpg		2021-06-02 11:19:00	2021-06-02 11:23:45		NO		IN FOCUS
181601329	https://volunteer.ala.org.au/validate/task/181601329	Valid		system	Tile_005-022-000_0-000.jpg		2021-06-02 11:20:20	2021-06-02 11:23:45		NO		IN FOCUS
181601330	https://volunteer.ala.org.au/validate/task/181601330	Valid		system	Tile_005-023-000_0-000.jpg			2021-06-02 11:23:51		NO		IN FOCUS
181601330	https://volunteer.ala.org.au/validate/task/181601330	Valid		system	Tile_005-023-000_0-000.jpg		2021-06-02 11:23:50	2021-06-02 11:23:51		NO		IN FOCUS
181601330	https://volunteer.ala.org.au/validate/task/181601330	Valid		system	Tile_005-023-000_0-000.jpg		2021-06-02 11:20:32	2021-06-02 11:23:51		NO		IN FOCUS
181601330	https://volunteer.ala.org.au/validate/task/181601330	Valid		system	Tile_005-023-000_0-000.jpg		2021-06-02 11:19:16	2021-06-02 11:23:51		NO		IN FOCUS
181601330	https://volunteer.ala.org.au/validate/task/181601330	Valid		system	Tile_005-023-000_0-000.jpg		2021-06-02 11:24:05	2021-06-02 11:23:51		NO		IN FOCUS
181601331	https://volunteer.ala.org.au/validate/task/181601331	Valid		system	Tile_005-024-000_0-000.jpg		2021-06-02 11:24:09	2021-06-02 11:24:10		NO		IN FOCUS
181601331	https://volunteer.ala.org.au/validate/task/181601331	Valid		system	Tile_005-024-000_0-000.jpg			2021-06-02 11:24:10		NO		IN FOCUS
181601331	https://volunteer.ala.org.au/validate/task/181601331	Valid		system	Tile_005-024-000_0-000.jpg		2021-06-02 11:19:27	2021-06-02 11:24:10		NO		IN FOCUS
181601331	https://volunteer.ala.org.au/validate/task/181601331	Valid		system	Tile_005-024-000_0-000.jpg		2021-06-02 11:20:48	2021-06-02 11:24:10		NO		IN FOCUS
181601333	https://volunteer.ala.org.au/validate/task/181601333	Valid		system	Tile_005-026-000_0-000.jpg		2021-06-02 11:19:49	2021-06-02 11:24:18		NO		IN FOCUS
181601333	https://volunteer.ala.org.au/validate/task/181601333	Valid		system	Tile_005-026-000_0-000.jpg			2021-06-02 11:24:18		NO		IN FOCUS
181601333	https://volunteer.ala.org.au/validate/task/181601333	Valid		system	Tile_005-026-000_0-000.jpg		2021-06-02 11:24:17	2021-06-02 11:24:18		NO		IN FOCUS
181601333	https://volunteer.ala.org.au/validate/task/181601333	Valid		system	Tile_005-026-000_0-000.jpg		2021-06-02 11:27:00	2021-06-02 11:24:18		NO		IN FOCUS
181601333	https://volunteer.ala.org.au/validate/task/181601333	Valid		system	Tile_005-026-000_0-000.jpg		2021-06-02 11:21:14	2021-06-02 11:24:18		NO		IN FOCUS
181601332	https://volunteer.ala.org.au/validate/task/181601332	Valid		system	Tile_005-025-000_0-000.jpg		2021-06-02 11:21:02	2021-06-02 11:24:55		NO		IN FOCUS
181601332	https://volunteer.ala.org.au/validate/task/181601332	Valid		system	Tile_005-025-000_0-000.jpg		2021-06-02 11:19:38	2021-06-02 11:24:55		NO		IN FOCUS
181601332	https://volunteer.ala.org.au/validate/task/181601332	Valid		system	Tile_005-025-000_0-000.jpg		2021-06-02 11:24:56	2021-06-02 11:24:55	5 or more	YES	Both MIDDLE and EDGE	IN FOCUS		Unknown
181601332	https://volunteer.ala.org.au/validate/task/181601332	Valid		system	Tile_005-025-000_0-000.jpg			2021-06-02 11:24:55		NO		IN FOCUS
181601332	https://volunteer.ala.org.au/validate/task/181601332	Valid		system	Tile_005-025-000_0-000.jpg		2021-06-02 11:24:54	2021-06-02 11:24:55		NO		IN FOCUS
181601335	https://volunteer.ala.org.au/validate/task/181601335	Valid		system	Tile_005-028-000_0-000.jpg		2021-06-02 11:20:37	2021-06-02 11:25:34		NO		IN FOCUS
181601335	https://volunteer.ala.org.au/validate/task/181601335	Valid		system	Tile_005-028-000_0-000.jpg			2021-06-02 11:25:34		NO		IN FOCUS
181601335	https://volunteer.ala.org.au/validate/task/181601335	Valid		system	Tile_005-028-000_0-000.jpg		2021-06-02 11:25:34	2021-06-02 11:25:34		NO		IN FOCUS
181601335	https://volunteer.ala.org.au/validate/task/181601335	Valid		system	Tile_005-028-000_0-000.jpg		2021-06-02 11:21:39	2021-06-02 11:25:34		NO		IN FOCUS
181601336	https://volunteer.ala.org.au/validate/task/181601336	Valid		system	Tile_005-029-000_0-000.jpg		2021-06-02 11:21:52	2021-06-02 11:25:47		NO		IN FOCUS
181601336	https://volunteer.ala.org.au/validate/task/181601336	Valid		system	Tile_005-029-000_0-000.jpg		2021-06-02 11:20:46	2021-06-02 11:25:47		NO		IN FOCUS
181601336	https://volunteer.ala.org.au/validate/task/181601336	Valid		system	Tile_005-029-000_0-000.jpg			2021-06-02 11:25:47		NO		IN FOCUS
181601336	https://volunteer.ala.org.au/validate/task/181601336	Valid		system	Tile_005-029-000_0-000.jpg		2021-06-02 11:25:47	2021-06-02 11:25:47		NO		IN FOCUS
181601337	https://volunteer.ala.org.au/validate/task/181601337	Valid		system	Tile_005-030-000_0-000.jpg			2021-06-02 11:26:51		NO		IN FOCUS
181601337	https://volunteer.ala.org.au/validate/task/181601337	Valid		system	Tile_005-030-000_0-000.jpg		2021-06-02 11:26:19	2021-06-02 11:26:51	3	YES	MIDDLE	IN FOCUS		Unknown
181601337	https://volunteer.ala.org.au/validate/task/181601337	Valid		system	Tile_005-030-000_0-000.jpg		2021-06-02 11:20:58	2021-06-02 11:26:51		NO		IN FOCUS
181601337	https://volunteer.ala.org.au/validate/task/181601337	Valid		system	Tile_005-030-000_0-000.jpg		2021-06-02 11:22:03	2021-06-02 11:26:51		NO		IN FOCUS
181601337	https://volunteer.ala.org.au/validate/task/181601337	Valid		system	Tile_005-030-000_0-000.jpg		2021-06-02 11:26:50	2021-06-02 11:26:51		NO		IN FOCUS
181601345	https://volunteer.ala.org.au/validate/task/181601345	Valid		system	Tile_005-038-000_0-000.jpg			2021-06-02 11:30:01		NO		IN FOCUS
181601345	https://volunteer.ala.org.au/validate/task/181601345	Valid		system	Tile_005-038-000_0-000.jpg		2021-06-02 11:25:14	2021-06-02 11:30:01		NO		IN FOCUS
181601345	https://volunteer.ala.org.au/validate/task/181601345	Valid		system	Tile_005-038-000_0-000.jpg		2021-06-02 11:24:22	2021-06-02 11:30:01		NO		IN FOCUS
181601345	https://volunteer.ala.org.au/validate/task/181601345	Valid		system	Tile_005-038-000_0-000.jpg		2021-06-02 11:30:01	2021-06-02 11:30:01		NO		IN FOCUS
181601346	https://volunteer.ala.org.au/validate/task/181601346	Valid		system	Tile_005-039-000_0-000.jpg		2021-06-02 11:24:33	2021-06-02 11:30:17		NO		IN FOCUS
181601346	https://volunteer.ala.org.au/validate/task/181601346	Valid		system	Tile_005-039-000_0-000.jpg		2021-06-02 11:25:25	2021-06-02 11:30:17		NO		IN FOCUS
181601346	https://volunteer.ala.org.au/validate/task/181601346	Valid		system	Tile_005-039-000_0-000.jpg			2021-06-02 11:30:17		NO		IN FOCUS
181601346	https://volunteer.ala.org.au/validate/task/181601346	Valid		system	Tile_005-039-000_0-000.jpg		2021-06-02 11:30:17	2021-06-02 11:30:17		NO		IN FOCUS
181601347	https://volunteer.ala.org.au/validate/task/181601347	Valid		system	Tile_005-040-000_0-000.jpg		2021-06-02 11:25:37	2021-06-02 11:30:38		NO		IN FOCUS
181601347	https://volunteer.ala.org.au/validate/task/181601347	Valid		system	Tile_005-040-000_0-000.jpg		2021-06-02 11:24:43	2021-06-02 11:30:38		NO		IN FOCUS
181601347	https://volunteer.ala.org.au/validate/task/181601347	Valid		system	Tile_005-040-000_0-000.jpg		2021-06-02 11:30:37	2021-06-02 11:30:38		NO		IN FOCUS
181601347	https://volunteer.ala.org.au/validate/task/181601347	Valid		system	Tile_005-040-000_0-000.jpg			2021-06-02 11:30:38		NO		IN FOCUS
181601350	https://volunteer.ala.org.au/validate/task/181601350	Valid		system	Tile_005-043-000_0-000.jpg		2021-06-02 11:25:52	2021-06-02 11:32:28		NO		IN FOCUS
181601350	https://volunteer.ala.org.au/validate/task/181601350	Valid		system	Tile_005-043-000_0-000.jpg		2021-06-02 11:32:46	2021-06-02 11:32:28	1	YES	EDGE	IN FOCUS		Unknown
181601350	https://volunteer.ala.org.au/validate/task/181601350	Valid		system	Tile_005-043-000_0-000.jpg			2021-06-02 11:32:28		NO		IN FOCUS
181601350	https://volunteer.ala.org.au/validate/task/181601350	Valid		system	Tile_005-043-000_0-000.jpg		2021-06-02 11:32:27	2021-06-02 11:32:28		NO		IN FOCUS
181601350	https://volunteer.ala.org.au/validate/task/181601350	Valid		system	Tile_005-043-000_0-000.jpg		2021-06-02 11:27:08	2021-06-02 11:32:28		NO		IN FOCUS
181601338	https://volunteer.ala.org.au/validate/task/181601338	Valid		system	Tile_005-031-000_0-000.jpg		2021-06-02 11:21:09	2021-06-02 11:32:30		NO		IN FOCUS
181601338	https://volunteer.ala.org.au/validate/task/181601338	Valid		system	Tile_005-031-000_0-000.jpg		2021-06-02 11:22:13	2021-06-02 11:32:30		NO		IN FOCUS
181601338	https://volunteer.ala.org.au/validate/task/181601338	Valid		system	Tile_005-031-000_0-000.jpg		2021-06-02 11:27:35	2021-06-02 11:32:30	1	YES	EDGE	IN FOCUS		Nothofagus pollen
181601338	https://volunteer.ala.org.au/validate/task/181601338	Valid		system	Tile_005-031-000_0-000.jpg			2021-06-02 11:32:30		NO		IN FOCUS
181601338	https://volunteer.ala.org.au/validate/task/181601338	Valid		system	Tile_005-031-000_0-000.jpg		2021-06-02 11:32:28	2021-06-02 11:32:30		NO		IN FOCUS
181601351	https://volunteer.ala.org.au/validate/task/181601351	Valid		system	Tile_005-044-000_0-000.jpg			2021-06-02 11:32:44		NO		IN FOCUS
181601351	https://volunteer.ala.org.au/validate/task/181601351	Valid		system	Tile_005-044-000_0-000.jpg		2021-06-02 11:32:43	2021-06-02 11:32:44		NO		IN FOCUS
181601351	https://volunteer.ala.org.au/validate/task/181601351	Valid		system	Tile_005-044-000_0-000.jpg		2021-06-02 11:27:21	2021-06-02 11:32:44		NO		IN FOCUS
181601351	https://volunteer.ala.org.au/validate/task/181601351	Valid		system	Tile_005-044-000_0-000.jpg		2021-06-02 11:26:03	2021-06-02 11:32:44		NO		IN FOCUS
181601352	https://volunteer.ala.org.au/validate/task/181601352	Valid		system	Tile_005-045-000_0-000.jpg		2021-06-02 11:26:15	2021-06-02 11:32:59		NO		IN FOCUS
181601352	https://volunteer.ala.org.au/validate/task/181601352	Valid		system	Tile_005-045-000_0-000.jpg		2021-06-02 11:27:32	2021-06-02 11:32:59		NO		IN FOCUS
181601352	https://volunteer.ala.org.au/validate/task/181601352	Valid		system	Tile_005-045-000_0-000.jpg		2021-06-02 11:32:58	2021-06-02 11:32:59		NO		IN FOCUS
181601352	https://volunteer.ala.org.au/validate/task/181601352	Valid		system	Tile_005-045-000_0-000.jpg		2021-06-02 11:33:00	2021-06-02 11:32:59		NO		IN FOCUS
181601352	https://volunteer.ala.org.au/validate/task/181601352	Valid		system	Tile_005-045-000_0-000.jpg			2021-06-02 11:32:59		NO		IN FOCUS
181601353	https://volunteer.ala.org.au/validate/task/181601353	Valid		system	Tile_005-046-000_0-000.jpg		2021-06-02 11:33:43	2021-06-02 11:33:08	5 or more	YES	Both MIDDLE and EDGE	IN FOCUS		Unknown
181601353	https://volunteer.ala.org.au/validate/task/181601353	Valid		system	Tile_005-046-000_0-000.jpg		2021-06-02 11:26:29	2021-06-02 11:33:08		NO		IN FOCUS
181601353	https://volunteer.ala.org.au/validate/task/181601353	Valid		system	Tile_005-046-000_0-000.jpg			2021-06-02 11:33:08		NO		IN FOCUS
181601353	https://volunteer.ala.org.au/validate/task/181601353	Valid		system	Tile_005-046-000_0-000.jpg		2021-06-02 11:33:08	2021-06-02 11:33:08		NO		IN FOCUS
181601353	https://volunteer.ala.org.au/validate/task/181601353	Valid		system	Tile_005-046-000_0-000.jpg		2021-06-02 11:27:43	2021-06-02 11:33:08		NO		IN FOCUS
181601355	https://volunteer.ala.org.au/validate/task/181601355	Valid		system	Tile_005-048-000_0-000.jpg		2021-06-02 11:33:11	2021-06-02 11:33:13		NO		IN FOCUS
181601355	https://volunteer.ala.org.au/validate/task/181601355	Valid		system	Tile_005-048-000_0-000.jpg		2021-06-02 11:27:05	2021-06-02 11:33:13		NO		IN FOCUS
181601355	https://volunteer.ala.org.au/validate/task/181601355	Valid		system	Tile_005-048-000_0-000.jpg			2021-06-02 11:33:13		NO		IN FOCUS
181601355	https://volunteer.ala.org.au/validate/task/181601355	Valid		system	Tile_005-048-000_0-000.jpg		2021-06-02 11:28:10	2021-06-02 11:33:13		NO		IN FOCUS
181601354	https://volunteer.ala.org.au/validate/task/181601354	Valid		system	Tile_005-047-000_0-000.jpg		2021-06-02 11:27:59	2021-06-02 11:33:19		NO		IN FOCUS
181601354	https://volunteer.ala.org.au/validate/task/181601354	Valid		system	Tile_005-047-000_0-000.jpg		2021-06-02 11:33:18	2021-06-02 11:33:19		NO		IN FOCUS
181601354	https://volunteer.ala.org.au/validate/task/181601354	Valid		system	Tile_005-047-000_0-000.jpg			2021-06-02 11:33:19		NO		IN FOCUS
181601354	https://volunteer.ala.org.au/validate/task/181601354	Valid		system	Tile_005-047-000_0-000.jpg		2021-06-02 11:26:51	2021-06-02 11:33:19		NO		IN FOCUS
181601357	https://volunteer.ala.org.au/validate/task/181601357	Valid		system	Tile_005-050-000_0-000.jpg			2021-06-02 11:33:22		NO		IN FOCUS
181601357	https://volunteer.ala.org.au/validate/task/181601357	Valid		system	Tile_005-050-000_0-000.jpg		2021-06-02 11:33:20	2021-06-02 11:33:22		NO		IN FOCUS
181601357	https://volunteer.ala.org.au/validate/task/181601357	Valid		system	Tile_005-050-000_0-000.jpg		2021-06-02 11:27:27	2021-06-02 11:33:22		NO		IN FOCUS
181601357	https://volunteer.ala.org.au/validate/task/181601357	Valid		system	Tile_005-050-000_0-000.jpg		2021-06-02 11:28:33	2021-06-02 11:33:22		NO		IN FOCUS
181601356	https://volunteer.ala.org.au/validate/task/181601356	Valid		system	Tile_005-049-000_0-000.jpg		2021-06-02 11:28:22	2021-06-02 11:33:38		NO		IN FOCUS
181601356	https://volunteer.ala.org.au/validate/task/181601356	Valid		system	Tile_005-049-000_0-000.jpg		2021-06-02 11:27:17	2021-06-02 11:33:38		NO		IN FOCUS
181601356	https://volunteer.ala.org.au/validate/task/181601356	Valid		system	Tile_005-049-000_0-000.jpg		2021-06-02 11:33:37	2021-06-02 11:33:38		NO		IN FOCUS
181601356	https://volunteer.ala.org.au/validate/task/181601356	Valid		system	Tile_005-049-000_0-000.jpg			2021-06-02 11:33:38		NO		IN FOCUS
181601359	https://volunteer.ala.org.au/validate/task/181601359	Valid		system	Tile_005-052-000_0-000.jpg			2021-06-02 11:33:43		NO		IN FOCUS
181601359	https://volunteer.ala.org.au/validate/task/181601359	Valid		system	Tile_005-052-000_0-000.jpg		2021-06-02 11:33:42	2021-06-02 11:33:43		NO		IN FOCUS
181601359	https://volunteer.ala.org.au/validate/task/181601359	Valid		system	Tile_005-052-000_0-000.jpg		2021-06-02 11:28:54	2021-06-02 11:33:43		NO		IN FOCUS
181601359	https://volunteer.ala.org.au/validate/task/181601359	Valid		system	Tile_005-052-000_0-000.jpg		2021-06-02 11:27:52	2021-06-02 11:33:43		NO		IN FOCUS
181601359	https://volunteer.ala.org.au/validate/task/181601359	Valid		system	Tile_005-052-000_0-000.jpg		2021-06-02 11:34:05	2021-06-02 11:33:43		NO		IN FOCUS
181601358	https://volunteer.ala.org.au/validate/task/181601358	Valid		system	Tile_005-051-000_0-000.jpg		2021-06-02 11:27:40	2021-06-02 11:33:44		NO		IN FOCUS
181601358	https://volunteer.ala.org.au/validate/task/181601358	Valid		system	Tile_005-051-000_0-000.jpg		2021-06-02 11:28:44	2021-06-02 11:33:44		NO		IN FOCUS
181601358	https://volunteer.ala.org.au/validate/task/181601358	Valid		system	Tile_005-051-000_0-000.jpg		2021-06-02 11:33:44	2021-06-02 11:33:44		NO		IN FOCUS
181601358	https://volunteer.ala.org.au/validate/task/181601358	Valid		system	Tile_005-051-000_0-000.jpg			2021-06-02 11:33:44		NO		IN FOCUS
181601360	https://volunteer.ala.org.au/validate/task/181601360	Valid		system	Tile_005-053-000_0-000.jpg			2021-06-02 11:33:59		NO		IN FOCUS
181601360	https://volunteer.ala.org.au/validate/task/181601360	Valid		system	Tile_005-053-000_0-000.jpg		2021-06-02 11:33:58	2021-06-02 11:33:59		NO		IN FOCUS
181601360	https://volunteer.ala.org.au/validate/task/181601360	Valid		system	Tile_005-053-000_0-000.jpg		2021-06-02 11:34:02	2021-06-02 11:33:59		NO		IN FOCUS
181601360	https://volunteer.ala.org.au/validate/task/181601360	Valid		system	Tile_005-053-000_0-000.jpg		2021-06-02 11:29:06	2021-06-02 11:33:59		NO		IN FOCUS
181601360	https://volunteer.ala.org.au/validate/task/181601360	Valid		system	Tile_005-053-000_0-000.jpg		2021-06-02 11:28:02	2021-06-02 11:33:59		NO		IN FOCUS
181601362	https://volunteer.ala.org.au/validate/task/181601362	Valid		system	Tile_005-055-000_0-000.jpg		2021-06-02 11:28:27	2021-06-02 11:34:17		NO		IN FOCUS
181601362	https://volunteer.ala.org.au/validate/task/181601362	Valid		system	Tile_005-055-000_0-000.jpg		2021-06-02 11:34:16	2021-06-02 11:34:17		NO		IN FOCUS
181601362	https://volunteer.ala.org.au/validate/task/181601362	Valid		system	Tile_005-055-000_0-000.jpg		2021-06-02 11:29:31	2021-06-02 11:34:17		NO		IN FOCUS
181601362	https://volunteer.ala.org.au/validate/task/181601362	Valid		system	Tile_005-055-000_0-000.jpg			2021-06-02 11:34:17		NO		IN FOCUS
181601361	https://volunteer.ala.org.au/validate/task/181601361	Valid		system	Tile_005-054-000_0-000.jpg		2021-06-02 11:28:13	2021-06-02 11:34:22		NO		IN FOCUS
181601361	https://volunteer.ala.org.au/validate/task/181601361	Valid		system	Tile_005-054-000_0-000.jpg		2021-06-02 11:29:19	2021-06-02 11:34:22		NO		IN FOCUS
181601361	https://volunteer.ala.org.au/validate/task/181601361	Valid		system	Tile_005-054-000_0-000.jpg			2021-06-02 11:34:22		NO		IN FOCUS
181601361	https://volunteer.ala.org.au/validate/task/181601361	Valid		system	Tile_005-054-000_0-000.jpg		2021-06-02 11:34:20	2021-06-02 11:34:22		NO		IN FOCUS
181601364	https://volunteer.ala.org.au/validate/task/181601364	Valid		system	Tile_005-057-000_0-000.jpg		2021-06-02 11:29:51	2021-06-02 11:34:32		NO		IN FOCUS
181601364	https://volunteer.ala.org.au/validate/task/181601364	Valid		system	Tile_005-057-000_0-000.jpg		2021-06-02 11:28:58	2021-06-02 11:34:32		NO		IN FOCUS
181601364	https://volunteer.ala.org.au/validate/task/181601364	Valid		system	Tile_005-057-000_0-000.jpg		2021-06-02 11:35:06	2021-06-02 11:34:32		NO		IN FOCUS
181601364	https://volunteer.ala.org.au/validate/task/181601364	Valid		system	Tile_005-057-000_0-000.jpg		2021-06-02 11:34:32	2021-06-02 11:34:32		NO		IN FOCUS
181601364	https://volunteer.ala.org.au/validate/task/181601364	Valid		system	Tile_005-057-000_0-000.jpg			2021-06-02 11:34:32		NO		IN FOCUS
181601366	https://volunteer.ala.org.au/validate/task/181601366	Valid		system	Tile_005-059-000_0-000.jpg			2021-06-02 11:35:03		NO		IN FOCUS
181601366	https://volunteer.ala.org.au/validate/task/181601366	Valid		system	Tile_005-059-000_0-000.jpg		2021-06-02 11:34:48	2021-06-02 11:35:03		NO		IN FOCUS
181601366	https://volunteer.ala.org.au/validate/task/181601366	Valid		system	Tile_005-059-000_0-000.jpg		2021-06-02 11:35:01	2021-06-02 11:35:03		NO		IN FOCUS
181601366	https://volunteer.ala.org.au/validate/task/181601366	Valid		system	Tile_005-059-000_0-000.jpg		2021-06-02 11:29:29	2021-06-02 11:35:03		NO		IN FOCUS
181601367	https://volunteer.ala.org.au/validate/task/181601367	Valid		system	Tile_005-060-000_0-000.jpg		2021-06-02 11:29:42	2021-06-02 11:35:06		NO		IN FOCUS
181601367	https://volunteer.ala.org.au/validate/task/181601367	Valid		system	Tile_005-060-000_0-000.jpg		2021-06-02 11:35:05	2021-06-02 11:35:06		NO		IN FOCUS
181601367	https://volunteer.ala.org.au/validate/task/181601367	Valid		system	Tile_005-060-000_0-000.jpg			2021-06-02 11:35:06		NO		IN FOCUS
181601367	https://volunteer.ala.org.au/validate/task/181601367	Valid		system	Tile_005-060-000_0-000.jpg		2021-06-02 11:34:59	2021-06-02 11:35:06		NO		IN FOCUS
181601363	https://volunteer.ala.org.au/validate/task/181601363	Valid		system	Tile_005-056-000_0-000.jpg		2021-06-02 11:35:42	2021-06-02 11:35:43		NO		IN FOCUS
181601363	https://volunteer.ala.org.au/validate/task/181601363	Valid		system	Tile_005-056-000_0-000.jpg			2021-06-02 11:35:43		NO		IN FOCUS
181601363	https://volunteer.ala.org.au/validate/task/181601363	Valid		system	Tile_005-056-000_0-000.jpg		2021-06-02 11:29:41	2021-06-02 11:35:43		NO		IN FOCUS
181601363	https://volunteer.ala.org.au/validate/task/181601363	Valid		system	Tile_005-056-000_0-000.jpg		2021-06-02 11:28:39	2021-06-02 11:35:43		NO		IN FOCUS
181601369	https://volunteer.ala.org.au/validate/task/181601369	Valid		system	Tile_006-002-000_0-000.jpg		2021-06-02 11:35:36	2021-06-02 11:35:50		NO		IN FOCUS
181601369	https://volunteer.ala.org.au/validate/task/181601369	Valid		system	Tile_006-002-000_0-000.jpg		2021-06-02 11:36:11	2021-06-02 11:35:50		NO		IN FOCUS
181601369	https://volunteer.ala.org.au/validate/task/181601369	Valid		system	Tile_006-002-000_0-000.jpg		2021-06-02 11:35:48	2021-06-02 11:35:50		NO		IN FOCUS
181601369	https://volunteer.ala.org.au/validate/task/181601369	Valid		system	Tile_006-002-000_0-000.jpg			2021-06-02 11:35:50		NO		IN FOCUS
181601369	https://volunteer.ala.org.au/validate/task/181601369	Valid		system	Tile_006-002-000_0-000.jpg		2021-06-02 11:30:06	2021-06-02 11:35:50		NO		IN FOCUS
181601370	https://volunteer.ala.org.au/validate/task/181601370	Valid		system	Tile_006-003-000_0-000.jpg		2021-06-02 11:30:20	2021-06-02 11:36:07		NO		IN FOCUS
181601370	https://volunteer.ala.org.au/validate/task/181601370	Valid		system	Tile_006-003-000_0-000.jpg			2021-06-02 11:36:07		NO		IN FOCUS
181601370	https://volunteer.ala.org.au/validate/task/181601370	Valid		system	Tile_006-003-000_0-000.jpg		2021-06-02 11:35:49	2021-06-02 11:36:07		NO		IN FOCUS
181601370	https://volunteer.ala.org.au/validate/task/181601370	Valid		system	Tile_006-003-000_0-000.jpg		2021-06-02 11:36:05	2021-06-02 11:36:07		NO		IN FOCUS
181601370	https://volunteer.ala.org.au/validate/task/181601370	Valid		system	Tile_006-003-000_0-000.jpg		2021-06-02 11:36:31	2021-06-02 11:36:07	2	YES	Both MIDDLE and EDGE	IN FOCUS		Saccate gymnospermous pollen
181601372	https://volunteer.ala.org.au/validate/task/181601372	Valid		system	Tile_006-005-000_0-000.jpg		2021-06-02 11:30:53	2021-06-02 11:36:46		NO		IN FOCUS
181601372	https://volunteer.ala.org.au/validate/task/181601372	Valid		system	Tile_006-005-000_0-000.jpg		2021-06-02 11:36:45	2021-06-02 11:36:46		NO		IN FOCUS
181601372	https://volunteer.ala.org.au/validate/task/181601372	Valid		system	Tile_006-005-000_0-000.jpg			2021-06-02 11:36:46		NO		IN FOCUS
181601372	https://volunteer.ala.org.au/validate/task/181601372	Valid		system	Tile_006-005-000_0-000.jpg		2021-06-02 11:36:16	2021-06-02 11:36:46		NO		IN FOCUS
181601373	https://volunteer.ala.org.au/validate/task/181601373	Valid		system	Tile_006-006-000_0-000.jpg			2021-06-02 11:36:53		NO		IN FOCUS
181601373	https://volunteer.ala.org.au/validate/task/181601373	Valid		system	Tile_006-006-000_0-000.jpg		2021-06-02 11:38:12	2021-06-02 11:36:53	4	YES	MIDDLE	IN FOCUS		Unknown
181601373	https://volunteer.ala.org.au/validate/task/181601373	Valid		system	Tile_006-006-000_0-000.jpg		2021-06-02 11:36:28	2021-06-02 11:36:53		NO		IN FOCUS
181601373	https://volunteer.ala.org.au/validate/task/181601373	Valid		system	Tile_006-006-000_0-000.jpg		2021-06-02 11:36:52	2021-06-02 11:36:53		NO		IN FOCUS
181601373	https://volunteer.ala.org.au/validate/task/181601373	Valid		system	Tile_006-006-000_0-000.jpg		2021-06-02 11:31:06	2021-06-02 11:36:53		NO		IN FOCUS
181601374	https://volunteer.ala.org.au/validate/task/181601374	Valid		system	Tile_006-007-000_0-000.jpg		2021-06-02 11:31:18	2021-06-02 11:37:14		NO		IN FOCUS
181601374	https://volunteer.ala.org.au/validate/task/181601374	Valid		system	Tile_006-007-000_0-000.jpg			2021-06-02 11:37:14		NO		IN FOCUS
181601374	https://volunteer.ala.org.au/validate/task/181601374	Valid		system	Tile_006-007-000_0-000.jpg		2021-06-02 11:37:13	2021-06-02 11:37:14		NO		IN FOCUS
181601374	https://volunteer.ala.org.au/validate/task/181601374	Valid		system	Tile_006-007-000_0-000.jpg		2021-06-02 11:36:43	2021-06-02 11:37:14		NO		IN FOCUS
181601375	https://volunteer.ala.org.au/validate/task/181601375	Valid		system	Tile_006-008-000_0-000.jpg			2021-06-02 11:37:52		NO		IN FOCUS
181601375	https://volunteer.ala.org.au/validate/task/181601375	Valid		system	Tile_006-008-000_0-000.jpg		2021-06-02 11:36:54	2021-06-02 11:37:52		NO		IN FOCUS
181601375	https://volunteer.ala.org.au/validate/task/181601375	Valid		system	Tile_006-008-000_0-000.jpg		2021-06-02 11:37:51	2021-06-02 11:37:52		NO		IN FOCUS
181601375	https://volunteer.ala.org.au/validate/task/181601375	Valid		system	Tile_006-008-000_0-000.jpg		2021-06-02 11:37:36	2021-06-02 11:37:52		NO		IN FOCUS
181601378	https://volunteer.ala.org.au/validate/task/181601378	Valid		system	Tile_006-011-000_0-000.jpg		2021-06-02 11:40:11	2021-06-02 11:40:13		NO		IN FOCUS
181601378	https://volunteer.ala.org.au/validate/task/181601378	Valid		system	Tile_006-011-000_0-000.jpg		2021-06-02 11:38:44	2021-06-02 11:40:13		NO		IN FOCUS
181601378	https://volunteer.ala.org.au/validate/task/181601378	Valid		system	Tile_006-011-000_0-000.jpg			2021-06-02 11:40:13		NO		IN FOCUS
181601378	https://volunteer.ala.org.au/validate/task/181601378	Valid		system	Tile_006-011-000_0-000.jpg		2021-06-02 11:38:50	2021-06-02 11:40:13		NO		IN FOCUS
181601376	https://volunteer.ala.org.au/validate/task/181601376	Valid		system	Tile_006-009-000_0-000.jpg		2021-06-02 11:37:10	2021-06-02 11:40:17		NO		IN FOCUS
181601376	https://volunteer.ala.org.au/validate/task/181601376	Valid		system	Tile_006-009-000_0-000.jpg		2021-06-02 11:40:15	2021-06-02 11:40:17		NO		IN FOCUS
181601376	https://volunteer.ala.org.au/validate/task/181601376	Valid		system	Tile_006-009-000_0-000.jpg		2021-06-02 11:39:32	2021-06-02 11:40:17	5 or more	YES	Both MIDDLE and EDGE	IN FOCUS		Unknown
181601376	https://volunteer.ala.org.au/validate/task/181601376	Valid		system	Tile_006-009-000_0-000.jpg			2021-06-02 11:40:17		NO		IN FOCUS
181601376	https://volunteer.ala.org.au/validate/task/181601376	Valid		system	Tile_006-009-000_0-000.jpg		2021-06-02 11:37:57	2021-06-02 11:40:17		NO		IN FOCUS
181601379	https://volunteer.ala.org.au/validate/task/181601379	Valid		system	Tile_006-012-000_0-000.jpg		2021-06-02 11:39:08	2021-06-02 11:40:26		NO		IN FOCUS
181601379	https://volunteer.ala.org.au/validate/task/181601379	Valid		system	Tile_006-012-000_0-000.jpg			2021-06-02 11:40:26		NO		IN FOCUS
181601379	https://volunteer.ala.org.au/validate/task/181601379	Valid		system	Tile_006-012-000_0-000.jpg		2021-06-02 11:40:24	2021-06-02 11:40:26		NO		IN FOCUS
181601379	https://volunteer.ala.org.au/validate/task/181601379	Valid		system	Tile_006-012-000_0-000.jpg		2021-06-02 11:39:05	2021-06-02 11:40:26		NO		IN FOCUS
181601379	https://volunteer.ala.org.au/validate/task/181601379	Valid		system	Tile_006-012-000_0-000.jpg		2021-06-02 11:40:43	2021-06-02 11:40:26		NO		IN FOCUS
181601381	https://volunteer.ala.org.au/validate/task/181601381	Valid		system	Tile_006-014-000_0-000.jpg		2021-06-02 11:39:48	2021-06-02 11:41:13		NO		IN FOCUS
181601381	https://volunteer.ala.org.au/validate/task/181601381	Valid		system	Tile_006-014-000_0-000.jpg			2021-06-02 11:41:13		NO		IN FOCUS
181601381	https://volunteer.ala.org.au/validate/task/181601381	Valid		system	Tile_006-014-000_0-000.jpg		2021-06-02 11:41:12	2021-06-02 11:41:13		NO		IN FOCUS
181601381	https://volunteer.ala.org.au/validate/task/181601381	Valid		system	Tile_006-014-000_0-000.jpg		2021-06-02 11:40:03	2021-06-02 11:41:13		NO		IN FOCUS
181601380	https://volunteer.ala.org.au/validate/task/181601380	Valid		system	Tile_006-013-000_0-000.jpg			2021-06-02 11:41:22		NO		IN FOCUS
181601380	https://volunteer.ala.org.au/validate/task/181601380	Valid		system	Tile_006-013-000_0-000.jpg		2021-06-02 11:41:21	2021-06-02 11:41:22		NO		IN FOCUS
181601380	https://volunteer.ala.org.au/validate/task/181601380	Valid		system	Tile_006-013-000_0-000.jpg		2021-06-02 11:39:38	2021-06-02 11:41:22		NO		IN FOCUS
181601380	https://volunteer.ala.org.au/validate/task/181601380	Valid		system	Tile_006-013-000_0-000.jpg		2021-06-02 11:39:16	2021-06-02 11:41:22		NO		IN FOCUS
181601382	https://volunteer.ala.org.au/validate/task/181601382	Valid		system	Tile_006-015-000_0-000.jpg		2021-06-02 11:40:23	2021-06-02 11:41:40		NO		IN FOCUS
181601382	https://volunteer.ala.org.au/validate/task/181601382	Valid		system	Tile_006-015-000_0-000.jpg		2021-06-02 11:40:27	2021-06-02 11:41:40		NO		IN FOCUS
181601382	https://volunteer.ala.org.au/validate/task/181601382	Valid		system	Tile_006-015-000_0-000.jpg		2021-06-02 11:41:39	2021-06-02 11:41:40		NO		IN FOCUS
181601382	https://volunteer.ala.org.au/validate/task/181601382	Valid		system	Tile_006-015-000_0-000.jpg			2021-06-02 11:41:40		NO		IN FOCUS
181601383	https://volunteer.ala.org.au/validate/task/181601383	Valid		system	Tile_006-016-000_0-000.jpg		2021-06-02 11:41:56	2021-06-02 11:41:57		NO		IN FOCUS
181601383	https://volunteer.ala.org.au/validate/task/181601383	Valid		system	Tile_006-016-000_0-000.jpg			2021-06-02 11:41:57		NO		IN FOCUS
181601383	https://volunteer.ala.org.au/validate/task/181601383	Valid		system	Tile_006-016-000_0-000.jpg		2021-06-02 11:40:33	2021-06-02 11:41:57		NO		IN FOCUS
181601383	https://volunteer.ala.org.au/validate/task/181601383	Valid		system	Tile_006-016-000_0-000.jpg		2021-06-02 11:40:49	2021-06-02 11:41:57		NO		IN FOCUS
181601384	https://volunteer.ala.org.au/validate/task/181601384	Valid		system	Tile_006-017-000_0-000.jpg		2021-06-02 11:41:13	2021-06-02 11:42:08		NO		IN FOCUS
181601384	https://volunteer.ala.org.au/validate/task/181601384	Valid		system	Tile_006-017-000_0-000.jpg		2021-06-02 11:40:46	2021-06-02 11:42:08		NO		IN FOCUS
181601384	https://volunteer.ala.org.au/validate/task/181601384	Valid		system	Tile_006-017-000_0-000.jpg		2021-06-02 11:42:08	2021-06-02 11:42:08		NO		IN FOCUS
181601384	https://volunteer.ala.org.au/validate/task/181601384	Valid		system	Tile_006-017-000_0-000.jpg			2021-06-02 11:42:08		NO		IN FOCUS
181601385	https://volunteer.ala.org.au/validate/task/181601385	Valid		system	Tile_006-018-000_0-000.jpg		2021-06-02 11:40:56	2021-06-02 11:42:27		NO		IN FOCUS
181601385	https://volunteer.ala.org.au/validate/task/181601385	Valid		system	Tile_006-018-000_0-000.jpg			2021-06-02 11:42:27		NO		IN FOCUS
181601385	https://volunteer.ala.org.au/validate/task/181601385	Valid		system	Tile_006-018-000_0-000.jpg		2021-06-02 11:42:26	2021-06-02 11:42:27		NO		IN FOCUS
181601385	https://volunteer.ala.org.au/validate/task/181601385	Valid		system	Tile_006-018-000_0-000.jpg		2021-06-02 11:41:36	2021-06-02 11:42:27		NO		IN FOCUS
181601391	https://volunteer.ala.org.au/validate/task/181601391	Valid		system	Tile_006-024-000_0-000.jpg			2021-06-02 11:44:25		NO		IN FOCUS
181601391	https://volunteer.ala.org.au/validate/task/181601391	Valid		system	Tile_006-024-000_0-000.jpg		2021-06-02 11:44:23	2021-06-02 11:44:25		NO		IN FOCUS
181601391	https://volunteer.ala.org.au/validate/task/181601391	Valid		system	Tile_006-024-000_0-000.jpg		2021-06-02 11:42:22	2021-06-02 11:44:25		NO		IN FOCUS
181601391	https://volunteer.ala.org.au/validate/task/181601391	Valid		system	Tile_006-024-000_0-000.jpg		2021-06-02 11:44:20	2021-06-02 11:44:25		NO		IN FOCUS
181601387	https://volunteer.ala.org.au/validate/task/181601387	Valid		system	Tile_006-020-000_0-000.jpg		2021-06-02 11:41:19	2021-06-02 11:45:08		NO		IN FOCUS
181601387	https://volunteer.ala.org.au/validate/task/181601387	Valid		system	Tile_006-020-000_0-000.jpg			2021-06-02 11:45:08		NO		IN FOCUS
181601387	https://volunteer.ala.org.au/validate/task/181601387	Valid		system	Tile_006-020-000_0-000.jpg		2021-06-02 11:42:41	2021-06-02 11:45:08		NO		IN FOCUS
181601387	https://volunteer.ala.org.au/validate/task/181601387	Valid		system	Tile_006-020-000_0-000.jpg		2021-06-02 11:45:07	2021-06-02 11:45:08		NO		IN FOCUS
181601395	https://volunteer.ala.org.au/validate/task/181601395	Valid		system	Tile_006-028-000_0-000.jpg		2021-06-02 11:43:21	2021-06-02 11:45:54		NO		IN FOCUS
181601395	https://volunteer.ala.org.au/validate/task/181601395	Valid		system	Tile_006-028-000_0-000.jpg			2021-06-02 11:45:54		NO		IN FOCUS
181601395	https://volunteer.ala.org.au/validate/task/181601395	Valid		system	Tile_006-028-000_0-000.jpg		2021-06-02 11:45:54	2021-06-02 11:45:54		NO		IN FOCUS
181601395	https://volunteer.ala.org.au/validate/task/181601395	Valid		system	Tile_006-028-000_0-000.jpg		2021-06-02 11:45:21	2021-06-02 11:45:54		NO		IN FOCUS
181601396	https://volunteer.ala.org.au/validate/task/181601396	Valid		system	Tile_006-029-000_0-000.jpg		2021-06-02 11:46:16	2021-06-02 11:46:17		NO		IN FOCUS
181601396	https://volunteer.ala.org.au/validate/task/181601396	Valid		system	Tile_006-029-000_0-000.jpg		2021-06-02 11:45:34	2021-06-02 11:46:17		NO		IN FOCUS
181601396	https://volunteer.ala.org.au/validate/task/181601396	Valid		system	Tile_006-029-000_0-000.jpg			2021-06-02 11:46:17		NO		IN FOCUS
181601396	https://volunteer.ala.org.au/validate/task/181601396	Valid		system	Tile_006-029-000_0-000.jpg		2021-06-02 11:43:32	2021-06-02 11:46:17		NO		IN FOCUS
181601397	https://volunteer.ala.org.au/validate/task/181601397	Valid		system	Tile_006-030-000_0-000.jpg			2021-06-02 11:46:40		NO		IN FOCUS
181601397	https://volunteer.ala.org.au/validate/task/181601397	Valid		system	Tile_006-030-000_0-000.jpg		2021-06-02 11:43:46	2021-06-02 11:46:40		NO		IN FOCUS
181601397	https://volunteer.ala.org.au/validate/task/181601397	Valid		system	Tile_006-030-000_0-000.jpg		2021-06-02 11:46:39	2021-06-02 11:46:40		NO		IN FOCUS
181601397	https://volunteer.ala.org.au/validate/task/181601397	Valid		system	Tile_006-030-000_0-000.jpg		2021-06-02 11:45:47	2021-06-02 11:46:40		NO		IN FOCUS
181601388	https://volunteer.ala.org.au/validate/task/181601388	Valid		system	Tile_006-021-000_0-000.jpg		2021-06-02 11:41:47	2021-06-02 11:46:48		NO		IN FOCUS
181601388	https://volunteer.ala.org.au/validate/task/181601388	Valid		system	Tile_006-021-000_0-000.jpg		2021-06-02 11:43:04	2021-06-02 11:46:48		NO		IN FOCUS
181601388	https://volunteer.ala.org.au/validate/task/181601388	Valid		system	Tile_006-021-000_0-000.jpg		2021-06-02 11:46:48	2021-06-02 11:46:48		NO		IN FOCUS
181601388	https://volunteer.ala.org.au/validate/task/181601388	Valid		system	Tile_006-021-000_0-000.jpg			2021-06-02 11:46:48		NO		IN FOCUS
181601404	https://volunteer.ala.org.au/validate/task/181601404	Valid		system	Tile_006-037-000_0-000.jpg		2021-06-02 11:49:23	2021-06-02 11:49:24		NO		IN FOCUS
181601404	https://volunteer.ala.org.au/validate/task/181601404	Valid		system	Tile_006-037-000_0-000.jpg		2021-06-02 11:45:34	2021-06-02 11:49:24		NO		IN FOCUS
181601404	https://volunteer.ala.org.au/validate/task/181601404	Valid		system	Tile_006-037-000_0-000.jpg		2021-06-02 11:47:09	2021-06-02 11:49:24		NO		IN FOCUS
181601404	https://volunteer.ala.org.au/validate/task/181601404	Valid		system	Tile_006-037-000_0-000.jpg			2021-06-02 11:49:24		NO		IN FOCUS
181601406	https://volunteer.ala.org.au/validate/task/181601406	Valid		system	Tile_006-039-000_0-000.jpg		2021-06-02 11:48:18	2021-06-02 11:50:09		NO		IN FOCUS
181601406	https://volunteer.ala.org.au/validate/task/181601406	Valid		system	Tile_006-039-000_0-000.jpg		2021-06-02 11:50:07	2021-06-02 11:50:09		NO		IN FOCUS
181601406	https://volunteer.ala.org.au/validate/task/181601406	Valid		system	Tile_006-039-000_0-000.jpg			2021-06-02 11:50:09		NO		IN FOCUS
181601406	https://volunteer.ala.org.au/validate/task/181601406	Valid		system	Tile_006-039-000_0-000.jpg		2021-06-02 11:46:07	2021-06-02 11:50:09		NO		IN FOCUS
181601392	https://volunteer.ala.org.au/validate/task/181601392	Valid		system	Tile_006-025-000_0-000.jpg		2021-06-02 11:44:40	2021-06-02 11:51:03		NO		IN FOCUS
181601392	https://volunteer.ala.org.au/validate/task/181601392	Valid		system	Tile_006-025-000_0-000.jpg		2021-06-02 11:51:02	2021-06-02 11:51:03		NO		IN FOCUS
181601392	https://volunteer.ala.org.au/validate/task/181601392	Valid		system	Tile_006-025-000_0-000.jpg		2021-06-02 11:42:38	2021-06-02 11:51:03		NO		IN FOCUS
181601392	https://volunteer.ala.org.au/validate/task/181601392	Valid		system	Tile_006-025-000_0-000.jpg			2021-06-02 11:51:03		NO		IN FOCUS
181601409	https://volunteer.ala.org.au/validate/task/181601409	Valid		system	Tile_006-042-000_0-000.jpg		2021-06-02 11:48:47	2021-06-02 11:51:15		NO		IN FOCUS
181601409	https://volunteer.ala.org.au/validate/task/181601409	Valid		system	Tile_006-042-000_0-000.jpg		2021-06-02 11:46:32	2021-06-02 11:51:15		NO		IN FOCUS
181601409	https://volunteer.ala.org.au/validate/task/181601409	Valid		system	Tile_006-042-000_0-000.jpg		2021-06-02 11:51:14	2021-06-02 11:51:15		NO		IN FOCUS
181601409	https://volunteer.ala.org.au/validate/task/181601409	Valid		system	Tile_006-042-000_0-000.jpg			2021-06-02 11:51:15		NO		IN FOCUS
181601410	https://volunteer.ala.org.au/validate/task/181601410	Valid		system	Tile_006-043-000_0-000.jpg		2021-06-02 11:48:58	2021-06-02 11:52:15		NO		IN FOCUS
181601410	https://volunteer.ala.org.au/validate/task/181601410	Valid		system	Tile_006-043-000_0-000.jpg		2021-06-02 11:46:42	2021-06-02 11:52:15		NO		IN FOCUS
181601410	https://volunteer.ala.org.au/validate/task/181601410	Valid		system	Tile_006-043-000_0-000.jpg		2021-06-02 11:52:14	2021-06-02 11:52:15		NO		IN FOCUS
181601410	https://volunteer.ala.org.au/validate/task/181601410	Valid		system	Tile_006-043-000_0-000.jpg			2021-06-02 11:52:15		NO		IN FOCUS
181601399	https://volunteer.ala.org.au/validate/task/181601399	Valid		system	Tile_006-032-000_0-000.jpg			2021-06-02 11:53:38		NO		IN FOCUS
181601399	https://volunteer.ala.org.au/validate/task/181601399	Valid		system	Tile_006-032-000_0-000.jpg		2021-06-02 11:53:36	2021-06-02 11:53:38		NO		IN FOCUS
181601399	https://volunteer.ala.org.au/validate/task/181601399	Valid		system	Tile_006-032-000_0-000.jpg		2021-06-02 11:47:25	2021-06-02 11:53:38		NO		IN FOCUS
181601399	https://volunteer.ala.org.au/validate/task/181601399	Valid		system	Tile_006-032-000_0-000.jpg		2021-06-02 11:44:17	2021-06-02 11:53:38		NO		IN FOCUS
181601400	https://volunteer.ala.org.au/validate/task/181601400	Valid		system	Tile_006-033-000_0-000.jpg			2021-06-02 11:53:43		NO		IN FOCUS
181601400	https://volunteer.ala.org.au/validate/task/181601400	Valid		system	Tile_006-033-000_0-000.jpg		2021-06-02 11:53:43	2021-06-02 11:53:43		NO		IN FOCUS
181601400	https://volunteer.ala.org.au/validate/task/181601400	Valid		system	Tile_006-033-000_0-000.jpg		2021-06-02 11:47:49	2021-06-02 11:53:43		NO		IN FOCUS
181601400	https://volunteer.ala.org.au/validate/task/181601400	Valid		system	Tile_006-033-000_0-000.jpg		2021-06-02 11:44:30	2021-06-02 11:53:43		NO		IN FOCUS
181601401	https://volunteer.ala.org.au/validate/task/181601401	Valid		system	Tile_006-034-000_0-000.jpg		2021-06-02 11:48:13	2021-06-02 11:54:07		NO		IN FOCUS
181601401	https://volunteer.ala.org.au/validate/task/181601401	Valid		system	Tile_006-034-000_0-000.jpg		2021-06-02 11:44:42	2021-06-02 11:54:07		NO		IN FOCUS
181601401	https://volunteer.ala.org.au/validate/task/181601401	Valid		system	Tile_006-034-000_0-000.jpg			2021-06-02 11:54:07		NO		IN FOCUS
181601401	https://volunteer.ala.org.au/validate/task/181601401	Valid		system	Tile_006-034-000_0-000.jpg		2021-06-02 11:54:06	2021-06-02 11:54:07		NO		IN FOCUS
181601416	https://volunteer.ala.org.au/validate/task/181601416	Valid		system	Tile_006-049-000_0-000.jpg		2021-06-02 11:48:01	2021-06-02 11:54:49		NO		IN FOCUS
181601416	https://volunteer.ala.org.au/validate/task/181601416	Valid		system	Tile_006-049-000_0-000.jpg		2021-06-02 11:50:08	2021-06-02 11:54:49		NO		IN FOCUS
181601416	https://volunteer.ala.org.au/validate/task/181601416	Valid		system	Tile_006-049-000_0-000.jpg		2021-06-02 11:54:48	2021-06-02 11:54:49		NO		IN FOCUS
181601416	https://volunteer.ala.org.au/validate/task/181601416	Valid		system	Tile_006-049-000_0-000.jpg			2021-06-02 11:54:49		NO		IN FOCUS
181601405	https://volunteer.ala.org.au/validate/task/181601405	Valid		system	Tile_006-038-000_0-000.jpg			2021-06-02 11:55:44		NO		IN FOCUS
181601405	https://volunteer.ala.org.au/validate/task/181601405	Valid		system	Tile_006-038-000_0-000.jpg		2021-06-02 11:49:46	2021-06-02 11:55:44		NO		IN FOCUS
181601405	https://volunteer.ala.org.au/validate/task/181601405	Valid		system	Tile_006-038-000_0-000.jpg		2021-06-02 11:55:42	2021-06-02 11:55:44		NO		IN FOCUS
181601405	https://volunteer.ala.org.au/validate/task/181601405	Valid		system	Tile_006-038-000_0-000.jpg		2021-06-02 11:45:46	2021-06-02 11:55:44		NO		IN FOCUS
181601407	https://volunteer.ala.org.au/validate/task/181601407	Valid		system	Tile_006-040-000_0-000.jpg		2021-06-02 11:46:16	2021-06-02 11:56:26		NO		IN FOCUS
181601407	https://volunteer.ala.org.au/validate/task/181601407	Valid		system	Tile_006-040-000_0-000.jpg		2021-06-02 11:50:28	2021-06-02 11:56:26		NO		IN FOCUS
181601407	https://volunteer.ala.org.au/validate/task/181601407	Valid		system	Tile_006-040-000_0-000.jpg		2021-06-02 11:56:25	2021-06-02 11:56:26		NO		IN FOCUS
181601407	https://volunteer.ala.org.au/validate/task/181601407	Valid		system	Tile_006-040-000_0-000.jpg			2021-06-02 11:56:26		NO		IN FOCUS
181601411	https://volunteer.ala.org.au/validate/task/181601411	Valid		system	Tile_006-044-000_0-000.jpg			2021-06-02 11:57:06		NO		IN FOCUS
181601411	https://volunteer.ala.org.au/validate/task/181601411	Valid		system	Tile_006-044-000_0-000.jpg		2021-06-02 11:52:40	2021-06-02 11:57:06		NO		IN FOCUS
181601411	https://volunteer.ala.org.au/validate/task/181601411	Valid		system	Tile_006-044-000_0-000.jpg		2021-06-02 11:57:05	2021-06-02 11:57:06		NO		IN FOCUS
181601411	https://volunteer.ala.org.au/validate/task/181601411	Valid		system	Tile_006-044-000_0-000.jpg		2021-06-02 11:46:59	2021-06-02 11:57:06		NO		IN FOCUS
181601414	https://volunteer.ala.org.au/validate/task/181601414	Valid		system	Tile_006-047-000_0-000.jpg		2021-06-02 11:47:35	2021-06-02 11:57:58		NO		IN FOCUS
181601414	https://volunteer.ala.org.au/validate/task/181601414	Valid		system	Tile_006-047-000_0-000.jpg		2021-06-02 11:57:56	2021-06-02 11:57:58		NO		IN FOCUS
181601414	https://volunteer.ala.org.au/validate/task/181601414	Valid		system	Tile_006-047-000_0-000.jpg		2021-06-02 11:54:01	2021-06-02 11:57:58		NO		IN FOCUS
181601414	https://volunteer.ala.org.au/validate/task/181601414	Valid		system	Tile_006-047-000_0-000.jpg			2021-06-02 11:57:58		NO		IN FOCUS
181601415	https://volunteer.ala.org.au/validate/task/181601415	Valid		system	Tile_006-048-000_0-000.jpg		2021-06-02 11:54:25	2021-06-02 12:00:52		NO		IN FOCUS
181601415	https://volunteer.ala.org.au/validate/task/181601415	Valid		system	Tile_006-048-000_0-000.jpg			2021-06-02 12:00:52		NO		IN FOCUS
181601415	https://volunteer.ala.org.au/validate/task/181601415	Valid		system	Tile_006-048-000_0-000.jpg		2021-06-02 12:00:52	2021-06-02 12:00:52		NO		IN FOCUS
181601415	https://volunteer.ala.org.au/validate/task/181601415	Valid		system	Tile_006-048-000_0-000.jpg		2021-06-02 11:47:45	2021-06-02 12:00:52		NO		IN FOCUS
181601417	https://volunteer.ala.org.au/validate/task/181601417	Valid		system	Tile_006-050-000_0-000.jpg			2021-06-02 12:01:38		NO		IN FOCUS
181601417	https://volunteer.ala.org.au/validate/task/181601417	Valid		system	Tile_006-050-000_0-000.jpg		2021-06-02 11:48:13	2021-06-02 12:01:38		NO		IN FOCUS
181601417	https://volunteer.ala.org.au/validate/task/181601417	Valid		system	Tile_006-050-000_0-000.jpg		2021-06-02 12:01:38	2021-06-02 12:01:38		NO		IN FOCUS
181601417	https://volunteer.ala.org.au/validate/task/181601417	Valid		system	Tile_006-050-000_0-000.jpg		2021-06-02 11:50:23	2021-06-02 12:01:38		NO		IN FOCUS
181601412	https://volunteer.ala.org.au/validate/task/181601412	Valid		system	Tile_006-045-000_0-000.jpg		2021-06-02 12:02:53	2021-06-02 12:02:53		NO		IN FOCUS
181601412	https://volunteer.ala.org.au/validate/task/181601412	Valid		system	Tile_006-045-000_0-000.jpg			2021-06-02 12:02:53		NO		IN FOCUS
181601412	https://volunteer.ala.org.au/validate/task/181601412	Valid		system	Tile_006-045-000_0-000.jpg		2021-06-02 11:57:31	2021-06-02 12:02:53		NO		IN FOCUS
181601412	https://volunteer.ala.org.au/validate/task/181601412	Valid		system	Tile_006-045-000_0-000.jpg		2021-06-02 11:53:11	2021-06-02 12:02:53		NO		IN FOCUS
181601421	https://volunteer.ala.org.au/validate/task/181601421	Valid		system	Tile_006-054-000_0-000.jpg			2021-06-02 12:05:21		NO		IN FOCUS
181601421	https://volunteer.ala.org.au/validate/task/181601421	Valid		system	Tile_006-054-000_0-000.jpg		2021-06-02 11:51:01	2021-06-02 12:05:21		NO		IN FOCUS
181601421	https://volunteer.ala.org.au/validate/task/181601421	Valid		system	Tile_006-054-000_0-000.jpg		2021-06-02 11:48:57	2021-06-02 12:05:21		NO		IN FOCUS
181601421	https://volunteer.ala.org.au/validate/task/181601421	Valid		system	Tile_006-054-000_0-000.jpg		2021-06-02 12:05:19	2021-06-02 12:05:21		NO		IN FOCUS
181601420	https://volunteer.ala.org.au/validate/task/181601420	Valid		system	Tile_006-053-000_0-000.jpg			2021-06-02 12:07:31		NO		IN FOCUS
181601420	https://volunteer.ala.org.au/validate/task/181601420	Valid		system	Tile_006-053-000_0-000.jpg		2021-06-02 11:48:43	2021-06-02 12:07:31		NO		IN FOCUS
181601420	https://volunteer.ala.org.au/validate/task/181601420	Valid		system	Tile_006-053-000_0-000.jpg		2021-06-02 12:07:30	2021-06-02 12:07:31		NO		IN FOCUS
181601420	https://volunteer.ala.org.au/validate/task/181601420	Valid		system	Tile_006-053-000_0-000.jpg		2021-06-02 12:04:57	2021-06-02 12:07:31		NO		IN FOCUS
181601422	https://volunteer.ala.org.au/validate/task/181601422	Valid		system	Tile_006-055-000_0-000.jpg		2021-06-02 12:05:43	2021-06-02 12:07:44		NO		IN FOCUS
181601422	https://volunteer.ala.org.au/validate/task/181601422	Valid		system	Tile_006-055-000_0-000.jpg		2021-06-02 12:07:43	2021-06-02 12:07:44		NO		IN FOCUS
181601422	https://volunteer.ala.org.au/validate/task/181601422	Valid		system	Tile_006-055-000_0-000.jpg			2021-06-02 12:07:44		NO		IN FOCUS
181601422	https://volunteer.ala.org.au/validate/task/181601422	Valid		system	Tile_006-055-000_0-000.jpg		2021-06-02 11:51:23	2021-06-02 12:07:44		NO		IN FOCUS
181601424	https://volunteer.ala.org.au/validate/task/181601424	Valid		system	Tile_006-057-000_0-000.jpg			2021-06-02 12:11:23		NO		IN FOCUS
181601424	https://volunteer.ala.org.au/validate/task/181601424	Valid		system	Tile_006-057-000_0-000.jpg		2021-06-02 12:11:23	2021-06-02 12:11:23		NO		IN FOCUS
181601424	https://volunteer.ala.org.au/validate/task/181601424	Valid		system	Tile_006-057-000_0-000.jpg		2021-06-02 12:08:44	2021-06-02 12:11:23		NO		IN FOCUS
181601424	https://volunteer.ala.org.au/validate/task/181601424	Valid		system	Tile_006-057-000_0-000.jpg		2021-06-02 11:49:33	2021-06-02 12:11:23		NO		IN FOCUS
181601425	https://volunteer.ala.org.au/validate/task/181601425	Valid		system	Tile_006-058-000_0-000.jpg		2021-06-02 11:49:48	2021-06-02 12:11:52		NO		IN FOCUS
181601425	https://volunteer.ala.org.au/validate/task/181601425	Valid		system	Tile_006-058-000_0-000.jpg			2021-06-02 12:11:52		NO		IN FOCUS
181601425	https://volunteer.ala.org.au/validate/task/181601425	Valid		system	Tile_006-058-000_0-000.jpg		2021-06-02 12:10:58	2021-06-02 12:11:52		NO		IN FOCUS
181601425	https://volunteer.ala.org.au/validate/task/181601425	Valid		system	Tile_006-058-000_0-000.jpg		2021-06-02 12:11:52	2021-06-02 12:11:52		NO		IN FOCUS
181601426	https://volunteer.ala.org.au/validate/task/181601426	Valid		system	Tile_006-059-000_0-000.jpg		2021-06-02 12:12:38	2021-06-02 12:12:09		NO		IN FOCUS
181601426	https://volunteer.ala.org.au/validate/task/181601426	Valid		system	Tile_006-059-000_0-000.jpg		2021-06-02 11:52:08	2021-06-02 12:12:09		NO		IN FOCUS
181601426	https://volunteer.ala.org.au/validate/task/181601426	Valid		system	Tile_006-059-000_0-000.jpg		2021-06-02 12:12:09	2021-06-02 12:12:09		NO		IN FOCUS
181601426	https://volunteer.ala.org.au/validate/task/181601426	Valid		system	Tile_006-059-000_0-000.jpg			2021-06-02 12:12:09		NO		IN FOCUS
181601426	https://volunteer.ala.org.au/validate/task/181601426	Valid		system	Tile_006-059-000_0-000.jpg		2021-06-02 11:50:23	2021-06-02 12:12:09		NO		IN FOCUS
181601423	https://volunteer.ala.org.au/validate/task/181601423	Valid		system	Tile_006-056-000_0-000.jpg		2021-06-02 12:12:49	2021-06-02 12:12:49		NO		IN FOCUS
181601423	https://volunteer.ala.org.au/validate/task/181601423	Valid		system	Tile_006-056-000_0-000.jpg		2021-06-02 11:49:22	2021-06-02 12:12:49		NO		IN FOCUS
181601423	https://volunteer.ala.org.au/validate/task/181601423	Valid		system	Tile_006-056-000_0-000.jpg		2021-06-02 12:10:55	2021-06-02 12:12:49		NO		IN FOCUS
181601423	https://volunteer.ala.org.au/validate/task/181601423	Valid		system	Tile_006-056-000_0-000.jpg			2021-06-02 12:12:49		NO		IN FOCUS
181601427	https://volunteer.ala.org.au/validate/task/181601427	Valid		system	Tile_006-060-000_0-000.jpg		2021-06-02 11:50:41	2021-06-02 12:13:09		NO		IN FOCUS
181601427	https://volunteer.ala.org.au/validate/task/181601427	Valid		system	Tile_006-060-000_0-000.jpg		2021-06-02 12:12:40	2021-06-02 12:13:09		NO		IN FOCUS
181601427	https://volunteer.ala.org.au/validate/task/181601427	Valid		system	Tile_006-060-000_0-000.jpg		2021-06-02 12:13:09	2021-06-02 12:13:09		NO		IN FOCUS
181601427	https://volunteer.ala.org.au/validate/task/181601427	Valid		system	Tile_006-060-000_0-000.jpg			2021-06-02 12:13:09		NO		IN FOCUS
181601428	https://volunteer.ala.org.au/validate/task/181601428	Valid		system	Tile_007-001-000_0-000.jpg			2021-06-02 12:15:24		NO		IN FOCUS
181601428	https://volunteer.ala.org.au/validate/task/181601428	Valid		system	Tile_007-001-000_0-000.jpg		2021-06-02 12:15:24	2021-06-02 12:15:24		NO		IN FOCUS
181601428	https://volunteer.ala.org.au/validate/task/181601428	Valid		system	Tile_007-001-000_0-000.jpg		2021-06-02 12:13:22	2021-06-02 12:15:24		NO		IN FOCUS
181601428	https://volunteer.ala.org.au/validate/task/181601428	Valid		system	Tile_007-001-000_0-000.jpg		2021-06-02 11:50:59	2021-06-02 12:15:24		NO		IN FOCUS
181601437	https://volunteer.ala.org.au/validate/task/181601437	Valid		system	Tile_007-010-000_0-000.jpg			2021-06-02 12:16:38		NO		IN FOCUS
181601437	https://volunteer.ala.org.au/validate/task/181601437	Valid		system	Tile_007-010-000_0-000.jpg		2021-06-02 11:54:03	2021-06-02 12:16:38		NO		IN FOCUS
181601437	https://volunteer.ala.org.au/validate/task/181601437	Valid		system	Tile_007-010-000_0-000.jpg		2021-06-02 12:16:38	2021-06-02 12:16:38		NO		IN FOCUS
181601437	https://volunteer.ala.org.au/validate/task/181601437	Valid		system	Tile_007-010-000_0-000.jpg		2021-06-02 11:56:08	2021-06-02 12:16:38		NO		IN FOCUS
181601438	https://volunteer.ala.org.au/validate/task/181601438	Valid		system	Tile_007-011-000_0-000.jpg			2021-06-02 12:16:49		NO		IN FOCUS
181601438	https://volunteer.ala.org.au/validate/task/181601438	Valid		system	Tile_007-011-000_0-000.jpg		2021-06-02 12:16:49	2021-06-02 12:16:49		NO		IN FOCUS
181601438	https://volunteer.ala.org.au/validate/task/181601438	Valid		system	Tile_007-011-000_0-000.jpg		2021-06-02 11:56:18	2021-06-02 12:16:49		NO		IN FOCUS
181601438	https://volunteer.ala.org.au/validate/task/181601438	Valid		system	Tile_007-011-000_0-000.jpg		2021-06-02 11:54:14	2021-06-02 12:16:49		NO		IN FOCUS
181601430	https://volunteer.ala.org.au/validate/task/181601430	Valid		system	Tile_007-003-000_0-000.jpg		2021-06-02 11:51:43	2021-06-02 12:17:57		NO		IN FOCUS
181601430	https://volunteer.ala.org.au/validate/task/181601430	Valid		system	Tile_007-003-000_0-000.jpg		2021-06-02 12:14:56	2021-06-02 12:17:57		NO		IN FOCUS
181601430	https://volunteer.ala.org.au/validate/task/181601430	Valid		system	Tile_007-003-000_0-000.jpg		2021-06-02 12:17:57	2021-06-02 12:17:57		NO		IN FOCUS
181601430	https://volunteer.ala.org.au/validate/task/181601430	Valid		system	Tile_007-003-000_0-000.jpg			2021-06-02 12:17:57		NO		IN FOCUS
181601431	https://volunteer.ala.org.au/validate/task/181601431	Valid		system	Tile_007-004-000_0-000.jpg			2021-06-02 12:18:29		NO		IN FOCUS
181601431	https://volunteer.ala.org.au/validate/task/181601431	Valid		system	Tile_007-004-000_0-000.jpg		2021-06-02 11:51:55	2021-06-02 12:18:29		NO		IN FOCUS
181601431	https://volunteer.ala.org.au/validate/task/181601431	Valid		system	Tile_007-004-000_0-000.jpg		2021-06-02 12:18:29	2021-06-02 12:18:29		NO		IN FOCUS
181601431	https://volunteer.ala.org.au/validate/task/181601431	Valid		system	Tile_007-004-000_0-000.jpg		2021-06-02 12:15:07	2021-06-02 12:18:29		NO		IN FOCUS
181601444	https://volunteer.ala.org.au/validate/task/181601444	Valid		system	Tile_007-017-000_0-000.jpg		2021-06-02 12:19:11	2021-06-02 12:19:13		NO		IN FOCUS
181601444	https://volunteer.ala.org.au/validate/task/181601444	Valid		system	Tile_007-017-000_0-000.jpg		2021-06-02 11:56:26	2021-06-02 12:19:13		NO		IN FOCUS
181601444	https://volunteer.ala.org.au/validate/task/181601444	Valid		system	Tile_007-017-000_0-000.jpg		2021-06-02 11:59:09	2021-06-02 12:19:13		NO		IN FOCUS
181601444	https://volunteer.ala.org.au/validate/task/181601444	Valid		system	Tile_007-017-000_0-000.jpg			2021-06-02 12:19:13		NO		IN FOCUS
181601445	https://volunteer.ala.org.au/validate/task/181601445	Valid		system	Tile_007-018-000_0-000.jpg		2021-06-02 11:59:25	2021-06-02 12:19:23		NO		IN FOCUS
181601445	https://volunteer.ala.org.au/validate/task/181601445	Valid		system	Tile_007-018-000_0-000.jpg			2021-06-02 12:19:23		NO		IN FOCUS
181601445	https://volunteer.ala.org.au/validate/task/181601445	Valid		system	Tile_007-018-000_0-000.jpg		2021-06-02 12:19:22	2021-06-02 12:19:23		NO		IN FOCUS
181601445	https://volunteer.ala.org.au/validate/task/181601445	Valid		system	Tile_007-018-000_0-000.jpg		2021-06-02 11:56:38	2021-06-02 12:19:23		NO		IN FOCUS
181601446	https://volunteer.ala.org.au/validate/task/181601446	Valid		system	Tile_007-019-000_0-000.jpg		2021-06-02 11:56:49	2021-06-02 12:19:33		NO		IN FOCUS
181601446	https://volunteer.ala.org.au/validate/task/181601446	Valid		system	Tile_007-019-000_0-000.jpg		2021-06-02 11:59:36	2021-06-02 12:19:33		NO		IN FOCUS
181601446	https://volunteer.ala.org.au/validate/task/181601446	Valid		system	Tile_007-019-000_0-000.jpg			2021-06-02 12:19:33		NO		IN FOCUS
181601446	https://volunteer.ala.org.au/validate/task/181601446	Valid		system	Tile_007-019-000_0-000.jpg		2021-06-02 12:19:33	2021-06-02 12:19:33		NO		IN FOCUS
181601447	https://volunteer.ala.org.au/validate/task/181601447	Valid		system	Tile_007-020-000_0-000.jpg		2021-06-02 11:57:20	2021-06-02 12:19:43		NO		IN FOCUS
181601447	https://volunteer.ala.org.au/validate/task/181601447	Valid		system	Tile_007-020-000_0-000.jpg		2021-06-02 12:19:43	2021-06-02 12:19:43		NO		IN FOCUS
181601447	https://volunteer.ala.org.au/validate/task/181601447	Valid		system	Tile_007-020-000_0-000.jpg			2021-06-02 12:19:43		NO		IN FOCUS
181601447	https://volunteer.ala.org.au/validate/task/181601447	Valid		system	Tile_007-020-000_0-000.jpg		2021-06-02 11:59:48	2021-06-02 12:19:43		NO		IN FOCUS
181601448	https://volunteer.ala.org.au/validate/task/181601448	Valid		system	Tile_007-021-000_0-000.jpg		2021-06-02 12:00:03	2021-06-02 12:19:54		NO		IN FOCUS
181601448	https://volunteer.ala.org.au/validate/task/181601448	Valid		system	Tile_007-021-000_0-000.jpg		2021-06-02 12:19:53	2021-06-02 12:19:54		NO		IN FOCUS
181601448	https://volunteer.ala.org.au/validate/task/181601448	Valid		system	Tile_007-021-000_0-000.jpg			2021-06-02 12:19:54		NO		IN FOCUS
181601448	https://volunteer.ala.org.au/validate/task/181601448	Valid		system	Tile_007-021-000_0-000.jpg		2021-06-02 11:57:39	2021-06-02 12:19:54		NO		IN FOCUS
181601450	https://volunteer.ala.org.au/validate/task/181601450	Valid		system	Tile_007-023-000_0-000.jpg		2021-06-02 12:00:47	2021-06-02 12:20:13		NO		IN FOCUS
181601450	https://volunteer.ala.org.au/validate/task/181601450	Valid		system	Tile_007-023-000_0-000.jpg		2021-06-02 12:20:12	2021-06-02 12:20:13		NO		IN FOCUS
181601450	https://volunteer.ala.org.au/validate/task/181601450	Valid		system	Tile_007-023-000_0-000.jpg			2021-06-02 12:20:13		NO		IN FOCUS
181601450	https://volunteer.ala.org.au/validate/task/181601450	Valid		system	Tile_007-023-000_0-000.jpg		2021-06-02 11:58:07	2021-06-02 12:20:13		NO		IN FOCUS
181601432	https://volunteer.ala.org.au/validate/task/181601432	Valid		system	Tile_007-005-000_0-000.jpg		2021-06-02 12:15:19	2021-06-02 12:21:06		NO		IN FOCUS
181601432	https://volunteer.ala.org.au/validate/task/181601432	Valid		system	Tile_007-005-000_0-000.jpg		2021-06-02 11:52:07	2021-06-02 12:21:06		NO		IN FOCUS
181601432	https://volunteer.ala.org.au/validate/task/181601432	Valid		system	Tile_007-005-000_0-000.jpg			2021-06-02 12:21:06		NO		IN FOCUS
181601432	https://volunteer.ala.org.au/validate/task/181601432	Valid		system	Tile_007-005-000_0-000.jpg		2021-06-02 12:21:05	2021-06-02 12:21:06		NO		IN FOCUS
181601433	https://volunteer.ala.org.au/validate/task/181601433	Valid		system	Tile_007-006-000_0-000.jpg		2021-06-02 12:21:57	2021-06-02 12:21:57		NO		IN FOCUS
181601433	https://volunteer.ala.org.au/validate/task/181601433	Valid		system	Tile_007-006-000_0-000.jpg			2021-06-02 12:21:57		NO		IN FOCUS
181601433	https://volunteer.ala.org.au/validate/task/181601433	Valid		system	Tile_007-006-000_0-000.jpg		2021-06-02 11:52:21	2021-06-02 12:21:57		NO		IN FOCUS
181601433	https://volunteer.ala.org.au/validate/task/181601433	Valid		system	Tile_007-006-000_0-000.jpg		2021-06-02 12:15:30	2021-06-02 12:21:57		NO		IN FOCUS
181601434	https://volunteer.ala.org.au/validate/task/181601434	Valid		system	Tile_007-007-000_0-000.jpg		2021-06-02 12:15:40	2021-06-02 12:23:17		NO		IN FOCUS
181601434	https://volunteer.ala.org.au/validate/task/181601434	Valid		system	Tile_007-007-000_0-000.jpg		2021-06-02 11:52:32	2021-06-02 12:23:17		NO		IN FOCUS
181601434	https://volunteer.ala.org.au/validate/task/181601434	Valid		system	Tile_007-007-000_0-000.jpg			2021-06-02 12:23:17		NO		IN FOCUS
181601434	https://volunteer.ala.org.au/validate/task/181601434	Valid		system	Tile_007-007-000_0-000.jpg		2021-06-02 12:23:30	2021-06-02 12:23:17		NO		IN FOCUS
181601434	https://volunteer.ala.org.au/validate/task/181601434	Valid		system	Tile_007-007-000_0-000.jpg		2021-06-02 12:23:16	2021-06-02 12:23:17		NO		IN FOCUS
181601436	https://volunteer.ala.org.au/validate/task/181601436	Valid		system	Tile_007-009-000_0-000.jpg		2021-06-02 11:55:59	2021-06-02 12:24:54		NO		IN FOCUS
181601436	https://volunteer.ala.org.au/validate/task/181601436	Valid		system	Tile_007-009-000_0-000.jpg		2021-06-02 12:16:22	2021-06-02 12:24:54		NO		IN FOCUS
181601436	https://volunteer.ala.org.au/validate/task/181601436	Valid		system	Tile_007-009-000_0-000.jpg		2021-06-02 12:24:54	2021-06-02 12:24:54		NO		IN FOCUS
181601436	https://volunteer.ala.org.au/validate/task/181601436	Valid		system	Tile_007-009-000_0-000.jpg			2021-06-02 12:24:54		NO		IN FOCUS
181601439	https://volunteer.ala.org.au/validate/task/181601439	Valid		system	Tile_007-012-000_0-000.jpg		2021-06-02 12:17:00	2021-06-02 12:26:01		NO		IN FOCUS
181601439	https://volunteer.ala.org.au/validate/task/181601439	Valid		system	Tile_007-012-000_0-000.jpg		2021-06-02 12:26:01	2021-06-02 12:26:01		NO		IN FOCUS
181601439	https://volunteer.ala.org.au/validate/task/181601439	Valid		system	Tile_007-012-000_0-000.jpg			2021-06-02 12:26:01		NO		IN FOCUS
181601439	https://volunteer.ala.org.au/validate/task/181601439	Valid		system	Tile_007-012-000_0-000.jpg		2021-06-02 11:57:44	2021-06-02 12:26:01		NO		IN FOCUS
181601441	https://volunteer.ala.org.au/validate/task/181601441	Valid		system	Tile_007-014-000_0-000.jpg		2021-06-02 12:28:56	2021-06-02 12:28:57		NO		IN FOCUS
181601441	https://volunteer.ala.org.au/validate/task/181601441	Valid		system	Tile_007-014-000_0-000.jpg			2021-06-02 12:28:57		NO		IN FOCUS
181601441	https://volunteer.ala.org.au/validate/task/181601441	Valid		system	Tile_007-014-000_0-000.jpg		2021-06-02 11:58:20	2021-06-02 12:28:57		NO		IN FOCUS
181601441	https://volunteer.ala.org.au/validate/task/181601441	Valid		system	Tile_007-014-000_0-000.jpg		2021-06-02 12:18:13	2021-06-02 12:28:57		NO		IN FOCUS
181601442	https://volunteer.ala.org.au/validate/task/181601442	Valid		system	Tile_007-015-000_0-000.jpg		2021-06-02 11:58:29	2021-06-02 12:29:33		NO		IN FOCUS
181601442	https://volunteer.ala.org.au/validate/task/181601442	Valid		system	Tile_007-015-000_0-000.jpg		2021-06-02 12:29:32	2021-06-02 12:29:33		NO		IN FOCUS
181601442	https://volunteer.ala.org.au/validate/task/181601442	Valid		system	Tile_007-015-000_0-000.jpg			2021-06-02 12:29:33		NO		IN FOCUS
181601442	https://volunteer.ala.org.au/validate/task/181601442	Valid		system	Tile_007-015-000_0-000.jpg		2021-06-02 12:18:24	2021-06-02 12:29:33		NO		IN FOCUS
181601443	https://volunteer.ala.org.au/validate/task/181601443	Valid		system	Tile_007-016-000_0-000.jpg		2021-06-02 12:18:48	2021-06-02 12:33:21		NO		IN FOCUS
181601443	https://volunteer.ala.org.au/validate/task/181601443	Valid		system	Tile_007-016-000_0-000.jpg		2021-06-02 11:58:38	2021-06-02 12:33:21		NO		IN FOCUS
181601443	https://volunteer.ala.org.au/validate/task/181601443	Valid		system	Tile_007-016-000_0-000.jpg		2021-06-02 12:33:21	2021-06-02 12:33:21		NO		IN FOCUS
181601443	https://volunteer.ala.org.au/validate/task/181601443	Valid		system	Tile_007-016-000_0-000.jpg			2021-06-02 12:33:21		NO		IN FOCUS
181601449	https://volunteer.ala.org.au/validate/task/181601449	Valid		system	Tile_007-022-000_0-000.jpg		2021-06-02 12:20:02	2021-06-02 12:33:57		NO		IN FOCUS
181601449	https://volunteer.ala.org.au/validate/task/181601449	Valid		system	Tile_007-022-000_0-000.jpg		2021-06-02 12:00:32	2021-06-02 12:33:57		NO		IN FOCUS
181601449	https://volunteer.ala.org.au/validate/task/181601449	Valid		system	Tile_007-022-000_0-000.jpg			2021-06-02 12:33:57		NO		IN FOCUS
181601449	https://volunteer.ala.org.au/validate/task/181601449	Valid		system	Tile_007-022-000_0-000.jpg		2021-06-02 12:33:56	2021-06-02 12:33:57		NO		IN FOCUS
181601451	https://volunteer.ala.org.au/validate/task/181601451	Valid		system	Tile_007-024-000_0-000.jpg		2021-06-02 12:43:53	2021-06-02 12:43:53		NO		IN FOCUS
181601451	https://volunteer.ala.org.au/validate/task/181601451	Valid		system	Tile_007-024-000_0-000.jpg		2021-06-02 12:42:01	2021-06-02 12:43:53		NO		IN FOCUS
181601451	https://volunteer.ala.org.au/validate/task/181601451	Valid		system	Tile_007-024-000_0-000.jpg			2021-06-02 12:43:53		NO		IN FOCUS
181601451	https://volunteer.ala.org.au/validate/task/181601451	Valid		system	Tile_007-024-000_0-000.jpg		2021-06-02 12:00:59	2021-06-02 12:43:53		NO		IN FOCUS
181601452	https://volunteer.ala.org.au/validate/task/181601452	Valid		system	Tile_007-025-000_0-000.jpg		2021-06-02 12:01:10	2021-06-02 12:44:02		NO		IN FOCUS
181601452	https://volunteer.ala.org.au/validate/task/181601452	Valid		system	Tile_007-025-000_0-000.jpg		2021-06-02 12:44:02	2021-06-02 12:44:02		NO		IN FOCUS
181601452	https://volunteer.ala.org.au/validate/task/181601452	Valid		system	Tile_007-025-000_0-000.jpg			2021-06-02 12:44:02		NO		IN FOCUS
181601452	https://volunteer.ala.org.au/validate/task/181601452	Valid		system	Tile_007-025-000_0-000.jpg		2021-06-02 12:43:46	2021-06-02 12:44:02		NO		IN FOCUS
181601453	https://volunteer.ala.org.au/validate/task/181601453	Valid		system	Tile_007-026-000_0-000.jpg		2021-06-02 12:44:12	2021-06-02 12:44:50		NO		IN FOCUS
181601453	https://volunteer.ala.org.au/validate/task/181601453	Valid		system	Tile_007-026-000_0-000.jpg			2021-06-02 12:44:50		NO		IN FOCUS
181601453	https://volunteer.ala.org.au/validate/task/181601453	Valid		system	Tile_007-026-000_0-000.jpg		2021-06-02 12:01:23	2021-06-02 12:44:50		NO		IN FOCUS
181601453	https://volunteer.ala.org.au/validate/task/181601453	Valid		system	Tile_007-026-000_0-000.jpg		2021-06-02 12:44:49	2021-06-02 12:44:50		NO		IN FOCUS
181601455	https://volunteer.ala.org.au/validate/task/181601455	Valid		system	Tile_007-028-000_0-000.jpg		2021-06-02 12:44:32	2021-06-02 12:46:09		NO		IN FOCUS
181601455	https://volunteer.ala.org.au/validate/task/181601455	Valid		system	Tile_007-028-000_0-000.jpg			2021-06-02 12:46:09		NO		IN FOCUS
181601455	https://volunteer.ala.org.au/validate/task/181601455	Valid		system	Tile_007-028-000_0-000.jpg		2021-06-02 12:01:43	2021-06-02 12:46:09		NO		IN FOCUS
181601455	https://volunteer.ala.org.au/validate/task/181601455	Valid		system	Tile_007-028-000_0-000.jpg		2021-06-02 12:46:08	2021-06-02 12:46:09		NO		IN FOCUS
181601456	https://volunteer.ala.org.au/validate/task/181601456	Valid		system	Tile_007-029-000_0-000.jpg		2021-06-02 12:46:31	2021-06-02 12:46:31		NO		IN FOCUS
181601456	https://volunteer.ala.org.au/validate/task/181601456	Valid		system	Tile_007-029-000_0-000.jpg			2021-06-02 12:46:31		NO		IN FOCUS
181601456	https://volunteer.ala.org.au/validate/task/181601456	Valid		system	Tile_007-029-000_0-000.jpg		2021-06-02 12:46:53	2021-06-02 12:46:31		NO		IN FOCUS
181601456	https://volunteer.ala.org.au/validate/task/181601456	Valid		system	Tile_007-029-000_0-000.jpg		2021-06-02 12:02:00	2021-06-02 12:46:31		NO		IN FOCUS
181601456	https://volunteer.ala.org.au/validate/task/181601456	Valid		system	Tile_007-029-000_0-000.jpg		2021-06-02 12:44:43	2021-06-02 12:46:31		NO		IN FOCUS
181601457	https://volunteer.ala.org.au/validate/task/181601457	Valid		system	Tile_007-030-000_0-000.jpg		2021-06-02 12:56:58	2021-06-02 12:50:15	5 or more	YES	Both MIDDLE and EDGE	IN FOCUS		Unknown
181601457	https://volunteer.ala.org.au/validate/task/181601457	Valid		system	Tile_007-030-000_0-000.jpg			2021-06-02 12:50:15		NO		IN FOCUS
181601457	https://volunteer.ala.org.au/validate/task/181601457	Valid		system	Tile_007-030-000_0-000.jpg		2021-06-02 12:50:14	2021-06-02 12:50:15		NO		IN FOCUS
181601457	https://volunteer.ala.org.au/validate/task/181601457	Valid		system	Tile_007-030-000_0-000.jpg		2021-06-02 12:02:08	2021-06-02 12:50:15		NO		IN FOCUS
181601457	https://volunteer.ala.org.au/validate/task/181601457	Valid		system	Tile_007-030-000_0-000.jpg		2021-06-02 12:44:52	2021-06-02 12:50:15		NO		IN FOCUS
181601463	https://volunteer.ala.org.au/validate/task/181601463	Valid		system	Tile_007-036-000_0-000.jpg		2021-06-02 12:45:47	2021-06-02 12:52:23		NO		IN FOCUS
181601463	https://volunteer.ala.org.au/validate/task/181601463	Valid		system	Tile_007-036-000_0-000.jpg			2021-06-02 12:52:23		NO		IN FOCUS
181601463	https://volunteer.ala.org.au/validate/task/181601463	Valid		system	Tile_007-036-000_0-000.jpg		2021-06-02 12:52:23	2021-06-02 12:52:23		NO		IN FOCUS
181601463	https://volunteer.ala.org.au/validate/task/181601463	Valid		system	Tile_007-036-000_0-000.jpg		2021-06-02 12:04:24	2021-06-02 12:52:23		NO		IN FOCUS
181601459	https://volunteer.ala.org.au/validate/task/181601459	Valid		system	Tile_007-032-000_0-000.jpg		2021-06-02 12:53:19	2021-06-02 12:53:20		NO		IN FOCUS
181601459	https://volunteer.ala.org.au/validate/task/181601459	Valid		system	Tile_007-032-000_0-000.jpg		2021-06-02 12:45:07	2021-06-02 12:53:20		NO		IN FOCUS
181601459	https://volunteer.ala.org.au/validate/task/181601459	Valid		system	Tile_007-032-000_0-000.jpg		2021-06-02 12:02:30	2021-06-02 12:53:20		NO		IN FOCUS
181601459	https://volunteer.ala.org.au/validate/task/181601459	Valid		system	Tile_007-032-000_0-000.jpg			2021-06-02 12:53:20		NO		IN FOCUS
181601459	https://volunteer.ala.org.au/validate/task/181601459	Valid		system	Tile_007-032-000_0-000.jpg		2021-06-02 12:49:51	2021-06-02 12:53:20	1	YES	MIDDLE	IN FOCUS		Nothofagus pollen
181601460	https://volunteer.ala.org.au/validate/task/181601460	Valid		system	Tile_007-033-000_0-000.jpg		2021-06-02 12:50:55	2021-06-02 12:54:39	1	YES	MIDDLE	IN FOCUS		Nothofagus pollen
181601460	https://volunteer.ala.org.au/validate/task/181601460	Valid		system	Tile_007-033-000_0-000.jpg		2021-06-02 12:45:18	2021-06-02 12:54:39		NO		IN FOCUS
181601460	https://volunteer.ala.org.au/validate/task/181601460	Valid		system	Tile_007-033-000_0-000.jpg		2021-06-02 12:54:38	2021-06-02 12:54:39		NO		IN FOCUS
181601460	https://volunteer.ala.org.au/validate/task/181601460	Valid		system	Tile_007-033-000_0-000.jpg			2021-06-02 12:54:39		NO		IN FOCUS
181601460	https://volunteer.ala.org.au/validate/task/181601460	Valid		system	Tile_007-033-000_0-000.jpg		2021-06-02 12:02:45	2021-06-02 12:54:39		NO		IN FOCUS
181601461	https://volunteer.ala.org.au/validate/task/181601461	Valid		system	Tile_007-034-000_0-000.jpg		2021-06-02 12:03:01	2021-06-02 12:54:55		NO		IN FOCUS
181601461	https://volunteer.ala.org.au/validate/task/181601461	Valid		system	Tile_007-034-000_0-000.jpg		2021-06-02 12:51:35	2021-06-02 12:54:55				IN FOCUS
181601461	https://volunteer.ala.org.au/validate/task/181601461	Valid		system	Tile_007-034-000_0-000.jpg			2021-06-02 12:54:55		NO		IN FOCUS
181601461	https://volunteer.ala.org.au/validate/task/181601461	Valid		system	Tile_007-034-000_0-000.jpg		2021-06-02 12:54:54	2021-06-02 12:54:55		NO		IN FOCUS
181601461	https://volunteer.ala.org.au/validate/task/181601461	Valid		system	Tile_007-034-000_0-000.jpg		2021-06-02 12:45:29	2021-06-02 12:54:55		NO		IN FOCUS
181601464	https://volunteer.ala.org.au/validate/task/181601464	Valid		system	Tile_007-037-000_0-000.jpg		2021-06-02 12:55:06	2021-06-02 12:55:06		NO		IN FOCUS
181601464	https://volunteer.ala.org.au/validate/task/181601464	Valid		system	Tile_007-037-000_0-000.jpg			2021-06-02 12:55:06		NO		IN FOCUS
181601464	https://volunteer.ala.org.au/validate/task/181601464	Valid		system	Tile_007-037-000_0-000.jpg		2021-06-02 12:04:36	2021-06-02 12:55:06		NO		IN FOCUS
181601464	https://volunteer.ala.org.au/validate/task/181601464	Valid		system	Tile_007-037-000_0-000.jpg		2021-06-02 12:45:57	2021-06-02 12:55:06		NO		IN FOCUS
181601464	https://volunteer.ala.org.au/validate/task/181601464	Valid		system	Tile_007-037-000_0-000.jpg		2021-06-02 12:52:59	2021-06-02 12:55:06		YES	MIDDLE	IN FOCUS		Unknown
181601465	https://volunteer.ala.org.au/validate/task/181601465	Valid		system	Tile_007-038-000_0-000.jpg		2021-06-02 12:55:15	2021-06-02 12:55:16		NO		IN FOCUS
181601465	https://volunteer.ala.org.au/validate/task/181601465	Valid		system	Tile_007-038-000_0-000.jpg		2021-06-02 12:04:50	2021-06-02 12:55:16		NO		IN FOCUS
181601465	https://volunteer.ala.org.au/validate/task/181601465	Valid		system	Tile_007-038-000_0-000.jpg		2021-06-02 12:53:56	2021-06-02 12:55:16			MIDDLE	IN FOCUS		Unknown
181601465	https://volunteer.ala.org.au/validate/task/181601465	Valid		system	Tile_007-038-000_0-000.jpg			2021-06-02 12:55:16		NO		IN FOCUS
181601465	https://volunteer.ala.org.au/validate/task/181601465	Valid		system	Tile_007-038-000_0-000.jpg		2021-06-02 12:46:06	2021-06-02 12:55:16		NO		IN FOCUS
181601466	https://volunteer.ala.org.au/validate/task/181601466	Valid		system	Tile_007-039-000_0-000.jpg		2021-06-02 12:05:00	2021-06-02 12:55:27		NO		IN FOCUS
181601466	https://volunteer.ala.org.au/validate/task/181601466	Valid		system	Tile_007-039-000_0-000.jpg			2021-06-02 12:55:27		NO		IN FOCUS
181601466	https://volunteer.ala.org.au/validate/task/181601466	Valid		system	Tile_007-039-000_0-000.jpg		2021-06-02 12:54:43	2021-06-02 12:55:27	2	YES	MIDDLE	IN FOCUS
181601466	https://volunteer.ala.org.au/validate/task/181601466	Valid		system	Tile_007-039-000_0-000.jpg		2021-06-02 12:55:26	2021-06-02 12:55:27		NO		IN FOCUS
181601466	https://volunteer.ala.org.au/validate/task/181601466	Valid		system	Tile_007-039-000_0-000.jpg		2021-06-02 12:46:16	2021-06-02 12:55:27		NO		IN FOCUS
181601467	https://volunteer.ala.org.au/validate/task/181601467	Valid		system	Tile_007-040-000_0-000.jpg		2021-06-02 12:55:46	2021-06-02 12:55:39	1	YES	MIDDLE	IN FOCUS		Nothofagus pollen
181601467	https://volunteer.ala.org.au/validate/task/181601467	Valid		system	Tile_007-040-000_0-000.jpg		2021-06-02 12:05:19	2021-06-02 12:55:39		NO		IN FOCUS
181601467	https://volunteer.ala.org.au/validate/task/181601467	Valid		system	Tile_007-040-000_0-000.jpg		2021-06-02 12:46:26	2021-06-02 12:55:39		NO		IN FOCUS
181601467	https://volunteer.ala.org.au/validate/task/181601467	Valid		system	Tile_007-040-000_0-000.jpg			2021-06-02 12:55:39		NO		IN FOCUS
181601467	https://volunteer.ala.org.au/validate/task/181601467	Valid		system	Tile_007-040-000_0-000.jpg		2021-06-02 12:55:37	2021-06-02 12:55:39		NO		IN FOCUS
181601972	https://volunteer.ala.org.au/validate/task/181601972	Valid		system	Tile_007-041-000_0-000.jpg		2021-06-02 12:46:36	2021-06-02 12:56:05		NO		IN FOCUS
181601972	https://volunteer.ala.org.au/validate/task/181601972	Valid		system	Tile_007-041-000_0-000.jpg		2021-06-02 12:56:04	2021-06-02 12:56:05		NO		IN FOCUS
181601972	https://volunteer.ala.org.au/validate/task/181601972	Valid		system	Tile_007-041-000_0-000.jpg			2021-06-02 12:56:05		NO		IN FOCUS
181601972	https://volunteer.ala.org.au/validate/task/181601972	Valid		system	Tile_007-041-000_0-000.jpg		2021-06-02 12:56:09	2021-06-02 12:56:05				IN FOCUS
181601972	https://volunteer.ala.org.au/validate/task/181601972	Valid		system	Tile_007-041-000_0-000.jpg		2021-06-02 12:05:32	2021-06-02 12:56:05		NO		IN FOCUS
181601973	https://volunteer.ala.org.au/validate/task/181601973	Valid		system	Tile_007-042-000_0-000.jpg		2021-06-02 12:46:48	2021-06-02 12:56:18		NO		IN FOCUS
181601973	https://volunteer.ala.org.au/validate/task/181601973	Valid		system	Tile_007-042-000_0-000.jpg		2021-06-02 12:56:18	2021-06-02 12:56:18		NO		IN FOCUS
181601973	https://volunteer.ala.org.au/validate/task/181601973	Valid		system	Tile_007-042-000_0-000.jpg		2021-06-02 12:05:44	2021-06-02 12:56:18		NO		IN FOCUS
181601973	https://volunteer.ala.org.au/validate/task/181601973	Valid		system	Tile_007-042-000_0-000.jpg		2021-06-02 12:56:37	2021-06-02 12:56:18				IN FOCUS
181601973	https://volunteer.ala.org.au/validate/task/181601973	Valid		system	Tile_007-042-000_0-000.jpg			2021-06-02 12:56:18		NO		IN FOCUS
181601974	https://volunteer.ala.org.au/validate/task/181601974	Valid		system	Tile_007-043-000_0-000.jpg		2021-06-02 12:05:56	2021-06-02 12:56:31		NO		IN FOCUS
181601974	https://volunteer.ala.org.au/validate/task/181601974	Valid		system	Tile_007-043-000_0-000.jpg			2021-06-02 12:56:31		NO		IN FOCUS
181601974	https://volunteer.ala.org.au/validate/task/181601974	Valid		system	Tile_007-043-000_0-000.jpg		2021-06-02 12:56:30	2021-06-02 12:56:31		NO		IN FOCUS
181601974	https://volunteer.ala.org.au/validate/task/181601974	Valid		system	Tile_007-043-000_0-000.jpg		2021-06-02 12:46:58	2021-06-02 12:56:31		NO		IN FOCUS
181601462	https://volunteer.ala.org.au/validate/task/181601462	Valid		system	Tile_007-035-000_0-000.jpg			2021-06-02 12:57:42		NO		IN FOCUS
181601462	https://volunteer.ala.org.au/validate/task/181601462	Valid		system	Tile_007-035-000_0-000.jpg		2021-06-02 12:57:41	2021-06-02 12:57:42		NO		IN FOCUS
181601462	https://volunteer.ala.org.au/validate/task/181601462	Valid		system	Tile_007-035-000_0-000.jpg		2021-06-02 12:45:39	2021-06-02 12:57:42		NO		IN FOCUS
181601462	https://volunteer.ala.org.au/validate/task/181601462	Valid		system	Tile_007-035-000_0-000.jpg		2021-06-02 12:04:06	2021-06-02 12:57:42		NO		IN FOCUS
181601462	https://volunteer.ala.org.au/validate/task/181601462	Valid		system	Tile_007-035-000_0-000.jpg		2021-06-02 12:52:07	2021-06-02 12:57:42	5 or more	YES	Both MIDDLE and EDGE	IN FOCUS		Unknown
181601977	https://volunteer.ala.org.au/validate/task/181601977	Valid		system	Tile_007-046-000_0-000.jpg		2021-06-02 12:06:19	2021-06-02 13:00:42		NO		IN FOCUS
181601977	https://volunteer.ala.org.au/validate/task/181601977	Valid		system	Tile_007-046-000_0-000.jpg		2021-06-02 12:47:31	2021-06-02 13:00:42		NO		IN FOCUS
181601977	https://volunteer.ala.org.au/validate/task/181601977	Valid		system	Tile_007-046-000_0-000.jpg		2021-06-02 12:57:51	2021-06-02 13:00:42				IN FOCUS
181601977	https://volunteer.ala.org.au/validate/task/181601977	Valid		system	Tile_007-046-000_0-000.jpg			2021-06-02 13:00:42		NO		IN FOCUS
181601977	https://volunteer.ala.org.au/validate/task/181601977	Valid		system	Tile_007-046-000_0-000.jpg		2021-06-02 13:00:42	2021-06-02 13:00:42		NO		IN FOCUS
181601981	https://volunteer.ala.org.au/validate/task/181601981	Valid		system	Tile_007-050-000_0-000.jpg		2021-06-02 12:59:08	2021-06-02 13:02:55				IN FOCUS
181601981	https://volunteer.ala.org.au/validate/task/181601981	Valid		system	Tile_007-050-000_0-000.jpg			2021-06-02 13:02:55		NO		IN FOCUS
181601981	https://volunteer.ala.org.au/validate/task/181601981	Valid		system	Tile_007-050-000_0-000.jpg		2021-06-02 13:02:53	2021-06-02 13:02:55		NO		IN FOCUS
181601981	https://volunteer.ala.org.au/validate/task/181601981	Valid		system	Tile_007-050-000_0-000.jpg		2021-06-02 12:48:12	2021-06-02 13:02:55		NO		IN FOCUS
181601981	https://volunteer.ala.org.au/validate/task/181601981	Valid		system	Tile_007-050-000_0-000.jpg		2021-06-02 12:07:04	2021-06-02 13:02:55		NO		IN FOCUS
181601983	https://volunteer.ala.org.au/validate/task/181601983	Valid		system	Tile_007-052-000_0-000.jpg		2021-06-02 12:48:35	2021-06-02 13:06:29		NO		IN FOCUS
181601983	https://volunteer.ala.org.au/validate/task/181601983	Valid		system	Tile_007-052-000_0-000.jpg		2021-06-02 12:59:45	2021-06-02 13:06:29				IN FOCUS
181601983	https://volunteer.ala.org.au/validate/task/181601983	Valid		system	Tile_007-052-000_0-000.jpg		2021-06-02 12:07:26	2021-06-02 13:06:29		NO		IN FOCUS
181601983	https://volunteer.ala.org.au/validate/task/181601983	Valid		system	Tile_007-052-000_0-000.jpg			2021-06-02 13:06:29		NO		IN FOCUS
181601983	https://volunteer.ala.org.au/validate/task/181601983	Valid		system	Tile_007-052-000_0-000.jpg		2021-06-02 13:06:29	2021-06-02 13:06:29		NO		IN FOCUS
181601984	https://volunteer.ala.org.au/validate/task/181601984	Valid		system	Tile_007-053-000_0-000.jpg		2021-06-02 12:48:45	2021-06-02 13:07:56		NO		IN FOCUS
181601984	https://volunteer.ala.org.au/validate/task/181601984	Valid		system	Tile_007-053-000_0-000.jpg		2021-06-02 13:07:55	2021-06-02 13:07:56		NO		IN FOCUS
181601984	https://volunteer.ala.org.au/validate/task/181601984	Valid		system	Tile_007-053-000_0-000.jpg			2021-06-02 13:07:56		NO		IN FOCUS
181601984	https://volunteer.ala.org.au/validate/task/181601984	Valid		system	Tile_007-053-000_0-000.jpg		2021-06-02 12:07:47	2021-06-02 13:07:56		NO		IN FOCUS
181601984	https://volunteer.ala.org.au/validate/task/181601984	Valid		system	Tile_007-053-000_0-000.jpg		2021-06-02 12:59:58	2021-06-02 13:07:56				IN FOCUS
181601985	https://volunteer.ala.org.au/validate/task/181601985	Valid		system	Tile_007-054-000_0-000.jpg		2021-06-02 13:08:53	2021-06-02 13:08:54		NO		IN FOCUS
181601985	https://volunteer.ala.org.au/validate/task/181601985	Valid		system	Tile_007-054-000_0-000.jpg			2021-06-02 13:08:54		NO		IN FOCUS
181601985	https://volunteer.ala.org.au/validate/task/181601985	Valid		system	Tile_007-054-000_0-000.jpg		2021-06-02 12:48:57	2021-06-02 13:08:54		NO		IN FOCUS
181601985	https://volunteer.ala.org.au/validate/task/181601985	Valid		system	Tile_007-054-000_0-000.jpg		2021-06-02 13:00:18	2021-06-02 13:08:54				IN FOCUS
181601985	https://volunteer.ala.org.au/validate/task/181601985	Valid		system	Tile_007-054-000_0-000.jpg		2021-06-02 12:08:21	2021-06-02 13:08:54		NO		IN FOCUS
181601986	https://volunteer.ala.org.au/validate/task/181601986	Valid		system	Tile_007-055-000_0-000.jpg		2021-06-02 12:49:07	2021-06-02 13:12:07		NO		IN FOCUS
181601986	https://volunteer.ala.org.au/validate/task/181601986	Valid		system	Tile_007-055-000_0-000.jpg		2021-06-02 13:00:46	2021-06-02 13:12:07				IN FOCUS
181601986	https://volunteer.ala.org.au/validate/task/181601986	Valid		system	Tile_007-055-000_0-000.jpg			2021-06-02 13:12:07		NO		IN FOCUS
181601986	https://volunteer.ala.org.au/validate/task/181601986	Valid		system	Tile_007-055-000_0-000.jpg		2021-06-02 12:08:29	2021-06-02 13:12:07		NO		IN FOCUS
181601986	https://volunteer.ala.org.au/validate/task/181601986	Valid		system	Tile_007-055-000_0-000.jpg		2021-06-02 13:12:06	2021-06-02 13:12:07		NO		IN FOCUS
181601989	https://volunteer.ala.org.au/validate/task/181601989	Valid		system	Tile_007-058-000_0-000.jpg			2021-06-02 13:26:33		NO		IN FOCUS
181601989	https://volunteer.ala.org.au/validate/task/181601989	Valid		system	Tile_007-058-000_0-000.jpg		2021-06-02 13:26:32	2021-06-02 13:26:33		NO		IN FOCUS
181601989	https://volunteer.ala.org.au/validate/task/181601989	Valid		system	Tile_007-058-000_0-000.jpg		2021-06-02 12:49:38	2021-06-02 13:26:33		NO		IN FOCUS
181601989	https://volunteer.ala.org.au/validate/task/181601989	Valid		system	Tile_007-058-000_0-000.jpg		2021-06-02 13:01:40	2021-06-02 13:26:33				IN FOCUS
181601989	https://volunteer.ala.org.au/validate/task/181601989	Valid		system	Tile_007-058-000_0-000.jpg		2021-06-02 13:19:43	2021-06-02 13:26:33		NO		IN FOCUS
181601990	https://volunteer.ala.org.au/validate/task/181601990	Valid		system	Tile_007-059-000_0-000.jpg		2021-06-02 12:49:49	2021-06-02 13:26:45		NO		IN FOCUS
181601990	https://volunteer.ala.org.au/validate/task/181601990	Valid		system	Tile_007-059-000_0-000.jpg		2021-06-02 13:20:47	2021-06-02 13:26:45		NO		IN FOCUS
181601990	https://volunteer.ala.org.au/validate/task/181601990	Valid		system	Tile_007-059-000_0-000.jpg		2021-06-02 13:26:45	2021-06-02 13:26:45		NO		IN FOCUS
181601990	https://volunteer.ala.org.au/validate/task/181601990	Valid		system	Tile_007-059-000_0-000.jpg			2021-06-02 13:26:45		NO		IN FOCUS
181601990	https://volunteer.ala.org.au/validate/task/181601990	Valid		system	Tile_007-059-000_0-000.jpg		2021-06-02 13:02:00	2021-06-02 13:26:45				IN FOCUS
181601991	https://volunteer.ala.org.au/validate/task/181601991	Valid		system	Tile_007-060-000_0-000.jpg		2021-06-02 13:02:23	2021-06-02 13:27:08				IN FOCUS
181601991	https://volunteer.ala.org.au/validate/task/181601991	Valid		system	Tile_007-060-000_0-000.jpg		2021-06-02 13:21:59	2021-06-02 13:27:08		NO		IN FOCUS
181601991	https://volunteer.ala.org.au/validate/task/181601991	Valid		system	Tile_007-060-000_0-000.jpg			2021-06-02 13:27:08		NO		IN FOCUS
181601991	https://volunteer.ala.org.au/validate/task/181601991	Valid		system	Tile_007-060-000_0-000.jpg		2021-06-02 12:49:58	2021-06-02 13:27:08		NO		IN FOCUS
181601991	https://volunteer.ala.org.au/validate/task/181601991	Valid		system	Tile_007-060-000_0-000.jpg		2021-06-02 13:27:08	2021-06-02 13:27:08		NO		IN FOCUS
181601992	https://volunteer.ala.org.au/validate/task/181601992	Valid		system	Tile_008-001-000_0-000.jpg		2021-06-02 12:50:09	2021-06-02 13:27:20		NO		IN FOCUS
181601992	https://volunteer.ala.org.au/validate/task/181601992	Valid		system	Tile_008-001-000_0-000.jpg		2021-06-02 13:27:19	2021-06-02 13:27:20		NO		IN FOCUS
181601992	https://volunteer.ala.org.au/validate/task/181601992	Valid		system	Tile_008-001-000_0-000.jpg			2021-06-02 13:27:20		NO		IN FOCUS
181601992	https://volunteer.ala.org.au/validate/task/181601992	Valid		system	Tile_008-001-000_0-000.jpg		2021-06-02 13:02:58	2021-06-02 13:27:20				IN FOCUS
181601992	https://volunteer.ala.org.au/validate/task/181601992	Valid		system	Tile_008-001-000_0-000.jpg		2021-06-02 13:22:23	2021-06-02 13:27:20		NO		IN FOCUS
181601993	https://volunteer.ala.org.au/validate/task/181601993	Valid		system	Tile_008-002-000_0-000.jpg		2021-06-02 12:50:18	2021-06-02 13:27:35		NO		IN FOCUS
181601993	https://volunteer.ala.org.au/validate/task/181601993	Valid		system	Tile_008-002-000_0-000.jpg		2021-06-02 13:03:43	2021-06-02 13:27:35	1	YES	MIDDLE	IN FOCUS		Nothofagus pollen,Unknown
181601993	https://volunteer.ala.org.au/validate/task/181601993	Valid		system	Tile_008-002-000_0-000.jpg		2021-06-02 13:27:34	2021-06-02 13:27:35		NO		IN FOCUS
181601993	https://volunteer.ala.org.au/validate/task/181601993	Valid		system	Tile_008-002-000_0-000.jpg			2021-06-02 13:27:35		NO		IN FOCUS
181601993	https://volunteer.ala.org.au/validate/task/181601993	Valid		system	Tile_008-002-000_0-000.jpg		2021-06-02 13:23:37	2021-06-02 13:27:35		NO		IN FOCUS
181601994	https://volunteer.ala.org.au/validate/task/181601994	Valid		system	Tile_008-003-000_0-000.jpg		2021-06-02 13:27:46	2021-06-02 13:27:48		NO		IN FOCUS
181601994	https://volunteer.ala.org.au/validate/task/181601994	Valid		system	Tile_008-003-000_0-000.jpg		2021-06-02 12:50:28	2021-06-02 13:27:48		NO		IN FOCUS
181601994	https://volunteer.ala.org.au/validate/task/181601994	Valid		system	Tile_008-003-000_0-000.jpg		2021-06-02 13:25:59	2021-06-02 13:27:48		NO		IN FOCUS
181601994	https://volunteer.ala.org.au/validate/task/181601994	Valid		system	Tile_008-003-000_0-000.jpg		2021-06-02 13:04:19	2021-06-02 13:27:48				IN FOCUS
181601994	https://volunteer.ala.org.au/validate/task/181601994	Valid		system	Tile_008-003-000_0-000.jpg			2021-06-02 13:27:48		NO		IN FOCUS
181601997	https://volunteer.ala.org.au/validate/task/181601997	Valid		system	Tile_008-006-000_0-000.jpg		2021-06-02 13:28:28	2021-06-02 13:32:16		NO		IN FOCUS
181601997	https://volunteer.ala.org.au/validate/task/181601997	Valid		system	Tile_008-006-000_0-000.jpg		2021-06-02 12:50:56	2021-06-02 13:32:16		NO		IN FOCUS
181601997	https://volunteer.ala.org.au/validate/task/181601997	Valid		system	Tile_008-006-000_0-000.jpg		2021-06-02 13:05:19	2021-06-02 13:32:16				IN FOCUS
181601997	https://volunteer.ala.org.au/validate/task/181601997	Valid		system	Tile_008-006-000_0-000.jpg			2021-06-02 13:32:16		NO		IN FOCUS
181601997	https://volunteer.ala.org.au/validate/task/181601997	Valid		system	Tile_008-006-000_0-000.jpg		2021-06-02 13:32:15	2021-06-02 13:32:16		NO		IN FOCUS
181601999	https://volunteer.ala.org.au/validate/task/181601999	Valid		system	Tile_008-008-000_0-000.jpg		2021-06-02 13:06:33	2021-06-02 13:32:39	2	YES	MIDDLE	IN FOCUS		Fungal spores,Nothofagus pollen
181601999	https://volunteer.ala.org.au/validate/task/181601999	Valid		system	Tile_008-008-000_0-000.jpg		2021-06-02 13:28:48	2021-06-02 13:32:39		NO		IN FOCUS
181601999	https://volunteer.ala.org.au/validate/task/181601999	Valid		system	Tile_008-008-000_0-000.jpg			2021-06-02 13:32:39		NO		IN FOCUS
181601999	https://volunteer.ala.org.au/validate/task/181601999	Valid		system	Tile_008-008-000_0-000.jpg		2021-06-02 13:32:38	2021-06-02 13:32:39		NO		IN FOCUS
181601999	https://volunteer.ala.org.au/validate/task/181601999	Valid		system	Tile_008-008-000_0-000.jpg		2021-06-02 12:51:16	2021-06-02 13:32:39		NO		IN FOCUS
181601976	https://volunteer.ala.org.au/validate/task/181601976	Valid		system	Tile_007-045-000_0-000.jpg			2021-06-02 13:33:47		NO		IN FOCUS
181601976	https://volunteer.ala.org.au/validate/task/181601976	Valid		system	Tile_007-045-000_0-000.jpg		2021-06-02 12:57:25	2021-06-02 13:33:47		NO		IN FOCUS
181601976	https://volunteer.ala.org.au/validate/task/181601976	Valid		system	Tile_007-045-000_0-000.jpg		2021-06-02 12:47:20	2021-06-02 13:33:47		NO		IN FOCUS
181601976	https://volunteer.ala.org.au/validate/task/181601976	Valid		system	Tile_007-045-000_0-000.jpg		2021-06-02 13:33:46	2021-06-02 13:33:47		NO		IN FOCUS
181602002	https://volunteer.ala.org.au/validate/task/181602002	Valid		system	Tile_008-011-000_0-000.jpg		2021-06-02 13:34:33	2021-06-02 13:34:34		NO		IN FOCUS
181602002	https://volunteer.ala.org.au/validate/task/181602002	Valid		system	Tile_008-011-000_0-000.jpg		2021-06-02 13:29:20	2021-06-02 13:34:34		NO		IN FOCUS
181602002	https://volunteer.ala.org.au/validate/task/181602002	Valid		system	Tile_008-011-000_0-000.jpg		2021-06-02 12:51:38	2021-06-02 13:34:34		NO		IN FOCUS
181602002	https://volunteer.ala.org.au/validate/task/181602002	Valid		system	Tile_008-011-000_0-000.jpg		2021-06-02 13:39:09	2021-06-02 13:34:34		NO		IN FOCUS
181602002	https://volunteer.ala.org.au/validate/task/181602002	Valid		system	Tile_008-011-000_0-000.jpg			2021-06-02 13:34:34		NO		IN FOCUS
181602003	https://volunteer.ala.org.au/validate/task/181602003	Valid		system	Tile_008-012-000_0-000.jpg		2021-06-02 12:51:48	2021-06-02 13:34:44		NO		IN FOCUS
181602003	https://volunteer.ala.org.au/validate/task/181602003	Valid		system	Tile_008-012-000_0-000.jpg			2021-06-02 13:34:44		NO		IN FOCUS
181602003	https://volunteer.ala.org.au/validate/task/181602003	Valid		system	Tile_008-012-000_0-000.jpg		2021-06-02 13:34:44	2021-06-02 13:34:44		NO		IN FOCUS
181602003	https://volunteer.ala.org.au/validate/task/181602003	Valid		system	Tile_008-012-000_0-000.jpg		2021-06-02 13:29:32	2021-06-02 13:34:44		NO		IN FOCUS
181602004	https://volunteer.ala.org.au/validate/task/181602004	Valid		system	Tile_008-013-000_0-000.jpg			2021-06-02 13:34:56		NO		IN FOCUS
181602004	https://volunteer.ala.org.au/validate/task/181602004	Valid		system	Tile_008-013-000_0-000.jpg		2021-06-02 13:29:45	2021-06-02 13:34:56		NO		IN FOCUS
181602004	https://volunteer.ala.org.au/validate/task/181602004	Valid		system	Tile_008-013-000_0-000.jpg		2021-06-02 13:34:55	2021-06-02 13:34:56		NO		IN FOCUS
181602004	https://volunteer.ala.org.au/validate/task/181602004	Valid		system	Tile_008-013-000_0-000.jpg		2021-06-02 12:51:58	2021-06-02 13:34:56		NO		IN FOCUS
181602005	https://volunteer.ala.org.au/validate/task/181602005	Valid		system	Tile_008-014-000_0-000.jpg		2021-06-02 12:52:08	2021-06-02 13:35:16		NO		IN FOCUS
181602005	https://volunteer.ala.org.au/validate/task/181602005	Valid		system	Tile_008-014-000_0-000.jpg			2021-06-02 13:35:16		NO		IN FOCUS
181602005	https://volunteer.ala.org.au/validate/task/181602005	Valid		system	Tile_008-014-000_0-000.jpg		2021-06-02 13:35:14	2021-06-02 13:35:16		NO		IN FOCUS
181602005	https://volunteer.ala.org.au/validate/task/181602005	Valid		system	Tile_008-014-000_0-000.jpg		2021-06-02 13:29:54	2021-06-02 13:35:16		NO		IN FOCUS
181602006	https://volunteer.ala.org.au/validate/task/181602006	Valid		system	Tile_008-015-000_0-000.jpg		2021-06-02 12:52:18	2021-06-02 13:35:29		NO		IN FOCUS
181602006	https://volunteer.ala.org.au/validate/task/181602006	Valid		system	Tile_008-015-000_0-000.jpg		2021-06-02 13:35:28	2021-06-02 13:35:29		NO		IN FOCUS
181602006	https://volunteer.ala.org.au/validate/task/181602006	Valid		system	Tile_008-015-000_0-000.jpg			2021-06-02 13:35:29		NO		IN FOCUS
181602006	https://volunteer.ala.org.au/validate/task/181602006	Valid		system	Tile_008-015-000_0-000.jpg		2021-06-02 13:30:08	2021-06-02 13:35:29		NO		IN FOCUS
181602007	https://volunteer.ala.org.au/validate/task/181602007	Valid		system	Tile_008-016-000_0-000.jpg		2021-06-02 13:36:08	2021-06-02 13:35:40		NO		IN FOCUS
181602007	https://volunteer.ala.org.au/validate/task/181602007	Valid		system	Tile_008-016-000_0-000.jpg		2021-06-02 13:30:22	2021-06-02 13:35:40		NO		IN FOCUS
181602007	https://volunteer.ala.org.au/validate/task/181602007	Valid		system	Tile_008-016-000_0-000.jpg		2021-06-02 12:52:28	2021-06-02 13:35:40		NO		IN FOCUS
181602007	https://volunteer.ala.org.au/validate/task/181602007	Valid		system	Tile_008-016-000_0-000.jpg			2021-06-02 13:35:40		NO		IN FOCUS
181602007	https://volunteer.ala.org.au/validate/task/181602007	Valid		system	Tile_008-016-000_0-000.jpg		2021-06-02 13:35:39	2021-06-02 13:35:40		NO		IN FOCUS
181602008	https://volunteer.ala.org.au/validate/task/181602008	Valid		system	Tile_008-017-000_0-000.jpg		2021-06-02 13:30:33	2021-06-02 13:35:52		NO		IN FOCUS
181602008	https://volunteer.ala.org.au/validate/task/181602008	Valid		system	Tile_008-017-000_0-000.jpg		2021-06-02 13:35:51	2021-06-02 13:35:52		NO		IN FOCUS
181602008	https://volunteer.ala.org.au/validate/task/181602008	Valid		system	Tile_008-017-000_0-000.jpg			2021-06-02 13:35:52		NO		IN FOCUS
181602008	https://volunteer.ala.org.au/validate/task/181602008	Valid		system	Tile_008-017-000_0-000.jpg		2021-06-02 12:52:38	2021-06-02 13:35:52		NO		IN FOCUS
181602010	https://volunteer.ala.org.au/validate/task/181602010	Valid		system	Tile_008-019-000_0-000.jpg		2021-06-02 13:36:13	2021-06-02 13:36:14		NO		IN FOCUS
181602010	https://volunteer.ala.org.au/validate/task/181602010	Valid		system	Tile_008-019-000_0-000.jpg		2021-06-02 13:30:46	2021-06-02 13:36:14		NO		IN FOCUS
181602010	https://volunteer.ala.org.au/validate/task/181602010	Valid		system	Tile_008-019-000_0-000.jpg			2021-06-02 13:36:14		NO		IN FOCUS
181602010	https://volunteer.ala.org.au/validate/task/181602010	Valid		system	Tile_008-019-000_0-000.jpg		2021-06-02 12:52:56	2021-06-02 13:36:14		NO		IN FOCUS
181602011	https://volunteer.ala.org.au/validate/task/181602011	Valid		system	Tile_008-020-000_0-000.jpg		2021-06-02 13:31:04	2021-06-02 13:36:25		NO		IN FOCUS
181602011	https://volunteer.ala.org.au/validate/task/181602011	Valid		system	Tile_008-020-000_0-000.jpg		2021-06-02 12:53:06	2021-06-02 13:36:25		NO		IN FOCUS
181602011	https://volunteer.ala.org.au/validate/task/181602011	Valid		system	Tile_008-020-000_0-000.jpg		2021-06-02 13:36:24	2021-06-02 13:36:25		NO		IN FOCUS
181602011	https://volunteer.ala.org.au/validate/task/181602011	Valid		system	Tile_008-020-000_0-000.jpg			2021-06-02 13:36:25		NO		IN FOCUS
181602012	https://volunteer.ala.org.au/validate/task/181602012	Valid		system	Tile_008-021-000_0-000.jpg			2021-06-02 13:36:35		NO		IN FOCUS
181602012	https://volunteer.ala.org.au/validate/task/181602012	Valid		system	Tile_008-021-000_0-000.jpg		2021-06-02 12:53:15	2021-06-02 13:36:35		NO		IN FOCUS
181602012	https://volunteer.ala.org.au/validate/task/181602012	Valid		system	Tile_008-021-000_0-000.jpg		2021-06-02 13:31:14	2021-06-02 13:36:35		NO		IN FOCUS
181602012	https://volunteer.ala.org.au/validate/task/181602012	Valid		system	Tile_008-021-000_0-000.jpg		2021-06-02 13:36:35	2021-06-02 13:36:35		NO		IN FOCUS
181602013	https://volunteer.ala.org.au/validate/task/181602013	Valid		system	Tile_008-022-000_0-000.jpg		2021-06-02 12:53:28	2021-06-02 13:36:55		NO		IN FOCUS
181602013	https://volunteer.ala.org.au/validate/task/181602013	Valid		system	Tile_008-022-000_0-000.jpg		2021-06-02 13:36:55	2021-06-02 13:36:55		NO		IN FOCUS
181602013	https://volunteer.ala.org.au/validate/task/181602013	Valid		system	Tile_008-022-000_0-000.jpg		2021-06-02 13:31:28	2021-06-02 13:36:55		NO		IN FOCUS
181602013	https://volunteer.ala.org.au/validate/task/181602013	Valid		system	Tile_008-022-000_0-000.jpg			2021-06-02 13:36:55		NO		IN FOCUS
181602014	https://volunteer.ala.org.au/validate/task/181602014	Valid		system	Tile_008-023-000_0-000.jpg		2021-06-02 12:53:37	2021-06-02 13:37:14		NO		IN FOCUS
181602014	https://volunteer.ala.org.au/validate/task/181602014	Valid		system	Tile_008-023-000_0-000.jpg		2021-06-02 13:37:13	2021-06-02 13:37:14		NO		IN FOCUS
181602014	https://volunteer.ala.org.au/validate/task/181602014	Valid		system	Tile_008-023-000_0-000.jpg			2021-06-02 13:37:14		NO		IN FOCUS
181602014	https://volunteer.ala.org.au/validate/task/181602014	Valid		system	Tile_008-023-000_0-000.jpg		2021-06-02 13:31:43	2021-06-02 13:37:14		NO		IN FOCUS
181602016	https://volunteer.ala.org.au/validate/task/181602016	Valid		system	Tile_008-025-000_0-000.jpg		2021-06-02 12:53:57	2021-06-02 13:40:47		NO		IN FOCUS
181602016	https://volunteer.ala.org.au/validate/task/181602016	Valid		system	Tile_008-025-000_0-000.jpg		2021-06-02 13:40:46	2021-06-02 13:40:47		NO		IN FOCUS
181602016	https://volunteer.ala.org.au/validate/task/181602016	Valid		system	Tile_008-025-000_0-000.jpg		2021-06-02 13:32:44	2021-06-02 13:40:47		NO		IN FOCUS
181602016	https://volunteer.ala.org.au/validate/task/181602016	Valid		system	Tile_008-025-000_0-000.jpg			2021-06-02 13:40:47		NO		IN FOCUS
181602017	https://volunteer.ala.org.au/validate/task/181602017	Valid		system	Tile_008-026-000_0-000.jpg			2021-06-02 13:41:01		NO		IN FOCUS
181602017	https://volunteer.ala.org.au/validate/task/181602017	Valid		system	Tile_008-026-000_0-000.jpg		2021-06-02 13:41:01	2021-06-02 13:41:01		NO		IN FOCUS
181602017	https://volunteer.ala.org.au/validate/task/181602017	Valid		system	Tile_008-026-000_0-000.jpg		2021-06-02 13:32:54	2021-06-02 13:41:01		NO		IN FOCUS
181602017	https://volunteer.ala.org.au/validate/task/181602017	Valid		system	Tile_008-026-000_0-000.jpg		2021-06-02 12:54:07	2021-06-02 13:41:01		NO		IN FOCUS
181602018	https://volunteer.ala.org.au/validate/task/181602018	Valid		system	Tile_008-027-000_0-000.jpg		2021-06-02 12:54:17	2021-06-02 13:42:30		NO		IN FOCUS
181602018	https://volunteer.ala.org.au/validate/task/181602018	Valid		system	Tile_008-027-000_0-000.jpg		2021-06-02 13:33:05	2021-06-02 13:42:30		NO		IN FOCUS
181602018	https://volunteer.ala.org.au/validate/task/181602018	Valid		system	Tile_008-027-000_0-000.jpg			2021-06-02 13:42:30		NO		IN FOCUS
181602018	https://volunteer.ala.org.au/validate/task/181602018	Valid		system	Tile_008-027-000_0-000.jpg		2021-06-02 13:42:29	2021-06-02 13:42:30		NO		IN FOCUS
181602021	https://volunteer.ala.org.au/validate/task/181602021	Valid		system	Tile_008-030-000_0-000.jpg		2021-06-02 13:49:20	2021-06-02 13:49:20		NO		IN FOCUS
181602021	https://volunteer.ala.org.au/validate/task/181602021	Valid		system	Tile_008-030-000_0-000.jpg			2021-06-02 13:49:20		NO		IN FOCUS
181602021	https://volunteer.ala.org.au/validate/task/181602021	Valid		system	Tile_008-030-000_0-000.jpg		2021-06-02 12:54:41	2021-06-02 13:49:20		NO		IN FOCUS
181602021	https://volunteer.ala.org.au/validate/task/181602021	Valid		system	Tile_008-030-000_0-000.jpg		2021-06-02 13:33:25	2021-06-02 13:49:20		NO		IN FOCUS
181602022	https://volunteer.ala.org.au/validate/task/181602022	Valid		system	Tile_008-031-000_0-000.jpg		2021-06-02 12:54:52	2021-06-02 13:52:45		NO		IN FOCUS
181602022	https://volunteer.ala.org.au/validate/task/181602022	Valid		system	Tile_008-031-000_0-000.jpg		2021-06-02 13:33:35	2021-06-02 13:52:45		NO		IN FOCUS
181602022	https://volunteer.ala.org.au/validate/task/181602022	Valid		system	Tile_008-031-000_0-000.jpg			2021-06-02 13:52:45		NO		IN FOCUS
181602022	https://volunteer.ala.org.au/validate/task/181602022	Valid		system	Tile_008-031-000_0-000.jpg		2021-06-02 13:52:44	2021-06-02 13:52:45		NO		IN FOCUS
181602022	https://volunteer.ala.org.au/validate/task/181602022	Valid		system	Tile_008-031-000_0-000.jpg		2021-06-02 13:58:21	2021-06-02 13:52:45	5 or more	YES	Both MIDDLE and EDGE	IN FOCUS		Fungal spores,Saccate gymnospermous pollen
181602024	https://volunteer.ala.org.au/validate/task/181602024	Valid		system	Tile_008-033-000_0-000.jpg		2021-06-02 13:54:23	2021-06-02 13:54:24		NO		IN FOCUS
181602024	https://volunteer.ala.org.au/validate/task/181602024	Valid		system	Tile_008-033-000_0-000.jpg			2021-06-02 13:54:24		NO		IN FOCUS
181602024	https://volunteer.ala.org.au/validate/task/181602024	Valid		system	Tile_008-033-000_0-000.jpg		2021-06-02 13:33:53	2021-06-02 13:54:24		NO		IN FOCUS
181602024	https://volunteer.ala.org.au/validate/task/181602024	Valid		system	Tile_008-033-000_0-000.jpg		2021-06-02 12:55:13	2021-06-02 13:54:24		NO		IN FOCUS
181602026	https://volunteer.ala.org.au/validate/task/181602026	Valid		system	Tile_008-035-000_0-000.jpg			2021-06-02 13:58:36		NO		IN FOCUS
181602026	https://volunteer.ala.org.au/validate/task/181602026	Valid		system	Tile_008-035-000_0-000.jpg		2021-06-02 13:58:36	2021-06-02 13:58:36		NO		IN FOCUS
181602026	https://volunteer.ala.org.au/validate/task/181602026	Valid		system	Tile_008-035-000_0-000.jpg		2021-06-02 13:34:21	2021-06-02 13:58:36		NO		IN FOCUS
181602026	https://volunteer.ala.org.au/validate/task/181602026	Valid		system	Tile_008-035-000_0-000.jpg		2021-06-02 12:55:33	2021-06-02 13:58:36		NO		IN FOCUS
181602027	https://volunteer.ala.org.au/validate/task/181602027	Valid		system	Tile_008-036-000_0-000.jpg		2021-06-02 13:34:38	2021-06-02 13:59:17		NO		IN FOCUS
181602027	https://volunteer.ala.org.au/validate/task/181602027	Valid		system	Tile_008-036-000_0-000.jpg			2021-06-02 13:59:17		NO		IN FOCUS
181602027	https://volunteer.ala.org.au/validate/task/181602027	Valid		system	Tile_008-036-000_0-000.jpg		2021-06-02 13:59:17	2021-06-02 13:59:17		NO		IN FOCUS
181602027	https://volunteer.ala.org.au/validate/task/181602027	Valid		system	Tile_008-036-000_0-000.jpg		2021-06-02 12:55:45	2021-06-02 13:59:17		NO		IN FOCUS
181602028	https://volunteer.ala.org.au/validate/task/181602028	Valid		system	Tile_008-037-000_0-000.jpg			2021-06-02 14:01:05		NO		IN FOCUS
181602028	https://volunteer.ala.org.au/validate/task/181602028	Valid		system	Tile_008-037-000_0-000.jpg		2021-06-02 14:01:04	2021-06-02 14:01:05		NO		IN FOCUS
181602028	https://volunteer.ala.org.au/validate/task/181602028	Valid		system	Tile_008-037-000_0-000.jpg		2021-06-02 13:34:48	2021-06-02 14:01:05		NO		IN FOCUS
181602028	https://volunteer.ala.org.au/validate/task/181602028	Valid		system	Tile_008-037-000_0-000.jpg		2021-06-02 12:55:55	2021-06-02 14:01:05		NO		IN FOCUS
181602029	https://volunteer.ala.org.au/validate/task/181602029	Valid		system	Tile_008-038-000_0-000.jpg		2021-06-02 14:02:01	2021-06-02 14:02:02		NO		IN FOCUS
181602029	https://volunteer.ala.org.au/validate/task/181602029	Valid		system	Tile_008-038-000_0-000.jpg			2021-06-02 14:02:02		NO		IN FOCUS
181602029	https://volunteer.ala.org.au/validate/task/181602029	Valid		system	Tile_008-038-000_0-000.jpg		2021-06-02 13:35:01	2021-06-02 14:02:02		NO		IN FOCUS
181602029	https://volunteer.ala.org.au/validate/task/181602029	Valid		system	Tile_008-038-000_0-000.jpg		2021-06-02 12:56:04	2021-06-02 14:02:02		NO		IN FOCUS
181602030	https://volunteer.ala.org.au/validate/task/181602030	Valid		system	Tile_008-039-000_0-000.jpg		2021-06-02 12:56:15	2021-06-02 14:04:03		NO		IN FOCUS
181602030	https://volunteer.ala.org.au/validate/task/181602030	Valid		system	Tile_008-039-000_0-000.jpg		2021-06-02 13:35:12	2021-06-02 14:04:03		NO		IN FOCUS
181602030	https://volunteer.ala.org.au/validate/task/181602030	Valid		system	Tile_008-039-000_0-000.jpg			2021-06-02 14:04:03		NO		IN FOCUS
181602030	https://volunteer.ala.org.au/validate/task/181602030	Valid		system	Tile_008-039-000_0-000.jpg		2021-06-02 14:04:02	2021-06-02 14:04:03		NO		IN FOCUS
181602031	https://volunteer.ala.org.au/validate/task/181602031	Valid		system	Tile_008-040-000_0-000.jpg		2021-06-02 12:56:25	2021-06-02 14:04:18		NO		IN FOCUS
181602031	https://volunteer.ala.org.au/validate/task/181602031	Valid		system	Tile_008-040-000_0-000.jpg			2021-06-02 14:04:18		NO		IN FOCUS
181602031	https://volunteer.ala.org.au/validate/task/181602031	Valid		system	Tile_008-040-000_0-000.jpg		2021-06-02 14:04:16	2021-06-02 14:04:18		NO		IN FOCUS
181602031	https://volunteer.ala.org.au/validate/task/181602031	Valid		system	Tile_008-040-000_0-000.jpg		2021-06-02 13:35:26	2021-06-02 14:04:18		NO		IN FOCUS
181602032	https://volunteer.ala.org.au/validate/task/181602032	Valid		system	Tile_008-041-000_0-000.jpg		2021-06-02 12:56:35	2021-06-02 14:04:27		NO		IN FOCUS
181602032	https://volunteer.ala.org.au/validate/task/181602032	Valid		system	Tile_008-041-000_0-000.jpg		2021-06-02 13:35:37	2021-06-02 14:04:27		NO		IN FOCUS
181602032	https://volunteer.ala.org.au/validate/task/181602032	Valid		system	Tile_008-041-000_0-000.jpg		2021-06-02 14:04:26	2021-06-02 14:04:27		NO		IN FOCUS
181602032	https://volunteer.ala.org.au/validate/task/181602032	Valid		system	Tile_008-041-000_0-000.jpg			2021-06-02 14:04:27		NO		IN FOCUS
181602033	https://volunteer.ala.org.au/validate/task/181602033	Valid		system	Tile_008-042-000_0-000.jpg			2021-06-02 14:05:51		NO		IN FOCUS
181602033	https://volunteer.ala.org.au/validate/task/181602033	Valid		system	Tile_008-042-000_0-000.jpg		2021-06-02 13:35:48	2021-06-02 14:05:51		NO		IN FOCUS
181602033	https://volunteer.ala.org.au/validate/task/181602033	Valid		system	Tile_008-042-000_0-000.jpg		2021-06-02 14:05:51	2021-06-02 14:05:51		NO		IN FOCUS
181602033	https://volunteer.ala.org.au/validate/task/181602033	Valid		system	Tile_008-042-000_0-000.jpg		2021-06-02 12:57:29	2021-06-02 14:05:51		NO		IN FOCUS
181602034	https://volunteer.ala.org.au/validate/task/181602034	Valid		system	Tile_008-043-000_0-000.jpg		2021-06-02 12:57:41	2021-06-02 14:06:01		NO		IN FOCUS
181602034	https://volunteer.ala.org.au/validate/task/181602034	Valid		system	Tile_008-043-000_0-000.jpg		2021-06-02 13:35:58	2021-06-02 14:06:01		NO		IN FOCUS
181602034	https://volunteer.ala.org.au/validate/task/181602034	Valid		system	Tile_008-043-000_0-000.jpg		2021-06-02 14:06:01	2021-06-02 14:06:01		NO		IN FOCUS
181602034	https://volunteer.ala.org.au/validate/task/181602034	Valid		system	Tile_008-043-000_0-000.jpg			2021-06-02 14:06:01		NO		IN FOCUS
181602037	https://volunteer.ala.org.au/validate/task/181602037	Valid		system	Tile_008-046-000_0-000.jpg		2021-06-02 14:09:06	2021-06-02 14:09:06		NO		IN FOCUS
181602037	https://volunteer.ala.org.au/validate/task/181602037	Valid		system	Tile_008-046-000_0-000.jpg			2021-06-02 14:09:06		NO		IN FOCUS
181602037	https://volunteer.ala.org.au/validate/task/181602037	Valid		system	Tile_008-046-000_0-000.jpg		2021-06-02 13:37:11	2021-06-02 14:09:06		NO		IN FOCUS
181602037	https://volunteer.ala.org.au/validate/task/181602037	Valid		system	Tile_008-046-000_0-000.jpg		2021-06-02 12:59:02	2021-06-02 14:09:06		NO		IN FOCUS
181602038	https://volunteer.ala.org.au/validate/task/181602038	Valid		system	Tile_008-047-000_0-000.jpg		2021-06-02 12:59:13	2021-06-02 14:09:30		NO		IN FOCUS
181602038	https://volunteer.ala.org.au/validate/task/181602038	Valid		system	Tile_008-047-000_0-000.jpg			2021-06-02 14:09:30		NO		IN FOCUS
181602038	https://volunteer.ala.org.au/validate/task/181602038	Valid		system	Tile_008-047-000_0-000.jpg		2021-06-02 14:09:29	2021-06-02 14:09:30		NO		IN FOCUS
181602038	https://volunteer.ala.org.au/validate/task/181602038	Valid		system	Tile_008-047-000_0-000.jpg		2021-06-02 13:37:29	2021-06-02 14:09:30		NO		IN FOCUS
181602040	https://volunteer.ala.org.au/validate/task/181602040	Valid		system	Tile_008-049-000_0-000.jpg			2021-06-02 14:10:05		NO		IN FOCUS
181602040	https://volunteer.ala.org.au/validate/task/181602040	Valid		system	Tile_008-049-000_0-000.jpg		2021-06-02 12:59:29	2021-06-02 14:10:05		NO		IN FOCUS
181602040	https://volunteer.ala.org.au/validate/task/181602040	Valid		system	Tile_008-049-000_0-000.jpg		2021-06-02 13:37:45	2021-06-02 14:10:05		NO		IN FOCUS
181602040	https://volunteer.ala.org.au/validate/task/181602040	Valid		system	Tile_008-049-000_0-000.jpg		2021-06-02 14:10:04	2021-06-02 14:10:05		NO		IN FOCUS
181602041	https://volunteer.ala.org.au/validate/task/181602041	Valid		system	Tile_008-050-000_0-000.jpg		2021-06-02 12:59:42	2021-06-02 14:12:54		NO		IN FOCUS
181602041	https://volunteer.ala.org.au/validate/task/181602041	Valid		system	Tile_008-050-000_0-000.jpg		2021-06-02 14:12:53	2021-06-02 14:12:54		NO		IN FOCUS
181602041	https://volunteer.ala.org.au/validate/task/181602041	Valid		system	Tile_008-050-000_0-000.jpg			2021-06-02 14:12:54		NO		IN FOCUS
181602041	https://volunteer.ala.org.au/validate/task/181602041	Valid		system	Tile_008-050-000_0-000.jpg		2021-06-02 13:37:56	2021-06-02 14:12:54		NO		IN FOCUS
181602042	https://volunteer.ala.org.au/validate/task/181602042	Valid		system	Tile_008-051-000_0-000.jpg		2021-06-02 13:38:05	2021-06-02 14:13:20		NO		IN FOCUS
181602042	https://volunteer.ala.org.au/validate/task/181602042	Valid		system	Tile_008-051-000_0-000.jpg			2021-06-02 14:13:20		NO		IN FOCUS
181602042	https://volunteer.ala.org.au/validate/task/181602042	Valid		system	Tile_008-051-000_0-000.jpg		2021-06-02 14:13:19	2021-06-02 14:13:20		NO		IN FOCUS
181602042	https://volunteer.ala.org.au/validate/task/181602042	Valid		system	Tile_008-051-000_0-000.jpg		2021-06-02 12:59:51	2021-06-02 14:13:20		NO		IN FOCUS
181602043	https://volunteer.ala.org.au/validate/task/181602043	Valid		system	Tile_008-052-000_0-000.jpg		2021-06-02 14:13:54	2021-06-02 14:13:55		NO		IN FOCUS
181602043	https://volunteer.ala.org.au/validate/task/181602043	Valid		system	Tile_008-052-000_0-000.jpg			2021-06-02 14:13:55		NO		IN FOCUS
181602043	https://volunteer.ala.org.au/validate/task/181602043	Valid		system	Tile_008-052-000_0-000.jpg		2021-06-02 13:38:13	2021-06-02 14:13:55		NO		IN FOCUS
181602043	https://volunteer.ala.org.au/validate/task/181602043	Valid		system	Tile_008-052-000_0-000.jpg		2021-06-02 13:00:02	2021-06-02 14:13:55		NO		IN FOCUS
181602044	https://volunteer.ala.org.au/validate/task/181602044	Valid		system	Tile_008-053-000_0-000.jpg		2021-06-02 13:38:22	2021-06-02 14:14:37		NO		IN FOCUS
181602044	https://volunteer.ala.org.au/validate/task/181602044	Valid		system	Tile_008-053-000_0-000.jpg		2021-06-02 14:14:36	2021-06-02 14:14:37		NO		IN FOCUS
181602044	https://volunteer.ala.org.au/validate/task/181602044	Valid		system	Tile_008-053-000_0-000.jpg			2021-06-02 14:14:37		NO		IN FOCUS
181602044	https://volunteer.ala.org.au/validate/task/181602044	Valid		system	Tile_008-053-000_0-000.jpg		2021-06-02 13:00:12	2021-06-02 14:14:37		NO		IN FOCUS
181602045	https://volunteer.ala.org.au/validate/task/181602045	Valid		system	Tile_008-054-000_0-000.jpg			2021-06-02 14:14:54		NO		IN FOCUS
181602045	https://volunteer.ala.org.au/validate/task/181602045	Valid		system	Tile_008-054-000_0-000.jpg		2021-06-02 14:14:53	2021-06-02 14:14:54		NO		IN FOCUS
181602045	https://volunteer.ala.org.au/validate/task/181602045	Valid		system	Tile_008-054-000_0-000.jpg		2021-06-02 13:38:51	2021-06-02 14:14:54		NO		IN FOCUS
181602045	https://volunteer.ala.org.au/validate/task/181602045	Valid		system	Tile_008-054-000_0-000.jpg		2021-06-02 13:00:22	2021-06-02 14:14:54		NO		IN FOCUS
181602047	https://volunteer.ala.org.au/validate/task/181602047	Valid		system	Tile_008-056-000_0-000.jpg			2021-06-02 14:17:45		NO		IN FOCUS
181602047	https://volunteer.ala.org.au/validate/task/181602047	Valid		system	Tile_008-056-000_0-000.jpg		2021-06-02 14:17:45	2021-06-02 14:17:45		NO		IN FOCUS
181602047	https://volunteer.ala.org.au/validate/task/181602047	Valid		system	Tile_008-056-000_0-000.jpg		2021-06-02 13:39:17	2021-06-02 14:17:45		NO		IN FOCUS
181602047	https://volunteer.ala.org.au/validate/task/181602047	Valid		system	Tile_008-056-000_0-000.jpg		2021-06-02 13:00:43	2021-06-02 14:17:45		NO		IN FOCUS
181602048	https://volunteer.ala.org.au/validate/task/181602048	Valid		system	Tile_008-057-000_0-000.jpg			2021-06-02 14:18:14		NO		IN FOCUS
181602048	https://volunteer.ala.org.au/validate/task/181602048	Valid		system	Tile_008-057-000_0-000.jpg		2021-06-02 14:18:14	2021-06-02 14:18:14		NO		IN FOCUS
181602048	https://volunteer.ala.org.au/validate/task/181602048	Valid		system	Tile_008-057-000_0-000.jpg		2021-06-02 13:39:30	2021-06-02 14:18:14		NO		IN FOCUS
181602048	https://volunteer.ala.org.au/validate/task/181602048	Valid		system	Tile_008-057-000_0-000.jpg		2021-06-02 13:00:54	2021-06-02 14:18:14		NO		IN FOCUS
181602049	https://volunteer.ala.org.au/validate/task/181602049	Valid		system	Tile_008-058-000_0-000.jpg		2021-06-02 13:39:45	2021-06-02 14:19:29		NO		IN FOCUS
181602049	https://volunteer.ala.org.au/validate/task/181602049	Valid		system	Tile_008-058-000_0-000.jpg			2021-06-02 14:19:29		NO		IN FOCUS
181602049	https://volunteer.ala.org.au/validate/task/181602049	Valid		system	Tile_008-058-000_0-000.jpg		2021-06-02 14:19:29	2021-06-02 14:19:29		NO		IN FOCUS
181602049	https://volunteer.ala.org.au/validate/task/181602049	Valid		system	Tile_008-058-000_0-000.jpg		2021-06-02 13:01:05	2021-06-02 14:19:29		NO		IN FOCUS
181602050	https://volunteer.ala.org.au/validate/task/181602050	Valid		system	Tile_008-059-000_0-000.jpg			2021-06-02 14:19:40		NO		IN FOCUS
181602050	https://volunteer.ala.org.au/validate/task/181602050	Valid		system	Tile_008-059-000_0-000.jpg		2021-06-02 13:01:15	2021-06-02 14:19:40		NO		IN FOCUS
181602050	https://volunteer.ala.org.au/validate/task/181602050	Valid		system	Tile_008-059-000_0-000.jpg		2021-06-02 13:39:54	2021-06-02 14:19:40		NO		IN FOCUS
181602050	https://volunteer.ala.org.au/validate/task/181602050	Valid		system	Tile_008-059-000_0-000.jpg		2021-06-02 14:19:40	2021-06-02 14:19:40		NO		IN FOCUS
181602051	https://volunteer.ala.org.au/validate/task/181602051	Valid		system	Tile_008-060-000_0-000.jpg			2021-06-02 14:20:28		NO		IN FOCUS
181602051	https://volunteer.ala.org.au/validate/task/181602051	Valid		system	Tile_008-060-000_0-000.jpg		2021-06-02 14:20:26	2021-06-02 14:20:28		NO		IN FOCUS
181602051	https://volunteer.ala.org.au/validate/task/181602051	Valid		system	Tile_008-060-000_0-000.jpg		2021-06-02 13:40:07	2021-06-02 14:20:28		NO		IN FOCUS
181602051	https://volunteer.ala.org.au/validate/task/181602051	Valid		system	Tile_008-060-000_0-000.jpg		2021-06-02 13:01:25	2021-06-02 14:20:28		NO		IN FOCUS
181602052	https://volunteer.ala.org.au/validate/task/181602052	Valid		system	Tile_009-001-000_0-000.jpg			2021-06-02 14:23:17		NO		IN FOCUS
181602052	https://volunteer.ala.org.au/validate/task/181602052	Valid		system	Tile_009-001-000_0-000.jpg		2021-06-02 14:23:17	2021-06-02 14:23:17		NO		IN FOCUS
181602052	https://volunteer.ala.org.au/validate/task/181602052	Valid		system	Tile_009-001-000_0-000.jpg		2021-06-02 13:40:19	2021-06-02 14:23:17		NO		IN FOCUS
181602052	https://volunteer.ala.org.au/validate/task/181602052	Valid		system	Tile_009-001-000_0-000.jpg		2021-06-02 13:01:35	2021-06-02 14:23:17		NO		IN FOCUS
181602035	https://volunteer.ala.org.au/validate/task/181602035	Valid		system	Tile_008-044-000_0-000.jpg		2021-06-02 14:06:45	2021-06-02 14:24:32		NO		IN FOCUS
181602035	https://volunteer.ala.org.au/validate/task/181602035	Valid		system	Tile_008-044-000_0-000.jpg			2021-06-02 14:24:32		NO		IN FOCUS
181602035	https://volunteer.ala.org.au/validate/task/181602035	Valid		system	Tile_008-044-000_0-000.jpg		2021-06-02 14:24:32	2021-06-02 14:24:32		NO		IN FOCUS
181602035	https://volunteer.ala.org.au/validate/task/181602035	Valid		system	Tile_008-044-000_0-000.jpg		2021-06-02 13:36:07	2021-06-02 14:24:32		NO		IN FOCUS
181602046	https://volunteer.ala.org.au/validate/task/181602046	Valid		system	Tile_008-055-000_0-000.jpg		2021-06-02 13:00:34	2021-06-02 14:25:45		NO		IN FOCUS
181602046	https://volunteer.ala.org.au/validate/task/181602046	Valid		system	Tile_008-055-000_0-000.jpg			2021-06-02 14:25:45		NO		IN FOCUS
181602046	https://volunteer.ala.org.au/validate/task/181602046	Valid		system	Tile_008-055-000_0-000.jpg		2021-06-02 14:25:45	2021-06-02 14:25:45		NO		IN FOCUS
181602046	https://volunteer.ala.org.au/validate/task/181602046	Valid		system	Tile_008-055-000_0-000.jpg		2021-06-02 14:16:43	2021-06-02 14:25:45		NO		IN FOCUS
181602055	https://volunteer.ala.org.au/validate/task/181602055	Valid		system	Tile_009-004-000_0-000.jpg		2021-06-02 14:33:06	2021-06-02 14:33:06		NO		IN FOCUS
181602055	https://volunteer.ala.org.au/validate/task/181602055	Valid		system	Tile_009-004-000_0-000.jpg			2021-06-02 14:33:06		NO		IN FOCUS
181602055	https://volunteer.ala.org.au/validate/task/181602055	Valid		system	Tile_009-004-000_0-000.jpg		2021-06-02 14:30:26	2021-06-02 14:33:06		NO		IN FOCUS
181602055	https://volunteer.ala.org.au/validate/task/181602055	Valid		system	Tile_009-004-000_0-000.jpg		2021-06-02 13:40:50	2021-06-02 14:33:06		NO		IN FOCUS
181602056	https://volunteer.ala.org.au/validate/task/181602056	Valid		system	Tile_009-005-000_0-000.jpg		2021-06-02 13:41:11	2021-06-02 14:33:34		NO		IN FOCUS
181602056	https://volunteer.ala.org.au/validate/task/181602056	Valid		system	Tile_009-005-000_0-000.jpg			2021-06-02 14:33:34		NO		IN FOCUS
181602056	https://volunteer.ala.org.au/validate/task/181602056	Valid		system	Tile_009-005-000_0-000.jpg		2021-06-02 14:33:33	2021-06-02 14:33:34		NO		IN FOCUS
181602056	https://volunteer.ala.org.au/validate/task/181602056	Valid		system	Tile_009-005-000_0-000.jpg		2021-06-02 14:32:49	2021-06-02 14:33:34		NO		IN FOCUS
181602057	https://volunteer.ala.org.au/validate/task/181602057	Valid		system	Tile_009-006-000_0-000.jpg		2021-06-02 14:35:56	2021-06-02 14:35:57		NO		IN FOCUS
181602057	https://volunteer.ala.org.au/validate/task/181602057	Valid		system	Tile_009-006-000_0-000.jpg			2021-06-02 14:35:57		NO		IN FOCUS
181602057	https://volunteer.ala.org.au/validate/task/181602057	Valid		system	Tile_009-006-000_0-000.jpg		2021-06-02 14:34:07	2021-06-02 14:35:57		NO		IN FOCUS
181602057	https://volunteer.ala.org.au/validate/task/181602057	Valid		system	Tile_009-006-000_0-000.jpg		2021-06-02 13:41:21	2021-06-02 14:35:57		NO		IN FOCUS
181602058	https://volunteer.ala.org.au/validate/task/181602058	Valid		system	Tile_009-007-000_0-000.jpg		2021-06-02 13:41:29	2021-06-02 14:38:14		NO		IN FOCUS
181602058	https://volunteer.ala.org.au/validate/task/181602058	Valid		system	Tile_009-007-000_0-000.jpg			2021-06-02 14:38:14		NO		IN FOCUS
181602058	https://volunteer.ala.org.au/validate/task/181602058	Valid		system	Tile_009-007-000_0-000.jpg		2021-06-02 14:38:12	2021-06-02 14:38:14		NO		IN FOCUS
181602058	https://volunteer.ala.org.au/validate/task/181602058	Valid		system	Tile_009-007-000_0-000.jpg		2021-06-02 14:35:05	2021-06-02 14:38:14		NO		IN FOCUS
181602059	https://volunteer.ala.org.au/validate/task/181602059	Valid		system	Tile_009-008-000_0-000.jpg		2021-06-02 14:38:27	2021-06-02 14:38:27		NO		IN FOCUS
181602059	https://volunteer.ala.org.au/validate/task/181602059	Valid		system	Tile_009-008-000_0-000.jpg		2021-06-02 14:36:42	2021-06-02 14:38:27		NO		IN FOCUS
181602059	https://volunteer.ala.org.au/validate/task/181602059	Valid		system	Tile_009-008-000_0-000.jpg			2021-06-02 14:38:27		NO		IN FOCUS
181602059	https://volunteer.ala.org.au/validate/task/181602059	Valid		system	Tile_009-008-000_0-000.jpg		2021-06-02 13:41:37	2021-06-02 14:38:27		NO		IN FOCUS
181602060	https://volunteer.ala.org.au/validate/task/181602060	Valid		system	Tile_009-009-000_0-000.jpg		2021-06-02 14:37:26	2021-06-02 14:39:31		NO		IN FOCUS
181602060	https://volunteer.ala.org.au/validate/task/181602060	Valid		system	Tile_009-009-000_0-000.jpg		2021-06-02 13:41:47	2021-06-02 14:39:31		NO		IN FOCUS
181602060	https://volunteer.ala.org.au/validate/task/181602060	Valid		system	Tile_009-009-000_0-000.jpg		2021-06-02 14:39:31	2021-06-02 14:39:31		NO		IN FOCUS
181602060	https://volunteer.ala.org.au/validate/task/181602060	Valid		system	Tile_009-009-000_0-000.jpg			2021-06-02 14:39:31		NO		IN FOCUS
181602061	https://volunteer.ala.org.au/validate/task/181602061	Valid		system	Tile_009-010-000_0-000.jpg		2021-06-02 14:37:51	2021-06-02 14:40:26		NO		IN FOCUS
181602061	https://volunteer.ala.org.au/validate/task/181602061	Valid		system	Tile_009-010-000_0-000.jpg			2021-06-02 14:40:26		NO		IN FOCUS
181602061	https://volunteer.ala.org.au/validate/task/181602061	Valid		system	Tile_009-010-000_0-000.jpg		2021-06-02 14:40:25	2021-06-02 14:40:26		NO		IN FOCUS
181602061	https://volunteer.ala.org.au/validate/task/181602061	Valid		system	Tile_009-010-000_0-000.jpg		2021-06-02 13:41:57	2021-06-02 14:40:26		NO		IN FOCUS
181602062	https://volunteer.ala.org.au/validate/task/181602062	Valid		system	Tile_009-011-000_0-000.jpg		2021-06-02 15:08:00	2021-06-02 15:08:01		NO		IN FOCUS
181602062	https://volunteer.ala.org.au/validate/task/181602062	Valid		system	Tile_009-011-000_0-000.jpg			2021-06-02 15:08:01		NO		IN FOCUS
181602062	https://volunteer.ala.org.au/validate/task/181602062	Valid		system	Tile_009-011-000_0-000.jpg		2021-06-02 13:42:06	2021-06-02 15:08:01		NO		IN FOCUS
181602062	https://volunteer.ala.org.au/validate/task/181602062	Valid		system	Tile_009-011-000_0-000.jpg		2021-06-02 14:41:12	2021-06-02 15:08:01		NO		IN FOCUS
181602063	https://volunteer.ala.org.au/validate/task/181602063	Valid		system	Tile_009-012-000_0-000.jpg		2021-06-02 14:41:51	2021-06-02 15:08:16		NO		IN FOCUS
181602063	https://volunteer.ala.org.au/validate/task/181602063	Valid		system	Tile_009-012-000_0-000.jpg		2021-06-02 13:42:18	2021-06-02 15:08:16		NO		IN FOCUS
181602063	https://volunteer.ala.org.au/validate/task/181602063	Valid		system	Tile_009-012-000_0-000.jpg			2021-06-02 15:08:16		NO		IN FOCUS
181602063	https://volunteer.ala.org.au/validate/task/181602063	Valid		system	Tile_009-012-000_0-000.jpg		2021-06-02 15:08:16	2021-06-02 15:08:16		NO		IN FOCUS
181602065	https://volunteer.ala.org.au/validate/task/181602065	Valid		system	Tile_009-014-000_0-000.jpg		2021-06-02 13:42:35	2021-06-02 15:08:35		NO		IN FOCUS
181602065	https://volunteer.ala.org.au/validate/task/181602065	Valid		system	Tile_009-014-000_0-000.jpg			2021-06-02 15:08:35		NO		IN FOCUS
181602065	https://volunteer.ala.org.au/validate/task/181602065	Valid		system	Tile_009-014-000_0-000.jpg		2021-06-02 15:08:33	2021-06-02 15:08:35		NO		IN FOCUS
181602065	https://volunteer.ala.org.au/validate/task/181602065	Valid		system	Tile_009-014-000_0-000.jpg		2021-06-02 14:43:33	2021-06-02 15:08:35		NO		IN FOCUS
181602066	https://volunteer.ala.org.au/validate/task/181602066	Valid		system	Tile_009-015-000_0-000.jpg		2021-06-02 14:43:53	2021-06-02 15:08:46		NO		IN FOCUS
181602066	https://volunteer.ala.org.au/validate/task/181602066	Valid		system	Tile_009-015-000_0-000.jpg		2021-06-02 15:08:45	2021-06-02 15:08:46		NO		IN FOCUS
181602066	https://volunteer.ala.org.au/validate/task/181602066	Valid		system	Tile_009-015-000_0-000.jpg			2021-06-02 15:08:46		NO		IN FOCUS
181602066	https://volunteer.ala.org.au/validate/task/181602066	Valid		system	Tile_009-015-000_0-000.jpg		2021-06-02 13:42:54	2021-06-02 15:08:46		NO		IN FOCUS
181602064	https://volunteer.ala.org.au/validate/task/181602064	Valid		system	Tile_009-013-000_0-000.jpg			2021-06-02 15:08:54		NO		IN FOCUS
181602064	https://volunteer.ala.org.au/validate/task/181602064	Valid		system	Tile_009-013-000_0-000.jpg		2021-06-02 15:08:53	2021-06-02 15:08:54		NO		IN FOCUS
181602064	https://volunteer.ala.org.au/validate/task/181602064	Valid		system	Tile_009-013-000_0-000.jpg		2021-06-02 14:42:43	2021-06-02 15:08:54		NO		IN FOCUS
181602064	https://volunteer.ala.org.au/validate/task/181602064	Valid		system	Tile_009-013-000_0-000.jpg		2021-06-02 13:42:26	2021-06-02 15:08:54		NO		IN FOCUS
181602068	https://volunteer.ala.org.au/validate/task/181602068	Valid		system	Tile_009-017-000_0-000.jpg		2021-06-02 14:44:37	2021-06-02 15:09:25		NO		IN FOCUS
181602068	https://volunteer.ala.org.au/validate/task/181602068	Valid		system	Tile_009-017-000_0-000.jpg		2021-06-02 13:43:15	2021-06-02 15:09:25		NO		IN FOCUS
181602068	https://volunteer.ala.org.au/validate/task/181602068	Valid		system	Tile_009-017-000_0-000.jpg			2021-06-02 15:09:25		NO		IN FOCUS
181602068	https://volunteer.ala.org.au/validate/task/181602068	Valid		system	Tile_009-017-000_0-000.jpg		2021-06-02 15:09:24	2021-06-02 15:09:25		NO		IN FOCUS
181602069	https://volunteer.ala.org.au/validate/task/181602069	Valid		system	Tile_009-018-000_0-000.jpg			2021-06-02 15:09:36		NO		IN FOCUS
181602069	https://volunteer.ala.org.au/validate/task/181602069	Valid		system	Tile_009-018-000_0-000.jpg		2021-06-02 15:09:35	2021-06-02 15:09:36		NO		IN FOCUS
181602069	https://volunteer.ala.org.au/validate/task/181602069	Valid		system	Tile_009-018-000_0-000.jpg		2021-06-02 14:46:38	2021-06-02 15:09:36		NO		IN FOCUS
181602069	https://volunteer.ala.org.au/validate/task/181602069	Valid		system	Tile_009-018-000_0-000.jpg		2021-06-02 13:43:26	2021-06-02 15:09:36		NO		IN FOCUS
181602071	https://volunteer.ala.org.au/validate/task/181602071	Valid		system	Tile_009-020-000_0-000.jpg		2021-06-02 13:43:44	2021-06-02 15:09:56		NO		IN FOCUS
181602071	https://volunteer.ala.org.au/validate/task/181602071	Valid		system	Tile_009-020-000_0-000.jpg		2021-06-02 14:48:48	2021-06-02 15:09:56		NO		IN FOCUS
181602071	https://volunteer.ala.org.au/validate/task/181602071	Valid		system	Tile_009-020-000_0-000.jpg			2021-06-02 15:09:56		NO		IN FOCUS
181602071	https://volunteer.ala.org.au/validate/task/181602071	Valid		system	Tile_009-020-000_0-000.jpg		2021-06-02 15:09:55	2021-06-02 15:09:56		NO		IN FOCUS
181602072	https://volunteer.ala.org.au/validate/task/181602072	Valid		system	Tile_009-021-000_0-000.jpg			2021-06-02 15:10:09		NO		IN FOCUS
181602072	https://volunteer.ala.org.au/validate/task/181602072	Valid		system	Tile_009-021-000_0-000.jpg		2021-06-02 15:10:08	2021-06-02 15:10:09		NO		IN FOCUS
181602072	https://volunteer.ala.org.au/validate/task/181602072	Valid		system	Tile_009-021-000_0-000.jpg		2021-06-02 13:43:56	2021-06-02 15:10:09		NO		IN FOCUS
181602072	https://volunteer.ala.org.au/validate/task/181602072	Valid		system	Tile_009-021-000_0-000.jpg		2021-06-02 14:49:33	2021-06-02 15:10:09		NO		IN FOCUS
181602073	https://volunteer.ala.org.au/validate/task/181602073	Valid		system	Tile_009-022-000_0-000.jpg		2021-06-02 14:50:26	2021-06-02 15:10:19		NO		IN FOCUS
181602073	https://volunteer.ala.org.au/validate/task/181602073	Valid		system	Tile_009-022-000_0-000.jpg			2021-06-02 15:10:19		NO		IN FOCUS
181602073	https://volunteer.ala.org.au/validate/task/181602073	Valid		system	Tile_009-022-000_0-000.jpg		2021-06-02 15:10:18	2021-06-02 15:10:19		NO		IN FOCUS
181602073	https://volunteer.ala.org.au/validate/task/181602073	Valid		system	Tile_009-022-000_0-000.jpg		2021-06-02 13:44:07	2021-06-02 15:10:19		NO		IN FOCUS
181602074	https://volunteer.ala.org.au/validate/task/181602074	Valid		system	Tile_009-023-000_0-000.jpg		2021-06-02 14:50:36	2021-06-02 15:10:29		NO		IN FOCUS
181602074	https://volunteer.ala.org.au/validate/task/181602074	Valid		system	Tile_009-023-000_0-000.jpg		2021-06-02 13:44:15	2021-06-02 15:10:29		NO		IN FOCUS
181602074	https://volunteer.ala.org.au/validate/task/181602074	Valid		system	Tile_009-023-000_0-000.jpg		2021-06-02 15:10:28	2021-06-02 15:10:29		NO		IN FOCUS
181602074	https://volunteer.ala.org.au/validate/task/181602074	Valid		system	Tile_009-023-000_0-000.jpg			2021-06-02 15:10:29		NO		IN FOCUS
181602075	https://volunteer.ala.org.au/validate/task/181602075	Valid		system	Tile_009-024-000_0-000.jpg			2021-06-02 15:10:41		NO		IN FOCUS
181602075	https://volunteer.ala.org.au/validate/task/181602075	Valid		system	Tile_009-024-000_0-000.jpg		2021-06-02 15:10:40	2021-06-02 15:10:41		NO		IN FOCUS
181602075	https://volunteer.ala.org.au/validate/task/181602075	Valid		system	Tile_009-024-000_0-000.jpg		2021-06-02 13:44:26	2021-06-02 15:10:41		NO		IN FOCUS
181602075	https://volunteer.ala.org.au/validate/task/181602075	Valid		system	Tile_009-024-000_0-000.jpg		2021-06-02 14:51:00	2021-06-02 15:10:41		NO		IN FOCUS
181602076	https://volunteer.ala.org.au/validate/task/181602076	Valid		system	Tile_009-025-000_0-000.jpg		2021-06-02 14:51:11	2021-06-02 15:10:54		NO		IN FOCUS
181602076	https://volunteer.ala.org.au/validate/task/181602076	Valid		system	Tile_009-025-000_0-000.jpg		2021-06-02 13:44:35	2021-06-02 15:10:54		NO		IN FOCUS
181602076	https://volunteer.ala.org.au/validate/task/181602076	Valid		system	Tile_009-025-000_0-000.jpg			2021-06-02 15:10:54		NO		IN FOCUS
181602076	https://volunteer.ala.org.au/validate/task/181602076	Valid		system	Tile_009-025-000_0-000.jpg		2021-06-02 15:10:52	2021-06-02 15:10:54		NO		IN FOCUS
181602077	https://volunteer.ala.org.au/validate/task/181602077	Valid		system	Tile_009-026-000_0-000.jpg		2021-06-02 13:44:44	2021-06-02 15:11:04		NO		IN FOCUS
181602077	https://volunteer.ala.org.au/validate/task/181602077	Valid		system	Tile_009-026-000_0-000.jpg		2021-06-02 15:11:03	2021-06-02 15:11:04		NO		IN FOCUS
181602077	https://volunteer.ala.org.au/validate/task/181602077	Valid		system	Tile_009-026-000_0-000.jpg			2021-06-02 15:11:04		NO		IN FOCUS
181602077	https://volunteer.ala.org.au/validate/task/181602077	Valid		system	Tile_009-026-000_0-000.jpg		2021-06-02 14:51:22	2021-06-02 15:11:04		NO		IN FOCUS
181602078	https://volunteer.ala.org.au/validate/task/181602078	Valid		system	Tile_009-027-000_0-000.jpg		2021-06-02 14:51:34	2021-06-02 15:11:16		NO		IN FOCUS
181602078	https://volunteer.ala.org.au/validate/task/181602078	Valid		system	Tile_009-027-000_0-000.jpg		2021-06-02 15:11:15	2021-06-02 15:11:16		NO		IN FOCUS
181602078	https://volunteer.ala.org.au/validate/task/181602078	Valid		system	Tile_009-027-000_0-000.jpg		2021-06-02 13:44:55	2021-06-02 15:11:16		NO		IN FOCUS
181602078	https://volunteer.ala.org.au/validate/task/181602078	Valid		system	Tile_009-027-000_0-000.jpg			2021-06-02 15:11:16		NO		IN FOCUS
181602079	https://volunteer.ala.org.au/validate/task/181602079	Valid		system	Tile_009-028-000_0-000.jpg			2021-06-02 15:11:25		NO		IN FOCUS
181602079	https://volunteer.ala.org.au/validate/task/181602079	Valid		system	Tile_009-028-000_0-000.jpg		2021-06-02 15:11:25	2021-06-02 15:11:25		NO		IN FOCUS
181602079	https://volunteer.ala.org.au/validate/task/181602079	Valid		system	Tile_009-028-000_0-000.jpg		2021-06-02 14:51:44	2021-06-02 15:11:25		NO		IN FOCUS
181602079	https://volunteer.ala.org.au/validate/task/181602079	Valid		system	Tile_009-028-000_0-000.jpg		2021-06-02 13:45:13	2021-06-02 15:11:25		NO		IN FOCUS
181602080	https://volunteer.ala.org.au/validate/task/181602080	Valid		system	Tile_009-029-000_0-000.jpg		2021-06-02 13:45:22	2021-06-02 15:11:36		NO		IN FOCUS
181602080	https://volunteer.ala.org.au/validate/task/181602080	Valid		system	Tile_009-029-000_0-000.jpg			2021-06-02 15:11:36		NO		IN FOCUS
181602080	https://volunteer.ala.org.au/validate/task/181602080	Valid		system	Tile_009-029-000_0-000.jpg		2021-06-02 15:11:36	2021-06-02 15:11:36		NO		IN FOCUS
181602080	https://volunteer.ala.org.au/validate/task/181602080	Valid		system	Tile_009-029-000_0-000.jpg		2021-06-02 14:52:59	2021-06-02 15:11:36		NO		IN FOCUS
181602081	https://volunteer.ala.org.au/validate/task/181602081	Valid		system	Tile_009-030-000_0-000.jpg		2021-06-02 14:53:32	2021-06-02 15:11:46		NO		IN FOCUS
181602081	https://volunteer.ala.org.au/validate/task/181602081	Valid		system	Tile_009-030-000_0-000.jpg		2021-06-02 13:45:31	2021-06-02 15:11:46		NO		IN FOCUS
181602081	https://volunteer.ala.org.au/validate/task/181602081	Valid		system	Tile_009-030-000_0-000.jpg			2021-06-02 15:11:46		NO		IN FOCUS
181602081	https://volunteer.ala.org.au/validate/task/181602081	Valid		system	Tile_009-030-000_0-000.jpg		2021-06-02 15:11:46	2021-06-02 15:11:46		NO		IN FOCUS
181602082	https://volunteer.ala.org.au/validate/task/181602082	Valid		system	Tile_009-031-000_0-000.jpg		2021-06-02 15:11:57	2021-06-02 15:11:58		NO		IN FOCUS
181602082	https://volunteer.ala.org.au/validate/task/181602082	Valid		system	Tile_009-031-000_0-000.jpg			2021-06-02 15:11:58		NO		IN FOCUS
181602082	https://volunteer.ala.org.au/validate/task/181602082	Valid		system	Tile_009-031-000_0-000.jpg		2021-06-02 13:45:39	2021-06-02 15:11:58		NO		IN FOCUS
181602082	https://volunteer.ala.org.au/validate/task/181602082	Valid		system	Tile_009-031-000_0-000.jpg		2021-06-02 14:53:55	2021-06-02 15:11:58		NO		IN FOCUS
181602083	https://volunteer.ala.org.au/validate/task/181602083	Valid		system	Tile_009-032-000_0-000.jpg		2021-06-02 14:54:31	2021-06-02 15:12:09		NO		IN FOCUS
181602083	https://volunteer.ala.org.au/validate/task/181602083	Valid		system	Tile_009-032-000_0-000.jpg		2021-06-02 13:45:49	2021-06-02 15:12:09		NO		IN FOCUS
181602083	https://volunteer.ala.org.au/validate/task/181602083	Valid		system	Tile_009-032-000_0-000.jpg			2021-06-02 15:12:09		NO		IN FOCUS
181602083	https://volunteer.ala.org.au/validate/task/181602083	Valid		system	Tile_009-032-000_0-000.jpg		2021-06-02 15:12:08	2021-06-02 15:12:09		NO		IN FOCUS
181602084	https://volunteer.ala.org.au/validate/task/181602084	Valid		system	Tile_009-033-000_0-000.jpg			2021-06-02 15:12:19		NO		IN FOCUS
181602084	https://volunteer.ala.org.au/validate/task/181602084	Valid		system	Tile_009-033-000_0-000.jpg		2021-06-02 13:45:58	2021-06-02 15:12:19		NO		IN FOCUS
181602084	https://volunteer.ala.org.au/validate/task/181602084	Valid		system	Tile_009-033-000_0-000.jpg		2021-06-02 15:12:18	2021-06-02 15:12:19		NO		IN FOCUS
181602084	https://volunteer.ala.org.au/validate/task/181602084	Valid		system	Tile_009-033-000_0-000.jpg		2021-06-02 14:56:26	2021-06-02 15:12:19		NO		IN FOCUS
181602085	https://volunteer.ala.org.au/validate/task/181602085	Valid		system	Tile_009-034-000_0-000.jpg		2021-06-02 14:56:36	2021-06-02 15:12:29		NO		IN FOCUS
181602085	https://volunteer.ala.org.au/validate/task/181602085	Valid		system	Tile_009-034-000_0-000.jpg		2021-06-02 13:46:11	2021-06-02 15:12:29		NO		IN FOCUS
181602085	https://volunteer.ala.org.au/validate/task/181602085	Valid		system	Tile_009-034-000_0-000.jpg		2021-06-02 15:12:28	2021-06-02 15:12:29		NO		IN FOCUS
181602085	https://volunteer.ala.org.au/validate/task/181602085	Valid		system	Tile_009-034-000_0-000.jpg			2021-06-02 15:12:29		NO		IN FOCUS
181602086	https://volunteer.ala.org.au/validate/task/181602086	Valid		system	Tile_009-035-000_0-000.jpg			2021-06-02 15:12:39		NO		IN FOCUS
181602086	https://volunteer.ala.org.au/validate/task/181602086	Valid		system	Tile_009-035-000_0-000.jpg		2021-06-02 15:12:37	2021-06-02 15:12:39		NO		IN FOCUS
181602086	https://volunteer.ala.org.au/validate/task/181602086	Valid		system	Tile_009-035-000_0-000.jpg		2021-06-02 14:56:47	2021-06-02 15:12:39		NO		IN FOCUS
181602086	https://volunteer.ala.org.au/validate/task/181602086	Valid		system	Tile_009-035-000_0-000.jpg		2021-06-02 13:46:18	2021-06-02 15:12:39		NO		IN FOCUS
181602087	https://volunteer.ala.org.au/validate/task/181602087	Valid		system	Tile_009-036-000_0-000.jpg		2021-06-02 14:56:58	2021-06-02 15:12:47		NO		IN FOCUS
181602087	https://volunteer.ala.org.au/validate/task/181602087	Valid		system	Tile_009-036-000_0-000.jpg		2021-06-02 13:46:32	2021-06-02 15:12:47		NO		IN FOCUS
181602087	https://volunteer.ala.org.au/validate/task/181602087	Valid		system	Tile_009-036-000_0-000.jpg		2021-06-02 15:12:47	2021-06-02 15:12:47		NO		IN FOCUS
181602087	https://volunteer.ala.org.au/validate/task/181602087	Valid		system	Tile_009-036-000_0-000.jpg		2021-06-02 15:13:27	2021-06-02 15:12:47		NO		IN FOCUS
181602087	https://volunteer.ala.org.au/validate/task/181602087	Valid		system	Tile_009-036-000_0-000.jpg			2021-06-02 15:12:47		NO		IN FOCUS
181602088	https://volunteer.ala.org.au/validate/task/181602088	Valid		system	Tile_009-037-000_0-000.jpg		2021-06-02 15:12:57	2021-06-02 15:12:57		NO		IN FOCUS
181602088	https://volunteer.ala.org.au/validate/task/181602088	Valid		system	Tile_009-037-000_0-000.jpg			2021-06-02 15:12:57		NO		IN FOCUS
181602088	https://volunteer.ala.org.au/validate/task/181602088	Valid		system	Tile_009-037-000_0-000.jpg		2021-06-02 13:46:41	2021-06-02 15:12:57		NO		IN FOCUS
181602088	https://volunteer.ala.org.au/validate/task/181602088	Valid		system	Tile_009-037-000_0-000.jpg		2021-06-02 14:57:08	2021-06-02 15:12:57		NO		IN FOCUS
181602089	https://volunteer.ala.org.au/validate/task/181602089	Valid		system	Tile_009-038-000_0-000.jpg		2021-06-02 13:46:49	2021-06-02 15:13:08		NO		IN FOCUS
181602089	https://volunteer.ala.org.au/validate/task/181602089	Valid		system	Tile_009-038-000_0-000.jpg		2021-06-02 14:57:19	2021-06-02 15:13:08		NO		IN FOCUS
181602089	https://volunteer.ala.org.au/validate/task/181602089	Valid		system	Tile_009-038-000_0-000.jpg		2021-06-02 15:13:07	2021-06-02 15:13:08		NO		IN FOCUS
181602089	https://volunteer.ala.org.au/validate/task/181602089	Valid		system	Tile_009-038-000_0-000.jpg			2021-06-02 15:13:08		NO		IN FOCUS
181602090	https://volunteer.ala.org.au/validate/task/181602090	Valid		system	Tile_009-039-000_0-000.jpg		2021-06-02 15:13:16	2021-06-02 15:13:17		NO		IN FOCUS
181602090	https://volunteer.ala.org.au/validate/task/181602090	Valid		system	Tile_009-039-000_0-000.jpg			2021-06-02 15:13:17		NO		IN FOCUS
181602090	https://volunteer.ala.org.au/validate/task/181602090	Valid		system	Tile_009-039-000_0-000.jpg		2021-06-02 13:47:07	2021-06-02 15:13:17		NO		IN FOCUS
181602090	https://volunteer.ala.org.au/validate/task/181602090	Valid		system	Tile_009-039-000_0-000.jpg		2021-06-02 14:57:40	2021-06-02 15:13:17		NO		IN FOCUS
181602091	https://volunteer.ala.org.au/validate/task/181602091	Valid		system	Tile_009-040-000_0-000.jpg		2021-06-02 14:58:11	2021-06-02 15:13:28		NO		IN FOCUS
181602091	https://volunteer.ala.org.au/validate/task/181602091	Valid		system	Tile_009-040-000_0-000.jpg			2021-06-02 15:13:28		NO		IN FOCUS
181602091	https://volunteer.ala.org.au/validate/task/181602091	Valid		system	Tile_009-040-000_0-000.jpg		2021-06-02 15:13:28	2021-06-02 15:13:28		NO		IN FOCUS
181602091	https://volunteer.ala.org.au/validate/task/181602091	Valid		system	Tile_009-040-000_0-000.jpg		2021-06-02 13:47:21	2021-06-02 15:13:28		NO		IN FOCUS
181602092	https://volunteer.ala.org.au/validate/task/181602092	Valid		system	Tile_009-041-000_0-000.jpg		2021-06-02 15:14:38	2021-06-02 15:13:41		NO		IN FOCUS
181602092	https://volunteer.ala.org.au/validate/task/181602092	Valid		system	Tile_009-041-000_0-000.jpg			2021-06-02 15:13:41		NO		IN FOCUS
181602092	https://volunteer.ala.org.au/validate/task/181602092	Valid		system	Tile_009-041-000_0-000.jpg		2021-06-02 13:47:30	2021-06-02 15:13:41		NO		IN FOCUS
181602092	https://volunteer.ala.org.au/validate/task/181602092	Valid		system	Tile_009-041-000_0-000.jpg		2021-06-02 15:13:40	2021-06-02 15:13:41		NO		IN FOCUS
181602092	https://volunteer.ala.org.au/validate/task/181602092	Valid		system	Tile_009-041-000_0-000.jpg		2021-06-02 14:58:22	2021-06-02 15:13:41		NO		IN FOCUS
181602093	https://volunteer.ala.org.au/validate/task/181602093	Valid		system	Tile_009-042-000_0-000.jpg		2021-06-02 14:58:36	2021-06-02 15:13:52		NO		IN FOCUS
181602093	https://volunteer.ala.org.au/validate/task/181602093	Valid		system	Tile_009-042-000_0-000.jpg		2021-06-02 13:47:43	2021-06-02 15:13:52		NO		IN FOCUS
181602093	https://volunteer.ala.org.au/validate/task/181602093	Valid		system	Tile_009-042-000_0-000.jpg			2021-06-02 15:13:52		NO		IN FOCUS
181602093	https://volunteer.ala.org.au/validate/task/181602093	Valid		system	Tile_009-042-000_0-000.jpg		2021-06-02 15:13:51	2021-06-02 15:13:52		NO		IN FOCUS
181602094	https://volunteer.ala.org.au/validate/task/181602094	Valid		system	Tile_009-043-000_0-000.jpg		2021-06-02 15:14:03	2021-06-02 15:14:04		NO		IN FOCUS
181602094	https://volunteer.ala.org.au/validate/task/181602094	Valid		system	Tile_009-043-000_0-000.jpg			2021-06-02 15:14:04		NO		IN FOCUS
181602094	https://volunteer.ala.org.au/validate/task/181602094	Valid		system	Tile_009-043-000_0-000.jpg		2021-06-02 13:47:57	2021-06-02 15:14:04		NO		IN FOCUS
181602094	https://volunteer.ala.org.au/validate/task/181602094	Valid		system	Tile_009-043-000_0-000.jpg		2021-06-02 14:58:47	2021-06-02 15:14:04		NO		IN FOCUS
181602095	https://volunteer.ala.org.au/validate/task/181602095	Valid		system	Tile_009-044-000_0-000.jpg		2021-06-02 13:48:05	2021-06-02 15:14:14		NO		IN FOCUS
181602095	https://volunteer.ala.org.au/validate/task/181602095	Valid		system	Tile_009-044-000_0-000.jpg		2021-06-02 14:59:00	2021-06-02 15:14:14		NO		IN FOCUS
181602095	https://volunteer.ala.org.au/validate/task/181602095	Valid		system	Tile_009-044-000_0-000.jpg			2021-06-02 15:14:14		NO		IN FOCUS
181602095	https://volunteer.ala.org.au/validate/task/181602095	Valid		system	Tile_009-044-000_0-000.jpg		2021-06-02 15:14:13	2021-06-02 15:14:14		NO		IN FOCUS
181602096	https://volunteer.ala.org.au/validate/task/181602096	Valid		system	Tile_009-045-000_0-000.jpg			2021-06-02 15:14:24		NO		IN FOCUS
181602096	https://volunteer.ala.org.au/validate/task/181602096	Valid		system	Tile_009-045-000_0-000.jpg		2021-06-02 15:14:23	2021-06-02 15:14:24		NO		IN FOCUS
181602096	https://volunteer.ala.org.au/validate/task/181602096	Valid		system	Tile_009-045-000_0-000.jpg		2021-06-02 13:48:18	2021-06-02 15:14:24		NO		IN FOCUS
181602096	https://volunteer.ala.org.au/validate/task/181602096	Valid		system	Tile_009-045-000_0-000.jpg		2021-06-02 14:59:10	2021-06-02 15:14:24		NO		IN FOCUS
181602097	https://volunteer.ala.org.au/validate/task/181602097	Valid		system	Tile_009-046-000_0-000.jpg		2021-06-02 13:48:28	2021-06-02 15:14:37		NO		IN FOCUS
181602097	https://volunteer.ala.org.au/validate/task/181602097	Valid		system	Tile_009-046-000_0-000.jpg		2021-06-02 15:14:37	2021-06-02 15:14:37		NO		IN FOCUS
181602097	https://volunteer.ala.org.au/validate/task/181602097	Valid		system	Tile_009-046-000_0-000.jpg			2021-06-02 15:14:37		NO		IN FOCUS
181602097	https://volunteer.ala.org.au/validate/task/181602097	Valid		system	Tile_009-046-000_0-000.jpg		2021-06-02 14:59:24	2021-06-02 15:14:37		NO		IN FOCUS
181602098	https://volunteer.ala.org.au/validate/task/181602098	Valid		system	Tile_009-047-000_0-000.jpg		2021-06-02 15:14:47	2021-06-02 15:15:19		NO		IN FOCUS
181602098	https://volunteer.ala.org.au/validate/task/181602098	Valid		system	Tile_009-047-000_0-000.jpg			2021-06-02 15:15:19		NO		IN FOCUS
181602098	https://volunteer.ala.org.au/validate/task/181602098	Valid		system	Tile_009-047-000_0-000.jpg		2021-06-02 14:59:36	2021-06-02 15:15:19		NO		IN FOCUS
181602098	https://volunteer.ala.org.au/validate/task/181602098	Valid		system	Tile_009-047-000_0-000.jpg		2021-06-02 15:15:19	2021-06-02 15:15:19		NO		IN FOCUS
181602102	https://volunteer.ala.org.au/validate/task/181602102	Valid		system	Tile_009-051-000_0-000.jpg		2021-06-02 13:49:06	2021-06-02 15:16:22		NO		IN FOCUS
181602102	https://volunteer.ala.org.au/validate/task/181602102	Valid		system	Tile_009-051-000_0-000.jpg			2021-06-02 15:16:22		NO		IN FOCUS
181602102	https://volunteer.ala.org.au/validate/task/181602102	Valid		system	Tile_009-051-000_0-000.jpg		2021-06-02 15:16:21	2021-06-02 15:16:22		NO		IN FOCUS
181602102	https://volunteer.ala.org.au/validate/task/181602102	Valid		system	Tile_009-051-000_0-000.jpg		2021-06-02 15:01:03	2021-06-02 15:16:22		NO		IN FOCUS
181602100	https://volunteer.ala.org.au/validate/task/181602100	Valid		system	Tile_009-049-000_0-000.jpg		2021-06-02 15:17:26	2021-06-02 15:17:26		NO		IN FOCUS
181602100	https://volunteer.ala.org.au/validate/task/181602100	Valid		system	Tile_009-049-000_0-000.jpg		2021-06-02 15:16:01	2021-06-02 15:17:26		NO		IN FOCUS
181602100	https://volunteer.ala.org.au/validate/task/181602100	Valid		system	Tile_009-049-000_0-000.jpg			2021-06-02 15:17:26		NO		IN FOCUS
181602100	https://volunteer.ala.org.au/validate/task/181602100	Valid		system	Tile_009-049-000_0-000.jpg		2021-06-02 15:00:13	2021-06-02 15:17:26		NO		IN FOCUS
181602101	https://volunteer.ala.org.au/validate/task/181602101	Valid		system	Tile_009-050-000_0-000.jpg			2021-06-02 15:18:04		NO		IN FOCUS
181602101	https://volunteer.ala.org.au/validate/task/181602101	Valid		system	Tile_009-050-000_0-000.jpg		2021-06-02 15:00:30	2021-06-02 15:18:04		NO		IN FOCUS
181602101	https://volunteer.ala.org.au/validate/task/181602101	Valid		system	Tile_009-050-000_0-000.jpg		2021-06-02 15:18:04	2021-06-02 15:18:04		NO		IN FOCUS
181602101	https://volunteer.ala.org.au/validate/task/181602101	Valid		system	Tile_009-050-000_0-000.jpg		2021-06-02 13:48:55	2021-06-02 15:18:04		NO		IN FOCUS
181602103	https://volunteer.ala.org.au/validate/task/181602103	Valid		system	Tile_009-052-000_0-000.jpg		2021-06-02 15:01:17	2021-06-02 15:18:26		NO		IN FOCUS
181602103	https://volunteer.ala.org.au/validate/task/181602103	Valid		system	Tile_009-052-000_0-000.jpg		2021-06-02 15:18:26	2021-06-02 15:18:26		NO		IN FOCUS
181602103	https://volunteer.ala.org.au/validate/task/181602103	Valid		system	Tile_009-052-000_0-000.jpg		2021-06-02 13:49:15	2021-06-02 15:18:26		NO		IN FOCUS
181602103	https://volunteer.ala.org.au/validate/task/181602103	Valid		system	Tile_009-052-000_0-000.jpg			2021-06-02 15:18:26		NO		IN FOCUS
181602104	https://volunteer.ala.org.au/validate/task/181602104	Valid		system	Tile_009-053-000_0-000.jpg		2021-06-02 15:01:29	2021-06-02 15:18:48		NO		IN FOCUS
181602104	https://volunteer.ala.org.au/validate/task/181602104	Valid		system	Tile_009-053-000_0-000.jpg		2021-06-02 13:49:25	2021-06-02 15:18:48		NO		IN FOCUS
181602104	https://volunteer.ala.org.au/validate/task/181602104	Valid		system	Tile_009-053-000_0-000.jpg		2021-06-02 15:18:48	2021-06-02 15:18:48		NO		IN FOCUS
181602104	https://volunteer.ala.org.au/validate/task/181602104	Valid		system	Tile_009-053-000_0-000.jpg			2021-06-02 15:18:48		NO		IN FOCUS
181602105	https://volunteer.ala.org.au/validate/task/181602105	Valid		system	Tile_009-054-000_0-000.jpg		2021-06-02 15:54:09	2021-06-02 15:54:10		NO		IN FOCUS
181602105	https://volunteer.ala.org.au/validate/task/181602105	Valid		system	Tile_009-054-000_0-000.jpg			2021-06-02 15:54:10		NO		IN FOCUS
181602105	https://volunteer.ala.org.au/validate/task/181602105	Valid		system	Tile_009-054-000_0-000.jpg		2021-06-02 15:19:12	2021-06-02 15:54:10		NO		IN FOCUS
181602105	https://volunteer.ala.org.au/validate/task/181602105	Valid		system	Tile_009-054-000_0-000.jpg		2021-06-02 13:49:32	2021-06-02 15:54:10		NO		IN FOCUS
181602106	https://volunteer.ala.org.au/validate/task/181602106	Valid		system	Tile_009-055-000_0-000.jpg		2021-06-02 13:49:42	2021-06-02 15:54:27		NO		IN FOCUS
181602106	https://volunteer.ala.org.au/validate/task/181602106	Valid		system	Tile_009-055-000_0-000.jpg		2021-06-02 15:54:26	2021-06-02 15:54:27		NO		IN FOCUS
181602106	https://volunteer.ala.org.au/validate/task/181602106	Valid		system	Tile_009-055-000_0-000.jpg		2021-06-02 15:19:33	2021-06-02 15:54:27		NO		IN FOCUS
181602106	https://volunteer.ala.org.au/validate/task/181602106	Valid		system	Tile_009-055-000_0-000.jpg			2021-06-02 15:54:27		NO		IN FOCUS
181602107	https://volunteer.ala.org.au/validate/task/181602107	Valid		system	Tile_009-056-000_0-000.jpg			2021-06-02 15:54:43		NO		IN FOCUS
181602107	https://volunteer.ala.org.au/validate/task/181602107	Valid		system	Tile_009-056-000_0-000.jpg		2021-06-02 13:49:51	2021-06-02 15:54:43		NO		IN FOCUS
181602107	https://volunteer.ala.org.au/validate/task/181602107	Valid		system	Tile_009-056-000_0-000.jpg		2021-06-02 15:19:56	2021-06-02 15:54:43		NO		IN FOCUS
181602107	https://volunteer.ala.org.au/validate/task/181602107	Valid		system	Tile_009-056-000_0-000.jpg		2021-06-02 15:54:42	2021-06-02 15:54:43		NO		IN FOCUS
181602108	https://volunteer.ala.org.au/validate/task/181602108	Valid		system	Tile_009-057-000_0-000.jpg		2021-06-02 15:54:59	2021-06-02 15:55:00		NO		IN FOCUS
181602108	https://volunteer.ala.org.au/validate/task/181602108	Valid		system	Tile_009-057-000_0-000.jpg			2021-06-02 15:55:00		NO		IN FOCUS
181602108	https://volunteer.ala.org.au/validate/task/181602108	Valid		system	Tile_009-057-000_0-000.jpg		2021-06-02 15:20:18	2021-06-02 15:55:00		NO		IN FOCUS
181602108	https://volunteer.ala.org.au/validate/task/181602108	Valid		system	Tile_009-057-000_0-000.jpg		2021-06-02 13:50:04	2021-06-02 15:55:00		NO		IN FOCUS
181602109	https://volunteer.ala.org.au/validate/task/181602109	Valid		system	Tile_009-058-000_0-000.jpg		2021-06-02 13:50:14	2021-06-02 15:55:13		NO		IN FOCUS
181602109	https://volunteer.ala.org.au/validate/task/181602109	Valid		system	Tile_009-058-000_0-000.jpg			2021-06-02 15:55:13		NO		IN FOCUS
181602109	https://volunteer.ala.org.au/validate/task/181602109	Valid		system	Tile_009-058-000_0-000.jpg		2021-06-02 15:55:13	2021-06-02 15:55:13		NO		IN FOCUS
181602109	https://volunteer.ala.org.au/validate/task/181602109	Valid		system	Tile_009-058-000_0-000.jpg		2021-06-02 15:20:40	2021-06-02 15:55:13		NO		IN FOCUS
181602110	https://volunteer.ala.org.au/validate/task/181602110	Valid		system	Tile_009-059-000_0-000.jpg		2021-06-02 15:55:27	2021-06-02 15:55:28		NO		IN FOCUS
181602110	https://volunteer.ala.org.au/validate/task/181602110	Valid		system	Tile_009-059-000_0-000.jpg			2021-06-02 15:55:28		NO		IN FOCUS
181602110	https://volunteer.ala.org.au/validate/task/181602110	Valid		system	Tile_009-059-000_0-000.jpg		2021-06-02 15:22:59	2021-06-02 15:55:28		NO		IN FOCUS
181602110	https://volunteer.ala.org.au/validate/task/181602110	Valid		system	Tile_009-059-000_0-000.jpg		2021-06-02 13:50:25	2021-06-02 15:55:28		NO		IN FOCUS
181602111	https://volunteer.ala.org.au/validate/task/181602111	Valid		system	Tile_009-060-000_0-000.jpg		2021-06-02 15:55:45	2021-06-02 15:55:45		NO		IN FOCUS
181602111	https://volunteer.ala.org.au/validate/task/181602111	Valid		system	Tile_009-060-000_0-000.jpg		2021-06-02 15:23:28	2021-06-02 15:55:45		NO		IN FOCUS
181602111	https://volunteer.ala.org.au/validate/task/181602111	Valid		system	Tile_009-060-000_0-000.jpg			2021-06-02 15:55:45		NO		IN FOCUS
181602111	https://volunteer.ala.org.au/validate/task/181602111	Valid		system	Tile_009-060-000_0-000.jpg		2021-06-02 13:50:33	2021-06-02 15:55:45		NO		IN FOCUS
181602112	https://volunteer.ala.org.au/validate/task/181602112	Valid		system	Tile_010-001-000_0-000.jpg		2021-06-02 15:23:52	2021-06-02 15:55:59		NO		IN FOCUS
181602112	https://volunteer.ala.org.au/validate/task/181602112	Valid		system	Tile_010-001-000_0-000.jpg		2021-06-02 15:55:59	2021-06-02 15:55:59		NO		IN FOCUS
181602112	https://volunteer.ala.org.au/validate/task/181602112	Valid		system	Tile_010-001-000_0-000.jpg			2021-06-02 15:55:59		NO		IN FOCUS
181602112	https://volunteer.ala.org.au/validate/task/181602112	Valid		system	Tile_010-001-000_0-000.jpg		2021-06-02 13:50:43	2021-06-02 15:55:59		NO		IN FOCUS
181602113	https://volunteer.ala.org.au/validate/task/181602113	Valid		system	Tile_010-002-000_0-000.jpg		2021-06-02 13:50:53	2021-06-02 15:56:12		NO		IN FOCUS
181602113	https://volunteer.ala.org.au/validate/task/181602113	Valid		system	Tile_010-002-000_0-000.jpg		2021-06-02 15:56:11	2021-06-02 15:56:12		NO		IN FOCUS
181602113	https://volunteer.ala.org.au/validate/task/181602113	Valid		system	Tile_010-002-000_0-000.jpg		2021-06-02 15:24:17	2021-06-02 15:56:12		NO		IN FOCUS
181602113	https://volunteer.ala.org.au/validate/task/181602113	Valid		system	Tile_010-002-000_0-000.jpg			2021-06-02 15:56:12		NO		IN FOCUS
181602114	https://volunteer.ala.org.au/validate/task/181602114	Valid		system	Tile_010-003-000_0-000.jpg			2021-06-02 15:56:28		NO		IN FOCUS
181602114	https://volunteer.ala.org.au/validate/task/181602114	Valid		system	Tile_010-003-000_0-000.jpg		2021-06-02 15:56:28	2021-06-02 15:56:28		NO		IN FOCUS
181602114	https://volunteer.ala.org.au/validate/task/181602114	Valid		system	Tile_010-003-000_0-000.jpg		2021-06-02 13:51:05	2021-06-02 15:56:28		NO		IN FOCUS
181602114	https://volunteer.ala.org.au/validate/task/181602114	Valid		system	Tile_010-003-000_0-000.jpg		2021-06-02 15:24:39	2021-06-02 15:56:28		NO		IN FOCUS
181602117	https://volunteer.ala.org.au/validate/task/181602117	Valid		system	Tile_010-006-000_0-000.jpg		2021-06-02 13:51:55	2021-06-02 15:57:32		NO		IN FOCUS
181602117	https://volunteer.ala.org.au/validate/task/181602117	Valid		system	Tile_010-006-000_0-000.jpg		2021-06-02 15:31:21	2021-06-02 15:57:32		NO		IN FOCUS
181602117	https://volunteer.ala.org.au/validate/task/181602117	Valid		system	Tile_010-006-000_0-000.jpg			2021-06-02 15:57:32		NO		IN FOCUS
181602117	https://volunteer.ala.org.au/validate/task/181602117	Valid		system	Tile_010-006-000_0-000.jpg		2021-06-02 15:57:30	2021-06-02 15:57:32		NO		IN FOCUS
181602119	https://volunteer.ala.org.au/validate/task/181602119	Valid		system	Tile_010-008-000_0-000.jpg		2021-06-02 13:52:15	2021-06-02 15:58:09		NO		IN FOCUS
181602119	https://volunteer.ala.org.au/validate/task/181602119	Valid		system	Tile_010-008-000_0-000.jpg		2021-06-02 15:33:42	2021-06-02 15:58:09		NO		IN FOCUS
181602119	https://volunteer.ala.org.au/validate/task/181602119	Valid		system	Tile_010-008-000_0-000.jpg		2021-06-02 15:58:09	2021-06-02 15:58:09		NO		IN FOCUS
181602119	https://volunteer.ala.org.au/validate/task/181602119	Valid		system	Tile_010-008-000_0-000.jpg			2021-06-02 15:58:09		NO		IN FOCUS
181602120	https://volunteer.ala.org.au/validate/task/181602120	Valid		system	Tile_010-009-000_0-000.jpg			2021-06-02 15:58:24		NO		IN FOCUS
181602120	https://volunteer.ala.org.au/validate/task/181602120	Valid		system	Tile_010-009-000_0-000.jpg		2021-06-02 15:58:23	2021-06-02 15:58:24		NO		IN FOCUS
181602120	https://volunteer.ala.org.au/validate/task/181602120	Valid		system	Tile_010-009-000_0-000.jpg		2021-06-02 15:36:02	2021-06-02 15:58:24		NO		IN FOCUS
181602120	https://volunteer.ala.org.au/validate/task/181602120	Valid		system	Tile_010-009-000_0-000.jpg		2021-06-02 13:52:24	2021-06-02 15:58:24		NO		IN FOCUS
181602124	https://volunteer.ala.org.au/validate/task/181602124	Valid		system	Tile_010-013-000_0-000.jpg		2021-06-02 15:59:28	2021-06-02 15:59:28		NO		IN FOCUS
181602124	https://volunteer.ala.org.au/validate/task/181602124	Valid		system	Tile_010-013-000_0-000.jpg		2021-06-02 15:39:53	2021-06-02 15:59:28		NO		IN FOCUS
181602124	https://volunteer.ala.org.au/validate/task/181602124	Valid		system	Tile_010-013-000_0-000.jpg			2021-06-02 15:59:28		NO		IN FOCUS
181602124	https://volunteer.ala.org.au/validate/task/181602124	Valid		system	Tile_010-013-000_0-000.jpg		2021-06-02 13:53:13	2021-06-02 15:59:28		NO		IN FOCUS
181602125	https://volunteer.ala.org.au/validate/task/181602125	Valid		system	Tile_010-014-000_0-000.jpg		2021-06-02 13:53:54	2021-06-02 15:59:43		NO		IN FOCUS
181602125	https://volunteer.ala.org.au/validate/task/181602125	Valid		system	Tile_010-014-000_0-000.jpg			2021-06-02 15:59:43		NO		IN FOCUS
181602125	https://volunteer.ala.org.au/validate/task/181602125	Valid		system	Tile_010-014-000_0-000.jpg		2021-06-02 15:59:42	2021-06-02 15:59:43		NO		IN FOCUS
181602125	https://volunteer.ala.org.au/validate/task/181602125	Valid		system	Tile_010-014-000_0-000.jpg		2021-06-02 15:40:15	2021-06-02 15:59:43		NO		IN FOCUS
181602126	https://volunteer.ala.org.au/validate/task/181602126	Valid		system	Tile_010-015-000_0-000.jpg			2021-06-02 16:01:06		NO		IN FOCUS
181602126	https://volunteer.ala.org.au/validate/task/181602126	Valid		system	Tile_010-015-000_0-000.jpg		2021-06-02 15:40:37	2021-06-02 16:01:06		NO		IN FOCUS
181602126	https://volunteer.ala.org.au/validate/task/181602126	Valid		system	Tile_010-015-000_0-000.jpg		2021-06-02 16:01:06	2021-06-02 16:01:06		NO		IN FOCUS
181602126	https://volunteer.ala.org.au/validate/task/181602126	Valid		system	Tile_010-015-000_0-000.jpg		2021-06-02 13:54:03	2021-06-02 16:01:06		NO		IN FOCUS
181602127	https://volunteer.ala.org.au/validate/task/181602127	Valid		system	Tile_010-016-000_0-000.jpg		2021-06-02 13:54:11	2021-06-02 16:01:23		NO		IN FOCUS
181602127	https://volunteer.ala.org.au/validate/task/181602127	Valid		system	Tile_010-016-000_0-000.jpg		2021-06-02 16:01:22	2021-06-02 16:01:23		NO		IN FOCUS
181602127	https://volunteer.ala.org.au/validate/task/181602127	Valid		system	Tile_010-016-000_0-000.jpg			2021-06-02 16:01:23		NO		IN FOCUS
181602127	https://volunteer.ala.org.au/validate/task/181602127	Valid		system	Tile_010-016-000_0-000.jpg		2021-06-02 15:41:03	2021-06-02 16:01:23		NO		IN FOCUS
181602128	https://volunteer.ala.org.au/validate/task/181602128	Valid		system	Tile_010-017-000_0-000.jpg		2021-06-02 16:01:39	2021-06-02 16:01:39		NO		IN FOCUS
181602128	https://volunteer.ala.org.au/validate/task/181602128	Valid		system	Tile_010-017-000_0-000.jpg			2021-06-02 16:01:39		NO		IN FOCUS
181602128	https://volunteer.ala.org.au/validate/task/181602128	Valid		system	Tile_010-017-000_0-000.jpg		2021-06-02 15:41:25	2021-06-02 16:01:39		NO		IN FOCUS
181602128	https://volunteer.ala.org.au/validate/task/181602128	Valid		system	Tile_010-017-000_0-000.jpg		2021-06-02 13:54:20	2021-06-02 16:01:39		NO		IN FOCUS
181602129	https://volunteer.ala.org.au/validate/task/181602129	Valid		system	Tile_010-018-000_0-000.jpg		2021-06-02 13:54:29	2021-06-02 16:01:53		NO		IN FOCUS
181602129	https://volunteer.ala.org.au/validate/task/181602129	Valid		system	Tile_010-018-000_0-000.jpg			2021-06-02 16:01:53		NO		IN FOCUS
181602129	https://volunteer.ala.org.au/validate/task/181602129	Valid		system	Tile_010-018-000_0-000.jpg		2021-06-02 15:41:48	2021-06-02 16:01:53		NO		IN FOCUS
181602129	https://volunteer.ala.org.au/validate/task/181602129	Valid		system	Tile_010-018-000_0-000.jpg		2021-06-02 16:01:52	2021-06-02 16:01:53		NO		IN FOCUS
181602132	https://volunteer.ala.org.au/validate/task/181602132	Valid		system	Tile_010-021-000_0-000.jpg			2021-06-02 16:06:49		NO		IN FOCUS
181602132	https://volunteer.ala.org.au/validate/task/181602132	Valid		system	Tile_010-021-000_0-000.jpg		2021-06-02 16:06:49	2021-06-02 16:06:49		NO		IN FOCUS
181602132	https://volunteer.ala.org.au/validate/task/181602132	Valid		system	Tile_010-021-000_0-000.jpg		2021-06-02 15:43:11	2021-06-02 16:06:49		NO		IN FOCUS
181602132	https://volunteer.ala.org.au/validate/task/181602132	Valid		system	Tile_010-021-000_0-000.jpg		2021-06-02 13:54:54	2021-06-02 16:06:49		NO		IN FOCUS
181602133	https://volunteer.ala.org.au/validate/task/181602133	Valid		system	Tile_010-022-000_0-000.jpg		2021-06-02 13:55:06	2021-06-02 16:07:09		NO		IN FOCUS
181602133	https://volunteer.ala.org.au/validate/task/181602133	Valid		system	Tile_010-022-000_0-000.jpg			2021-06-02 16:07:09		NO		IN FOCUS
181602133	https://volunteer.ala.org.au/validate/task/181602133	Valid		system	Tile_010-022-000_0-000.jpg		2021-06-02 15:43:34	2021-06-02 16:07:09		NO		IN FOCUS
181602133	https://volunteer.ala.org.au/validate/task/181602133	Valid		system	Tile_010-022-000_0-000.jpg		2021-06-02 16:07:09	2021-06-02 16:07:09		NO		IN FOCUS
181602134	https://volunteer.ala.org.au/validate/task/181602134	Valid		system	Tile_010-023-000_0-000.jpg		2021-06-02 15:44:02	2021-06-02 16:07:27		NO		IN FOCUS
181602134	https://volunteer.ala.org.au/validate/task/181602134	Valid		system	Tile_010-023-000_0-000.jpg		2021-06-02 16:07:27	2021-06-02 16:07:27		NO		IN FOCUS
181602134	https://volunteer.ala.org.au/validate/task/181602134	Valid		system	Tile_010-023-000_0-000.jpg			2021-06-02 16:07:27		NO		IN FOCUS
181602134	https://volunteer.ala.org.au/validate/task/181602134	Valid		system	Tile_010-023-000_0-000.jpg		2021-06-02 13:55:18	2021-06-02 16:07:27		NO		IN FOCUS
181602136	https://volunteer.ala.org.au/validate/task/181602136	Valid		system	Tile_010-025-000_0-000.jpg			2021-06-02 16:07:58		NO		IN FOCUS
181602136	https://volunteer.ala.org.au/validate/task/181602136	Valid		system	Tile_010-025-000_0-000.jpg		2021-06-02 16:07:58	2021-06-02 16:07:58		NO		IN FOCUS
181602136	https://volunteer.ala.org.au/validate/task/181602136	Valid		system	Tile_010-025-000_0-000.jpg		2021-06-02 15:44:53	2021-06-02 16:07:58		NO		IN FOCUS
181602136	https://volunteer.ala.org.au/validate/task/181602136	Valid		system	Tile_010-025-000_0-000.jpg		2021-06-02 13:55:33	2021-06-02 16:07:58		NO		IN FOCUS
181602140	https://volunteer.ala.org.au/validate/task/181602140	Valid		system	Tile_010-029-000_0-000.jpg		2021-06-02 16:09:13	2021-06-02 16:09:13		NO		IN FOCUS
181602140	https://volunteer.ala.org.au/validate/task/181602140	Valid		system	Tile_010-029-000_0-000.jpg			2021-06-02 16:09:13		NO		IN FOCUS
181602140	https://volunteer.ala.org.au/validate/task/181602140	Valid		system	Tile_010-029-000_0-000.jpg		2021-06-02 15:46:26	2021-06-02 16:09:13		NO		IN FOCUS
181602140	https://volunteer.ala.org.au/validate/task/181602140	Valid		system	Tile_010-029-000_0-000.jpg		2021-06-02 13:56:07	2021-06-02 16:09:13		NO		IN FOCUS
181602141	https://volunteer.ala.org.au/validate/task/181602141	Valid		system	Tile_010-030-000_0-000.jpg		2021-06-02 13:56:17	2021-06-02 16:09:31		NO		IN FOCUS
181602141	https://volunteer.ala.org.au/validate/task/181602141	Valid		system	Tile_010-030-000_0-000.jpg		2021-06-02 15:47:48	2021-06-02 16:09:31		NO		IN FOCUS
181602141	https://volunteer.ala.org.au/validate/task/181602141	Valid		system	Tile_010-030-000_0-000.jpg		2021-06-02 16:09:30	2021-06-02 16:09:31		NO		IN FOCUS
181602141	https://volunteer.ala.org.au/validate/task/181602141	Valid		system	Tile_010-030-000_0-000.jpg			2021-06-02 16:09:31		NO		IN FOCUS
181602142	https://volunteer.ala.org.au/validate/task/181602142	Valid		system	Tile_010-031-000_0-000.jpg		2021-06-02 15:48:09	2021-06-02 16:10:13		NO		IN FOCUS
181602142	https://volunteer.ala.org.au/validate/task/181602142	Valid		system	Tile_010-031-000_0-000.jpg		2021-06-02 16:10:13	2021-06-02 16:10:13		NO		IN FOCUS
181602142	https://volunteer.ala.org.au/validate/task/181602142	Valid		system	Tile_010-031-000_0-000.jpg			2021-06-02 16:10:13		NO		IN FOCUS
181602142	https://volunteer.ala.org.au/validate/task/181602142	Valid		system	Tile_010-031-000_0-000.jpg		2021-06-02 13:56:29	2021-06-02 16:10:13		NO		IN FOCUS
181602143	https://volunteer.ala.org.au/validate/task/181602143	Valid		system	Tile_010-032-000_0-000.jpg		2021-06-02 13:56:37	2021-06-02 16:10:27		NO		IN FOCUS
181602143	https://volunteer.ala.org.au/validate/task/181602143	Valid		system	Tile_010-032-000_0-000.jpg		2021-06-02 15:48:29	2021-06-02 16:10:27		NO		IN FOCUS
181602143	https://volunteer.ala.org.au/validate/task/181602143	Valid		system	Tile_010-032-000_0-000.jpg			2021-06-02 16:10:27		NO		IN FOCUS
181602143	https://volunteer.ala.org.au/validate/task/181602143	Valid		system	Tile_010-032-000_0-000.jpg		2021-06-02 16:10:27	2021-06-02 16:10:27		NO		IN FOCUS
181602144	https://volunteer.ala.org.au/validate/task/181602144	Valid		system	Tile_010-033-000_0-000.jpg		2021-06-02 15:48:48	2021-06-02 16:10:43		NO		IN FOCUS
181602144	https://volunteer.ala.org.au/validate/task/181602144	Valid		system	Tile_010-033-000_0-000.jpg			2021-06-02 16:10:43		NO		IN FOCUS
181602144	https://volunteer.ala.org.au/validate/task/181602144	Valid		system	Tile_010-033-000_0-000.jpg		2021-06-02 16:10:43	2021-06-02 16:10:43		NO		IN FOCUS
181602144	https://volunteer.ala.org.au/validate/task/181602144	Valid		system	Tile_010-033-000_0-000.jpg		2021-06-02 13:56:46	2021-06-02 16:10:43		NO		IN FOCUS
181602145	https://volunteer.ala.org.au/validate/task/181602145	Valid		system	Tile_010-034-000_0-000.jpg		2021-06-02 13:56:56	2021-06-02 16:11:00		NO		IN FOCUS
181602145	https://volunteer.ala.org.au/validate/task/181602145	Valid		system	Tile_010-034-000_0-000.jpg		2021-06-02 16:11:00	2021-06-02 16:11:00		NO		IN FOCUS
181602145	https://volunteer.ala.org.au/validate/task/181602145	Valid		system	Tile_010-034-000_0-000.jpg		2021-06-02 15:49:09	2021-06-02 16:11:00		NO		IN FOCUS
181602145	https://volunteer.ala.org.au/validate/task/181602145	Valid		system	Tile_010-034-000_0-000.jpg			2021-06-02 16:11:00		NO		IN FOCUS
181602146	https://volunteer.ala.org.au/validate/task/181602146	Valid		system	Tile_010-035-000_0-000.jpg			2021-06-02 16:11:12		NO		IN FOCUS
181602146	https://volunteer.ala.org.au/validate/task/181602146	Valid		system	Tile_010-035-000_0-000.jpg		2021-06-02 15:49:38	2021-06-02 16:11:12		NO		IN FOCUS
181602146	https://volunteer.ala.org.au/validate/task/181602146	Valid		system	Tile_010-035-000_0-000.jpg		2021-06-02 16:11:12	2021-06-02 16:11:12		NO		IN FOCUS
181602146	https://volunteer.ala.org.au/validate/task/181602146	Valid		system	Tile_010-035-000_0-000.jpg		2021-06-02 13:57:12	2021-06-02 16:11:12		NO		IN FOCUS
181602148	https://volunteer.ala.org.au/validate/task/181602148	Valid		system	Tile_010-037-000_0-000.jpg		2021-06-02 16:11:47	2021-06-02 16:11:47		NO		IN FOCUS
181602148	https://volunteer.ala.org.au/validate/task/181602148	Valid		system	Tile_010-037-000_0-000.jpg		2021-06-02 15:50:38	2021-06-02 16:11:47		NO		IN FOCUS
181602148	https://volunteer.ala.org.au/validate/task/181602148	Valid		system	Tile_010-037-000_0-000.jpg			2021-06-02 16:11:47		NO		IN FOCUS
181602148	https://volunteer.ala.org.au/validate/task/181602148	Valid		system	Tile_010-037-000_0-000.jpg		2021-06-02 13:57:34	2021-06-02 16:11:47		NO		IN FOCUS
181602149	https://volunteer.ala.org.au/validate/task/181602149	Valid		system	Tile_010-038-000_0-000.jpg			2021-06-02 16:12:02		NO		IN FOCUS
181602149	https://volunteer.ala.org.au/validate/task/181602149	Valid		system	Tile_010-038-000_0-000.jpg		2021-06-02 13:57:46	2021-06-02 16:12:02		NO		IN FOCUS
181602149	https://volunteer.ala.org.au/validate/task/181602149	Valid		system	Tile_010-038-000_0-000.jpg		2021-06-02 15:51:00	2021-06-02 16:12:02		NO		IN FOCUS
181602149	https://volunteer.ala.org.au/validate/task/181602149	Valid		system	Tile_010-038-000_0-000.jpg		2021-06-02 16:12:01	2021-06-02 16:12:02		NO		IN FOCUS
181602151	https://volunteer.ala.org.au/validate/task/181602151	Valid		system	Tile_010-040-000_0-000.jpg		2021-06-02 13:58:00	2021-06-02 16:12:41		NO		IN FOCUS
181602151	https://volunteer.ala.org.au/validate/task/181602151	Valid		system	Tile_010-040-000_0-000.jpg		2021-06-02 15:51:47	2021-06-02 16:12:41		NO		IN FOCUS
181602151	https://volunteer.ala.org.au/validate/task/181602151	Valid		system	Tile_010-040-000_0-000.jpg			2021-06-02 16:12:41		NO		IN FOCUS
181602151	https://volunteer.ala.org.au/validate/task/181602151	Valid		system	Tile_010-040-000_0-000.jpg		2021-06-02 16:12:41	2021-06-02 16:12:41		NO		IN FOCUS
181602153	https://volunteer.ala.org.au/validate/task/181602153	Valid		system	Tile_010-042-000_0-000.jpg			2021-06-02 16:13:13		NO		IN FOCUS
181602153	https://volunteer.ala.org.au/validate/task/181602153	Valid		system	Tile_010-042-000_0-000.jpg		2021-06-02 16:13:13	2021-06-02 16:13:13		NO		IN FOCUS
181602153	https://volunteer.ala.org.au/validate/task/181602153	Valid		system	Tile_010-042-000_0-000.jpg		2021-06-02 15:52:48	2021-06-02 16:13:13		NO		IN FOCUS
181602153	https://volunteer.ala.org.au/validate/task/181602153	Valid		system	Tile_010-042-000_0-000.jpg		2021-06-02 14:19:15	2021-06-02 16:13:13		NO		IN FOCUS
181602154	https://volunteer.ala.org.au/validate/task/181602154	Valid		system	Tile_010-043-000_0-000.jpg		2021-06-02 15:53:16	2021-06-02 16:13:38		NO		IN FOCUS
181602154	https://volunteer.ala.org.au/validate/task/181602154	Valid		system	Tile_010-043-000_0-000.jpg			2021-06-02 16:13:38		NO		IN FOCUS
181602154	https://volunteer.ala.org.au/validate/task/181602154	Valid		system	Tile_010-043-000_0-000.jpg		2021-06-02 16:13:37	2021-06-02 16:13:38		NO		IN FOCUS
181602154	https://volunteer.ala.org.au/validate/task/181602154	Valid		system	Tile_010-043-000_0-000.jpg		2021-06-02 14:19:25	2021-06-02 16:13:38		NO		IN FOCUS
181602155	https://volunteer.ala.org.au/validate/task/181602155	Valid		system	Tile_010-044-000_0-000.jpg		2021-06-02 14:19:33	2021-06-02 16:13:53		NO		IN FOCUS
181602155	https://volunteer.ala.org.au/validate/task/181602155	Valid		system	Tile_010-044-000_0-000.jpg			2021-06-02 16:13:53		NO		IN FOCUS
181602155	https://volunteer.ala.org.au/validate/task/181602155	Valid		system	Tile_010-044-000_0-000.jpg		2021-06-02 16:13:53	2021-06-02 16:13:53		NO		IN FOCUS
181602155	https://volunteer.ala.org.au/validate/task/181602155	Valid		system	Tile_010-044-000_0-000.jpg		2021-06-02 15:53:38	2021-06-02 16:13:53		NO		IN FOCUS
181602156	https://volunteer.ala.org.au/validate/task/181602156	Valid		system	Tile_010-045-000_0-000.jpg		2021-06-02 14:19:43	2021-06-02 16:15:52		NO		IN FOCUS
181602156	https://volunteer.ala.org.au/validate/task/181602156	Valid		system	Tile_010-045-000_0-000.jpg			2021-06-02 16:15:52		NO		IN FOCUS
181602156	https://volunteer.ala.org.au/validate/task/181602156	Valid		system	Tile_010-045-000_0-000.jpg		2021-06-02 16:14:05	2021-06-02 16:15:52		NO		IN FOCUS
181602156	https://volunteer.ala.org.au/validate/task/181602156	Valid		system	Tile_010-045-000_0-000.jpg		2021-06-02 16:15:51	2021-06-02 16:15:52		NO		IN FOCUS
181602157	https://volunteer.ala.org.au/validate/task/181602157	Valid		system	Tile_010-046-000_0-000.jpg			2021-06-02 16:16:16		NO		IN FOCUS
181602157	https://volunteer.ala.org.au/validate/task/181602157	Valid		system	Tile_010-046-000_0-000.jpg		2021-06-02 16:16:16	2021-06-02 16:16:16		NO		IN FOCUS
181602157	https://volunteer.ala.org.au/validate/task/181602157	Valid		system	Tile_010-046-000_0-000.jpg		2021-06-02 16:14:20	2021-06-02 16:16:16		NO		IN FOCUS
181602157	https://volunteer.ala.org.au/validate/task/181602157	Valid		system	Tile_010-046-000_0-000.jpg		2021-06-02 14:19:52	2021-06-02 16:16:16		NO		IN FOCUS
181602158	https://volunteer.ala.org.au/validate/task/181602158	Valid		system	Tile_010-047-000_0-000.jpg		2021-06-02 16:14:46	2021-06-02 16:16:46		NO		IN FOCUS
181602158	https://volunteer.ala.org.au/validate/task/181602158	Valid		system	Tile_010-047-000_0-000.jpg			2021-06-02 16:16:46		NO		IN FOCUS
181602158	https://volunteer.ala.org.au/validate/task/181602158	Valid		system	Tile_010-047-000_0-000.jpg		2021-06-02 14:20:00	2021-06-02 16:16:46		NO		IN FOCUS
181602158	https://volunteer.ala.org.au/validate/task/181602158	Valid		system	Tile_010-047-000_0-000.jpg		2021-06-02 16:16:46	2021-06-02 16:16:46		NO		IN FOCUS
181602161	https://volunteer.ala.org.au/validate/task/181602161	Valid		system	Tile_010-050-000_0-000.jpg		2021-06-02 14:20:19	2021-06-02 16:18:44		NO		IN FOCUS
181602161	https://volunteer.ala.org.au/validate/task/181602161	Valid		system	Tile_010-050-000_0-000.jpg		2021-06-02 16:18:44	2021-06-02 16:18:44		NO		IN FOCUS
181602161	https://volunteer.ala.org.au/validate/task/181602161	Valid		system	Tile_010-050-000_0-000.jpg			2021-06-02 16:18:44		NO		IN FOCUS
181602161	https://volunteer.ala.org.au/validate/task/181602161	Valid		system	Tile_010-050-000_0-000.jpg		2021-06-02 16:16:24	2021-06-02 16:18:44		NO		IN FOCUS
181602162	https://volunteer.ala.org.au/validate/task/181602162	Valid		system	Tile_010-051-000_0-000.jpg		2021-06-02 16:19:06	2021-06-02 16:19:06		NO		IN FOCUS
181602162	https://volunteer.ala.org.au/validate/task/181602162	Valid		system	Tile_010-051-000_0-000.jpg			2021-06-02 16:19:06		NO		IN FOCUS
181602162	https://volunteer.ala.org.au/validate/task/181602162	Valid		system	Tile_010-051-000_0-000.jpg		2021-06-02 14:20:31	2021-06-02 16:19:06		NO		IN FOCUS
181602162	https://volunteer.ala.org.au/validate/task/181602162	Valid		system	Tile_010-051-000_0-000.jpg		2021-06-02 16:16:40	2021-06-02 16:19:06		NO		IN FOCUS
181602163	https://volunteer.ala.org.au/validate/task/181602163	Valid		system	Tile_010-052-000_0-000.jpg		2021-06-02 16:19:29	2021-06-02 16:19:29		NO		IN FOCUS
181602163	https://volunteer.ala.org.au/validate/task/181602163	Valid		system	Tile_010-052-000_0-000.jpg		2021-06-02 16:16:55	2021-06-02 16:19:29		NO		IN FOCUS
181602163	https://volunteer.ala.org.au/validate/task/181602163	Valid		system	Tile_010-052-000_0-000.jpg			2021-06-02 16:19:29		NO		IN FOCUS
181602163	https://volunteer.ala.org.au/validate/task/181602163	Valid		system	Tile_010-052-000_0-000.jpg		2021-06-02 14:20:42	2021-06-02 16:19:29		NO		IN FOCUS
181602164	https://volunteer.ala.org.au/validate/task/181602164	Valid		system	Tile_010-053-000_0-000.jpg		2021-06-02 14:20:52	2021-06-02 16:19:52		NO		IN FOCUS
181602164	https://volunteer.ala.org.au/validate/task/181602164	Valid		system	Tile_010-053-000_0-000.jpg			2021-06-02 16:19:52		NO		IN FOCUS
181602164	https://volunteer.ala.org.au/validate/task/181602164	Valid		system	Tile_010-053-000_0-000.jpg		2021-06-02 16:17:14	2021-06-02 16:19:52		NO		IN FOCUS
181602164	https://volunteer.ala.org.au/validate/task/181602164	Valid		system	Tile_010-053-000_0-000.jpg		2021-06-02 16:19:51	2021-06-02 16:19:52		NO		IN FOCUS
181602115	https://volunteer.ala.org.au/validate/task/181602115	Valid		system	Tile_010-004-000_0-000.jpg		2021-06-02 15:25:03	2021-06-02 16:20:08		NO		IN FOCUS
181602115	https://volunteer.ala.org.au/validate/task/181602115	Valid		system	Tile_010-004-000_0-000.jpg		2021-06-02 15:56:49	2021-06-02 16:20:08				OUT OF FOCUS
181602115	https://volunteer.ala.org.au/validate/task/181602115	Valid		system	Tile_010-004-000_0-000.jpg		2021-06-02 16:20:06	2021-06-02 16:20:08				OUT OF FOCUS
181602115	https://volunteer.ala.org.au/validate/task/181602115	Valid		system	Tile_010-004-000_0-000.jpg			2021-06-02 16:20:08				OUT OF FOCUS
181602115	https://volunteer.ala.org.au/validate/task/181602115	Valid		system	Tile_010-004-000_0-000.jpg		2021-06-02 13:51:15	2021-06-02 16:20:08				OUT OF FOCUS
181602165	https://volunteer.ala.org.au/validate/task/181602165	Valid		system	Tile_010-054-000_0-000.jpg		2021-06-02 16:20:16	2021-06-02 16:20:16		NO		IN FOCUS
181602165	https://volunteer.ala.org.au/validate/task/181602165	Valid		system	Tile_010-054-000_0-000.jpg			2021-06-02 16:20:16		NO		IN FOCUS
181602165	https://volunteer.ala.org.au/validate/task/181602165	Valid		system	Tile_010-054-000_0-000.jpg		2021-06-02 16:17:42	2021-06-02 16:20:16		NO		IN FOCUS
181602165	https://volunteer.ala.org.au/validate/task/181602165	Valid		system	Tile_010-054-000_0-000.jpg		2021-06-02 14:21:06	2021-06-02 16:20:16		NO		IN FOCUS
181602130	https://volunteer.ala.org.au/validate/task/181602130	Valid		system	Tile_010-019-000_0-000.jpg		2021-06-02 15:42:15	2021-06-02 16:22:06		NO		IN FOCUS
181602130	https://volunteer.ala.org.au/validate/task/181602130	Valid		system	Tile_010-019-000_0-000.jpg		2021-06-02 16:02:16	2021-06-02 16:22:06		NO		IN FOCUS
181602130	https://volunteer.ala.org.au/validate/task/181602130	Valid		system	Tile_010-019-000_0-000.jpg		2021-06-02 16:22:05	2021-06-02 16:22:06		NO		IN FOCUS
181602130	https://volunteer.ala.org.au/validate/task/181602130	Valid		system	Tile_010-019-000_0-000.jpg			2021-06-02 16:22:06		NO		IN FOCUS
181602131	https://volunteer.ala.org.au/validate/task/181602131	Valid		system	Tile_010-020-000_0-000.jpg		2021-06-02 16:22:15	2021-06-02 16:22:15		NO		IN FOCUS
181602131	https://volunteer.ala.org.au/validate/task/181602131	Valid		system	Tile_010-020-000_0-000.jpg			2021-06-02 16:22:15		NO		IN FOCUS
181602131	https://volunteer.ala.org.au/validate/task/181602131	Valid		system	Tile_010-020-000_0-000.jpg		2021-06-02 13:54:44	2021-06-02 16:22:15		NO		IN FOCUS
181602131	https://volunteer.ala.org.au/validate/task/181602131	Valid		system	Tile_010-020-000_0-000.jpg		2021-06-02 15:42:47	2021-06-02 16:22:15		NO		IN FOCUS
181602135	https://volunteer.ala.org.au/validate/task/181602135	Valid		system	Tile_010-024-000_0-000.jpg		2021-06-02 16:22:27	2021-06-02 16:22:27		NO		IN FOCUS
181602135	https://volunteer.ala.org.au/validate/task/181602135	Valid		system	Tile_010-024-000_0-000.jpg			2021-06-02 16:22:27		NO		IN FOCUS
181602135	https://volunteer.ala.org.au/validate/task/181602135	Valid		system	Tile_010-024-000_0-000.jpg		2021-06-02 16:07:43	2021-06-02 16:22:27		NO		IN FOCUS
181602135	https://volunteer.ala.org.au/validate/task/181602135	Valid		system	Tile_010-024-000_0-000.jpg		2021-06-02 15:44:27	2021-06-02 16:22:27		NO		IN FOCUS
181602139	https://volunteer.ala.org.au/validate/task/181602139	Valid		system	Tile_010-028-000_0-000.jpg		2021-06-02 16:22:52	2021-06-02 16:22:52		NO		IN FOCUS
181602139	https://volunteer.ala.org.au/validate/task/181602139	Valid		system	Tile_010-028-000_0-000.jpg			2021-06-02 16:22:52		NO		IN FOCUS
181602139	https://volunteer.ala.org.au/validate/task/181602139	Valid		system	Tile_010-028-000_0-000.jpg		2021-06-02 16:08:48	2021-06-02 16:22:52		NO		IN FOCUS
181602139	https://volunteer.ala.org.au/validate/task/181602139	Valid		system	Tile_010-028-000_0-000.jpg		2021-06-02 15:45:58	2021-06-02 16:22:52		NO		IN FOCUS
181602147	https://volunteer.ala.org.au/validate/task/181602147	Valid		system	Tile_010-036-000_0-000.jpg			2021-06-02 16:23:02		NO		IN FOCUS
181602147	https://volunteer.ala.org.au/validate/task/181602147	Valid		system	Tile_010-036-000_0-000.jpg		2021-06-02 16:23:02	2021-06-02 16:23:02		NO		IN FOCUS
181602147	https://volunteer.ala.org.au/validate/task/181602147	Valid		system	Tile_010-036-000_0-000.jpg		2021-06-02 16:11:28	2021-06-02 16:23:02		NO		IN FOCUS
181602147	https://volunteer.ala.org.au/validate/task/181602147	Valid		system	Tile_010-036-000_0-000.jpg		2021-06-02 15:50:02	2021-06-02 16:23:02		NO		IN FOCUS
181602152	https://volunteer.ala.org.au/validate/task/181602152	Valid		system	Tile_010-041-000_0-000.jpg		2021-06-02 15:52:21	2021-06-02 16:23:41		NO		IN FOCUS
181602152	https://volunteer.ala.org.au/validate/task/181602152	Valid		system	Tile_010-041-000_0-000.jpg		2021-06-02 16:23:41	2021-06-02 16:23:41		NO		IN FOCUS
181602152	https://volunteer.ala.org.au/validate/task/181602152	Valid		system	Tile_010-041-000_0-000.jpg		2021-06-02 14:19:04	2021-06-02 16:23:41		NO		IN FOCUS
181602152	https://volunteer.ala.org.au/validate/task/181602152	Valid		system	Tile_010-041-000_0-000.jpg			2021-06-02 16:23:41		NO		IN FOCUS
181602166	https://volunteer.ala.org.au/validate/task/181602166	Valid		system	Tile_010-055-000_0-000.jpg		2021-06-02 16:24:19	2021-06-02 16:24:19		NO		IN FOCUS
181602166	https://volunteer.ala.org.au/validate/task/181602166	Valid		system	Tile_010-055-000_0-000.jpg		2021-06-02 16:17:54	2021-06-02 16:24:19		NO		IN FOCUS
181602166	https://volunteer.ala.org.au/validate/task/181602166	Valid		system	Tile_010-055-000_0-000.jpg		2021-06-02 16:29:28	2021-06-02 16:24:19		NO		IN FOCUS
181602166	https://volunteer.ala.org.au/validate/task/181602166	Valid		system	Tile_010-055-000_0-000.jpg			2021-06-02 16:24:19		NO		IN FOCUS
181602166	https://volunteer.ala.org.au/validate/task/181602166	Valid		system	Tile_010-055-000_0-000.jpg		2021-06-02 14:21:15	2021-06-02 16:24:19		NO		IN FOCUS
181602170	https://volunteer.ala.org.au/validate/task/181602170	Valid		system	Tile_010-059-000_0-000.jpg		2021-06-02 14:21:50	2021-06-02 16:24:58		NO		IN FOCUS
181602170	https://volunteer.ala.org.au/validate/task/181602170	Valid		system	Tile_010-059-000_0-000.jpg		2021-06-02 16:24:58	2021-06-02 16:24:58		NO		IN FOCUS
181602170	https://volunteer.ala.org.au/validate/task/181602170	Valid		system	Tile_010-059-000_0-000.jpg		2021-06-02 16:18:58	2021-06-02 16:24:58		NO		IN FOCUS
181602170	https://volunteer.ala.org.au/validate/task/181602170	Valid		system	Tile_010-059-000_0-000.jpg			2021-06-02 16:24:58		NO		IN FOCUS
181602171	https://volunteer.ala.org.au/validate/task/181602171	Valid		system	Tile_010-060-000_0-000.jpg			2021-06-02 16:25:10		NO		IN FOCUS
181602171	https://volunteer.ala.org.au/validate/task/181602171	Valid		system	Tile_010-060-000_0-000.jpg		2021-06-02 16:19:10	2021-06-02 16:25:10		NO		IN FOCUS
181602171	https://volunteer.ala.org.au/validate/task/181602171	Valid		system	Tile_010-060-000_0-000.jpg		2021-06-02 16:25:09	2021-06-02 16:25:10		NO		IN FOCUS
181602171	https://volunteer.ala.org.au/validate/task/181602171	Valid		system	Tile_010-060-000_0-000.jpg		2021-06-02 14:22:04	2021-06-02 16:25:10		NO		IN FOCUS
181602704	https://volunteer.ala.org.au/validate/task/181602704	Valid		system	Tile_011-016-000_0-000.jpg			2021-06-02 16:26:16		NO		IN FOCUS
181602704	https://volunteer.ala.org.au/validate/task/181602704	Valid		system	Tile_011-016-000_0-000.jpg		2021-06-02 16:22:22	2021-06-02 16:26:16		NO		IN FOCUS
181602704	https://volunteer.ala.org.au/validate/task/181602704	Valid		system	Tile_011-016-000_0-000.jpg		2021-06-02 16:26:15	2021-06-02 16:26:16		NO		IN FOCUS
181602704	https://volunteer.ala.org.au/validate/task/181602704	Valid		system	Tile_011-016-000_0-000.jpg		2021-06-02 14:24:19	2021-06-02 16:26:16		NO		IN FOCUS
181602705	https://volunteer.ala.org.au/validate/task/181602705	Valid		system	Tile_011-017-000_0-000.jpg		2021-06-02 14:24:30	2021-06-02 16:26:26		NO		IN FOCUS
181602705	https://volunteer.ala.org.au/validate/task/181602705	Valid		system	Tile_011-017-000_0-000.jpg		2021-06-02 16:26:24	2021-06-02 16:26:26		NO		IN FOCUS
181602705	https://volunteer.ala.org.au/validate/task/181602705	Valid		system	Tile_011-017-000_0-000.jpg			2021-06-02 16:26:26		NO		IN FOCUS
181602705	https://volunteer.ala.org.au/validate/task/181602705	Valid		system	Tile_011-017-000_0-000.jpg		2021-06-02 16:22:34	2021-06-02 16:26:26		NO		IN FOCUS
181602712	https://volunteer.ala.org.au/validate/task/181602712	Valid		system	Tile_011-024-000_0-000.jpg		2021-06-02 16:27:40	2021-06-02 16:27:41		NO		IN FOCUS
181602712	https://volunteer.ala.org.au/validate/task/181602712	Valid		system	Tile_011-024-000_0-000.jpg			2021-06-02 16:27:41		NO		IN FOCUS
181602712	https://volunteer.ala.org.au/validate/task/181602712	Valid		system	Tile_011-024-000_0-000.jpg		2021-06-02 14:25:58	2021-06-02 16:27:41		NO		IN FOCUS
181602712	https://volunteer.ala.org.au/validate/task/181602712	Valid		system	Tile_011-024-000_0-000.jpg		2021-06-02 16:24:10	2021-06-02 16:27:41		NO		IN FOCUS
181602713	https://volunteer.ala.org.au/validate/task/181602713	Valid		system	Tile_011-025-000_0-000.jpg		2021-06-02 16:24:25	2021-06-02 16:27:51		NO		IN FOCUS
181602713	https://volunteer.ala.org.au/validate/task/181602713	Valid		system	Tile_011-025-000_0-000.jpg			2021-06-02 16:27:51		NO		IN FOCUS
181602713	https://volunteer.ala.org.au/validate/task/181602713	Valid		system	Tile_011-025-000_0-000.jpg		2021-06-02 16:27:50	2021-06-02 16:27:51		NO		IN FOCUS
181602713	https://volunteer.ala.org.au/validate/task/181602713	Valid		system	Tile_011-025-000_0-000.jpg		2021-06-02 14:26:06	2021-06-02 16:27:51		NO		IN FOCUS
181602714	https://volunteer.ala.org.au/validate/task/181602714	Valid		system	Tile_011-026-000_0-000.jpg		2021-06-02 14:26:16	2021-06-02 16:28:01		NO		IN FOCUS
181602714	https://volunteer.ala.org.au/validate/task/181602714	Valid		system	Tile_011-026-000_0-000.jpg		2021-06-02 16:28:01	2021-06-02 16:28:01		NO		IN FOCUS
181602714	https://volunteer.ala.org.au/validate/task/181602714	Valid		system	Tile_011-026-000_0-000.jpg		2021-06-02 16:24:39	2021-06-02 16:28:01		NO		IN FOCUS
181602714	https://volunteer.ala.org.au/validate/task/181602714	Valid		system	Tile_011-026-000_0-000.jpg			2021-06-02 16:28:01		NO		IN FOCUS
181602717	https://volunteer.ala.org.au/validate/task/181602717	Valid		system	Tile_011-029-000_0-000.jpg		2021-06-02 16:25:26	2021-06-02 16:28:31		NO		IN FOCUS
181602717	https://volunteer.ala.org.au/validate/task/181602717	Valid		system	Tile_011-029-000_0-000.jpg			2021-06-02 16:28:31		NO		IN FOCUS
[truncated: 2,216 more rows]
