# Supplementary material for: Inferring the age and environmental characteristics of fossil sites using citizen science
Source: PLoS One. 2023 Apr 17;18(4):e0284388. doi: 10.1371/journal.pone.0284388 (PMC10109468; doi:10.1371/journal.pone.0284388)
Supplement: S1 Data — (ZIP) [file pone.0284388.s004.zip › S1_Data Expedition data-all-raw/Date a fossil-collated data v1.xlsx]

## Sheet: Citizen science data
	Date a fossil - citizen science data - McGraths Flat
	Expedition data																															three-volunteer system validation, marked invalid or microfossil occurrence flagged
	Raw
		1 run				2 run				3 run				4 run				5 run				6 run
		1	2	3	4*	5	6	7	8*	9	10	11	12*	13	14	15	16*	17	18	19	20*	21	22	23	24*	25	26	27	28*	Avg. Vol/Exp	Total vols: 271
	Volunteers	42	32	33	27	37	41	31	22	31	33	36	28	32	44	26	19	39	15	17	16	33	36	20	17	24	38	27	12	28.8571
	Validated%	90.2	96.1	90.1	95.5	91.7	84.3	92.2	91.3333	94.7	94.3	95.1	94.8333	94.5	91.6	94.9	94	93.5	93.9	95.7	97.8333	93.9	96.6	97.4	98.5	90.5	94.9	94.7	95.3333	93.8619
	Total images transcribed	1000	1000	1000	600	1000	1000	1000	600	1000	1000	1000	600	1000	1000	1000	600	1000	1000	1000	600	1000	1000	1000	600	1000	1000	1000	600	25200		Volunteers	271
Images	Three in agreement, total images	902	961	901	573	917	843	922	548	947	943	951	569	945	916	949	564	935	939	957	587	939	966	974	591	905	949	947	572	23612		Average number of volunteers per expedition	28.9
Images	Three in agreement, no microfossil																													23481		Total images transcribed	25200
Images	Three in agreement, no microfossil - other disagreed	119	156	155	60	125	187	107	17	96	122	64	37	60	147	89	36	114	88	75	20	65	53	90	56	121	84	84	46	2473		Total images expert reviewed	4192
Images	Three in agreement, no microfossil - other disagreed, expert reviewed and verified pollen or spore	0	2	1	3	1	1	3	2	1	2	1	2	6	1	1	5	4	8	0	3	1	1	1	1	1	4	5	1	62	Three in agreement,	Three in agreement, total images	23612
count	Final pollen and spore count																													49	no microfossil	Three in agreement, no microfossil	23481
Images	Three in agreement - unknown, images	0	0	0	1	3	9	1	1	4	0	3	0	0	3	0	1	0	2	0	1	1	0	0	1	0	1	1	0	33		Three in agreement, no microfossil - other disputed	2473
Images	Three in agreement - pollen or spore	3	3	8	1	4	12	4	6	1	6	1	1	7	4	1	4	1	11	8	1	3	2	2	0	2	0	1	1	98		Three in agreement, no microfossil - other disputed, expert reviewed and verified pollen or spore	62
Images	Three in agreement - total images (with pollen, spore or unknown)	3	3	8	2	7	21	5	7	5	6	4	1	7	7	1	5	1	13	8	2	4	2	2	1	2	1	2	1	131		Total pollen and spore count	49
Images	System validated, correct ID of pollen, spore or unknown	2	3	8	2	5	17	5	7	5	5	4	1	0	5	1	4	1	13	8	2	4	2	2	1	2	0	1	1	111	Three in agreement	Three in agreement - unknown, images	33
Images	System validated, incorrect ID of pollen, spore or unknown	1	0	0	0	2	4	0	0	0	1	0	0	7	2	0	1	0	0	0	0	0	0	0	0	0	1	1	0	20	microfossil	Three in agreement - pollen or spore	98
Images	Three in agreement - pollen or spore, expert reviewed and verified	2	3	8	1	3	9	4	7	1	5	2	1	7	5	1	3	1	10	8	2	3	2	2	1	2	1	0	1	95		Three in agreement - total images (with pollen, spore or unknown)	131
count	Final pollen and spore count																													91		Three in agreement, correct ID of pollen, spore or unknown	111
Images	Images, no agreement	98	39	99	27	83	157	78	52	53	57	49	31	55	84	51	36	65	61	43	13	61	34	26	9	95	51	53	28	1588		Three in agreement, incorrect ID of pollen, spore or unknown	20
Images	Images, no agreement - contains pollen or spore	17	8	11	6	14	21	20	7	9	5	6	6	23	6	10	6	13	15	8	6	10	7	9	1	11	10	5	5	275		Three in agreement - pollen or spore, expert reviewed and verified	95
	Total pollen and spore count																													243		Total pollen and spore count	91
	Final pollen and spore count																													383	no agreemant	No agreement, total images	1588
	missed completely by vols	7																														No agreement - contains pollen or spore	275
																																Total pollen and spore count	243
																																Final pollen and spore count (300 identified taxa + 83 unidentified taxa)	383
																																Estimated number of pollen and spores missed entirely	196
			Area:
			Area of 1 batch (3600 images): ~2.65 cm2 (12.5 % overlap accounted, but not adjusted considering perimeter images)				0.265 cm2
					All montages:		1.85 cm2
			The working is below based on dimensions that Frank gave me.
			3600 images are collected in a 60 x 60 grid and there is a 12.5% overlap (but perimeter needs to be excluded)
			Each image is 6000x4000 pixels
			Pixel size is 20nm
			Therefore, each image dimension is approx.:
			Width: 20 x 6000 = 120000 nm = 120 um = 0.12 mm
			Height: 20 x 4000 = 80000 nm = 80 um = 0.08 mm

## Sheet: Fig4-Pollen data
	Date a fossil - Pollen data	Objective 1:											Objective:							Could use pie chart showing expedition of
		Citizen science methodology + efficacy identifying microfossils (raw Vs scientist validated)											Number and relative abundance of each pollen/spore data							system v manual data validation
		Expeditions(participants)			1000 images default
					600* asrtix
	Three in agreement (images)	1 run				2 run				3 run				4 run				5 run				6 run				7 run
		1(42)	2(32)	3(33)	4(27)*	5(37)	6(41)	7(31)	8(22)*	9(31)	10(33)	11(36)	12(28)*	13(32)	14(44)	15(26)	16(19)*	17(39)	18(15)	19(17)	20(16)*	21(33)	22	23	24*	25	26	27	28*	Total
	Unknown				1	3	8	1	1	4		3			3		1		2		1	1			1	1	1	1		33
	Fungal spores										2						2		2	2										8
	Spores	1	1					1	1			1	1		1				1			2							1	11
	Nothofagidites	2	2	7	1	4	10	3	4	1	4			7	1	1	2	1	7	5	1	1	2	2						68
	Saccate gymnospermous								1																					1
	Myrtaceae & Cupanieae																													0
	Triporate			1																1										2
	Porate angiosperm																													0
	Colpate angiosperm						1								2				1									1		5
	Total	3	3	8	1	4	11	4	6	1	6	1	1	7	4	1	4	1	11	8	1	3	2	2	0	0	0	1	1	95
	Three in agreement, expert reviewed (images)	1 run				2 run				3 run				4 run				5 run				6 run				7 run
		1(42)	2(32)	3(33)	4(27)*	5(37)	6(41)	7(31)	8(22)*	9(31)	10(33)	11(36)	12(28)*	13(32)	14(44)	15(26)	16(19)*	17(39)	18(15)	19(17)	20(16)*	21(33)	22	23	24*	25	26	27	28*	Total
	Unknown																													16
Fungal spores	Fungal spores										1						1		2	2		1								7
Spores	Spores	1	1			1			1			1	1		1				1			1					1		1	11
Nothofagidites	Nothofagidites	1	2	7	1	3	8	3	4	1	3			7		1	2	1	7	5	1	1	2	2						62
Saccate gymnospermous pollen	Saccate gymnospermous								1																					1
Myrtaceae & cupanieidite pollen	Myrtaceae & cupanieidite							1																						1
Triporate ('basketweave') (Casuarinaceae)	Casuarinaceae			1			1													1										3
Porate angiosperm pollen	Porate angiosperm																													0
Colpate angiosperm pollen	Colpate angiosperm																		1											1
Total	Total	2	3	8	1	4	9	4	6	1	4	1	1	7	1	1	3	1	11	8	1	3	2	2	0	0	1	0	1	86	this number does not include indet pollen or spores!
	Final pollen & spore (count)	1 run				2 run				3 run				4 run				5 run				6 run				7 run
		1(42)	2(32)	3(33)	4(27)*	5(37)	6(41)	7(31)	8(22)*	9(31)	10(33)	11(36)	12(28)*	13(32)	14(44)	15(26)	16(19)*	17(39)	18(15)	19(17)	20(16)*	21(33)	22	23	24*	25	26	27	28*	Total															Could do validated plus unvalidated occurrenceID
	Unknown																													0
	Possible pollen or spore (indet)																													83
	gymnosperm, other																													2
	angiosperm, other																													3
	Fungal spores																													60	60
	Spores																													29	29
	Nothofagidites																													134
	Saccate gymnospermous pollen																													20
	Myrtaceae & cupanieidite pollen																													20
	Casuarinaceae																													14
	Porate angiosperm pollen																													2
	Colpate angiosperm pollen																													16			Pollen and spore count
	Final pollen & spore (count)	0	0	0	0	0	0	0	0	0	0	0	0	0	0	0	0	0	0	0	0	0	0	0	0	0	0	0	0	300			gymnosperm, other	2
	Total identified																													300			angiosperm, other	3
																																	Spores	29
																																	Fungal spores	60
																																	Nothofagus Pollen	134
																																	Saccate gymnospermous pollen	20
																																	Myrtaceae & cupanieidite pollen	20
																																	Triporate (Casuarinacea)	14
																																	Porate angiosperm pollen	2
																																	Colpate angiosperm pollen	16
																																	Total identified	300
																																	Total possible pollen or spore (indet)	83
																																	Total	383

## Sheet: Supp Table 1.
	Volunteers	271
	Average number of volunteers per expedition	28
	Total images transcribed	25200
	Total images expert reviewed	4192
Three in agreement,	Three in agreement, total images	23612
no microfossil	Three in agreement, no microfossil	23481
	Three in agreement, no microfossil - other disputed	2473
	Three in agreement, no microfossil - other disputed, expert reviewed and verified pollen or spore	62
	Total pollen and spore count	49
Three in agreement	Three in agreement - unknown, images	33
microfossil	Three in agreement - pollen or spore	98
	Three in agreement - total images (with pollen, spore or unknown)	131
	Three in agreement, correct ID of pollen, spore or unknown	111
	Three in agreement, incorrect ID of pollen, spore or unknown	20
	Three in agreement - pollen or spore, expert reviewed and verified	95
	Total pollen and spore count	91
No agreemant	No agreement, total images	1588
	No agreement - contains pollen or spore	275
	Total pollen and spore count	243
	Final pollen and spore count (300 identified taxa + 83 unidentified taxa)	383
	Estimated number of pollen and spores missed entirely	196

## Sheet: Supp Table 2
	Pollen and spore count
	gymnosperm, other	2
	angiosperm, other	3
	Spores	29
	Fungal spores	60
	Nothofagus Pollen	134
	Saccate gymnospermous pollen	20
	Myrtaceae & cupanieidite pollen	20
	Triporate (Casuarinacea)	14
	Porate angiosperm pollen	2
	Colpate angiosperm pollen	16
	Total identified	300
	Total possible pollen or spore (indet)	83
	Total	383
