# Supplementary material for: Inferring the age and environmental characteristics of fossil sites using citizen science
Source: PLoS One. 2023 Apr 17;18(4):e0284388. doi: 10.1371/journal.pone.0284388 (PMC10109468; doi:10.1371/journal.pone.0284388)
Supplement: S1 Data — (ZIP) [file pone.0284388.s004.zip › S1_Data Expedition data-all-raw/Exp21-Project-179073841-DwC.xlsx]

## Sheet: All transcribed
taskID	taskURL	validationStatus		validatorID	externalIdentifier		dateTranscribed	dateValidated	individualCount	occurrenceID	occurrenceRemarks	occurrenceStatus		vernacularName
181485750	https://volunteer.ala.org.au/validate/task/181485750	Valid		system	Tile_001-001-000_0-000.jpg		2021-05-25 11:49:47	2021-05-25 11:52:27		NO		IN FOCUS
181485750	https://volunteer.ala.org.au/validate/task/181485750	Valid		system	Tile_001-001-000_0-000.jpg			2021-05-25 11:52:27		NO		IN FOCUS
181485750	https://volunteer.ala.org.au/validate/task/181485750	Valid		system	Tile_001-001-000_0-000.jpg		2021-05-25 11:52:26	2021-05-25 11:52:27		NO		IN FOCUS
181485750	https://volunteer.ala.org.au/validate/task/181485750	Valid		system	Tile_001-001-000_0-000.jpg		2021-05-25 11:46:04	2021-05-25 11:52:27		NO		IN FOCUS
181485751	https://volunteer.ala.org.au/validate/task/181485751	Valid		system	Tile_001-002-000_0-000.jpg		2021-05-25 11:52:38	2021-05-25 11:52:39		NO		IN FOCUS
181485751	https://volunteer.ala.org.au/validate/task/181485751	Valid		system	Tile_001-002-000_0-000.jpg		2021-05-25 11:46:33	2021-05-25 11:52:39		NO		IN FOCUS
181485751	https://volunteer.ala.org.au/validate/task/181485751	Valid		system	Tile_001-002-000_0-000.jpg		2021-05-25 11:50:31	2021-05-25 11:52:39		NO		IN FOCUS
181485751	https://volunteer.ala.org.au/validate/task/181485751	Valid		system	Tile_001-002-000_0-000.jpg			2021-05-25 11:52:39		NO		IN FOCUS
181485752	https://volunteer.ala.org.au/validate/task/181485752	Valid		system	Tile_001-003-000_0-000.jpg		2021-05-25 11:50:49	2021-05-25 11:52:49		NO		IN FOCUS
181485752	https://volunteer.ala.org.au/validate/task/181485752	Valid		system	Tile_001-003-000_0-000.jpg		2021-05-25 11:46:54	2021-05-25 11:52:49		NO		IN FOCUS
181485752	https://volunteer.ala.org.au/validate/task/181485752	Valid		system	Tile_001-003-000_0-000.jpg			2021-05-25 11:52:49		NO		IN FOCUS
181485752	https://volunteer.ala.org.au/validate/task/181485752	Valid		system	Tile_001-003-000_0-000.jpg		2021-05-25 11:52:49	2021-05-25 11:52:49		NO		IN FOCUS
181485753	https://volunteer.ala.org.au/validate/task/181485753	Valid		system	Tile_001-004-000_0-000.jpg		2021-05-25 12:17:42	2021-05-25 12:24:33	5 or more	YES	Both MIDDLE and EDGE			Fungal spores,Nothofagus pollen
181485753	https://volunteer.ala.org.au/validate/task/181485753	Valid		system	Tile_001-004-000_0-000.jpg			2021-05-25 12:24:33		NO		IN FOCUS
181485753	https://volunteer.ala.org.au/validate/task/181485753	Valid		system	Tile_001-004-000_0-000.jpg		2021-05-25 11:47:22	2021-05-25 12:24:33		NO		IN FOCUS
181485753	https://volunteer.ala.org.au/validate/task/181485753	Valid		system	Tile_001-004-000_0-000.jpg		2021-05-25 11:52:59	2021-05-25 12:24:33		NO		IN FOCUS
181485753	https://volunteer.ala.org.au/validate/task/181485753	Valid		system	Tile_001-004-000_0-000.jpg		2021-05-25 12:24:32	2021-05-25 12:24:33		NO		IN FOCUS
181485754	https://volunteer.ala.org.au/validate/task/181485754	Valid		system	Tile_001-005-000_0-000.jpg		2021-05-25 11:53:09	2021-05-25 12:25:02		NO		IN FOCUS
181485754	https://volunteer.ala.org.au/validate/task/181485754	Valid		system	Tile_001-005-000_0-000.jpg			2021-05-25 12:25:02		NO		IN FOCUS
181485754	https://volunteer.ala.org.au/validate/task/181485754	Valid		system	Tile_001-005-000_0-000.jpg		2021-05-25 11:47:51	2021-05-25 12:25:02		NO		IN FOCUS
181485754	https://volunteer.ala.org.au/validate/task/181485754	Valid		system	Tile_001-005-000_0-000.jpg		2021-05-25 12:25:01	2021-05-25 12:25:02		NO		IN FOCUS
181485754	https://volunteer.ala.org.au/validate/task/181485754	Valid		system	Tile_001-005-000_0-000.jpg		2021-05-25 12:20:59	2021-05-25 12:25:02	2	YES	Both MIDDLE and EDGE	IN FOCUS		Nothofagus pollen
181485755	https://volunteer.ala.org.au/validate/task/181485755	Valid		system	Tile_001-006-000_0-000.jpg			2021-05-25 12:25:42		NO		IN FOCUS
181485755	https://volunteer.ala.org.au/validate/task/181485755	Valid		system	Tile_001-006-000_0-000.jpg		2021-05-25 12:25:42	2021-05-25 12:25:42		NO		IN FOCUS
181485755	https://volunteer.ala.org.au/validate/task/181485755	Valid		system	Tile_001-006-000_0-000.jpg		2021-05-25 11:53:20	2021-05-25 12:25:42		NO		IN FOCUS
181485755	https://volunteer.ala.org.au/validate/task/181485755	Valid		system	Tile_001-006-000_0-000.jpg		2021-05-25 11:48:15	2021-05-25 12:25:42		NO		IN FOCUS
181485756	https://volunteer.ala.org.au/validate/task/181485756	Valid		system	Tile_001-007-000_0-000.jpg			2021-05-25 12:26:22		NO		IN FOCUS
181485756	https://volunteer.ala.org.au/validate/task/181485756	Valid		system	Tile_001-007-000_0-000.jpg		2021-05-25 11:53:30	2021-05-25 12:26:22		NO		IN FOCUS
181485756	https://volunteer.ala.org.au/validate/task/181485756	Valid		system	Tile_001-007-000_0-000.jpg		2021-05-25 12:26:22	2021-05-25 12:26:22		NO		IN FOCUS
181485756	https://volunteer.ala.org.au/validate/task/181485756	Valid		system	Tile_001-007-000_0-000.jpg		2021-05-25 11:49:06	2021-05-25 12:26:22		NO		IN FOCUS
181485757	https://volunteer.ala.org.au/validate/task/181485757	Valid		system	Tile_001-008-000_0-000.jpg		2021-05-25 11:56:07	2021-05-25 12:28:20	1	YES	MIDDLE	IN FOCUS		Unknown
181485757	https://volunteer.ala.org.au/validate/task/181485757	Valid		system	Tile_001-008-000_0-000.jpg		2021-05-25 12:28:19	2021-05-25 12:28:20	1	YES	MIDDLE	IN FOCUS		Unknown
181485757	https://volunteer.ala.org.au/validate/task/181485757	Valid		system	Tile_001-008-000_0-000.jpg		2021-05-25 11:54:17	2021-05-25 12:28:20	1	YES	MIDDLE	IN FOCUS		Unknown
181485757	https://volunteer.ala.org.au/validate/task/181485757	Valid		system	Tile_001-008-000_0-000.jpg			2021-05-25 12:28:20	1	YES	MIDDLE	IN FOCUS		Unknown
181485758	https://volunteer.ala.org.au/validate/task/181485758	Valid		system	Tile_001-009-000_0-000.jpg			2021-05-25 12:29:08		NO		IN FOCUS
181485758	https://volunteer.ala.org.au/validate/task/181485758	Valid		system	Tile_001-009-000_0-000.jpg		2021-05-25 12:29:06	2021-05-25 12:29:08		NO		IN FOCUS
181485758	https://volunteer.ala.org.au/validate/task/181485758	Valid		system	Tile_001-009-000_0-000.jpg		2021-05-25 11:57:20	2021-05-25 12:29:08		NO		IN FOCUS
181485758	https://volunteer.ala.org.au/validate/task/181485758	Valid		system	Tile_001-009-000_0-000.jpg		2021-05-25 11:54:33	2021-05-25 12:29:08		NO		IN FOCUS
181485761	https://volunteer.ala.org.au/validate/task/181485761	Valid		system	Tile_001-012-000_0-000.jpg		2021-05-25 11:55:13	2021-05-25 12:30:41		NO		IN FOCUS
181485761	https://volunteer.ala.org.au/validate/task/181485761	Valid		system	Tile_001-012-000_0-000.jpg		2021-05-25 11:59:34	2021-05-25 12:30:41		NO		IN FOCUS
181485761	https://volunteer.ala.org.au/validate/task/181485761	Valid		system	Tile_001-012-000_0-000.jpg		2021-05-25 12:30:41	2021-05-25 12:30:41		NO		IN FOCUS
181485761	https://volunteer.ala.org.au/validate/task/181485761	Valid		system	Tile_001-012-000_0-000.jpg			2021-05-25 12:30:41		NO		IN FOCUS
181485762	https://volunteer.ala.org.au/validate/task/181485762	Valid		system	Tile_001-013-000_0-000.jpg			2021-05-25 12:31:15		NO		IN FOCUS
181485762	https://volunteer.ala.org.au/validate/task/181485762	Valid		system	Tile_001-013-000_0-000.jpg		2021-05-25 12:00:16	2021-05-25 12:31:15		NO		IN FOCUS
181485762	https://volunteer.ala.org.au/validate/task/181485762	Valid		system	Tile_001-013-000_0-000.jpg		2021-05-25 12:31:14	2021-05-25 12:31:15		NO		IN FOCUS
181485762	https://volunteer.ala.org.au/validate/task/181485762	Valid		system	Tile_001-013-000_0-000.jpg		2021-05-25 11:55:23	2021-05-25 12:31:15		NO		IN FOCUS
181485766	https://volunteer.ala.org.au/validate/task/181485766	Valid		system	Tile_001-017-000_0-000.jpg			2021-05-25 12:33:52		NO		IN FOCUS
181485766	https://volunteer.ala.org.au/validate/task/181485766	Valid		system	Tile_001-017-000_0-000.jpg		2021-05-25 11:56:40	2021-05-25 12:33:52		NO		IN FOCUS
181485766	https://volunteer.ala.org.au/validate/task/181485766	Valid		system	Tile_001-017-000_0-000.jpg		2021-05-25 12:03:57	2021-05-25 12:33:52		NO		IN FOCUS
181485766	https://volunteer.ala.org.au/validate/task/181485766	Valid		system	Tile_001-017-000_0-000.jpg		2021-05-25 12:33:51	2021-05-25 12:33:52		NO		IN FOCUS
181485767	https://volunteer.ala.org.au/validate/task/181485767	Valid		system	Tile_001-018-000_0-000.jpg		2021-05-25 12:34:20	2021-05-25 12:34:22		NO		IN FOCUS
181485767	https://volunteer.ala.org.au/validate/task/181485767	Valid		system	Tile_001-018-000_0-000.jpg		2021-05-25 11:56:55	2021-05-25 12:34:22		NO		IN FOCUS
181485767	https://volunteer.ala.org.au/validate/task/181485767	Valid		system	Tile_001-018-000_0-000.jpg		2021-05-25 12:21:53	2021-05-25 12:34:22		NO		IN FOCUS
181485767	https://volunteer.ala.org.au/validate/task/181485767	Valid		system	Tile_001-018-000_0-000.jpg			2021-05-25 12:34:22		NO		IN FOCUS
181485768	https://volunteer.ala.org.au/validate/task/181485768	Valid		system	Tile_001-019-000_0-000.jpg		2021-05-25 12:22:54	2021-05-25 12:35:53		NO		IN FOCUS
181485768	https://volunteer.ala.org.au/validate/task/181485768	Valid		system	Tile_001-019-000_0-000.jpg		2021-05-25 11:57:11	2021-05-25 12:35:53		NO		IN FOCUS
181485768	https://volunteer.ala.org.au/validate/task/181485768	Valid		system	Tile_001-019-000_0-000.jpg			2021-05-25 12:35:53		NO		IN FOCUS
181485768	https://volunteer.ala.org.au/validate/task/181485768	Valid		system	Tile_001-019-000_0-000.jpg		2021-05-25 12:35:50	2021-05-25 12:35:53		NO		IN FOCUS
181485769	https://volunteer.ala.org.au/validate/task/181485769	Valid		system	Tile_001-020-000_0-000.jpg		2021-05-25 12:25:43	2021-05-25 12:38:04	1	YES	EDGE	IN FOCUS		Spores
181485769	https://volunteer.ala.org.au/validate/task/181485769	Valid		system	Tile_001-020-000_0-000.jpg			2021-05-25 12:38:04	1	YES	EDGE	IN FOCUS		Spores
181485769	https://volunteer.ala.org.au/validate/task/181485769	Valid		system	Tile_001-020-000_0-000.jpg		2021-05-25 12:38:03	2021-05-25 12:38:04	1	YES	EDGE	IN FOCUS		Spores
181485769	https://volunteer.ala.org.au/validate/task/181485769	Valid		system	Tile_001-020-000_0-000.jpg		2021-05-25 11:57:48	2021-05-25 12:38:04	1	YES	EDGE	IN FOCUS		Spores
181485772	https://volunteer.ala.org.au/validate/task/181485772	Valid		system	Tile_001-023-000_0-000.jpg		2021-05-25 11:59:04	2021-05-25 12:58:07		NO		IN FOCUS
181485772	https://volunteer.ala.org.au/validate/task/181485772	Valid		system	Tile_001-023-000_0-000.jpg		2021-05-25 12:58:06	2021-05-25 12:58:07		NO		IN FOCUS
181485772	https://volunteer.ala.org.au/validate/task/181485772	Valid		system	Tile_001-023-000_0-000.jpg			2021-05-25 12:58:07		NO		IN FOCUS
181485772	https://volunteer.ala.org.au/validate/task/181485772	Valid		system	Tile_001-023-000_0-000.jpg		2021-05-25 12:34:44	2021-05-25 12:58:07		NO		IN FOCUS
181485773	https://volunteer.ala.org.au/validate/task/181485773	Valid		system	Tile_001-024-000_0-000.jpg			2021-05-25 13:37:35		NO		IN FOCUS
181485773	https://volunteer.ala.org.au/validate/task/181485773	Valid		system	Tile_001-024-000_0-000.jpg		2021-05-25 11:59:15	2021-05-25 13:37:35		NO		IN FOCUS
181485773	https://volunteer.ala.org.au/validate/task/181485773	Valid		system	Tile_001-024-000_0-000.jpg		2021-05-25 12:35:01	2021-05-25 13:37:35		NO		IN FOCUS
181485773	https://volunteer.ala.org.au/validate/task/181485773	Valid		system	Tile_001-024-000_0-000.jpg		2021-05-25 13:37:35	2021-05-25 13:37:35		NO		IN FOCUS
181485774	https://volunteer.ala.org.au/validate/task/181485774	Valid		system	Tile_001-025-000_0-000.jpg		2021-05-25 11:59:24	2021-05-25 13:38:02		NO		IN FOCUS
181485774	https://volunteer.ala.org.au/validate/task/181485774	Valid		system	Tile_001-025-000_0-000.jpg		2021-05-25 12:35:30	2021-05-25 13:38:02		NO		IN FOCUS
181485774	https://volunteer.ala.org.au/validate/task/181485774	Valid		system	Tile_001-025-000_0-000.jpg			2021-05-25 13:38:02		NO		IN FOCUS
181485774	https://volunteer.ala.org.au/validate/task/181485774	Valid		system	Tile_001-025-000_0-000.jpg		2021-05-25 13:38:01	2021-05-25 13:38:02		NO		IN FOCUS
181485775	https://volunteer.ala.org.au/validate/task/181485775	Valid		system	Tile_001-026-000_0-000.jpg		2021-05-25 12:36:02	2021-05-25 13:38:42		NO		IN FOCUS
181485775	https://volunteer.ala.org.au/validate/task/181485775	Valid		system	Tile_001-026-000_0-000.jpg			2021-05-25 13:38:42		NO		IN FOCUS
181485775	https://volunteer.ala.org.au/validate/task/181485775	Valid		system	Tile_001-026-000_0-000.jpg		2021-05-25 13:38:41	2021-05-25 13:38:42		NO		IN FOCUS
181485775	https://volunteer.ala.org.au/validate/task/181485775	Valid		system	Tile_001-026-000_0-000.jpg		2021-05-25 11:59:36	2021-05-25 13:38:42		NO		IN FOCUS
181485776	https://volunteer.ala.org.au/validate/task/181485776	Valid		system	Tile_001-027-000_0-000.jpg		2021-05-25 12:36:20	2021-05-25 13:39:12		NO		IN FOCUS
181485776	https://volunteer.ala.org.au/validate/task/181485776	Valid		system	Tile_001-027-000_0-000.jpg		2021-05-25 13:39:11	2021-05-25 13:39:12		NO		IN FOCUS
181485776	https://volunteer.ala.org.au/validate/task/181485776	Valid		system	Tile_001-027-000_0-000.jpg		2021-05-25 11:59:49	2021-05-25 13:39:12		NO		IN FOCUS
181485776	https://volunteer.ala.org.au/validate/task/181485776	Valid		system	Tile_001-027-000_0-000.jpg			2021-05-25 13:39:12		NO		IN FOCUS
181485777	https://volunteer.ala.org.au/validate/task/181485777	Valid		system	Tile_001-028-000_0-000.jpg		2021-05-25 11:59:59	2021-05-25 13:39:54		NO		IN FOCUS
181485777	https://volunteer.ala.org.au/validate/task/181485777	Valid		system	Tile_001-028-000_0-000.jpg			2021-05-25 13:39:54		NO		IN FOCUS
181485777	https://volunteer.ala.org.au/validate/task/181485777	Valid		system	Tile_001-028-000_0-000.jpg		2021-05-25 12:36:40	2021-05-25 13:39:54		NO		IN FOCUS
181485777	https://volunteer.ala.org.au/validate/task/181485777	Valid		system	Tile_001-028-000_0-000.jpg		2021-05-25 13:39:52	2021-05-25 13:39:54		NO		IN FOCUS
181485778	https://volunteer.ala.org.au/validate/task/181485778	Valid		system	Tile_001-029-000_0-000.jpg		2021-05-25 12:37:21	2021-05-25 13:41:05		NO		IN FOCUS
181485778	https://volunteer.ala.org.au/validate/task/181485778	Valid		system	Tile_001-029-000_0-000.jpg		2021-05-25 12:00:08	2021-05-25 13:41:05		NO		IN FOCUS
181485778	https://volunteer.ala.org.au/validate/task/181485778	Valid		system	Tile_001-029-000_0-000.jpg		2021-05-25 13:41:05	2021-05-25 13:41:05		NO		IN FOCUS
181485778	https://volunteer.ala.org.au/validate/task/181485778	Valid		system	Tile_001-029-000_0-000.jpg			2021-05-25 13:41:05		NO		IN FOCUS
181485779	https://volunteer.ala.org.au/validate/task/181485779	Valid		system	Tile_001-030-000_0-000.jpg		2021-05-25 12:00:18	2021-05-25 13:41:56		NO		IN FOCUS
181485779	https://volunteer.ala.org.au/validate/task/181485779	Valid		system	Tile_001-030-000_0-000.jpg			2021-05-25 13:41:56		NO		IN FOCUS
181485779	https://volunteer.ala.org.au/validate/task/181485779	Valid		system	Tile_001-030-000_0-000.jpg		2021-05-25 12:37:48	2021-05-25 13:41:56		NO		IN FOCUS
181485779	https://volunteer.ala.org.au/validate/task/181485779	Valid		system	Tile_001-030-000_0-000.jpg		2021-05-25 13:41:55	2021-05-25 13:41:56		NO		IN FOCUS
181485780	https://volunteer.ala.org.au/validate/task/181485780	Valid		system	Tile_001-031-000_0-000.jpg		2021-05-25 12:00:28	2021-05-25 13:42:22		NO		IN FOCUS
181485780	https://volunteer.ala.org.au/validate/task/181485780	Valid		system	Tile_001-031-000_0-000.jpg			2021-05-25 13:42:22		NO		IN FOCUS
181485780	https://volunteer.ala.org.au/validate/task/181485780	Valid		system	Tile_001-031-000_0-000.jpg		2021-05-25 13:42:22	2021-05-25 13:42:22		NO		IN FOCUS
181485780	https://volunteer.ala.org.au/validate/task/181485780	Valid		system	Tile_001-031-000_0-000.jpg		2021-05-25 12:38:09	2021-05-25 13:42:22		NO		IN FOCUS
181485781	https://volunteer.ala.org.au/validate/task/181485781	Valid		system	Tile_001-032-000_0-000.jpg		2021-05-25 12:38:52	2021-05-25 13:42:58		NO		IN FOCUS
181485781	https://volunteer.ala.org.au/validate/task/181485781	Valid		system	Tile_001-032-000_0-000.jpg		2021-05-25 12:00:38	2021-05-25 13:42:58		NO		IN FOCUS
181485781	https://volunteer.ala.org.au/validate/task/181485781	Valid		system	Tile_001-032-000_0-000.jpg			2021-05-25 13:42:58		NO		IN FOCUS
181485781	https://volunteer.ala.org.au/validate/task/181485781	Valid		system	Tile_001-032-000_0-000.jpg		2021-05-25 13:42:58	2021-05-25 13:42:58		NO		IN FOCUS
181485782	https://volunteer.ala.org.au/validate/task/181485782	Valid		system	Tile_001-033-000_0-000.jpg		2021-05-25 12:00:48	2021-05-25 13:43:25		NO		IN FOCUS
181485782	https://volunteer.ala.org.au/validate/task/181485782	Valid		system	Tile_001-033-000_0-000.jpg		2021-05-25 13:43:25	2021-05-25 13:43:25		NO		IN FOCUS
181485782	https://volunteer.ala.org.au/validate/task/181485782	Valid		system	Tile_001-033-000_0-000.jpg			2021-05-25 13:43:25		NO		IN FOCUS
181485782	https://volunteer.ala.org.au/validate/task/181485782	Valid		system	Tile_001-033-000_0-000.jpg		2021-05-25 12:39:09	2021-05-25 13:43:25		NO		IN FOCUS
181485783	https://volunteer.ala.org.au/validate/task/181485783	Valid		system	Tile_001-034-000_0-000.jpg		2021-05-25 12:39:43	2021-05-25 13:43:52		NO		IN FOCUS
181485783	https://volunteer.ala.org.au/validate/task/181485783	Valid		system	Tile_001-034-000_0-000.jpg		2021-05-25 13:43:52	2021-05-25 13:43:52		NO		IN FOCUS
181485783	https://volunteer.ala.org.au/validate/task/181485783	Valid		system	Tile_001-034-000_0-000.jpg			2021-05-25 13:43:52		NO		IN FOCUS
181485783	https://volunteer.ala.org.au/validate/task/181485783	Valid		system	Tile_001-034-000_0-000.jpg		2021-05-25 12:00:58	2021-05-25 13:43:52		NO		IN FOCUS
181485784	https://volunteer.ala.org.au/validate/task/181485784	Valid		system	Tile_001-035-000_0-000.jpg			2021-05-25 13:44:18		NO		IN FOCUS
181485784	https://volunteer.ala.org.au/validate/task/181485784	Valid		system	Tile_001-035-000_0-000.jpg		2021-05-25 13:44:18	2021-05-25 13:44:18		NO		IN FOCUS
181485784	https://volunteer.ala.org.au/validate/task/181485784	Valid		system	Tile_001-035-000_0-000.jpg		2021-05-25 12:01:09	2021-05-25 13:44:18		NO		IN FOCUS
181485784	https://volunteer.ala.org.au/validate/task/181485784	Valid		system	Tile_001-035-000_0-000.jpg		2021-05-25 12:40:06	2021-05-25 13:44:18		NO		IN FOCUS
181485785	https://volunteer.ala.org.au/validate/task/181485785	Valid		system	Tile_001-036-000_0-000.jpg			2021-05-25 13:44:43		NO		IN FOCUS
181485785	https://volunteer.ala.org.au/validate/task/181485785	Valid		system	Tile_001-036-000_0-000.jpg		2021-05-25 12:01:18	2021-05-25 13:44:43		NO		IN FOCUS
181485785	https://volunteer.ala.org.au/validate/task/181485785	Valid		system	Tile_001-036-000_0-000.jpg		2021-05-25 13:44:42	2021-05-25 13:44:43		NO		IN FOCUS
181485785	https://volunteer.ala.org.au/validate/task/181485785	Valid		system	Tile_001-036-000_0-000.jpg		2021-05-25 12:40:34	2021-05-25 13:44:43		NO		IN FOCUS
181485786	https://volunteer.ala.org.au/validate/task/181485786	Valid		system	Tile_001-037-000_0-000.jpg		2021-05-25 12:40:51	2021-05-25 13:45:11		NO		IN FOCUS
181485786	https://volunteer.ala.org.au/validate/task/181485786	Valid		system	Tile_001-037-000_0-000.jpg		2021-05-25 13:45:10	2021-05-25 13:45:11		NO		IN FOCUS
181485786	https://volunteer.ala.org.au/validate/task/181485786	Valid		system	Tile_001-037-000_0-000.jpg		2021-05-25 12:01:28	2021-05-25 13:45:11		NO		IN FOCUS
181485786	https://volunteer.ala.org.au/validate/task/181485786	Valid		system	Tile_001-037-000_0-000.jpg			2021-05-25 13:45:11		NO		IN FOCUS
181485787	https://volunteer.ala.org.au/validate/task/181485787	Valid		system	Tile_001-038-000_0-000.jpg		2021-05-25 12:01:40	2021-05-25 13:45:39		NO		IN FOCUS
181485787	https://volunteer.ala.org.au/validate/task/181485787	Valid		system	Tile_001-038-000_0-000.jpg		2021-05-25 13:45:38	2021-05-25 13:45:39		NO		IN FOCUS
181485787	https://volunteer.ala.org.au/validate/task/181485787	Valid		system	Tile_001-038-000_0-000.jpg		2021-05-25 12:41:11	2021-05-25 13:45:39		NO		IN FOCUS
181485787	https://volunteer.ala.org.au/validate/task/181485787	Valid		system	Tile_001-038-000_0-000.jpg			2021-05-25 13:45:39		NO		IN FOCUS
181485788	https://volunteer.ala.org.au/validate/task/181485788	Valid		system	Tile_001-039-000_0-000.jpg		2021-05-25 12:01:50	2021-05-25 13:46:03		NO		IN FOCUS
181485788	https://volunteer.ala.org.au/validate/task/181485788	Valid		system	Tile_001-039-000_0-000.jpg		2021-05-25 12:41:36	2021-05-25 13:46:03		NO		IN FOCUS
181485788	https://volunteer.ala.org.au/validate/task/181485788	Valid		system	Tile_001-039-000_0-000.jpg		2021-05-25 13:46:03	2021-05-25 13:46:03		NO		IN FOCUS
181485788	https://volunteer.ala.org.au/validate/task/181485788	Valid		system	Tile_001-039-000_0-000.jpg			2021-05-25 13:46:03		NO		IN FOCUS
181485789	https://volunteer.ala.org.au/validate/task/181485789	Valid		system	Tile_001-040-000_0-000.jpg		2021-05-25 12:02:00	2021-05-25 13:46:28		NO		IN FOCUS
181485789	https://volunteer.ala.org.au/validate/task/181485789	Valid		system	Tile_001-040-000_0-000.jpg		2021-05-25 12:42:10	2021-05-25 13:46:28		NO		IN FOCUS
181485789	https://volunteer.ala.org.au/validate/task/181485789	Valid		system	Tile_001-040-000_0-000.jpg		2021-05-25 13:46:28	2021-05-25 13:46:28		NO		IN FOCUS
181485789	https://volunteer.ala.org.au/validate/task/181485789	Valid		system	Tile_001-040-000_0-000.jpg			2021-05-25 13:46:28		NO		IN FOCUS
181485790	https://volunteer.ala.org.au/validate/task/181485790	Valid		system	Tile_001-041-000_0-000.jpg		2021-05-25 12:42:41	2021-05-25 13:46:57		NO		IN FOCUS
181485790	https://volunteer.ala.org.au/validate/task/181485790	Valid		system	Tile_001-041-000_0-000.jpg			2021-05-25 13:46:57		NO		IN FOCUS
181485790	https://volunteer.ala.org.au/validate/task/181485790	Valid		system	Tile_001-041-000_0-000.jpg		2021-05-25 12:02:12	2021-05-25 13:46:57		NO		IN FOCUS
181485790	https://volunteer.ala.org.au/validate/task/181485790	Valid		system	Tile_001-041-000_0-000.jpg		2021-05-25 13:46:55	2021-05-25 13:46:57		NO		IN FOCUS
181485759	https://volunteer.ala.org.au/validate/task/181485759	Valid		system	Tile_001-010-000_0-000.jpg		2021-05-25 12:29:27	2021-05-25 14:17:09		NO		IN FOCUS
181485759	https://volunteer.ala.org.au/validate/task/181485759	Valid		system	Tile_001-010-000_0-000.jpg		2021-05-25 11:54:49	2021-05-25 14:17:09		NO		IN FOCUS
181485759	https://volunteer.ala.org.au/validate/task/181485759	Valid		system	Tile_001-010-000_0-000.jpg		2021-05-25 14:17:08	2021-05-25 14:17:09		NO		IN FOCUS
181485759	https://volunteer.ala.org.au/validate/task/181485759	Valid		system	Tile_001-010-000_0-000.jpg			2021-05-25 14:17:09		NO		IN FOCUS
181485760	https://volunteer.ala.org.au/validate/task/181485760	Valid		system	Tile_001-011-000_0-000.jpg		2021-05-25 14:17:35	2021-05-25 14:17:36		NO		IN FOCUS
181485760	https://volunteer.ala.org.au/validate/task/181485760	Valid		system	Tile_001-011-000_0-000.jpg		2021-05-25 12:29:46	2021-05-25 14:17:36		NO		IN FOCUS
181485760	https://volunteer.ala.org.au/validate/task/181485760	Valid		system	Tile_001-011-000_0-000.jpg		2021-05-25 11:55:00	2021-05-25 14:17:36		NO		IN FOCUS
181485760	https://volunteer.ala.org.au/validate/task/181485760	Valid		system	Tile_001-011-000_0-000.jpg			2021-05-25 14:17:36		NO		IN FOCUS
181485763	https://volunteer.ala.org.au/validate/task/181485763	Valid		system	Tile_001-014-000_0-000.jpg		2021-05-25 11:55:35	2021-05-25 14:17:58		NO		IN FOCUS
181485763	https://volunteer.ala.org.au/validate/task/181485763	Valid		system	Tile_001-014-000_0-000.jpg		2021-05-25 12:31:50	2021-05-25 14:17:58		NO		IN FOCUS
181485763	https://volunteer.ala.org.au/validate/task/181485763	Valid		system	Tile_001-014-000_0-000.jpg			2021-05-25 14:17:58		NO		IN FOCUS
181485763	https://volunteer.ala.org.au/validate/task/181485763	Valid		system	Tile_001-014-000_0-000.jpg		2021-05-25 14:17:58	2021-05-25 14:17:58		NO		IN FOCUS
181485791	https://volunteer.ala.org.au/validate/task/181485791	Valid		system	Tile_001-042-000_0-000.jpg		2021-05-25 12:44:17	2021-05-25 15:54:01		NO		IN FOCUS
181485791	https://volunteer.ala.org.au/validate/task/181485791	Valid		system	Tile_001-042-000_0-000.jpg			2021-05-25 15:54:01		NO		IN FOCUS
181485791	https://volunteer.ala.org.au/validate/task/181485791	Valid		system	Tile_001-042-000_0-000.jpg		2021-05-25 15:54:01	2021-05-25 15:54:01		NO		IN FOCUS
181485791	https://volunteer.ala.org.au/validate/task/181485791	Valid		system	Tile_001-042-000_0-000.jpg		2021-05-25 12:02:21	2021-05-25 15:54:01		NO		IN FOCUS
181485792	https://volunteer.ala.org.au/validate/task/181485792	Valid		system	Tile_001-043-000_0-000.jpg		2021-05-25 12:44:43	2021-05-25 15:54:37		NO		IN FOCUS
181485792	https://volunteer.ala.org.au/validate/task/181485792	Valid		system	Tile_001-043-000_0-000.jpg		2021-05-25 12:02:32	2021-05-25 15:54:37		NO		IN FOCUS
181485792	https://volunteer.ala.org.au/validate/task/181485792	Valid		system	Tile_001-043-000_0-000.jpg			2021-05-25 15:54:37		NO		IN FOCUS
181485792	https://volunteer.ala.org.au/validate/task/181485792	Valid		system	Tile_001-043-000_0-000.jpg		2021-05-25 15:54:35	2021-05-25 15:54:37		NO		IN FOCUS
181485793	https://volunteer.ala.org.au/validate/task/181485793	Valid		system	Tile_001-044-000_0-000.jpg			2021-05-25 15:55:34		NO		IN FOCUS
181485793	https://volunteer.ala.org.au/validate/task/181485793	Valid		system	Tile_001-044-000_0-000.jpg		2021-05-25 12:02:42	2021-05-25 15:55:34		NO		IN FOCUS
181485793	https://volunteer.ala.org.au/validate/task/181485793	Valid		system	Tile_001-044-000_0-000.jpg		2021-05-25 15:55:33	2021-05-25 15:55:34		NO		IN FOCUS
181485793	https://volunteer.ala.org.au/validate/task/181485793	Valid		system	Tile_001-044-000_0-000.jpg		2021-05-25 12:45:05	2021-05-25 15:55:34		NO		IN FOCUS
181485796	https://volunteer.ala.org.au/validate/task/181485796	Valid		system	Tile_001-047-000_0-000.jpg			2021-05-25 15:57:29		NO		IN FOCUS
181485796	https://volunteer.ala.org.au/validate/task/181485796	Valid		system	Tile_001-047-000_0-000.jpg		2021-05-25 12:03:13	2021-05-25 15:57:29		NO		IN FOCUS
181485796	https://volunteer.ala.org.au/validate/task/181485796	Valid		system	Tile_001-047-000_0-000.jpg		2021-05-25 15:57:28	2021-05-25 15:57:29		NO		IN FOCUS
181485796	https://volunteer.ala.org.au/validate/task/181485796	Valid		system	Tile_001-047-000_0-000.jpg		2021-05-25 12:46:18	2021-05-25 15:57:29		NO		IN FOCUS
181485799	https://volunteer.ala.org.au/validate/task/181485799	Valid		system	Tile_001-050-000_0-000.jpg		2021-05-25 12:03:46	2021-05-25 15:59:31		NO		IN FOCUS
181485799	https://volunteer.ala.org.au/validate/task/181485799	Valid		system	Tile_001-050-000_0-000.jpg		2021-05-25 12:52:37	2021-05-25 15:59:31		NO		IN FOCUS
181485799	https://volunteer.ala.org.au/validate/task/181485799	Valid		system	Tile_001-050-000_0-000.jpg		2021-05-25 15:59:31	2021-05-25 15:59:31		NO		IN FOCUS
181485799	https://volunteer.ala.org.au/validate/task/181485799	Valid		system	Tile_001-050-000_0-000.jpg			2021-05-25 15:59:31		NO		IN FOCUS
181485801	https://volunteer.ala.org.au/validate/task/181485801	Valid		system	Tile_001-052-000_0-000.jpg			2021-05-25 16:02:16		NO		IN FOCUS
181485801	https://volunteer.ala.org.au/validate/task/181485801	Valid		system	Tile_001-052-000_0-000.jpg		2021-05-25 12:54:11	2021-05-25 16:02:16		NO		IN FOCUS
181485801	https://volunteer.ala.org.au/validate/task/181485801	Valid		system	Tile_001-052-000_0-000.jpg		2021-05-25 16:02:15	2021-05-25 16:02:16		NO		IN FOCUS
181485801	https://volunteer.ala.org.au/validate/task/181485801	Valid		system	Tile_001-052-000_0-000.jpg		2021-05-25 12:04:02	2021-05-25 16:02:16		NO		IN FOCUS
181485802	https://volunteer.ala.org.au/validate/task/181485802	Valid		system	Tile_001-053-000_0-000.jpg		2021-05-25 16:02:53	2021-05-25 16:02:54		NO		IN FOCUS
181485802	https://volunteer.ala.org.au/validate/task/181485802	Valid		system	Tile_001-053-000_0-000.jpg			2021-05-25 16:02:54		NO		IN FOCUS
181485802	https://volunteer.ala.org.au/validate/task/181485802	Valid		system	Tile_001-053-000_0-000.jpg		2021-05-25 12:04:13	2021-05-25 16:02:54		NO		IN FOCUS
181485802	https://volunteer.ala.org.au/validate/task/181485802	Valid		system	Tile_001-053-000_0-000.jpg		2021-05-25 12:54:40	2021-05-25 16:02:54		NO		IN FOCUS
181485807	https://volunteer.ala.org.au/validate/task/181485807	Valid		system	Tile_001-058-000_0-000.jpg		2021-05-25 13:00:34	2021-05-25 16:06:28		NO		IN FOCUS
181485807	https://volunteer.ala.org.au/validate/task/181485807	Valid		system	Tile_001-058-000_0-000.jpg		2021-05-25 16:06:27	2021-05-25 16:06:28		NO		IN FOCUS
181485807	https://volunteer.ala.org.au/validate/task/181485807	Valid		system	Tile_001-058-000_0-000.jpg			2021-05-25 16:06:28		NO		IN FOCUS
181485807	https://volunteer.ala.org.au/validate/task/181485807	Valid		system	Tile_001-058-000_0-000.jpg		2021-05-25 12:05:05	2021-05-25 16:06:28		NO		IN FOCUS
181485808	https://volunteer.ala.org.au/validate/task/181485808	Valid		system	Tile_001-059-000_0-000.jpg			2021-05-25 16:07:02		NO		IN FOCUS
181485808	https://volunteer.ala.org.au/validate/task/181485808	Valid		system	Tile_001-059-000_0-000.jpg		2021-05-25 16:07:00	2021-05-25 16:07:02		NO		IN FOCUS
181485808	https://volunteer.ala.org.au/validate/task/181485808	Valid		system	Tile_001-059-000_0-000.jpg		2021-05-25 13:00:59	2021-05-25 16:07:02		NO		IN FOCUS
181485808	https://volunteer.ala.org.au/validate/task/181485808	Valid		system	Tile_001-059-000_0-000.jpg		2021-05-25 12:05:16	2021-05-25 16:07:02		NO		IN FOCUS
181485809	https://volunteer.ala.org.au/validate/task/181485809	Valid		system	Tile_001-060-000_0-000.jpg		2021-05-25 12:05:27	2021-05-25 16:07:28		NO		IN FOCUS
181485809	https://volunteer.ala.org.au/validate/task/181485809	Valid		system	Tile_001-060-000_0-000.jpg		2021-05-25 16:07:27	2021-05-25 16:07:28		NO		IN FOCUS
181485809	https://volunteer.ala.org.au/validate/task/181485809	Valid		system	Tile_001-060-000_0-000.jpg			2021-05-25 16:07:28		NO		IN FOCUS
181485809	https://volunteer.ala.org.au/validate/task/181485809	Valid		system	Tile_001-060-000_0-000.jpg		2021-05-25 13:01:42	2021-05-25 16:07:28		NO		IN FOCUS
181485810	https://volunteer.ala.org.au/validate/task/181485810	Valid		system	Tile_002-001-000_0-000.jpg		2021-05-25 13:02:15	2021-05-25 16:07:49		NO		IN FOCUS
181485810	https://volunteer.ala.org.au/validate/task/181485810	Valid		system	Tile_002-001-000_0-000.jpg		2021-05-25 12:05:39	2021-05-25 16:07:49		NO		IN FOCUS
181485810	https://volunteer.ala.org.au/validate/task/181485810	Valid		system	Tile_002-001-000_0-000.jpg		2021-05-25 16:07:49	2021-05-25 16:07:49		NO		IN FOCUS
181485810	https://volunteer.ala.org.au/validate/task/181485810	Valid		system	Tile_002-001-000_0-000.jpg			2021-05-25 16:07:49		NO		IN FOCUS
181485811	https://volunteer.ala.org.au/validate/task/181485811	Valid		system	Tile_002-002-000_0-000.jpg		2021-05-25 14:50:38	2021-05-25 16:08:21		NO		IN FOCUS
181485811	https://volunteer.ala.org.au/validate/task/181485811	Valid		system	Tile_002-002-000_0-000.jpg			2021-05-25 16:08:21		NO		IN FOCUS
181485811	https://volunteer.ala.org.au/validate/task/181485811	Valid		system	Tile_002-002-000_0-000.jpg		2021-05-25 16:08:20	2021-05-25 16:08:21		NO		IN FOCUS
181485811	https://volunteer.ala.org.au/validate/task/181485811	Valid		system	Tile_002-002-000_0-000.jpg		2021-05-25 12:05:50	2021-05-25 16:08:21		NO		IN FOCUS
181485765	https://volunteer.ala.org.au/validate/task/181485765	Valid		system	Tile_001-016-000_0-000.jpg		2021-05-25 16:21:58	2021-05-25 16:21:58		NO		IN FOCUS
181485765	https://volunteer.ala.org.au/validate/task/181485765	Valid		system	Tile_001-016-000_0-000.jpg		2021-05-25 12:33:27	2021-05-25 16:21:58		NO		IN FOCUS
181485765	https://volunteer.ala.org.au/validate/task/181485765	Valid		system	Tile_001-016-000_0-000.jpg		2021-05-25 11:56:21	2021-05-25 16:21:58		NO		IN FOCUS
181485765	https://volunteer.ala.org.au/validate/task/181485765	Valid		system	Tile_001-016-000_0-000.jpg			2021-05-25 16:21:58		NO		IN FOCUS
181485794	https://volunteer.ala.org.au/validate/task/181485794	Valid		system	Tile_001-045-000_0-000.jpg		2021-05-25 12:02:54	2021-05-25 16:22:48		NO		IN FOCUS
181485794	https://volunteer.ala.org.au/validate/task/181485794	Valid		system	Tile_001-045-000_0-000.jpg		2021-05-25 15:56:07	2021-05-25 16:22:48		NO		IN FOCUS
181485794	https://volunteer.ala.org.au/validate/task/181485794	Valid		system	Tile_001-045-000_0-000.jpg			2021-05-25 16:22:48		NO		IN FOCUS
181485794	https://volunteer.ala.org.au/validate/task/181485794	Valid		system	Tile_001-045-000_0-000.jpg		2021-05-25 16:22:47	2021-05-25 16:22:48		NO		IN FOCUS
181485798	https://volunteer.ala.org.au/validate/task/181485798	Valid		system	Tile_001-049-000_0-000.jpg		2021-05-25 12:03:36	2021-05-25 16:23:41		NO		IN FOCUS
181485798	https://volunteer.ala.org.au/validate/task/181485798	Valid		system	Tile_001-049-000_0-000.jpg		2021-05-25 15:58:50	2021-05-25 16:23:41		NO		IN FOCUS
181485798	https://volunteer.ala.org.au/validate/task/181485798	Valid		system	Tile_001-049-000_0-000.jpg		2021-05-25 12:52:13	2021-05-25 16:23:41	1	YES	EDGE	IN FOCUS		Unknown
181485798	https://volunteer.ala.org.au/validate/task/181485798	Valid		system	Tile_001-049-000_0-000.jpg			2021-05-25 16:23:41		NO		IN FOCUS
181485798	https://volunteer.ala.org.au/validate/task/181485798	Valid		system	Tile_001-049-000_0-000.jpg		2021-05-25 16:23:40	2021-05-25 16:23:41		NO		IN FOCUS
181485805	https://volunteer.ala.org.au/validate/task/181485805	Valid		system	Tile_001-056-000_0-000.jpg			2021-05-25 16:24:48		NO		IN FOCUS
181485805	https://volunteer.ala.org.au/validate/task/181485805	Valid		system	Tile_001-056-000_0-000.jpg		2021-05-25 12:58:37	2021-05-25 16:24:48		NO		IN FOCUS
181485805	https://volunteer.ala.org.au/validate/task/181485805	Valid		system	Tile_001-056-000_0-000.jpg		2021-05-25 12:04:45	2021-05-25 16:24:48		NO		IN FOCUS
181485805	https://volunteer.ala.org.au/validate/task/181485805	Valid		system	Tile_001-056-000_0-000.jpg		2021-05-25 16:24:47	2021-05-25 16:24:48		NO		IN FOCUS
181485813	https://volunteer.ala.org.au/validate/task/181485813	Valid		system	Tile_002-004-000_0-000.jpg		2021-05-25 12:06:16	2021-05-25 16:25:44		NO		IN FOCUS
181485813	https://volunteer.ala.org.au/validate/task/181485813	Valid		system	Tile_002-004-000_0-000.jpg			2021-05-25 16:25:44		NO		IN FOCUS
181485813	https://volunteer.ala.org.au/validate/task/181485813	Valid		system	Tile_002-004-000_0-000.jpg		2021-05-25 16:25:44	2021-05-25 16:25:44		NO		IN FOCUS
181485813	https://volunteer.ala.org.au/validate/task/181485813	Valid		system	Tile_002-004-000_0-000.jpg		2021-05-25 14:52:13	2021-05-25 16:25:44		NO		IN FOCUS
181485814	https://volunteer.ala.org.au/validate/task/181485814	Valid		system	Tile_002-005-000_0-000.jpg		2021-05-25 12:06:27	2021-05-25 16:25:58		NO		IN FOCUS
181485814	https://volunteer.ala.org.au/validate/task/181485814	Valid		system	Tile_002-005-000_0-000.jpg		2021-05-25 16:25:58	2021-05-25 16:25:58		NO		IN FOCUS
181485814	https://volunteer.ala.org.au/validate/task/181485814	Valid		system	Tile_002-005-000_0-000.jpg		2021-05-25 14:52:39	2021-05-25 16:25:58		NO		IN FOCUS
181485814	https://volunteer.ala.org.au/validate/task/181485814	Valid		system	Tile_002-005-000_0-000.jpg			2021-05-25 16:25:58		NO		IN FOCUS
181485812	https://volunteer.ala.org.au/validate/task/181485812	Valid		system	Tile_002-003-000_0-000.jpg		2021-05-25 16:26:39	2021-05-25 16:26:40		NO		IN FOCUS
181485812	https://volunteer.ala.org.au/validate/task/181485812	Valid		system	Tile_002-003-000_0-000.jpg			2021-05-25 16:26:40		NO		IN FOCUS
181485812	https://volunteer.ala.org.au/validate/task/181485812	Valid		system	Tile_002-003-000_0-000.jpg		2021-05-25 16:25:11	2021-05-25 16:26:40		NO		IN FOCUS
181485812	https://volunteer.ala.org.au/validate/task/181485812	Valid		system	Tile_002-003-000_0-000.jpg		2021-05-25 12:06:05	2021-05-25 16:26:40		NO		IN FOCUS
181485815	https://volunteer.ala.org.au/validate/task/181485815	Valid		system	Tile_002-006-000_0-000.jpg		2021-05-25 16:26:52	2021-05-25 16:26:53		NO		IN FOCUS
181485815	https://volunteer.ala.org.au/validate/task/181485815	Valid		system	Tile_002-006-000_0-000.jpg		2021-05-25 16:27:21	2021-05-25 16:26:53		NO		IN FOCUS
181485815	https://volunteer.ala.org.au/validate/task/181485815	Valid		system	Tile_002-006-000_0-000.jpg			2021-05-25 16:26:53		NO		IN FOCUS
181485815	https://volunteer.ala.org.au/validate/task/181485815	Valid		system	Tile_002-006-000_0-000.jpg		2021-05-25 14:53:28	2021-05-25 16:26:53		NO		IN FOCUS
181485815	https://volunteer.ala.org.au/validate/task/181485815	Valid		system	Tile_002-006-000_0-000.jpg		2021-05-25 12:06:40	2021-05-25 16:26:53		NO		IN FOCUS
181485816	https://volunteer.ala.org.au/validate/task/181485816	Valid		system	Tile_002-007-000_0-000.jpg			2021-05-25 16:27:09		NO		IN FOCUS
181485816	https://volunteer.ala.org.au/validate/task/181485816	Valid		system	Tile_002-007-000_0-000.jpg		2021-05-25 12:06:51	2021-05-25 16:27:09		NO		IN FOCUS
181485816	https://volunteer.ala.org.au/validate/task/181485816	Valid		system	Tile_002-007-000_0-000.jpg		2021-05-25 14:54:20	2021-05-25 16:27:09		NO		IN FOCUS
181485816	https://volunteer.ala.org.au/validate/task/181485816	Valid		system	Tile_002-007-000_0-000.jpg		2021-05-25 16:27:07	2021-05-25 16:27:09		NO		IN FOCUS
181485817	https://volunteer.ala.org.au/validate/task/181485817	Valid		system	Tile_002-008-000_0-000.jpg		2021-05-25 16:28:24	2021-05-25 16:27:35		NO		IN FOCUS
181485817	https://volunteer.ala.org.au/validate/task/181485817	Valid		system	Tile_002-008-000_0-000.jpg		2021-05-25 16:27:34	2021-05-25 16:27:35		NO		IN FOCUS
181485817	https://volunteer.ala.org.au/validate/task/181485817	Valid		system	Tile_002-008-000_0-000.jpg		2021-05-25 12:07:05	2021-05-25 16:27:35		NO		IN FOCUS
181485817	https://volunteer.ala.org.au/validate/task/181485817	Valid		system	Tile_002-008-000_0-000.jpg			2021-05-25 16:27:35		NO		IN FOCUS
181485817	https://volunteer.ala.org.au/validate/task/181485817	Valid		system	Tile_002-008-000_0-000.jpg		2021-05-25 14:55:17	2021-05-25 16:27:35		NO		IN FOCUS
181485818	https://volunteer.ala.org.au/validate/task/181485818	Valid		system	Tile_002-009-000_0-000.jpg		2021-05-25 16:27:55	2021-05-25 16:27:56		NO		IN FOCUS
181485818	https://volunteer.ala.org.au/validate/task/181485818	Valid		system	Tile_002-009-000_0-000.jpg			2021-05-25 16:27:56		NO		IN FOCUS
181485818	https://volunteer.ala.org.au/validate/task/181485818	Valid		system	Tile_002-009-000_0-000.jpg		2021-05-25 12:07:17	2021-05-25 16:27:56		NO		IN FOCUS
181485818	https://volunteer.ala.org.au/validate/task/181485818	Valid		system	Tile_002-009-000_0-000.jpg		2021-05-25 14:56:03	2021-05-25 16:27:56		NO		IN FOCUS
181485819	https://volunteer.ala.org.au/validate/task/181485819	Valid		system	Tile_002-010-000_0-000.jpg			2021-05-25 16:28:15		NO		IN FOCUS
181485819	https://volunteer.ala.org.au/validate/task/181485819	Valid		system	Tile_002-010-000_0-000.jpg		2021-05-25 14:56:45	2021-05-25 16:28:15		NO		IN FOCUS
181485819	https://volunteer.ala.org.au/validate/task/181485819	Valid		system	Tile_002-010-000_0-000.jpg		2021-05-25 12:07:32	2021-05-25 16:28:15		NO		IN FOCUS
181485819	https://volunteer.ala.org.au/validate/task/181485819	Valid		system	Tile_002-010-000_0-000.jpg		2021-05-25 16:28:15	2021-05-25 16:28:15		NO		IN FOCUS
181485820	https://volunteer.ala.org.au/validate/task/181485820	Valid		system	Tile_002-011-000_0-000.jpg		2021-05-25 14:57:15	2021-05-25 16:28:35		NO		IN FOCUS
181485820	https://volunteer.ala.org.au/validate/task/181485820	Valid		system	Tile_002-011-000_0-000.jpg			2021-05-25 16:28:35		NO		IN FOCUS
181485820	https://volunteer.ala.org.au/validate/task/181485820	Valid		system	Tile_002-011-000_0-000.jpg		2021-05-25 16:30:03	2021-05-25 16:28:35		NO		IN FOCUS
181485820	https://volunteer.ala.org.au/validate/task/181485820	Valid		system	Tile_002-011-000_0-000.jpg		2021-05-25 12:07:44	2021-05-25 16:28:35		NO		IN FOCUS
181485820	https://volunteer.ala.org.au/validate/task/181485820	Valid		system	Tile_002-011-000_0-000.jpg		2021-05-25 16:28:35	2021-05-25 16:28:35		NO		IN FOCUS
181485821	https://volunteer.ala.org.au/validate/task/181485821	Valid		system	Tile_002-012-000_0-000.jpg		2021-05-25 16:28:49	2021-05-25 16:28:49		NO		IN FOCUS
181485821	https://volunteer.ala.org.au/validate/task/181485821	Valid		system	Tile_002-012-000_0-000.jpg			2021-05-25 16:28:49		NO		IN FOCUS
181485821	https://volunteer.ala.org.au/validate/task/181485821	Valid		system	Tile_002-012-000_0-000.jpg		2021-05-25 14:58:09	2021-05-25 16:28:49		NO		IN FOCUS
181485821	https://volunteer.ala.org.au/validate/task/181485821	Valid		system	Tile_002-012-000_0-000.jpg		2021-05-25 12:07:56	2021-05-25 16:28:49		NO		IN FOCUS
181485825	https://volunteer.ala.org.au/validate/task/181485825	Valid		system	Tile_002-016-000_0-000.jpg		2021-05-25 16:29:57	2021-05-25 16:29:58		NO		IN FOCUS
181485825	https://volunteer.ala.org.au/validate/task/181485825	Valid		system	Tile_002-016-000_0-000.jpg			2021-05-25 16:29:58		NO		IN FOCUS
181485825	https://volunteer.ala.org.au/validate/task/181485825	Valid		system	Tile_002-016-000_0-000.jpg		2021-05-25 12:08:26	2021-05-25 16:29:58		NO		IN FOCUS
181485825	https://volunteer.ala.org.au/validate/task/181485825	Valid		system	Tile_002-016-000_0-000.jpg		2021-05-25 15:21:15	2021-05-25 16:29:58		NO		IN FOCUS
181485822	https://volunteer.ala.org.au/validate/task/181485822	Valid		system	Tile_002-013-000_0-000.jpg			2021-05-25 16:31:06		NO		IN FOCUS
181485822	https://volunteer.ala.org.au/validate/task/181485822	Valid		system	Tile_002-013-000_0-000.jpg		2021-05-25 16:31:06	2021-05-25 16:31:06		NO		IN FOCUS
181485822	https://volunteer.ala.org.au/validate/task/181485822	Valid		system	Tile_002-013-000_0-000.jpg		2021-05-25 12:08:05	2021-05-25 16:31:06		NO		IN FOCUS
181485822	https://volunteer.ala.org.au/validate/task/181485822	Valid		system	Tile_002-013-000_0-000.jpg		2021-05-25 16:29:05	2021-05-25 16:31:06		NO		IN FOCUS
181485831	https://volunteer.ala.org.au/validate/task/181485831	Valid		system	Tile_002-022-000_0-000.jpg		2021-05-25 12:09:43	2021-05-25 16:31:27		NO		IN FOCUS
181485831	https://volunteer.ala.org.au/validate/task/181485831	Valid		system	Tile_002-022-000_0-000.jpg			2021-05-25 16:31:27		NO		IN FOCUS
181485831	https://volunteer.ala.org.au/validate/task/181485831	Valid		system	Tile_002-022-000_0-000.jpg		2021-05-25 15:31:36	2021-05-25 16:31:27		NO		IN FOCUS
181485831	https://volunteer.ala.org.au/validate/task/181485831	Valid		system	Tile_002-022-000_0-000.jpg		2021-05-25 16:31:26	2021-05-25 16:31:27		NO		IN FOCUS
181485832	https://volunteer.ala.org.au/validate/task/181485832	Valid		system	Tile_002-023-000_0-000.jpg		2021-05-25 16:31:39	2021-05-25 16:31:40		NO		IN FOCUS
181485832	https://volunteer.ala.org.au/validate/task/181485832	Valid		system	Tile_002-023-000_0-000.jpg		2021-05-25 12:09:54	2021-05-25 16:31:40		NO		IN FOCUS
181485832	https://volunteer.ala.org.au/validate/task/181485832	Valid		system	Tile_002-023-000_0-000.jpg		2021-05-25 15:32:07	2021-05-25 16:31:40		NO		IN FOCUS
181485832	https://volunteer.ala.org.au/validate/task/181485832	Valid		system	Tile_002-023-000_0-000.jpg			2021-05-25 16:31:40		NO		IN FOCUS
181485833	https://volunteer.ala.org.au/validate/task/181485833	Valid		system	Tile_002-024-000_0-000.jpg		2021-05-25 12:10:04	2021-05-25 16:31:59		NO		IN FOCUS
181485833	https://volunteer.ala.org.au/validate/task/181485833	Valid		system	Tile_002-024-000_0-000.jpg		2021-05-25 16:31:53	2021-05-25 16:31:59		NO		IN FOCUS
181485833	https://volunteer.ala.org.au/validate/task/181485833	Valid		system	Tile_002-024-000_0-000.jpg		2021-05-25 16:31:58	2021-05-25 16:31:59		NO		IN FOCUS
181485833	https://volunteer.ala.org.au/validate/task/181485833	Valid		system	Tile_002-024-000_0-000.jpg			2021-05-25 16:31:59		NO		IN FOCUS
181485834	https://volunteer.ala.org.au/validate/task/181485834	Valid		system	Tile_002-025-000_0-000.jpg		2021-05-25 16:32:17	2021-05-25 16:32:18		NO		IN FOCUS
181485834	https://volunteer.ala.org.au/validate/task/181485834	Valid		system	Tile_002-025-000_0-000.jpg		2021-05-25 12:10:15	2021-05-25 16:32:18		NO		IN FOCUS
181485834	https://volunteer.ala.org.au/validate/task/181485834	Valid		system	Tile_002-025-000_0-000.jpg		2021-05-25 16:32:13	2021-05-25 16:32:18		NO		IN FOCUS
181485834	https://volunteer.ala.org.au/validate/task/181485834	Valid		system	Tile_002-025-000_0-000.jpg			2021-05-25 16:32:18		NO		IN FOCUS
181485835	https://volunteer.ala.org.au/validate/task/181485835	Valid		system	Tile_002-026-000_0-000.jpg		2021-05-25 12:10:24	2021-05-25 16:32:43		NO		IN FOCUS
181485835	https://volunteer.ala.org.au/validate/task/181485835	Valid		system	Tile_002-026-000_0-000.jpg			2021-05-25 16:32:43		NO		IN FOCUS
181485835	https://volunteer.ala.org.au/validate/task/181485835	Valid		system	Tile_002-026-000_0-000.jpg		2021-05-25 16:32:42	2021-05-25 16:32:43		NO		IN FOCUS
181485835	https://volunteer.ala.org.au/validate/task/181485835	Valid		system	Tile_002-026-000_0-000.jpg		2021-05-25 16:32:25	2021-05-25 16:32:43		NO		IN FOCUS
181485836	https://volunteer.ala.org.au/validate/task/181485836	Valid		system	Tile_002-027-000_0-000.jpg		2021-05-25 16:32:39	2021-05-25 16:33:09		NO		IN FOCUS
181485836	https://volunteer.ala.org.au/validate/task/181485836	Valid		system	Tile_002-027-000_0-000.jpg			2021-05-25 16:33:09		NO		IN FOCUS
181485836	https://volunteer.ala.org.au/validate/task/181485836	Valid		system	Tile_002-027-000_0-000.jpg		2021-05-25 12:10:36	2021-05-25 16:33:09		NO		IN FOCUS
181485836	https://volunteer.ala.org.au/validate/task/181485836	Valid		system	Tile_002-027-000_0-000.jpg		2021-05-25 16:33:09	2021-05-25 16:33:09		NO		IN FOCUS
181485827	https://volunteer.ala.org.au/validate/task/181485827	Valid		system	Tile_002-018-000_0-000.jpg		2021-05-25 16:34:38	2021-05-25 16:34:39		NO		IN FOCUS
181485827	https://volunteer.ala.org.au/validate/task/181485827	Valid		system	Tile_002-018-000_0-000.jpg		2021-05-25 12:08:44	2021-05-25 16:34:39		NO		IN FOCUS
181485827	https://volunteer.ala.org.au/validate/task/181485827	Valid		system	Tile_002-018-000_0-000.jpg			2021-05-25 16:34:39		NO		IN FOCUS
181485827	https://volunteer.ala.org.au/validate/task/181485827	Valid		system	Tile_002-018-000_0-000.jpg		2021-05-25 16:30:27	2021-05-25 16:34:39		NO		IN FOCUS
181485839	https://volunteer.ala.org.au/validate/task/181485839	Valid		system	Tile_002-030-000_0-000.jpg		2021-05-25 16:34:46	2021-05-25 16:34:47		NO		IN FOCUS
181485839	https://volunteer.ala.org.au/validate/task/181485839	Valid		system	Tile_002-030-000_0-000.jpg		2021-05-25 12:11:09	2021-05-25 16:34:47		NO		IN FOCUS
181485839	https://volunteer.ala.org.au/validate/task/181485839	Valid		system	Tile_002-030-000_0-000.jpg			2021-05-25 16:34:47		NO		IN FOCUS
181485839	https://volunteer.ala.org.au/validate/task/181485839	Valid		system	Tile_002-030-000_0-000.jpg		2021-05-25 16:33:19	2021-05-25 16:34:47		NO		IN FOCUS
181485828	https://volunteer.ala.org.au/validate/task/181485828	Valid		system	Tile_002-019-000_0-000.jpg		2021-05-25 15:22:37	2021-05-25 16:35:10		NO		IN FOCUS
181485828	https://volunteer.ala.org.au/validate/task/181485828	Valid		system	Tile_002-019-000_0-000.jpg		2021-05-25 12:08:54	2021-05-25 16:35:10		NO		IN FOCUS
181485828	https://volunteer.ala.org.au/validate/task/181485828	Valid		system	Tile_002-019-000_0-000.jpg		2021-05-25 16:35:10	2021-05-25 16:35:10		NO		IN FOCUS
181485828	https://volunteer.ala.org.au/validate/task/181485828	Valid		system	Tile_002-019-000_0-000.jpg			2021-05-25 16:35:10		NO		IN FOCUS
181485840	https://volunteer.ala.org.au/validate/task/181485840	Valid		system	Tile_002-031-000_0-000.jpg		2021-05-25 16:35:15	2021-05-25 16:35:15		NO		IN FOCUS
181485840	https://volunteer.ala.org.au/validate/task/181485840	Valid		system	Tile_002-031-000_0-000.jpg		2021-05-25 16:33:31	2021-05-25 16:35:15		NO		IN FOCUS
181485840	https://volunteer.ala.org.au/validate/task/181485840	Valid		system	Tile_002-031-000_0-000.jpg		2021-05-25 12:11:21	2021-05-25 16:35:15		NO		IN FOCUS
181485840	https://volunteer.ala.org.au/validate/task/181485840	Valid		system	Tile_002-031-000_0-000.jpg			2021-05-25 16:35:15		NO		IN FOCUS
181485841	https://volunteer.ala.org.au/validate/task/181485841	Valid		system	Tile_002-032-000_0-000.jpg		2021-05-25 16:35:41	2021-05-25 16:35:41		NO		IN FOCUS
181485841	https://volunteer.ala.org.au/validate/task/181485841	Valid		system	Tile_002-032-000_0-000.jpg		2021-05-25 12:11:31	2021-05-25 16:35:41		NO		IN FOCUS
181485841	https://volunteer.ala.org.au/validate/task/181485841	Valid		system	Tile_002-032-000_0-000.jpg			2021-05-25 16:35:41		NO		IN FOCUS
181485841	https://volunteer.ala.org.au/validate/task/181485841	Valid		system	Tile_002-032-000_0-000.jpg		2021-05-25 16:33:46	2021-05-25 16:35:41		NO		IN FOCUS
181485842	https://volunteer.ala.org.au/validate/task/181485842	Valid		system	Tile_002-033-000_0-000.jpg		2021-05-25 16:34:00	2021-05-25 16:36:09		NO		IN FOCUS
181485842	https://volunteer.ala.org.au/validate/task/181485842	Valid		system	Tile_002-033-000_0-000.jpg			2021-05-25 16:36:09		NO		IN FOCUS
181485842	https://volunteer.ala.org.au/validate/task/181485842	Valid		system	Tile_002-033-000_0-000.jpg		2021-05-25 16:36:09	2021-05-25 16:36:09		NO		IN FOCUS
181485842	https://volunteer.ala.org.au/validate/task/181485842	Valid		system	Tile_002-033-000_0-000.jpg		2021-05-25 12:11:43	2021-05-25 16:36:09		NO		IN FOCUS
181485843	https://volunteer.ala.org.au/validate/task/181485843	Valid		system	Tile_002-034-000_0-000.jpg		2021-05-25 16:36:25	2021-05-25 16:36:25		NO		IN FOCUS
181485843	https://volunteer.ala.org.au/validate/task/181485843	Valid		system	Tile_002-034-000_0-000.jpg			2021-05-25 16:36:25		NO		IN FOCUS
181485843	https://volunteer.ala.org.au/validate/task/181485843	Valid		system	Tile_002-034-000_0-000.jpg		2021-05-25 12:11:53	2021-05-25 16:36:25		NO		IN FOCUS
181485843	https://volunteer.ala.org.au/validate/task/181485843	Valid		system	Tile_002-034-000_0-000.jpg		2021-05-25 16:34:15	2021-05-25 16:36:25		NO		IN FOCUS
181485844	https://volunteer.ala.org.au/validate/task/181485844	Valid		system	Tile_002-035-000_0-000.jpg		2021-05-25 16:36:54	2021-05-25 16:36:54		NO		IN FOCUS
181485844	https://volunteer.ala.org.au/validate/task/181485844	Valid		system	Tile_002-035-000_0-000.jpg			2021-05-25 16:36:54		NO		IN FOCUS
181485844	https://volunteer.ala.org.au/validate/task/181485844	Valid		system	Tile_002-035-000_0-000.jpg		2021-05-25 12:12:04	2021-05-25 16:36:54		NO		IN FOCUS
181485844	https://volunteer.ala.org.au/validate/task/181485844	Valid		system	Tile_002-035-000_0-000.jpg		2021-05-25 16:34:29	2021-05-25 16:36:54		NO		IN FOCUS
181485845	https://volunteer.ala.org.au/validate/task/181485845	Valid		system	Tile_002-036-000_0-000.jpg		2021-05-25 12:12:15	2021-05-25 16:37:14		NO		IN FOCUS
181485845	https://volunteer.ala.org.au/validate/task/181485845	Valid		system	Tile_002-036-000_0-000.jpg			2021-05-25 16:37:14		NO		IN FOCUS
181485845	https://volunteer.ala.org.au/validate/task/181485845	Valid		system	Tile_002-036-000_0-000.jpg		2021-05-25 16:37:14	2021-05-25 16:37:14		NO		IN FOCUS
181485845	https://volunteer.ala.org.au/validate/task/181485845	Valid		system	Tile_002-036-000_0-000.jpg		2021-05-25 16:34:42	2021-05-25 16:37:14		NO		IN FOCUS
181485846	https://volunteer.ala.org.au/validate/task/181485846	Valid		system	Tile_002-037-000_0-000.jpg		2021-05-25 16:34:57	2021-05-25 16:37:30		NO		IN FOCUS
181485846	https://volunteer.ala.org.au/validate/task/181485846	Valid		system	Tile_002-037-000_0-000.jpg		2021-05-25 16:37:30	2021-05-25 16:37:30		NO		IN FOCUS
181485846	https://volunteer.ala.org.au/validate/task/181485846	Valid		system	Tile_002-037-000_0-000.jpg		2021-05-25 12:12:24	2021-05-25 16:37:30		NO		IN FOCUS
181485846	https://volunteer.ala.org.au/validate/task/181485846	Valid		system	Tile_002-037-000_0-000.jpg			2021-05-25 16:37:30		NO		IN FOCUS
181485847	https://volunteer.ala.org.au/validate/task/181485847	Valid		system	Tile_002-038-000_0-000.jpg		2021-05-25 12:12:35	2021-05-25 16:37:50		NO		IN FOCUS
181485847	https://volunteer.ala.org.au/validate/task/181485847	Valid		system	Tile_002-038-000_0-000.jpg		2021-05-25 16:35:10	2021-05-25 16:37:50		NO		IN FOCUS
181485847	https://volunteer.ala.org.au/validate/task/181485847	Valid		system	Tile_002-038-000_0-000.jpg			2021-05-25 16:37:50		NO		IN FOCUS
181485847	https://volunteer.ala.org.au/validate/task/181485847	Valid		system	Tile_002-038-000_0-000.jpg		2021-05-25 16:37:50	2021-05-25 16:37:50		NO		IN FOCUS
181485848	https://volunteer.ala.org.au/validate/task/181485848	Valid		system	Tile_002-039-000_0-000.jpg		2021-05-25 16:35:24	2021-05-25 16:38:09		NO		IN FOCUS
181485848	https://volunteer.ala.org.au/validate/task/181485848	Valid		system	Tile_002-039-000_0-000.jpg			2021-05-25 16:38:09		NO		IN FOCUS
181485848	https://volunteer.ala.org.au/validate/task/181485848	Valid		system	Tile_002-039-000_0-000.jpg		2021-05-25 12:12:44	2021-05-25 16:38:09		NO		IN FOCUS
181485848	https://volunteer.ala.org.au/validate/task/181485848	Valid		system	Tile_002-039-000_0-000.jpg		2021-05-25 16:38:09	2021-05-25 16:38:09		NO		IN FOCUS
181485849	https://volunteer.ala.org.au/validate/task/181485849	Valid		system	Tile_002-040-000_0-000.jpg		2021-05-25 12:12:53	2021-05-25 16:38:30		NO		IN FOCUS
181485849	https://volunteer.ala.org.au/validate/task/181485849	Valid		system	Tile_002-040-000_0-000.jpg		2021-05-25 16:35:37	2021-05-25 16:38:30		NO		IN FOCUS
181485849	https://volunteer.ala.org.au/validate/task/181485849	Valid		system	Tile_002-040-000_0-000.jpg			2021-05-25 16:38:30		NO		IN FOCUS
181485849	https://volunteer.ala.org.au/validate/task/181485849	Valid		system	Tile_002-040-000_0-000.jpg		2021-05-25 16:38:30	2021-05-25 16:38:30		NO		IN FOCUS
181485850	https://volunteer.ala.org.au/validate/task/181485850	Valid		system	Tile_002-041-000_0-000.jpg		2021-05-25 12:13:04	2021-05-25 16:39:20		NO		IN FOCUS
181485850	https://volunteer.ala.org.au/validate/task/181485850	Valid		system	Tile_002-041-000_0-000.jpg		2021-05-25 16:39:20	2021-05-25 16:39:20		NO		IN FOCUS
181485850	https://volunteer.ala.org.au/validate/task/181485850	Valid		system	Tile_002-041-000_0-000.jpg			2021-05-25 16:39:20		NO		IN FOCUS
181485850	https://volunteer.ala.org.au/validate/task/181485850	Valid		system	Tile_002-041-000_0-000.jpg		2021-05-25 16:35:52	2021-05-25 16:39:20		NO		IN FOCUS
181485851	https://volunteer.ala.org.au/validate/task/181485851	Valid		system	Tile_002-042-000_0-000.jpg		2021-05-25 12:13:14	2021-05-25 16:40:26		NO		IN FOCUS
181485851	https://volunteer.ala.org.au/validate/task/181485851	Valid		system	Tile_002-042-000_0-000.jpg		2021-05-25 16:36:09	2021-05-25 16:40:26		NO		IN FOCUS
181485851	https://volunteer.ala.org.au/validate/task/181485851	Valid		system	Tile_002-042-000_0-000.jpg			2021-05-25 16:40:26		NO		IN FOCUS
181485851	https://volunteer.ala.org.au/validate/task/181485851	Valid		system	Tile_002-042-000_0-000.jpg		2021-05-25 16:40:26	2021-05-25 16:40:26		NO		IN FOCUS
181485852	https://volunteer.ala.org.au/validate/task/181485852	Valid		system	Tile_002-043-000_0-000.jpg		2021-05-25 12:13:24	2021-05-25 16:40:45		NO		IN FOCUS
181485852	https://volunteer.ala.org.au/validate/task/181485852	Valid		system	Tile_002-043-000_0-000.jpg		2021-05-25 16:36:22	2021-05-25 16:40:45		NO		IN FOCUS
181485852	https://volunteer.ala.org.au/validate/task/181485852	Valid		system	Tile_002-043-000_0-000.jpg		2021-05-25 16:40:43	2021-05-25 16:40:45		NO		IN FOCUS
181485852	https://volunteer.ala.org.au/validate/task/181485852	Valid		system	Tile_002-043-000_0-000.jpg			2021-05-25 16:40:45		NO		IN FOCUS
181485853	https://volunteer.ala.org.au/validate/task/181485853	Valid		system	Tile_002-044-000_0-000.jpg			2021-05-25 16:41:01		NO		IN FOCUS
181485853	https://volunteer.ala.org.au/validate/task/181485853	Valid		system	Tile_002-044-000_0-000.jpg		2021-05-25 16:36:35	2021-05-25 16:41:01		NO		IN FOCUS
181485853	https://volunteer.ala.org.au/validate/task/181485853	Valid		system	Tile_002-044-000_0-000.jpg		2021-05-25 16:41:00	2021-05-25 16:41:01		NO		IN FOCUS
181485853	https://volunteer.ala.org.au/validate/task/181485853	Valid		system	Tile_002-044-000_0-000.jpg		2021-05-25 12:13:33	2021-05-25 16:41:01		NO		IN FOCUS
181485854	https://volunteer.ala.org.au/validate/task/181485854	Valid		system	Tile_002-045-000_0-000.jpg			2021-05-25 16:41:19		NO		IN FOCUS
181485854	https://volunteer.ala.org.au/validate/task/181485854	Valid		system	Tile_002-045-000_0-000.jpg		2021-05-25 12:13:45	2021-05-25 16:41:19		NO		IN FOCUS
181485854	https://volunteer.ala.org.au/validate/task/181485854	Valid		system	Tile_002-045-000_0-000.jpg		2021-05-25 16:41:18	2021-05-25 16:41:19		NO		IN FOCUS
181485854	https://volunteer.ala.org.au/validate/task/181485854	Valid		system	Tile_002-045-000_0-000.jpg		2021-05-25 16:36:50	2021-05-25 16:41:19		NO		IN FOCUS
181485855	https://volunteer.ala.org.au/validate/task/181485855	Valid		system	Tile_002-046-000_0-000.jpg			2021-05-25 16:41:44		NO		IN FOCUS
181485855	https://volunteer.ala.org.au/validate/task/181485855	Valid		system	Tile_002-046-000_0-000.jpg		2021-05-25 16:37:02	2021-05-25 16:41:44		NO		IN FOCUS
181485855	https://volunteer.ala.org.au/validate/task/181485855	Valid		system	Tile_002-046-000_0-000.jpg		2021-05-25 16:41:43	2021-05-25 16:41:44		NO		IN FOCUS
181485855	https://volunteer.ala.org.au/validate/task/181485855	Valid		system	Tile_002-046-000_0-000.jpg		2021-05-25 12:13:55	2021-05-25 16:41:44		NO		IN FOCUS
181485830	https://volunteer.ala.org.au/validate/task/181485830	Valid		system	Tile_002-021-000_0-000.jpg			2021-05-25 16:43:13		NO		IN FOCUS
181485830	https://volunteer.ala.org.au/validate/task/181485830	Valid		system	Tile_002-021-000_0-000.jpg		2021-05-25 15:31:05	2021-05-25 16:43:13	5 or more	YES	EDGE	IN FOCUS		Unknown
181485830	https://volunteer.ala.org.au/validate/task/181485830	Valid		system	Tile_002-021-000_0-000.jpg		2021-05-25 16:31:10	2021-05-25 16:43:13		NO		IN FOCUS
181485830	https://volunteer.ala.org.au/validate/task/181485830	Valid		system	Tile_002-021-000_0-000.jpg		2021-05-25 12:09:30	2021-05-25 16:43:13		NO		IN FOCUS
181485830	https://volunteer.ala.org.au/validate/task/181485830	Valid		system	Tile_002-021-000_0-000.jpg		2021-05-25 16:43:13	2021-05-25 16:43:13		NO		IN FOCUS
181485857	https://volunteer.ala.org.au/validate/task/181485857	Valid		system	Tile_002-048-000_0-000.jpg			2021-05-25 16:43:55		NO		IN FOCUS
181485857	https://volunteer.ala.org.au/validate/task/181485857	Valid		system	Tile_002-048-000_0-000.jpg		2021-05-25 12:14:10	2021-05-25 16:43:55		NO		IN FOCUS
181485857	https://volunteer.ala.org.au/validate/task/181485857	Valid		system	Tile_002-048-000_0-000.jpg		2021-05-25 16:43:55	2021-05-25 16:43:55		NO		IN FOCUS
181485857	https://volunteer.ala.org.au/validate/task/181485857	Valid		system	Tile_002-048-000_0-000.jpg		2021-05-25 16:37:35	2021-05-25 16:43:55		NO		IN FOCUS
181485858	https://volunteer.ala.org.au/validate/task/181485858	Valid		system	Tile_002-049-000_0-000.jpg		2021-05-25 16:37:50	2021-05-25 16:44:25		NO		IN FOCUS
181485858	https://volunteer.ala.org.au/validate/task/181485858	Valid		system	Tile_002-049-000_0-000.jpg		2021-05-25 16:44:25	2021-05-25 16:44:25		NO		IN FOCUS
181485858	https://volunteer.ala.org.au/validate/task/181485858	Valid		system	Tile_002-049-000_0-000.jpg			2021-05-25 16:44:25		NO		IN FOCUS
181485858	https://volunteer.ala.org.au/validate/task/181485858	Valid		system	Tile_002-049-000_0-000.jpg		2021-05-25 12:14:20	2021-05-25 16:44:25		NO		IN FOCUS
181485838	https://volunteer.ala.org.au/validate/task/181485838	Valid		system	Tile_002-029-000_0-000.jpg		2021-05-25 12:10:57	2021-05-25 16:45:31		NO		IN FOCUS
181485838	https://volunteer.ala.org.au/validate/task/181485838	Valid		system	Tile_002-029-000_0-000.jpg			2021-05-25 16:45:31		NO		IN FOCUS
181485838	https://volunteer.ala.org.au/validate/task/181485838	Valid		system	Tile_002-029-000_0-000.jpg		2021-05-25 16:45:30	2021-05-25 16:45:31		NO		IN FOCUS
181485838	https://volunteer.ala.org.au/validate/task/181485838	Valid		system	Tile_002-029-000_0-000.jpg		2021-05-25 16:33:06	2021-05-25 16:45:31		NO		IN FOCUS
181485859	https://volunteer.ala.org.au/validate/task/181485859	Valid		system	Tile_002-050-000_0-000.jpg		2021-05-25 16:38:06	2021-05-25 16:47:29		NO		IN FOCUS
181485859	https://volunteer.ala.org.au/validate/task/181485859	Valid		system	Tile_002-050-000_0-000.jpg		2021-05-25 12:14:31	2021-05-25 16:47:29		NO		IN FOCUS
181485859	https://volunteer.ala.org.au/validate/task/181485859	Valid		system	Tile_002-050-000_0-000.jpg		2021-05-25 16:47:29	2021-05-25 16:47:29		NO		IN FOCUS
181485859	https://volunteer.ala.org.au/validate/task/181485859	Valid		system	Tile_002-050-000_0-000.jpg			2021-05-25 16:47:29		NO		IN FOCUS
181485859	https://volunteer.ala.org.au/validate/task/181485859	Valid		system	Tile_002-050-000_0-000.jpg		2021-05-25 16:51:30	2021-05-25 16:47:29	1	YES	MIDDLE	IN FOCUS		Unknown
181485860	https://volunteer.ala.org.au/validate/task/181485860	Valid		system	Tile_002-051-000_0-000.jpg		2021-05-25 12:14:43	2021-05-25 16:48:12		NO		IN FOCUS
181485860	https://volunteer.ala.org.au/validate/task/181485860	Valid		system	Tile_002-051-000_0-000.jpg		2021-05-25 16:38:20	2021-05-25 16:48:12		NO		IN FOCUS
181485860	https://volunteer.ala.org.au/validate/task/181485860	Valid		system	Tile_002-051-000_0-000.jpg		2021-05-25 16:48:11	2021-05-25 16:48:12		NO		IN FOCUS
181485860	https://volunteer.ala.org.au/validate/task/181485860	Valid		system	Tile_002-051-000_0-000.jpg			2021-05-25 16:48:12		NO		IN FOCUS
181485861	https://volunteer.ala.org.au/validate/task/181485861	Valid		system	Tile_002-052-000_0-000.jpg		2021-05-25 12:14:54	2021-05-25 16:48:51		NO		IN FOCUS
181485861	https://volunteer.ala.org.au/validate/task/181485861	Valid		system	Tile_002-052-000_0-000.jpg		2021-05-25 16:48:51	2021-05-25 16:48:51		NO		IN FOCUS
181485861	https://volunteer.ala.org.au/validate/task/181485861	Valid		system	Tile_002-052-000_0-000.jpg		2021-05-25 16:38:34	2021-05-25 16:48:51		NO		IN FOCUS
181485861	https://volunteer.ala.org.au/validate/task/181485861	Valid		system	Tile_002-052-000_0-000.jpg			2021-05-25 16:48:51		NO		IN FOCUS
181485862	https://volunteer.ala.org.au/validate/task/181485862	Valid		system	Tile_002-053-000_0-000.jpg		2021-05-25 16:38:49	2021-05-25 16:49:27		NO		IN FOCUS
181485862	https://volunteer.ala.org.au/validate/task/181485862	Valid		system	Tile_002-053-000_0-000.jpg			2021-05-25 16:49:27		NO		IN FOCUS
181485862	https://volunteer.ala.org.au/validate/task/181485862	Valid		system	Tile_002-053-000_0-000.jpg		2021-05-25 16:49:27	2021-05-25 16:49:27		NO		IN FOCUS
181485862	https://volunteer.ala.org.au/validate/task/181485862	Valid		system	Tile_002-053-000_0-000.jpg		2021-05-25 12:15:04	2021-05-25 16:49:27		NO		IN FOCUS
181485863	https://volunteer.ala.org.au/validate/task/181485863	Valid		system	Tile_002-054-000_0-000.jpg		2021-05-25 12:15:14	2021-05-25 16:49:59		NO		IN FOCUS
181485863	https://volunteer.ala.org.au/validate/task/181485863	Valid		system	Tile_002-054-000_0-000.jpg		2021-05-25 16:39:04	2021-05-25 16:49:59		NO		IN FOCUS
181485863	https://volunteer.ala.org.au/validate/task/181485863	Valid		system	Tile_002-054-000_0-000.jpg			2021-05-25 16:49:59		NO		IN FOCUS
181485863	https://volunteer.ala.org.au/validate/task/181485863	Valid		system	Tile_002-054-000_0-000.jpg		2021-05-25 16:49:59	2021-05-25 16:49:59		NO		IN FOCUS
181485864	https://volunteer.ala.org.au/validate/task/181485864	Valid		system	Tile_002-055-000_0-000.jpg		2021-05-25 16:57:15	2021-05-25 16:52:34	5 or more	YES	Both MIDDLE and EDGE	IN FOCUS		Fungal spores,Unknown
181485864	https://volunteer.ala.org.au/validate/task/181485864	Valid		system	Tile_002-055-000_0-000.jpg		2021-05-25 12:15:24	2021-05-25 16:52:34		NO		IN FOCUS
181485864	https://volunteer.ala.org.au/validate/task/181485864	Valid		system	Tile_002-055-000_0-000.jpg		2021-05-25 16:52:34	2021-05-25 16:52:34		NO		IN FOCUS
181485864	https://volunteer.ala.org.au/validate/task/181485864	Valid		system	Tile_002-055-000_0-000.jpg		2021-05-25 16:39:19	2021-05-25 16:52:34		NO		IN FOCUS
181485864	https://volunteer.ala.org.au/validate/task/181485864	Valid		system	Tile_002-055-000_0-000.jpg			2021-05-25 16:52:34		NO		IN FOCUS
181485865	https://volunteer.ala.org.au/validate/task/181485865	Valid		system	Tile_002-056-000_0-000.jpg		2021-05-25 12:15:34	2021-05-25 16:53:52		NO		IN FOCUS
181485865	https://volunteer.ala.org.au/validate/task/181485865	Valid		system	Tile_002-056-000_0-000.jpg		2021-05-25 16:53:51	2021-05-25 16:53:52		NO		IN FOCUS
181485865	https://volunteer.ala.org.au/validate/task/181485865	Valid		system	Tile_002-056-000_0-000.jpg		2021-05-25 16:39:31	2021-05-25 16:53:52		NO		IN FOCUS
181485865	https://volunteer.ala.org.au/validate/task/181485865	Valid		system	Tile_002-056-000_0-000.jpg			2021-05-25 16:53:52		NO		IN FOCUS
181485868	https://volunteer.ala.org.au/validate/task/181485868	Valid		system	Tile_002-059-000_0-000.jpg		2021-05-25 12:15:57	2021-05-25 16:58:52		NO		IN FOCUS
181485868	https://volunteer.ala.org.au/validate/task/181485868	Valid		system	Tile_002-059-000_0-000.jpg		2021-05-25 16:39:59	2021-05-25 16:58:52		NO		IN FOCUS
181485868	https://volunteer.ala.org.au/validate/task/181485868	Valid		system	Tile_002-059-000_0-000.jpg		2021-05-25 16:58:52	2021-05-25 16:58:52		NO		IN FOCUS
181485868	https://volunteer.ala.org.au/validate/task/181485868	Valid		system	Tile_002-059-000_0-000.jpg			2021-05-25 16:58:52		NO		IN FOCUS
181485869	https://volunteer.ala.org.au/validate/task/181485869	Valid		system	Tile_002-060-000_0-000.jpg		2021-05-25 16:59:33	2021-05-25 16:59:34		NO		IN FOCUS
181485869	https://volunteer.ala.org.au/validate/task/181485869	Valid		system	Tile_002-060-000_0-000.jpg		2021-05-25 12:16:06	2021-05-25 16:59:34		NO		IN FOCUS
181485869	https://volunteer.ala.org.au/validate/task/181485869	Valid		system	Tile_002-060-000_0-000.jpg			2021-05-25 16:59:34		NO		IN FOCUS
181485869	https://volunteer.ala.org.au/validate/task/181485869	Valid		system	Tile_002-060-000_0-000.jpg		2021-05-25 16:40:10	2021-05-25 16:59:34		NO		IN FOCUS
181485870	https://volunteer.ala.org.au/validate/task/181485870	Valid		system	Tile_003-001-000_0-000.jpg		2021-05-25 16:40:25	2021-05-25 17:00:20		NO		IN FOCUS
181485870	https://volunteer.ala.org.au/validate/task/181485870	Valid		system	Tile_003-001-000_0-000.jpg			2021-05-25 17:00:20		NO		IN FOCUS
181485870	https://volunteer.ala.org.au/validate/task/181485870	Valid		system	Tile_003-001-000_0-000.jpg		2021-05-25 17:00:19	2021-05-25 17:00:20		NO		IN FOCUS
181485870	https://volunteer.ala.org.au/validate/task/181485870	Valid		system	Tile_003-001-000_0-000.jpg		2021-05-25 12:16:17	2021-05-25 17:00:20		NO		IN FOCUS
181485871	https://volunteer.ala.org.au/validate/task/181485871	Valid		system	Tile_003-002-000_0-000.jpg			2021-05-25 17:01:19		NO		IN FOCUS
181485871	https://volunteer.ala.org.au/validate/task/181485871	Valid		system	Tile_003-002-000_0-000.jpg		2021-05-25 17:01:18	2021-05-25 17:01:19		NO		IN FOCUS
181485871	https://volunteer.ala.org.au/validate/task/181485871	Valid		system	Tile_003-002-000_0-000.jpg		2021-05-25 16:40:42	2021-05-25 17:01:19		NO		IN FOCUS
181485871	https://volunteer.ala.org.au/validate/task/181485871	Valid		system	Tile_003-002-000_0-000.jpg		2021-05-25 12:16:28	2021-05-25 17:01:19		NO		IN FOCUS
181485873	https://volunteer.ala.org.au/validate/task/181485873	Valid		system	Tile_003-004-000_0-000.jpg		2021-05-25 17:03:26	2021-05-25 17:03:28		NO		IN FOCUS
181485873	https://volunteer.ala.org.au/validate/task/181485873	Valid		system	Tile_003-004-000_0-000.jpg			2021-05-25 17:03:28		NO		IN FOCUS
181485873	https://volunteer.ala.org.au/validate/task/181485873	Valid		system	Tile_003-004-000_0-000.jpg		2021-05-25 16:41:09	2021-05-25 17:03:28		NO		IN FOCUS
181485873	https://volunteer.ala.org.au/validate/task/181485873	Valid		system	Tile_003-004-000_0-000.jpg		2021-05-25 12:16:45	2021-05-25 17:03:28		NO		IN FOCUS
181485874	https://volunteer.ala.org.au/validate/task/181485874	Valid		system	Tile_003-005-000_0-000.jpg		2021-05-25 17:04:35	2021-05-25 17:04:36		NO		IN FOCUS
181485874	https://volunteer.ala.org.au/validate/task/181485874	Valid		system	Tile_003-005-000_0-000.jpg			2021-05-25 17:04:36		NO		IN FOCUS
181485874	https://volunteer.ala.org.au/validate/task/181485874	Valid		system	Tile_003-005-000_0-000.jpg		2021-05-25 12:16:56	2021-05-25 17:04:36		NO		IN FOCUS
181485874	https://volunteer.ala.org.au/validate/task/181485874	Valid		system	Tile_003-005-000_0-000.jpg		2021-05-25 16:41:23	2021-05-25 17:04:36		NO		IN FOCUS
181485875	https://volunteer.ala.org.au/validate/task/181485875	Valid		system	Tile_003-006-000_0-000.jpg		2021-05-25 16:41:36	2021-05-25 17:05:35		NO		IN FOCUS
181485875	https://volunteer.ala.org.au/validate/task/181485875	Valid		system	Tile_003-006-000_0-000.jpg			2021-05-25 17:05:35		NO		IN FOCUS
181485875	https://volunteer.ala.org.au/validate/task/181485875	Valid		system	Tile_003-006-000_0-000.jpg		2021-05-25 17:05:33	2021-05-25 17:05:35		NO		IN FOCUS
181485875	https://volunteer.ala.org.au/validate/task/181485875	Valid		system	Tile_003-006-000_0-000.jpg		2021-05-25 12:17:05	2021-05-25 17:05:35		NO		IN FOCUS
181485876	https://volunteer.ala.org.au/validate/task/181485876	Valid		system	Tile_003-007-000_0-000.jpg		2021-05-25 17:06:30	2021-05-25 17:06:31		NO		IN FOCUS
181485876	https://volunteer.ala.org.au/validate/task/181485876	Valid		system	Tile_003-007-000_0-000.jpg		2021-05-25 16:41:48	2021-05-25 17:06:31		NO		IN FOCUS
181485876	https://volunteer.ala.org.au/validate/task/181485876	Valid		system	Tile_003-007-000_0-000.jpg		2021-05-25 12:17:16	2021-05-25 17:06:31		NO		IN FOCUS
181485876	https://volunteer.ala.org.au/validate/task/181485876	Valid		system	Tile_003-007-000_0-000.jpg			2021-05-25 17:06:31		NO		IN FOCUS
181485877	https://volunteer.ala.org.au/validate/task/181485877	Valid		system	Tile_003-008-000_0-000.jpg		2021-05-25 16:42:01	2021-05-25 17:08:04		NO		IN FOCUS
181485877	https://volunteer.ala.org.au/validate/task/181485877	Valid		system	Tile_003-008-000_0-000.jpg			2021-05-25 17:08:04		NO		IN FOCUS
181485877	https://volunteer.ala.org.au/validate/task/181485877	Valid		system	Tile_003-008-000_0-000.jpg		2021-05-25 17:08:03	2021-05-25 17:08:04		NO		IN FOCUS
181485877	https://volunteer.ala.org.au/validate/task/181485877	Valid		system	Tile_003-008-000_0-000.jpg		2021-05-25 12:17:26	2021-05-25 17:08:04		NO		IN FOCUS
181485878	https://volunteer.ala.org.au/validate/task/181485878	Valid		system	Tile_003-009-000_0-000.jpg		2021-05-25 17:09:42	2021-05-25 17:09:43		NO		IN FOCUS
181485878	https://volunteer.ala.org.au/validate/task/181485878	Valid		system	Tile_003-009-000_0-000.jpg			2021-05-25 17:09:43		NO		IN FOCUS
181485878	https://volunteer.ala.org.au/validate/task/181485878	Valid		system	Tile_003-009-000_0-000.jpg		2021-05-25 16:42:16	2021-05-25 17:09:43		NO		IN FOCUS
181485878	https://volunteer.ala.org.au/validate/task/181485878	Valid		system	Tile_003-009-000_0-000.jpg		2021-05-25 12:17:36	2021-05-25 17:09:43		NO		IN FOCUS
181485879	https://volunteer.ala.org.au/validate/task/181485879	Valid		system	Tile_003-010-000_0-000.jpg			2021-05-25 17:11:04		NO		IN FOCUS
181485879	https://volunteer.ala.org.au/validate/task/181485879	Valid		system	Tile_003-010-000_0-000.jpg		2021-05-25 17:11:03	2021-05-25 17:11:04		NO		IN FOCUS
181485879	https://volunteer.ala.org.au/validate/task/181485879	Valid		system	Tile_003-010-000_0-000.jpg		2021-05-25 12:17:45	2021-05-25 17:11:04		NO		IN FOCUS
181485879	https://volunteer.ala.org.au/validate/task/181485879	Valid		system	Tile_003-010-000_0-000.jpg		2021-05-25 16:42:28	2021-05-25 17:11:04		NO		IN FOCUS
181485880	https://volunteer.ala.org.au/validate/task/181485880	Valid		system	Tile_003-011-000_0-000.jpg			2021-05-25 17:12:07		NO		IN FOCUS
181485880	https://volunteer.ala.org.au/validate/task/181485880	Valid		system	Tile_003-011-000_0-000.jpg		2021-05-25 16:42:41	2021-05-25 17:12:07		NO		IN FOCUS
181485880	https://volunteer.ala.org.au/validate/task/181485880	Valid		system	Tile_003-011-000_0-000.jpg		2021-05-25 17:12:06	2021-05-25 17:12:07		NO		IN FOCUS
181485880	https://volunteer.ala.org.au/validate/task/181485880	Valid		system	Tile_003-011-000_0-000.jpg		2021-05-25 12:17:54	2021-05-25 17:12:07		NO		IN FOCUS
181485881	https://volunteer.ala.org.au/validate/task/181485881	Valid		system	Tile_003-012-000_0-000.jpg		2021-05-25 16:42:54	2021-05-25 17:14:18		NO		IN FOCUS
181485881	https://volunteer.ala.org.au/validate/task/181485881	Valid		system	Tile_003-012-000_0-000.jpg		2021-05-25 17:14:18	2021-05-25 17:14:18		NO		IN FOCUS
181485881	https://volunteer.ala.org.au/validate/task/181485881	Valid		system	Tile_003-012-000_0-000.jpg		2021-05-25 12:18:04	2021-05-25 17:14:18		NO		IN FOCUS
181485881	https://volunteer.ala.org.au/validate/task/181485881	Valid		system	Tile_003-012-000_0-000.jpg			2021-05-25 17:14:18		NO		IN FOCUS
181485882	https://volunteer.ala.org.au/validate/task/181485882	Valid		system	Tile_003-013-000_0-000.jpg		2021-05-25 12:19:58	2021-05-25 17:15:05		NO		IN FOCUS
181485882	https://volunteer.ala.org.au/validate/task/181485882	Valid		system	Tile_003-013-000_0-000.jpg		2021-05-25 17:15:04	2021-05-25 17:15:05		NO		IN FOCUS
181485882	https://volunteer.ala.org.au/validate/task/181485882	Valid		system	Tile_003-013-000_0-000.jpg		2021-05-25 16:43:06	2021-05-25 17:15:05		NO		IN FOCUS
181485882	https://volunteer.ala.org.au/validate/task/181485882	Valid		system	Tile_003-013-000_0-000.jpg			2021-05-25 17:15:05		NO		IN FOCUS
181485885	https://volunteer.ala.org.au/validate/task/181485885	Valid		system	Tile_003-016-000_0-000.jpg		2021-05-25 12:20:22	2021-05-25 17:18:42		NO		IN FOCUS
181485885	https://volunteer.ala.org.au/validate/task/181485885	Valid		system	Tile_003-016-000_0-000.jpg		2021-05-25 17:18:41	2021-05-25 17:18:42		NO		IN FOCUS
181485885	https://volunteer.ala.org.au/validate/task/181485885	Valid		system	Tile_003-016-000_0-000.jpg		2021-05-25 16:43:32	2021-05-25 17:18:42		NO		IN FOCUS
181485885	https://volunteer.ala.org.au/validate/task/181485885	Valid		system	Tile_003-016-000_0-000.jpg			2021-05-25 17:18:42		NO		IN FOCUS
181485886	https://volunteer.ala.org.au/validate/task/181485886	Valid		system	Tile_003-017-000_0-000.jpg		2021-05-25 16:43:45	2021-05-25 17:19:32		NO		IN FOCUS
181485886	https://volunteer.ala.org.au/validate/task/181485886	Valid		system	Tile_003-017-000_0-000.jpg			2021-05-25 17:19:32		NO		IN FOCUS
181485886	https://volunteer.ala.org.au/validate/task/181485886	Valid		system	Tile_003-017-000_0-000.jpg		2021-05-25 17:19:30	2021-05-25 17:19:32		NO		IN FOCUS
181485886	https://volunteer.ala.org.au/validate/task/181485886	Valid		system	Tile_003-017-000_0-000.jpg		2021-05-25 12:20:31	2021-05-25 17:19:32		NO		IN FOCUS
181485887	https://volunteer.ala.org.au/validate/task/181485887	Valid		system	Tile_003-018-000_0-000.jpg		2021-05-25 16:43:58	2021-05-25 17:20:50		NO		IN FOCUS
181485887	https://volunteer.ala.org.au/validate/task/181485887	Valid		system	Tile_003-018-000_0-000.jpg		2021-05-25 17:20:50	2021-05-25 17:20:50		NO		IN FOCUS
181485887	https://volunteer.ala.org.au/validate/task/181485887	Valid		system	Tile_003-018-000_0-000.jpg			2021-05-25 17:20:50		NO		IN FOCUS
181485887	https://volunteer.ala.org.au/validate/task/181485887	Valid		system	Tile_003-018-000_0-000.jpg		2021-05-25 12:20:42	2021-05-25 17:20:50		NO		IN FOCUS
181485888	https://volunteer.ala.org.au/validate/task/181485888	Valid		system	Tile_003-019-000_0-000.jpg		2021-05-25 17:22:23	2021-05-25 17:22:24		NO		IN FOCUS
181485888	https://volunteer.ala.org.au/validate/task/181485888	Valid		system	Tile_003-019-000_0-000.jpg			2021-05-25 17:22:24		NO		IN FOCUS
181485888	https://volunteer.ala.org.au/validate/task/181485888	Valid		system	Tile_003-019-000_0-000.jpg		2021-05-25 16:44:29	2021-05-25 17:22:24		NO		IN FOCUS
181485888	https://volunteer.ala.org.au/validate/task/181485888	Valid		system	Tile_003-019-000_0-000.jpg		2021-05-25 12:20:51	2021-05-25 17:22:24		NO		IN FOCUS
181485892	https://volunteer.ala.org.au/validate/task/181485892	Valid		system	Tile_003-023-000_0-000.jpg		2021-05-25 12:21:19	2021-05-25 17:27:35		NO		IN FOCUS
181485892	https://volunteer.ala.org.au/validate/task/181485892	Valid		system	Tile_003-023-000_0-000.jpg		2021-05-25 17:27:35	2021-05-25 17:27:35		NO		IN FOCUS
181485892	https://volunteer.ala.org.au/validate/task/181485892	Valid		system	Tile_003-023-000_0-000.jpg			2021-05-25 17:27:35		NO		IN FOCUS
181485892	https://volunteer.ala.org.au/validate/task/181485892	Valid		system	Tile_003-023-000_0-000.jpg		2021-05-25 16:46:03	2021-05-25 17:27:35		NO		IN FOCUS
181485893	https://volunteer.ala.org.au/validate/task/181485893	Valid		system	Tile_003-024-000_0-000.jpg		2021-05-25 12:21:35	2021-05-25 18:17:03		NO		IN FOCUS
181485893	https://volunteer.ala.org.au/validate/task/181485893	Valid		system	Tile_003-024-000_0-000.jpg			2021-05-25 18:17:03		NO		IN FOCUS
181485893	https://volunteer.ala.org.au/validate/task/181485893	Valid		system	Tile_003-024-000_0-000.jpg		2021-05-25 17:28:06	2021-05-25 18:17:03		NO		IN FOCUS
181485893	https://volunteer.ala.org.au/validate/task/181485893	Valid		system	Tile_003-024-000_0-000.jpg		2021-05-25 18:17:01	2021-05-25 18:17:03		NO		IN FOCUS
181485903	https://volunteer.ala.org.au/validate/task/181485903	Valid		system	Tile_003-034-000_0-000.jpg		2021-05-25 17:36:14	2021-05-25 18:17:13		NO		IN FOCUS
181485903	https://volunteer.ala.org.au/validate/task/181485903	Valid		system	Tile_003-034-000_0-000.jpg		2021-05-25 12:23:28	2021-05-25 18:17:13		NO		IN FOCUS
181485903	https://volunteer.ala.org.au/validate/task/181485903	Valid		system	Tile_003-034-000_0-000.jpg		2021-05-25 18:17:12	2021-05-25 18:17:13		NO		IN FOCUS
181485903	https://volunteer.ala.org.au/validate/task/181485903	Valid		system	Tile_003-034-000_0-000.jpg			2021-05-25 18:17:13		NO		IN FOCUS
181485894	https://volunteer.ala.org.au/validate/task/181485894	Valid		system	Tile_003-025-000_0-000.jpg		2021-05-25 12:21:46	2021-05-25 18:17:20		NO		IN FOCUS
181485894	https://volunteer.ala.org.au/validate/task/181485894	Valid		system	Tile_003-025-000_0-000.jpg		2021-05-25 18:17:20	2021-05-25 18:17:20		NO		IN FOCUS
181485894	https://volunteer.ala.org.au/validate/task/181485894	Valid		system	Tile_003-025-000_0-000.jpg		2021-05-25 17:30:25	2021-05-25 18:17:20		NO		IN FOCUS
181485894	https://volunteer.ala.org.au/validate/task/181485894	Valid		system	Tile_003-025-000_0-000.jpg			2021-05-25 18:17:20		NO		IN FOCUS
181485904	https://volunteer.ala.org.au/validate/task/181485904	Valid		system	Tile_003-035-000_0-000.jpg		2021-05-25 18:17:23	2021-05-25 18:17:23		NO		IN FOCUS
181485904	https://volunteer.ala.org.au/validate/task/181485904	Valid		system	Tile_003-035-000_0-000.jpg			2021-05-25 18:17:23		NO		IN FOCUS
181485904	https://volunteer.ala.org.au/validate/task/181485904	Valid		system	Tile_003-035-000_0-000.jpg		2021-05-25 17:36:47	2021-05-25 18:17:23		NO		IN FOCUS
181485904	https://volunteer.ala.org.au/validate/task/181485904	Valid		system	Tile_003-035-000_0-000.jpg		2021-05-25 12:23:38	2021-05-25 18:17:23		NO		IN FOCUS
181485906	https://volunteer.ala.org.au/validate/task/181485906	Valid		system	Tile_003-037-000_0-000.jpg		2021-05-25 18:17:39	2021-05-25 18:17:39		NO		IN FOCUS
181485906	https://volunteer.ala.org.au/validate/task/181485906	Valid		system	Tile_003-037-000_0-000.jpg		2021-05-25 17:38:19	2021-05-25 18:17:39		NO		IN FOCUS
181485906	https://volunteer.ala.org.au/validate/task/181485906	Valid		system	Tile_003-037-000_0-000.jpg			2021-05-25 18:17:39		NO		IN FOCUS
181485906	https://volunteer.ala.org.au/validate/task/181485906	Valid		system	Tile_003-037-000_0-000.jpg		2021-05-25 12:24:09	2021-05-25 18:17:39		NO		IN FOCUS
181485895	https://volunteer.ala.org.au/validate/task/181485895	Valid		system	Tile_003-026-000_0-000.jpg		2021-05-25 12:21:56	2021-05-25 18:17:44		NO		IN FOCUS
181485895	https://volunteer.ala.org.au/validate/task/181485895	Valid		system	Tile_003-026-000_0-000.jpg		2021-05-25 18:17:43	2021-05-25 18:17:44		NO		IN FOCUS
181485895	https://volunteer.ala.org.au/validate/task/181485895	Valid		system	Tile_003-026-000_0-000.jpg			2021-05-25 18:17:44		NO		IN FOCUS
181485895	https://volunteer.ala.org.au/validate/task/181485895	Valid		system	Tile_003-026-000_0-000.jpg		2021-05-25 17:31:30	2021-05-25 18:17:44		NO		IN FOCUS
181485911	https://volunteer.ala.org.au/validate/task/181485911	Valid		system	Tile_003-042-000_0-000.jpg		2021-05-25 12:25:01	2021-05-25 18:18:10		NO		IN FOCUS
181485911	https://volunteer.ala.org.au/validate/task/181485911	Valid		system	Tile_003-042-000_0-000.jpg		2021-05-25 17:41:31	2021-05-25 18:18:10		NO		IN FOCUS
181485911	https://volunteer.ala.org.au/validate/task/181485911	Valid		system	Tile_003-042-000_0-000.jpg			2021-05-25 18:18:10		NO		IN FOCUS
181485911	https://volunteer.ala.org.au/validate/task/181485911	Valid		system	Tile_003-042-000_0-000.jpg		2021-05-25 18:18:09	2021-05-25 18:18:10		NO		IN FOCUS
181485912	https://volunteer.ala.org.au/validate/task/181485912	Valid		system	Tile_003-043-000_0-000.jpg		2021-05-25 12:25:12	2021-05-25 18:18:21		NO		IN FOCUS
181485912	https://volunteer.ala.org.au/validate/task/181485912	Valid		system	Tile_003-043-000_0-000.jpg		2021-05-25 17:42:08	2021-05-25 18:18:21		NO		IN FOCUS
181485912	https://volunteer.ala.org.au/validate/task/181485912	Valid		system	Tile_003-043-000_0-000.jpg			2021-05-25 18:18:21		NO		IN FOCUS
181485912	https://volunteer.ala.org.au/validate/task/181485912	Valid		system	Tile_003-043-000_0-000.jpg		2021-05-25 18:18:21	2021-05-25 18:18:21		NO		IN FOCUS
181485914	https://volunteer.ala.org.au/validate/task/181485914	Valid		system	Tile_003-045-000_0-000.jpg		2021-05-25 12:25:31	2021-05-25 18:18:38		NO		IN FOCUS
181485914	https://volunteer.ala.org.au/validate/task/181485914	Valid		system	Tile_003-045-000_0-000.jpg		2021-05-25 17:43:26	2021-05-25 18:18:38		NO		IN FOCUS
181485914	https://volunteer.ala.org.au/validate/task/181485914	Valid		system	Tile_003-045-000_0-000.jpg		2021-05-25 18:18:37	2021-05-25 18:18:38		NO		IN FOCUS
181485914	https://volunteer.ala.org.au/validate/task/181485914	Valid		system	Tile_003-045-000_0-000.jpg			2021-05-25 18:18:38		NO		IN FOCUS
181485915	https://volunteer.ala.org.au/validate/task/181485915	Valid		system	Tile_003-046-000_0-000.jpg		2021-05-25 17:43:52	2021-05-25 18:18:48		NO		IN FOCUS
181485915	https://volunteer.ala.org.au/validate/task/181485915	Valid		system	Tile_003-046-000_0-000.jpg		2021-05-25 12:25:42	2021-05-25 18:18:48		NO		IN FOCUS
181485915	https://volunteer.ala.org.au/validate/task/181485915	Valid		system	Tile_003-046-000_0-000.jpg		2021-05-25 18:18:48	2021-05-25 18:18:48		NO		IN FOCUS
181485915	https://volunteer.ala.org.au/validate/task/181485915	Valid		system	Tile_003-046-000_0-000.jpg			2021-05-25 18:18:48		NO		IN FOCUS
181485896	https://volunteer.ala.org.au/validate/task/181485896	Valid		system	Tile_003-027-000_0-000.jpg		2021-05-25 17:32:02	2021-05-25 18:18:59		NO		IN FOCUS
181485896	https://volunteer.ala.org.au/validate/task/181485896	Valid		system	Tile_003-027-000_0-000.jpg			2021-05-25 18:18:59		NO		IN FOCUS
181485896	https://volunteer.ala.org.au/validate/task/181485896	Valid		system	Tile_003-027-000_0-000.jpg		2021-05-25 12:22:06	2021-05-25 18:18:59		NO		IN FOCUS
181485896	https://volunteer.ala.org.au/validate/task/181485896	Valid		system	Tile_003-027-000_0-000.jpg		2021-05-25 18:18:58	2021-05-25 18:18:59		NO		IN FOCUS
181485916	https://volunteer.ala.org.au/validate/task/181485916	Valid		system	Tile_003-047-000_0-000.jpg		2021-05-25 17:44:31	2021-05-25 18:19:00		NO		IN FOCUS
181485916	https://volunteer.ala.org.au/validate/task/181485916	Valid		system	Tile_003-047-000_0-000.jpg			2021-05-25 18:19:00		NO		IN FOCUS
181485916	https://volunteer.ala.org.au/validate/task/181485916	Valid		system	Tile_003-047-000_0-000.jpg		2021-05-25 12:25:52	2021-05-25 18:19:00		NO		IN FOCUS
181485916	https://volunteer.ala.org.au/validate/task/181485916	Valid		system	Tile_003-047-000_0-000.jpg		2021-05-25 18:18:59	2021-05-25 18:19:00		NO		IN FOCUS
181485917	https://volunteer.ala.org.au/validate/task/181485917	Valid		system	Tile_003-048-000_0-000.jpg		2021-05-25 12:26:03	2021-05-25 18:19:12		NO		IN FOCUS
181485917	https://volunteer.ala.org.au/validate/task/181485917	Valid		system	Tile_003-048-000_0-000.jpg		2021-05-25 17:45:15	2021-05-25 18:19:12		NO		IN FOCUS
181485917	https://volunteer.ala.org.au/validate/task/181485917	Valid		system	Tile_003-048-000_0-000.jpg			2021-05-25 18:19:12		NO		IN FOCUS
181485917	https://volunteer.ala.org.au/validate/task/181485917	Valid		system	Tile_003-048-000_0-000.jpg		2021-05-25 18:19:12	2021-05-25 18:19:12		NO		IN FOCUS
181485919	https://volunteer.ala.org.au/validate/task/181485919	Valid		system	Tile_003-050-000_0-000.jpg		2021-05-25 17:49:22	2021-05-25 18:19:27		NO		IN FOCUS
181485919	https://volunteer.ala.org.au/validate/task/181485919	Valid		system	Tile_003-050-000_0-000.jpg		2021-05-25 18:19:27	2021-05-25 18:19:27		NO		IN FOCUS
181485919	https://volunteer.ala.org.au/validate/task/181485919	Valid		system	Tile_003-050-000_0-000.jpg			2021-05-25 18:19:27		NO		IN FOCUS
181485919	https://volunteer.ala.org.au/validate/task/181485919	Valid		system	Tile_003-050-000_0-000.jpg		2021-05-25 12:26:20	2021-05-25 18:19:27		NO		IN FOCUS
181485897	https://volunteer.ala.org.au/validate/task/181485897	Valid		system	Tile_003-028-000_0-000.jpg		2021-05-25 12:22:16	2021-05-25 18:19:40		NO		IN FOCUS
181485897	https://volunteer.ala.org.au/validate/task/181485897	Valid		system	Tile_003-028-000_0-000.jpg		2021-05-25 18:19:39	2021-05-25 18:19:40		NO		IN FOCUS
181485897	https://volunteer.ala.org.au/validate/task/181485897	Valid		system	Tile_003-028-000_0-000.jpg		2021-05-25 17:32:38	2021-05-25 18:19:40		NO		IN FOCUS
181485897	https://volunteer.ala.org.au/validate/task/181485897	Valid		system	Tile_003-028-000_0-000.jpg			2021-05-25 18:19:40		NO		IN FOCUS
181485921	https://volunteer.ala.org.au/validate/task/181485921	Valid		system	Tile_003-052-000_0-000.jpg		2021-05-25 17:50:11	2021-05-25 18:19:45		NO		IN FOCUS
181485921	https://volunteer.ala.org.au/validate/task/181485921	Valid		system	Tile_003-052-000_0-000.jpg		2021-05-25 12:26:39	2021-05-25 18:19:45		NO		IN FOCUS
181485921	https://volunteer.ala.org.au/validate/task/181485921	Valid		system	Tile_003-052-000_0-000.jpg		2021-05-25 18:19:45	2021-05-25 18:19:45		NO		IN FOCUS
181485921	https://volunteer.ala.org.au/validate/task/181485921	Valid		system	Tile_003-052-000_0-000.jpg			2021-05-25 18:19:45		NO		IN FOCUS
181485922	https://volunteer.ala.org.au/validate/task/181485922	Valid		system	Tile_003-053-000_0-000.jpg		2021-05-25 18:20:05	2021-05-25 18:20:05		NO		IN FOCUS
181485922	https://volunteer.ala.org.au/validate/task/181485922	Valid		system	Tile_003-053-000_0-000.jpg			2021-05-25 18:20:05		NO		IN FOCUS
181485922	https://volunteer.ala.org.au/validate/task/181485922	Valid		system	Tile_003-053-000_0-000.jpg		2021-05-25 12:26:48	2021-05-25 18:20:05		NO		IN FOCUS
181485922	https://volunteer.ala.org.au/validate/task/181485922	Valid		system	Tile_003-053-000_0-000.jpg		2021-05-25 17:50:40	2021-05-25 18:20:05		NO		IN FOCUS
181485924	https://volunteer.ala.org.au/validate/task/181485924	Valid		system	Tile_003-055-000_0-000.jpg		2021-05-25 18:20:25	2021-05-25 18:20:26		NO		IN FOCUS
181485924	https://volunteer.ala.org.au/validate/task/181485924	Valid		system	Tile_003-055-000_0-000.jpg			2021-05-25 18:20:26		NO		IN FOCUS
181485924	https://volunteer.ala.org.au/validate/task/181485924	Valid		system	Tile_003-055-000_0-000.jpg		2021-05-25 12:27:07	2021-05-25 18:20:26		NO		IN FOCUS
181485924	https://volunteer.ala.org.au/validate/task/181485924	Valid		system	Tile_003-055-000_0-000.jpg		2021-05-25 17:52:59	2021-05-25 18:20:26		NO		IN FOCUS
181485931	https://volunteer.ala.org.au/validate/task/181485931	Valid		system	Tile_004-002-000_0-000.jpg		2021-05-25 18:20:58	2021-05-25 18:20:58		NO		IN FOCUS
181485931	https://volunteer.ala.org.au/validate/task/181485931	Valid		system	Tile_004-002-000_0-000.jpg			2021-05-25 18:20:58		NO		IN FOCUS
181485931	https://volunteer.ala.org.au/validate/task/181485931	Valid		system	Tile_004-002-000_0-000.jpg		2021-05-25 12:28:13	2021-05-25 18:20:58		NO		IN FOCUS
181485931	https://volunteer.ala.org.au/validate/task/181485931	Valid		system	Tile_004-002-000_0-000.jpg		2021-05-25 17:57:59	2021-05-25 18:20:58		NO		IN FOCUS
181485932	https://volunteer.ala.org.au/validate/task/181485932	Valid		system	Tile_004-003-000_0-000.jpg		2021-05-25 18:21:07	2021-05-25 18:21:08		NO		IN FOCUS
181485932	https://volunteer.ala.org.au/validate/task/181485932	Valid		system	Tile_004-003-000_0-000.jpg			2021-05-25 18:21:08		NO		IN FOCUS
181485932	https://volunteer.ala.org.au/validate/task/181485932	Valid		system	Tile_004-003-000_0-000.jpg		2021-05-25 17:58:53	2021-05-25 18:21:08		NO		IN FOCUS
181485932	https://volunteer.ala.org.au/validate/task/181485932	Valid		system	Tile_004-003-000_0-000.jpg		2021-05-25 12:28:23	2021-05-25 18:21:08		NO		IN FOCUS
181485936	https://volunteer.ala.org.au/validate/task/181485936	Valid		system	Tile_004-007-000_0-000.jpg			2021-05-25 18:21:30		NO		IN FOCUS
181485936	https://volunteer.ala.org.au/validate/task/181485936	Valid		system	Tile_004-007-000_0-000.jpg		2021-05-25 18:01:28	2021-05-25 18:21:30		NO		IN FOCUS
181485936	https://volunteer.ala.org.au/validate/task/181485936	Valid		system	Tile_004-007-000_0-000.jpg		2021-05-25 12:29:17	2021-05-25 18:21:30		NO		IN FOCUS
181485936	https://volunteer.ala.org.au/validate/task/181485936	Valid		system	Tile_004-007-000_0-000.jpg		2021-05-25 18:21:29	2021-05-25 18:21:30		NO		IN FOCUS
181485938	https://volunteer.ala.org.au/validate/task/181485938	Valid		system	Tile_004-009-000_0-000.jpg		2021-05-25 12:29:38	2021-05-25 18:21:42		NO		IN FOCUS
181485938	https://volunteer.ala.org.au/validate/task/181485938	Valid		system	Tile_004-009-000_0-000.jpg		2021-05-25 18:21:42	2021-05-25 18:21:42		NO		IN FOCUS
181485938	https://volunteer.ala.org.au/validate/task/181485938	Valid		system	Tile_004-009-000_0-000.jpg		2021-05-25 18:02:20	2021-05-25 18:21:42		NO		IN FOCUS
181485938	https://volunteer.ala.org.au/validate/task/181485938	Valid		system	Tile_004-009-000_0-000.jpg			2021-05-25 18:21:42		NO		IN FOCUS
181485939	https://volunteer.ala.org.au/validate/task/181485939	Valid		system	Tile_004-010-000_0-000.jpg		2021-05-25 18:21:52	2021-05-25 18:21:53		NO		IN FOCUS
181485939	https://volunteer.ala.org.au/validate/task/181485939	Valid		system	Tile_004-010-000_0-000.jpg		2021-05-25 18:02:47	2021-05-25 18:21:53		NO		IN FOCUS
181485939	https://volunteer.ala.org.au/validate/task/181485939	Valid		system	Tile_004-010-000_0-000.jpg			2021-05-25 18:21:53		NO		IN FOCUS
181485939	https://volunteer.ala.org.au/validate/task/181485939	Valid		system	Tile_004-010-000_0-000.jpg		2021-05-25 12:29:48	2021-05-25 18:21:53		NO		IN FOCUS
181485941	https://volunteer.ala.org.au/validate/task/181485941	Valid		system	Tile_004-012-000_0-000.jpg		2021-05-25 18:03:53	2021-05-25 18:23:31		NO		IN FOCUS
181485941	https://volunteer.ala.org.au/validate/task/181485941	Valid		system	Tile_004-012-000_0-000.jpg		2021-05-25 18:23:31	2021-05-25 18:23:31		NO		IN FOCUS
181485941	https://volunteer.ala.org.au/validate/task/181485941	Valid		system	Tile_004-012-000_0-000.jpg			2021-05-25 18:23:31		NO		IN FOCUS
181485941	https://volunteer.ala.org.au/validate/task/181485941	Valid		system	Tile_004-012-000_0-000.jpg		2021-05-25 12:30:11	2021-05-25 18:23:31		NO		IN FOCUS
181485946	https://volunteer.ala.org.au/validate/task/181485946	Valid		system	Tile_004-017-000_0-000.jpg		2021-05-25 18:07:37	2021-05-25 18:23:52		NO		IN FOCUS
181485946	https://volunteer.ala.org.au/validate/task/181485946	Valid		system	Tile_004-017-000_0-000.jpg			2021-05-25 18:23:52		NO		IN FOCUS
181485946	https://volunteer.ala.org.au/validate/task/181485946	Valid		system	Tile_004-017-000_0-000.jpg		2021-05-25 18:23:52	2021-05-25 18:23:52		NO		IN FOCUS
181485946	https://volunteer.ala.org.au/validate/task/181485946	Valid		system	Tile_004-017-000_0-000.jpg		2021-05-25 12:30:52	2021-05-25 18:23:52		NO		IN FOCUS
181485898	https://volunteer.ala.org.au/validate/task/181485898	Valid		system	Tile_003-029-000_0-000.jpg			2021-05-25 18:34:01		NO		IN FOCUS
181485898	https://volunteer.ala.org.au/validate/task/181485898	Valid		system	Tile_003-029-000_0-000.jpg		2021-05-25 12:22:27	2021-05-25 18:34:01		NO		IN FOCUS
181485898	https://volunteer.ala.org.au/validate/task/181485898	Valid		system	Tile_003-029-000_0-000.jpg		2021-05-25 18:34:01	2021-05-25 18:34:01		NO		IN FOCUS
181485898	https://volunteer.ala.org.au/validate/task/181485898	Valid		system	Tile_003-029-000_0-000.jpg		2021-05-25 17:33:15	2021-05-25 18:34:01		NO		IN FOCUS
181485899	https://volunteer.ala.org.au/validate/task/181485899	Valid		system	Tile_003-030-000_0-000.jpg		2021-05-25 12:22:36	2021-05-25 18:34:29		NO		IN FOCUS
181485899	https://volunteer.ala.org.au/validate/task/181485899	Valid		system	Tile_003-030-000_0-000.jpg			2021-05-25 18:34:29		NO		IN FOCUS
181485899	https://volunteer.ala.org.au/validate/task/181485899	Valid		system	Tile_003-030-000_0-000.jpg		2021-05-25 17:34:04	2021-05-25 18:34:29		NO		IN FOCUS
181485899	https://volunteer.ala.org.au/validate/task/181485899	Valid		system	Tile_003-030-000_0-000.jpg		2021-05-25 18:34:28	2021-05-25 18:34:29		NO		IN FOCUS
181485901	https://volunteer.ala.org.au/validate/task/181485901	Valid		system	Tile_003-032-000_0-000.jpg		2021-05-25 17:35:12	2021-05-25 18:35:28		NO		IN FOCUS
181485901	https://volunteer.ala.org.au/validate/task/181485901	Valid		system	Tile_003-032-000_0-000.jpg		2021-05-25 12:23:06	2021-05-25 18:35:28		NO		IN FOCUS
181485901	https://volunteer.ala.org.au/validate/task/181485901	Valid		system	Tile_003-032-000_0-000.jpg			2021-05-25 18:35:28		NO		IN FOCUS
181485901	https://volunteer.ala.org.au/validate/task/181485901	Valid		system	Tile_003-032-000_0-000.jpg		2021-05-25 18:35:28	2021-05-25 18:35:28		NO		IN FOCUS
181485902	https://volunteer.ala.org.au/validate/task/181485902	Valid		system	Tile_003-033-000_0-000.jpg			2021-05-25 18:35:44		NO		IN FOCUS
181485902	https://volunteer.ala.org.au/validate/task/181485902	Valid		system	Tile_003-033-000_0-000.jpg		2021-05-25 18:35:44	2021-05-25 18:35:44		NO		IN FOCUS
181485902	https://volunteer.ala.org.au/validate/task/181485902	Valid		system	Tile_003-033-000_0-000.jpg		2021-05-25 17:35:47	2021-05-25 18:35:44		NO		IN FOCUS
181485902	https://volunteer.ala.org.au/validate/task/181485902	Valid		system	Tile_003-033-000_0-000.jpg		2021-05-25 12:23:17	2021-05-25 18:35:44		NO		IN FOCUS
181485909	https://volunteer.ala.org.au/validate/task/181485909	Valid		system	Tile_003-040-000_0-000.jpg		2021-05-25 12:24:45	2021-05-25 18:58:39		NO		IN FOCUS
181485909	https://volunteer.ala.org.au/validate/task/181485909	Valid		system	Tile_003-040-000_0-000.jpg		2021-05-25 17:40:00	2021-05-25 18:58:39		NO		IN FOCUS
181485909	https://volunteer.ala.org.au/validate/task/181485909	Valid		system	Tile_003-040-000_0-000.jpg			2021-05-25 18:58:39		NO		IN FOCUS
181485909	https://volunteer.ala.org.au/validate/task/181485909	Valid		system	Tile_003-040-000_0-000.jpg		2021-05-25 18:58:39	2021-05-25 18:58:39		NO		IN FOCUS
181485913	https://volunteer.ala.org.au/validate/task/181485913	Valid		system	Tile_003-044-000_0-000.jpg		2021-05-25 17:42:47	2021-05-25 18:59:05		NO		IN FOCUS
181485913	https://volunteer.ala.org.au/validate/task/181485913	Valid		system	Tile_003-044-000_0-000.jpg		2021-05-25 18:59:05	2021-05-25 18:59:05		NO		IN FOCUS
181485913	https://volunteer.ala.org.au/validate/task/181485913	Valid		system	Tile_003-044-000_0-000.jpg			2021-05-25 18:59:05		NO		IN FOCUS
181485913	https://volunteer.ala.org.au/validate/task/181485913	Valid		system	Tile_003-044-000_0-000.jpg		2021-05-25 12:25:22	2021-05-25 18:59:05		NO		IN FOCUS
181485920	https://volunteer.ala.org.au/validate/task/181485920	Valid		system	Tile_003-051-000_0-000.jpg		2021-05-25 18:59:34	2021-05-25 18:59:34		NO		IN FOCUS
181485920	https://volunteer.ala.org.au/validate/task/181485920	Valid		system	Tile_003-051-000_0-000.jpg			2021-05-25 18:59:34		NO		IN FOCUS
181485920	https://volunteer.ala.org.au/validate/task/181485920	Valid		system	Tile_003-051-000_0-000.jpg		2021-05-25 17:49:45	2021-05-25 18:59:34		NO		IN FOCUS
181485920	https://volunteer.ala.org.au/validate/task/181485920	Valid		system	Tile_003-051-000_0-000.jpg		2021-05-25 12:26:29	2021-05-25 18:59:34		NO		IN FOCUS
181485925	https://volunteer.ala.org.au/validate/task/181485925	Valid		system	Tile_003-056-000_0-000.jpg		2021-05-25 12:27:19	2021-05-25 19:00:16		NO		IN FOCUS
181485925	https://volunteer.ala.org.au/validate/task/181485925	Valid		system	Tile_003-056-000_0-000.jpg		2021-05-25 19:00:15	2021-05-25 19:00:16		NO		IN FOCUS
181485925	https://volunteer.ala.org.au/validate/task/181485925	Valid		system	Tile_003-056-000_0-000.jpg		2021-05-25 17:53:40	2021-05-25 19:00:16		NO		IN FOCUS
181485925	https://volunteer.ala.org.au/validate/task/181485925	Valid		system	Tile_003-056-000_0-000.jpg			2021-05-25 19:00:16		NO		IN FOCUS
181485928	https://volunteer.ala.org.au/validate/task/181485928	Valid		system	Tile_003-059-000_0-000.jpg		2021-05-25 12:27:40	2021-05-25 19:00:55		NO		IN FOCUS
181485928	https://volunteer.ala.org.au/validate/task/181485928	Valid		system	Tile_003-059-000_0-000.jpg		2021-05-25 19:00:54	2021-05-25 19:00:55		NO		IN FOCUS
181485928	https://volunteer.ala.org.au/validate/task/181485928	Valid		system	Tile_003-059-000_0-000.jpg			2021-05-25 19:00:55		NO		IN FOCUS
181485928	https://volunteer.ala.org.au/validate/task/181485928	Valid		system	Tile_003-059-000_0-000.jpg		2021-05-25 17:55:56	2021-05-25 19:00:55		NO		IN FOCUS
181485929	https://volunteer.ala.org.au/validate/task/181485929	Valid		system	Tile_003-060-000_0-000.jpg		2021-05-25 19:01:07	2021-05-25 19:01:08		NO		IN FOCUS
181485929	https://volunteer.ala.org.au/validate/task/181485929	Valid		system	Tile_003-060-000_0-000.jpg		2021-05-25 12:27:50	2021-05-25 19:01:08		NO		IN FOCUS
181485929	https://volunteer.ala.org.au/validate/task/181485929	Valid		system	Tile_003-060-000_0-000.jpg			2021-05-25 19:01:08		NO		IN FOCUS
181485929	https://volunteer.ala.org.au/validate/task/181485929	Valid		system	Tile_003-060-000_0-000.jpg		2021-05-25 17:56:32	2021-05-25 19:01:08		NO		IN FOCUS
181485930	https://volunteer.ala.org.au/validate/task/181485930	Valid		system	Tile_004-001-000_0-000.jpg		2021-05-25 12:28:04	2021-05-25 19:01:21		NO		IN FOCUS
181485930	https://volunteer.ala.org.au/validate/task/181485930	Valid		system	Tile_004-001-000_0-000.jpg			2021-05-25 19:01:21		NO		IN FOCUS
181485930	https://volunteer.ala.org.au/validate/task/181485930	Valid		system	Tile_004-001-000_0-000.jpg		2021-05-25 19:01:21	2021-05-25 19:01:21		NO		IN FOCUS
181485930	https://volunteer.ala.org.au/validate/task/181485930	Valid		system	Tile_004-001-000_0-000.jpg		2021-05-25 17:57:08	2021-05-25 19:01:21		NO		IN FOCUS
181485933	https://volunteer.ala.org.au/validate/task/181485933	Valid		system	Tile_004-004-000_0-000.jpg		2021-05-25 17:59:31	2021-05-25 19:01:36		NO		IN FOCUS
181485933	https://volunteer.ala.org.au/validate/task/181485933	Valid		system	Tile_004-004-000_0-000.jpg			2021-05-25 19:01:36		NO		IN FOCUS
181485933	https://volunteer.ala.org.au/validate/task/181485933	Valid		system	Tile_004-004-000_0-000.jpg		2021-05-25 12:28:43	2021-05-25 19:01:36		NO		IN FOCUS
181485933	https://volunteer.ala.org.au/validate/task/181485933	Valid		system	Tile_004-004-000_0-000.jpg		2021-05-25 19:01:36	2021-05-25 19:01:36		NO		IN FOCUS
181485934	https://volunteer.ala.org.au/validate/task/181485934	Valid		system	Tile_004-005-000_0-000.jpg		2021-05-25 18:00:21	2021-05-25 19:01:50		NO		IN FOCUS
181485934	https://volunteer.ala.org.au/validate/task/181485934	Valid		system	Tile_004-005-000_0-000.jpg			2021-05-25 19:01:50		NO		IN FOCUS
181485934	https://volunteer.ala.org.au/validate/task/181485934	Valid		system	Tile_004-005-000_0-000.jpg		2021-05-25 19:01:50	2021-05-25 19:01:50		NO		IN FOCUS
181485934	https://volunteer.ala.org.au/validate/task/181485934	Valid		system	Tile_004-005-000_0-000.jpg		2021-05-25 12:28:55	2021-05-25 19:01:50		NO		IN FOCUS
181485935	https://volunteer.ala.org.au/validate/task/181485935	Valid		system	Tile_004-006-000_0-000.jpg		2021-05-25 18:00:51	2021-05-25 19:02:03		NO		IN FOCUS
181485935	https://volunteer.ala.org.au/validate/task/181485935	Valid		system	Tile_004-006-000_0-000.jpg		2021-05-25 12:29:05	2021-05-25 19:02:03		NO		IN FOCUS
181485935	https://volunteer.ala.org.au/validate/task/181485935	Valid		system	Tile_004-006-000_0-000.jpg			2021-05-25 19:02:03		NO		IN FOCUS
181485935	https://volunteer.ala.org.au/validate/task/181485935	Valid		system	Tile_004-006-000_0-000.jpg		2021-05-25 19:02:03	2021-05-25 19:02:03		NO		IN FOCUS
181485937	https://volunteer.ala.org.au/validate/task/181485937	Valid		system	Tile_004-008-000_0-000.jpg		2021-05-25 19:02:18	2021-05-25 19:02:18		NO		IN FOCUS
181485937	https://volunteer.ala.org.au/validate/task/181485937	Valid		system	Tile_004-008-000_0-000.jpg		2021-05-25 18:01:56	2021-05-25 19:02:18		NO		IN FOCUS
181485937	https://volunteer.ala.org.au/validate/task/181485937	Valid		system	Tile_004-008-000_0-000.jpg			2021-05-25 19:02:18		NO		IN FOCUS
181485937	https://volunteer.ala.org.au/validate/task/181485937	Valid		system	Tile_004-008-000_0-000.jpg		2021-05-25 12:29:27	2021-05-25 19:02:18		NO		IN FOCUS
181485940	https://volunteer.ala.org.au/validate/task/181485940	Valid		system	Tile_004-011-000_0-000.jpg		2021-05-25 12:29:58	2021-05-25 19:02:31		NO		IN FOCUS
181485940	https://volunteer.ala.org.au/validate/task/181485940	Valid		system	Tile_004-011-000_0-000.jpg		2021-05-25 18:03:21	2021-05-25 19:02:31		NO		IN FOCUS
181485940	https://volunteer.ala.org.au/validate/task/181485940	Valid		system	Tile_004-011-000_0-000.jpg			2021-05-25 19:02:31		NO		IN FOCUS
181485940	https://volunteer.ala.org.au/validate/task/181485940	Valid		system	Tile_004-011-000_0-000.jpg		2021-05-25 19:02:31	2021-05-25 19:02:31		NO		IN FOCUS
181485943	https://volunteer.ala.org.au/validate/task/181485943	Valid		system	Tile_004-014-000_0-000.jpg		2021-05-25 19:03:20	2021-05-25 19:03:21		NO		IN FOCUS
181485943	https://volunteer.ala.org.au/validate/task/181485943	Valid		system	Tile_004-014-000_0-000.jpg		2021-05-25 12:30:27	2021-05-25 19:03:21		NO		IN FOCUS
181485943	https://volunteer.ala.org.au/validate/task/181485943	Valid		system	Tile_004-014-000_0-000.jpg		2021-05-25 18:05:17	2021-05-25 19:03:21		NO		IN FOCUS
181485943	https://volunteer.ala.org.au/validate/task/181485943	Valid		system	Tile_004-014-000_0-000.jpg			2021-05-25 19:03:21		NO		IN FOCUS
181485945	https://volunteer.ala.org.au/validate/task/181485945	Valid		system	Tile_004-016-000_0-000.jpg		2021-05-25 12:30:43	2021-05-25 19:03:52		NO		IN FOCUS
181485945	https://volunteer.ala.org.au/validate/task/181485945	Valid		system	Tile_004-016-000_0-000.jpg			2021-05-25 19:03:52		NO		IN FOCUS
181485945	https://volunteer.ala.org.au/validate/task/181485945	Valid		system	Tile_004-016-000_0-000.jpg		2021-05-25 19:03:51	2021-05-25 19:03:52		NO		IN FOCUS
181485945	https://volunteer.ala.org.au/validate/task/181485945	Valid		system	Tile_004-016-000_0-000.jpg		2021-05-25 18:07:12	2021-05-25 19:03:52		NO		IN FOCUS
181485948	https://volunteer.ala.org.au/validate/task/181485948	Valid		system	Tile_004-019-000_0-000.jpg		2021-05-25 19:04:18	2021-05-25 19:04:18		NO		IN FOCUS
181485948	https://volunteer.ala.org.au/validate/task/181485948	Valid		system	Tile_004-019-000_0-000.jpg			2021-05-25 19:04:18		NO		IN FOCUS
181485948	https://volunteer.ala.org.au/validate/task/181485948	Valid		system	Tile_004-019-000_0-000.jpg		2021-05-25 18:08:28	2021-05-25 19:04:18		NO		IN FOCUS
181485948	https://volunteer.ala.org.au/validate/task/181485948	Valid		system	Tile_004-019-000_0-000.jpg		2021-05-25 12:31:07	2021-05-25 19:04:18		NO		IN FOCUS
181486576	https://volunteer.ala.org.au/validate/task/181486576	Valid		system	Tile_004-023-000_0-000.jpg			2021-05-25 19:05:25		NO		IN FOCUS
181486576	https://volunteer.ala.org.au/validate/task/181486576	Valid		system	Tile_004-023-000_0-000.jpg		2021-05-25 12:31:35	2021-05-25 19:05:25		NO		IN FOCUS
181486576	https://volunteer.ala.org.au/validate/task/181486576	Valid		system	Tile_004-023-000_0-000.jpg		2021-05-25 19:05:24	2021-05-25 19:05:25		NO		IN FOCUS
181486576	https://volunteer.ala.org.au/validate/task/181486576	Valid		system	Tile_004-023-000_0-000.jpg		2021-05-25 18:09:22	2021-05-25 19:05:25		NO		IN FOCUS
181486578	https://volunteer.ala.org.au/validate/task/181486578	Valid		system	Tile_004-025-000_0-000.jpg		2021-05-25 12:31:57	2021-05-25 19:05:50		NO		IN FOCUS
181486578	https://volunteer.ala.org.au/validate/task/181486578	Valid		system	Tile_004-025-000_0-000.jpg			2021-05-25 19:05:50		NO		IN FOCUS
181486578	https://volunteer.ala.org.au/validate/task/181486578	Valid		system	Tile_004-025-000_0-000.jpg		2021-05-25 18:10:38	2021-05-25 19:05:50		NO		IN FOCUS
181486578	https://volunteer.ala.org.au/validate/task/181486578	Valid		system	Tile_004-025-000_0-000.jpg		2021-05-25 19:05:50	2021-05-25 19:05:50		NO		IN FOCUS
181486579	https://volunteer.ala.org.au/validate/task/181486579	Valid		system	Tile_004-026-000_0-000.jpg		2021-05-25 12:32:08	2021-05-25 19:06:03		NO		IN FOCUS
181486579	https://volunteer.ala.org.au/validate/task/181486579	Valid		system	Tile_004-026-000_0-000.jpg		2021-05-25 19:06:02	2021-05-25 19:06:03		NO		IN FOCUS
181486579	https://volunteer.ala.org.au/validate/task/181486579	Valid		system	Tile_004-026-000_0-000.jpg			2021-05-25 19:06:03		NO		IN FOCUS
181486579	https://volunteer.ala.org.au/validate/task/181486579	Valid		system	Tile_004-026-000_0-000.jpg		2021-05-25 18:14:31	2021-05-25 19:06:03		NO		IN FOCUS
181486580	https://volunteer.ala.org.au/validate/task/181486580	Valid		system	Tile_004-027-000_0-000.jpg		2021-05-25 12:32:18	2021-05-25 19:06:15		NO		IN FOCUS
181486580	https://volunteer.ala.org.au/validate/task/181486580	Valid		system	Tile_004-027-000_0-000.jpg		2021-05-25 18:15:15	2021-05-25 19:06:15		NO		IN FOCUS
181486580	https://volunteer.ala.org.au/validate/task/181486580	Valid		system	Tile_004-027-000_0-000.jpg			2021-05-25 19:06:15		NO		IN FOCUS
181486580	https://volunteer.ala.org.au/validate/task/181486580	Valid		system	Tile_004-027-000_0-000.jpg		2021-05-25 19:06:15	2021-05-25 19:06:15		NO		IN FOCUS
181486585	https://volunteer.ala.org.au/validate/task/181486585	Valid		system	Tile_004-032-000_0-000.jpg		2021-05-25 12:33:17	2021-05-25 19:07:21		NO		IN FOCUS
181486585	https://volunteer.ala.org.au/validate/task/181486585	Valid		system	Tile_004-032-000_0-000.jpg		2021-05-25 18:24:52	2021-05-25 19:07:21		NO		IN FOCUS
181486585	https://volunteer.ala.org.au/validate/task/181486585	Valid		system	Tile_004-032-000_0-000.jpg			2021-05-25 19:07:21		NO		IN FOCUS
181486585	https://volunteer.ala.org.au/validate/task/181486585	Valid		system	Tile_004-032-000_0-000.jpg		2021-05-25 19:07:21	2021-05-25 19:07:21		NO		IN FOCUS
181486588	https://volunteer.ala.org.au/validate/task/181486588	Valid		system	Tile_004-035-000_0-000.jpg		2021-05-25 18:25:09	2021-05-25 19:08:03		NO		IN FOCUS
181486588	https://volunteer.ala.org.au/validate/task/181486588	Valid		system	Tile_004-035-000_0-000.jpg		2021-05-25 12:33:47	2021-05-25 19:08:03		NO		IN FOCUS
181486588	https://volunteer.ala.org.au/validate/task/181486588	Valid		system	Tile_004-035-000_0-000.jpg			2021-05-25 19:08:03		NO		IN FOCUS
181486588	https://volunteer.ala.org.au/validate/task/181486588	Valid		system	Tile_004-035-000_0-000.jpg		2021-05-25 19:08:02	2021-05-25 19:08:03		NO		IN FOCUS
181486590	https://volunteer.ala.org.au/validate/task/181486590	Valid		system	Tile_004-037-000_0-000.jpg		2021-05-25 18:25:24	2021-05-25 19:08:28		NO		IN FOCUS
181486590	https://volunteer.ala.org.au/validate/task/181486590	Valid		system	Tile_004-037-000_0-000.jpg		2021-05-25 12:34:01	2021-05-25 19:08:28		NO		IN FOCUS
181486590	https://volunteer.ala.org.au/validate/task/181486590	Valid		system	Tile_004-037-000_0-000.jpg		2021-05-25 19:08:28	2021-05-25 19:08:28		NO		IN FOCUS
181486590	https://volunteer.ala.org.au/validate/task/181486590	Valid		system	Tile_004-037-000_0-000.jpg			2021-05-25 19:08:28		NO		IN FOCUS
181486591	https://volunteer.ala.org.au/validate/task/181486591	Valid		system	Tile_004-038-000_0-000.jpg			2021-05-25 19:08:40		NO		IN FOCUS
181486591	https://volunteer.ala.org.au/validate/task/181486591	Valid		system	Tile_004-038-000_0-000.jpg		2021-05-25 18:25:36	2021-05-25 19:08:40		NO		IN FOCUS
181486591	https://volunteer.ala.org.au/validate/task/181486591	Valid		system	Tile_004-038-000_0-000.jpg		2021-05-25 19:08:40	2021-05-25 19:08:40		NO		IN FOCUS
181486591	https://volunteer.ala.org.au/validate/task/181486591	Valid		system	Tile_004-038-000_0-000.jpg		2021-05-25 12:34:11	2021-05-25 19:08:40		NO		IN FOCUS
181486593	https://volunteer.ala.org.au/validate/task/181486593	Valid		system	Tile_004-040-000_0-000.jpg		2021-05-25 12:34:28	2021-05-25 19:09:04		NO		IN FOCUS
181486593	https://volunteer.ala.org.au/validate/task/181486593	Valid		system	Tile_004-040-000_0-000.jpg			2021-05-25 19:09:04		NO		IN FOCUS
181486593	https://volunteer.ala.org.au/validate/task/181486593	Valid		system	Tile_004-040-000_0-000.jpg		2021-05-25 18:25:53	2021-05-25 19:09:04		NO		IN FOCUS
181486593	https://volunteer.ala.org.au/validate/task/181486593	Valid		system	Tile_004-040-000_0-000.jpg		2021-05-25 19:09:04	2021-05-25 19:09:04		NO		IN FOCUS
181486594	https://volunteer.ala.org.au/validate/task/181486594	Valid		system	Tile_004-041-000_0-000.jpg		2021-05-25 18:26:02	2021-05-25 19:09:15		NO		IN FOCUS
181486594	https://volunteer.ala.org.au/validate/task/181486594	Valid		system	Tile_004-041-000_0-000.jpg		2021-05-25 12:34:40	2021-05-25 19:09:15		NO		IN FOCUS
181486594	https://volunteer.ala.org.au/validate/task/181486594	Valid		system	Tile_004-041-000_0-000.jpg		2021-05-25 19:09:15	2021-05-25 19:09:15		NO		IN FOCUS
181486594	https://volunteer.ala.org.au/validate/task/181486594	Valid		system	Tile_004-041-000_0-000.jpg			2021-05-25 19:09:15		NO		IN FOCUS
181486596	https://volunteer.ala.org.au/validate/task/181486596	Valid		system	Tile_004-043-000_0-000.jpg		2021-05-25 12:35:01	2021-05-25 19:09:40		NO		IN FOCUS
181486596	https://volunteer.ala.org.au/validate/task/181486596	Valid		system	Tile_004-043-000_0-000.jpg		2021-05-25 18:26:17	2021-05-25 19:09:40		NO		IN FOCUS
181486596	https://volunteer.ala.org.au/validate/task/181486596	Valid		system	Tile_004-043-000_0-000.jpg			2021-05-25 19:09:40		NO		IN FOCUS
181486596	https://volunteer.ala.org.au/validate/task/181486596	Valid		system	Tile_004-043-000_0-000.jpg		2021-05-25 19:09:40	2021-05-25 19:09:40		NO		IN FOCUS
181486597	https://volunteer.ala.org.au/validate/task/181486597	Valid		system	Tile_004-044-000_0-000.jpg			2021-05-25 19:09:52		NO		IN FOCUS
181486597	https://volunteer.ala.org.au/validate/task/181486597	Valid		system	Tile_004-044-000_0-000.jpg		2021-05-25 19:09:51	2021-05-25 19:09:52		NO		IN FOCUS
181486597	https://volunteer.ala.org.au/validate/task/181486597	Valid		system	Tile_004-044-000_0-000.jpg		2021-05-25 18:26:25	2021-05-25 19:09:52		NO		IN FOCUS
181486597	https://volunteer.ala.org.au/validate/task/181486597	Valid		system	Tile_004-044-000_0-000.jpg		2021-05-25 12:35:13	2021-05-25 19:09:52		NO		IN FOCUS
181486600	https://volunteer.ala.org.au/validate/task/181486600	Valid		system	Tile_004-047-000_0-000.jpg		2021-05-25 12:35:41	2021-05-25 19:10:26		NO		IN FOCUS
181486600	https://volunteer.ala.org.au/validate/task/181486600	Valid		system	Tile_004-047-000_0-000.jpg		2021-05-25 19:10:26	2021-05-25 19:10:26		NO		IN FOCUS
181486600	https://volunteer.ala.org.au/validate/task/181486600	Valid		system	Tile_004-047-000_0-000.jpg		2021-05-25 18:26:59	2021-05-25 19:10:26		NO		IN FOCUS
181486600	https://volunteer.ala.org.au/validate/task/181486600	Valid		system	Tile_004-047-000_0-000.jpg			2021-05-25 19:10:26		NO		IN FOCUS
181486601	https://volunteer.ala.org.au/validate/task/181486601	Valid		system	Tile_004-048-000_0-000.jpg		2021-05-25 18:27:09	2021-05-25 19:10:37		NO		IN FOCUS
181486601	https://volunteer.ala.org.au/validate/task/181486601	Valid		system	Tile_004-048-000_0-000.jpg			2021-05-25 19:10:37		NO		IN FOCUS
181486601	https://volunteer.ala.org.au/validate/task/181486601	Valid		system	Tile_004-048-000_0-000.jpg		2021-05-25 19:10:37	2021-05-25 19:10:37		NO		IN FOCUS
181486601	https://volunteer.ala.org.au/validate/task/181486601	Valid		system	Tile_004-048-000_0-000.jpg		2021-05-25 12:35:51	2021-05-25 19:10:37		NO		IN FOCUS
181486602	https://volunteer.ala.org.au/validate/task/181486602	Valid		system	Tile_004-049-000_0-000.jpg		2021-05-25 19:10:49	2021-05-25 19:10:49		NO		IN FOCUS
181486602	https://volunteer.ala.org.au/validate/task/181486602	Valid		system	Tile_004-049-000_0-000.jpg		2021-05-25 12:36:01	2021-05-25 19:10:49		NO		IN FOCUS
181486602	https://volunteer.ala.org.au/validate/task/181486602	Valid		system	Tile_004-049-000_0-000.jpg			2021-05-25 19:10:49		NO		IN FOCUS
181486602	https://volunteer.ala.org.au/validate/task/181486602	Valid		system	Tile_004-049-000_0-000.jpg		2021-05-25 18:27:19	2021-05-25 19:10:49		NO		IN FOCUS
181486603	https://volunteer.ala.org.au/validate/task/181486603	Valid		system	Tile_004-050-000_0-000.jpg		2021-05-25 19:11:01	2021-05-25 19:11:03		NO		IN FOCUS
181486603	https://volunteer.ala.org.au/validate/task/181486603	Valid		system	Tile_004-050-000_0-000.jpg			2021-05-25 19:11:03		NO		IN FOCUS
181486603	https://volunteer.ala.org.au/validate/task/181486603	Valid		system	Tile_004-050-000_0-000.jpg		2021-05-25 12:36:11	2021-05-25 19:11:03		NO		IN FOCUS
181486603	https://volunteer.ala.org.au/validate/task/181486603	Valid		system	Tile_004-050-000_0-000.jpg		2021-05-25 18:27:27	2021-05-25 19:11:03		NO		IN FOCUS
181486607	https://volunteer.ala.org.au/validate/task/181486607	Valid		system	Tile_004-054-000_0-000.jpg		2021-05-25 19:11:49	2021-05-25 19:11:50		NO		IN FOCUS
181486607	https://volunteer.ala.org.au/validate/task/181486607	Valid		system	Tile_004-054-000_0-000.jpg			2021-05-25 19:11:50		NO		IN FOCUS
181486607	https://volunteer.ala.org.au/validate/task/181486607	Valid		system	Tile_004-054-000_0-000.jpg		2021-05-25 12:36:46	2021-05-25 19:11:50		NO		IN FOCUS
181486607	https://volunteer.ala.org.au/validate/task/181486607	Valid		system	Tile_004-054-000_0-000.jpg		2021-05-25 18:27:56	2021-05-25 19:11:50		NO		IN FOCUS
181486616	https://volunteer.ala.org.au/validate/task/181486616	Valid		system	Tile_005-003-000_0-000.jpg			2021-05-25 19:14:13		NO		IN FOCUS
181486616	https://volunteer.ala.org.au/validate/task/181486616	Valid		system	Tile_005-003-000_0-000.jpg		2021-05-25 19:14:12	2021-05-25 19:14:13		NO		IN FOCUS
181486616	https://volunteer.ala.org.au/validate/task/181486616	Valid		system	Tile_005-003-000_0-000.jpg		2021-05-25 12:45:54	2021-05-25 19:14:13		NO		IN FOCUS
181486616	https://volunteer.ala.org.au/validate/task/181486616	Valid		system	Tile_005-003-000_0-000.jpg		2021-05-25 18:28:28	2021-05-25 19:14:13		NO		IN FOCUS
181486617	https://volunteer.ala.org.au/validate/task/181486617	Valid		system	Tile_005-004-000_0-000.jpg		2021-05-25 18:28:37	2021-05-25 19:14:29		NO		IN FOCUS
181486617	https://volunteer.ala.org.au/validate/task/181486617	Valid		system	Tile_005-004-000_0-000.jpg		2021-05-25 19:14:29	2021-05-25 19:14:29		NO		IN FOCUS
181486617	https://volunteer.ala.org.au/validate/task/181486617	Valid		system	Tile_005-004-000_0-000.jpg			2021-05-25 19:14:29		NO		IN FOCUS
181486617	https://volunteer.ala.org.au/validate/task/181486617	Valid		system	Tile_005-004-000_0-000.jpg		2021-05-25 12:46:06	2021-05-25 19:14:29		NO		IN FOCUS
181486618	https://volunteer.ala.org.au/validate/task/181486618	Valid		system	Tile_005-005-000_0-000.jpg			2021-05-25 19:14:41		NO		IN FOCUS
181486618	https://volunteer.ala.org.au/validate/task/181486618	Valid		system	Tile_005-005-000_0-000.jpg		2021-05-25 12:46:17	2021-05-25 19:14:41		NO		IN FOCUS
181486618	https://volunteer.ala.org.au/validate/task/181486618	Valid		system	Tile_005-005-000_0-000.jpg		2021-05-25 19:14:41	2021-05-25 19:14:41		NO		IN FOCUS
181486618	https://volunteer.ala.org.au/validate/task/181486618	Valid		system	Tile_005-005-000_0-000.jpg		2021-05-25 18:28:45	2021-05-25 19:14:41		NO		IN FOCUS
181486619	https://volunteer.ala.org.au/validate/task/181486619	Valid		system	Tile_005-006-000_0-000.jpg		2021-05-25 18:28:58	2021-05-25 19:14:52		NO		IN FOCUS
181486619	https://volunteer.ala.org.au/validate/task/181486619	Valid		system	Tile_005-006-000_0-000.jpg			2021-05-25 19:14:52		NO		IN FOCUS
181486619	https://volunteer.ala.org.au/validate/task/181486619	Valid		system	Tile_005-006-000_0-000.jpg		2021-05-25 12:46:26	2021-05-25 19:14:52		NO		IN FOCUS
181486619	https://volunteer.ala.org.au/validate/task/181486619	Valid		system	Tile_005-006-000_0-000.jpg		2021-05-25 19:14:52	2021-05-25 19:14:52		NO		IN FOCUS
181486582	https://volunteer.ala.org.au/validate/task/181486582	Valid		system	Tile_004-029-000_0-000.jpg		2021-05-25 20:11:26	2021-05-25 20:11:27		NO		IN FOCUS
181486582	https://volunteer.ala.org.au/validate/task/181486582	Valid		system	Tile_004-029-000_0-000.jpg			2021-05-25 20:11:27		NO		IN FOCUS
181486582	https://volunteer.ala.org.au/validate/task/181486582	Valid		system	Tile_004-029-000_0-000.jpg		2021-05-25 19:06:40	2021-05-25 20:11:27		NO		IN FOCUS
181486582	https://volunteer.ala.org.au/validate/task/181486582	Valid		system	Tile_004-029-000_0-000.jpg		2021-05-25 12:32:42	2021-05-25 20:11:27		NO		IN FOCUS
181486583	https://volunteer.ala.org.au/validate/task/181486583	Valid		system	Tile_004-030-000_0-000.jpg			2021-05-25 20:11:47		NO		IN FOCUS
181486583	https://volunteer.ala.org.au/validate/task/181486583	Valid		system	Tile_004-030-000_0-000.jpg		2021-05-25 20:11:47	2021-05-25 20:11:47		NO		IN FOCUS
181486583	https://volunteer.ala.org.au/validate/task/181486583	Valid		system	Tile_004-030-000_0-000.jpg		2021-05-25 19:06:54	2021-05-25 20:11:47		NO		IN FOCUS
181486583	https://volunteer.ala.org.au/validate/task/181486583	Valid		system	Tile_004-030-000_0-000.jpg		2021-05-25 12:32:53	2021-05-25 20:11:47		NO		IN FOCUS
181486584	https://volunteer.ala.org.au/validate/task/181486584	Valid		system	Tile_004-031-000_0-000.jpg		2021-05-25 20:12:05	2021-05-25 20:12:06		NO		IN FOCUS
181486584	https://volunteer.ala.org.au/validate/task/181486584	Valid		system	Tile_004-031-000_0-000.jpg		2021-05-25 19:07:10	2021-05-25 20:12:06		NO		IN FOCUS
181486584	https://volunteer.ala.org.au/validate/task/181486584	Valid		system	Tile_004-031-000_0-000.jpg			2021-05-25 20:12:06		NO		IN FOCUS
181486584	https://volunteer.ala.org.au/validate/task/181486584	Valid		system	Tile_004-031-000_0-000.jpg		2021-05-25 12:33:07	2021-05-25 20:12:06		NO		IN FOCUS
181486586	https://volunteer.ala.org.au/validate/task/181486586	Valid		system	Tile_004-033-000_0-000.jpg		2021-05-25 19:07:33	2021-05-25 20:12:24		NO		IN FOCUS
181486586	https://volunteer.ala.org.au/validate/task/181486586	Valid		system	Tile_004-033-000_0-000.jpg			2021-05-25 20:12:24		NO		IN FOCUS
181486586	https://volunteer.ala.org.au/validate/task/181486586	Valid		system	Tile_004-033-000_0-000.jpg		2021-05-25 20:12:24	2021-05-25 20:12:24		NO		IN FOCUS
181486586	https://volunteer.ala.org.au/validate/task/181486586	Valid		system	Tile_004-033-000_0-000.jpg		2021-05-25 12:33:27	2021-05-25 20:12:24		NO		IN FOCUS
181486587	https://volunteer.ala.org.au/validate/task/181486587	Valid		system	Tile_004-034-000_0-000.jpg		2021-05-25 19:07:44	2021-05-25 20:12:46		NO		IN FOCUS
181486587	https://volunteer.ala.org.au/validate/task/181486587	Valid		system	Tile_004-034-000_0-000.jpg			2021-05-25 20:12:46		NO		IN FOCUS
181486587	https://volunteer.ala.org.au/validate/task/181486587	Valid		system	Tile_004-034-000_0-000.jpg		2021-05-25 12:33:37	2021-05-25 20:12:46		NO		IN FOCUS
181486587	https://volunteer.ala.org.au/validate/task/181486587	Valid		system	Tile_004-034-000_0-000.jpg		2021-05-25 20:12:45	2021-05-25 20:12:46		NO		IN FOCUS
181486595	https://volunteer.ala.org.au/validate/task/181486595	Valid		system	Tile_004-042-000_0-000.jpg			2021-05-25 20:13:17		NO		IN FOCUS
181486595	https://volunteer.ala.org.au/validate/task/181486595	Valid		system	Tile_004-042-000_0-000.jpg		2021-05-25 20:13:17	2021-05-25 20:13:17		NO		IN FOCUS
181486595	https://volunteer.ala.org.au/validate/task/181486595	Valid		system	Tile_004-042-000_0-000.jpg		2021-05-25 19:09:28	2021-05-25 20:13:17		NO		IN FOCUS
181486595	https://volunteer.ala.org.au/validate/task/181486595	Valid		system	Tile_004-042-000_0-000.jpg		2021-05-25 12:34:50	2021-05-25 20:13:17		NO		IN FOCUS
181486604	https://volunteer.ala.org.au/validate/task/181486604	Valid		system	Tile_004-051-000_0-000.jpg			2021-05-25 20:13:42		NO		IN FOCUS
181486604	https://volunteer.ala.org.au/validate/task/181486604	Valid		system	Tile_004-051-000_0-000.jpg		2021-05-25 19:11:15	2021-05-25 20:13:42		NO		IN FOCUS
181486604	https://volunteer.ala.org.au/validate/task/181486604	Valid		system	Tile_004-051-000_0-000.jpg		2021-05-25 20:13:42	2021-05-25 20:13:42		NO		IN FOCUS
181486604	https://volunteer.ala.org.au/validate/task/181486604	Valid		system	Tile_004-051-000_0-000.jpg		2021-05-25 12:36:20	2021-05-25 20:13:42		NO		IN FOCUS
181486606	https://volunteer.ala.org.au/validate/task/181486606	Valid		system	Tile_004-053-000_0-000.jpg		2021-05-25 20:14:23	2021-05-25 20:14:23		NO		IN FOCUS
181486606	https://volunteer.ala.org.au/validate/task/181486606	Valid		system	Tile_004-053-000_0-000.jpg		2021-05-25 12:36:36	2021-05-25 20:14:23		NO		IN FOCUS
181486606	https://volunteer.ala.org.au/validate/task/181486606	Valid		system	Tile_004-053-000_0-000.jpg			2021-05-25 20:14:23		NO		IN FOCUS
181486606	https://volunteer.ala.org.au/validate/task/181486606	Valid		system	Tile_004-053-000_0-000.jpg		2021-05-25 19:11:39	2021-05-25 20:14:23		NO		IN FOCUS
181486608	https://volunteer.ala.org.au/validate/task/181486608	Valid		system	Tile_004-055-000_0-000.jpg			2021-05-25 20:14:46		NO		IN FOCUS
181486608	https://volunteer.ala.org.au/validate/task/181486608	Valid		system	Tile_004-055-000_0-000.jpg		2021-05-25 20:14:45	2021-05-25 20:14:46		NO		IN FOCUS
181486608	https://volunteer.ala.org.au/validate/task/181486608	Valid		system	Tile_004-055-000_0-000.jpg		2021-05-25 19:12:01	2021-05-25 20:14:46		NO		IN FOCUS
181486608	https://volunteer.ala.org.au/validate/task/181486608	Valid		system	Tile_004-055-000_0-000.jpg		2021-05-25 12:36:56	2021-05-25 20:14:46		NO		IN FOCUS
181486613	https://volunteer.ala.org.au/validate/task/181486613	Valid		system	Tile_004-060-000_0-000.jpg		2021-05-25 12:37:41	2021-05-25 20:15:39		NO		IN FOCUS
181486613	https://volunteer.ala.org.au/validate/task/181486613	Valid		system	Tile_004-060-000_0-000.jpg		2021-05-25 20:15:39	2021-05-25 20:15:39		NO		IN FOCUS
181486613	https://volunteer.ala.org.au/validate/task/181486613	Valid		system	Tile_004-060-000_0-000.jpg			2021-05-25 20:15:39		NO		IN FOCUS
181486613	https://volunteer.ala.org.au/validate/task/181486613	Valid		system	Tile_004-060-000_0-000.jpg		2021-05-25 19:13:31	2021-05-25 20:15:39		NO		IN FOCUS
181486621	https://volunteer.ala.org.au/validate/task/181486621	Valid		system	Tile_005-008-000_0-000.jpg			2021-05-25 20:16:13		NO		IN FOCUS
181486621	https://volunteer.ala.org.au/validate/task/181486621	Valid		system	Tile_005-008-000_0-000.jpg		2021-05-25 12:46:44	2021-05-25 20:16:13		NO		IN FOCUS
181486621	https://volunteer.ala.org.au/validate/task/181486621	Valid		system	Tile_005-008-000_0-000.jpg		2021-05-25 20:16:13	2021-05-25 20:16:13		NO		IN FOCUS
181486621	https://volunteer.ala.org.au/validate/task/181486621	Valid		system	Tile_005-008-000_0-000.jpg		2021-05-25 19:15:18	2021-05-25 20:16:13		NO		IN FOCUS
181486622	https://volunteer.ala.org.au/validate/task/181486622	Valid		system	Tile_005-009-000_0-000.jpg		2021-05-25 19:15:36	2021-05-25 20:16:30		NO		IN FOCUS
181486622	https://volunteer.ala.org.au/validate/task/181486622	Valid		system	Tile_005-009-000_0-000.jpg		2021-05-25 12:46:56	2021-05-25 20:16:30		NO		IN FOCUS
181486622	https://volunteer.ala.org.au/validate/task/181486622	Valid		system	Tile_005-009-000_0-000.jpg			2021-05-25 20:16:30		NO		IN FOCUS
181486622	https://volunteer.ala.org.au/validate/task/181486622	Valid		system	Tile_005-009-000_0-000.jpg		2021-05-25 20:16:30	2021-05-25 20:16:30		NO		IN FOCUS
181486624	https://volunteer.ala.org.au/validate/task/181486624	Valid		system	Tile_005-011-000_0-000.jpg		2021-05-25 12:47:11	2021-05-25 20:16:56		NO		IN FOCUS
181486624	https://volunteer.ala.org.au/validate/task/181486624	Valid		system	Tile_005-011-000_0-000.jpg		2021-05-25 19:16:01	2021-05-25 20:16:56		NO		IN FOCUS
181486624	https://volunteer.ala.org.au/validate/task/181486624	Valid		system	Tile_005-011-000_0-000.jpg		2021-05-25 20:16:55	2021-05-25 20:16:56		NO		IN FOCUS
181486624	https://volunteer.ala.org.au/validate/task/181486624	Valid		system	Tile_005-011-000_0-000.jpg			2021-05-25 20:16:56		NO		IN FOCUS
181486625	https://volunteer.ala.org.au/validate/task/181486625	Valid		system	Tile_005-012-000_0-000.jpg		2021-05-25 12:47:21	2021-05-25 20:17:06		NO		IN FOCUS
181486625	https://volunteer.ala.org.au/validate/task/181486625	Valid		system	Tile_005-012-000_0-000.jpg		2021-05-25 19:16:11	2021-05-25 20:17:06		NO		IN FOCUS
181486625	https://volunteer.ala.org.au/validate/task/181486625	Valid		system	Tile_005-012-000_0-000.jpg			2021-05-25 20:17:06		NO		IN FOCUS
181486625	https://volunteer.ala.org.au/validate/task/181486625	Valid		system	Tile_005-012-000_0-000.jpg		2021-05-25 20:17:06	2021-05-25 20:17:06		NO		IN FOCUS
181486626	https://volunteer.ala.org.au/validate/task/181486626	Valid		system	Tile_005-013-000_0-000.jpg		2021-05-25 19:16:26	2021-05-25 20:17:08		NO		IN FOCUS
181486626	https://volunteer.ala.org.au/validate/task/181486626	Valid		system	Tile_005-013-000_0-000.jpg		2021-05-25 12:47:30	2021-05-25 20:17:08		NO		IN FOCUS
181486626	https://volunteer.ala.org.au/validate/task/181486626	Valid		system	Tile_005-013-000_0-000.jpg		2021-05-25 20:17:07	2021-05-25 20:17:08		NO		IN FOCUS
181486626	https://volunteer.ala.org.au/validate/task/181486626	Valid		system	Tile_005-013-000_0-000.jpg			2021-05-25 20:17:08		NO		IN FOCUS
181486629	https://volunteer.ala.org.au/validate/task/181486629	Valid		system	Tile_005-016-000_0-000.jpg		2021-05-25 20:17:44	2021-05-25 20:17:45		NO		IN FOCUS
181486629	https://volunteer.ala.org.au/validate/task/181486629	Valid		system	Tile_005-016-000_0-000.jpg			2021-05-25 20:17:45		NO		IN FOCUS
181486629	https://volunteer.ala.org.au/validate/task/181486629	Valid		system	Tile_005-016-000_0-000.jpg		2021-05-25 19:17:48	2021-05-25 20:17:45		NO		IN FOCUS
181486629	https://volunteer.ala.org.au/validate/task/181486629	Valid		system	Tile_005-016-000_0-000.jpg		2021-05-25 12:48:07	2021-05-25 20:17:45		NO		IN FOCUS
181486630	https://volunteer.ala.org.au/validate/task/181486630	Valid		system	Tile_005-017-000_0-000.jpg		2021-05-25 12:48:18	2021-05-25 20:17:53		NO		IN FOCUS
181486630	https://volunteer.ala.org.au/validate/task/181486630	Valid		system	Tile_005-017-000_0-000.jpg		2021-05-25 19:18:00	2021-05-25 20:17:53		NO		IN FOCUS
181486630	https://volunteer.ala.org.au/validate/task/181486630	Valid		system	Tile_005-017-000_0-000.jpg			2021-05-25 20:17:53		NO		IN FOCUS
181486630	https://volunteer.ala.org.au/validate/task/181486630	Valid		system	Tile_005-017-000_0-000.jpg		2021-05-25 20:17:53	2021-05-25 20:17:53		NO		IN FOCUS
181486631	https://volunteer.ala.org.au/validate/task/181486631	Valid		system	Tile_005-018-000_0-000.jpg		2021-05-25 12:48:27	2021-05-25 20:18:02		NO		IN FOCUS
181486631	https://volunteer.ala.org.au/validate/task/181486631	Valid		system	Tile_005-018-000_0-000.jpg		2021-05-25 19:18:11	2021-05-25 20:18:02		NO		IN FOCUS
181486631	https://volunteer.ala.org.au/validate/task/181486631	Valid		system	Tile_005-018-000_0-000.jpg		2021-05-25 20:18:01	2021-05-25 20:18:02		NO		IN FOCUS
181486631	https://volunteer.ala.org.au/validate/task/181486631	Valid		system	Tile_005-018-000_0-000.jpg			2021-05-25 20:18:02		NO		IN FOCUS
181486635	https://volunteer.ala.org.au/validate/task/181486635	Valid		system	Tile_005-022-000_0-000.jpg		2021-05-25 20:18:25	2021-05-25 20:18:26		NO		IN FOCUS
181486635	https://volunteer.ala.org.au/validate/task/181486635	Valid		system	Tile_005-022-000_0-000.jpg			2021-05-25 20:18:26		NO		IN FOCUS
181486635	https://volunteer.ala.org.au/validate/task/181486635	Valid		system	Tile_005-022-000_0-000.jpg		2021-05-25 12:48:59	2021-05-25 20:18:26		NO		IN FOCUS
181486635	https://volunteer.ala.org.au/validate/task/181486635	Valid		system	Tile_005-022-000_0-000.jpg		2021-05-25 19:19:24	2021-05-25 20:18:26		NO		IN FOCUS
181486636	https://volunteer.ala.org.au/validate/task/181486636	Valid		system	Tile_005-023-000_0-000.jpg		2021-05-25 12:49:09	2021-05-25 20:18:46		NO		IN FOCUS
181486636	https://volunteer.ala.org.au/validate/task/181486636	Valid		system	Tile_005-023-000_0-000.jpg		2021-05-25 20:18:46	2021-05-25 20:18:46		NO		IN FOCUS
181486636	https://volunteer.ala.org.au/validate/task/181486636	Valid		system	Tile_005-023-000_0-000.jpg			2021-05-25 20:18:46		NO		IN FOCUS
181486636	https://volunteer.ala.org.au/validate/task/181486636	Valid		system	Tile_005-023-000_0-000.jpg		2021-05-25 19:19:36	2021-05-25 20:18:46		NO		IN FOCUS
181486637	https://volunteer.ala.org.au/validate/task/181486637	Valid		system	Tile_005-024-000_0-000.jpg		2021-05-25 19:19:48	2021-05-25 20:19:01		NO		IN FOCUS
181486637	https://volunteer.ala.org.au/validate/task/181486637	Valid		system	Tile_005-024-000_0-000.jpg			2021-05-25 20:19:01		NO		IN FOCUS
181486637	https://volunteer.ala.org.au/validate/task/181486637	Valid		system	Tile_005-024-000_0-000.jpg		2021-05-25 12:49:17	2021-05-25 20:19:01		NO		IN FOCUS
181486637	https://volunteer.ala.org.au/validate/task/181486637	Valid		system	Tile_005-024-000_0-000.jpg		2021-05-25 20:19:01	2021-05-25 20:19:01		NO		IN FOCUS
181486638	https://volunteer.ala.org.au/validate/task/181486638	Valid		system	Tile_005-025-000_0-000.jpg		2021-05-25 19:19:59	2021-05-25 20:19:26		NO		IN FOCUS
181486638	https://volunteer.ala.org.au/validate/task/181486638	Valid		system	Tile_005-025-000_0-000.jpg			2021-05-25 20:19:26		NO		IN FOCUS
181486638	https://volunteer.ala.org.au/validate/task/181486638	Valid		system	Tile_005-025-000_0-000.jpg		2021-05-25 20:19:26	2021-05-25 20:19:26		NO		IN FOCUS
181486638	https://volunteer.ala.org.au/validate/task/181486638	Valid		system	Tile_005-025-000_0-000.jpg		2021-05-25 12:49:27	2021-05-25 20:19:26		NO		IN FOCUS
181486640	https://volunteer.ala.org.au/validate/task/181486640	Valid		system	Tile_005-027-000_0-000.jpg		2021-05-25 12:49:45	2021-05-25 20:19:45		NO		IN FOCUS
181486640	https://volunteer.ala.org.au/validate/task/181486640	Valid		system	Tile_005-027-000_0-000.jpg		2021-05-25 19:20:33	2021-05-25 20:19:45		NO		IN FOCUS
181486640	https://volunteer.ala.org.au/validate/task/181486640	Valid		system	Tile_005-027-000_0-000.jpg		2021-05-25 20:19:45	2021-05-25 20:19:45		NO		IN FOCUS
181486640	https://volunteer.ala.org.au/validate/task/181486640	Valid		system	Tile_005-027-000_0-000.jpg			2021-05-25 20:19:45		NO		IN FOCUS
181486641	https://volunteer.ala.org.au/validate/task/181486641	Valid		system	Tile_005-028-000_0-000.jpg		2021-05-25 20:19:52	2021-05-25 20:19:52		NO		IN FOCUS
181486641	https://volunteer.ala.org.au/validate/task/181486641	Valid		system	Tile_005-028-000_0-000.jpg			2021-05-25 20:19:52		NO		IN FOCUS
181486641	https://volunteer.ala.org.au/validate/task/181486641	Valid		system	Tile_005-028-000_0-000.jpg		2021-05-25 12:49:56	2021-05-25 20:19:52		NO		IN FOCUS
181486641	https://volunteer.ala.org.au/validate/task/181486641	Valid		system	Tile_005-028-000_0-000.jpg		2021-05-25 19:20:44	2021-05-25 20:19:52		NO		IN FOCUS
181486642	https://volunteer.ala.org.au/validate/task/181486642	Valid		system	Tile_005-029-000_0-000.jpg			2021-05-25 20:20:23		NO		IN FOCUS
181486642	https://volunteer.ala.org.au/validate/task/181486642	Valid		system	Tile_005-029-000_0-000.jpg		2021-05-25 20:20:23	2021-05-25 20:20:23		NO		IN FOCUS
181486642	https://volunteer.ala.org.au/validate/task/181486642	Valid		system	Tile_005-029-000_0-000.jpg		2021-05-25 12:50:07	2021-05-25 20:20:23		NO		IN FOCUS
181486642	https://volunteer.ala.org.au/validate/task/181486642	Valid		system	Tile_005-029-000_0-000.jpg		2021-05-25 19:20:56	2021-05-25 20:20:23		NO		IN FOCUS
181486643	https://volunteer.ala.org.au/validate/task/181486643	Valid		system	Tile_005-030-000_0-000.jpg		2021-05-25 12:50:18	2021-05-25 20:20:29		NO		IN FOCUS
181486643	https://volunteer.ala.org.au/validate/task/181486643	Valid		system	Tile_005-030-000_0-000.jpg		2021-05-25 20:20:29	2021-05-25 20:20:29		NO		IN FOCUS
181486643	https://volunteer.ala.org.au/validate/task/181486643	Valid		system	Tile_005-030-000_0-000.jpg		2021-05-25 19:21:07	2021-05-25 20:20:29		NO		IN FOCUS
181486643	https://volunteer.ala.org.au/validate/task/181486643	Valid		system	Tile_005-030-000_0-000.jpg			2021-05-25 20:20:29		NO		IN FOCUS
181486646	https://volunteer.ala.org.au/validate/task/181486646	Valid		system	Tile_005-033-000_0-000.jpg			2021-05-25 20:20:40		NO		IN FOCUS
181486646	https://volunteer.ala.org.au/validate/task/181486646	Valid		system	Tile_005-033-000_0-000.jpg		2021-05-25 20:20:40	2021-05-25 20:20:40		NO		IN FOCUS
181486646	https://volunteer.ala.org.au/validate/task/181486646	Valid		system	Tile_005-033-000_0-000.jpg		2021-05-25 12:50:48	2021-05-25 20:20:40		NO		IN FOCUS
181486646	https://volunteer.ala.org.au/validate/task/181486646	Valid		system	Tile_005-033-000_0-000.jpg		2021-05-25 19:21:42	2021-05-25 20:20:40		NO		IN FOCUS
181486647	https://volunteer.ala.org.au/validate/task/181486647	Valid		system	Tile_005-034-000_0-000.jpg			2021-05-25 20:20:48		NO		IN FOCUS
181486647	https://volunteer.ala.org.au/validate/task/181486647	Valid		system	Tile_005-034-000_0-000.jpg		2021-05-25 20:20:47	2021-05-25 20:20:48		NO		IN FOCUS
181486647	https://volunteer.ala.org.au/validate/task/181486647	Valid		system	Tile_005-034-000_0-000.jpg		2021-05-25 12:50:58	2021-05-25 20:20:48		NO		IN FOCUS
181486647	https://volunteer.ala.org.au/validate/task/181486647	Valid		system	Tile_005-034-000_0-000.jpg		2021-05-25 19:21:53	2021-05-25 20:20:48		NO		IN FOCUS
181486649	https://volunteer.ala.org.au/validate/task/181486649	Valid		system	Tile_005-036-000_0-000.jpg		2021-05-25 19:22:18	2021-05-25 20:20:55		NO		IN FOCUS
181486649	https://volunteer.ala.org.au/validate/task/181486649	Valid		system	Tile_005-036-000_0-000.jpg		2021-05-25 12:51:24	2021-05-25 20:20:55		NO		IN FOCUS
181486649	https://volunteer.ala.org.au/validate/task/181486649	Valid		system	Tile_005-036-000_0-000.jpg			2021-05-25 20:20:55		NO		IN FOCUS
181486649	https://volunteer.ala.org.au/validate/task/181486649	Valid		system	Tile_005-036-000_0-000.jpg		2021-05-25 20:20:55	2021-05-25 20:20:55		NO		IN FOCUS
181486648	https://volunteer.ala.org.au/validate/task/181486648	Valid		system	Tile_005-035-000_0-000.jpg		2021-05-25 19:22:07	2021-05-25 20:21:00		NO		IN FOCUS
181486648	https://volunteer.ala.org.au/validate/task/181486648	Valid		system	Tile_005-035-000_0-000.jpg		2021-05-25 12:51:14	2021-05-25 20:21:00		NO		IN FOCUS
181486648	https://volunteer.ala.org.au/validate/task/181486648	Valid		system	Tile_005-035-000_0-000.jpg		2021-05-25 20:21:00	2021-05-25 20:21:00		NO		IN FOCUS
181486648	https://volunteer.ala.org.au/validate/task/181486648	Valid		system	Tile_005-035-000_0-000.jpg			2021-05-25 20:21:00		NO		IN FOCUS
181486650	https://volunteer.ala.org.au/validate/task/181486650	Valid		system	Tile_005-037-000_0-000.jpg			2021-05-25 20:21:03		NO		IN FOCUS
181486650	https://volunteer.ala.org.au/validate/task/181486650	Valid		system	Tile_005-037-000_0-000.jpg		2021-05-25 20:21:03	2021-05-25 20:21:03		NO		IN FOCUS
181486650	https://volunteer.ala.org.au/validate/task/181486650	Valid		system	Tile_005-037-000_0-000.jpg		2021-05-25 19:22:29	2021-05-25 20:21:03		NO		IN FOCUS
181486650	https://volunteer.ala.org.au/validate/task/181486650	Valid		system	Tile_005-037-000_0-000.jpg		2021-05-25 12:51:34	2021-05-25 20:21:03		NO		IN FOCUS
181486651	https://volunteer.ala.org.au/validate/task/181486651	Valid		system	Tile_005-038-000_0-000.jpg			2021-05-25 20:22:10		NO		IN FOCUS
181486651	https://volunteer.ala.org.au/validate/task/181486651	Valid		system	Tile_005-038-000_0-000.jpg		2021-05-25 12:51:44	2021-05-25 20:22:10		NO		IN FOCUS
181486651	https://volunteer.ala.org.au/validate/task/181486651	Valid		system	Tile_005-038-000_0-000.jpg		2021-05-25 19:22:41	2021-05-25 20:22:10		NO		IN FOCUS
181486651	https://volunteer.ala.org.au/validate/task/181486651	Valid		system	Tile_005-038-000_0-000.jpg		2021-05-25 20:22:09	2021-05-25 20:22:10		NO		IN FOCUS
181486653	https://volunteer.ala.org.au/validate/task/181486653	Valid		system	Tile_005-040-000_0-000.jpg		2021-05-25 19:23:03	2021-05-25 20:22:27		NO		IN FOCUS
181486653	https://volunteer.ala.org.au/validate/task/181486653	Valid		system	Tile_005-040-000_0-000.jpg		2021-05-25 20:22:26	2021-05-25 20:22:27		NO		IN FOCUS
181486653	https://volunteer.ala.org.au/validate/task/181486653	Valid		system	Tile_005-040-000_0-000.jpg		2021-05-25 12:52:03	2021-05-25 20:22:27		NO		IN FOCUS
181486653	https://volunteer.ala.org.au/validate/task/181486653	Valid		system	Tile_005-040-000_0-000.jpg			2021-05-25 20:22:27		NO		IN FOCUS
181486652	https://volunteer.ala.org.au/validate/task/181486652	Valid		system	Tile_005-039-000_0-000.jpg			2021-05-25 20:24:19		NO		IN FOCUS
181486652	https://volunteer.ala.org.au/validate/task/181486652	Valid		system	Tile_005-039-000_0-000.jpg		2021-05-25 12:51:54	2021-05-25 20:24:19		NO		IN FOCUS
181486652	https://volunteer.ala.org.au/validate/task/181486652	Valid		system	Tile_005-039-000_0-000.jpg		2021-05-25 19:22:52	2021-05-25 20:24:19		NO		IN FOCUS
181486652	https://volunteer.ala.org.au/validate/task/181486652	Valid		system	Tile_005-039-000_0-000.jpg		2021-05-25 20:24:19	2021-05-25 20:24:19		NO		IN FOCUS
181486654	https://volunteer.ala.org.au/validate/task/181486654	Valid		system	Tile_005-041-000_0-000.jpg		2021-05-25 20:24:24	2021-05-25 20:24:26		NO		IN FOCUS
181486654	https://volunteer.ala.org.au/validate/task/181486654	Valid		system	Tile_005-041-000_0-000.jpg		2021-05-25 19:23:13	2021-05-25 20:24:26		NO		IN FOCUS
181486654	https://volunteer.ala.org.au/validate/task/181486654	Valid		system	Tile_005-041-000_0-000.jpg			2021-05-25 20:24:26		NO		IN FOCUS
181486654	https://volunteer.ala.org.au/validate/task/181486654	Valid		system	Tile_005-041-000_0-000.jpg		2021-05-25 12:52:14	2021-05-25 20:24:26		NO		IN FOCUS
181486655	https://volunteer.ala.org.au/validate/task/181486655	Valid		system	Tile_005-042-000_0-000.jpg			2021-05-25 20:24:33		NO		IN FOCUS
181486655	https://volunteer.ala.org.au/validate/task/181486655	Valid		system	Tile_005-042-000_0-000.jpg		2021-05-25 20:24:33	2021-05-25 20:24:33		NO		IN FOCUS
181486655	https://volunteer.ala.org.au/validate/task/181486655	Valid		system	Tile_005-042-000_0-000.jpg		2021-05-25 12:52:24	2021-05-25 20:24:33		NO		IN FOCUS
181486655	https://volunteer.ala.org.au/validate/task/181486655	Valid		system	Tile_005-042-000_0-000.jpg		2021-05-25 19:23:24	2021-05-25 20:24:33		NO		IN FOCUS
181486655	https://volunteer.ala.org.au/validate/task/181486655	Valid		system	Tile_005-042-000_0-000.jpg		2021-05-25 20:25:17	2021-05-25 20:24:33		NO		IN FOCUS
181486656	https://volunteer.ala.org.au/validate/task/181486656	Valid		system	Tile_005-043-000_0-000.jpg		2021-05-25 12:52:34	2021-05-25 20:24:46		NO		IN FOCUS
181486656	https://volunteer.ala.org.au/validate/task/181486656	Valid		system	Tile_005-043-000_0-000.jpg		2021-05-25 19:23:36	2021-05-25 20:24:46		NO		IN FOCUS
181486656	https://volunteer.ala.org.au/validate/task/181486656	Valid		system	Tile_005-043-000_0-000.jpg			2021-05-25 20:24:46		NO		IN FOCUS
181486656	https://volunteer.ala.org.au/validate/task/181486656	Valid		system	Tile_005-043-000_0-000.jpg		2021-05-25 20:24:44	2021-05-25 20:24:46		NO		IN FOCUS
181486657	https://volunteer.ala.org.au/validate/task/181486657	Valid		system	Tile_005-044-000_0-000.jpg		2021-05-25 12:52:44	2021-05-25 20:25:34		NO		IN FOCUS
181486657	https://volunteer.ala.org.au/validate/task/181486657	Valid		system	Tile_005-044-000_0-000.jpg		2021-05-25 19:23:47	2021-05-25 20:25:34		NO		IN FOCUS
181486657	https://volunteer.ala.org.au/validate/task/181486657	Valid		system	Tile_005-044-000_0-000.jpg			2021-05-25 20:25:34		NO		IN FOCUS
181486657	https://volunteer.ala.org.au/validate/task/181486657	Valid		system	Tile_005-044-000_0-000.jpg		2021-05-25 20:25:34	2021-05-25 20:25:34		NO		IN FOCUS
181486662	https://volunteer.ala.org.au/validate/task/181486662	Valid		system	Tile_005-049-000_0-000.jpg		2021-05-25 12:53:32	2021-05-25 20:26:08		NO		IN FOCUS
181486662	https://volunteer.ala.org.au/validate/task/181486662	Valid		system	Tile_005-049-000_0-000.jpg		2021-05-25 19:24:58	2021-05-25 20:26:08		NO		IN FOCUS
181486662	https://volunteer.ala.org.au/validate/task/181486662	Valid		system	Tile_005-049-000_0-000.jpg		2021-05-25 20:26:08	2021-05-25 20:26:08		NO		IN FOCUS
181486662	https://volunteer.ala.org.au/validate/task/181486662	Valid		system	Tile_005-049-000_0-000.jpg			2021-05-25 20:26:08		NO		IN FOCUS
181486663	https://volunteer.ala.org.au/validate/task/181486663	Valid		system	Tile_005-050-000_0-000.jpg			2021-05-25 20:26:23		NO		IN FOCUS
181486663	https://volunteer.ala.org.au/validate/task/181486663	Valid		system	Tile_005-050-000_0-000.jpg		2021-05-25 20:26:23	2021-05-25 20:26:23		NO		IN FOCUS
181486663	https://volunteer.ala.org.au/validate/task/181486663	Valid		system	Tile_005-050-000_0-000.jpg		2021-05-25 19:25:09	2021-05-25 20:26:23		NO		IN FOCUS
181486663	https://volunteer.ala.org.au/validate/task/181486663	Valid		system	Tile_005-050-000_0-000.jpg		2021-05-25 12:53:42	2021-05-25 20:26:23		NO		IN FOCUS
181486664	https://volunteer.ala.org.au/validate/task/181486664	Valid		system	Tile_005-051-000_0-000.jpg		2021-05-25 12:53:53	2021-05-25 20:27:11		NO		IN FOCUS
181486664	https://volunteer.ala.org.au/validate/task/181486664	Valid		system	Tile_005-051-000_0-000.jpg		2021-05-25 19:25:24	2021-05-25 20:27:11		NO		IN FOCUS
181486664	https://volunteer.ala.org.au/validate/task/181486664	Valid		system	Tile_005-051-000_0-000.jpg		2021-05-25 20:27:10	2021-05-25 20:27:11		NO		IN FOCUS
181486664	https://volunteer.ala.org.au/validate/task/181486664	Valid		system	Tile_005-051-000_0-000.jpg			2021-05-25 20:27:11		NO		IN FOCUS
181486665	https://volunteer.ala.org.au/validate/task/181486665	Valid		system	Tile_005-052-000_0-000.jpg			2021-05-25 20:27:17		NO		IN FOCUS
181486665	https://volunteer.ala.org.au/validate/task/181486665	Valid		system	Tile_005-052-000_0-000.jpg		2021-05-25 12:54:03	2021-05-25 20:27:17		NO		IN FOCUS
181486665	https://volunteer.ala.org.au/validate/task/181486665	Valid		system	Tile_005-052-000_0-000.jpg		2021-05-25 20:27:16	2021-05-25 20:27:17		NO		IN FOCUS
181486665	https://volunteer.ala.org.au/validate/task/181486665	Valid		system	Tile_005-052-000_0-000.jpg		2021-05-25 19:25:36	2021-05-25 20:27:17		NO		IN FOCUS
181486668	https://volunteer.ala.org.au/validate/task/181486668	Valid		system	Tile_005-055-000_0-000.jpg		2021-05-25 19:26:10	2021-05-25 20:27:25		NO		IN FOCUS
181486668	https://volunteer.ala.org.au/validate/task/181486668	Valid		system	Tile_005-055-000_0-000.jpg			2021-05-25 20:27:25		NO		IN FOCUS
181486668	https://volunteer.ala.org.au/validate/task/181486668	Valid		system	Tile_005-055-000_0-000.jpg		2021-05-25 12:54:37	2021-05-25 20:27:25		NO		IN FOCUS
181486668	https://volunteer.ala.org.au/validate/task/181486668	Valid		system	Tile_005-055-000_0-000.jpg		2021-05-25 20:27:24	2021-05-25 20:27:25		NO		IN FOCUS
181486667	https://volunteer.ala.org.au/validate/task/181486667	Valid		system	Tile_005-054-000_0-000.jpg			2021-05-25 20:27:30		NO		IN FOCUS
181486667	https://volunteer.ala.org.au/validate/task/181486667	Valid		system	Tile_005-054-000_0-000.jpg		2021-05-25 20:27:30	2021-05-25 20:27:30		NO		IN FOCUS
181486667	https://volunteer.ala.org.au/validate/task/181486667	Valid		system	Tile_005-054-000_0-000.jpg		2021-05-25 19:26:00	2021-05-25 20:27:30		NO		IN FOCUS
181486667	https://volunteer.ala.org.au/validate/task/181486667	Valid		system	Tile_005-054-000_0-000.jpg		2021-05-25 12:54:26	2021-05-25 20:27:30		NO		IN FOCUS
181486670	https://volunteer.ala.org.au/validate/task/181486670	Valid		system	Tile_005-057-000_0-000.jpg		2021-05-25 12:54:52	2021-05-25 20:27:38		NO		IN FOCUS
181486670	https://volunteer.ala.org.au/validate/task/181486670	Valid		system	Tile_005-057-000_0-000.jpg		2021-05-25 19:26:33	2021-05-25 20:27:38		NO		IN FOCUS
181486670	https://volunteer.ala.org.au/validate/task/181486670	Valid		system	Tile_005-057-000_0-000.jpg			2021-05-25 20:27:38		NO		IN FOCUS
181486670	https://volunteer.ala.org.au/validate/task/181486670	Valid		system	Tile_005-057-000_0-000.jpg		2021-05-25 20:27:38	2021-05-25 20:27:38		NO		IN FOCUS
181486672	https://volunteer.ala.org.au/validate/task/181486672	Valid		system	Tile_005-059-000_0-000.jpg		2021-05-25 20:27:46	2021-05-25 20:27:46		NO		IN FOCUS
181486672	https://volunteer.ala.org.au/validate/task/181486672	Valid		system	Tile_005-059-000_0-000.jpg			2021-05-25 20:27:46		NO		IN FOCUS
181486672	https://volunteer.ala.org.au/validate/task/181486672	Valid		system	Tile_005-059-000_0-000.jpg		2021-05-25 12:55:17	2021-05-25 20:27:46		NO		IN FOCUS
181486672	https://volunteer.ala.org.au/validate/task/181486672	Valid		system	Tile_005-059-000_0-000.jpg		2021-05-25 19:26:57	2021-05-25 20:27:46		NO		IN FOCUS
181486671	https://volunteer.ala.org.au/validate/task/181486671	Valid		system	Tile_005-058-000_0-000.jpg		2021-05-25 12:55:01	2021-05-25 20:27:48		NO		IN FOCUS
181486671	https://volunteer.ala.org.au/validate/task/181486671	Valid		system	Tile_005-058-000_0-000.jpg		2021-05-25 19:26:44	2021-05-25 20:27:48		NO		IN FOCUS
181486671	https://volunteer.ala.org.au/validate/task/181486671	Valid		system	Tile_005-058-000_0-000.jpg			2021-05-25 20:27:48		NO		IN FOCUS
181486671	https://volunteer.ala.org.au/validate/task/181486671	Valid		system	Tile_005-058-000_0-000.jpg		2021-05-25 20:27:46	2021-05-25 20:27:48		NO		IN FOCUS
181486673	https://volunteer.ala.org.au/validate/task/181486673	Valid		system	Tile_005-060-000_0-000.jpg		2021-05-25 20:27:53	2021-05-25 20:27:54		NO		IN FOCUS
181486673	https://volunteer.ala.org.au/validate/task/181486673	Valid		system	Tile_005-060-000_0-000.jpg		2021-05-25 19:27:08	2021-05-25 20:27:54		NO		IN FOCUS
181486673	https://volunteer.ala.org.au/validate/task/181486673	Valid		system	Tile_005-060-000_0-000.jpg			2021-05-25 20:27:54		NO		IN FOCUS
181486673	https://volunteer.ala.org.au/validate/task/181486673	Valid		system	Tile_005-060-000_0-000.jpg		2021-05-25 12:55:27	2021-05-25 20:27:54		NO		IN FOCUS
181486676	https://volunteer.ala.org.au/validate/task/181486676	Valid		system	Tile_006-003-000_0-000.jpg		2021-05-25 19:34:27	2021-05-25 20:28:04		NO		IN FOCUS
181486676	https://volunteer.ala.org.au/validate/task/181486676	Valid		system	Tile_006-003-000_0-000.jpg		2021-05-25 20:28:04	2021-05-25 20:28:04		NO		IN FOCUS
181486676	https://volunteer.ala.org.au/validate/task/181486676	Valid		system	Tile_006-003-000_0-000.jpg			2021-05-25 20:28:04		NO		IN FOCUS
181486676	https://volunteer.ala.org.au/validate/task/181486676	Valid		system	Tile_006-003-000_0-000.jpg		2021-05-25 12:55:52	2021-05-25 20:28:04		NO		IN FOCUS
181486677	https://volunteer.ala.org.au/validate/task/181486677	Valid		system	Tile_006-004-000_0-000.jpg		2021-05-25 19:34:40	2021-05-25 20:28:11		NO		IN FOCUS
181486677	https://volunteer.ala.org.au/validate/task/181486677	Valid		system	Tile_006-004-000_0-000.jpg			2021-05-25 20:28:11		NO		IN FOCUS
181486677	https://volunteer.ala.org.au/validate/task/181486677	Valid		system	Tile_006-004-000_0-000.jpg		2021-05-25 20:28:11	2021-05-25 20:28:11		NO		IN FOCUS
181486677	https://volunteer.ala.org.au/validate/task/181486677	Valid		system	Tile_006-004-000_0-000.jpg		2021-05-25 12:56:02	2021-05-25 20:28:11		NO		IN FOCUS
181486678	https://volunteer.ala.org.au/validate/task/181486678	Valid		system	Tile_006-005-000_0-000.jpg		2021-05-25 12:56:12	2021-05-25 20:28:18		NO		IN FOCUS
181486678	https://volunteer.ala.org.au/validate/task/181486678	Valid		system	Tile_006-005-000_0-000.jpg			2021-05-25 20:28:18		NO		IN FOCUS
181486678	https://volunteer.ala.org.au/validate/task/181486678	Valid		system	Tile_006-005-000_0-000.jpg		2021-05-25 20:28:18	2021-05-25 20:28:18		NO		IN FOCUS
181486678	https://volunteer.ala.org.au/validate/task/181486678	Valid		system	Tile_006-005-000_0-000.jpg		2021-05-25 19:34:51	2021-05-25 20:28:18		NO		IN FOCUS
181486679	https://volunteer.ala.org.au/validate/task/181486679	Valid		system	Tile_006-006-000_0-000.jpg		2021-05-25 12:56:21	2021-05-25 20:28:50		NO		IN FOCUS
181486679	https://volunteer.ala.org.au/validate/task/181486679	Valid		system	Tile_006-006-000_0-000.jpg		2021-05-25 19:35:03	2021-05-25 20:28:50		NO		IN FOCUS
181486679	https://volunteer.ala.org.au/validate/task/181486679	Valid		system	Tile_006-006-000_0-000.jpg			2021-05-25 20:28:50		NO		IN FOCUS
181486679	https://volunteer.ala.org.au/validate/task/181486679	Valid		system	Tile_006-006-000_0-000.jpg		2021-05-25 20:28:49	2021-05-25 20:28:50		NO		IN FOCUS
181486680	https://volunteer.ala.org.au/validate/task/181486680	Valid		system	Tile_006-007-000_0-000.jpg		2021-05-25 19:35:14	2021-05-25 20:29:04		NO		IN FOCUS
181486680	https://volunteer.ala.org.au/validate/task/181486680	Valid		system	Tile_006-007-000_0-000.jpg			2021-05-25 20:29:04		NO		IN FOCUS
181486680	https://volunteer.ala.org.au/validate/task/181486680	Valid		system	Tile_006-007-000_0-000.jpg		2021-05-25 12:56:31	2021-05-25 20:29:04		NO		IN FOCUS
181486680	https://volunteer.ala.org.au/validate/task/181486680	Valid		system	Tile_006-007-000_0-000.jpg		2021-05-25 20:29:03	2021-05-25 20:29:04		NO		IN FOCUS
181486681	https://volunteer.ala.org.au/validate/task/181486681	Valid		system	Tile_006-008-000_0-000.jpg		2021-05-25 12:56:41	2021-05-25 20:29:25		NO		IN FOCUS
181486681	https://volunteer.ala.org.au/validate/task/181486681	Valid		system	Tile_006-008-000_0-000.jpg			2021-05-25 20:29:25		NO		IN FOCUS
181486681	https://volunteer.ala.org.au/validate/task/181486681	Valid		system	Tile_006-008-000_0-000.jpg		2021-05-25 19:35:28	2021-05-25 20:29:25		NO		IN FOCUS
181486681	https://volunteer.ala.org.au/validate/task/181486681	Valid		system	Tile_006-008-000_0-000.jpg		2021-05-25 20:29:25	2021-05-25 20:29:25		NO		IN FOCUS
181486682	https://volunteer.ala.org.au/validate/task/181486682	Valid		system	Tile_006-009-000_0-000.jpg		2021-05-25 19:35:40	2021-05-25 20:29:40		NO		IN FOCUS
181486682	https://volunteer.ala.org.au/validate/task/181486682	Valid		system	Tile_006-009-000_0-000.jpg		2021-05-25 12:56:51	2021-05-25 20:29:40		NO		IN FOCUS
181486682	https://volunteer.ala.org.au/validate/task/181486682	Valid		system	Tile_006-009-000_0-000.jpg		2021-05-25 20:29:39	2021-05-25 20:29:40		NO		IN FOCUS
181486682	https://volunteer.ala.org.au/validate/task/181486682	Valid		system	Tile_006-009-000_0-000.jpg			2021-05-25 20:29:40		NO		IN FOCUS
181486683	https://volunteer.ala.org.au/validate/task/181486683	Valid		system	Tile_006-010-000_0-000.jpg		2021-05-25 20:29:48	2021-05-25 20:29:48		NO		IN FOCUS
181486683	https://volunteer.ala.org.au/validate/task/181486683	Valid		system	Tile_006-010-000_0-000.jpg		2021-05-25 19:35:50	2021-05-25 20:29:48		NO		IN FOCUS
181486683	https://volunteer.ala.org.au/validate/task/181486683	Valid		system	Tile_006-010-000_0-000.jpg		2021-05-25 12:57:04	2021-05-25 20:29:48		NO		IN FOCUS
181486683	https://volunteer.ala.org.au/validate/task/181486683	Valid		system	Tile_006-010-000_0-000.jpg			2021-05-25 20:29:48		NO		IN FOCUS
181486684	https://volunteer.ala.org.au/validate/task/181486684	Valid		system	Tile_006-011-000_0-000.jpg		2021-05-25 12:57:14	2021-05-25 20:30:14		NO		IN FOCUS
181486684	https://volunteer.ala.org.au/validate/task/181486684	Valid		system	Tile_006-011-000_0-000.jpg		2021-05-25 20:30:14	2021-05-25 20:30:14		NO		IN FOCUS
181486684	https://volunteer.ala.org.au/validate/task/181486684	Valid		system	Tile_006-011-000_0-000.jpg			2021-05-25 20:30:14		NO		IN FOCUS
181486684	https://volunteer.ala.org.au/validate/task/181486684	Valid		system	Tile_006-011-000_0-000.jpg		2021-05-25 19:36:01	2021-05-25 20:30:14		NO		IN FOCUS
181486675	https://volunteer.ala.org.au/validate/task/181486675	Valid		system	Tile_006-002-000_0-000.jpg			2021-05-25 20:30:16		NO		IN FOCUS
181486675	https://volunteer.ala.org.au/validate/task/181486675	Valid		system	Tile_006-002-000_0-000.jpg		2021-05-25 19:34:17	2021-05-25 20:30:16		NO		IN FOCUS
181486675	https://volunteer.ala.org.au/validate/task/181486675	Valid		system	Tile_006-002-000_0-000.jpg		2021-05-25 12:55:42	2021-05-25 20:30:16		NO		IN FOCUS
181486675	https://volunteer.ala.org.au/validate/task/181486675	Valid		system	Tile_006-002-000_0-000.jpg		2021-05-25 20:30:15	2021-05-25 20:30:16		NO		IN FOCUS
181486685	https://volunteer.ala.org.au/validate/task/181486685	Valid		system	Tile_006-012-000_0-000.jpg		2021-05-25 19:36:15	2021-05-25 20:30:28		NO		IN FOCUS
181486685	https://volunteer.ala.org.au/validate/task/181486685	Valid		system	Tile_006-012-000_0-000.jpg		2021-05-25 12:57:23	2021-05-25 20:30:28		NO		IN FOCUS
181486685	https://volunteer.ala.org.au/validate/task/181486685	Valid		system	Tile_006-012-000_0-000.jpg			2021-05-25 20:30:28		NO		IN FOCUS
181486685	https://volunteer.ala.org.au/validate/task/181486685	Valid		system	Tile_006-012-000_0-000.jpg		2021-05-25 20:30:26	2021-05-25 20:30:28		NO		IN FOCUS
181486686	https://volunteer.ala.org.au/validate/task/181486686	Valid		system	Tile_006-013-000_0-000.jpg			2021-05-25 20:30:34		NO		IN FOCUS
181486686	https://volunteer.ala.org.au/validate/task/181486686	Valid		system	Tile_006-013-000_0-000.jpg		2021-05-25 20:30:34	2021-05-25 20:30:34		NO		IN FOCUS
181486686	https://volunteer.ala.org.au/validate/task/181486686	Valid		system	Tile_006-013-000_0-000.jpg		2021-05-25 19:36:26	2021-05-25 20:30:34		NO		IN FOCUS
181486686	https://volunteer.ala.org.au/validate/task/181486686	Valid		system	Tile_006-013-000_0-000.jpg		2021-05-25 12:57:34	2021-05-25 20:30:34		NO		IN FOCUS
181486687	https://volunteer.ala.org.au/validate/task/181486687	Valid		system	Tile_006-014-000_0-000.jpg		2021-05-25 12:57:44	2021-05-25 20:30:42		NO		IN FOCUS
181486687	https://volunteer.ala.org.au/validate/task/181486687	Valid		system	Tile_006-014-000_0-000.jpg		2021-05-25 19:36:36	2021-05-25 20:30:42		NO		IN FOCUS
181486687	https://volunteer.ala.org.au/validate/task/181486687	Valid		system	Tile_006-014-000_0-000.jpg			2021-05-25 20:30:42		NO		IN FOCUS
181486687	https://volunteer.ala.org.au/validate/task/181486687	Valid		system	Tile_006-014-000_0-000.jpg		2021-05-25 20:30:41	2021-05-25 20:30:42		NO		IN FOCUS
181486695	https://volunteer.ala.org.au/validate/task/181486695	Valid		system	Tile_006-022-000_0-000.jpg		2021-05-25 19:39:06	2021-05-25 20:31:24		NO		IN FOCUS
181486695	https://volunteer.ala.org.au/validate/task/181486695	Valid		system	Tile_006-022-000_0-000.jpg		2021-05-25 12:58:53	2021-05-25 20:31:24		NO		IN FOCUS
181486695	https://volunteer.ala.org.au/validate/task/181486695	Valid		system	Tile_006-022-000_0-000.jpg			2021-05-25 20:31:24		NO		IN FOCUS
181486695	https://volunteer.ala.org.au/validate/task/181486695	Valid		system	Tile_006-022-000_0-000.jpg		2021-05-25 20:31:24	2021-05-25 20:31:24		NO		IN FOCUS
181486690	https://volunteer.ala.org.au/validate/task/181486690	Valid		system	Tile_006-017-000_0-000.jpg		2021-05-25 20:32:21	2021-05-25 20:32:22		NO		IN FOCUS
181486690	https://volunteer.ala.org.au/validate/task/181486690	Valid		system	Tile_006-017-000_0-000.jpg		2021-05-25 19:38:00	2021-05-25 20:32:22		NO		IN FOCUS
181486690	https://volunteer.ala.org.au/validate/task/181486690	Valid		system	Tile_006-017-000_0-000.jpg			2021-05-25 20:32:22		NO		IN FOCUS
181486690	https://volunteer.ala.org.au/validate/task/181486690	Valid		system	Tile_006-017-000_0-000.jpg		2021-05-25 12:58:12	2021-05-25 20:32:22		NO		IN FOCUS
181486701	https://volunteer.ala.org.au/validate/task/181486701	Valid		system	Tile_006-028-000_0-000.jpg		2021-05-25 12:59:54	2021-05-25 20:33:13		NO		IN FOCUS
181486701	https://volunteer.ala.org.au/validate/task/181486701	Valid		system	Tile_006-028-000_0-000.jpg			2021-05-25 20:33:13		NO		IN FOCUS
181486701	https://volunteer.ala.org.au/validate/task/181486701	Valid		system	Tile_006-028-000_0-000.jpg		2021-05-25 19:40:22	2021-05-25 20:33:13		NO		IN FOCUS
181486701	https://volunteer.ala.org.au/validate/task/181486701	Valid		system	Tile_006-028-000_0-000.jpg		2021-05-25 20:33:12	2021-05-25 20:33:13		NO		IN FOCUS
181486706	https://volunteer.ala.org.au/validate/task/181486706	Valid		system	Tile_006-033-000_0-000.jpg		2021-05-25 13:00:50	2021-05-25 20:36:06		NO		IN FOCUS
181486706	https://volunteer.ala.org.au/validate/task/181486706	Valid		system	Tile_006-033-000_0-000.jpg		2021-05-25 19:41:17	2021-05-25 20:36:06		NO		IN FOCUS
181486706	https://volunteer.ala.org.au/validate/task/181486706	Valid		system	Tile_006-033-000_0-000.jpg		2021-05-25 20:36:05	2021-05-25 20:36:06		NO		IN FOCUS
181486706	https://volunteer.ala.org.au/validate/task/181486706	Valid		system	Tile_006-033-000_0-000.jpg			2021-05-25 20:36:06		NO		IN FOCUS
181486707	https://volunteer.ala.org.au/validate/task/181486707	Valid		system	Tile_006-034-000_0-000.jpg		2021-05-25 13:00:59	2021-05-25 20:36:18		NO		IN FOCUS
181486707	https://volunteer.ala.org.au/validate/task/181486707	Valid		system	Tile_006-034-000_0-000.jpg			2021-05-25 20:36:18		NO		IN FOCUS
181486707	https://volunteer.ala.org.au/validate/task/181486707	Valid		system	Tile_006-034-000_0-000.jpg		2021-05-25 20:36:18	2021-05-25 20:36:18		NO		IN FOCUS
181486707	https://volunteer.ala.org.au/validate/task/181486707	Valid		system	Tile_006-034-000_0-000.jpg		2021-05-25 19:41:29	2021-05-25 20:36:18		NO		IN FOCUS
181486708	https://volunteer.ala.org.au/validate/task/181486708	Valid		system	Tile_006-035-000_0-000.jpg			2021-05-25 20:36:31		NO		IN FOCUS
181486708	https://volunteer.ala.org.au/validate/task/181486708	Valid		system	Tile_006-035-000_0-000.jpg		2021-05-25 19:41:47	2021-05-25 20:36:31		NO		IN FOCUS
181486708	https://volunteer.ala.org.au/validate/task/181486708	Valid		system	Tile_006-035-000_0-000.jpg		2021-05-25 20:36:30	2021-05-25 20:36:31		NO		IN FOCUS
181486708	https://volunteer.ala.org.au/validate/task/181486708	Valid		system	Tile_006-035-000_0-000.jpg		2021-05-25 13:01:11	2021-05-25 20:36:31		NO		IN FOCUS
181486709	https://volunteer.ala.org.au/validate/task/181486709	Valid		system	Tile_006-036-000_0-000.jpg		2021-05-25 20:36:39	2021-05-25 20:36:39		NO		IN FOCUS
181486709	https://volunteer.ala.org.au/validate/task/181486709	Valid		system	Tile_006-036-000_0-000.jpg		2021-05-25 13:01:20	2021-05-25 20:36:39		NO		IN FOCUS
181486709	https://volunteer.ala.org.au/validate/task/181486709	Valid		system	Tile_006-036-000_0-000.jpg		2021-05-25 19:41:59	2021-05-25 20:36:39		NO		IN FOCUS
181486709	https://volunteer.ala.org.au/validate/task/181486709	Valid		system	Tile_006-036-000_0-000.jpg			2021-05-25 20:36:39		NO		IN FOCUS
181486710	https://volunteer.ala.org.au/validate/task/181486710	Valid		system	Tile_006-037-000_0-000.jpg		2021-05-25 20:36:47	2021-05-25 20:36:49		NO		IN FOCUS
181486710	https://volunteer.ala.org.au/validate/task/181486710	Valid		system	Tile_006-037-000_0-000.jpg			2021-05-25 20:36:49		NO		IN FOCUS
181486710	https://volunteer.ala.org.au/validate/task/181486710	Valid		system	Tile_006-037-000_0-000.jpg		2021-05-25 13:01:29	2021-05-25 20:36:49		NO		IN FOCUS
181486710	https://volunteer.ala.org.au/validate/task/181486710	Valid		system	Tile_006-037-000_0-000.jpg		2021-05-25 19:42:11	2021-05-25 20:36:49		NO		IN FOCUS
181486711	https://volunteer.ala.org.au/validate/task/181486711	Valid		system	Tile_006-038-000_0-000.jpg		2021-05-25 13:01:38	2021-05-25 20:40:51		NO		IN FOCUS
181486711	https://volunteer.ala.org.au/validate/task/181486711	Valid		system	Tile_006-038-000_0-000.jpg			2021-05-25 20:40:51		NO		IN FOCUS
181486711	https://volunteer.ala.org.au/validate/task/181486711	Valid		system	Tile_006-038-000_0-000.jpg		2021-05-25 19:42:23	2021-05-25 20:40:51		NO		IN FOCUS
181486711	https://volunteer.ala.org.au/validate/task/181486711	Valid		system	Tile_006-038-000_0-000.jpg		2021-05-25 20:40:51	2021-05-25 20:40:51		NO		IN FOCUS
181486713	https://volunteer.ala.org.au/validate/task/181486713	Valid		system	Tile_006-040-000_0-000.jpg		2021-05-25 19:42:45	2021-05-25 20:42:18		NO		IN FOCUS
181486713	https://volunteer.ala.org.au/validate/task/181486713	Valid		system	Tile_006-040-000_0-000.jpg		2021-05-25 20:42:18	2021-05-25 20:42:18		NO		IN FOCUS
181486713	https://volunteer.ala.org.au/validate/task/181486713	Valid		system	Tile_006-040-000_0-000.jpg		2021-05-25 13:02:00	2021-05-25 20:42:18		NO		IN FOCUS
181486713	https://volunteer.ala.org.au/validate/task/181486713	Valid		system	Tile_006-040-000_0-000.jpg			2021-05-25 20:42:18		NO		IN FOCUS
181486714	https://volunteer.ala.org.au/validate/task/181486714	Valid		system	Tile_006-041-000_0-000.jpg		2021-05-25 20:43:12	2021-05-25 20:43:13		NO		IN FOCUS
181486714	https://volunteer.ala.org.au/validate/task/181486714	Valid		system	Tile_006-041-000_0-000.jpg		2021-05-25 19:42:57	2021-05-25 20:43:13		NO		IN FOCUS
181486714	https://volunteer.ala.org.au/validate/task/181486714	Valid		system	Tile_006-041-000_0-000.jpg		2021-05-25 13:02:09	2021-05-25 20:43:13		NO		IN FOCUS
181486714	https://volunteer.ala.org.au/validate/task/181486714	Valid		system	Tile_006-041-000_0-000.jpg			2021-05-25 20:43:13		NO		IN FOCUS
181486715	https://volunteer.ala.org.au/validate/task/181486715	Valid		system	Tile_006-042-000_0-000.jpg		2021-05-25 20:43:20	2021-05-25 20:43:21		NO		IN FOCUS
181486715	https://volunteer.ala.org.au/validate/task/181486715	Valid		system	Tile_006-042-000_0-000.jpg		2021-05-25 13:02:18	2021-05-25 20:43:21		NO		IN FOCUS
181486715	https://volunteer.ala.org.au/validate/task/181486715	Valid		system	Tile_006-042-000_0-000.jpg			2021-05-25 20:43:21		NO		IN FOCUS
181486715	https://volunteer.ala.org.au/validate/task/181486715	Valid		system	Tile_006-042-000_0-000.jpg		2021-05-25 19:43:08	2021-05-25 20:43:21		NO		IN FOCUS
181486716	https://volunteer.ala.org.au/validate/task/181486716	Valid		system	Tile_006-043-000_0-000.jpg			2021-05-25 20:43:38		NO		IN FOCUS
181486716	https://volunteer.ala.org.au/validate/task/181486716	Valid		system	Tile_006-043-000_0-000.jpg		2021-05-25 20:43:38	2021-05-25 20:43:38		NO		IN FOCUS
181486716	https://volunteer.ala.org.au/validate/task/181486716	Valid		system	Tile_006-043-000_0-000.jpg		2021-05-25 19:43:20	2021-05-25 20:43:38		NO		IN FOCUS
181486716	https://volunteer.ala.org.au/validate/task/181486716	Valid		system	Tile_006-043-000_0-000.jpg		2021-05-25 13:02:30	2021-05-25 20:43:38		NO		IN FOCUS
181486717	https://volunteer.ala.org.au/validate/task/181486717	Valid		system	Tile_006-044-000_0-000.jpg		2021-05-25 19:43:32	2021-05-25 20:43:50		NO		IN FOCUS
181486717	https://volunteer.ala.org.au/validate/task/181486717	Valid		system	Tile_006-044-000_0-000.jpg		2021-05-25 13:02:39	2021-05-25 20:43:50		NO		IN FOCUS
181486717	https://volunteer.ala.org.au/validate/task/181486717	Valid		system	Tile_006-044-000_0-000.jpg		2021-05-25 20:43:50	2021-05-25 20:43:50		NO		IN FOCUS
181486717	https://volunteer.ala.org.au/validate/task/181486717	Valid		system	Tile_006-044-000_0-000.jpg			2021-05-25 20:43:50		NO		IN FOCUS
181486719	https://volunteer.ala.org.au/validate/task/181486719	Valid		system	Tile_006-046-000_0-000.jpg			2021-05-25 20:44:09		NO		IN FOCUS
181486719	https://volunteer.ala.org.au/validate/task/181486719	Valid		system	Tile_006-046-000_0-000.jpg		2021-05-25 13:02:57	2021-05-25 20:44:09		NO		IN FOCUS
181486719	https://volunteer.ala.org.au/validate/task/181486719	Valid		system	Tile_006-046-000_0-000.jpg		2021-05-25 20:44:08	2021-05-25 20:44:09		NO		IN FOCUS
181486719	https://volunteer.ala.org.au/validate/task/181486719	Valid		system	Tile_006-046-000_0-000.jpg		2021-05-25 19:44:03	2021-05-25 20:44:09		NO		IN FOCUS
181486722	https://volunteer.ala.org.au/validate/task/181486722	Valid		system	Tile_006-049-000_0-000.jpg		2021-05-25 19:45:19	2021-05-25 20:45:03		NO		IN FOCUS
181486722	https://volunteer.ala.org.au/validate/task/181486722	Valid		system	Tile_006-049-000_0-000.jpg		2021-05-25 13:03:55	2021-05-25 20:45:03		NO		IN FOCUS
181486722	https://volunteer.ala.org.au/validate/task/181486722	Valid		system	Tile_006-049-000_0-000.jpg			2021-05-25 20:45:03		NO		IN FOCUS
181486722	https://volunteer.ala.org.au/validate/task/181486722	Valid		system	Tile_006-049-000_0-000.jpg		2021-05-25 20:45:02	2021-05-25 20:45:03		NO		IN FOCUS
181486723	https://volunteer.ala.org.au/validate/task/181486723	Valid		system	Tile_006-050-000_0-000.jpg		2021-05-25 19:45:31	2021-05-25 20:45:32		NO		IN FOCUS
181486723	https://volunteer.ala.org.au/validate/task/181486723	Valid		system	Tile_006-050-000_0-000.jpg		2021-05-25 20:45:31	2021-05-25 20:45:32		NO		IN FOCUS
181486723	https://volunteer.ala.org.au/validate/task/181486723	Valid		system	Tile_006-050-000_0-000.jpg			2021-05-25 20:45:32		NO		IN FOCUS
181486723	https://volunteer.ala.org.au/validate/task/181486723	Valid		system	Tile_006-050-000_0-000.jpg		2021-05-25 13:04:04	2021-05-25 20:45:32		NO		IN FOCUS
181486724	https://volunteer.ala.org.au/validate/task/181486724	Valid		system	Tile_006-051-000_0-000.jpg		2021-05-25 13:04:14	2021-05-25 20:45:37		NO		IN FOCUS
181486724	https://volunteer.ala.org.au/validate/task/181486724	Valid		system	Tile_006-051-000_0-000.jpg		2021-05-25 20:45:37	2021-05-25 20:45:37		NO		IN FOCUS
181486724	https://volunteer.ala.org.au/validate/task/181486724	Valid		system	Tile_006-051-000_0-000.jpg			2021-05-25 20:45:37		NO		IN FOCUS
181486724	https://volunteer.ala.org.au/validate/task/181486724	Valid		system	Tile_006-051-000_0-000.jpg		2021-05-25 19:45:42	2021-05-25 20:45:37		NO		IN FOCUS
181486725	https://volunteer.ala.org.au/validate/task/181486725	Valid		system	Tile_006-052-000_0-000.jpg		2021-05-25 19:45:53	2021-05-25 20:45:46		NO		IN FOCUS
181486725	https://volunteer.ala.org.au/validate/task/181486725	Valid		system	Tile_006-052-000_0-000.jpg			2021-05-25 20:45:46		NO		IN FOCUS
181486725	https://volunteer.ala.org.au/validate/task/181486725	Valid		system	Tile_006-052-000_0-000.jpg		2021-05-25 20:45:45	2021-05-25 20:45:46		NO		IN FOCUS
181486725	https://volunteer.ala.org.au/validate/task/181486725	Valid		system	Tile_006-052-000_0-000.jpg		2021-05-25 13:04:24	2021-05-25 20:45:46		NO		IN FOCUS
181486726	https://volunteer.ala.org.au/validate/task/181486726	Valid		system	Tile_006-053-000_0-000.jpg			2021-05-25 20:45:57		NO		IN FOCUS
181486726	https://volunteer.ala.org.au/validate/task/181486726	Valid		system	Tile_006-053-000_0-000.jpg		2021-05-25 13:04:33	2021-05-25 20:45:57		NO		IN FOCUS
181486726	https://volunteer.ala.org.au/validate/task/181486726	Valid		system	Tile_006-053-000_0-000.jpg		2021-05-25 19:46:04	2021-05-25 20:45:57		NO		IN FOCUS
181486726	https://volunteer.ala.org.au/validate/task/181486726	Valid		system	Tile_006-053-000_0-000.jpg		2021-05-25 20:45:56	2021-05-25 20:45:57		NO		IN FOCUS
181486727	https://volunteer.ala.org.au/validate/task/181486727	Valid		system	Tile_006-054-000_0-000.jpg		2021-05-25 20:46:55	2021-05-25 20:47:03		NO		IN FOCUS
181486727	https://volunteer.ala.org.au/validate/task/181486727	Valid		system	Tile_006-054-000_0-000.jpg			2021-05-25 20:47:03		NO		IN FOCUS
181486727	https://volunteer.ala.org.au/validate/task/181486727	Valid		system	Tile_006-054-000_0-000.jpg		2021-05-25 13:04:43	2021-05-25 20:47:03		NO		IN FOCUS
181486727	https://volunteer.ala.org.au/validate/task/181486727	Valid		system	Tile_006-054-000_0-000.jpg		2021-05-25 19:46:14	2021-05-25 20:47:03		NO		IN FOCUS
181486728	https://volunteer.ala.org.au/validate/task/181486728	Valid		system	Tile_006-055-000_0-000.jpg		2021-05-25 19:46:24	2021-05-25 20:54:47		NO		IN FOCUS
181486728	https://volunteer.ala.org.au/validate/task/181486728	Valid		system	Tile_006-055-000_0-000.jpg		2021-05-25 13:04:53	2021-05-25 20:54:47		NO		IN FOCUS
181486728	https://volunteer.ala.org.au/validate/task/181486728	Valid		system	Tile_006-055-000_0-000.jpg		2021-05-25 20:54:47	2021-05-25 20:54:47		NO		IN FOCUS
181486728	https://volunteer.ala.org.au/validate/task/181486728	Valid		system	Tile_006-055-000_0-000.jpg			2021-05-25 20:54:47		NO		IN FOCUS
181486729	https://volunteer.ala.org.au/validate/task/181486729	Valid		system	Tile_006-056-000_0-000.jpg		2021-05-25 13:05:03	2021-05-25 20:54:55		NO		IN FOCUS
181486729	https://volunteer.ala.org.au/validate/task/181486729	Valid		system	Tile_006-056-000_0-000.jpg		2021-05-25 20:54:55	2021-05-25 20:54:55		NO		IN FOCUS
181486729	https://volunteer.ala.org.au/validate/task/181486729	Valid		system	Tile_006-056-000_0-000.jpg			2021-05-25 20:54:55		NO		IN FOCUS
181486729	https://volunteer.ala.org.au/validate/task/181486729	Valid		system	Tile_006-056-000_0-000.jpg		2021-05-25 19:46:40	2021-05-25 20:54:55		NO		IN FOCUS
181486730	https://volunteer.ala.org.au/validate/task/181486730	Valid		system	Tile_006-057-000_0-000.jpg		2021-05-25 19:46:51	2021-05-25 20:55:02		NO		IN FOCUS
181486730	https://volunteer.ala.org.au/validate/task/181486730	Valid		system	Tile_006-057-000_0-000.jpg		2021-05-25 13:05:12	2021-05-25 20:55:02		NO		IN FOCUS
181486730	https://volunteer.ala.org.au/validate/task/181486730	Valid		system	Tile_006-057-000_0-000.jpg			2021-05-25 20:55:02		NO		IN FOCUS
181486730	https://volunteer.ala.org.au/validate/task/181486730	Valid		system	Tile_006-057-000_0-000.jpg		2021-05-25 20:55:02	2021-05-25 20:55:02		NO		IN FOCUS
181486731	https://volunteer.ala.org.au/validate/task/181486731	Valid		system	Tile_006-058-000_0-000.jpg		2021-05-25 13:05:22	2021-05-25 20:55:10		NO		IN FOCUS
181486731	https://volunteer.ala.org.au/validate/task/181486731	Valid		system	Tile_006-058-000_0-000.jpg			2021-05-25 20:55:10		NO		IN FOCUS
181486731	https://volunteer.ala.org.au/validate/task/181486731	Valid		system	Tile_006-058-000_0-000.jpg		2021-05-25 19:47:01	2021-05-25 20:55:10		NO		IN FOCUS
181486731	https://volunteer.ala.org.au/validate/task/181486731	Valid		system	Tile_006-058-000_0-000.jpg		2021-05-25 20:55:08	2021-05-25 20:55:10		NO		IN FOCUS
181486732	https://volunteer.ala.org.au/validate/task/181486732	Valid		system	Tile_006-059-000_0-000.jpg		2021-05-25 19:47:13	2021-05-25 20:55:15		NO		IN FOCUS
181486732	https://volunteer.ala.org.au/validate/task/181486732	Valid		system	Tile_006-059-000_0-000.jpg		2021-05-25 13:05:32	2021-05-25 20:55:15		NO		IN FOCUS
181486732	https://volunteer.ala.org.au/validate/task/181486732	Valid		system	Tile_006-059-000_0-000.jpg			2021-05-25 20:55:15		NO		IN FOCUS
181486732	https://volunteer.ala.org.au/validate/task/181486732	Valid		system	Tile_006-059-000_0-000.jpg		2021-05-25 20:55:14	2021-05-25 20:55:15		NO		IN FOCUS
181486733	https://volunteer.ala.org.au/validate/task/181486733	Valid		system	Tile_006-060-000_0-000.jpg		2021-05-25 20:55:20	2021-05-25 20:55:20		NO		IN FOCUS
181486733	https://volunteer.ala.org.au/validate/task/181486733	Valid		system	Tile_006-060-000_0-000.jpg			2021-05-25 20:55:20		NO		IN FOCUS
181486733	https://volunteer.ala.org.au/validate/task/181486733	Valid		system	Tile_006-060-000_0-000.jpg		2021-05-25 19:47:25	2021-05-25 20:55:20		NO		IN FOCUS
181486733	https://volunteer.ala.org.au/validate/task/181486733	Valid		system	Tile_006-060-000_0-000.jpg		2021-05-25 13:05:43	2021-05-25 20:55:20		NO		IN FOCUS
181486734	https://volunteer.ala.org.au/validate/task/181486734	Valid		system	Tile_007-001-000_0-000.jpg		2021-05-25 20:55:27	2021-05-25 20:55:27		NO		IN FOCUS
181486734	https://volunteer.ala.org.au/validate/task/181486734	Valid		system	Tile_007-001-000_0-000.jpg		2021-05-25 19:47:36	2021-05-25 20:55:27		NO		IN FOCUS
181486734	https://volunteer.ala.org.au/validate/task/181486734	Valid		system	Tile_007-001-000_0-000.jpg		2021-05-25 13:05:52	2021-05-25 20:55:27		NO		IN FOCUS
181486734	https://volunteer.ala.org.au/validate/task/181486734	Valid		system	Tile_007-001-000_0-000.jpg			2021-05-25 20:55:27		NO		IN FOCUS
181486735	https://volunteer.ala.org.au/validate/task/181486735	Valid		system	Tile_007-002-000_0-000.jpg		2021-05-25 19:47:47	2021-05-25 20:55:32		NO		IN FOCUS
181486735	https://volunteer.ala.org.au/validate/task/181486735	Valid		system	Tile_007-002-000_0-000.jpg		2021-05-25 13:06:02	2021-05-25 20:55:32		NO		IN FOCUS
181486735	https://volunteer.ala.org.au/validate/task/181486735	Valid		system	Tile_007-002-000_0-000.jpg			2021-05-25 20:55:32		NO		IN FOCUS
181486735	https://volunteer.ala.org.au/validate/task/181486735	Valid		system	Tile_007-002-000_0-000.jpg		2021-05-25 20:55:32	2021-05-25 20:55:32		NO		IN FOCUS
181486736	https://volunteer.ala.org.au/validate/task/181486736	Valid		system	Tile_007-003-000_0-000.jpg		2021-05-25 20:55:40	2021-05-25 20:55:41		NO		IN FOCUS
181486736	https://volunteer.ala.org.au/validate/task/181486736	Valid		system	Tile_007-003-000_0-000.jpg		2021-05-25 19:47:59	2021-05-25 20:55:41		NO		IN FOCUS
181486736	https://volunteer.ala.org.au/validate/task/181486736	Valid		system	Tile_007-003-000_0-000.jpg		2021-05-25 13:06:11	2021-05-25 20:55:41		NO		IN FOCUS
181486736	https://volunteer.ala.org.au/validate/task/181486736	Valid		system	Tile_007-003-000_0-000.jpg			2021-05-25 20:55:41		NO		IN FOCUS
181486737	https://volunteer.ala.org.au/validate/task/181486737	Valid		system	Tile_007-004-000_0-000.jpg		2021-05-25 20:55:47	2021-05-25 20:55:47		NO		IN FOCUS
181486737	https://volunteer.ala.org.au/validate/task/181486737	Valid		system	Tile_007-004-000_0-000.jpg			2021-05-25 20:55:47		NO		IN FOCUS
181486737	https://volunteer.ala.org.au/validate/task/181486737	Valid		system	Tile_007-004-000_0-000.jpg		2021-05-25 13:06:20	2021-05-25 20:55:47		NO		IN FOCUS
181486737	https://volunteer.ala.org.au/validate/task/181486737	Valid		system	Tile_007-004-000_0-000.jpg		2021-05-25 19:48:10	2021-05-25 20:55:47		NO		IN FOCUS
181486739	https://volunteer.ala.org.au/validate/task/181486739	Valid		system	Tile_007-006-000_0-000.jpg			2021-05-25 20:56:03		NO		IN FOCUS
181486739	https://volunteer.ala.org.au/validate/task/181486739	Valid		system	Tile_007-006-000_0-000.jpg		2021-05-25 20:56:03	2021-05-25 20:56:03		NO		IN FOCUS
181486739	https://volunteer.ala.org.au/validate/task/181486739	Valid		system	Tile_007-006-000_0-000.jpg		2021-05-25 19:48:32	2021-05-25 20:56:03		NO		IN FOCUS
181486739	https://volunteer.ala.org.au/validate/task/181486739	Valid		system	Tile_007-006-000_0-000.jpg		2021-05-25 13:06:38	2021-05-25 20:56:03		NO		IN FOCUS
181486740	https://volunteer.ala.org.au/validate/task/181486740	Valid		system	Tile_007-007-000_0-000.jpg		2021-05-25 20:56:09	2021-05-25 20:56:09		NO		IN FOCUS
181486740	https://volunteer.ala.org.au/validate/task/181486740	Valid		system	Tile_007-007-000_0-000.jpg		2021-05-25 13:06:49	2021-05-25 20:56:09		NO		IN FOCUS
181486740	https://volunteer.ala.org.au/validate/task/181486740	Valid		system	Tile_007-007-000_0-000.jpg		2021-05-25 19:48:44	2021-05-25 20:56:09		NO		IN FOCUS
181486740	https://volunteer.ala.org.au/validate/task/181486740	Valid		system	Tile_007-007-000_0-000.jpg			2021-05-25 20:56:09		NO		IN FOCUS
181486741	https://volunteer.ala.org.au/validate/task/181486741	Valid		system	Tile_007-008-000_0-000.jpg		2021-05-25 13:07:01	2021-05-25 20:56:15		NO		IN FOCUS
181486741	https://volunteer.ala.org.au/validate/task/181486741	Valid		system	Tile_007-008-000_0-000.jpg		2021-05-25 19:48:57	2021-05-25 20:56:15		NO		IN FOCUS
181486741	https://volunteer.ala.org.au/validate/task/181486741	Valid		system	Tile_007-008-000_0-000.jpg			2021-05-25 20:56:15		NO		IN FOCUS
181486741	https://volunteer.ala.org.au/validate/task/181486741	Valid		system	Tile_007-008-000_0-000.jpg		2021-05-25 20:56:15	2021-05-25 20:56:15		NO		IN FOCUS
181486742	https://volunteer.ala.org.au/validate/task/181486742	Valid		system	Tile_007-009-000_0-000.jpg			2021-05-25 20:56:32		NO		IN FOCUS
181486742	https://volunteer.ala.org.au/validate/task/181486742	Valid		system	Tile_007-009-000_0-000.jpg		2021-05-25 20:56:30	2021-05-25 20:56:32		NO		IN FOCUS
181486742	https://volunteer.ala.org.au/validate/task/181486742	Valid		system	Tile_007-009-000_0-000.jpg		2021-05-25 13:07:11	2021-05-25 20:56:32		NO		IN FOCUS
181486742	https://volunteer.ala.org.au/validate/task/181486742	Valid		system	Tile_007-009-000_0-000.jpg		2021-05-25 19:49:10	2021-05-25 20:56:32		NO		IN FOCUS
181486744	https://volunteer.ala.org.au/validate/task/181486744	Valid		system	Tile_007-011-000_0-000.jpg		2021-05-25 19:49:31	2021-05-25 20:56:45		NO		IN FOCUS
181486744	https://volunteer.ala.org.au/validate/task/181486744	Valid		system	Tile_007-011-000_0-000.jpg			2021-05-25 20:56:45		NO		IN FOCUS
181486744	https://volunteer.ala.org.au/validate/task/181486744	Valid		system	Tile_007-011-000_0-000.jpg		2021-05-25 20:56:44	2021-05-25 20:56:45		NO		IN FOCUS
181486744	https://volunteer.ala.org.au/validate/task/181486744	Valid		system	Tile_007-011-000_0-000.jpg		2021-05-25 13:07:29	2021-05-25 20:56:45		NO		IN FOCUS
181486745	https://volunteer.ala.org.au/validate/task/181486745	Valid		system	Tile_007-012-000_0-000.jpg			2021-05-25 20:59:46		NO		IN FOCUS
181486745	https://volunteer.ala.org.au/validate/task/181486745	Valid		system	Tile_007-012-000_0-000.jpg		2021-05-25 20:59:46	2021-05-25 20:59:46		NO		IN FOCUS
181486745	https://volunteer.ala.org.au/validate/task/181486745	Valid		system	Tile_007-012-000_0-000.jpg		2021-05-25 19:49:41	2021-05-25 20:59:46		NO		IN FOCUS
181486745	https://volunteer.ala.org.au/validate/task/181486745	Valid		system	Tile_007-012-000_0-000.jpg		2021-05-25 13:07:39	2021-05-25 20:59:46		NO		IN FOCUS
181486746	https://volunteer.ala.org.au/validate/task/181486746	Valid		system	Tile_007-013-000_0-000.jpg		2021-05-25 19:49:52	2021-05-25 20:59:52		NO		IN FOCUS
181486746	https://volunteer.ala.org.au/validate/task/181486746	Valid		system	Tile_007-013-000_0-000.jpg		2021-05-25 20:59:52	2021-05-25 20:59:52		NO		IN FOCUS
181486746	https://volunteer.ala.org.au/validate/task/181486746	Valid		system	Tile_007-013-000_0-000.jpg			2021-05-25 20:59:52		NO		IN FOCUS
181486746	https://volunteer.ala.org.au/validate/task/181486746	Valid		system	Tile_007-013-000_0-000.jpg		2021-05-25 13:07:53	2021-05-25 20:59:52		NO		IN FOCUS
181486747	https://volunteer.ala.org.au/validate/task/181486747	Valid		system	Tile_007-014-000_0-000.jpg			2021-05-25 21:00:00		NO		IN FOCUS
181486747	https://volunteer.ala.org.au/validate/task/181486747	Valid		system	Tile_007-014-000_0-000.jpg		2021-05-25 13:08:02	2021-05-25 21:00:00		NO		IN FOCUS
181486747	https://volunteer.ala.org.au/validate/task/181486747	Valid		system	Tile_007-014-000_0-000.jpg		2021-05-25 21:00:00	2021-05-25 21:00:00		NO		IN FOCUS
181486747	https://volunteer.ala.org.au/validate/task/181486747	Valid		system	Tile_007-014-000_0-000.jpg		2021-05-25 19:50:02	2021-05-25 21:00:00		NO		IN FOCUS
181486748	https://volunteer.ala.org.au/validate/task/181486748	Valid		system	Tile_007-015-000_0-000.jpg		2021-05-25 13:08:13	2021-05-25 21:00:07		NO		IN FOCUS
181486748	https://volunteer.ala.org.au/validate/task/181486748	Valid		system	Tile_007-015-000_0-000.jpg		2021-05-25 19:50:12	2021-05-25 21:00:07		NO		IN FOCUS
181486748	https://volunteer.ala.org.au/validate/task/181486748	Valid		system	Tile_007-015-000_0-000.jpg		2021-05-25 21:00:07	2021-05-25 21:00:07		NO		IN FOCUS
181486748	https://volunteer.ala.org.au/validate/task/181486748	Valid		system	Tile_007-015-000_0-000.jpg			2021-05-25 21:00:07		NO		IN FOCUS
181486749	https://volunteer.ala.org.au/validate/task/181486749	Valid		system	Tile_007-016-000_0-000.jpg			2021-05-25 21:00:18		NO		IN FOCUS
181486749	https://volunteer.ala.org.au/validate/task/181486749	Valid		system	Tile_007-016-000_0-000.jpg		2021-05-25 19:50:22	2021-05-25 21:00:18		NO		IN FOCUS
181486749	https://volunteer.ala.org.au/validate/task/181486749	Valid		system	Tile_007-016-000_0-000.jpg		2021-05-25 13:08:31	2021-05-25 21:00:18		NO		IN FOCUS
181486749	https://volunteer.ala.org.au/validate/task/181486749	Valid		system	Tile_007-016-000_0-000.jpg		2021-05-25 21:00:18	2021-05-25 21:00:18		NO		IN FOCUS
181486750	https://volunteer.ala.org.au/validate/task/181486750	Valid		system	Tile_007-017-000_0-000.jpg			2021-05-25 21:00:30		NO		IN FOCUS
181486750	https://volunteer.ala.org.au/validate/task/181486750	Valid		system	Tile_007-017-000_0-000.jpg		2021-05-25 19:50:33	2021-05-25 21:00:30		NO		IN FOCUS
181486750	https://volunteer.ala.org.au/validate/task/181486750	Valid		system	Tile_007-017-000_0-000.jpg		2021-05-25 13:08:41	2021-05-25 21:00:30		NO		IN FOCUS
181486750	https://volunteer.ala.org.au/validate/task/181486750	Valid		system	Tile_007-017-000_0-000.jpg		2021-05-25 21:00:30	2021-05-25 21:00:30		NO		IN FOCUS
181486751	https://volunteer.ala.org.au/validate/task/181486751	Valid		system	Tile_007-018-000_0-000.jpg		2021-05-25 19:50:44	2021-05-25 21:00:41		NO		IN FOCUS
181486751	https://volunteer.ala.org.au/validate/task/181486751	Valid		system	Tile_007-018-000_0-000.jpg		2021-05-25 21:00:40	2021-05-25 21:00:41		NO		IN FOCUS
181486751	https://volunteer.ala.org.au/validate/task/181486751	Valid		system	Tile_007-018-000_0-000.jpg			2021-05-25 21:00:41		NO		IN FOCUS
181486751	https://volunteer.ala.org.au/validate/task/181486751	Valid		system	Tile_007-018-000_0-000.jpg		2021-05-25 13:08:52	2021-05-25 21:00:41		NO		IN FOCUS
181486752	https://volunteer.ala.org.au/validate/task/181486752	Valid		system	Tile_007-019-000_0-000.jpg			2021-05-25 21:00:47		NO		IN FOCUS
181486752	https://volunteer.ala.org.au/validate/task/181486752	Valid		system	Tile_007-019-000_0-000.jpg		2021-05-25 13:09:01	2021-05-25 21:00:47		NO		IN FOCUS
181486752	https://volunteer.ala.org.au/validate/task/181486752	Valid		system	Tile_007-019-000_0-000.jpg		2021-05-25 21:00:46	2021-05-25 21:00:47		NO		IN FOCUS
181486752	https://volunteer.ala.org.au/validate/task/181486752	Valid		system	Tile_007-019-000_0-000.jpg		2021-05-25 19:50:57	2021-05-25 21:00:47		NO		IN FOCUS
181486753	https://volunteer.ala.org.au/validate/task/181486753	Valid		system	Tile_007-020-000_0-000.jpg		2021-05-25 19:51:07	2021-05-25 21:00:54		NO		IN FOCUS
181486753	https://volunteer.ala.org.au/validate/task/181486753	Valid		system	Tile_007-020-000_0-000.jpg		2021-05-25 13:09:09	2021-05-25 21:00:54		NO		IN FOCUS
181486753	https://volunteer.ala.org.au/validate/task/181486753	Valid		system	Tile_007-020-000_0-000.jpg		2021-05-25 21:00:54	2021-05-25 21:00:54		NO		IN FOCUS
181486753	https://volunteer.ala.org.au/validate/task/181486753	Valid		system	Tile_007-020-000_0-000.jpg			2021-05-25 21:00:54		NO		IN FOCUS
181486754	https://volunteer.ala.org.au/validate/task/181486754	Valid		system	Tile_007-021-000_0-000.jpg			2021-05-25 21:01:02		NO		IN FOCUS
181486754	https://volunteer.ala.org.au/validate/task/181486754	Valid		system	Tile_007-021-000_0-000.jpg		2021-05-25 21:01:01	2021-05-25 21:01:02		NO		IN FOCUS
181486754	https://volunteer.ala.org.au/validate/task/181486754	Valid		system	Tile_007-021-000_0-000.jpg		2021-05-25 13:09:17	2021-05-25 21:01:02		NO		IN FOCUS
181486754	https://volunteer.ala.org.au/validate/task/181486754	Valid		system	Tile_007-021-000_0-000.jpg		2021-05-25 19:51:19	2021-05-25 21:01:02		NO		IN FOCUS
181486738	https://volunteer.ala.org.au/validate/task/181486738	Valid		system	Tile_007-005-000_0-000.jpg		2021-05-25 19:48:21	2021-05-25 21:07:36		NO		IN FOCUS
181486738	https://volunteer.ala.org.au/validate/task/181486738	Valid		system	Tile_007-005-000_0-000.jpg		2021-05-25 20:55:56	2021-05-25 21:07:36		NO		IN FOCUS
181486738	https://volunteer.ala.org.au/validate/task/181486738	Valid		system	Tile_007-005-000_0-000.jpg			2021-05-25 21:07:36		NO		IN FOCUS
181486738	https://volunteer.ala.org.au/validate/task/181486738	Valid		system	Tile_007-005-000_0-000.jpg		2021-05-25 21:07:35	2021-05-25 21:07:36		NO		IN FOCUS
181486755	https://volunteer.ala.org.au/validate/task/181486755	Valid		system	Tile_007-022-000_0-000.jpg		2021-05-25 19:51:30	2021-05-25 21:08:33		NO		IN FOCUS
181486755	https://volunteer.ala.org.au/validate/task/181486755	Valid		system	Tile_007-022-000_0-000.jpg			2021-05-25 21:08:33		NO		IN FOCUS
181486755	https://volunteer.ala.org.au/validate/task/181486755	Valid		system	Tile_007-022-000_0-000.jpg		2021-05-25 13:09:27	2021-05-25 21:08:33		NO		IN FOCUS
181486755	https://volunteer.ala.org.au/validate/task/181486755	Valid		system	Tile_007-022-000_0-000.jpg		2021-05-25 21:08:33	2021-05-25 21:08:33		NO		IN FOCUS
181486756	https://volunteer.ala.org.au/validate/task/181486756	Valid		system	Tile_007-023-000_0-000.jpg			2021-05-25 21:08:40		NO		IN FOCUS
181486756	https://volunteer.ala.org.au/validate/task/181486756	Valid		system	Tile_007-023-000_0-000.jpg		2021-05-25 19:51:43	2021-05-25 21:08:40		NO		IN FOCUS
181486756	https://volunteer.ala.org.au/validate/task/181486756	Valid		system	Tile_007-023-000_0-000.jpg		2021-05-25 21:08:39	2021-05-25 21:08:40		NO		IN FOCUS
181486756	https://volunteer.ala.org.au/validate/task/181486756	Valid		system	Tile_007-023-000_0-000.jpg		2021-05-25 13:09:37	2021-05-25 21:08:40		NO		IN FOCUS
181486757	https://volunteer.ala.org.au/validate/task/181486757	Valid		system	Tile_007-024-000_0-000.jpg		2021-05-25 21:08:46	2021-05-25 21:08:46		NO		IN FOCUS
181486757	https://volunteer.ala.org.au/validate/task/181486757	Valid		system	Tile_007-024-000_0-000.jpg			2021-05-25 21:08:46		NO		IN FOCUS
181486757	https://volunteer.ala.org.au/validate/task/181486757	Valid		system	Tile_007-024-000_0-000.jpg		2021-05-25 13:09:47	2021-05-25 21:08:46		NO		IN FOCUS
181486757	https://volunteer.ala.org.au/validate/task/181486757	Valid		system	Tile_007-024-000_0-000.jpg		2021-05-25 19:51:54	2021-05-25 21:08:46		NO		IN FOCUS
181486758	https://volunteer.ala.org.au/validate/task/181486758	Valid		system	Tile_007-025-000_0-000.jpg		2021-05-25 19:52:04	2021-05-25 21:08:53		NO		IN FOCUS
181486758	https://volunteer.ala.org.au/validate/task/181486758	Valid		system	Tile_007-025-000_0-000.jpg			2021-05-25 21:08:53		NO		IN FOCUS
181486758	https://volunteer.ala.org.au/validate/task/181486758	Valid		system	Tile_007-025-000_0-000.jpg		2021-05-25 21:08:52	2021-05-25 21:08:53		NO		IN FOCUS
181486758	https://volunteer.ala.org.au/validate/task/181486758	Valid		system	Tile_007-025-000_0-000.jpg		2021-05-25 13:09:56	2021-05-25 21:08:53		NO		IN FOCUS
181486759	https://volunteer.ala.org.au/validate/task/181486759	Valid		system	Tile_007-026-000_0-000.jpg			2021-05-25 21:08:59		NO		IN FOCUS
181486759	https://volunteer.ala.org.au/validate/task/181486759	Valid		system	Tile_007-026-000_0-000.jpg		2021-05-25 13:10:08	2021-05-25 21:08:59		NO		IN FOCUS
181486759	https://volunteer.ala.org.au/validate/task/181486759	Valid		system	Tile_007-026-000_0-000.jpg		2021-05-25 21:08:59	2021-05-25 21:08:59		NO		IN FOCUS
181486759	https://volunteer.ala.org.au/validate/task/181486759	Valid		system	Tile_007-026-000_0-000.jpg		2021-05-25 19:52:15	2021-05-25 21:08:59		NO		IN FOCUS
181486760	https://volunteer.ala.org.au/validate/task/181486760	Valid		system	Tile_007-027-000_0-000.jpg		2021-05-25 13:10:17	2021-05-25 21:09:06		NO		IN FOCUS
181486760	https://volunteer.ala.org.au/validate/task/181486760	Valid		system	Tile_007-027-000_0-000.jpg		2021-05-25 19:52:26	2021-05-25 21:09:06		NO		IN FOCUS
181486760	https://volunteer.ala.org.au/validate/task/181486760	Valid		system	Tile_007-027-000_0-000.jpg		2021-05-25 21:09:06	2021-05-25 21:09:06		NO		IN FOCUS
181486760	https://volunteer.ala.org.au/validate/task/181486760	Valid		system	Tile_007-027-000_0-000.jpg			2021-05-25 21:09:06		NO		IN FOCUS
181486761	https://volunteer.ala.org.au/validate/task/181486761	Valid		system	Tile_007-028-000_0-000.jpg		2021-05-25 13:10:28	2021-05-25 21:09:14		NO		IN FOCUS
181486761	https://volunteer.ala.org.au/validate/task/181486761	Valid		system	Tile_007-028-000_0-000.jpg			2021-05-25 21:09:14		NO		IN FOCUS
181486761	https://volunteer.ala.org.au/validate/task/181486761	Valid		system	Tile_007-028-000_0-000.jpg		2021-05-25 21:09:13	2021-05-25 21:09:14		NO		IN FOCUS
181486761	https://volunteer.ala.org.au/validate/task/181486761	Valid		system	Tile_007-028-000_0-000.jpg		2021-05-25 19:52:38	2021-05-25 21:09:14		NO		IN FOCUS
181486762	https://volunteer.ala.org.au/validate/task/181486762	Valid		system	Tile_007-029-000_0-000.jpg		2021-05-25 19:52:48	2021-05-25 21:09:21		NO		IN FOCUS
181486762	https://volunteer.ala.org.au/validate/task/181486762	Valid		system	Tile_007-029-000_0-000.jpg		2021-05-25 13:10:42	2021-05-25 21:09:21		NO		IN FOCUS
181486762	https://volunteer.ala.org.au/validate/task/181486762	Valid		system	Tile_007-029-000_0-000.jpg		2021-05-25 21:09:21	2021-05-25 21:09:21		NO		IN FOCUS
181486762	https://volunteer.ala.org.au/validate/task/181486762	Valid		system	Tile_007-029-000_0-000.jpg			2021-05-25 21:09:21		NO		IN FOCUS
181486763	https://volunteer.ala.org.au/validate/task/181486763	Valid		system	Tile_007-030-000_0-000.jpg			2021-05-25 21:09:29		NO		IN FOCUS
181486763	https://volunteer.ala.org.au/validate/task/181486763	Valid		system	Tile_007-030-000_0-000.jpg		2021-05-25 21:09:28	2021-05-25 21:09:29		NO		IN FOCUS
181486763	https://volunteer.ala.org.au/validate/task/181486763	Valid		system	Tile_007-030-000_0-000.jpg		2021-05-25 13:10:52	2021-05-25 21:09:29		NO		IN FOCUS
181486763	https://volunteer.ala.org.au/validate/task/181486763	Valid		system	Tile_007-030-000_0-000.jpg		2021-05-25 19:52:59	2021-05-25 21:09:29		NO		IN FOCUS
181486764	https://volunteer.ala.org.au/validate/task/181486764	Valid		system	Tile_007-031-000_0-000.jpg		2021-05-25 21:09:34	2021-05-25 21:09:35		NO		IN FOCUS
181486764	https://volunteer.ala.org.au/validate/task/181486764	Valid		system	Tile_007-031-000_0-000.jpg			2021-05-25 21:09:35		NO		IN FOCUS
181486764	https://volunteer.ala.org.au/validate/task/181486764	Valid		system	Tile_007-031-000_0-000.jpg		2021-05-25 19:53:09	2021-05-25 21:09:35		NO		IN FOCUS
181486764	https://volunteer.ala.org.au/validate/task/181486764	Valid		system	Tile_007-031-000_0-000.jpg		2021-05-25 13:11:37	2021-05-25 21:09:35		NO		IN FOCUS
181486765	https://volunteer.ala.org.au/validate/task/181486765	Valid		system	Tile_007-032-000_0-000.jpg		2021-05-25 21:09:41	2021-05-25 21:09:41		NO		IN FOCUS
181486765	https://volunteer.ala.org.au/validate/task/181486765	Valid		system	Tile_007-032-000_0-000.jpg			2021-05-25 21:09:41		NO		IN FOCUS
181486765	https://volunteer.ala.org.au/validate/task/181486765	Valid		system	Tile_007-032-000_0-000.jpg		2021-05-25 13:11:52	2021-05-25 21:09:41		NO		IN FOCUS
181486765	https://volunteer.ala.org.au/validate/task/181486765	Valid		system	Tile_007-032-000_0-000.jpg		2021-05-25 19:53:21	2021-05-25 21:09:41		NO		IN FOCUS
181486766	https://volunteer.ala.org.au/validate/task/181486766	Valid		system	Tile_007-033-000_0-000.jpg		2021-05-25 19:53:32	2021-05-25 21:09:51		NO		IN FOCUS
181486766	https://volunteer.ala.org.au/validate/task/181486766	Valid		system	Tile_007-033-000_0-000.jpg			2021-05-25 21:09:51		NO		IN FOCUS
181486766	https://volunteer.ala.org.au/validate/task/181486766	Valid		system	Tile_007-033-000_0-000.jpg		2021-05-25 13:12:12	2021-05-25 21:09:51		NO		IN FOCUS
181486766	https://volunteer.ala.org.au/validate/task/181486766	Valid		system	Tile_007-033-000_0-000.jpg		2021-05-25 21:09:50	2021-05-25 21:09:51		NO		IN FOCUS
181486767	https://volunteer.ala.org.au/validate/task/181486767	Valid		system	Tile_007-034-000_0-000.jpg		2021-05-25 13:12:29	2021-05-25 21:09:56		NO		IN FOCUS
181486767	https://volunteer.ala.org.au/validate/task/181486767	Valid		system	Tile_007-034-000_0-000.jpg		2021-05-25 19:53:48	2021-05-25 21:09:56		NO		IN FOCUS
181486767	https://volunteer.ala.org.au/validate/task/181486767	Valid		system	Tile_007-034-000_0-000.jpg		2021-05-25 21:09:56	2021-05-25 21:09:56		NO		IN FOCUS
181486767	https://volunteer.ala.org.au/validate/task/181486767	Valid		system	Tile_007-034-000_0-000.jpg			2021-05-25 21:09:56		NO		IN FOCUS
181486770	https://volunteer.ala.org.au/validate/task/181486770	Valid		system	Tile_007-037-000_0-000.jpg		2021-05-25 21:12:02	2021-05-25 21:12:03		NO		IN FOCUS
181486770	https://volunteer.ala.org.au/validate/task/181486770	Valid		system	Tile_007-037-000_0-000.jpg		2021-05-25 13:13:22	2021-05-25 21:12:03		NO		IN FOCUS
181486770	https://volunteer.ala.org.au/validate/task/181486770	Valid		system	Tile_007-037-000_0-000.jpg		2021-05-25 19:55:06	2021-05-25 21:12:03		NO		IN FOCUS
181486770	https://volunteer.ala.org.au/validate/task/181486770	Valid		system	Tile_007-037-000_0-000.jpg			2021-05-25 21:12:03		NO		IN FOCUS
181486772	https://volunteer.ala.org.au/validate/task/181486772	Valid		system	Tile_007-039-000_0-000.jpg		2021-05-25 13:15:21	2021-05-25 21:14:26		NO		IN FOCUS
181486772	https://volunteer.ala.org.au/validate/task/181486772	Valid		system	Tile_007-039-000_0-000.jpg			2021-05-25 21:14:26		NO		IN FOCUS
181486772	https://volunteer.ala.org.au/validate/task/181486772	Valid		system	Tile_007-039-000_0-000.jpg		2021-05-25 19:56:09	2021-05-25 21:14:26		NO		IN FOCUS
181486772	https://volunteer.ala.org.au/validate/task/181486772	Valid		system	Tile_007-039-000_0-000.jpg		2021-05-25 21:14:26	2021-05-25 21:14:26		NO		IN FOCUS
181486773	https://volunteer.ala.org.au/validate/task/181486773	Valid		system	Tile_007-040-000_0-000.jpg		2021-05-25 21:14:33	2021-05-25 21:14:33		NO		IN FOCUS
181486773	https://volunteer.ala.org.au/validate/task/181486773	Valid		system	Tile_007-040-000_0-000.jpg			2021-05-25 21:14:33		NO		IN FOCUS
181486773	https://volunteer.ala.org.au/validate/task/181486773	Valid		system	Tile_007-040-000_0-000.jpg		2021-05-25 13:15:32	2021-05-25 21:14:33		NO		IN FOCUS
181486773	https://volunteer.ala.org.au/validate/task/181486773	Valid		system	Tile_007-040-000_0-000.jpg		2021-05-25 19:56:20	2021-05-25 21:14:33		NO		IN FOCUS
181487411	https://volunteer.ala.org.au/validate/task/181487411	Valid		system	Tile_007-041-000_0-000.jpg		2021-05-25 21:15:38	2021-05-25 21:15:39		NO		IN FOCUS
181487411	https://volunteer.ala.org.au/validate/task/181487411	Valid		system	Tile_007-041-000_0-000.jpg		2021-05-25 13:15:42	2021-05-25 21:15:39		NO		IN FOCUS
181487411	https://volunteer.ala.org.au/validate/task/181487411	Valid		system	Tile_007-041-000_0-000.jpg			2021-05-25 21:15:39		NO		IN FOCUS
181487411	https://volunteer.ala.org.au/validate/task/181487411	Valid		system	Tile_007-041-000_0-000.jpg		2021-05-25 19:56:34	2021-05-25 21:15:39		NO		IN FOCUS
181487412	https://volunteer.ala.org.au/validate/task/181487412	Valid		system	Tile_007-042-000_0-000.jpg			2021-05-25 21:15:46		NO		IN FOCUS
181487412	https://volunteer.ala.org.au/validate/task/181487412	Valid		system	Tile_007-042-000_0-000.jpg		2021-05-25 21:15:46	2021-05-25 21:15:46		NO		IN FOCUS
181487412	https://volunteer.ala.org.au/validate/task/181487412	Valid		system	Tile_007-042-000_0-000.jpg		2021-05-25 13:15:52	2021-05-25 21:15:46		NO		IN FOCUS
181487412	https://volunteer.ala.org.au/validate/task/181487412	Valid		system	Tile_007-042-000_0-000.jpg		2021-05-25 19:56:48	2021-05-25 21:15:46		NO		IN FOCUS
181487413	https://volunteer.ala.org.au/validate/task/181487413	Valid		system	Tile_007-043-000_0-000.jpg			2021-05-25 21:15:53		NO		IN FOCUS
181487413	https://volunteer.ala.org.au/validate/task/181487413	Valid		system	Tile_007-043-000_0-000.jpg		2021-05-25 21:15:52	2021-05-25 21:15:53		NO		IN FOCUS
181487413	https://volunteer.ala.org.au/validate/task/181487413	Valid		system	Tile_007-043-000_0-000.jpg		2021-05-25 19:56:59	2021-05-25 21:15:53		NO		IN FOCUS
181487413	https://volunteer.ala.org.au/validate/task/181487413	Valid		system	Tile_007-043-000_0-000.jpg		2021-05-25 13:16:01	2021-05-25 21:15:53		NO		IN FOCUS
181487414	https://volunteer.ala.org.au/validate/task/181487414	Valid		system	Tile_007-044-000_0-000.jpg		2021-05-25 13:16:12	2021-05-25 21:16:00		NO		IN FOCUS
181487414	https://volunteer.ala.org.au/validate/task/181487414	Valid		system	Tile_007-044-000_0-000.jpg			2021-05-25 21:16:00		NO		IN FOCUS
181487414	https://volunteer.ala.org.au/validate/task/181487414	Valid		system	Tile_007-044-000_0-000.jpg		2021-05-25 21:15:58	2021-05-25 21:16:00		NO		IN FOCUS
181487414	https://volunteer.ala.org.au/validate/task/181487414	Valid		system	Tile_007-044-000_0-000.jpg		2021-05-25 19:57:12	2021-05-25 21:16:00		NO		IN FOCUS
181487415	https://volunteer.ala.org.au/validate/task/181487415	Valid		system	Tile_007-045-000_0-000.jpg			2021-05-25 21:16:06		NO		IN FOCUS
181487415	https://volunteer.ala.org.au/validate/task/181487415	Valid		system	Tile_007-045-000_0-000.jpg		2021-05-25 19:57:23	2021-05-25 21:16:06		NO		IN FOCUS
181487415	https://volunteer.ala.org.au/validate/task/181487415	Valid		system	Tile_007-045-000_0-000.jpg		2021-05-25 21:16:06	2021-05-25 21:16:06		NO		IN FOCUS
181487415	https://volunteer.ala.org.au/validate/task/181487415	Valid		system	Tile_007-045-000_0-000.jpg		2021-05-25 13:16:22	2021-05-25 21:16:06		NO		IN FOCUS
181487416	https://volunteer.ala.org.au/validate/task/181487416	Valid		system	Tile_007-046-000_0-000.jpg		2021-05-25 21:16:13	2021-05-25 21:16:13		NO		IN FOCUS
181487416	https://volunteer.ala.org.au/validate/task/181487416	Valid		system	Tile_007-046-000_0-000.jpg			2021-05-25 21:16:13		NO		IN FOCUS
181487416	https://volunteer.ala.org.au/validate/task/181487416	Valid		system	Tile_007-046-000_0-000.jpg		2021-05-25 19:57:37	2021-05-25 21:16:13		NO		IN FOCUS
181487416	https://volunteer.ala.org.au/validate/task/181487416	Valid		system	Tile_007-046-000_0-000.jpg		2021-05-25 13:16:32	2021-05-25 21:16:13		NO		IN FOCUS
181487417	https://volunteer.ala.org.au/validate/task/181487417	Valid		system	Tile_007-047-000_0-000.jpg			2021-05-25 21:16:20		NO		IN FOCUS
181487417	https://volunteer.ala.org.au/validate/task/181487417	Valid		system	Tile_007-047-000_0-000.jpg		2021-05-25 21:16:19	2021-05-25 21:16:20		NO		IN FOCUS
181487417	https://volunteer.ala.org.au/validate/task/181487417	Valid		system	Tile_007-047-000_0-000.jpg		2021-05-25 13:16:42	2021-05-25 21:16:20		NO		IN FOCUS
181487417	https://volunteer.ala.org.au/validate/task/181487417	Valid		system	Tile_007-047-000_0-000.jpg		2021-05-25 19:57:49	2021-05-25 21:16:20		NO		IN FOCUS
181487418	https://volunteer.ala.org.au/validate/task/181487418	Valid		system	Tile_007-048-000_0-000.jpg		2021-05-25 13:16:52	2021-05-25 21:16:25		NO		IN FOCUS
181487418	https://volunteer.ala.org.au/validate/task/181487418	Valid		system	Tile_007-048-000_0-000.jpg		2021-05-25 19:58:02	2021-05-25 21:16:25		NO		IN FOCUS
181487418	https://volunteer.ala.org.au/validate/task/181487418	Valid		system	Tile_007-048-000_0-000.jpg		2021-05-25 21:16:25	2021-05-25 21:16:25		NO		IN FOCUS
181487418	https://volunteer.ala.org.au/validate/task/181487418	Valid		system	Tile_007-048-000_0-000.jpg			2021-05-25 21:16:25		NO		IN FOCUS
181487419	https://volunteer.ala.org.au/validate/task/181487419	Valid		system	Tile_007-049-000_0-000.jpg		2021-05-25 19:58:16	2021-05-25 21:16:31		NO		IN FOCUS
181487419	https://volunteer.ala.org.au/validate/task/181487419	Valid		system	Tile_007-049-000_0-000.jpg		2021-05-25 13:17:02	2021-05-25 21:16:31		NO		IN FOCUS
181487419	https://volunteer.ala.org.au/validate/task/181487419	Valid		system	Tile_007-049-000_0-000.jpg		2021-05-25 21:16:31	2021-05-25 21:16:31		NO		IN FOCUS
181487419	https://volunteer.ala.org.au/validate/task/181487419	Valid		system	Tile_007-049-000_0-000.jpg			2021-05-25 21:16:31		NO		IN FOCUS
181487420	https://volunteer.ala.org.au/validate/task/181487420	Valid		system	Tile_007-050-000_0-000.jpg		2021-05-25 21:16:37	2021-05-25 21:16:38		NO		IN FOCUS
181487420	https://volunteer.ala.org.au/validate/task/181487420	Valid		system	Tile_007-050-000_0-000.jpg		2021-05-25 13:17:11	2021-05-25 21:16:38		NO		IN FOCUS
181487420	https://volunteer.ala.org.au/validate/task/181487420	Valid		system	Tile_007-050-000_0-000.jpg			2021-05-25 21:16:38		NO		IN FOCUS
181487420	https://volunteer.ala.org.au/validate/task/181487420	Valid		system	Tile_007-050-000_0-000.jpg		2021-05-25 19:58:32	2021-05-25 21:16:38		NO		IN FOCUS
181487421	https://volunteer.ala.org.au/validate/task/181487421	Valid		system	Tile_007-051-000_0-000.jpg		2021-05-25 21:18:35	2021-05-26 05:40:37		NO		IN FOCUS
181487421	https://volunteer.ala.org.au/validate/task/181487421	Valid		system	Tile_007-051-000_0-000.jpg		2021-05-25 19:58:43	2021-05-26 05:40:37		NO		IN FOCUS
181487421	https://volunteer.ala.org.au/validate/task/181487421	Valid		system	Tile_007-051-000_0-000.jpg			2021-05-26 05:40:37		NO		IN FOCUS
181487421	https://volunteer.ala.org.au/validate/task/181487421	Valid		system	Tile_007-051-000_0-000.jpg		2021-05-26 05:40:37	2021-05-26 05:40:37		NO		IN FOCUS
181487422	https://volunteer.ala.org.au/validate/task/181487422	Valid		system	Tile_007-052-000_0-000.jpg		2021-05-26 05:40:51	2021-05-26 05:40:51		NO		IN FOCUS
181487422	https://volunteer.ala.org.au/validate/task/181487422	Valid		system	Tile_007-052-000_0-000.jpg			2021-05-26 05:40:51		NO		IN FOCUS
181487422	https://volunteer.ala.org.au/validate/task/181487422	Valid		system	Tile_007-052-000_0-000.jpg		2021-05-25 13:17:26	2021-05-26 05:40:51		NO		IN FOCUS
181487422	https://volunteer.ala.org.au/validate/task/181487422	Valid		system	Tile_007-052-000_0-000.jpg		2021-05-25 19:58:58	2021-05-26 05:40:51		NO		IN FOCUS
181487423	https://volunteer.ala.org.au/validate/task/181487423	Valid		system	Tile_007-053-000_0-000.jpg			2021-05-26 05:41:32		NO		IN FOCUS
181487423	https://volunteer.ala.org.au/validate/task/181487423	Valid		system	Tile_007-053-000_0-000.jpg		2021-05-25 19:59:11	2021-05-26 05:41:32		NO		IN FOCUS
181487423	https://volunteer.ala.org.au/validate/task/181487423	Valid		system	Tile_007-053-000_0-000.jpg		2021-05-26 05:41:32	2021-05-26 05:41:32		NO		IN FOCUS
181487423	https://volunteer.ala.org.au/validate/task/181487423	Valid		system	Tile_007-053-000_0-000.jpg		2021-05-25 13:17:38	2021-05-26 05:41:32		NO		IN FOCUS
181487424	https://volunteer.ala.org.au/validate/task/181487424	Valid		system	Tile_007-054-000_0-000.jpg		2021-05-25 13:17:48	2021-05-26 05:41:50		NO		IN FOCUS
181487424	https://volunteer.ala.org.au/validate/task/181487424	Valid		system	Tile_007-054-000_0-000.jpg		2021-05-25 19:59:22	2021-05-26 05:41:50		NO		IN FOCUS
181487424	https://volunteer.ala.org.au/validate/task/181487424	Valid		system	Tile_007-054-000_0-000.jpg		2021-05-26 05:41:49	2021-05-26 05:41:50		NO		IN FOCUS
181487424	https://volunteer.ala.org.au/validate/task/181487424	Valid		system	Tile_007-054-000_0-000.jpg			2021-05-26 05:41:50		NO		IN FOCUS
181487425	https://volunteer.ala.org.au/validate/task/181487425	Valid		system	Tile_007-055-000_0-000.jpg			2021-05-26 05:42:39		NO		IN FOCUS
181487425	https://volunteer.ala.org.au/validate/task/181487425	Valid		system	Tile_007-055-000_0-000.jpg		2021-05-26 05:42:38	2021-05-26 05:42:39		NO		IN FOCUS
181487425	https://volunteer.ala.org.au/validate/task/181487425	Valid		system	Tile_007-055-000_0-000.jpg		2021-05-25 19:59:39	2021-05-26 05:42:39		NO		IN FOCUS
181487425	https://volunteer.ala.org.au/validate/task/181487425	Valid		system	Tile_007-055-000_0-000.jpg		2021-05-25 13:17:58	2021-05-26 05:42:39		NO		IN FOCUS
181487427	https://volunteer.ala.org.au/validate/task/181487427	Valid		system	Tile_007-057-000_0-000.jpg		2021-05-26 06:07:21	2021-05-26 06:07:21		NO		IN FOCUS
181487427	https://volunteer.ala.org.au/validate/task/181487427	Valid		system	Tile_007-057-000_0-000.jpg			2021-05-26 06:07:21		NO		IN FOCUS
181487427	https://volunteer.ala.org.au/validate/task/181487427	Valid		system	Tile_007-057-000_0-000.jpg		2021-05-25 13:18:14	2021-05-26 06:07:21		NO		IN FOCUS
181487427	https://volunteer.ala.org.au/validate/task/181487427	Valid		system	Tile_007-057-000_0-000.jpg		2021-05-26 05:49:04	2021-05-26 06:07:21		NO		IN FOCUS
181487428	https://volunteer.ala.org.au/validate/task/181487428	Valid		system	Tile_007-058-000_0-000.jpg			2021-05-26 06:07:45		NO		IN FOCUS
181487428	https://volunteer.ala.org.au/validate/task/181487428	Valid		system	Tile_007-058-000_0-000.jpg		2021-05-26 06:07:45	2021-05-26 06:07:45		NO		IN FOCUS
181487428	https://volunteer.ala.org.au/validate/task/181487428	Valid		system	Tile_007-058-000_0-000.jpg		2021-05-25 13:18:23	2021-05-26 06:07:45		NO		IN FOCUS
181487428	https://volunteer.ala.org.au/validate/task/181487428	Valid		system	Tile_007-058-000_0-000.jpg		2021-05-26 05:49:19	2021-05-26 06:07:45		NO		IN FOCUS
181487429	https://volunteer.ala.org.au/validate/task/181487429	Valid		system	Tile_007-059-000_0-000.jpg		2021-05-26 05:49:39	2021-05-26 06:08:31		NO		IN FOCUS
181487429	https://volunteer.ala.org.au/validate/task/181487429	Valid		system	Tile_007-059-000_0-000.jpg		2021-05-25 13:18:35	2021-05-26 06:08:31		NO		IN FOCUS
181487429	https://volunteer.ala.org.au/validate/task/181487429	Valid		system	Tile_007-059-000_0-000.jpg		2021-05-26 06:08:31	2021-05-26 06:08:31		NO		IN FOCUS
181487429	https://volunteer.ala.org.au/validate/task/181487429	Valid		system	Tile_007-059-000_0-000.jpg			2021-05-26 06:08:31		NO		IN FOCUS
181487430	https://volunteer.ala.org.au/validate/task/181487430	Valid		system	Tile_007-060-000_0-000.jpg		2021-05-26 06:08:59	2021-05-26 06:09:00		NO		IN FOCUS
181487430	https://volunteer.ala.org.au/validate/task/181487430	Valid		system	Tile_007-060-000_0-000.jpg		2021-05-25 13:18:46	2021-05-26 06:09:00		NO		IN FOCUS
181487430	https://volunteer.ala.org.au/validate/task/181487430	Valid		system	Tile_007-060-000_0-000.jpg			2021-05-26 06:09:00		NO		IN FOCUS
181487430	https://volunteer.ala.org.au/validate/task/181487430	Valid		system	Tile_007-060-000_0-000.jpg		2021-05-26 05:49:58	2021-05-26 06:09:00		NO		IN FOCUS
181487431	https://volunteer.ala.org.au/validate/task/181487431	Valid		system	Tile_008-001-000_0-000.jpg		2021-05-26 06:09:45	2021-05-26 06:09:45		NO		IN FOCUS
181487431	https://volunteer.ala.org.au/validate/task/181487431	Valid		system	Tile_008-001-000_0-000.jpg			2021-05-26 06:09:45		NO		IN FOCUS
181487431	https://volunteer.ala.org.au/validate/task/181487431	Valid		system	Tile_008-001-000_0-000.jpg		2021-05-25 13:18:56	2021-05-26 06:09:45		NO		IN FOCUS
181487431	https://volunteer.ala.org.au/validate/task/181487431	Valid		system	Tile_008-001-000_0-000.jpg		2021-05-26 05:50:17	2021-05-26 06:09:45		NO		IN FOCUS
181487432	https://volunteer.ala.org.au/validate/task/181487432	Valid		system	Tile_008-002-000_0-000.jpg		2021-05-26 05:51:12	2021-05-26 06:10:17		NO		IN FOCUS
181487432	https://volunteer.ala.org.au/validate/task/181487432	Valid		system	Tile_008-002-000_0-000.jpg		2021-05-26 06:10:16	2021-05-26 06:10:17		NO		IN FOCUS
181487432	https://volunteer.ala.org.au/validate/task/181487432	Valid		system	Tile_008-002-000_0-000.jpg			2021-05-26 06:10:17		NO		IN FOCUS
181487432	https://volunteer.ala.org.au/validate/task/181487432	Valid		system	Tile_008-002-000_0-000.jpg		2021-05-25 13:19:06	2021-05-26 06:10:17		NO		IN FOCUS
181487433	https://volunteer.ala.org.au/validate/task/181487433	Valid		system	Tile_008-003-000_0-000.jpg		2021-05-26 06:10:49	2021-05-26 06:10:49		NO		IN FOCUS
181487433	https://volunteer.ala.org.au/validate/task/181487433	Valid		system	Tile_008-003-000_0-000.jpg			2021-05-26 06:10:49		NO		IN FOCUS
181487433	https://volunteer.ala.org.au/validate/task/181487433	Valid		system	Tile_008-003-000_0-000.jpg		2021-05-26 05:51:43	2021-05-26 06:10:49		NO		IN FOCUS
181487433	https://volunteer.ala.org.au/validate/task/181487433	Valid		system	Tile_008-003-000_0-000.jpg		2021-05-25 13:19:16	2021-05-26 06:10:49		NO		IN FOCUS
181487436	https://volunteer.ala.org.au/validate/task/181487436	Valid		system	Tile_008-006-000_0-000.jpg		2021-05-26 06:14:23	2021-05-26 06:14:23		NO		IN FOCUS
181487436	https://volunteer.ala.org.au/validate/task/181487436	Valid		system	Tile_008-006-000_0-000.jpg		2021-05-26 05:53:26	2021-05-26 06:14:23		NO		IN FOCUS
181487436	https://volunteer.ala.org.au/validate/task/181487436	Valid		system	Tile_008-006-000_0-000.jpg			2021-05-26 06:14:23		NO		IN FOCUS
181487436	https://volunteer.ala.org.au/validate/task/181487436	Valid		system	Tile_008-006-000_0-000.jpg		2021-05-25 13:19:42	2021-05-26 06:14:23		NO		IN FOCUS
181487437	https://volunteer.ala.org.au/validate/task/181487437	Valid		system	Tile_008-007-000_0-000.jpg		2021-05-26 05:53:52	2021-05-26 06:14:57		NO		IN FOCUS
181487437	https://volunteer.ala.org.au/validate/task/181487437	Valid		system	Tile_008-007-000_0-000.jpg		2021-05-26 06:14:57	2021-05-26 06:14:57		NO		IN FOCUS
181487437	https://volunteer.ala.org.au/validate/task/181487437	Valid		system	Tile_008-007-000_0-000.jpg			2021-05-26 06:14:57		NO		IN FOCUS
181487437	https://volunteer.ala.org.au/validate/task/181487437	Valid		system	Tile_008-007-000_0-000.jpg		2021-05-25 13:19:51	2021-05-26 06:14:57		NO		IN FOCUS
181487439	https://volunteer.ala.org.au/validate/task/181487439	Valid		system	Tile_008-009-000_0-000.jpg			2021-05-26 06:17:03		NO		IN FOCUS
181487439	https://volunteer.ala.org.au/validate/task/181487439	Valid		system	Tile_008-009-000_0-000.jpg		2021-05-26 06:01:21	2021-05-26 06:17:03		NO		IN FOCUS
181487439	https://volunteer.ala.org.au/validate/task/181487439	Valid		system	Tile_008-009-000_0-000.jpg		2021-05-25 13:20:11	2021-05-26 06:17:03		NO		IN FOCUS
181487439	https://volunteer.ala.org.au/validate/task/181487439	Valid		system	Tile_008-009-000_0-000.jpg		2021-05-26 06:17:03	2021-05-26 06:17:03		NO		IN FOCUS
181487441	https://volunteer.ala.org.au/validate/task/181487441	Valid		system	Tile_008-011-000_0-000.jpg		2021-05-26 06:02:00	2021-05-26 06:18:02		NO		IN FOCUS
181487441	https://volunteer.ala.org.au/validate/task/181487441	Valid		system	Tile_008-011-000_0-000.jpg			2021-05-26 06:18:02		NO		IN FOCUS
181487441	https://volunteer.ala.org.au/validate/task/181487441	Valid		system	Tile_008-011-000_0-000.jpg		2021-05-26 06:18:02	2021-05-26 06:18:02		NO		IN FOCUS
181487441	https://volunteer.ala.org.au/validate/task/181487441	Valid		system	Tile_008-011-000_0-000.jpg		2021-05-25 13:20:25	2021-05-26 06:18:02		NO		IN FOCUS
181487442	https://volunteer.ala.org.au/validate/task/181487442	Valid		system	Tile_008-012-000_0-000.jpg		2021-05-25 13:20:35	2021-05-26 06:18:34		NO		IN FOCUS
181487442	https://volunteer.ala.org.au/validate/task/181487442	Valid		system	Tile_008-012-000_0-000.jpg			2021-05-26 06:18:34		NO		IN FOCUS
181487442	https://volunteer.ala.org.au/validate/task/181487442	Valid		system	Tile_008-012-000_0-000.jpg		2021-05-26 06:18:34	2021-05-26 06:18:34		NO		IN FOCUS
181487442	https://volunteer.ala.org.au/validate/task/181487442	Valid		system	Tile_008-012-000_0-000.jpg		2021-05-26 06:02:36	2021-05-26 06:18:34		NO		IN FOCUS
181487443	https://volunteer.ala.org.au/validate/task/181487443	Valid		system	Tile_008-013-000_0-000.jpg		2021-05-26 06:02:53	2021-05-26 06:19:21		NO		IN FOCUS
181487443	https://volunteer.ala.org.au/validate/task/181487443	Valid		system	Tile_008-013-000_0-000.jpg		2021-05-25 13:20:46	2021-05-26 06:19:21		NO		IN FOCUS
181487443	https://volunteer.ala.org.au/validate/task/181487443	Valid		system	Tile_008-013-000_0-000.jpg		2021-05-26 06:19:21	2021-05-26 06:19:21		NO		IN FOCUS
181487443	https://volunteer.ala.org.au/validate/task/181487443	Valid		system	Tile_008-013-000_0-000.jpg			2021-05-26 06:19:21		NO		IN FOCUS
181487445	https://volunteer.ala.org.au/validate/task/181487445	Valid		system	Tile_008-015-000_0-000.jpg		2021-05-25 13:21:00	2021-05-26 06:20:13		NO		IN FOCUS
181487445	https://volunteer.ala.org.au/validate/task/181487445	Valid		system	Tile_008-015-000_0-000.jpg		2021-05-26 06:03:56	2021-05-26 06:20:13		NO		IN FOCUS
181487445	https://volunteer.ala.org.au/validate/task/181487445	Valid		system	Tile_008-015-000_0-000.jpg			2021-05-26 06:20:13		NO		IN FOCUS
181487445	https://volunteer.ala.org.au/validate/task/181487445	Valid		system	Tile_008-015-000_0-000.jpg		2021-05-26 06:20:13	2021-05-26 06:20:13		NO		IN FOCUS
181487447	https://volunteer.ala.org.au/validate/task/181487447	Valid		system	Tile_008-017-000_0-000.jpg			2021-05-26 06:21:16		NO		IN FOCUS
181487447	https://volunteer.ala.org.au/validate/task/181487447	Valid		system	Tile_008-017-000_0-000.jpg		2021-05-26 06:06:50	2021-05-26 06:21:16		NO		IN FOCUS
181487447	https://volunteer.ala.org.au/validate/task/181487447	Valid		system	Tile_008-017-000_0-000.jpg		2021-05-26 06:21:16	2021-05-26 06:21:16		NO		IN FOCUS
181487447	https://volunteer.ala.org.au/validate/task/181487447	Valid		system	Tile_008-017-000_0-000.jpg		2021-05-25 13:21:20	2021-05-26 06:21:16		NO		IN FOCUS
181487448	https://volunteer.ala.org.au/validate/task/181487448	Valid		system	Tile_008-018-000_0-000.jpg		2021-05-26 06:22:49	2021-05-26 06:22:50		NO		IN FOCUS
181487448	https://volunteer.ala.org.au/validate/task/181487448	Valid		system	Tile_008-018-000_0-000.jpg			2021-05-26 06:22:50		NO		IN FOCUS
181487448	https://volunteer.ala.org.au/validate/task/181487448	Valid		system	Tile_008-018-000_0-000.jpg		2021-05-25 13:21:32	2021-05-26 06:22:50		NO		IN FOCUS
181487448	https://volunteer.ala.org.au/validate/task/181487448	Valid		system	Tile_008-018-000_0-000.jpg		2021-05-26 06:07:13	2021-05-26 06:22:50		NO		IN FOCUS
181487449	https://volunteer.ala.org.au/validate/task/181487449	Valid		system	Tile_008-019-000_0-000.jpg		2021-05-25 13:21:43	2021-05-26 06:23:16		NO		IN FOCUS
181487449	https://volunteer.ala.org.au/validate/task/181487449	Valid		system	Tile_008-019-000_0-000.jpg		2021-05-26 06:07:29	2021-05-26 06:23:16		NO		IN FOCUS
181487449	https://volunteer.ala.org.au/validate/task/181487449	Valid		system	Tile_008-019-000_0-000.jpg		2021-05-26 06:23:14	2021-05-26 06:23:16		NO		IN FOCUS
181487449	https://volunteer.ala.org.au/validate/task/181487449	Valid		system	Tile_008-019-000_0-000.jpg			2021-05-26 06:23:16		NO		IN FOCUS
181487450	https://volunteer.ala.org.au/validate/task/181487450	Valid		system	Tile_008-020-000_0-000.jpg			2021-05-26 06:28:47		NO		IN FOCUS
181487450	https://volunteer.ala.org.au/validate/task/181487450	Valid		system	Tile_008-020-000_0-000.jpg		2021-05-26 06:28:47	2021-05-26 06:28:47		NO		IN FOCUS
181487450	https://volunteer.ala.org.au/validate/task/181487450	Valid		system	Tile_008-020-000_0-000.jpg		2021-05-25 13:21:54	2021-05-26 06:28:47		NO		IN FOCUS
181487450	https://volunteer.ala.org.au/validate/task/181487450	Valid		system	Tile_008-020-000_0-000.jpg		2021-05-26 06:07:52	2021-05-26 06:28:47		NO		IN FOCUS
181487452	https://volunteer.ala.org.au/validate/task/181487452	Valid		system	Tile_008-022-000_0-000.jpg			2021-05-26 06:29:44		NO		IN FOCUS
181487452	https://volunteer.ala.org.au/validate/task/181487452	Valid		system	Tile_008-022-000_0-000.jpg		2021-05-26 06:08:55	2021-05-26 06:29:44		NO		IN FOCUS
181487452	https://volunteer.ala.org.au/validate/task/181487452	Valid		system	Tile_008-022-000_0-000.jpg		2021-05-25 16:54:20	2021-05-26 06:29:44		NO		IN FOCUS
181487452	https://volunteer.ala.org.au/validate/task/181487452	Valid		system	Tile_008-022-000_0-000.jpg		2021-05-26 06:29:44	2021-05-26 06:29:44		NO		IN FOCUS
181487453	https://volunteer.ala.org.au/validate/task/181487453	Valid		system	Tile_008-023-000_0-000.jpg		2021-05-26 06:09:20	2021-05-26 06:31:32		NO		IN FOCUS
181487453	https://volunteer.ala.org.au/validate/task/181487453	Valid		system	Tile_008-023-000_0-000.jpg		2021-05-25 16:54:44	2021-05-26 06:31:32		NO		IN FOCUS
181487453	https://volunteer.ala.org.au/validate/task/181487453	Valid		system	Tile_008-023-000_0-000.jpg			2021-05-26 06:31:32		NO		IN FOCUS
181487453	https://volunteer.ala.org.au/validate/task/181487453	Valid		system	Tile_008-023-000_0-000.jpg		2021-05-26 06:31:32	2021-05-26 06:31:32		NO		IN FOCUS
181487454	https://volunteer.ala.org.au/validate/task/181487454	Valid		system	Tile_008-024-000_0-000.jpg		2021-05-26 06:31:52	2021-05-26 06:31:53		NO		IN FOCUS
181487454	https://volunteer.ala.org.au/validate/task/181487454	Valid		system	Tile_008-024-000_0-000.jpg			2021-05-26 06:31:53		NO		IN FOCUS
181487454	https://volunteer.ala.org.au/validate/task/181487454	Valid		system	Tile_008-024-000_0-000.jpg		2021-05-26 06:09:40	2021-05-26 06:31:53		NO		IN FOCUS
181487454	https://volunteer.ala.org.au/validate/task/181487454	Valid		system	Tile_008-024-000_0-000.jpg		2021-05-25 16:55:02	2021-05-26 06:31:53		NO		IN FOCUS
181487459	https://volunteer.ala.org.au/validate/task/181487459	Valid		system	Tile_008-029-000_0-000.jpg		2021-05-25 16:56:42	2021-05-26 06:37:28		NO		IN FOCUS
181487459	https://volunteer.ala.org.au/validate/task/181487459	Valid		system	Tile_008-029-000_0-000.jpg		2021-05-26 06:13:17	2021-05-26 06:37:28		NO		IN FOCUS
181487459	https://volunteer.ala.org.au/validate/task/181487459	Valid		system	Tile_008-029-000_0-000.jpg			2021-05-26 06:37:28		NO		IN FOCUS
181487459	https://volunteer.ala.org.au/validate/task/181487459	Valid		system	Tile_008-029-000_0-000.jpg		2021-05-26 06:37:27	2021-05-26 06:37:28		NO		IN FOCUS
181487435	https://volunteer.ala.org.au/validate/task/181487435	Valid		system	Tile_008-005-000_0-000.jpg		2021-05-25 13:19:34	2021-05-26 07:00:19		NO		IN FOCUS
181487435	https://volunteer.ala.org.au/validate/task/181487435	Valid		system	Tile_008-005-000_0-000.jpg		2021-05-26 06:13:21	2021-05-26 07:00:19		NO		IN FOCUS
181487435	https://volunteer.ala.org.au/validate/task/181487435	Valid		system	Tile_008-005-000_0-000.jpg			2021-05-26 07:00:19		NO		IN FOCUS
181487435	https://volunteer.ala.org.au/validate/task/181487435	Valid		system	Tile_008-005-000_0-000.jpg		2021-05-26 07:00:19	2021-05-26 07:00:19		NO		IN FOCUS
181487438	https://volunteer.ala.org.au/validate/task/181487438	Valid		system	Tile_008-008-000_0-000.jpg		2021-05-26 06:16:32	2021-05-26 07:00:42		NO		IN FOCUS
181487438	https://volunteer.ala.org.au/validate/task/181487438	Valid		system	Tile_008-008-000_0-000.jpg		2021-05-25 13:20:01	2021-05-26 07:00:42		NO		IN FOCUS
181487438	https://volunteer.ala.org.au/validate/task/181487438	Valid		system	Tile_008-008-000_0-000.jpg			2021-05-26 07:00:42		NO		IN FOCUS
181487438	https://volunteer.ala.org.au/validate/task/181487438	Valid		system	Tile_008-008-000_0-000.jpg		2021-05-26 07:00:41	2021-05-26 07:00:42		NO		IN FOCUS
181487451	https://volunteer.ala.org.au/validate/task/181487451	Valid		system	Tile_008-021-000_0-000.jpg		2021-05-26 06:29:21	2021-05-26 07:06:39		NO		IN FOCUS
181487451	https://volunteer.ala.org.au/validate/task/181487451	Valid		system	Tile_008-021-000_0-000.jpg		2021-05-26 07:06:38	2021-05-26 07:06:39		NO		IN FOCUS
181487451	https://volunteer.ala.org.au/validate/task/181487451	Valid		system	Tile_008-021-000_0-000.jpg			2021-05-26 07:06:39		NO		IN FOCUS
181487451	https://volunteer.ala.org.au/validate/task/181487451	Valid		system	Tile_008-021-000_0-000.jpg		2021-05-26 06:08:16	2021-05-26 07:06:39		NO		IN FOCUS
181487455	https://volunteer.ala.org.au/validate/task/181487455	Valid		system	Tile_008-025-000_0-000.jpg		2021-05-26 06:33:19	2021-05-26 07:06:57		NO		IN FOCUS
181487455	https://volunteer.ala.org.au/validate/task/181487455	Valid		system	Tile_008-025-000_0-000.jpg			2021-05-26 07:06:57		NO		IN FOCUS
181487455	https://volunteer.ala.org.au/validate/task/181487455	Valid		system	Tile_008-025-000_0-000.jpg		2021-05-25 16:55:21	2021-05-26 07:06:57		NO		IN FOCUS
181487455	https://volunteer.ala.org.au/validate/task/181487455	Valid		system	Tile_008-025-000_0-000.jpg		2021-05-26 07:06:57	2021-05-26 07:06:57		NO		IN FOCUS
181487456	https://volunteer.ala.org.au/validate/task/181487456	Valid		system	Tile_008-026-000_0-000.jpg		2021-05-26 07:07:18	2021-05-26 07:07:18		NO		IN FOCUS
181487456	https://volunteer.ala.org.au/validate/task/181487456	Valid		system	Tile_008-026-000_0-000.jpg		2021-05-25 16:55:33	2021-05-26 07:07:18		NO		IN FOCUS
181487456	https://volunteer.ala.org.au/validate/task/181487456	Valid		system	Tile_008-026-000_0-000.jpg		2021-05-26 06:35:46	2021-05-26 07:07:18		NO		IN FOCUS
181487456	https://volunteer.ala.org.au/validate/task/181487456	Valid		system	Tile_008-026-000_0-000.jpg			2021-05-26 07:07:18		NO		IN FOCUS
181487457	https://volunteer.ala.org.au/validate/task/181487457	Valid		system	Tile_008-027-000_0-000.jpg		2021-05-25 16:55:46	2021-05-26 07:07:33		NO		IN FOCUS
181487457	https://volunteer.ala.org.au/validate/task/181487457	Valid		system	Tile_008-027-000_0-000.jpg			2021-05-26 07:07:33		NO		IN FOCUS
181487457	https://volunteer.ala.org.au/validate/task/181487457	Valid		system	Tile_008-027-000_0-000.jpg		2021-05-26 06:36:24	2021-05-26 07:07:33		NO		IN FOCUS
181487457	https://volunteer.ala.org.au/validate/task/181487457	Valid		system	Tile_008-027-000_0-000.jpg		2021-05-26 07:07:33	2021-05-26 07:07:33		NO		IN FOCUS
181487458	https://volunteer.ala.org.au/validate/task/181487458	Valid		system	Tile_008-028-000_0-000.jpg			2021-05-26 07:07:52		NO		IN FOCUS
181487458	https://volunteer.ala.org.au/validate/task/181487458	Valid		system	Tile_008-028-000_0-000.jpg		2021-05-26 07:07:52	2021-05-26 07:07:52		NO		IN FOCUS
181487458	https://volunteer.ala.org.au/validate/task/181487458	Valid		system	Tile_008-028-000_0-000.jpg		2021-05-25 16:56:23	2021-05-26 07:07:52		NO		IN FOCUS
181487458	https://volunteer.ala.org.au/validate/task/181487458	Valid		system	Tile_008-028-000_0-000.jpg		2021-05-26 06:37:05	2021-05-26 07:07:52		NO		IN FOCUS
181487460	https://volunteer.ala.org.au/validate/task/181487460	Valid		system	Tile_008-030-000_0-000.jpg		2021-05-26 07:08:06	2021-05-26 07:08:07		NO		IN FOCUS
181487460	https://volunteer.ala.org.au/validate/task/181487460	Valid		system	Tile_008-030-000_0-000.jpg		2021-05-26 06:38:21	2021-05-26 07:08:07		NO		IN FOCUS
181487460	https://volunteer.ala.org.au/validate/task/181487460	Valid		system	Tile_008-030-000_0-000.jpg		2021-05-25 16:56:55	2021-05-26 07:08:07		NO		IN FOCUS
181487460	https://volunteer.ala.org.au/validate/task/181487460	Valid		system	Tile_008-030-000_0-000.jpg			2021-05-26 07:08:07		NO		IN FOCUS
181487461	https://volunteer.ala.org.au/validate/task/181487461	Valid		system	Tile_008-031-000_0-000.jpg		2021-05-26 07:57:32	2021-05-26 07:57:32		NO		IN FOCUS
181487461	https://volunteer.ala.org.au/validate/task/181487461	Valid		system	Tile_008-031-000_0-000.jpg		2021-05-26 07:08:21	2021-05-26 07:57:32		NO		IN FOCUS
181487461	https://volunteer.ala.org.au/validate/task/181487461	Valid		system	Tile_008-031-000_0-000.jpg		2021-05-25 16:57:08	2021-05-26 07:57:32		NO		IN FOCUS
181487461	https://volunteer.ala.org.au/validate/task/181487461	Valid		system	Tile_008-031-000_0-000.jpg			2021-05-26 07:57:32		NO		IN FOCUS
181487462	https://volunteer.ala.org.au/validate/task/181487462	Valid		system	Tile_008-032-000_0-000.jpg			2021-05-26 07:59:01		NO		IN FOCUS
181487462	https://volunteer.ala.org.au/validate/task/181487462	Valid		system	Tile_008-032-000_0-000.jpg		2021-05-26 07:58:59	2021-05-26 07:59:01		NO		IN FOCUS
181487462	https://volunteer.ala.org.au/validate/task/181487462	Valid		system	Tile_008-032-000_0-000.jpg		2021-05-25 16:57:21	2021-05-26 07:59:01		NO		IN FOCUS
181487462	https://volunteer.ala.org.au/validate/task/181487462	Valid		system	Tile_008-032-000_0-000.jpg		2021-05-26 07:08:42	2021-05-26 07:59:01		NO		IN FOCUS
181487463	https://volunteer.ala.org.au/validate/task/181487463	Valid		system	Tile_008-033-000_0-000.jpg			2021-05-26 07:59:19		NO		IN FOCUS
181487463	https://volunteer.ala.org.au/validate/task/181487463	Valid		system	Tile_008-033-000_0-000.jpg		2021-05-26 07:59:19	2021-05-26 07:59:19		NO		IN FOCUS
181487463	https://volunteer.ala.org.au/validate/task/181487463	Valid		system	Tile_008-033-000_0-000.jpg		2021-05-25 16:57:37	2021-05-26 07:59:19		NO		IN FOCUS
181487463	https://volunteer.ala.org.au/validate/task/181487463	Valid		system	Tile_008-033-000_0-000.jpg		2021-05-26 07:08:57	2021-05-26 07:59:19		NO		IN FOCUS
181487464	https://volunteer.ala.org.au/validate/task/181487464	Valid		system	Tile_008-034-000_0-000.jpg		2021-05-25 16:57:49	2021-05-26 08:00:34		NO		IN FOCUS
181487464	https://volunteer.ala.org.au/validate/task/181487464	Valid		system	Tile_008-034-000_0-000.jpg			2021-05-26 08:00:34		NO		IN FOCUS
181487464	https://volunteer.ala.org.au/validate/task/181487464	Valid		system	Tile_008-034-000_0-000.jpg		2021-05-26 08:00:33	2021-05-26 08:00:34		NO		IN FOCUS
181487464	https://volunteer.ala.org.au/validate/task/181487464	Valid		system	Tile_008-034-000_0-000.jpg		2021-05-26 07:09:20	2021-05-26 08:00:34		NO		IN FOCUS
181487465	https://volunteer.ala.org.au/validate/task/181487465	Valid		system	Tile_008-035-000_0-000.jpg		2021-05-25 16:58:04	2021-05-26 08:03:36		NO		IN FOCUS
181487465	https://volunteer.ala.org.au/validate/task/181487465	Valid		system	Tile_008-035-000_0-000.jpg			2021-05-26 08:03:36		NO		IN FOCUS
181487465	https://volunteer.ala.org.au/validate/task/181487465	Valid		system	Tile_008-035-000_0-000.jpg		2021-05-26 08:03:35	2021-05-26 08:03:36		NO		IN FOCUS
181487465	https://volunteer.ala.org.au/validate/task/181487465	Valid		system	Tile_008-035-000_0-000.jpg		2021-05-26 07:09:46	2021-05-26 08:03:36		NO		IN FOCUS
181487468	https://volunteer.ala.org.au/validate/task/181487468	Valid		system	Tile_008-038-000_0-000.jpg			2021-05-26 08:27:08		NO		IN FOCUS
181487468	https://volunteer.ala.org.au/validate/task/181487468	Valid		system	Tile_008-038-000_0-000.jpg		2021-05-26 07:11:19	2021-05-26 08:27:08		NO		IN FOCUS
181487468	https://volunteer.ala.org.au/validate/task/181487468	Valid		system	Tile_008-038-000_0-000.jpg		2021-05-25 16:58:45	2021-05-26 08:27:08		NO		IN FOCUS
181487468	https://volunteer.ala.org.au/validate/task/181487468	Valid		system	Tile_008-038-000_0-000.jpg		2021-05-26 08:27:07	2021-05-26 08:27:08		NO		IN FOCUS
181487469	https://volunteer.ala.org.au/validate/task/181487469	Valid		system	Tile_008-039-000_0-000.jpg		2021-05-26 08:27:32	2021-05-26 08:27:33		NO		IN FOCUS
181487469	https://volunteer.ala.org.au/validate/task/181487469	Valid		system	Tile_008-039-000_0-000.jpg			2021-05-26 08:27:33		NO		IN FOCUS
181487469	https://volunteer.ala.org.au/validate/task/181487469	Valid		system	Tile_008-039-000_0-000.jpg		2021-05-26 07:11:34	2021-05-26 08:27:33		NO		IN FOCUS
181487469	https://volunteer.ala.org.au/validate/task/181487469	Valid		system	Tile_008-039-000_0-000.jpg		2021-05-25 16:59:03	2021-05-26 08:27:33		NO		IN FOCUS
181487470	https://volunteer.ala.org.au/validate/task/181487470	Valid		system	Tile_008-040-000_0-000.jpg		2021-05-26 08:27:54	2021-05-26 08:27:55		NO		IN FOCUS
181487470	https://volunteer.ala.org.au/validate/task/181487470	Valid		system	Tile_008-040-000_0-000.jpg		2021-05-25 16:59:21	2021-05-26 08:27:55		NO		IN FOCUS
181487470	https://volunteer.ala.org.au/validate/task/181487470	Valid		system	Tile_008-040-000_0-000.jpg			2021-05-26 08:27:55		NO		IN FOCUS
181487470	https://volunteer.ala.org.au/validate/task/181487470	Valid		system	Tile_008-040-000_0-000.jpg		2021-05-26 07:11:49	2021-05-26 08:27:55		NO		IN FOCUS
181487472	https://volunteer.ala.org.au/validate/task/181487472	Valid		system	Tile_008-042-000_0-000.jpg		2021-05-25 16:59:49	2021-05-26 08:28:52		NO		IN FOCUS
181487472	https://volunteer.ala.org.au/validate/task/181487472	Valid		system	Tile_008-042-000_0-000.jpg		2021-05-26 08:28:51	2021-05-26 08:28:52		NO		IN FOCUS
181487472	https://volunteer.ala.org.au/validate/task/181487472	Valid		system	Tile_008-042-000_0-000.jpg		2021-05-26 07:12:24	2021-05-26 08:28:52		NO		IN FOCUS
181487472	https://volunteer.ala.org.au/validate/task/181487472	Valid		system	Tile_008-042-000_0-000.jpg			2021-05-26 08:28:52		NO		IN FOCUS
181487473	https://volunteer.ala.org.au/validate/task/181487473	Valid		system	Tile_008-043-000_0-000.jpg		2021-05-26 07:12:39	2021-05-26 08:29:12		NO		IN FOCUS
181487473	https://volunteer.ala.org.au/validate/task/181487473	Valid		system	Tile_008-043-000_0-000.jpg		2021-05-25 17:00:02	2021-05-26 08:29:12		NO		IN FOCUS
181487473	https://volunteer.ala.org.au/validate/task/181487473	Valid		system	Tile_008-043-000_0-000.jpg			2021-05-26 08:29:12		NO		IN FOCUS
181487473	https://volunteer.ala.org.au/validate/task/181487473	Valid		system	Tile_008-043-000_0-000.jpg		2021-05-26 08:29:11	2021-05-26 08:29:12		NO		IN FOCUS
181487474	https://volunteer.ala.org.au/validate/task/181487474	Valid		system	Tile_008-044-000_0-000.jpg		2021-05-26 08:29:33	2021-05-26 08:29:35		NO		IN FOCUS
181487474	https://volunteer.ala.org.au/validate/task/181487474	Valid		system	Tile_008-044-000_0-000.jpg			2021-05-26 08:29:35		NO		IN FOCUS
181487474	https://volunteer.ala.org.au/validate/task/181487474	Valid		system	Tile_008-044-000_0-000.jpg		2021-05-26 07:13:17	2021-05-26 08:29:35		NO		IN FOCUS
181487474	https://volunteer.ala.org.au/validate/task/181487474	Valid		system	Tile_008-044-000_0-000.jpg		2021-05-25 17:00:13	2021-05-26 08:29:35		NO		IN FOCUS
181487476	https://volunteer.ala.org.au/validate/task/181487476	Valid		system	Tile_008-046-000_0-000.jpg		2021-05-26 08:30:26	2021-05-26 08:30:27		NO		IN FOCUS
181487476	https://volunteer.ala.org.au/validate/task/181487476	Valid		system	Tile_008-046-000_0-000.jpg			2021-05-26 08:30:27		NO		IN FOCUS
181487476	https://volunteer.ala.org.au/validate/task/181487476	Valid		system	Tile_008-046-000_0-000.jpg		2021-05-25 17:00:35	2021-05-26 08:30:27		NO		IN FOCUS
181487476	https://volunteer.ala.org.au/validate/task/181487476	Valid		system	Tile_008-046-000_0-000.jpg		2021-05-26 07:13:55	2021-05-26 08:30:27		NO		IN FOCUS
181487477	https://volunteer.ala.org.au/validate/task/181487477	Valid		system	Tile_008-047-000_0-000.jpg			2021-05-26 08:31:01		NO		IN FOCUS
181487477	https://volunteer.ala.org.au/validate/task/181487477	Valid		system	Tile_008-047-000_0-000.jpg		2021-05-26 08:31:00	2021-05-26 08:31:01		NO		IN FOCUS
181487477	https://volunteer.ala.org.au/validate/task/181487477	Valid		system	Tile_008-047-000_0-000.jpg		2021-05-26 07:14:12	2021-05-26 08:31:01		NO		IN FOCUS
181487477	https://volunteer.ala.org.au/validate/task/181487477	Valid		system	Tile_008-047-000_0-000.jpg		2021-05-25 17:01:13	2021-05-26 08:31:01		NO		IN FOCUS
181487478	https://volunteer.ala.org.au/validate/task/181487478	Valid		system	Tile_008-048-000_0-000.jpg			2021-05-26 08:31:23		NO		IN FOCUS
181487478	https://volunteer.ala.org.au/validate/task/181487478	Valid		system	Tile_008-048-000_0-000.jpg		2021-05-26 08:31:22	2021-05-26 08:31:23		NO		IN FOCUS
181487478	https://volunteer.ala.org.au/validate/task/181487478	Valid		system	Tile_008-048-000_0-000.jpg		2021-05-26 07:14:29	2021-05-26 08:31:23		NO		IN FOCUS
181487478	https://volunteer.ala.org.au/validate/task/181487478	Valid		system	Tile_008-048-000_0-000.jpg		2021-05-25 17:01:21	2021-05-26 08:31:23		NO		IN FOCUS
181487479	https://volunteer.ala.org.au/validate/task/181487479	Valid		system	Tile_008-049-000_0-000.jpg		2021-05-26 07:14:51	2021-05-26 08:32:07		NO		IN FOCUS
181487479	https://volunteer.ala.org.au/validate/task/181487479	Valid		system	Tile_008-049-000_0-000.jpg		2021-05-26 08:32:07	2021-05-26 08:32:07		NO		IN FOCUS
181487479	https://volunteer.ala.org.au/validate/task/181487479	Valid		system	Tile_008-049-000_0-000.jpg			2021-05-26 08:32:07		NO		IN FOCUS
181487479	https://volunteer.ala.org.au/validate/task/181487479	Valid		system	Tile_008-049-000_0-000.jpg		2021-05-25 17:01:32	2021-05-26 08:32:07		NO		IN FOCUS
181487480	https://volunteer.ala.org.au/validate/task/181487480	Valid		system	Tile_008-050-000_0-000.jpg		2021-05-26 08:32:39	2021-05-26 08:32:40		NO		IN FOCUS
181487480	https://volunteer.ala.org.au/validate/task/181487480	Valid		system	Tile_008-050-000_0-000.jpg		2021-05-25 17:01:42	2021-05-26 08:32:40		NO		IN FOCUS
181487480	https://volunteer.ala.org.au/validate/task/181487480	Valid		system	Tile_008-050-000_0-000.jpg		2021-05-26 07:15:08	2021-05-26 08:32:40		NO		IN FOCUS
181487480	https://volunteer.ala.org.au/validate/task/181487480	Valid		system	Tile_008-050-000_0-000.jpg			2021-05-26 08:32:40		NO		IN FOCUS
181487481	https://volunteer.ala.org.au/validate/task/181487481	Valid		system	Tile_008-051-000_0-000.jpg		2021-05-25 17:01:54	2021-05-26 08:33:05		NO		IN FOCUS
181487481	https://volunteer.ala.org.au/validate/task/181487481	Valid		system	Tile_008-051-000_0-000.jpg		2021-05-26 07:15:26	2021-05-26 08:33:05		NO		IN FOCUS
181487481	https://volunteer.ala.org.au/validate/task/181487481	Valid		system	Tile_008-051-000_0-000.jpg			2021-05-26 08:33:05		NO		IN FOCUS
181487481	https://volunteer.ala.org.au/validate/task/181487481	Valid		system	Tile_008-051-000_0-000.jpg		2021-05-26 08:33:04	2021-05-26 08:33:05		NO		IN FOCUS
181487488	https://volunteer.ala.org.au/validate/task/181487488	Valid		system	Tile_008-058-000_0-000.jpg		2021-05-26 07:26:01	2021-05-26 08:36:55		NO		IN FOCUS
181487488	https://volunteer.ala.org.au/validate/task/181487488	Valid		system	Tile_008-058-000_0-000.jpg		2021-05-25 17:03:09	2021-05-26 08:36:55		NO		IN FOCUS
181487488	https://volunteer.ala.org.au/validate/task/181487488	Valid		system	Tile_008-058-000_0-000.jpg		2021-05-26 08:36:54	2021-05-26 08:36:55		NO		IN FOCUS
181487488	https://volunteer.ala.org.au/validate/task/181487488	Valid		system	Tile_008-058-000_0-000.jpg			2021-05-26 08:36:55		NO		IN FOCUS
181487489	https://volunteer.ala.org.au/validate/task/181487489	Valid		system	Tile_008-059-000_0-000.jpg		2021-05-25 17:03:19	2021-05-26 08:37:19		NO		IN FOCUS
181487489	https://volunteer.ala.org.au/validate/task/181487489	Valid		system	Tile_008-059-000_0-000.jpg			2021-05-26 08:37:19		NO		IN FOCUS
181487489	https://volunteer.ala.org.au/validate/task/181487489	Valid		system	Tile_008-059-000_0-000.jpg		2021-05-26 08:37:18	2021-05-26 08:37:19		NO		IN FOCUS
181487489	https://volunteer.ala.org.au/validate/task/181487489	Valid		system	Tile_008-059-000_0-000.jpg		2021-05-26 07:26:21	2021-05-26 08:37:19		NO		IN FOCUS
181487490	https://volunteer.ala.org.au/validate/task/181487490	Valid		system	Tile_008-060-000_0-000.jpg			2021-05-26 08:38:22		NO		IN FOCUS
181487490	https://volunteer.ala.org.au/validate/task/181487490	Valid		system	Tile_008-060-000_0-000.jpg		2021-05-26 07:31:06	2021-05-26 08:38:22		NO		IN FOCUS
181487490	https://volunteer.ala.org.au/validate/task/181487490	Valid		system	Tile_008-060-000_0-000.jpg		2021-05-26 08:38:22	2021-05-26 08:38:22		NO		IN FOCUS
181487490	https://volunteer.ala.org.au/validate/task/181487490	Valid		system	Tile_008-060-000_0-000.jpg		2021-05-25 17:03:28	2021-05-26 08:38:22		NO		IN FOCUS
181487491	https://volunteer.ala.org.au/validate/task/181487491	Valid		system	Tile_009-001-000_0-000.jpg			2021-05-26 08:38:47		NO		IN FOCUS
181487491	https://volunteer.ala.org.au/validate/task/181487491	Valid		system	Tile_009-001-000_0-000.jpg		2021-05-25 17:03:39	2021-05-26 08:38:47		NO		IN FOCUS
181487491	https://volunteer.ala.org.au/validate/task/181487491	Valid		system	Tile_009-001-000_0-000.jpg		2021-05-26 08:38:46	2021-05-26 08:38:47		NO		IN FOCUS
181487491	https://volunteer.ala.org.au/validate/task/181487491	Valid		system	Tile_009-001-000_0-000.jpg		2021-05-26 07:31:52	2021-05-26 08:38:47		NO		IN FOCUS
181487492	https://volunteer.ala.org.au/validate/task/181487492	Valid		system	Tile_009-002-000_0-000.jpg		2021-05-26 08:39:23	2021-05-26 08:39:23		NO		IN FOCUS
181487492	https://volunteer.ala.org.au/validate/task/181487492	Valid		system	Tile_009-002-000_0-000.jpg			2021-05-26 08:39:23		NO		IN FOCUS
181487492	https://volunteer.ala.org.au/validate/task/181487492	Valid		system	Tile_009-002-000_0-000.jpg		2021-05-25 17:03:48	2021-05-26 08:39:23		NO		IN FOCUS
181487492	https://volunteer.ala.org.au/validate/task/181487492	Valid		system	Tile_009-002-000_0-000.jpg		2021-05-26 07:32:12	2021-05-26 08:39:23		NO		IN FOCUS
181487493	https://volunteer.ala.org.au/validate/task/181487493	Valid		system	Tile_009-003-000_0-000.jpg		2021-05-26 07:32:29	2021-05-26 08:39:55		NO		IN FOCUS
181487493	https://volunteer.ala.org.au/validate/task/181487493	Valid		system	Tile_009-003-000_0-000.jpg		2021-05-25 17:04:04	2021-05-26 08:39:55		NO		IN FOCUS
181487493	https://volunteer.ala.org.au/validate/task/181487493	Valid		system	Tile_009-003-000_0-000.jpg		2021-05-26 08:39:53	2021-05-26 08:39:55		NO		IN FOCUS
181487493	https://volunteer.ala.org.au/validate/task/181487493	Valid		system	Tile_009-003-000_0-000.jpg			2021-05-26 08:39:55		NO		IN FOCUS
181487494	https://volunteer.ala.org.au/validate/task/181487494	Valid		system	Tile_009-004-000_0-000.jpg		2021-05-25 17:04:15	2021-05-26 08:40:32		NO		IN FOCUS
181487494	https://volunteer.ala.org.au/validate/task/181487494	Valid		system	Tile_009-004-000_0-000.jpg			2021-05-26 08:40:32		NO		IN FOCUS
181487494	https://volunteer.ala.org.au/validate/task/181487494	Valid		system	Tile_009-004-000_0-000.jpg		2021-05-26 08:40:30	2021-05-26 08:40:32		NO		IN FOCUS
181487494	https://volunteer.ala.org.au/validate/task/181487494	Valid		system	Tile_009-004-000_0-000.jpg		2021-05-26 07:32:46	2021-05-26 08:40:32		NO		IN FOCUS
181487496	https://volunteer.ala.org.au/validate/task/181487496	Valid		system	Tile_009-006-000_0-000.jpg		2021-05-26 07:33:51	2021-05-26 08:41:17		NO		IN FOCUS
181487496	https://volunteer.ala.org.au/validate/task/181487496	Valid		system	Tile_009-006-000_0-000.jpg			2021-05-26 08:41:17		NO		IN FOCUS
181487496	https://volunteer.ala.org.au/validate/task/181487496	Valid		system	Tile_009-006-000_0-000.jpg		2021-05-26 08:41:16	2021-05-26 08:41:17		NO		IN FOCUS
181487496	https://volunteer.ala.org.au/validate/task/181487496	Valid		system	Tile_009-006-000_0-000.jpg		2021-05-25 17:04:40	2021-05-26 08:41:17		NO		IN FOCUS
181487497	https://volunteer.ala.org.au/validate/task/181487497	Valid		system	Tile_009-007-000_0-000.jpg		2021-05-26 07:34:09	2021-05-26 08:41:31		NO		IN FOCUS
181487497	https://volunteer.ala.org.au/validate/task/181487497	Valid		system	Tile_009-007-000_0-000.jpg		2021-05-25 17:04:49	2021-05-26 08:41:31		NO		IN FOCUS
181487497	https://volunteer.ala.org.au/validate/task/181487497	Valid		system	Tile_009-007-000_0-000.jpg			2021-05-26 08:41:31		NO		IN FOCUS
181487497	https://volunteer.ala.org.au/validate/task/181487497	Valid		system	Tile_009-007-000_0-000.jpg		2021-05-26 08:41:31	2021-05-26 08:41:31		NO		IN FOCUS
181487498	https://volunteer.ala.org.au/validate/task/181487498	Valid		system	Tile_009-008-000_0-000.jpg		2021-05-25 17:04:58	2021-05-26 08:41:44		NO		IN FOCUS
181487498	https://volunteer.ala.org.au/validate/task/181487498	Valid		system	Tile_009-008-000_0-000.jpg		2021-05-26 07:34:30	2021-05-26 08:41:44		NO		IN FOCUS
181487498	https://volunteer.ala.org.au/validate/task/181487498	Valid		system	Tile_009-008-000_0-000.jpg			2021-05-26 08:41:44		NO		IN FOCUS
181487498	https://volunteer.ala.org.au/validate/task/181487498	Valid		system	Tile_009-008-000_0-000.jpg		2021-05-26 08:41:44	2021-05-26 08:41:44		NO		IN FOCUS
181487499	https://volunteer.ala.org.au/validate/task/181487499	Valid		system	Tile_009-009-000_0-000.jpg		2021-05-26 08:41:55	2021-05-26 08:41:56		NO		IN FOCUS
181487499	https://volunteer.ala.org.au/validate/task/181487499	Valid		system	Tile_009-009-000_0-000.jpg			2021-05-26 08:41:56		NO		IN FOCUS
181487499	https://volunteer.ala.org.au/validate/task/181487499	Valid		system	Tile_009-009-000_0-000.jpg		2021-05-26 07:34:53	2021-05-26 08:41:56		NO		IN FOCUS
181487499	https://volunteer.ala.org.au/validate/task/181487499	Valid		system	Tile_009-009-000_0-000.jpg		2021-05-25 17:05:13	2021-05-26 08:41:56		NO		IN FOCUS
181487500	https://volunteer.ala.org.au/validate/task/181487500	Valid		system	Tile_009-010-000_0-000.jpg		2021-05-25 17:05:24	2021-05-26 08:42:07		NO		IN FOCUS
181487500	https://volunteer.ala.org.au/validate/task/181487500	Valid		system	Tile_009-010-000_0-000.jpg		2021-05-26 07:35:13	2021-05-26 08:42:07		NO		IN FOCUS
181487500	https://volunteer.ala.org.au/validate/task/181487500	Valid		system	Tile_009-010-000_0-000.jpg			2021-05-26 08:42:07		NO		IN FOCUS
181487500	https://volunteer.ala.org.au/validate/task/181487500	Valid		system	Tile_009-010-000_0-000.jpg		2021-05-26 08:42:07	2021-05-26 08:42:07		NO		IN FOCUS
181487501	https://volunteer.ala.org.au/validate/task/181487501	Valid		system	Tile_009-011-000_0-000.jpg		2021-05-26 07:35:47	2021-05-26 08:42:22		NO		IN FOCUS
181487501	https://volunteer.ala.org.au/validate/task/181487501	Valid		system	Tile_009-011-000_0-000.jpg		2021-05-26 08:42:22	2021-05-26 08:42:22		NO		IN FOCUS
181487501	https://volunteer.ala.org.au/validate/task/181487501	Valid		system	Tile_009-011-000_0-000.jpg		2021-05-25 17:05:33	2021-05-26 08:42:22		NO		IN FOCUS
181487501	https://volunteer.ala.org.au/validate/task/181487501	Valid		system	Tile_009-011-000_0-000.jpg			2021-05-26 08:42:22		NO		IN FOCUS
181487467	https://volunteer.ala.org.au/validate/task/181487467	Valid		system	Tile_008-037-000_0-000.jpg		2021-05-25 16:58:31	2021-05-26 09:03:39		NO		IN FOCUS
181487467	https://volunteer.ala.org.au/validate/task/181487467	Valid		system	Tile_008-037-000_0-000.jpg		2021-05-26 08:26:29	2021-05-26 09:03:39	1	NO	EDGE	IN FOCUS		Nothofagus pollen
181487467	https://volunteer.ala.org.au/validate/task/181487467	Valid		system	Tile_008-037-000_0-000.jpg		2021-05-26 07:11:02	2021-05-26 09:03:39		NO		IN FOCUS
181487467	https://volunteer.ala.org.au/validate/task/181487467	Valid		system	Tile_008-037-000_0-000.jpg		2021-05-26 09:03:39	2021-05-26 09:03:39		NO		IN FOCUS
181487467	https://volunteer.ala.org.au/validate/task/181487467	Valid		system	Tile_008-037-000_0-000.jpg			2021-05-26 09:03:39		NO		IN FOCUS
181487471	https://volunteer.ala.org.au/validate/task/181487471	Valid		system	Tile_008-041-000_0-000.jpg		2021-05-25 16:59:38	2021-05-26 09:04:11		NO		IN FOCUS
181487471	https://volunteer.ala.org.au/validate/task/181487471	Valid		system	Tile_008-041-000_0-000.jpg		2021-05-26 07:12:07	2021-05-26 09:04:11		NO		IN FOCUS
181487471	https://volunteer.ala.org.au/validate/task/181487471	Valid		system	Tile_008-041-000_0-000.jpg		2021-05-26 08:28:27	2021-05-26 09:04:11	1	YES	EDGE	IN FOCUS		Unknown
181487471	https://volunteer.ala.org.au/validate/task/181487471	Valid		system	Tile_008-041-000_0-000.jpg		2021-05-26 09:04:10	2021-05-26 09:04:11		NO		IN FOCUS
181487471	https://volunteer.ala.org.au/validate/task/181487471	Valid		system	Tile_008-041-000_0-000.jpg			2021-05-26 09:04:11		NO		IN FOCUS
181487475	https://volunteer.ala.org.au/validate/task/181487475	Valid		system	Tile_008-045-000_0-000.jpg		2021-05-26 08:30:06	2021-05-26 09:04:34				IN FOCUS
181487475	https://volunteer.ala.org.au/validate/task/181487475	Valid		system	Tile_008-045-000_0-000.jpg		2021-05-26 07:13:33	2021-05-26 09:04:34		NO		IN FOCUS
181487475	https://volunteer.ala.org.au/validate/task/181487475	Valid		system	Tile_008-045-000_0-000.jpg		2021-05-25 17:00:25	2021-05-26 09:04:34		NO		IN FOCUS
181487475	https://volunteer.ala.org.au/validate/task/181487475	Valid		system	Tile_008-045-000_0-000.jpg		2021-05-26 09:04:33	2021-05-26 09:04:34		NO		IN FOCUS
181487475	https://volunteer.ala.org.au/validate/task/181487475	Valid		system	Tile_008-045-000_0-000.jpg			2021-05-26 09:04:34		NO		IN FOCUS
181487482	https://volunteer.ala.org.au/validate/task/181487482	Valid		system	Tile_008-052-000_0-000.jpg		2021-05-26 07:16:39	2021-05-26 09:05:04	1	YES	MIDDLE	IN FOCUS		Unknown
181487482	https://volunteer.ala.org.au/validate/task/181487482	Valid		system	Tile_008-052-000_0-000.jpg			2021-05-26 09:05:04		NO		IN FOCUS
181487482	https://volunteer.ala.org.au/validate/task/181487482	Valid		system	Tile_008-052-000_0-000.jpg		2021-05-25 17:02:05	2021-05-26 09:05:04		NO		IN FOCUS
181487482	https://volunteer.ala.org.au/validate/task/181487482	Valid		system	Tile_008-052-000_0-000.jpg		2021-05-26 09:05:03	2021-05-26 09:05:04		NO		IN FOCUS
181487482	https://volunteer.ala.org.au/validate/task/181487482	Valid		system	Tile_008-052-000_0-000.jpg		2021-05-26 08:33:25	2021-05-26 09:05:04		NO		IN FOCUS
181487484	https://volunteer.ala.org.au/validate/task/181487484	Valid		system	Tile_008-054-000_0-000.jpg			2021-05-26 09:05:58		NO		IN FOCUS
181487484	https://volunteer.ala.org.au/validate/task/181487484	Valid		system	Tile_008-054-000_0-000.jpg		2021-05-26 07:21:46	2021-05-26 09:05:58	5 or more	YES	Both MIDDLE and EDGE	IN FOCUS		Unknown
181487484	https://volunteer.ala.org.au/validate/task/181487484	Valid		system	Tile_008-054-000_0-000.jpg		2021-05-26 09:05:58	2021-05-26 09:05:58		NO		IN FOCUS
181487484	https://volunteer.ala.org.au/validate/task/181487484	Valid		system	Tile_008-054-000_0-000.jpg		2021-05-26 08:34:30	2021-05-26 09:05:58		NO		IN FOCUS
181487484	https://volunteer.ala.org.au/validate/task/181487484	Valid		system	Tile_008-054-000_0-000.jpg		2021-05-25 17:02:31	2021-05-26 09:05:58		NO		IN FOCUS
181487485	https://volunteer.ala.org.au/validate/task/181487485	Valid		system	Tile_008-055-000_0-000.jpg		2021-05-26 08:34:52	2021-05-26 09:06:28		NO		IN FOCUS
181487485	https://volunteer.ala.org.au/validate/task/181487485	Valid		system	Tile_008-055-000_0-000.jpg		2021-05-26 09:06:27	2021-05-26 09:06:28		NO		IN FOCUS
181487485	https://volunteer.ala.org.au/validate/task/181487485	Valid		system	Tile_008-055-000_0-000.jpg			2021-05-26 09:06:28		NO		IN FOCUS
181487485	https://volunteer.ala.org.au/validate/task/181487485	Valid		system	Tile_008-055-000_0-000.jpg		2021-05-25 17:02:48	2021-05-26 09:06:28		NO		IN FOCUS
181487485	https://volunteer.ala.org.au/validate/task/181487485	Valid		system	Tile_008-055-000_0-000.jpg		2021-05-26 07:23:35	2021-05-26 09:06:28	1	YES	MIDDLE	IN FOCUS		Unknown
181487502	https://volunteer.ala.org.au/validate/task/181487502	Valid		system	Tile_009-012-000_0-000.jpg			2021-05-26 09:09:36		NO		IN FOCUS
181487502	https://volunteer.ala.org.au/validate/task/181487502	Valid		system	Tile_009-012-000_0-000.jpg		2021-05-26 09:09:35	2021-05-26 09:09:36		NO		IN FOCUS
181487502	https://volunteer.ala.org.au/validate/task/181487502	Valid		system	Tile_009-012-000_0-000.jpg		2021-05-26 07:36:03	2021-05-26 09:09:36		NO		IN FOCUS
181487502	https://volunteer.ala.org.au/validate/task/181487502	Valid		system	Tile_009-012-000_0-000.jpg		2021-05-25 17:05:43	2021-05-26 09:09:36		NO		IN FOCUS
181487503	https://volunteer.ala.org.au/validate/task/181487503	Valid		system	Tile_009-013-000_0-000.jpg		2021-05-25 17:05:52	2021-05-26 09:10:43		NO		IN FOCUS
181487503	https://volunteer.ala.org.au/validate/task/181487503	Valid		system	Tile_009-013-000_0-000.jpg		2021-05-26 07:36:30	2021-05-26 09:10:43		NO		IN FOCUS
181487503	https://volunteer.ala.org.au/validate/task/181487503	Valid		system	Tile_009-013-000_0-000.jpg		2021-05-26 09:10:43	2021-05-26 09:10:43		NO		IN FOCUS
181487503	https://volunteer.ala.org.au/validate/task/181487503	Valid		system	Tile_009-013-000_0-000.jpg			2021-05-26 09:10:43		NO		IN FOCUS
181487504	https://volunteer.ala.org.au/validate/task/181487504	Valid		system	Tile_009-014-000_0-000.jpg		2021-05-25 17:06:38	2021-05-26 09:11:15		NO		IN FOCUS
181487504	https://volunteer.ala.org.au/validate/task/181487504	Valid		system	Tile_009-014-000_0-000.jpg		2021-05-26 07:36:50	2021-05-26 09:11:15		NO		IN FOCUS
181487504	https://volunteer.ala.org.au/validate/task/181487504	Valid		system	Tile_009-014-000_0-000.jpg		2021-05-26 09:11:15	2021-05-26 09:11:15		NO		IN FOCUS
181487504	https://volunteer.ala.org.au/validate/task/181487504	Valid		system	Tile_009-014-000_0-000.jpg			2021-05-26 09:11:15		NO		IN FOCUS
181487505	https://volunteer.ala.org.au/validate/task/181487505	Valid		system	Tile_009-015-000_0-000.jpg		2021-05-25 17:06:48	2021-05-26 09:16:20		NO		IN FOCUS
181487505	https://volunteer.ala.org.au/validate/task/181487505	Valid		system	Tile_009-015-000_0-000.jpg		2021-05-26 07:37:20	2021-05-26 09:16:20		NO
181487505	https://volunteer.ala.org.au/validate/task/181487505	Valid		system	Tile_009-015-000_0-000.jpg			2021-05-26 09:16:20		NO		IN FOCUS
181487505	https://volunteer.ala.org.au/validate/task/181487505	Valid		system	Tile_009-015-000_0-000.jpg		2021-05-26 09:16:19	2021-05-26 09:16:20		NO		IN FOCUS
181487505	https://volunteer.ala.org.au/validate/task/181487505	Valid		system	Tile_009-015-000_0-000.jpg		2021-05-26 09:11:40	2021-05-26 09:16:20		NO		IN FOCUS
181487506	https://volunteer.ala.org.au/validate/task/181487506	Valid		system	Tile_009-016-000_0-000.jpg			2021-05-26 09:17:56		NO		IN FOCUS
181487506	https://volunteer.ala.org.au/validate/task/181487506	Valid		system	Tile_009-016-000_0-000.jpg		2021-05-26 09:12:13	2021-05-26 09:17:56		NO		IN FOCUS
181487506	https://volunteer.ala.org.au/validate/task/181487506	Valid		system	Tile_009-016-000_0-000.jpg		2021-05-25 17:06:57	2021-05-26 09:17:56		NO		IN FOCUS
181487506	https://volunteer.ala.org.au/validate/task/181487506	Valid		system	Tile_009-016-000_0-000.jpg		2021-05-26 07:37:56	2021-05-26 09:17:56	1	YES	MIDDLE	IN FOCUS		Unknown
181487506	https://volunteer.ala.org.au/validate/task/181487506	Valid		system	Tile_009-016-000_0-000.jpg		2021-05-26 09:17:54	2021-05-26 09:17:56		NO		IN FOCUS
181487508	https://volunteer.ala.org.au/validate/task/181487508	Valid		system	Tile_009-018-000_0-000.jpg		2021-05-25 17:07:13	2021-05-26 09:26:52		NO		IN FOCUS
181487508	https://volunteer.ala.org.au/validate/task/181487508	Valid		system	Tile_009-018-000_0-000.jpg		2021-05-26 09:26:51	2021-05-26 09:26:52		NO		IN FOCUS
181487508	https://volunteer.ala.org.au/validate/task/181487508	Valid		system	Tile_009-018-000_0-000.jpg		2021-05-26 09:15:19	2021-05-26 09:26:52		NO		IN FOCUS
181487508	https://volunteer.ala.org.au/validate/task/181487508	Valid		system	Tile_009-018-000_0-000.jpg			2021-05-26 09:26:52		NO		IN FOCUS
181487509	https://volunteer.ala.org.au/validate/task/181487509	Valid		system	Tile_009-019-000_0-000.jpg		2021-05-26 09:15:56	2021-05-26 09:30:39		NO		IN FOCUS
181487509	https://volunteer.ala.org.au/validate/task/181487509	Valid		system	Tile_009-019-000_0-000.jpg			2021-05-26 09:30:39		NO		IN FOCUS
181487509	https://volunteer.ala.org.au/validate/task/181487509	Valid		system	Tile_009-019-000_0-000.jpg		2021-05-26 09:30:38	2021-05-26 09:30:39		NO		IN FOCUS
181487509	https://volunteer.ala.org.au/validate/task/181487509	Valid		system	Tile_009-019-000_0-000.jpg		2021-05-25 17:07:23	2021-05-26 09:30:39		NO		IN FOCUS
181487510	https://volunteer.ala.org.au/validate/task/181487510	Valid		system	Tile_009-020-000_0-000.jpg		2021-05-26 09:16:23	2021-05-26 09:41:49		NO		IN FOCUS
181487510	https://volunteer.ala.org.au/validate/task/181487510	Valid		system	Tile_009-020-000_0-000.jpg		2021-05-25 17:07:38	2021-05-26 09:41:49		NO		IN FOCUS
181487510	https://volunteer.ala.org.au/validate/task/181487510	Valid		system	Tile_009-020-000_0-000.jpg			2021-05-26 09:41:49		NO		IN FOCUS
181487510	https://volunteer.ala.org.au/validate/task/181487510	Valid		system	Tile_009-020-000_0-000.jpg		2021-05-26 09:41:48	2021-05-26 09:41:49		NO		IN FOCUS
181487512	https://volunteer.ala.org.au/validate/task/181487512	Valid		system	Tile_009-022-000_0-000.jpg		2021-05-25 17:07:54	2021-05-26 09:57:51		NO		IN FOCUS
181487512	https://volunteer.ala.org.au/validate/task/181487512	Valid		system	Tile_009-022-000_0-000.jpg		2021-05-26 09:57:50	2021-05-26 09:57:51		NO		IN FOCUS
181487512	https://volunteer.ala.org.au/validate/task/181487512	Valid		system	Tile_009-022-000_0-000.jpg			2021-05-26 09:57:51		NO		IN FOCUS
181487512	https://volunteer.ala.org.au/validate/task/181487512	Valid		system	Tile_009-022-000_0-000.jpg		2021-05-26 09:17:53	2021-05-26 09:57:51		NO		IN FOCUS
181487513	https://volunteer.ala.org.au/validate/task/181487513	Valid		system	Tile_009-023-000_0-000.jpg		2021-05-26 10:08:06	2021-05-26 10:08:07		NO		IN FOCUS
181487513	https://volunteer.ala.org.au/validate/task/181487513	Valid		system	Tile_009-023-000_0-000.jpg			2021-05-26 10:08:07		NO		IN FOCUS
181487513	https://volunteer.ala.org.au/validate/task/181487513	Valid		system	Tile_009-023-000_0-000.jpg		2021-05-26 09:18:29	2021-05-26 10:08:07		NO		IN FOCUS
181487513	https://volunteer.ala.org.au/validate/task/181487513	Valid		system	Tile_009-023-000_0-000.jpg		2021-05-25 17:08:41	2021-05-26 10:08:07		NO		IN FOCUS
181487514	https://volunteer.ala.org.au/validate/task/181487514	Valid		system	Tile_009-024-000_0-000.jpg		2021-05-26 10:22:46	2021-05-26 10:22:46		NO		IN FOCUS
181487514	https://volunteer.ala.org.au/validate/task/181487514	Valid		system	Tile_009-024-000_0-000.jpg		2021-05-25 17:08:54	2021-05-26 10:22:46		NO		IN FOCUS
181487514	https://volunteer.ala.org.au/validate/task/181487514	Valid		system	Tile_009-024-000_0-000.jpg			2021-05-26 10:22:46		NO		IN FOCUS
181487514	https://volunteer.ala.org.au/validate/task/181487514	Valid		system	Tile_009-024-000_0-000.jpg		2021-05-26 09:19:05	2021-05-26 10:22:46		NO		IN FOCUS
181487511	https://volunteer.ala.org.au/validate/task/181487511	Valid		system	Tile_009-021-000_0-000.jpg			2021-05-26 11:15:36		NO		IN FOCUS
181487511	https://volunteer.ala.org.au/validate/task/181487511	Valid		system	Tile_009-021-000_0-000.jpg		2021-05-26 09:45:32	2021-05-26 11:15:36		NO		IN FOCUS
181487511	https://volunteer.ala.org.au/validate/task/181487511	Valid		system	Tile_009-021-000_0-000.jpg		2021-05-26 09:16:52	2021-05-26 11:15:36		NO		IN FOCUS
181487511	https://volunteer.ala.org.au/validate/task/181487511	Valid		system	Tile_009-021-000_0-000.jpg		2021-05-26 11:15:35	2021-05-26 11:15:36		NO		IN FOCUS
181487515	https://volunteer.ala.org.au/validate/task/181487515	Valid		system	Tile_009-025-000_0-000.jpg		2021-05-26 10:50:06	2021-05-26 11:16:02		NO		IN FOCUS
181487515	https://volunteer.ala.org.au/validate/task/181487515	Valid		system	Tile_009-025-000_0-000.jpg		2021-05-26 11:16:01	2021-05-26 11:16:02		NO		IN FOCUS
181487515	https://volunteer.ala.org.au/validate/task/181487515	Valid		system	Tile_009-025-000_0-000.jpg			2021-05-26 11:16:02		NO		IN FOCUS
181487515	https://volunteer.ala.org.au/validate/task/181487515	Valid		system	Tile_009-025-000_0-000.jpg		2021-05-26 09:20:16	2021-05-26 11:16:02		NO		IN FOCUS
181487516	https://volunteer.ala.org.au/validate/task/181487516	Valid		system	Tile_009-026-000_0-000.jpg		2021-05-26 10:59:09	2021-05-26 11:16:23		NO		IN FOCUS
181487516	https://volunteer.ala.org.au/validate/task/181487516	Valid		system	Tile_009-026-000_0-000.jpg		2021-05-26 11:16:23	2021-05-26 11:16:23		NO		IN FOCUS
181487516	https://volunteer.ala.org.au/validate/task/181487516	Valid		system	Tile_009-026-000_0-000.jpg		2021-05-26 09:21:15	2021-05-26 11:16:23		NO		IN FOCUS
181487516	https://volunteer.ala.org.au/validate/task/181487516	Valid		system	Tile_009-026-000_0-000.jpg			2021-05-26 11:16:23		NO		IN FOCUS
181487517	https://volunteer.ala.org.au/validate/task/181487517	Valid		system	Tile_009-027-000_0-000.jpg			2021-05-26 11:16:36		NO		IN FOCUS
181487517	https://volunteer.ala.org.au/validate/task/181487517	Valid		system	Tile_009-027-000_0-000.jpg		2021-05-25 17:09:18	2021-05-26 11:16:36		NO		IN FOCUS
181487517	https://volunteer.ala.org.au/validate/task/181487517	Valid		system	Tile_009-027-000_0-000.jpg		2021-05-26 11:16:35	2021-05-26 11:16:36		NO		IN FOCUS
181487517	https://volunteer.ala.org.au/validate/task/181487517	Valid		system	Tile_009-027-000_0-000.jpg		2021-05-26 09:21:56	2021-05-26 11:16:36		NO		IN FOCUS
181487519	https://volunteer.ala.org.au/validate/task/181487519	Valid		system	Tile_009-029-000_0-000.jpg		2021-05-26 09:23:36	2021-05-26 11:17:13		NO		IN FOCUS
181487519	https://volunteer.ala.org.au/validate/task/181487519	Valid		system	Tile_009-029-000_0-000.jpg			2021-05-26 11:17:13		NO		IN FOCUS
181487519	https://volunteer.ala.org.au/validate/task/181487519	Valid		system	Tile_009-029-000_0-000.jpg		2021-05-25 17:09:35	2021-05-26 11:17:13		NO		IN FOCUS
181487519	https://volunteer.ala.org.au/validate/task/181487519	Valid		system	Tile_009-029-000_0-000.jpg		2021-05-26 11:17:12	2021-05-26 11:17:13		NO		IN FOCUS
181487520	https://volunteer.ala.org.au/validate/task/181487520	Valid		system	Tile_009-030-000_0-000.jpg			2021-05-26 11:17:25		NO		IN FOCUS
181487520	https://volunteer.ala.org.au/validate/task/181487520	Valid		system	Tile_009-030-000_0-000.jpg		2021-05-25 17:09:58	2021-05-26 11:17:25		NO		IN FOCUS
181487520	https://volunteer.ala.org.au/validate/task/181487520	Valid		system	Tile_009-030-000_0-000.jpg		2021-05-26 09:24:44	2021-05-26 11:17:25		NO		IN FOCUS
181487520	https://volunteer.ala.org.au/validate/task/181487520	Valid		system	Tile_009-030-000_0-000.jpg		2021-05-26 11:17:24	2021-05-26 11:17:25		NO		IN FOCUS
181487521	https://volunteer.ala.org.au/validate/task/181487521	Valid		system	Tile_009-031-000_0-000.jpg			2021-05-26 11:17:41		NO		IN FOCUS
181487521	https://volunteer.ala.org.au/validate/task/181487521	Valid		system	Tile_009-031-000_0-000.jpg		2021-05-26 11:17:41	2021-05-26 11:17:41		NO		IN FOCUS
181487521	https://volunteer.ala.org.au/validate/task/181487521	Valid		system	Tile_009-031-000_0-000.jpg		2021-05-26 09:25:18	2021-05-26 11:17:41		NO		IN FOCUS
181487521	https://volunteer.ala.org.au/validate/task/181487521	Valid		system	Tile_009-031-000_0-000.jpg		2021-05-25 17:10:08	2021-05-26 11:17:41		NO		IN FOCUS
181487522	https://volunteer.ala.org.au/validate/task/181487522	Valid		system	Tile_009-032-000_0-000.jpg			2021-05-26 11:18:03		NO		IN FOCUS
181487522	https://volunteer.ala.org.au/validate/task/181487522	Valid		system	Tile_009-032-000_0-000.jpg		2021-05-25 17:10:17	2021-05-26 11:18:03		NO		IN FOCUS
181487522	https://volunteer.ala.org.au/validate/task/181487522	Valid		system	Tile_009-032-000_0-000.jpg		2021-05-26 11:18:03	2021-05-26 11:18:03		NO		IN FOCUS
181487522	https://volunteer.ala.org.au/validate/task/181487522	Valid		system	Tile_009-032-000_0-000.jpg		2021-05-26 09:25:49	2021-05-26 11:18:03		NO		IN FOCUS
181487523	https://volunteer.ala.org.au/validate/task/181487523	Valid		system	Tile_009-033-000_0-000.jpg			2021-05-26 11:18:25		NO		IN FOCUS
181487523	https://volunteer.ala.org.au/validate/task/181487523	Valid		system	Tile_009-033-000_0-000.jpg		2021-05-26 11:18:25	2021-05-26 11:18:25		NO		IN FOCUS
181487523	https://volunteer.ala.org.au/validate/task/181487523	Valid		system	Tile_009-033-000_0-000.jpg		2021-05-26 09:26:12	2021-05-26 11:18:25		NO		IN FOCUS
181487523	https://volunteer.ala.org.au/validate/task/181487523	Valid		system	Tile_009-033-000_0-000.jpg		2021-05-25 17:10:32	2021-05-26 11:18:25		NO		IN FOCUS
181487525	https://volunteer.ala.org.au/validate/task/181487525	Valid		system	Tile_009-035-000_0-000.jpg		2021-05-25 17:15:22	2021-05-26 11:19:29		NO		IN FOCUS
181487525	https://volunteer.ala.org.au/validate/task/181487525	Valid		system	Tile_009-035-000_0-000.jpg		2021-05-26 11:19:28	2021-05-26 11:19:29		NO		IN FOCUS
181487525	https://volunteer.ala.org.au/validate/task/181487525	Valid		system	Tile_009-035-000_0-000.jpg		2021-05-26 09:27:29	2021-05-26 11:19:29		NO		IN FOCUS
181487525	https://volunteer.ala.org.au/validate/task/181487525	Valid		system	Tile_009-035-000_0-000.jpg			2021-05-26 11:19:29		NO		IN FOCUS
181487526	https://volunteer.ala.org.au/validate/task/181487526	Valid		system	Tile_009-036-000_0-000.jpg			2021-05-26 11:19:44		NO		IN FOCUS
181487526	https://volunteer.ala.org.au/validate/task/181487526	Valid		system	Tile_009-036-000_0-000.jpg		2021-05-26 09:27:55	2021-05-26 11:19:44		NO		IN FOCUS
181487526	https://volunteer.ala.org.au/validate/task/181487526	Valid		system	Tile_009-036-000_0-000.jpg		2021-05-26 11:19:43	2021-05-26 11:19:44		NO		IN FOCUS
181487526	https://volunteer.ala.org.au/validate/task/181487526	Valid		system	Tile_009-036-000_0-000.jpg		2021-05-25 17:15:31	2021-05-26 11:19:44		NO		IN FOCUS
181487527	https://volunteer.ala.org.au/validate/task/181487527	Valid		system	Tile_009-037-000_0-000.jpg		2021-05-25 17:15:41	2021-05-26 11:19:59		NO		IN FOCUS
181487527	https://volunteer.ala.org.au/validate/task/181487527	Valid		system	Tile_009-037-000_0-000.jpg			2021-05-26 11:19:59		NO		IN FOCUS
181487527	https://volunteer.ala.org.au/validate/task/181487527	Valid		system	Tile_009-037-000_0-000.jpg		2021-05-26 11:19:58	2021-05-26 11:19:59		NO		IN FOCUS
181487527	https://volunteer.ala.org.au/validate/task/181487527	Valid		system	Tile_009-037-000_0-000.jpg		2021-05-26 09:28:24	2021-05-26 11:19:59		NO		IN FOCUS
181487528	https://volunteer.ala.org.au/validate/task/181487528	Valid		system	Tile_009-038-000_0-000.jpg		2021-05-26 11:20:26	2021-05-26 11:20:26		NO		IN FOCUS
181487528	https://volunteer.ala.org.au/validate/task/181487528	Valid		system	Tile_009-038-000_0-000.jpg			2021-05-26 11:20:26		NO		IN FOCUS
181487528	https://volunteer.ala.org.au/validate/task/181487528	Valid		system	Tile_009-038-000_0-000.jpg		2021-05-26 09:28:52	2021-05-26 11:20:26		NO		IN FOCUS
181487528	https://volunteer.ala.org.au/validate/task/181487528	Valid		system	Tile_009-038-000_0-000.jpg		2021-05-25 17:15:51	2021-05-26 11:20:26		NO		IN FOCUS
181487529	https://volunteer.ala.org.au/validate/task/181487529	Valid		system	Tile_009-039-000_0-000.jpg		2021-05-26 09:34:26	2021-05-26 11:20:42		NO		IN FOCUS
181487529	https://volunteer.ala.org.au/validate/task/181487529	Valid		system	Tile_009-039-000_0-000.jpg		2021-05-25 17:16:00	2021-05-26 11:20:42		NO		IN FOCUS
181487529	https://volunteer.ala.org.au/validate/task/181487529	Valid		system	Tile_009-039-000_0-000.jpg			2021-05-26 11:20:42		NO		IN FOCUS
181487529	https://volunteer.ala.org.au/validate/task/181487529	Valid		system	Tile_009-039-000_0-000.jpg		2021-05-26 11:20:41	2021-05-26 11:20:42		NO		IN FOCUS
181487530	https://volunteer.ala.org.au/validate/task/181487530	Valid		system	Tile_009-040-000_0-000.jpg			2021-05-26 11:20:54		NO		IN FOCUS
181487530	https://volunteer.ala.org.au/validate/task/181487530	Valid		system	Tile_009-040-000_0-000.jpg		2021-05-26 09:34:48	2021-05-26 11:20:54		NO		IN FOCUS
181487530	https://volunteer.ala.org.au/validate/task/181487530	Valid		system	Tile_009-040-000_0-000.jpg		2021-05-26 11:20:53	2021-05-26 11:20:54		NO		IN FOCUS
181487530	https://volunteer.ala.org.au/validate/task/181487530	Valid		system	Tile_009-040-000_0-000.jpg		2021-05-25 17:16:09	2021-05-26 11:20:54		NO		IN FOCUS
181487531	https://volunteer.ala.org.au/validate/task/181487531	Valid		system	Tile_009-041-000_0-000.jpg		2021-05-26 11:21:34	2021-05-26 11:21:34		NO		IN FOCUS
181487531	https://volunteer.ala.org.au/validate/task/181487531	Valid		system	Tile_009-041-000_0-000.jpg			2021-05-26 11:21:34		NO		IN FOCUS
181487531	https://volunteer.ala.org.au/validate/task/181487531	Valid		system	Tile_009-041-000_0-000.jpg		2021-05-25 17:16:18	2021-05-26 11:21:34		NO		IN FOCUS
181487531	https://volunteer.ala.org.au/validate/task/181487531	Valid		system	Tile_009-041-000_0-000.jpg		2021-05-26 09:35:22	2021-05-26 11:21:34		NO		IN FOCUS
181487532	https://volunteer.ala.org.au/validate/task/181487532	Valid		system	Tile_009-042-000_0-000.jpg		2021-05-26 11:21:50	2021-05-26 11:21:52		NO		IN FOCUS
181487532	https://volunteer.ala.org.au/validate/task/181487532	Valid		system	Tile_009-042-000_0-000.jpg		2021-05-26 09:36:12	2021-05-26 11:21:52		NO		IN FOCUS
181487532	https://volunteer.ala.org.au/validate/task/181487532	Valid		system	Tile_009-042-000_0-000.jpg		2021-05-25 17:16:29	2021-05-26 11:21:52		NO		IN FOCUS
181487532	https://volunteer.ala.org.au/validate/task/181487532	Valid		system	Tile_009-042-000_0-000.jpg			2021-05-26 11:21:52		NO		IN FOCUS
181487533	https://volunteer.ala.org.au/validate/task/181487533	Valid		system	Tile_009-043-000_0-000.jpg			2021-05-26 11:22:16		NO		IN FOCUS
181487533	https://volunteer.ala.org.au/validate/task/181487533	Valid		system	Tile_009-043-000_0-000.jpg		2021-05-26 11:22:15	2021-05-26 11:22:16		NO		IN FOCUS
181487533	https://volunteer.ala.org.au/validate/task/181487533	Valid		system	Tile_009-043-000_0-000.jpg		2021-05-25 17:16:39	2021-05-26 11:22:16		NO		IN FOCUS
181487533	https://volunteer.ala.org.au/validate/task/181487533	Valid		system	Tile_009-043-000_0-000.jpg		2021-05-26 09:36:35	2021-05-26 11:22:16		NO		IN FOCUS
181487534	https://volunteer.ala.org.au/validate/task/181487534	Valid		system	Tile_009-044-000_0-000.jpg		2021-05-25 17:16:48	2021-05-26 11:22:32		NO		IN FOCUS
181487534	https://volunteer.ala.org.au/validate/task/181487534	Valid		system	Tile_009-044-000_0-000.jpg		2021-05-26 11:22:32	2021-05-26 11:22:32		NO		IN FOCUS
181487534	https://volunteer.ala.org.au/validate/task/181487534	Valid		system	Tile_009-044-000_0-000.jpg		2021-05-26 09:36:57	2021-05-26 11:22:32		NO		IN FOCUS
181487534	https://volunteer.ala.org.au/validate/task/181487534	Valid		system	Tile_009-044-000_0-000.jpg			2021-05-26 11:22:32		NO		IN FOCUS
181487535	https://volunteer.ala.org.au/validate/task/181487535	Valid		system	Tile_009-045-000_0-000.jpg		2021-05-26 09:37:29	2021-05-26 11:23:13		NO		IN FOCUS
181487535	https://volunteer.ala.org.au/validate/task/181487535	Valid		system	Tile_009-045-000_0-000.jpg		2021-05-26 11:23:13	2021-05-26 11:23:13		NO		IN FOCUS
181487535	https://volunteer.ala.org.au/validate/task/181487535	Valid		system	Tile_009-045-000_0-000.jpg		2021-05-25 17:16:58	2021-05-26 11:23:13		NO		IN FOCUS
181487535	https://volunteer.ala.org.au/validate/task/181487535	Valid		system	Tile_009-045-000_0-000.jpg			2021-05-26 11:23:13		NO		IN FOCUS
181487536	https://volunteer.ala.org.au/validate/task/181487536	Valid		system	Tile_009-046-000_0-000.jpg		2021-05-26 09:38:00	2021-05-26 11:24:00		NO		IN FOCUS
181487536	https://volunteer.ala.org.au/validate/task/181487536	Valid		system	Tile_009-046-000_0-000.jpg		2021-05-25 17:17:07	2021-05-26 11:24:00		NO		IN FOCUS
181487536	https://volunteer.ala.org.au/validate/task/181487536	Valid		system	Tile_009-046-000_0-000.jpg		2021-05-26 11:23:59	2021-05-26 11:24:00		NO		IN FOCUS
181487536	https://volunteer.ala.org.au/validate/task/181487536	Valid		system	Tile_009-046-000_0-000.jpg			2021-05-26 11:24:00		NO		IN FOCUS
181487538	https://volunteer.ala.org.au/validate/task/181487538	Valid		system	Tile_009-048-000_0-000.jpg		2021-05-26 11:24:56	2021-05-26 11:24:56		NO		IN FOCUS
181487538	https://volunteer.ala.org.au/validate/task/181487538	Valid		system	Tile_009-048-000_0-000.jpg			2021-05-26 11:24:56		NO		IN FOCUS
181487538	https://volunteer.ala.org.au/validate/task/181487538	Valid		system	Tile_009-048-000_0-000.jpg		2021-05-25 17:17:22	2021-05-26 11:24:56		NO		IN FOCUS
181487538	https://volunteer.ala.org.au/validate/task/181487538	Valid		system	Tile_009-048-000_0-000.jpg		2021-05-26 09:39:06	2021-05-26 11:24:56		NO		IN FOCUS
181487539	https://volunteer.ala.org.au/validate/task/181487539	Valid		system	Tile_009-049-000_0-000.jpg			2021-05-26 11:25:18		NO		IN FOCUS
181487539	https://volunteer.ala.org.au/validate/task/181487539	Valid		system	Tile_009-049-000_0-000.jpg		2021-05-26 11:25:18	2021-05-26 11:25:18		NO		IN FOCUS
181487539	https://volunteer.ala.org.au/validate/task/181487539	Valid		system	Tile_009-049-000_0-000.jpg		2021-05-25 17:17:33	2021-05-26 11:25:18		NO		IN FOCUS
181487539	https://volunteer.ala.org.au/validate/task/181487539	Valid		system	Tile_009-049-000_0-000.jpg		2021-05-26 09:39:38	2021-05-26 11:25:18		NO		IN FOCUS
181487540	https://volunteer.ala.org.au/validate/task/181487540	Valid		system	Tile_009-050-000_0-000.jpg		2021-05-26 09:39:59	2021-05-26 11:25:59		NO		IN FOCUS
181487540	https://volunteer.ala.org.au/validate/task/181487540	Valid		system	Tile_009-050-000_0-000.jpg			2021-05-26 11:25:59		NO		IN FOCUS
181487540	https://volunteer.ala.org.au/validate/task/181487540	Valid		system	Tile_009-050-000_0-000.jpg		2021-05-25 17:17:42	2021-05-26 11:25:59		NO		IN FOCUS
181487540	https://volunteer.ala.org.au/validate/task/181487540	Valid		system	Tile_009-050-000_0-000.jpg		2021-05-26 11:25:58	2021-05-26 11:25:59		NO		IN FOCUS
181487541	https://volunteer.ala.org.au/validate/task/181487541	Valid		system	Tile_009-051-000_0-000.jpg			2021-05-26 11:26:12		NO		IN FOCUS
181487541	https://volunteer.ala.org.au/validate/task/181487541	Valid		system	Tile_009-051-000_0-000.jpg		2021-05-26 09:53:57	2021-05-26 11:26:12		NO		IN FOCUS
181487541	https://volunteer.ala.org.au/validate/task/181487541	Valid		system	Tile_009-051-000_0-000.jpg		2021-05-25 17:17:53	2021-05-26 11:26:12		NO		IN FOCUS
181487541	https://volunteer.ala.org.au/validate/task/181487541	Valid		system	Tile_009-051-000_0-000.jpg		2021-05-26 11:26:11	2021-05-26 11:26:12		NO		IN FOCUS
181487542	https://volunteer.ala.org.au/validate/task/181487542	Valid		system	Tile_009-052-000_0-000.jpg			2021-05-26 11:27:15		NO		IN FOCUS
181487542	https://volunteer.ala.org.au/validate/task/181487542	Valid		system	Tile_009-052-000_0-000.jpg		2021-05-25 17:18:02	2021-05-26 11:27:15		NO		IN FOCUS
181487542	https://volunteer.ala.org.au/validate/task/181487542	Valid		system	Tile_009-052-000_0-000.jpg		2021-05-26 11:27:15	2021-05-26 11:27:15		NO		IN FOCUS
181487542	https://volunteer.ala.org.au/validate/task/181487542	Valid		system	Tile_009-052-000_0-000.jpg		2021-05-26 09:54:46	2021-05-26 11:27:15		NO		IN FOCUS
181487544	https://volunteer.ala.org.au/validate/task/181487544	Valid		system	Tile_009-054-000_0-000.jpg			2021-05-26 11:28:32		NO		IN FOCUS
181487544	https://volunteer.ala.org.au/validate/task/181487544	Valid		system	Tile_009-054-000_0-000.jpg		2021-05-25 17:18:31	2021-05-26 11:28:32		NO		IN FOCUS
181487544	https://volunteer.ala.org.au/validate/task/181487544	Valid		system	Tile_009-054-000_0-000.jpg		2021-05-26 11:28:31	2021-05-26 11:28:32		NO		IN FOCUS
181487544	https://volunteer.ala.org.au/validate/task/181487544	Valid		system	Tile_009-054-000_0-000.jpg		2021-05-26 09:56:37	2021-05-26 11:28:32		NO		IN FOCUS
181487545	https://volunteer.ala.org.au/validate/task/181487545	Valid		system	Tile_009-055-000_0-000.jpg		2021-05-26 11:29:35	2021-05-26 11:29:37		NO		IN FOCUS
181487545	https://volunteer.ala.org.au/validate/task/181487545	Valid		system	Tile_009-055-000_0-000.jpg		2021-05-25 17:18:40	2021-05-26 11:29:37		NO		IN FOCUS
181487545	https://volunteer.ala.org.au/validate/task/181487545	Valid		system	Tile_009-055-000_0-000.jpg		2021-05-26 09:56:59	2021-05-26 11:29:37		NO		IN FOCUS
181487545	https://volunteer.ala.org.au/validate/task/181487545	Valid		system	Tile_009-055-000_0-000.jpg			2021-05-26 11:29:37		NO		IN FOCUS
181487546	https://volunteer.ala.org.au/validate/task/181487546	Valid		system	Tile_009-056-000_0-000.jpg			2021-05-26 11:31:24		NO		IN FOCUS
181487546	https://volunteer.ala.org.au/validate/task/181487546	Valid		system	Tile_009-056-000_0-000.jpg		2021-05-25 17:18:50	2021-05-26 11:31:24		NO		IN FOCUS
181487546	https://volunteer.ala.org.au/validate/task/181487546	Valid		system	Tile_009-056-000_0-000.jpg		2021-05-26 09:57:14	2021-05-26 11:31:24		NO		IN FOCUS
181487546	https://volunteer.ala.org.au/validate/task/181487546	Valid		system	Tile_009-056-000_0-000.jpg		2021-05-26 11:31:23	2021-05-26 11:31:24		NO		IN FOCUS
181487548	https://volunteer.ala.org.au/validate/task/181487548	Valid		system	Tile_009-058-000_0-000.jpg		2021-05-26 11:35:18	2021-05-26 11:35:19		NO		IN FOCUS
181487548	https://volunteer.ala.org.au/validate/task/181487548	Valid		system	Tile_009-058-000_0-000.jpg		2021-05-25 17:19:08	2021-05-26 11:35:19		NO		IN FOCUS
181487548	https://volunteer.ala.org.au/validate/task/181487548	Valid		system	Tile_009-058-000_0-000.jpg			2021-05-26 11:35:19		NO		IN FOCUS
181487548	https://volunteer.ala.org.au/validate/task/181487548	Valid		system	Tile_009-058-000_0-000.jpg		2021-05-26 11:01:35	2021-05-26 11:35:19		NO		IN FOCUS
181487549	https://volunteer.ala.org.au/validate/task/181487549	Valid		system	Tile_009-059-000_0-000.jpg		2021-05-26 11:35:48	2021-05-26 11:35:48		NO		IN FOCUS
181487549	https://volunteer.ala.org.au/validate/task/181487549	Valid		system	Tile_009-059-000_0-000.jpg			2021-05-26 11:35:48		NO		IN FOCUS
181487549	https://volunteer.ala.org.au/validate/task/181487549	Valid		system	Tile_009-059-000_0-000.jpg		2021-05-25 17:19:22	2021-05-26 11:35:48		NO		IN FOCUS
181487549	https://volunteer.ala.org.au/validate/task/181487549	Valid		system	Tile_009-059-000_0-000.jpg		2021-05-26 11:02:11	2021-05-26 11:35:48		NO		IN FOCUS
181487550	https://volunteer.ala.org.au/validate/task/181487550	Valid		system	Tile_009-060-000_0-000.jpg		2021-05-26 11:37:45	2021-05-26 11:37:46		NO		IN FOCUS
181487550	https://volunteer.ala.org.au/validate/task/181487550	Valid		system	Tile_009-060-000_0-000.jpg		2021-05-25 17:19:34	2021-05-26 11:37:46		NO		IN FOCUS
181487550	https://volunteer.ala.org.au/validate/task/181487550	Valid		system	Tile_009-060-000_0-000.jpg			2021-05-26 11:37:46		NO		IN FOCUS
181487550	https://volunteer.ala.org.au/validate/task/181487550	Valid		system	Tile_009-060-000_0-000.jpg		2021-05-26 11:03:30	2021-05-26 11:37:46		NO		IN FOCUS
181487551	https://volunteer.ala.org.au/validate/task/181487551	Valid		system	Tile_010-001-000_0-000.jpg		2021-05-26 11:39:58	2021-05-26 11:39:59		NO		IN FOCUS
181487551	https://volunteer.ala.org.au/validate/task/181487551	Valid		system	Tile_010-001-000_0-000.jpg		2021-05-26 11:03:56	2021-05-26 11:39:59		NO		IN FOCUS
181487551	https://volunteer.ala.org.au/validate/task/181487551	Valid		system	Tile_010-001-000_0-000.jpg		2021-05-25 17:19:43	2021-05-26 11:39:59		NO		IN FOCUS
181487551	https://volunteer.ala.org.au/validate/task/181487551	Valid		system	Tile_010-001-000_0-000.jpg			2021-05-26 11:39:59		NO		IN FOCUS
181487553	https://volunteer.ala.org.au/validate/task/181487553	Valid		system	Tile_010-003-000_0-000.jpg		2021-05-26 11:42:21	2021-05-26 11:42:39		NO		IN FOCUS
181487553	https://volunteer.ala.org.au/validate/task/181487553	Valid		system	Tile_010-003-000_0-000.jpg		2021-05-25 17:19:59	2021-05-26 11:42:39		NO		IN FOCUS
181487553	https://volunteer.ala.org.au/validate/task/181487553	Valid		system	Tile_010-003-000_0-000.jpg		2021-05-26 11:06:48	2021-05-26 11:42:39		NO		IN FOCUS
181487553	https://volunteer.ala.org.au/validate/task/181487553	Valid		system	Tile_010-003-000_0-000.jpg			2021-05-26 11:42:39		NO		IN FOCUS
181487554	https://volunteer.ala.org.au/validate/task/181487554	Valid		system	Tile_010-004-000_0-000.jpg		2021-05-25 17:20:09	2021-05-26 11:42:47		NO		IN FOCUS
181487554	https://volunteer.ala.org.au/validate/task/181487554	Valid		system	Tile_010-004-000_0-000.jpg		2021-05-26 11:07:19	2021-05-26 11:42:47		NO		IN FOCUS
181487554	https://volunteer.ala.org.au/validate/task/181487554	Valid		system	Tile_010-004-000_0-000.jpg			2021-05-26 11:42:47		NO		IN FOCUS
181487554	https://volunteer.ala.org.au/validate/task/181487554	Valid		system	Tile_010-004-000_0-000.jpg		2021-05-26 11:42:46	2021-05-26 11:42:47		NO		IN FOCUS
181487556	https://volunteer.ala.org.au/validate/task/181487556	Valid		system	Tile_010-006-000_0-000.jpg			2021-05-26 11:43:44		NO		IN FOCUS
181487556	https://volunteer.ala.org.au/validate/task/181487556	Valid		system	Tile_010-006-000_0-000.jpg		2021-05-26 11:09:03	2021-05-26 11:43:44		NO		IN FOCUS
181487556	https://volunteer.ala.org.au/validate/task/181487556	Valid		system	Tile_010-006-000_0-000.jpg		2021-05-25 17:20:23	2021-05-26 11:43:44		NO		IN FOCUS
181487556	https://volunteer.ala.org.au/validate/task/181487556	Valid		system	Tile_010-006-000_0-000.jpg		2021-05-26 11:43:43	2021-05-26 11:43:44		NO		IN FOCUS
181487557	https://volunteer.ala.org.au/validate/task/181487557	Valid		system	Tile_010-007-000_0-000.jpg		2021-05-26 11:43:56	2021-05-26 11:43:59		NO		IN FOCUS
181487557	https://volunteer.ala.org.au/validate/task/181487557	Valid		system	Tile_010-007-000_0-000.jpg			2021-05-26 11:43:59		NO		IN FOCUS
181487557	https://volunteer.ala.org.au/validate/task/181487557	Valid		system	Tile_010-007-000_0-000.jpg		2021-05-25 17:20:34	2021-05-26 11:43:59		NO		IN FOCUS
181487557	https://volunteer.ala.org.au/validate/task/181487557	Valid		system	Tile_010-007-000_0-000.jpg		2021-05-26 11:09:27	2021-05-26 11:43:59		NO		IN FOCUS
181487558	https://volunteer.ala.org.au/validate/task/181487558	Valid		system	Tile_010-008-000_0-000.jpg		2021-05-25 17:20:45	2021-05-26 11:44:19		NO		IN FOCUS
181487558	https://volunteer.ala.org.au/validate/task/181487558	Valid		system	Tile_010-008-000_0-000.jpg		2021-05-26 11:09:53	2021-05-26 11:44:19		NO		IN FOCUS
181487558	https://volunteer.ala.org.au/validate/task/181487558	Valid		system	Tile_010-008-000_0-000.jpg			2021-05-26 11:44:19		NO		IN FOCUS
181487558	https://volunteer.ala.org.au/validate/task/181487558	Valid		system	Tile_010-008-000_0-000.jpg		2021-05-26 11:44:18	2021-05-26 11:44:19		NO		IN FOCUS
181487559	https://volunteer.ala.org.au/validate/task/181487559	Valid		system	Tile_010-009-000_0-000.jpg		2021-05-25 17:20:56	2021-05-26 11:44:39		NO		IN FOCUS
181487559	https://volunteer.ala.org.au/validate/task/181487559	Valid		system	Tile_010-009-000_0-000.jpg			2021-05-26 11:44:39		NO		IN FOCUS
181487559	https://volunteer.ala.org.au/validate/task/181487559	Valid		system	Tile_010-009-000_0-000.jpg		2021-05-26 11:44:34	2021-05-26 11:44:39		NO		IN FOCUS
181487559	https://volunteer.ala.org.au/validate/task/181487559	Valid		system	Tile_010-009-000_0-000.jpg		2021-05-26 11:10:57	2021-05-26 11:44:39		NO		IN FOCUS
181487561	https://volunteer.ala.org.au/validate/task/181487561	Valid		system	Tile_010-011-000_0-000.jpg		2021-05-26 11:11:21	2021-05-26 11:45:05		NO		IN FOCUS
181487561	https://volunteer.ala.org.au/validate/task/181487561	Valid		system	Tile_010-011-000_0-000.jpg			2021-05-26 11:45:05		NO		IN FOCUS
181487561	https://volunteer.ala.org.au/validate/task/181487561	Valid		system	Tile_010-011-000_0-000.jpg		2021-05-26 11:45:04	2021-05-26 11:45:05		NO		IN FOCUS
181487561	https://volunteer.ala.org.au/validate/task/181487561	Valid		system	Tile_010-011-000_0-000.jpg		2021-05-25 17:21:11	2021-05-26 11:45:05		NO		IN FOCUS
181487562	https://volunteer.ala.org.au/validate/task/181487562	Valid		system	Tile_010-012-000_0-000.jpg			2021-05-26 11:45:26		NO		IN FOCUS
181487562	https://volunteer.ala.org.au/validate/task/181487562	Valid		system	Tile_010-012-000_0-000.jpg		2021-05-25 17:21:21	2021-05-26 11:45:26		NO		IN FOCUS
181487562	https://volunteer.ala.org.au/validate/task/181487562	Valid		system	Tile_010-012-000_0-000.jpg		2021-05-26 11:11:42	2021-05-26 11:45:26		NO		IN FOCUS
181487562	https://volunteer.ala.org.au/validate/task/181487562	Valid		system	Tile_010-012-000_0-000.jpg		2021-05-26 11:45:25	2021-05-26 11:45:26		NO		IN FOCUS
181487563	https://volunteer.ala.org.au/validate/task/181487563	Valid		system	Tile_010-013-000_0-000.jpg		2021-05-25 17:21:34	2021-05-26 11:45:41		NO		IN FOCUS
181487563	https://volunteer.ala.org.au/validate/task/181487563	Valid		system	Tile_010-013-000_0-000.jpg		2021-05-26 11:45:40	2021-05-26 11:45:41		NO		IN FOCUS
181487563	https://volunteer.ala.org.au/validate/task/181487563	Valid		system	Tile_010-013-000_0-000.jpg		2021-05-26 11:12:08	2021-05-26 11:45:41		NO		IN FOCUS
181487563	https://volunteer.ala.org.au/validate/task/181487563	Valid		system	Tile_010-013-000_0-000.jpg			2021-05-26 11:45:41		NO		IN FOCUS
181487564	https://volunteer.ala.org.au/validate/task/181487564	Valid		system	Tile_010-014-000_0-000.jpg		2021-05-25 17:21:45	2021-05-26 11:46:06		NO		IN FOCUS
181487564	https://volunteer.ala.org.au/validate/task/181487564	Valid		system	Tile_010-014-000_0-000.jpg			2021-05-26 11:46:06		NO		IN FOCUS
181487564	https://volunteer.ala.org.au/validate/task/181487564	Valid		system	Tile_010-014-000_0-000.jpg		2021-05-26 11:46:06	2021-05-26 11:46:06		NO		IN FOCUS
181487564	https://volunteer.ala.org.au/validate/task/181487564	Valid		system	Tile_010-014-000_0-000.jpg		2021-05-26 11:16:41	2021-05-26 11:46:06		NO		IN FOCUS
181487566	https://volunteer.ala.org.au/validate/task/181487566	Valid		system	Tile_010-016-000_0-000.jpg		2021-05-25 17:21:59	2021-05-26 11:46:34		NO		IN FOCUS
181487566	https://volunteer.ala.org.au/validate/task/181487566	Valid		system	Tile_010-016-000_0-000.jpg		2021-05-26 11:46:33	2021-05-26 11:46:34		NO		IN FOCUS
181487566	https://volunteer.ala.org.au/validate/task/181487566	Valid		system	Tile_010-016-000_0-000.jpg			2021-05-26 11:46:34		NO		IN FOCUS
181487566	https://volunteer.ala.org.au/validate/task/181487566	Valid		system	Tile_010-016-000_0-000.jpg		2021-05-26 11:17:43	2021-05-26 11:46:34		NO		IN FOCUS
181487567	https://volunteer.ala.org.au/validate/task/181487567	Valid		system	Tile_010-017-000_0-000.jpg		2021-05-25 17:22:09	2021-05-26 11:46:47		NO		IN FOCUS
181487567	https://volunteer.ala.org.au/validate/task/181487567	Valid		system	Tile_010-017-000_0-000.jpg		2021-05-26 11:46:47	2021-05-26 11:46:47		NO		IN FOCUS
181487567	https://volunteer.ala.org.au/validate/task/181487567	Valid		system	Tile_010-017-000_0-000.jpg			2021-05-26 11:46:47		NO		IN FOCUS
181487567	https://volunteer.ala.org.au/validate/task/181487567	Valid		system	Tile_010-017-000_0-000.jpg		2021-05-26 11:18:26	2021-05-26 11:46:47		NO		IN FOCUS
181487568	https://volunteer.ala.org.au/validate/task/181487568	Valid		system	Tile_010-018-000_0-000.jpg		2021-05-25 17:22:20	2021-05-26 11:47:14		NO		IN FOCUS
181487568	https://volunteer.ala.org.au/validate/task/181487568	Valid		system	Tile_010-018-000_0-000.jpg		2021-05-26 11:47:13	2021-05-26 11:47:14		NO		IN FOCUS
181487568	https://volunteer.ala.org.au/validate/task/181487568	Valid		system	Tile_010-018-000_0-000.jpg		2021-05-26 11:19:00	2021-05-26 11:47:14		NO		IN FOCUS
181487568	https://volunteer.ala.org.au/validate/task/181487568	Valid		system	Tile_010-018-000_0-000.jpg			2021-05-26 11:47:14		NO		IN FOCUS
181487569	https://volunteer.ala.org.au/validate/task/181487569	Valid		system	Tile_010-019-000_0-000.jpg		2021-05-26 11:19:30	2021-05-26 11:47:30		NO		IN FOCUS
181487569	https://volunteer.ala.org.au/validate/task/181487569	Valid		system	Tile_010-019-000_0-000.jpg		2021-05-26 11:47:29	2021-05-26 11:47:30		NO		IN FOCUS
181487569	https://volunteer.ala.org.au/validate/task/181487569	Valid		system	Tile_010-019-000_0-000.jpg		2021-05-25 17:22:30	2021-05-26 11:47:30		NO		IN FOCUS
181487569	https://volunteer.ala.org.au/validate/task/181487569	Valid		system	Tile_010-019-000_0-000.jpg			2021-05-26 11:47:30		NO		IN FOCUS
181487570	https://volunteer.ala.org.au/validate/task/181487570	Valid		system	Tile_010-020-000_0-000.jpg			2021-05-26 11:47:47		NO		IN FOCUS
181487570	https://volunteer.ala.org.au/validate/task/181487570	Valid		system	Tile_010-020-000_0-000.jpg		2021-05-26 11:19:52	2021-05-26 11:47:47		NO		IN FOCUS
181487570	https://volunteer.ala.org.au/validate/task/181487570	Valid		system	Tile_010-020-000_0-000.jpg		2021-05-25 17:24:08	2021-05-26 11:47:47		NO		IN FOCUS
181487570	https://volunteer.ala.org.au/validate/task/181487570	Valid		system	Tile_010-020-000_0-000.jpg		2021-05-26 11:47:46	2021-05-26 11:47:47		NO		IN FOCUS
181487572	https://volunteer.ala.org.au/validate/task/181487572	Valid		system	Tile_010-022-000_0-000.jpg		2021-05-26 11:20:43	2021-05-26 11:48:19		NO		IN FOCUS
181487572	https://volunteer.ala.org.au/validate/task/181487572	Valid		system	Tile_010-022-000_0-000.jpg			2021-05-26 11:48:19		NO		IN FOCUS
181487572	https://volunteer.ala.org.au/validate/task/181487572	Valid		system	Tile_010-022-000_0-000.jpg		2021-05-25 17:24:22	2021-05-26 11:48:19		NO		IN FOCUS
181487572	https://volunteer.ala.org.au/validate/task/181487572	Valid		system	Tile_010-022-000_0-000.jpg		2021-05-26 11:48:18	2021-05-26 11:48:19		NO		IN FOCUS
181487573	https://volunteer.ala.org.au/validate/task/181487573	Valid		system	Tile_010-023-000_0-000.jpg		2021-05-25 17:24:30	2021-05-26 11:48:33		NO		IN FOCUS
181487573	https://volunteer.ala.org.au/validate/task/181487573	Valid		system	Tile_010-023-000_0-000.jpg		2021-05-26 11:21:18	2021-05-26 11:48:33		NO		IN FOCUS
181487573	https://volunteer.ala.org.au/validate/task/181487573	Valid		system	Tile_010-023-000_0-000.jpg			2021-05-26 11:48:33		NO		IN FOCUS
181487573	https://volunteer.ala.org.au/validate/task/181487573	Valid		system	Tile_010-023-000_0-000.jpg		2021-05-26 11:48:33	2021-05-26 11:48:33		NO		IN FOCUS
181487574	https://volunteer.ala.org.au/validate/task/181487574	Valid		system	Tile_010-024-000_0-000.jpg		2021-05-26 11:21:40	2021-05-26 11:49:04		NO		IN FOCUS
181487574	https://volunteer.ala.org.au/validate/task/181487574	Valid		system	Tile_010-024-000_0-000.jpg		2021-05-25 17:24:42	2021-05-26 11:49:04		NO		IN FOCUS
181487574	https://volunteer.ala.org.au/validate/task/181487574	Valid		system	Tile_010-024-000_0-000.jpg			2021-05-26 11:49:04		NO		IN FOCUS
181487574	https://volunteer.ala.org.au/validate/task/181487574	Valid		system	Tile_010-024-000_0-000.jpg		2021-05-26 11:49:03	2021-05-26 11:49:04		NO		IN FOCUS
181487575	https://volunteer.ala.org.au/validate/task/181487575	Valid		system	Tile_010-025-000_0-000.jpg		2021-05-26 11:22:00	2021-05-26 11:49:19		NO		IN FOCUS
181487575	https://volunteer.ala.org.au/validate/task/181487575	Valid		system	Tile_010-025-000_0-000.jpg		2021-05-25 17:24:52	2021-05-26 11:49:19		NO		IN FOCUS
181487575	https://volunteer.ala.org.au/validate/task/181487575	Valid		system	Tile_010-025-000_0-000.jpg			2021-05-26 11:49:19		NO		IN FOCUS
181487575	https://volunteer.ala.org.au/validate/task/181487575	Valid		system	Tile_010-025-000_0-000.jpg		2021-05-26 11:49:18	2021-05-26 11:49:19		NO		IN FOCUS
181487576	https://volunteer.ala.org.au/validate/task/181487576	Valid		system	Tile_010-026-000_0-000.jpg		2021-05-26 11:22:21	2021-05-26 11:49:43		NO		IN FOCUS
181487576	https://volunteer.ala.org.au/validate/task/181487576	Valid		system	Tile_010-026-000_0-000.jpg		2021-05-25 17:25:03	2021-05-26 11:49:43		NO		IN FOCUS
181487576	https://volunteer.ala.org.au/validate/task/181487576	Valid		system	Tile_010-026-000_0-000.jpg		2021-05-26 11:49:42	2021-05-26 11:49:43		NO		IN FOCUS
181487576	https://volunteer.ala.org.au/validate/task/181487576	Valid		system	Tile_010-026-000_0-000.jpg			2021-05-26 11:49:43		NO		IN FOCUS
181487578	https://volunteer.ala.org.au/validate/task/181487578	Valid		system	Tile_010-028-000_0-000.jpg		2021-05-26 11:23:10	2021-05-26 11:51:19		NO		IN FOCUS
181487578	https://volunteer.ala.org.au/validate/task/181487578	Valid		system	Tile_010-028-000_0-000.jpg		2021-05-26 11:51:18	2021-05-26 11:51:19		NO		IN FOCUS
181487578	https://volunteer.ala.org.au/validate/task/181487578	Valid		system	Tile_010-028-000_0-000.jpg		2021-05-25 17:25:18	2021-05-26 11:51:19		NO		IN FOCUS
181487578	https://volunteer.ala.org.au/validate/task/181487578	Valid		system	Tile_010-028-000_0-000.jpg			2021-05-26 11:51:19		NO		IN FOCUS
181487579	https://volunteer.ala.org.au/validate/task/181487579	Valid		system	Tile_010-029-000_0-000.jpg		2021-05-25 17:26:03	2021-05-26 11:51:32		NO		IN FOCUS
181487579	https://volunteer.ala.org.au/validate/task/181487579	Valid		system	Tile_010-029-000_0-000.jpg		2021-05-26 11:24:10	2021-05-26 11:51:32		NO		IN FOCUS
181487579	https://volunteer.ala.org.au/validate/task/181487579	Valid		system	Tile_010-029-000_0-000.jpg			2021-05-26 11:51:32		NO		IN FOCUS
181487579	https://volunteer.ala.org.au/validate/task/181487579	Valid		system	Tile_010-029-000_0-000.jpg		2021-05-26 11:51:32	2021-05-26 11:51:32		NO		IN FOCUS
181487580	https://volunteer.ala.org.au/validate/task/181487580	Valid		system	Tile_010-030-000_0-000.jpg		2021-05-26 11:24:36	2021-05-26 11:51:44		NO		IN FOCUS
181487580	https://volunteer.ala.org.au/validate/task/181487580	Valid		system	Tile_010-030-000_0-000.jpg			2021-05-26 11:51:44		NO		IN FOCUS
181487580	https://volunteer.ala.org.au/validate/task/181487580	Valid		system	Tile_010-030-000_0-000.jpg		2021-05-26 11:51:43	2021-05-26 11:51:44		NO		IN FOCUS
181487580	https://volunteer.ala.org.au/validate/task/181487580	Valid		system	Tile_010-030-000_0-000.jpg		2021-05-25 17:26:16	2021-05-26 11:51:44		NO		IN FOCUS
181487581	https://volunteer.ala.org.au/validate/task/181487581	Valid		system	Tile_010-031-000_0-000.jpg		2021-05-26 11:52:15	2021-05-26 11:52:16		NO		IN FOCUS
181487581	https://volunteer.ala.org.au/validate/task/181487581	Valid		system	Tile_010-031-000_0-000.jpg			2021-05-26 11:52:16		NO		IN FOCUS
181487581	https://volunteer.ala.org.au/validate/task/181487581	Valid		system	Tile_010-031-000_0-000.jpg		2021-05-26 11:24:55	2021-05-26 11:52:16		NO		IN FOCUS
181487581	https://volunteer.ala.org.au/validate/task/181487581	Valid		system	Tile_010-031-000_0-000.jpg		2021-05-25 17:26:26	2021-05-26 11:52:16		NO		IN FOCUS
181487582	https://volunteer.ala.org.au/validate/task/181487582	Valid		system	Tile_010-032-000_0-000.jpg		2021-05-25 17:26:35	2021-05-26 11:52:38		NO		IN FOCUS
181487582	https://volunteer.ala.org.au/validate/task/181487582	Valid		system	Tile_010-032-000_0-000.jpg		2021-05-26 11:25:16	2021-05-26 11:52:38		NO		IN FOCUS
181487582	https://volunteer.ala.org.au/validate/task/181487582	Valid		system	Tile_010-032-000_0-000.jpg			2021-05-26 11:52:38		NO		IN FOCUS
181487582	https://volunteer.ala.org.au/validate/task/181487582	Valid		system	Tile_010-032-000_0-000.jpg		2021-05-26 11:52:34	2021-05-26 11:52:38		NO		IN FOCUS
181487583	https://volunteer.ala.org.au/validate/task/181487583	Valid		system	Tile_010-033-000_0-000.jpg		2021-05-26 11:52:49	2021-05-26 11:52:50		NO		IN FOCUS
181487583	https://volunteer.ala.org.au/validate/task/181487583	Valid		system	Tile_010-033-000_0-000.jpg		2021-05-26 11:27:35	2021-05-26 11:52:50		NO		IN FOCUS
181487583	https://volunteer.ala.org.au/validate/task/181487583	Valid		system	Tile_010-033-000_0-000.jpg		2021-05-25 17:26:44	2021-05-26 11:52:50		NO		IN FOCUS
181487583	https://volunteer.ala.org.au/validate/task/181487583	Valid		system	Tile_010-033-000_0-000.jpg			2021-05-26 11:52:50		NO		IN FOCUS
181487584	https://volunteer.ala.org.au/validate/task/181487584	Valid		system	Tile_010-034-000_0-000.jpg		2021-05-25 17:26:53	2021-05-26 11:53:06		NO		IN FOCUS
181487584	https://volunteer.ala.org.au/validate/task/181487584	Valid		system	Tile_010-034-000_0-000.jpg		2021-05-26 11:33:39	2021-05-26 11:53:06		NO		IN FOCUS
181487584	https://volunteer.ala.org.au/validate/task/181487584	Valid		system	Tile_010-034-000_0-000.jpg			2021-05-26 11:53:06		NO		IN FOCUS
181487584	https://volunteer.ala.org.au/validate/task/181487584	Valid		system	Tile_010-034-000_0-000.jpg		2021-05-26 11:53:05	2021-05-26 11:53:06		NO		IN FOCUS
181487585	https://volunteer.ala.org.au/validate/task/181487585	Valid		system	Tile_010-035-000_0-000.jpg		2021-05-26 11:36:10	2021-05-26 11:53:23		NO		IN FOCUS
181487585	https://volunteer.ala.org.au/validate/task/181487585	Valid		system	Tile_010-035-000_0-000.jpg			2021-05-26 11:53:23		NO		IN FOCUS
181487585	https://volunteer.ala.org.au/validate/task/181487585	Valid		system	Tile_010-035-000_0-000.jpg		2021-05-26 11:53:23	2021-05-26 11:53:23		NO		IN FOCUS
181487585	https://volunteer.ala.org.au/validate/task/181487585	Valid		system	Tile_010-035-000_0-000.jpg		2021-05-25 17:27:03	2021-05-26 11:53:23		NO		IN FOCUS
181487586	https://volunteer.ala.org.au/validate/task/181487586	Valid		system	Tile_010-036-000_0-000.jpg		2021-05-26 11:53:40	2021-05-26 11:53:40		NO		IN FOCUS
181487586	https://volunteer.ala.org.au/validate/task/181487586	Valid		system	Tile_010-036-000_0-000.jpg		2021-05-26 11:38:21	2021-05-26 11:53:40		NO		IN FOCUS
181487586	https://volunteer.ala.org.au/validate/task/181487586	Valid		system	Tile_010-036-000_0-000.jpg		2021-05-25 17:27:13	2021-05-26 11:53:40		NO		IN FOCUS
181487586	https://volunteer.ala.org.au/validate/task/181487586	Valid		system	Tile_010-036-000_0-000.jpg			2021-05-26 11:53:40		NO		IN FOCUS
181487587	https://volunteer.ala.org.au/validate/task/181487587	Valid		system	Tile_010-037-000_0-000.jpg			2021-05-26 11:53:55		NO		IN FOCUS
181487587	https://volunteer.ala.org.au/validate/task/181487587	Valid		system	Tile_010-037-000_0-000.jpg		2021-05-26 11:38:47	2021-05-26 11:53:55		NO		IN FOCUS
181487587	https://volunteer.ala.org.au/validate/task/181487587	Valid		system	Tile_010-037-000_0-000.jpg		2021-05-26 11:53:54	2021-05-26 11:53:55		NO		IN FOCUS
181487587	https://volunteer.ala.org.au/validate/task/181487587	Valid		system	Tile_010-037-000_0-000.jpg		2021-05-25 17:27:22	2021-05-26 11:53:55		NO		IN FOCUS
181487588	https://volunteer.ala.org.au/validate/task/181487588	Valid		system	Tile_010-038-000_0-000.jpg		2021-05-25 17:27:32	2021-05-26 11:54:15		NO		IN FOCUS
181487588	https://volunteer.ala.org.au/validate/task/181487588	Valid		system	Tile_010-038-000_0-000.jpg			2021-05-26 11:54:15		NO		IN FOCUS
181487588	https://volunteer.ala.org.au/validate/task/181487588	Valid		system	Tile_010-038-000_0-000.jpg		2021-05-26 11:54:15	2021-05-26 11:54:15		NO		IN FOCUS
181487588	https://volunteer.ala.org.au/validate/task/181487588	Valid		system	Tile_010-038-000_0-000.jpg		2021-05-26 11:40:13	2021-05-26 11:54:15		NO		IN FOCUS
181487589	https://volunteer.ala.org.au/validate/task/181487589	Valid		system	Tile_010-039-000_0-000.jpg		2021-05-26 11:40:38	2021-05-26 11:54:29		NO		IN FOCUS
181487589	https://volunteer.ala.org.au/validate/task/181487589	Valid		system	Tile_010-039-000_0-000.jpg		2021-05-25 17:27:42	2021-05-26 11:54:29		NO		IN FOCUS
181487589	https://volunteer.ala.org.au/validate/task/181487589	Valid		system	Tile_010-039-000_0-000.jpg			2021-05-26 11:54:29		NO		IN FOCUS
181487589	https://volunteer.ala.org.au/validate/task/181487589	Valid		system	Tile_010-039-000_0-000.jpg		2021-05-26 11:54:29	2021-05-26 11:54:29		NO		IN FOCUS
181487591	https://volunteer.ala.org.au/validate/task/181487591	Valid		system	Tile_010-041-000_0-000.jpg		2021-05-26 11:41:34	2021-05-26 12:00:04		NO		IN FOCUS
181487591	https://volunteer.ala.org.au/validate/task/181487591	Valid		system	Tile_010-041-000_0-000.jpg			2021-05-26 12:00:04		NO		IN FOCUS
181487591	https://volunteer.ala.org.au/validate/task/181487591	Valid		system	Tile_010-041-000_0-000.jpg		2021-05-25 17:28:06	2021-05-26 12:00:04		NO		IN FOCUS
181487591	https://volunteer.ala.org.au/validate/task/181487591	Valid		system	Tile_010-041-000_0-000.jpg		2021-05-26 12:00:02	2021-05-26 12:00:04		NO		IN FOCUS
181487571	https://volunteer.ala.org.au/validate/task/181487571	Valid		system	Tile_010-021-000_0-000.jpg		2021-05-26 12:06:43	2021-05-26 12:06:44		NO		IN FOCUS
181487571	https://volunteer.ala.org.au/validate/task/181487571	Valid		system	Tile_010-021-000_0-000.jpg		2021-05-26 11:48:05	2021-05-26 12:06:44		NO		IN FOCUS
181487571	https://volunteer.ala.org.au/validate/task/181487571	Valid		system	Tile_010-021-000_0-000.jpg			2021-05-26 12:06:44		NO		IN FOCUS
181487571	https://volunteer.ala.org.au/validate/task/181487571	Valid		system	Tile_010-021-000_0-000.jpg		2021-05-26 11:20:13	2021-05-26 12:06:44		NO		IN FOCUS
181487592	https://volunteer.ala.org.au/validate/task/181487592	Valid		system	Tile_010-042-000_0-000.jpg		2021-05-25 17:28:16	2021-05-26 12:07:57		NO		IN FOCUS
181487592	https://volunteer.ala.org.au/validate/task/181487592	Valid		system	Tile_010-042-000_0-000.jpg		2021-05-26 12:09:38	2021-05-26 12:07:57		NO		IN FOCUS
181487592	https://volunteer.ala.org.au/validate/task/181487592	Valid		system	Tile_010-042-000_0-000.jpg		2021-05-26 12:07:15	2021-05-26 12:07:57		NO		IN FOCUS
181487592	https://volunteer.ala.org.au/validate/task/181487592	Valid		system	Tile_010-042-000_0-000.jpg		2021-05-26 11:42:04	2021-05-26 12:07:57		NO		IN FOCUS
181487592	https://volunteer.ala.org.au/validate/task/181487592	Valid		system	Tile_010-042-000_0-000.jpg			2021-05-26 12:07:57		NO		IN FOCUS
181487594	https://volunteer.ala.org.au/validate/task/181487594	Valid		system	Tile_010-044-000_0-000.jpg		2021-05-25 17:28:38	2021-05-26 12:08:41		NO		IN FOCUS
181487594	https://volunteer.ala.org.au/validate/task/181487594	Valid		system	Tile_010-044-000_0-000.jpg			2021-05-26 12:08:41		NO		IN FOCUS
181487594	https://volunteer.ala.org.au/validate/task/181487594	Valid		system	Tile_010-044-000_0-000.jpg		2021-05-26 11:42:53	2021-05-26 12:08:41		NO		IN FOCUS
181487594	https://volunteer.ala.org.au/validate/task/181487594	Valid		system	Tile_010-044-000_0-000.jpg		2021-05-26 12:07:38	2021-05-26 12:08:41		NO		IN FOCUS
181487597	https://volunteer.ala.org.au/validate/task/181487597	Valid		system	Tile_010-047-000_0-000.jpg			2021-05-26 12:09:47		NO		IN FOCUS
181487597	https://volunteer.ala.org.au/validate/task/181487597	Valid		system	Tile_010-047-000_0-000.jpg		2021-05-25 17:29:07	2021-05-26 12:09:47		NO		IN FOCUS
181487597	https://volunteer.ala.org.au/validate/task/181487597	Valid		system	Tile_010-047-000_0-000.jpg		2021-05-26 11:46:31	2021-05-26 12:09:47		NO		IN FOCUS
181487597	https://volunteer.ala.org.au/validate/task/181487597	Valid		system	Tile_010-047-000_0-000.jpg		2021-05-26 12:08:19	2021-05-26 12:09:47		NO		IN FOCUS
181487593	https://volunteer.ala.org.au/validate/task/181487593	Valid		system	Tile_010-043-000_0-000.jpg		2021-05-25 17:28:28	2021-05-26 12:10:50		NO		IN FOCUS
181487593	https://volunteer.ala.org.au/validate/task/181487593	Valid		system	Tile_010-043-000_0-000.jpg		2021-05-26 12:10:11	2021-05-26 12:10:50		NO		IN FOCUS
181487593	https://volunteer.ala.org.au/validate/task/181487593	Valid		system	Tile_010-043-000_0-000.jpg		2021-05-26 11:42:32	2021-05-26 12:10:50		NO		IN FOCUS
181487593	https://volunteer.ala.org.au/validate/task/181487593	Valid		system	Tile_010-043-000_0-000.jpg			2021-05-26 12:10:50		NO		IN FOCUS
181487595	https://volunteer.ala.org.au/validate/task/181487595	Valid		system	Tile_010-045-000_0-000.jpg		2021-05-26 12:10:30	2021-05-26 12:10:50		NO		IN FOCUS
181487595	https://volunteer.ala.org.au/validate/task/181487595	Valid		system	Tile_010-045-000_0-000.jpg			2021-05-26 12:10:50		NO		IN FOCUS
181487595	https://volunteer.ala.org.au/validate/task/181487595	Valid		system	Tile_010-045-000_0-000.jpg		2021-05-26 11:43:16	2021-05-26 12:10:50		NO		IN FOCUS
181487595	https://volunteer.ala.org.au/validate/task/181487595	Valid		system	Tile_010-045-000_0-000.jpg		2021-05-25 17:28:47	2021-05-26 12:10:50		NO		IN FOCUS
181487603	https://volunteer.ala.org.au/validate/task/181487603	Valid		system	Tile_010-053-000_0-000.jpg		2021-05-26 11:49:40	2021-05-26 12:10:50		NO		IN FOCUS
181487603	https://volunteer.ala.org.au/validate/task/181487603	Valid		system	Tile_010-053-000_0-000.jpg			2021-05-26 12:10:50		NO		IN FOCUS
181487603	https://volunteer.ala.org.au/validate/task/181487603	Valid		system	Tile_010-053-000_0-000.jpg		2021-05-26 12:09:23	2021-05-26 12:10:50		NO		IN FOCUS
181487603	https://volunteer.ala.org.au/validate/task/181487603	Valid		system	Tile_010-053-000_0-000.jpg		2021-05-25 17:29:52	2021-05-26 12:10:50		NO		IN FOCUS
181487604	https://volunteer.ala.org.au/validate/task/181487604	Valid		system	Tile_010-054-000_0-000.jpg		2021-05-25 17:30:01	2021-05-26 12:10:50		NO		IN FOCUS
181487604	https://volunteer.ala.org.au/validate/task/181487604	Valid		system	Tile_010-054-000_0-000.jpg		2021-05-26 11:50:11	2021-05-26 12:10:50		NO		IN FOCUS
181487604	https://volunteer.ala.org.au/validate/task/181487604	Valid		system	Tile_010-054-000_0-000.jpg		2021-05-26 12:09:35	2021-05-26 12:10:50		NO		IN FOCUS
181487604	https://volunteer.ala.org.au/validate/task/181487604	Valid		system	Tile_010-054-000_0-000.jpg			2021-05-26 12:10:50		NO		IN FOCUS
181487606	https://volunteer.ala.org.au/validate/task/181487606	Valid		system	Tile_010-056-000_0-000.jpg		2021-05-25 17:30:25	2021-05-26 12:12:24		NO		IN FOCUS
181487606	https://volunteer.ala.org.au/validate/task/181487606	Valid		system	Tile_010-056-000_0-000.jpg		2021-05-26 11:51:00	2021-05-26 12:12:24		NO		IN FOCUS
181487606	https://volunteer.ala.org.au/validate/task/181487606	Valid		system	Tile_010-056-000_0-000.jpg		2021-05-26 12:12:24	2021-05-26 12:12:24		NO		IN FOCUS
181487606	https://volunteer.ala.org.au/validate/task/181487606	Valid		system	Tile_010-056-000_0-000.jpg			2021-05-26 12:12:24		NO		IN FOCUS
181487607	https://volunteer.ala.org.au/validate/task/181487607	Valid		system	Tile_010-057-000_0-000.jpg		2021-05-26 11:51:29	2021-05-26 12:12:41		NO		IN FOCUS
181487607	https://volunteer.ala.org.au/validate/task/181487607	Valid		system	Tile_010-057-000_0-000.jpg		2021-05-26 12:12:41	2021-05-26 12:12:41		NO		IN FOCUS
181487607	https://volunteer.ala.org.au/validate/task/181487607	Valid		system	Tile_010-057-000_0-000.jpg			2021-05-26 12:12:41		NO		IN FOCUS
181487607	https://volunteer.ala.org.au/validate/task/181487607	Valid		system	Tile_010-057-000_0-000.jpg		2021-05-25 17:30:35	2021-05-26 12:12:41		NO		IN FOCUS
181487609	https://volunteer.ala.org.au/validate/task/181487609	Valid		system	Tile_010-059-000_0-000.jpg			2021-05-26 12:13:08		NO		IN FOCUS
181487609	https://volunteer.ala.org.au/validate/task/181487609	Valid		system	Tile_010-059-000_0-000.jpg		2021-05-26 12:13:08	2021-05-26 12:13:08		NO		IN FOCUS
181487609	https://volunteer.ala.org.au/validate/task/181487609	Valid		system	Tile_010-059-000_0-000.jpg		2021-05-26 11:52:51	2021-05-26 12:13:08		NO		IN FOCUS
181487609	https://volunteer.ala.org.au/validate/task/181487609	Valid		system	Tile_010-059-000_0-000.jpg		2021-05-25 17:30:56	2021-05-26 12:13:08		NO		IN FOCUS
181487596	https://volunteer.ala.org.au/validate/task/181487596	Valid		system	Tile_010-046-000_0-000.jpg		2021-05-26 12:13:12	2021-05-26 12:13:12		NO		IN FOCUS
181487596	https://volunteer.ala.org.au/validate/task/181487596	Valid		system	Tile_010-046-000_0-000.jpg			2021-05-26 12:13:12		NO		IN FOCUS
181487596	https://volunteer.ala.org.au/validate/task/181487596	Valid		system	Tile_010-046-000_0-000.jpg		2021-05-25 17:28:58	2021-05-26 12:13:12		NO		IN FOCUS
181487596	https://volunteer.ala.org.au/validate/task/181487596	Valid		system	Tile_010-046-000_0-000.jpg		2021-05-26 11:43:41	2021-05-26 12:13:12		NO		IN FOCUS
181488280	https://volunteer.ala.org.au/validate/task/181488280	Valid		system	Tile_011-001-000_0-000.jpg		2021-05-25 17:31:22	2021-05-26 12:15:26		NO		IN FOCUS
181488280	https://volunteer.ala.org.au/validate/task/181488280	Valid		system	Tile_011-001-000_0-000.jpg		2021-05-26 12:15:26	2021-05-26 12:15:26		NO		IN FOCUS
181488280	https://volunteer.ala.org.au/validate/task/181488280	Valid		system	Tile_011-001-000_0-000.jpg			2021-05-26 12:15:26		NO		IN FOCUS
181488280	https://volunteer.ala.org.au/validate/task/181488280	Valid		system	Tile_011-001-000_0-000.jpg		2021-05-26 11:53:40	2021-05-26 12:15:26		NO		IN FOCUS
181487599	https://volunteer.ala.org.au/validate/task/181487599	Valid		system	Tile_010-049-000_0-000.jpg		2021-05-25 17:29:22	2021-05-26 12:15:39		NO		IN FOCUS
181487599	https://volunteer.ala.org.au/validate/task/181487599	Valid		system	Tile_010-049-000_0-000.jpg			2021-05-26 12:15:39		NO		IN FOCUS
181487599	https://volunteer.ala.org.au/validate/task/181487599	Valid		system	Tile_010-049-000_0-000.jpg		2021-05-26 12:15:39	2021-05-26 12:15:39		NO		IN FOCUS
181487599	https://volunteer.ala.org.au/validate/task/181487599	Valid		system	Tile_010-049-000_0-000.jpg		2021-05-26 11:47:42	2021-05-26 12:15:39		NO		IN FOCUS
181488283	https://volunteer.ala.org.au/validate/task/181488283	Valid		system	Tile_011-004-000_0-000.jpg		2021-05-26 12:15:49	2021-05-26 12:15:50		NO		IN FOCUS
181488283	https://volunteer.ala.org.au/validate/task/181488283	Valid		system	Tile_011-004-000_0-000.jpg		2021-05-26 11:55:17	2021-05-26 12:15:50		NO		IN FOCUS
181488283	https://volunteer.ala.org.au/validate/task/181488283	Valid		system	Tile_011-004-000_0-000.jpg			2021-05-26 12:15:50		NO		IN FOCUS
181488283	https://volunteer.ala.org.au/validate/task/181488283	Valid		system	Tile_011-004-000_0-000.jpg		2021-05-26 09:40:23	2021-05-26 12:15:50		NO		IN FOCUS
181487600	https://volunteer.ala.org.au/validate/task/181487600	Valid		system	Tile_010-050-000_0-000.jpg			2021-05-26 12:18:46		NO		IN FOCUS
181487600	https://volunteer.ala.org.au/validate/task/181487600	Valid		system	Tile_010-050-000_0-000.jpg		2021-05-26 12:08:56	2021-05-26 12:18:46		NO		IN FOCUS
181487600	https://volunteer.ala.org.au/validate/task/181487600	Valid		system	Tile_010-050-000_0-000.jpg		2021-05-26 11:48:05	2021-05-26 12:18:46		NO		IN FOCUS
181487600	https://volunteer.ala.org.au/validate/task/181487600	Valid		system	Tile_010-050-000_0-000.jpg		2021-05-26 12:17:41	2021-05-26 12:18:46		NO		IN FOCUS
181487605	https://volunteer.ala.org.au/validate/task/181487605	Valid		system	Tile_010-055-000_0-000.jpg		2021-05-26 12:20:30	2021-05-26 12:23:01		NO		IN FOCUS
181487605	https://volunteer.ala.org.au/validate/task/181487605	Valid		system	Tile_010-055-000_0-000.jpg			2021-05-26 12:23:01		NO		IN FOCUS
181487605	https://volunteer.ala.org.au/validate/task/181487605	Valid		system	Tile_010-055-000_0-000.jpg		2021-05-26 11:50:33	2021-05-26 12:23:01		NO		IN FOCUS
181487605	https://volunteer.ala.org.au/validate/task/181487605	Valid		system	Tile_010-055-000_0-000.jpg		2021-05-25 17:30:15	2021-05-26 12:23:01		NO		IN FOCUS
181487608	https://volunteer.ala.org.au/validate/task/181487608	Valid		system	Tile_010-058-000_0-000.jpg		2021-05-25 17:30:45	2021-05-26 12:23:48		NO		IN FOCUS
181487608	https://volunteer.ala.org.au/validate/task/181487608	Valid		system	Tile_010-058-000_0-000.jpg		2021-05-26 11:52:15	2021-05-26 12:23:48		NO		IN FOCUS
181487608	https://volunteer.ala.org.au/validate/task/181487608	Valid		system	Tile_010-058-000_0-000.jpg			2021-05-26 12:23:48		NO		IN FOCUS
181487608	https://volunteer.ala.org.au/validate/task/181487608	Valid		system	Tile_010-058-000_0-000.jpg		2021-05-26 12:21:08	2021-05-26 12:23:48		NO		IN FOCUS
181488282	https://volunteer.ala.org.au/validate/task/181488282	Valid		system	Tile_011-003-000_0-000.jpg		2021-05-26 12:21:44	2021-05-26 12:24:44		NO		IN FOCUS
181488282	https://volunteer.ala.org.au/validate/task/181488282	Valid		system	Tile_011-003-000_0-000.jpg		2021-05-26 11:54:40	2021-05-26 12:24:44		NO		IN FOCUS
181488282	https://volunteer.ala.org.au/validate/task/181488282	Valid		system	Tile_011-003-000_0-000.jpg		2021-05-26 09:40:11	2021-05-26 12:24:44		NO		IN FOCUS
181488282	https://volunteer.ala.org.au/validate/task/181488282	Valid		system	Tile_011-003-000_0-000.jpg			2021-05-26 12:24:44		NO		IN FOCUS
181488285	https://volunteer.ala.org.au/validate/task/181488285	Valid		system	Tile_011-006-000_0-000.jpg		2021-05-26 09:40:49	2021-05-26 12:25:08		NO		IN FOCUS
181488285	https://volunteer.ala.org.au/validate/task/181488285	Valid		system	Tile_011-006-000_0-000.jpg			2021-05-26 12:25:08		NO		IN FOCUS
181488285	https://volunteer.ala.org.au/validate/task/181488285	Valid		system	Tile_011-006-000_0-000.jpg		2021-05-26 12:22:00	2021-05-26 12:25:08		NO		IN FOCUS
181488285	https://volunteer.ala.org.au/validate/task/181488285	Valid		system	Tile_011-006-000_0-000.jpg		2021-05-26 12:22:36	2021-05-26 12:25:08		NO		IN FOCUS
181488286	https://volunteer.ala.org.au/validate/task/181488286	Valid		system	Tile_011-007-000_0-000.jpg		2021-05-26 12:23:02	2021-05-26 12:25:08		NO		IN FOCUS
181488286	https://volunteer.ala.org.au/validate/task/181488286	Valid		system	Tile_011-007-000_0-000.jpg			2021-05-26 12:25:08		NO		IN FOCUS
181488286	https://volunteer.ala.org.au/validate/task/181488286	Valid		system	Tile_011-007-000_0-000.jpg		2021-05-26 09:40:59	2021-05-26 12:25:08		NO		IN FOCUS
181488286	https://volunteer.ala.org.au/validate/task/181488286	Valid		system	Tile_011-007-000_0-000.jpg		2021-05-26 12:23:30	2021-05-26 12:25:08		NO		IN FOCUS
181488287	https://volunteer.ala.org.au/validate/task/181488287	Valid		system	Tile_011-008-000_0-000.jpg		2021-05-26 12:23:35	2021-05-26 12:25:08		NO		IN FOCUS
181488287	https://volunteer.ala.org.au/validate/task/181488287	Valid		system	Tile_011-008-000_0-000.jpg		2021-05-26 09:41:09	2021-05-26 12:25:08		NO		IN FOCUS
181488287	https://volunteer.ala.org.au/validate/task/181488287	Valid		system	Tile_011-008-000_0-000.jpg		2021-05-26 12:23:11	2021-05-26 12:25:08		NO		IN FOCUS
181488287	https://volunteer.ala.org.au/validate/task/181488287	Valid		system	Tile_011-008-000_0-000.jpg			2021-05-26 12:25:08		NO		IN FOCUS
181488288	https://volunteer.ala.org.au/validate/task/181488288	Valid		system	Tile_011-009-000_0-000.jpg			2021-05-26 12:25:08		NO		IN FOCUS
181488288	https://volunteer.ala.org.au/validate/task/181488288	Valid		system	Tile_011-009-000_0-000.jpg		2021-05-26 09:41:19	2021-05-26 12:25:08		NO		IN FOCUS
181488288	https://volunteer.ala.org.au/validate/task/181488288	Valid		system	Tile_011-009-000_0-000.jpg		2021-05-26 12:23:34	2021-05-26 12:25:08		NO		IN FOCUS
181488288	https://volunteer.ala.org.au/validate/task/181488288	Valid		system	Tile_011-009-000_0-000.jpg		2021-05-26 12:23:46	2021-05-26 12:25:08		NO		IN FOCUS
181488289	https://volunteer.ala.org.au/validate/task/181488289	Valid		system	Tile_011-010-000_0-000.jpg		2021-05-26 12:24:02	2021-05-26 12:25:08		NO		IN FOCUS
181488289	https://volunteer.ala.org.au/validate/task/181488289	Valid		system	Tile_011-010-000_0-000.jpg		2021-05-26 12:23:56	2021-05-26 12:25:08		NO		IN FOCUS
181488289	https://volunteer.ala.org.au/validate/task/181488289	Valid		system	Tile_011-010-000_0-000.jpg		2021-05-26 09:41:30	2021-05-26 12:25:08		NO		IN FOCUS
181488289	https://volunteer.ala.org.au/validate/task/181488289	Valid		system	Tile_011-010-000_0-000.jpg			2021-05-26 12:25:08		NO		IN FOCUS
181488290	https://volunteer.ala.org.au/validate/task/181488290	Valid		system	Tile_011-011-000_0-000.jpg			2021-05-26 12:25:17		NO		IN FOCUS
181488290	https://volunteer.ala.org.au/validate/task/181488290	Valid		system	Tile_011-011-000_0-000.jpg		2021-05-26 12:16:47	2021-05-26 12:25:17		NO		IN FOCUS
181488290	https://volunteer.ala.org.au/validate/task/181488290	Valid		system	Tile_011-011-000_0-000.jpg		2021-05-26 12:24:14	2021-05-26 12:25:17		NO		IN FOCUS
181488290	https://volunteer.ala.org.au/validate/task/181488290	Valid		system	Tile_011-011-000_0-000.jpg		2021-05-26 12:24:03	2021-05-26 12:25:17		NO		IN FOCUS
181488290	https://volunteer.ala.org.au/validate/task/181488290	Valid		system	Tile_011-011-000_0-000.jpg		2021-05-26 09:41:41	2021-05-26 12:25:17		NO		IN FOCUS
181488291	https://volunteer.ala.org.au/validate/task/181488291	Valid		system	Tile_011-012-000_0-000.jpg			2021-05-26 12:25:17	1	YES	EDGE	IN FOCUS		Unknown
181488291	https://volunteer.ala.org.au/validate/task/181488291	Valid		system	Tile_011-012-000_0-000.jpg			2021-05-26 12:25:17		NO		IN FOCUS
181488291	https://volunteer.ala.org.au/validate/task/181488291	Valid		system	Tile_011-012-000_0-000.jpg		2021-05-26 12:24:58	2021-05-26 12:25:17		NO		IN FOCUS
181488291	https://volunteer.ala.org.au/validate/task/181488291	Valid		system	Tile_011-012-000_0-000.jpg		2021-05-26 09:41:57	2021-05-26 12:25:17		NO		IN FOCUS
181488291	https://volunteer.ala.org.au/validate/task/181488291	Valid		system	Tile_011-012-000_0-000.jpg		2021-05-26 12:17:00	2021-05-26 12:25:17		NO		IN FOCUS
181488292	https://volunteer.ala.org.au/validate/task/181488292	Valid		system	Tile_011-013-000_0-000.jpg		2021-05-26 09:42:11	2021-05-26 12:25:17		NO		IN FOCUS
181488292	https://volunteer.ala.org.au/validate/task/181488292	Valid		system	Tile_011-013-000_0-000.jpg		2021-05-26 12:25:14	2021-05-26 12:25:17		NO		IN FOCUS
181488292	https://volunteer.ala.org.au/validate/task/181488292	Valid		system	Tile_011-013-000_0-000.jpg		2021-05-26 12:25:23	2021-05-26 12:25:17		NO		IN FOCUS
181488292	https://volunteer.ala.org.au/validate/task/181488292	Valid		system	Tile_011-013-000_0-000.jpg		2021-05-26 12:17:25	2021-05-26 12:25:17		NO		IN FOCUS
181488292	https://volunteer.ala.org.au/validate/task/181488292	Valid		system	Tile_011-013-000_0-000.jpg			2021-05-26 12:25:17		NO		IN FOCUS
181488294	https://volunteer.ala.org.au/validate/task/181488294	Valid		system	Tile_011-015-000_0-000.jpg		2021-05-26 09:42:28	2021-05-26 12:26:14		NO		IN FOCUS
[truncated: 2,107 more rows]
