# Supplementary material for: Inferring the age and environmental characteristics of fossil sites using citizen science
Source: PLoS One. 2023 Apr 17;18(4):e0284388. doi: 10.1371/journal.pone.0284388 (PMC10109468; doi:10.1371/journal.pone.0284388)
Supplement: S1 Data — (ZIP) [file pone.0284388.s004.zip › S1_Data Expedition data-all-raw/Exp19-Project-175597464-DwC.xlsx]

## Sheet: All transcribed
taskID	taskURL	validationStatus		validatorID	externalIdentifier		dateTranscribed	dateValidated	individualCount	occurrenceID	occurrenceRemarks	occurrenceStatus		vernacularName
178980578	https://volunteer.ala.org.au/validate/task/178980578	Valid		system	Tile_034-022-000_0-000.jpg		2021-05-17 09:14:07	2021-05-17 09:14:08		NO		IN FOCUS
178980578	https://volunteer.ala.org.au/validate/task/178980578	Valid		system	Tile_034-022-000_0-000.jpg			2021-05-17 09:14:08		NO		IN FOCUS
178980578	https://volunteer.ala.org.au/validate/task/178980578	Valid		system	Tile_034-022-000_0-000.jpg		2021-05-17 09:11:25	2021-05-17 09:14:08		NO		IN FOCUS
178980578	https://volunteer.ala.org.au/validate/task/178980578	Valid		system	Tile_034-022-000_0-000.jpg		2021-05-17 08:53:13	2021-05-17 09:14:08		NO		IN FOCUS
178980580	https://volunteer.ala.org.au/validate/task/178980580	Valid		system	Tile_034-024-000_0-000.jpg		2021-05-17 09:23:03	2021-05-17 10:05:03		NO		IN FOCUS
178980580	https://volunteer.ala.org.au/validate/task/178980580	Valid		system	Tile_034-024-000_0-000.jpg		2021-05-17 08:53:46	2021-05-17 10:05:03		NO		IN FOCUS
178980580	https://volunteer.ala.org.au/validate/task/178980580	Valid		system	Tile_034-024-000_0-000.jpg			2021-05-17 10:05:03		NO		IN FOCUS
178980580	https://volunteer.ala.org.au/validate/task/178980580	Valid		system	Tile_034-024-000_0-000.jpg		2021-05-17 10:05:02	2021-05-17 10:05:03		NO		IN FOCUS
178980586	https://volunteer.ala.org.au/validate/task/178980586	Valid		system	Tile_034-030-000_0-000.jpg		2021-05-17 08:55:15	2021-05-17 10:06:02		NO		IN FOCUS
178980586	https://volunteer.ala.org.au/validate/task/178980586	Valid		system	Tile_034-030-000_0-000.jpg		2021-05-17 09:13:15	2021-05-17 10:06:02		NO		IN FOCUS
178980586	https://volunteer.ala.org.au/validate/task/178980586	Valid		system	Tile_034-030-000_0-000.jpg			2021-05-17 10:06:02		NO		IN FOCUS
178980586	https://volunteer.ala.org.au/validate/task/178980586	Valid		system	Tile_034-030-000_0-000.jpg		2021-05-17 10:06:02	2021-05-17 10:06:02		NO		IN FOCUS
178980587	https://volunteer.ala.org.au/validate/task/178980587	Valid		system	Tile_034-031-000_0-000.jpg		2021-05-17 10:06:11	2021-05-17 10:06:11		NO		IN FOCUS
178980587	https://volunteer.ala.org.au/validate/task/178980587	Valid		system	Tile_034-031-000_0-000.jpg			2021-05-17 10:06:11		NO		IN FOCUS
178980587	https://volunteer.ala.org.au/validate/task/178980587	Valid		system	Tile_034-031-000_0-000.jpg		2021-05-17 08:55:27	2021-05-17 10:06:11		NO		IN FOCUS
178980587	https://volunteer.ala.org.au/validate/task/178980587	Valid		system	Tile_034-031-000_0-000.jpg		2021-05-17 09:13:32	2021-05-17 10:06:11		NO		IN FOCUS
178980590	https://volunteer.ala.org.au/validate/task/178980590	Valid		system	Tile_034-034-000_0-000.jpg		2021-05-17 10:06:43	2021-05-17 10:06:44		NO		IN FOCUS
178980590	https://volunteer.ala.org.au/validate/task/178980590	Valid		system	Tile_034-034-000_0-000.jpg			2021-05-17 10:06:44		NO		IN FOCUS
178980590	https://volunteer.ala.org.au/validate/task/178980590	Valid		system	Tile_034-034-000_0-000.jpg		2021-05-17 09:14:26	2021-05-17 10:06:44		NO		IN FOCUS
178980590	https://volunteer.ala.org.au/validate/task/178980590	Valid		system	Tile_034-034-000_0-000.jpg		2021-05-17 08:56:06	2021-05-17 10:06:44		NO		IN FOCUS
178980591	https://volunteer.ala.org.au/validate/task/178980591	Valid		system	Tile_034-035-000_0-000.jpg		2021-05-17 08:56:18	2021-05-17 10:06:54		NO		IN FOCUS
178980591	https://volunteer.ala.org.au/validate/task/178980591	Valid		system	Tile_034-035-000_0-000.jpg			2021-05-17 10:06:54		NO		IN FOCUS
178980591	https://volunteer.ala.org.au/validate/task/178980591	Valid		system	Tile_034-035-000_0-000.jpg		2021-05-17 10:06:53	2021-05-17 10:06:54		NO		IN FOCUS
178980591	https://volunteer.ala.org.au/validate/task/178980591	Valid		system	Tile_034-035-000_0-000.jpg		2021-05-17 09:15:49	2021-05-17 10:06:54		NO		IN FOCUS
178980592	https://volunteer.ala.org.au/validate/task/178980592	Valid		system	Tile_034-036-000_0-000.jpg		2021-05-17 09:16:05	2021-05-17 10:07:05		NO		IN FOCUS
178980592	https://volunteer.ala.org.au/validate/task/178980592	Valid		system	Tile_034-036-000_0-000.jpg		2021-05-17 08:56:29	2021-05-17 10:07:05		NO		IN FOCUS
178980592	https://volunteer.ala.org.au/validate/task/178980592	Valid		system	Tile_034-036-000_0-000.jpg			2021-05-17 10:07:05		NO		IN FOCUS
178980592	https://volunteer.ala.org.au/validate/task/178980592	Valid		system	Tile_034-036-000_0-000.jpg		2021-05-17 10:07:04	2021-05-17 10:07:05		NO		IN FOCUS
178980593	https://volunteer.ala.org.au/validate/task/178980593	Valid		system	Tile_034-037-000_0-000.jpg		2021-05-17 10:07:13	2021-05-17 10:07:13		NO		IN FOCUS
178980593	https://volunteer.ala.org.au/validate/task/178980593	Valid		system	Tile_034-037-000_0-000.jpg			2021-05-17 10:07:13		NO		IN FOCUS
178980593	https://volunteer.ala.org.au/validate/task/178980593	Valid		system	Tile_034-037-000_0-000.jpg		2021-05-17 09:16:27	2021-05-17 10:07:13		NO		IN FOCUS
178980593	https://volunteer.ala.org.au/validate/task/178980593	Valid		system	Tile_034-037-000_0-000.jpg		2021-05-17 08:56:55	2021-05-17 10:07:13		NO		IN FOCUS
178980594	https://volunteer.ala.org.au/validate/task/178980594	Valid		system	Tile_034-038-000_0-000.jpg		2021-05-17 08:57:09	2021-05-17 10:07:25		NO		IN FOCUS
178980594	https://volunteer.ala.org.au/validate/task/178980594	Valid		system	Tile_034-038-000_0-000.jpg			2021-05-17 10:07:25		NO		IN FOCUS
178980594	https://volunteer.ala.org.au/validate/task/178980594	Valid		system	Tile_034-038-000_0-000.jpg		2021-05-17 10:07:24	2021-05-17 10:07:25		NO		IN FOCUS
178980594	https://volunteer.ala.org.au/validate/task/178980594	Valid		system	Tile_034-038-000_0-000.jpg		2021-05-17 09:18:11	2021-05-17 10:07:25		NO		IN FOCUS
178980597	https://volunteer.ala.org.au/validate/task/178980597	Valid		system	Tile_034-041-000_0-000.jpg		2021-05-17 08:58:57	2021-05-17 10:08:17		NO		IN FOCUS
178980597	https://volunteer.ala.org.au/validate/task/178980597	Valid		system	Tile_034-041-000_0-000.jpg			2021-05-17 10:08:17		NO		IN FOCUS
178980597	https://volunteer.ala.org.au/validate/task/178980597	Valid		system	Tile_034-041-000_0-000.jpg		2021-05-17 10:08:16	2021-05-17 10:08:17		NO		IN FOCUS
178980597	https://volunteer.ala.org.au/validate/task/178980597	Valid		system	Tile_034-041-000_0-000.jpg		2021-05-17 09:19:39	2021-05-17 10:08:17		NO		IN FOCUS
178980598	https://volunteer.ala.org.au/validate/task/178980598	Valid		system	Tile_034-042-000_0-000.jpg		2021-05-17 09:20:01	2021-05-17 10:08:33		NO		IN FOCUS
178980598	https://volunteer.ala.org.au/validate/task/178980598	Valid		system	Tile_034-042-000_0-000.jpg		2021-05-17 08:59:11	2021-05-17 10:08:33		NO		IN FOCUS
178980598	https://volunteer.ala.org.au/validate/task/178980598	Valid		system	Tile_034-042-000_0-000.jpg			2021-05-17 10:08:33		NO		IN FOCUS
178980598	https://volunteer.ala.org.au/validate/task/178980598	Valid		system	Tile_034-042-000_0-000.jpg		2021-05-17 10:08:33	2021-05-17 10:08:33		NO		IN FOCUS
178980600	https://volunteer.ala.org.au/validate/task/178980600	Valid		system	Tile_034-044-000_0-000.jpg			2021-05-17 10:08:51		NO		IN FOCUS
178980600	https://volunteer.ala.org.au/validate/task/178980600	Valid		system	Tile_034-044-000_0-000.jpg		2021-05-17 10:08:51	2021-05-17 10:08:51		NO		IN FOCUS
178980600	https://volunteer.ala.org.au/validate/task/178980600	Valid		system	Tile_034-044-000_0-000.jpg		2021-05-17 08:59:45	2021-05-17 10:08:51		NO		IN FOCUS
178980600	https://volunteer.ala.org.au/validate/task/178980600	Valid		system	Tile_034-044-000_0-000.jpg		2021-05-17 09:22:21	2021-05-17 10:08:51		NO		IN FOCUS
178980601	https://volunteer.ala.org.au/validate/task/178980601	Valid		system	Tile_034-045-000_0-000.jpg		2021-05-17 09:22:45	2021-05-17 10:09:04		NO		IN FOCUS
178980601	https://volunteer.ala.org.au/validate/task/178980601	Valid		system	Tile_034-045-000_0-000.jpg		2021-05-17 08:59:59	2021-05-17 10:09:04		NO		IN FOCUS
178980601	https://volunteer.ala.org.au/validate/task/178980601	Valid		system	Tile_034-045-000_0-000.jpg		2021-05-17 10:09:03	2021-05-17 10:09:04		NO		IN FOCUS
178980601	https://volunteer.ala.org.au/validate/task/178980601	Valid		system	Tile_034-045-000_0-000.jpg			2021-05-17 10:09:04		NO		IN FOCUS
178980602	https://volunteer.ala.org.au/validate/task/178980602	Valid		system	Tile_034-046-000_0-000.jpg		2021-05-17 10:09:15	2021-05-17 10:09:16		NO		IN FOCUS
178980602	https://volunteer.ala.org.au/validate/task/178980602	Valid		system	Tile_034-046-000_0-000.jpg			2021-05-17 10:09:16		NO		IN FOCUS
178980602	https://volunteer.ala.org.au/validate/task/178980602	Valid		system	Tile_034-046-000_0-000.jpg		2021-05-17 09:00:13	2021-05-17 10:09:16		NO		IN FOCUS
178980602	https://volunteer.ala.org.au/validate/task/178980602	Valid		system	Tile_034-046-000_0-000.jpg		2021-05-17 09:23:12	2021-05-17 10:09:16		NO		IN FOCUS
178980605	https://volunteer.ala.org.au/validate/task/178980605	Valid		system	Tile_034-049-000_0-000.jpg			2021-05-17 10:09:49		NO		IN FOCUS
178980605	https://volunteer.ala.org.au/validate/task/178980605	Valid		system	Tile_034-049-000_0-000.jpg		2021-05-17 10:09:48	2021-05-17 10:09:49		NO		IN FOCUS
178980605	https://volunteer.ala.org.au/validate/task/178980605	Valid		system	Tile_034-049-000_0-000.jpg		2021-05-17 09:24:05	2021-05-17 10:09:49		NO		IN FOCUS
178980605	https://volunteer.ala.org.au/validate/task/178980605	Valid		system	Tile_034-049-000_0-000.jpg		2021-05-17 09:00:56	2021-05-17 10:09:49		NO		IN FOCUS
178980612	https://volunteer.ala.org.au/validate/task/178980612	Valid		system	Tile_034-056-000_0-000.jpg			2021-05-17 10:11:06		NO		IN FOCUS
178980612	https://volunteer.ala.org.au/validate/task/178980612	Valid		system	Tile_034-056-000_0-000.jpg		2021-05-17 10:11:05	2021-05-17 10:11:06		NO		IN FOCUS
178980612	https://volunteer.ala.org.au/validate/task/178980612	Valid		system	Tile_034-056-000_0-000.jpg		2021-05-17 09:09:07	2021-05-17 10:11:06		NO		IN FOCUS
178980612	https://volunteer.ala.org.au/validate/task/178980612	Valid		system	Tile_034-056-000_0-000.jpg		2021-05-17 09:26:00	2021-05-17 10:11:06		NO		IN FOCUS
178980619	https://volunteer.ala.org.au/validate/task/178980619	Valid		system	Tile_035-003-000_0-000.jpg			2021-05-17 10:12:15		NO		IN FOCUS
178980619	https://volunteer.ala.org.au/validate/task/178980619	Valid		system	Tile_035-003-000_0-000.jpg		2021-05-17 09:12:35	2021-05-17 10:12:15		NO		IN FOCUS
178980619	https://volunteer.ala.org.au/validate/task/178980619	Valid		system	Tile_035-003-000_0-000.jpg		2021-05-17 09:30:27	2021-05-17 10:12:15		NO		IN FOCUS
178980619	https://volunteer.ala.org.au/validate/task/178980619	Valid		system	Tile_035-003-000_0-000.jpg		2021-05-17 10:12:14	2021-05-17 10:12:15		NO		IN FOCUS
178980620	https://volunteer.ala.org.au/validate/task/178980620	Valid		system	Tile_035-004-000_0-000.jpg		2021-05-17 09:30:48	2021-05-17 10:12:24		NO		IN FOCUS
178980620	https://volunteer.ala.org.au/validate/task/178980620	Valid		system	Tile_035-004-000_0-000.jpg		2021-05-17 09:12:49	2021-05-17 10:12:24		NO		IN FOCUS
178980620	https://volunteer.ala.org.au/validate/task/178980620	Valid		system	Tile_035-004-000_0-000.jpg		2021-05-17 10:12:24	2021-05-17 10:12:24		NO		IN FOCUS
178980620	https://volunteer.ala.org.au/validate/task/178980620	Valid		system	Tile_035-004-000_0-000.jpg			2021-05-17 10:12:24		NO		IN FOCUS
178980622	https://volunteer.ala.org.au/validate/task/178980622	Valid		system	Tile_035-006-000_0-000.jpg		2021-05-17 09:33:55	2021-05-17 10:13:14		NO		IN FOCUS
178980622	https://volunteer.ala.org.au/validate/task/178980622	Valid		system	Tile_035-006-000_0-000.jpg		2021-05-17 09:13:15	2021-05-17 10:13:14		NO		IN FOCUS
178980622	https://volunteer.ala.org.au/validate/task/178980622	Valid		system	Tile_035-006-000_0-000.jpg			2021-05-17 10:13:14		NO		IN FOCUS
178980622	https://volunteer.ala.org.au/validate/task/178980622	Valid		system	Tile_035-006-000_0-000.jpg		2021-05-17 10:13:13	2021-05-17 10:13:14		NO		IN FOCUS
178980624	https://volunteer.ala.org.au/validate/task/178980624	Valid		system	Tile_035-008-000_0-000.jpg		2021-05-17 10:13:35	2021-05-17 10:13:35		NO		IN FOCUS
178980624	https://volunteer.ala.org.au/validate/task/178980624	Valid		system	Tile_035-008-000_0-000.jpg			2021-05-17 10:13:35		NO		IN FOCUS
178980624	https://volunteer.ala.org.au/validate/task/178980624	Valid		system	Tile_035-008-000_0-000.jpg		2021-05-17 09:34:21	2021-05-17 10:13:35		NO		IN FOCUS
178980624	https://volunteer.ala.org.au/validate/task/178980624	Valid		system	Tile_035-008-000_0-000.jpg		2021-05-17 09:13:44	2021-05-17 10:13:35		NO		IN FOCUS
178980627	https://volunteer.ala.org.au/validate/task/178980627	Valid		system	Tile_035-011-000_0-000.jpg		2021-05-17 10:14:04	2021-05-17 10:14:05		NO		IN FOCUS
178980627	https://volunteer.ala.org.au/validate/task/178980627	Valid		system	Tile_035-011-000_0-000.jpg		2021-05-17 09:35:32	2021-05-17 10:14:05		NO		IN FOCUS
178980627	https://volunteer.ala.org.au/validate/task/178980627	Valid		system	Tile_035-011-000_0-000.jpg			2021-05-17 10:14:05		NO		IN FOCUS
178980627	https://volunteer.ala.org.au/validate/task/178980627	Valid		system	Tile_035-011-000_0-000.jpg		2021-05-17 09:14:26	2021-05-17 10:14:05		NO		IN FOCUS
178980581	https://volunteer.ala.org.au/validate/task/178980581	Valid		system	Tile_034-025-000_0-000.jpg		2021-05-17 08:54:03	2021-05-17 10:17:38		NO		IN FOCUS
178980581	https://volunteer.ala.org.au/validate/task/178980581	Valid		system	Tile_034-025-000_0-000.jpg		2021-05-17 10:17:38	2021-05-17 10:17:38		NO		IN FOCUS
178980581	https://volunteer.ala.org.au/validate/task/178980581	Valid		system	Tile_034-025-000_0-000.jpg		2021-05-17 10:05:15	2021-05-17 10:17:38		NO		IN FOCUS
178980581	https://volunteer.ala.org.au/validate/task/178980581	Valid		system	Tile_034-025-000_0-000.jpg			2021-05-17 10:17:38		NO		IN FOCUS
178980635	https://volunteer.ala.org.au/validate/task/178980635	Valid		system	Tile_035-019-000_0-000.jpg			2021-05-17 10:17:44		NO		IN FOCUS
178980635	https://volunteer.ala.org.au/validate/task/178980635	Valid		system	Tile_035-019-000_0-000.jpg		2021-05-17 10:17:43	2021-05-17 10:17:44		NO		IN FOCUS
178980635	https://volunteer.ala.org.au/validate/task/178980635	Valid		system	Tile_035-019-000_0-000.jpg		2021-05-17 09:19:13	2021-05-17 10:17:44		NO		IN FOCUS
178980635	https://volunteer.ala.org.au/validate/task/178980635	Valid		system	Tile_035-019-000_0-000.jpg		2021-05-17 09:38:55	2021-05-17 10:17:44		NO		IN FOCUS
178980637	https://volunteer.ala.org.au/validate/task/178980637	Valid		system	Tile_035-021-000_0-000.jpg		2021-05-17 10:18:03	2021-05-17 10:18:03		NO		IN FOCUS
178980637	https://volunteer.ala.org.au/validate/task/178980637	Valid		system	Tile_035-021-000_0-000.jpg			2021-05-17 10:18:03		NO		IN FOCUS
178980637	https://volunteer.ala.org.au/validate/task/178980637	Valid		system	Tile_035-021-000_0-000.jpg		2021-05-17 09:39:57	2021-05-17 10:18:03		NO		IN FOCUS
178980637	https://volunteer.ala.org.au/validate/task/178980637	Valid		system	Tile_035-021-000_0-000.jpg		2021-05-17 09:19:47	2021-05-17 10:18:03		NO		IN FOCUS
178980638	https://volunteer.ala.org.au/validate/task/178980638	Valid		system	Tile_035-022-000_0-000.jpg		2021-05-17 09:20:01	2021-05-17 10:18:12		NO		IN FOCUS
178980638	https://volunteer.ala.org.au/validate/task/178980638	Valid		system	Tile_035-022-000_0-000.jpg		2021-05-17 09:40:22	2021-05-17 10:18:12		NO		IN FOCUS
178980638	https://volunteer.ala.org.au/validate/task/178980638	Valid		system	Tile_035-022-000_0-000.jpg		2021-05-17 10:18:12	2021-05-17 10:18:12		NO		IN FOCUS
178980638	https://volunteer.ala.org.au/validate/task/178980638	Valid		system	Tile_035-022-000_0-000.jpg			2021-05-17 10:18:12		NO		IN FOCUS
178980585	https://volunteer.ala.org.au/validate/task/178980585	Valid		system	Tile_034-029-000_0-000.jpg		2021-05-17 10:05:52	2021-05-17 10:18:18		NO		IN FOCUS
178980585	https://volunteer.ala.org.au/validate/task/178980585	Valid		system	Tile_034-029-000_0-000.jpg			2021-05-17 10:18:18		NO		IN FOCUS
178980585	https://volunteer.ala.org.au/validate/task/178980585	Valid		system	Tile_034-029-000_0-000.jpg		2021-05-17 08:55:03	2021-05-17 10:18:18		NO		IN FOCUS
178980585	https://volunteer.ala.org.au/validate/task/178980585	Valid		system	Tile_034-029-000_0-000.jpg		2021-05-17 10:18:18	2021-05-17 10:18:18		NO		IN FOCUS
178980588	https://volunteer.ala.org.au/validate/task/178980588	Valid		system	Tile_034-032-000_0-000.jpg		2021-05-17 10:06:22	2021-05-17 10:18:39		NO		IN FOCUS
178980588	https://volunteer.ala.org.au/validate/task/178980588	Valid		system	Tile_034-032-000_0-000.jpg		2021-05-17 08:55:40	2021-05-17 10:18:39		NO		IN FOCUS
178980588	https://volunteer.ala.org.au/validate/task/178980588	Valid		system	Tile_034-032-000_0-000.jpg			2021-05-17 10:18:39		NO		IN FOCUS
178980588	https://volunteer.ala.org.au/validate/task/178980588	Valid		system	Tile_034-032-000_0-000.jpg		2021-05-17 10:18:39	2021-05-17 10:18:39		NO		IN FOCUS
178980584	https://volunteer.ala.org.au/validate/task/178980584	Valid		system	Tile_034-028-000_0-000.jpg		2021-05-17 10:18:53	2021-05-17 10:18:54		NO		IN FOCUS
178980584	https://volunteer.ala.org.au/validate/task/178980584	Valid		system	Tile_034-028-000_0-000.jpg			2021-05-17 10:18:54		NO		IN FOCUS
178980584	https://volunteer.ala.org.au/validate/task/178980584	Valid		system	Tile_034-028-000_0-000.jpg		2021-05-17 08:54:51	2021-05-17 10:18:54		NO		IN FOCUS
178980584	https://volunteer.ala.org.au/validate/task/178980584	Valid		system	Tile_034-028-000_0-000.jpg		2021-05-17 10:05:42	2021-05-17 10:18:54		NO		IN FOCUS
178980642	https://volunteer.ala.org.au/validate/task/178980642	Valid		system	Tile_035-026-000_0-000.jpg			2021-05-17 10:18:55		NO		IN FOCUS
178980642	https://volunteer.ala.org.au/validate/task/178980642	Valid		system	Tile_035-026-000_0-000.jpg		2021-05-17 10:18:54	2021-05-17 10:18:55		NO		IN FOCUS
178980642	https://volunteer.ala.org.au/validate/task/178980642	Valid		system	Tile_035-026-000_0-000.jpg		2021-05-17 09:41:28	2021-05-17 10:18:55		NO		IN FOCUS
178980642	https://volunteer.ala.org.au/validate/task/178980642	Valid		system	Tile_035-026-000_0-000.jpg		2021-05-17 09:21:12	2021-05-17 10:18:55		NO		IN FOCUS
178980643	https://volunteer.ala.org.au/validate/task/178980643	Valid		system	Tile_035-027-000_0-000.jpg		2021-05-17 09:42:57	2021-05-17 10:19:04		NO		IN FOCUS
178980643	https://volunteer.ala.org.au/validate/task/178980643	Valid		system	Tile_035-027-000_0-000.jpg		2021-05-17 09:21:25	2021-05-17 10:19:04		NO		IN FOCUS
178980643	https://volunteer.ala.org.au/validate/task/178980643	Valid		system	Tile_035-027-000_0-000.jpg		2021-05-17 10:19:03	2021-05-17 10:19:04		NO		IN FOCUS
178980643	https://volunteer.ala.org.au/validate/task/178980643	Valid		system	Tile_035-027-000_0-000.jpg			2021-05-17 10:19:04		NO		IN FOCUS
178980589	https://volunteer.ala.org.au/validate/task/178980589	Valid		system	Tile_034-033-000_0-000.jpg		2021-05-17 08:55:54	2021-05-17 10:19:05		NO		IN FOCUS
178980589	https://volunteer.ala.org.au/validate/task/178980589	Valid		system	Tile_034-033-000_0-000.jpg		2021-05-17 10:19:04	2021-05-17 10:19:05		NO		IN FOCUS
178980589	https://volunteer.ala.org.au/validate/task/178980589	Valid		system	Tile_034-033-000_0-000.jpg			2021-05-17 10:19:05		NO		IN FOCUS
178980589	https://volunteer.ala.org.au/validate/task/178980589	Valid		system	Tile_034-033-000_0-000.jpg		2021-05-17 10:06:31	2021-05-17 10:19:05		NO		IN FOCUS
178980596	https://volunteer.ala.org.au/validate/task/178980596	Valid		system	Tile_034-040-000_0-000.jpg		2021-05-17 10:08:06	2021-05-17 10:19:26		NO		IN FOCUS
178980596	https://volunteer.ala.org.au/validate/task/178980596	Valid		system	Tile_034-040-000_0-000.jpg		2021-05-17 08:58:43	2021-05-17 10:19:26		NO		IN FOCUS
178980596	https://volunteer.ala.org.au/validate/task/178980596	Valid		system	Tile_034-040-000_0-000.jpg		2021-05-17 10:19:26	2021-05-17 10:19:26		NO		IN FOCUS
178980596	https://volunteer.ala.org.au/validate/task/178980596	Valid		system	Tile_034-040-000_0-000.jpg			2021-05-17 10:19:26		NO		IN FOCUS
178980603	https://volunteer.ala.org.au/validate/task/178980603	Valid		system	Tile_034-047-000_0-000.jpg		2021-05-17 10:09:26	2021-05-17 10:20:08		NO		IN FOCUS
178980603	https://volunteer.ala.org.au/validate/task/178980603	Valid		system	Tile_034-047-000_0-000.jpg		2021-05-17 09:00:28	2021-05-17 10:20:08		NO		IN FOCUS
178980603	https://volunteer.ala.org.au/validate/task/178980603	Valid		system	Tile_034-047-000_0-000.jpg			2021-05-17 10:20:08		NO		IN FOCUS
178980603	https://volunteer.ala.org.au/validate/task/178980603	Valid		system	Tile_034-047-000_0-000.jpg		2021-05-17 10:20:06	2021-05-17 10:20:08		NO		IN FOCUS
178980646	https://volunteer.ala.org.au/validate/task/178980646	Valid		system	Tile_035-030-000_0-000.jpg		2021-05-17 09:22:07	2021-05-17 10:20:09		NO		IN FOCUS
178980646	https://volunteer.ala.org.au/validate/task/178980646	Valid		system	Tile_035-030-000_0-000.jpg		2021-05-17 09:44:42	2021-05-17 10:20:09		NO		IN FOCUS
178980646	https://volunteer.ala.org.au/validate/task/178980646	Valid		system	Tile_035-030-000_0-000.jpg		2021-05-17 10:20:09	2021-05-17 10:20:09		NO		IN FOCUS
178980646	https://volunteer.ala.org.au/validate/task/178980646	Valid		system	Tile_035-030-000_0-000.jpg			2021-05-17 10:20:09		NO		IN FOCUS
178980604	https://volunteer.ala.org.au/validate/task/178980604	Valid		system	Tile_034-048-000_0-000.jpg			2021-05-17 10:20:22		NO		IN FOCUS
178980604	https://volunteer.ala.org.au/validate/task/178980604	Valid		system	Tile_034-048-000_0-000.jpg		2021-05-17 10:09:38	2021-05-17 10:20:22		NO		IN FOCUS
178980604	https://volunteer.ala.org.au/validate/task/178980604	Valid		system	Tile_034-048-000_0-000.jpg		2021-05-17 09:00:43	2021-05-17 10:20:22		NO		IN FOCUS
178980604	https://volunteer.ala.org.au/validate/task/178980604	Valid		system	Tile_034-048-000_0-000.jpg		2021-05-17 10:20:22	2021-05-17 10:20:22		NO		IN FOCUS
178980606	https://volunteer.ala.org.au/validate/task/178980606	Valid		system	Tile_034-050-000_0-000.jpg		2021-05-17 09:01:10	2021-05-17 10:20:38		NO		IN FOCUS
178980606	https://volunteer.ala.org.au/validate/task/178980606	Valid		system	Tile_034-050-000_0-000.jpg		2021-05-17 10:09:59	2021-05-17 10:20:38		NO		IN FOCUS
178980606	https://volunteer.ala.org.au/validate/task/178980606	Valid		system	Tile_034-050-000_0-000.jpg		2021-05-17 10:20:37	2021-05-17 10:20:38		NO		IN FOCUS
178980606	https://volunteer.ala.org.au/validate/task/178980606	Valid		system	Tile_034-050-000_0-000.jpg			2021-05-17 10:20:38		NO		IN FOCUS
178980607	https://volunteer.ala.org.au/validate/task/178980607	Valid		system	Tile_034-051-000_0-000.jpg		2021-05-17 10:20:51	2021-05-17 10:20:51		NO		IN FOCUS
178980607	https://volunteer.ala.org.au/validate/task/178980607	Valid		system	Tile_034-051-000_0-000.jpg			2021-05-17 10:20:51		NO		IN FOCUS
178980607	https://volunteer.ala.org.au/validate/task/178980607	Valid		system	Tile_034-051-000_0-000.jpg		2021-05-17 10:10:10	2021-05-17 10:20:51		NO		IN FOCUS
178980607	https://volunteer.ala.org.au/validate/task/178980607	Valid		system	Tile_034-051-000_0-000.jpg		2021-05-17 09:01:37	2021-05-17 10:20:51		NO		IN FOCUS
178980647	https://volunteer.ala.org.au/validate/task/178980647	Valid		system	Tile_035-031-000_0-000.jpg		2021-05-17 09:22:24	2021-05-17 10:21:03		NO		IN FOCUS
178980647	https://volunteer.ala.org.au/validate/task/178980647	Valid		system	Tile_035-031-000_0-000.jpg		2021-05-17 10:21:02	2021-05-17 10:21:03		NO		IN FOCUS
178980647	https://volunteer.ala.org.au/validate/task/178980647	Valid		system	Tile_035-031-000_0-000.jpg			2021-05-17 10:21:03		NO		IN FOCUS
178980647	https://volunteer.ala.org.au/validate/task/178980647	Valid		system	Tile_035-031-000_0-000.jpg		2021-05-17 09:45:05	2021-05-17 10:21:03		NO		IN FOCUS
178980608	https://volunteer.ala.org.au/validate/task/178980608	Valid		system	Tile_034-052-000_0-000.jpg		2021-05-17 09:02:20	2021-05-17 10:21:05		NO		IN FOCUS
178980608	https://volunteer.ala.org.au/validate/task/178980608	Valid		system	Tile_034-052-000_0-000.jpg		2021-05-17 10:21:04	2021-05-17 10:21:05		NO		IN FOCUS
178980608	https://volunteer.ala.org.au/validate/task/178980608	Valid		system	Tile_034-052-000_0-000.jpg			2021-05-17 10:21:05		NO		IN FOCUS
178980608	https://volunteer.ala.org.au/validate/task/178980608	Valid		system	Tile_034-052-000_0-000.jpg		2021-05-17 10:10:21	2021-05-17 10:21:05		NO		IN FOCUS
178980609	https://volunteer.ala.org.au/validate/task/178980609	Valid		system	Tile_034-053-000_0-000.jpg		2021-05-17 10:21:18	2021-05-17 10:21:19		NO		IN FOCUS
178980609	https://volunteer.ala.org.au/validate/task/178980609	Valid		system	Tile_034-053-000_0-000.jpg		2021-05-17 10:21:24	2021-05-17 10:21:19		NO		IN FOCUS
178980609	https://volunteer.ala.org.au/validate/task/178980609	Valid		system	Tile_034-053-000_0-000.jpg			2021-05-17 10:21:19		NO		IN FOCUS
178980609	https://volunteer.ala.org.au/validate/task/178980609	Valid		system	Tile_034-053-000_0-000.jpg		2021-05-17 09:07:28	2021-05-17 10:21:19		NO		IN FOCUS
178980609	https://volunteer.ala.org.au/validate/task/178980609	Valid		system	Tile_034-053-000_0-000.jpg		2021-05-17 10:10:31	2021-05-17 10:21:19		NO		IN FOCUS
178980610	https://volunteer.ala.org.au/validate/task/178980610	Valid		system	Tile_034-054-000_0-000.jpg		2021-05-17 10:21:30	2021-05-17 10:21:31		NO		IN FOCUS
178980610	https://volunteer.ala.org.au/validate/task/178980610	Valid		system	Tile_034-054-000_0-000.jpg			2021-05-17 10:21:31		NO		IN FOCUS
178980610	https://volunteer.ala.org.au/validate/task/178980610	Valid		system	Tile_034-054-000_0-000.jpg		2021-05-17 10:10:44	2021-05-17 10:21:31		NO		IN FOCUS
178980610	https://volunteer.ala.org.au/validate/task/178980610	Valid		system	Tile_034-054-000_0-000.jpg		2021-05-17 09:07:49	2021-05-17 10:21:31		NO		IN FOCUS
178980611	https://volunteer.ala.org.au/validate/task/178980611	Valid		system	Tile_034-055-000_0-000.jpg		2021-05-17 09:08:54	2021-05-17 10:21:39		NO		IN FOCUS
178980611	https://volunteer.ala.org.au/validate/task/178980611	Valid		system	Tile_034-055-000_0-000.jpg		2021-05-17 10:21:38	2021-05-17 10:21:39		NO		IN FOCUS
178980611	https://volunteer.ala.org.au/validate/task/178980611	Valid		system	Tile_034-055-000_0-000.jpg		2021-05-17 10:10:54	2021-05-17 10:21:39		NO		IN FOCUS
178980611	https://volunteer.ala.org.au/validate/task/178980611	Valid		system	Tile_034-055-000_0-000.jpg			2021-05-17 10:21:39		NO		IN FOCUS
178980613	https://volunteer.ala.org.au/validate/task/178980613	Valid		system	Tile_034-057-000_0-000.jpg		2021-05-17 10:11:16	2021-05-17 10:21:45		NO		IN FOCUS
178980613	https://volunteer.ala.org.au/validate/task/178980613	Valid		system	Tile_034-057-000_0-000.jpg		2021-05-17 09:09:22	2021-05-17 10:21:45		NO		IN FOCUS
178980613	https://volunteer.ala.org.au/validate/task/178980613	Valid		system	Tile_034-057-000_0-000.jpg			2021-05-17 10:21:45		NO		IN FOCUS
178980613	https://volunteer.ala.org.au/validate/task/178980613	Valid		system	Tile_034-057-000_0-000.jpg		2021-05-17 10:21:44	2021-05-17 10:21:45		NO		IN FOCUS
178980650	https://volunteer.ala.org.au/validate/task/178980650	Valid		system	Tile_035-034-000_0-000.jpg		2021-05-17 10:21:49	2021-05-17 10:21:50		NO		IN FOCUS
178980650	https://volunteer.ala.org.au/validate/task/178980650	Valid		system	Tile_035-034-000_0-000.jpg			2021-05-17 10:21:50		NO		IN FOCUS
178980650	https://volunteer.ala.org.au/validate/task/178980650	Valid		system	Tile_035-034-000_0-000.jpg		2021-05-17 09:23:58	2021-05-17 10:21:50		NO		IN FOCUS
178980650	https://volunteer.ala.org.au/validate/task/178980650	Valid		system	Tile_035-034-000_0-000.jpg		2021-05-17 09:45:52	2021-05-17 10:21:50		NO		IN FOCUS
178980614	https://volunteer.ala.org.au/validate/task/178980614	Valid		system	Tile_034-058-000_0-000.jpg			2021-05-17 10:21:54		NO		IN FOCUS
178980614	https://volunteer.ala.org.au/validate/task/178980614	Valid		system	Tile_034-058-000_0-000.jpg		2021-05-17 10:21:53	2021-05-17 10:21:54		NO		IN FOCUS
178980614	https://volunteer.ala.org.au/validate/task/178980614	Valid		system	Tile_034-058-000_0-000.jpg		2021-05-17 10:11:26	2021-05-17 10:21:54		NO		IN FOCUS
178980614	https://volunteer.ala.org.au/validate/task/178980614	Valid		system	Tile_034-058-000_0-000.jpg		2021-05-17 09:10:02	2021-05-17 10:21:54		NO		IN FOCUS
178980615	https://volunteer.ala.org.au/validate/task/178980615	Valid		system	Tile_034-059-000_0-000.jpg		2021-05-17 09:10:24	2021-05-17 10:22:00		NO		IN FOCUS
178980615	https://volunteer.ala.org.au/validate/task/178980615	Valid		system	Tile_034-059-000_0-000.jpg			2021-05-17 10:22:00		NO		IN FOCUS
178980615	https://volunteer.ala.org.au/validate/task/178980615	Valid		system	Tile_034-059-000_0-000.jpg		2021-05-17 10:11:35	2021-05-17 10:22:00		NO		IN FOCUS
178980615	https://volunteer.ala.org.au/validate/task/178980615	Valid		system	Tile_034-059-000_0-000.jpg		2021-05-17 10:21:59	2021-05-17 10:22:00		NO		IN FOCUS
178980616	https://volunteer.ala.org.au/validate/task/178980616	Valid		system	Tile_034-060-000_0-000.jpg		2021-05-17 10:22:15	2021-05-17 10:22:15		NO		IN FOCUS
178980616	https://volunteer.ala.org.au/validate/task/178980616	Valid		system	Tile_034-060-000_0-000.jpg			2021-05-17 10:22:15		NO		IN FOCUS
178980616	https://volunteer.ala.org.au/validate/task/178980616	Valid		system	Tile_034-060-000_0-000.jpg		2021-05-17 09:10:39	2021-05-17 10:22:15		NO		IN FOCUS
178980616	https://volunteer.ala.org.au/validate/task/178980616	Valid		system	Tile_034-060-000_0-000.jpg		2021-05-17 10:11:46	2021-05-17 10:22:15		NO		IN FOCUS
178980618	https://volunteer.ala.org.au/validate/task/178980618	Valid		system	Tile_035-002-000_0-000.jpg		2021-05-17 10:22:30	2021-05-17 10:22:31		NO		IN FOCUS
178980618	https://volunteer.ala.org.au/validate/task/178980618	Valid		system	Tile_035-002-000_0-000.jpg			2021-05-17 10:22:31		NO		IN FOCUS
178980618	https://volunteer.ala.org.au/validate/task/178980618	Valid		system	Tile_035-002-000_0-000.jpg		2021-05-17 09:12:14	2021-05-17 10:22:31		NO		IN FOCUS
178980618	https://volunteer.ala.org.au/validate/task/178980618	Valid		system	Tile_035-002-000_0-000.jpg		2021-05-17 10:12:02	2021-05-17 10:22:31		NO		IN FOCUS
178980623	https://volunteer.ala.org.au/validate/task/178980623	Valid		system	Tile_035-007-000_0-000.jpg		2021-05-17 10:13:24	2021-05-17 10:22:52		NO		IN FOCUS
178980623	https://volunteer.ala.org.au/validate/task/178980623	Valid		system	Tile_035-007-000_0-000.jpg		2021-05-17 09:13:30	2021-05-17 10:22:52		NO		IN FOCUS
178980623	https://volunteer.ala.org.au/validate/task/178980623	Valid		system	Tile_035-007-000_0-000.jpg			2021-05-17 10:22:52		NO		IN FOCUS
178980623	https://volunteer.ala.org.au/validate/task/178980623	Valid		system	Tile_035-007-000_0-000.jpg		2021-05-17 10:22:51	2021-05-17 10:22:52		NO		IN FOCUS
178980658	https://volunteer.ala.org.au/validate/task/178980658	Valid		system	Tile_035-042-000_0-000.jpg		2021-05-17 09:25:47	2021-05-17 10:23:04		NO		IN FOCUS
178980658	https://volunteer.ala.org.au/validate/task/178980658	Valid		system	Tile_035-042-000_0-000.jpg		2021-05-17 10:23:03	2021-05-17 10:23:04		NO		IN FOCUS
178980658	https://volunteer.ala.org.au/validate/task/178980658	Valid		system	Tile_035-042-000_0-000.jpg			2021-05-17 10:23:04		NO		IN FOCUS
178980658	https://volunteer.ala.org.au/validate/task/178980658	Valid		system	Tile_035-042-000_0-000.jpg		2021-05-17 09:52:10	2021-05-17 10:23:04		NO		IN FOCUS
178980626	https://volunteer.ala.org.au/validate/task/178980626	Valid		system	Tile_035-010-000_0-000.jpg		2021-05-17 10:13:53	2021-05-17 10:23:14		NO		IN FOCUS
178980626	https://volunteer.ala.org.au/validate/task/178980626	Valid		system	Tile_035-010-000_0-000.jpg		2021-05-17 09:14:12	2021-05-17 10:23:14		NO		IN FOCUS
178980626	https://volunteer.ala.org.au/validate/task/178980626	Valid		system	Tile_035-010-000_0-000.jpg		2021-05-17 10:23:13	2021-05-17 10:23:14		NO		IN FOCUS
178980626	https://volunteer.ala.org.au/validate/task/178980626	Valid		system	Tile_035-010-000_0-000.jpg			2021-05-17 10:23:14		NO		IN FOCUS
178980628	https://volunteer.ala.org.au/validate/task/178980628	Valid		system	Tile_035-012-000_0-000.jpg		2021-05-17 09:14:41	2021-05-17 10:23:33		NO		IN FOCUS
178980628	https://volunteer.ala.org.au/validate/task/178980628	Valid		system	Tile_035-012-000_0-000.jpg			2021-05-17 10:23:33		NO		IN FOCUS
178980628	https://volunteer.ala.org.au/validate/task/178980628	Valid		system	Tile_035-012-000_0-000.jpg		2021-05-17 10:23:32	2021-05-17 10:23:33		NO		IN FOCUS
178980628	https://volunteer.ala.org.au/validate/task/178980628	Valid		system	Tile_035-012-000_0-000.jpg		2021-05-17 10:14:14	2021-05-17 10:23:33		NO		IN FOCUS
178980629	https://volunteer.ala.org.au/validate/task/178980629	Valid		system	Tile_035-013-000_0-000.jpg		2021-05-17 10:14:24	2021-05-17 10:23:41		NO		IN FOCUS
178980629	https://volunteer.ala.org.au/validate/task/178980629	Valid		system	Tile_035-013-000_0-000.jpg		2021-05-17 09:14:55	2021-05-17 10:23:41		NO		IN FOCUS
178980629	https://volunteer.ala.org.au/validate/task/178980629	Valid		system	Tile_035-013-000_0-000.jpg			2021-05-17 10:23:41		NO		IN FOCUS
178980629	https://volunteer.ala.org.au/validate/task/178980629	Valid		system	Tile_035-013-000_0-000.jpg		2021-05-17 10:23:40	2021-05-17 10:23:41		NO		IN FOCUS
178980630	https://volunteer.ala.org.au/validate/task/178980630	Valid		system	Tile_035-014-000_0-000.jpg		2021-05-17 10:23:46	2021-05-17 10:23:46		NO		IN FOCUS
178980630	https://volunteer.ala.org.au/validate/task/178980630	Valid		system	Tile_035-014-000_0-000.jpg			2021-05-17 10:23:46		NO		IN FOCUS
178980630	https://volunteer.ala.org.au/validate/task/178980630	Valid		system	Tile_035-014-000_0-000.jpg		2021-05-17 10:14:36	2021-05-17 10:23:46		NO		IN FOCUS
178980630	https://volunteer.ala.org.au/validate/task/178980630	Valid		system	Tile_035-014-000_0-000.jpg		2021-05-17 09:15:08	2021-05-17 10:23:46		NO		IN FOCUS
178980662	https://volunteer.ala.org.au/validate/task/178980662	Valid		system	Tile_035-046-000_0-000.jpg			2021-05-17 10:23:49		NO		IN FOCUS
178980662	https://volunteer.ala.org.au/validate/task/178980662	Valid		system	Tile_035-046-000_0-000.jpg		2021-05-17 10:23:48	2021-05-17 10:23:49		NO		IN FOCUS
178980662	https://volunteer.ala.org.au/validate/task/178980662	Valid		system	Tile_035-046-000_0-000.jpg		2021-05-17 09:26:38	2021-05-17 10:23:49		NO		IN FOCUS
178980662	https://volunteer.ala.org.au/validate/task/178980662	Valid		system	Tile_035-046-000_0-000.jpg		2021-05-17 09:56:04	2021-05-17 10:23:49		NO		IN FOCUS
178980631	https://volunteer.ala.org.au/validate/task/178980631	Valid		system	Tile_035-015-000_0-000.jpg		2021-05-17 09:15:21	2021-05-17 10:24:03		NO		IN FOCUS
178980631	https://volunteer.ala.org.au/validate/task/178980631	Valid		system	Tile_035-015-000_0-000.jpg			2021-05-17 10:24:03		NO		IN FOCUS
178980631	https://volunteer.ala.org.au/validate/task/178980631	Valid		system	Tile_035-015-000_0-000.jpg		2021-05-17 10:24:02	2021-05-17 10:24:03		NO		IN FOCUS
178980631	https://volunteer.ala.org.au/validate/task/178980631	Valid		system	Tile_035-015-000_0-000.jpg		2021-05-17 10:14:52	2021-05-17 10:24:03		NO		IN FOCUS
178980632	https://volunteer.ala.org.au/validate/task/178980632	Valid		system	Tile_035-016-000_0-000.jpg		2021-05-17 10:15:06	2021-05-17 10:24:17		NO		IN FOCUS
178980632	https://volunteer.ala.org.au/validate/task/178980632	Valid		system	Tile_035-016-000_0-000.jpg		2021-05-17 09:15:35	2021-05-17 10:24:17		NO		IN FOCUS
178980632	https://volunteer.ala.org.au/validate/task/178980632	Valid		system	Tile_035-016-000_0-000.jpg		2021-05-17 10:24:16	2021-05-17 10:24:17		NO		IN FOCUS
178980632	https://volunteer.ala.org.au/validate/task/178980632	Valid		system	Tile_035-016-000_0-000.jpg			2021-05-17 10:24:17		NO		IN FOCUS
178980633	https://volunteer.ala.org.au/validate/task/178980633	Valid		system	Tile_035-017-000_0-000.jpg		2021-05-17 10:24:30	2021-05-17 10:24:32		NO		IN FOCUS
178980633	https://volunteer.ala.org.au/validate/task/178980633	Valid		system	Tile_035-017-000_0-000.jpg			2021-05-17 10:24:32		NO		IN FOCUS
178980633	https://volunteer.ala.org.au/validate/task/178980633	Valid		system	Tile_035-017-000_0-000.jpg		2021-05-17 10:15:20	2021-05-17 10:24:32		NO		IN FOCUS
178980633	https://volunteer.ala.org.au/validate/task/178980633	Valid		system	Tile_035-017-000_0-000.jpg		2021-05-17 09:15:47	2021-05-17 10:24:32		NO		IN FOCUS
178980636	https://volunteer.ala.org.au/validate/task/178980636	Valid		system	Tile_035-020-000_0-000.jpg		2021-05-17 10:24:56	2021-05-17 10:24:58		NO		IN FOCUS
178980636	https://volunteer.ala.org.au/validate/task/178980636	Valid		system	Tile_035-020-000_0-000.jpg		2021-05-17 09:19:26	2021-05-17 10:24:58		NO		IN FOCUS
178980636	https://volunteer.ala.org.au/validate/task/178980636	Valid		system	Tile_035-020-000_0-000.jpg			2021-05-17 10:24:58		NO		IN FOCUS
178980636	https://volunteer.ala.org.au/validate/task/178980636	Valid		system	Tile_035-020-000_0-000.jpg		2021-05-17 10:17:53	2021-05-17 10:24:58		NO		IN FOCUS
178980669	https://volunteer.ala.org.au/validate/task/178980669	Valid		system	Tile_035-053-000_0-000.jpg		2021-05-17 09:57:38	2021-05-17 10:25:03		NO		IN FOCUS
178980669	https://volunteer.ala.org.au/validate/task/178980669	Valid		system	Tile_035-053-000_0-000.jpg		2021-05-17 09:28:22	2021-05-17 10:25:03		NO		IN FOCUS
178980669	https://volunteer.ala.org.au/validate/task/178980669	Valid		system	Tile_035-053-000_0-000.jpg		2021-05-17 10:25:03	2021-05-17 10:25:03		NO		IN FOCUS
178980669	https://volunteer.ala.org.au/validate/task/178980669	Valid		system	Tile_035-053-000_0-000.jpg			2021-05-17 10:25:03		NO		IN FOCUS
178980639	https://volunteer.ala.org.au/validate/task/178980639	Valid		system	Tile_035-023-000_0-000.jpg		2021-05-17 10:18:22	2021-05-17 10:25:10		NO		IN FOCUS
178980639	https://volunteer.ala.org.au/validate/task/178980639	Valid		system	Tile_035-023-000_0-000.jpg		2021-05-17 09:20:15	2021-05-17 10:25:10		NO		IN FOCUS
178980639	https://volunteer.ala.org.au/validate/task/178980639	Valid		system	Tile_035-023-000_0-000.jpg		2021-05-17 10:25:09	2021-05-17 10:25:10		NO		IN FOCUS
178980639	https://volunteer.ala.org.au/validate/task/178980639	Valid		system	Tile_035-023-000_0-000.jpg			2021-05-17 10:25:10		NO		IN FOCUS
178980670	https://volunteer.ala.org.au/validate/task/178980670	Valid		system	Tile_035-054-000_0-000.jpg			2021-05-17 10:25:13		NO		IN FOCUS
178980670	https://volunteer.ala.org.au/validate/task/178980670	Valid		system	Tile_035-054-000_0-000.jpg		2021-05-17 09:58:15	2021-05-17 10:25:13		NO		IN FOCUS
178980670	https://volunteer.ala.org.au/validate/task/178980670	Valid		system	Tile_035-054-000_0-000.jpg		2021-05-17 10:25:13	2021-05-17 10:25:13		NO		IN FOCUS
178980670	https://volunteer.ala.org.au/validate/task/178980670	Valid		system	Tile_035-054-000_0-000.jpg		2021-05-17 09:28:33	2021-05-17 10:25:13		NO		IN FOCUS
178980640	https://volunteer.ala.org.au/validate/task/178980640	Valid		system	Tile_035-024-000_0-000.jpg			2021-05-17 10:25:25		NO		IN FOCUS
178980640	https://volunteer.ala.org.au/validate/task/178980640	Valid		system	Tile_035-024-000_0-000.jpg		2021-05-17 10:18:32	2021-05-17 10:25:25		NO		IN FOCUS
178980640	https://volunteer.ala.org.au/validate/task/178980640	Valid		system	Tile_035-024-000_0-000.jpg		2021-05-17 10:25:24	2021-05-17 10:25:25		NO		IN FOCUS
178980640	https://volunteer.ala.org.au/validate/task/178980640	Valid		system	Tile_035-024-000_0-000.jpg		2021-05-17 09:20:29	2021-05-17 10:25:25		NO		IN FOCUS
178980673	https://volunteer.ala.org.au/validate/task/178980673	Valid		system	Tile_035-057-000_0-000.jpg		2021-05-17 10:25:37	2021-05-17 10:25:37		NO		IN FOCUS
178980673	https://volunteer.ala.org.au/validate/task/178980673	Valid		system	Tile_035-057-000_0-000.jpg		2021-05-17 09:29:12	2021-05-17 10:25:37		NO		IN FOCUS
178980673	https://volunteer.ala.org.au/validate/task/178980673	Valid		system	Tile_035-057-000_0-000.jpg			2021-05-17 10:25:37		NO		IN FOCUS
178980673	https://volunteer.ala.org.au/validate/task/178980673	Valid		system	Tile_035-057-000_0-000.jpg		2021-05-17 09:59:34	2021-05-17 10:25:37		NO		IN FOCUS
178980641	https://volunteer.ala.org.au/validate/task/178980641	Valid		system	Tile_035-025-000_0-000.jpg		2021-05-17 09:20:58	2021-05-17 10:25:39		NO		IN FOCUS
178980641	https://volunteer.ala.org.au/validate/task/178980641	Valid		system	Tile_035-025-000_0-000.jpg		2021-05-17 10:25:38	2021-05-17 10:25:39		NO		IN FOCUS
178980641	https://volunteer.ala.org.au/validate/task/178980641	Valid		system	Tile_035-025-000_0-000.jpg			2021-05-17 10:25:39		NO		IN FOCUS
178980641	https://volunteer.ala.org.au/validate/task/178980641	Valid		system	Tile_035-025-000_0-000.jpg		2021-05-17 10:18:45	2021-05-17 10:25:39		NO		IN FOCUS
178980644	https://volunteer.ala.org.au/validate/task/178980644	Valid		system	Tile_035-028-000_0-000.jpg		2021-05-17 10:19:13	2021-05-17 10:25:50		NO		IN FOCUS
178980644	https://volunteer.ala.org.au/validate/task/178980644	Valid		system	Tile_035-028-000_0-000.jpg		2021-05-17 10:25:50	2021-05-17 10:25:50		NO		IN FOCUS
178980644	https://volunteer.ala.org.au/validate/task/178980644	Valid		system	Tile_035-028-000_0-000.jpg		2021-05-17 09:21:38	2021-05-17 10:25:50		NO		IN FOCUS
178980644	https://volunteer.ala.org.au/validate/task/178980644	Valid		system	Tile_035-028-000_0-000.jpg			2021-05-17 10:25:50		NO		IN FOCUS
178980645	https://volunteer.ala.org.au/validate/task/178980645	Valid		system	Tile_035-029-000_0-000.jpg		2021-05-17 10:19:29	2021-05-17 10:26:04		NO		IN FOCUS
178980645	https://volunteer.ala.org.au/validate/task/178980645	Valid		system	Tile_035-029-000_0-000.jpg		2021-05-17 10:26:04	2021-05-17 10:26:04		NO		IN FOCUS
178980645	https://volunteer.ala.org.au/validate/task/178980645	Valid		system	Tile_035-029-000_0-000.jpg			2021-05-17 10:26:04		NO		IN FOCUS
178980645	https://volunteer.ala.org.au/validate/task/178980645	Valid		system	Tile_035-029-000_0-000.jpg		2021-05-17 09:21:53	2021-05-17 10:26:04		NO		IN FOCUS
178980677	https://volunteer.ala.org.au/validate/task/178980677	Valid		system	Tile_036-001-000_0-000.jpg		2021-05-17 10:02:06	2021-05-17 10:26:16		NO		IN FOCUS
178980677	https://volunteer.ala.org.au/validate/task/178980677	Valid		system	Tile_036-001-000_0-000.jpg		2021-05-17 10:26:15	2021-05-17 10:26:16		NO		IN FOCUS
178980677	https://volunteer.ala.org.au/validate/task/178980677	Valid		system	Tile_036-001-000_0-000.jpg			2021-05-17 10:26:16		NO		IN FOCUS
178980677	https://volunteer.ala.org.au/validate/task/178980677	Valid		system	Tile_036-001-000_0-000.jpg		2021-05-17 09:30:31	2021-05-17 10:26:16		NO		IN FOCUS
178980678	https://volunteer.ala.org.au/validate/task/178980678	Valid		system	Tile_036-002-000_0-000.jpg			2021-05-17 10:26:24		NO		IN FOCUS
178980678	https://volunteer.ala.org.au/validate/task/178980678	Valid		system	Tile_036-002-000_0-000.jpg		2021-05-17 09:30:44	2021-05-17 10:26:24		NO		IN FOCUS
178980678	https://volunteer.ala.org.au/validate/task/178980678	Valid		system	Tile_036-002-000_0-000.jpg		2021-05-17 10:26:24	2021-05-17 10:26:24		NO		IN FOCUS
178980678	https://volunteer.ala.org.au/validate/task/178980678	Valid		system	Tile_036-002-000_0-000.jpg		2021-05-17 10:02:28	2021-05-17 10:26:24		NO		IN FOCUS
178980680	https://volunteer.ala.org.au/validate/task/178980680	Valid		system	Tile_036-004-000_0-000.jpg		2021-05-17 10:26:45	2021-05-17 10:26:46		NO		IN FOCUS
178980680	https://volunteer.ala.org.au/validate/task/178980680	Valid		system	Tile_036-004-000_0-000.jpg		2021-05-17 10:03:05	2021-05-17 10:26:46		NO		IN FOCUS
178980680	https://volunteer.ala.org.au/validate/task/178980680	Valid		system	Tile_036-004-000_0-000.jpg		2021-05-17 09:31:09	2021-05-17 10:26:46		NO		IN FOCUS
178980680	https://volunteer.ala.org.au/validate/task/178980680	Valid		system	Tile_036-004-000_0-000.jpg			2021-05-17 10:26:46		NO		IN FOCUS
178980681	https://volunteer.ala.org.au/validate/task/178980681	Valid		system	Tile_036-005-000_0-000.jpg			2021-05-17 10:26:56		NO		IN FOCUS
178980681	https://volunteer.ala.org.au/validate/task/178980681	Valid		system	Tile_036-005-000_0-000.jpg		2021-05-17 09:31:21	2021-05-17 10:26:56		NO		IN FOCUS
178980681	https://volunteer.ala.org.au/validate/task/178980681	Valid		system	Tile_036-005-000_0-000.jpg		2021-05-17 10:26:55	2021-05-17 10:26:56		NO		IN FOCUS
178980681	https://volunteer.ala.org.au/validate/task/178980681	Valid		system	Tile_036-005-000_0-000.jpg		2021-05-17 10:03:19	2021-05-17 10:26:56		NO		IN FOCUS
178980651	https://volunteer.ala.org.au/validate/task/178980651	Valid		system	Tile_035-035-000_0-000.jpg		2021-05-17 10:21:59	2021-05-17 10:27:04		NO		IN FOCUS
178980651	https://volunteer.ala.org.au/validate/task/178980651	Valid		system	Tile_035-035-000_0-000.jpg			2021-05-17 10:27:04		NO		IN FOCUS
178980651	https://volunteer.ala.org.au/validate/task/178980651	Valid		system	Tile_035-035-000_0-000.jpg		2021-05-17 10:27:03	2021-05-17 10:27:04		NO		IN FOCUS
178980651	https://volunteer.ala.org.au/validate/task/178980651	Valid		system	Tile_035-035-000_0-000.jpg		2021-05-17 09:24:11	2021-05-17 10:27:04		NO		IN FOCUS
178980682	https://volunteer.ala.org.au/validate/task/178980682	Valid		system	Tile_036-006-000_0-000.jpg		2021-05-17 10:27:04	2021-05-17 10:27:06		NO		IN FOCUS
178980682	https://volunteer.ala.org.au/validate/task/178980682	Valid		system	Tile_036-006-000_0-000.jpg		2021-05-17 10:03:39	2021-05-17 10:27:06		NO		IN FOCUS
178980682	https://volunteer.ala.org.au/validate/task/178980682	Valid		system	Tile_036-006-000_0-000.jpg		2021-05-17 09:31:33	2021-05-17 10:27:06		NO		IN FOCUS
178980682	https://volunteer.ala.org.au/validate/task/178980682	Valid		system	Tile_036-006-000_0-000.jpg			2021-05-17 10:27:06		NO		IN FOCUS
178980652	https://volunteer.ala.org.au/validate/task/178980652	Valid		system	Tile_035-036-000_0-000.jpg		2021-05-17 09:24:24	2021-05-17 10:27:17		NO		IN FOCUS
178980652	https://volunteer.ala.org.au/validate/task/178980652	Valid		system	Tile_035-036-000_0-000.jpg		2021-05-17 10:27:17	2021-05-17 10:27:17		NO		IN FOCUS
178980652	https://volunteer.ala.org.au/validate/task/178980652	Valid		system	Tile_035-036-000_0-000.jpg		2021-05-17 10:22:11	2021-05-17 10:27:17		NO		IN FOCUS
178980652	https://volunteer.ala.org.au/validate/task/178980652	Valid		system	Tile_035-036-000_0-000.jpg			2021-05-17 10:27:17		NO		IN FOCUS
178980653	https://volunteer.ala.org.au/validate/task/178980653	Valid		system	Tile_035-037-000_0-000.jpg		2021-05-17 10:22:22	2021-05-17 10:27:33		NO		IN FOCUS
178980653	https://volunteer.ala.org.au/validate/task/178980653	Valid		system	Tile_035-037-000_0-000.jpg		2021-05-17 10:27:32	2021-05-17 10:27:33		NO		IN FOCUS
178980653	https://volunteer.ala.org.au/validate/task/178980653	Valid		system	Tile_035-037-000_0-000.jpg			2021-05-17 10:27:33		NO		IN FOCUS
178980653	https://volunteer.ala.org.au/validate/task/178980653	Valid		system	Tile_035-037-000_0-000.jpg		2021-05-17 09:24:36	2021-05-17 10:27:33		NO		IN FOCUS
178980686	https://volunteer.ala.org.au/validate/task/178980686	Valid		system	Tile_036-010-000_0-000.jpg		2021-05-17 10:27:46	2021-05-17 10:27:46		NO		IN FOCUS
178980686	https://volunteer.ala.org.au/validate/task/178980686	Valid		system	Tile_036-010-000_0-000.jpg		2021-05-17 09:32:21	2021-05-17 10:27:46		NO		IN FOCUS
178980686	https://volunteer.ala.org.au/validate/task/178980686	Valid		system	Tile_036-010-000_0-000.jpg			2021-05-17 10:27:46		NO		IN FOCUS
178980686	https://volunteer.ala.org.au/validate/task/178980686	Valid		system	Tile_036-010-000_0-000.jpg		2021-05-17 10:06:55	2021-05-17 10:27:46		NO		IN FOCUS
178980654	https://volunteer.ala.org.au/validate/task/178980654	Valid		system	Tile_035-038-000_0-000.jpg			2021-05-17 10:27:48		NO		IN FOCUS
178980654	https://volunteer.ala.org.au/validate/task/178980654	Valid		system	Tile_035-038-000_0-000.jpg		2021-05-17 10:27:47	2021-05-17 10:27:48		NO		IN FOCUS
178980654	https://volunteer.ala.org.au/validate/task/178980654	Valid		system	Tile_035-038-000_0-000.jpg		2021-05-17 09:24:49	2021-05-17 10:27:48		NO		IN FOCUS
178980654	https://volunteer.ala.org.au/validate/task/178980654	Valid		system	Tile_035-038-000_0-000.jpg		2021-05-17 10:22:33	2021-05-17 10:27:48		NO		IN FOCUS
178980687	https://volunteer.ala.org.au/validate/task/178980687	Valid		system	Tile_036-011-000_0-000.jpg		2021-05-17 10:07:29	2021-05-17 10:27:59		NO		IN FOCUS
178980687	https://volunteer.ala.org.au/validate/task/178980687	Valid		system	Tile_036-011-000_0-000.jpg		2021-05-17 09:32:33	2021-05-17 10:27:59		NO		IN FOCUS
178980687	https://volunteer.ala.org.au/validate/task/178980687	Valid		system	Tile_036-011-000_0-000.jpg		2021-05-17 10:27:58	2021-05-17 10:27:59		NO		IN FOCUS
178980687	https://volunteer.ala.org.au/validate/task/178980687	Valid		system	Tile_036-011-000_0-000.jpg			2021-05-17 10:27:59		NO		IN FOCUS
178980689	https://volunteer.ala.org.au/validate/task/178980689	Valid		system	Tile_036-013-000_0-000.jpg			2021-05-17 10:28:19		NO		IN FOCUS
178980689	https://volunteer.ala.org.au/validate/task/178980689	Valid		system	Tile_036-013-000_0-000.jpg		2021-05-17 09:32:57	2021-05-17 10:28:19		NO		IN FOCUS
178980689	https://volunteer.ala.org.au/validate/task/178980689	Valid		system	Tile_036-013-000_0-000.jpg		2021-05-17 10:28:18	2021-05-17 10:28:19		NO		IN FOCUS
178980689	https://volunteer.ala.org.au/validate/task/178980689	Valid		system	Tile_036-013-000_0-000.jpg		2021-05-17 10:07:55	2021-05-17 10:28:19		NO		IN FOCUS
178980693	https://volunteer.ala.org.au/validate/task/178980693	Valid		system	Tile_036-017-000_0-000.jpg		2021-05-17 09:33:54	2021-05-17 10:28:54		NO		IN FOCUS
178980693	https://volunteer.ala.org.au/validate/task/178980693	Valid		system	Tile_036-017-000_0-000.jpg		2021-05-17 10:28:53	2021-05-17 10:28:54		NO		IN FOCUS
178980693	https://volunteer.ala.org.au/validate/task/178980693	Valid		system	Tile_036-017-000_0-000.jpg			2021-05-17 10:28:54		NO		IN FOCUS
178980693	https://volunteer.ala.org.au/validate/task/178980693	Valid		system	Tile_036-017-000_0-000.jpg		2021-05-17 10:09:16	2021-05-17 10:28:54		NO		IN FOCUS
178980694	https://volunteer.ala.org.au/validate/task/178980694	Valid		system	Tile_036-018-000_0-000.jpg		2021-05-17 10:29:04	2021-05-17 10:29:05		NO		IN FOCUS
178980694	https://volunteer.ala.org.au/validate/task/178980694	Valid		system	Tile_036-018-000_0-000.jpg		2021-05-17 09:34:06	2021-05-17 10:29:05		NO		IN FOCUS
178980694	https://volunteer.ala.org.au/validate/task/178980694	Valid		system	Tile_036-018-000_0-000.jpg		2021-05-17 10:09:31	2021-05-17 10:29:05		NO		IN FOCUS
178980694	https://volunteer.ala.org.au/validate/task/178980694	Valid		system	Tile_036-018-000_0-000.jpg			2021-05-17 10:29:05		NO		IN FOCUS
178980695	https://volunteer.ala.org.au/validate/task/178980695	Valid		system	Tile_036-019-000_0-000.jpg			2021-05-17 10:29:14		NO		IN FOCUS
178980695	https://volunteer.ala.org.au/validate/task/178980695	Valid		system	Tile_036-019-000_0-000.jpg		2021-05-17 09:34:18	2021-05-17 10:29:14		NO		IN FOCUS
178980695	https://volunteer.ala.org.au/validate/task/178980695	Valid		system	Tile_036-019-000_0-000.jpg		2021-05-17 10:29:14	2021-05-17 10:29:14		NO		IN FOCUS
178980695	https://volunteer.ala.org.au/validate/task/178980695	Valid		system	Tile_036-019-000_0-000.jpg		2021-05-17 10:13:32	2021-05-17 10:29:14		NO		IN FOCUS
178980696	https://volunteer.ala.org.au/validate/task/178980696	Valid		system	Tile_036-020-000_0-000.jpg		2021-05-17 09:34:29	2021-05-17 10:29:29		NO		IN FOCUS
178980696	https://volunteer.ala.org.au/validate/task/178980696	Valid		system	Tile_036-020-000_0-000.jpg		2021-05-17 10:13:59	2021-05-17 10:29:29		NO		IN FOCUS
178980696	https://volunteer.ala.org.au/validate/task/178980696	Valid		system	Tile_036-020-000_0-000.jpg			2021-05-17 10:29:29		NO		IN FOCUS
178980696	https://volunteer.ala.org.au/validate/task/178980696	Valid		system	Tile_036-020-000_0-000.jpg		2021-05-17 10:29:28	2021-05-17 10:29:29		NO		IN FOCUS
178980697	https://volunteer.ala.org.au/validate/task/178980697	Valid		system	Tile_036-021-000_0-000.jpg		2021-05-17 10:29:38	2021-05-17 10:29:39		NO		IN FOCUS
178980697	https://volunteer.ala.org.au/validate/task/178980697	Valid		system	Tile_036-021-000_0-000.jpg			2021-05-17 10:29:39		NO		IN FOCUS
178980697	https://volunteer.ala.org.au/validate/task/178980697	Valid		system	Tile_036-021-000_0-000.jpg		2021-05-17 10:14:28	2021-05-17 10:29:39		NO		IN FOCUS
178980697	https://volunteer.ala.org.au/validate/task/178980697	Valid		system	Tile_036-021-000_0-000.jpg		2021-05-17 09:34:40	2021-05-17 10:29:39		NO		IN FOCUS
178980659	https://volunteer.ala.org.au/validate/task/178980659	Valid		system	Tile_035-043-000_0-000.jpg		2021-05-17 10:29:39	2021-05-17 10:29:40		NO		IN FOCUS
178980659	https://volunteer.ala.org.au/validate/task/178980659	Valid		system	Tile_035-043-000_0-000.jpg			2021-05-17 10:29:40		NO		IN FOCUS
178980659	https://volunteer.ala.org.au/validate/task/178980659	Valid		system	Tile_035-043-000_0-000.jpg		2021-05-17 09:26:00	2021-05-17 10:29:40		NO		IN FOCUS
178980659	https://volunteer.ala.org.au/validate/task/178980659	Valid		system	Tile_035-043-000_0-000.jpg		2021-05-17 10:23:14	2021-05-17 10:29:40		NO		IN FOCUS
178980660	https://volunteer.ala.org.au/validate/task/178980660	Valid		system	Tile_035-044-000_0-000.jpg		2021-05-17 10:23:25	2021-05-17 10:29:55		NO		IN FOCUS
178980660	https://volunteer.ala.org.au/validate/task/178980660	Valid		system	Tile_035-044-000_0-000.jpg			2021-05-17 10:29:55		NO		IN FOCUS
178980660	https://volunteer.ala.org.au/validate/task/178980660	Valid		system	Tile_035-044-000_0-000.jpg		2021-05-17 09:26:13	2021-05-17 10:29:55		NO		IN FOCUS
178980660	https://volunteer.ala.org.au/validate/task/178980660	Valid		system	Tile_035-044-000_0-000.jpg		2021-05-17 10:29:55	2021-05-17 10:29:55		NO		IN FOCUS
178980661	https://volunteer.ala.org.au/validate/task/178980661	Valid		system	Tile_035-045-000_0-000.jpg		2021-05-17 09:26:25	2021-05-17 10:30:12		NO		IN FOCUS
178980661	https://volunteer.ala.org.au/validate/task/178980661	Valid		system	Tile_035-045-000_0-000.jpg		2021-05-17 10:30:10	2021-05-17 10:30:12		NO		IN FOCUS
178980661	https://volunteer.ala.org.au/validate/task/178980661	Valid		system	Tile_035-045-000_0-000.jpg			2021-05-17 10:30:12		NO		IN FOCUS
178980661	https://volunteer.ala.org.au/validate/task/178980661	Valid		system	Tile_035-045-000_0-000.jpg		2021-05-17 10:23:37	2021-05-17 10:30:12		NO		IN FOCUS
178980663	https://volunteer.ala.org.au/validate/task/178980663	Valid		system	Tile_035-047-000_0-000.jpg		2021-05-17 09:26:59	2021-05-17 10:30:23		NO		IN FOCUS
178980663	https://volunteer.ala.org.au/validate/task/178980663	Valid		system	Tile_035-047-000_0-000.jpg			2021-05-17 10:30:23		NO		IN FOCUS
178980663	https://volunteer.ala.org.au/validate/task/178980663	Valid		system	Tile_035-047-000_0-000.jpg		2021-05-17 10:30:23	2021-05-17 10:30:23		NO		IN FOCUS
178980663	https://volunteer.ala.org.au/validate/task/178980663	Valid		system	Tile_035-047-000_0-000.jpg		2021-05-17 10:23:59	2021-05-17 10:30:23		NO		IN FOCUS
178980664	https://volunteer.ala.org.au/validate/task/178980664	Valid		system	Tile_035-048-000_0-000.jpg		2021-05-17 10:30:37	2021-05-17 10:30:37		NO		IN FOCUS
178980664	https://volunteer.ala.org.au/validate/task/178980664	Valid		system	Tile_035-048-000_0-000.jpg		2021-05-17 09:27:12	2021-05-17 10:30:37		NO		IN FOCUS
178980664	https://volunteer.ala.org.au/validate/task/178980664	Valid		system	Tile_035-048-000_0-000.jpg			2021-05-17 10:30:37		NO		IN FOCUS
178980664	https://volunteer.ala.org.au/validate/task/178980664	Valid		system	Tile_035-048-000_0-000.jpg		2021-05-17 10:24:09	2021-05-17 10:30:37		NO		IN FOCUS
178980666	https://volunteer.ala.org.au/validate/task/178980666	Valid		system	Tile_035-050-000_0-000.jpg			2021-05-17 10:31:02		NO		IN FOCUS
178980666	https://volunteer.ala.org.au/validate/task/178980666	Valid		system	Tile_035-050-000_0-000.jpg		2021-05-17 09:27:41	2021-05-17 10:31:02		NO		IN FOCUS
178980666	https://volunteer.ala.org.au/validate/task/178980666	Valid		system	Tile_035-050-000_0-000.jpg		2021-05-17 10:31:01	2021-05-17 10:31:02		NO		IN FOCUS
178980666	https://volunteer.ala.org.au/validate/task/178980666	Valid		system	Tile_035-050-000_0-000.jpg		2021-05-17 10:24:30	2021-05-17 10:31:02		NO		IN FOCUS
178980667	https://volunteer.ala.org.au/validate/task/178980667	Valid		system	Tile_035-051-000_0-000.jpg		2021-05-17 10:24:41	2021-05-17 10:31:16		NO		IN FOCUS
178980667	https://volunteer.ala.org.au/validate/task/178980667	Valid		system	Tile_035-051-000_0-000.jpg			2021-05-17 10:31:16		NO		IN FOCUS
178980667	https://volunteer.ala.org.au/validate/task/178980667	Valid		system	Tile_035-051-000_0-000.jpg		2021-05-17 10:31:14	2021-05-17 10:31:16		NO		IN FOCUS
178980667	https://volunteer.ala.org.au/validate/task/178980667	Valid		system	Tile_035-051-000_0-000.jpg		2021-05-17 09:27:55	2021-05-17 10:31:16		NO		IN FOCUS
178980668	https://volunteer.ala.org.au/validate/task/178980668	Valid		system	Tile_035-052-000_0-000.jpg			2021-05-17 10:31:28		NO		IN FOCUS
178980668	https://volunteer.ala.org.au/validate/task/178980668	Valid		system	Tile_035-052-000_0-000.jpg		2021-05-17 09:28:10	2021-05-17 10:31:28		NO		IN FOCUS
178980668	https://volunteer.ala.org.au/validate/task/178980668	Valid		system	Tile_035-052-000_0-000.jpg		2021-05-17 10:24:52	2021-05-17 10:31:28		NO		IN FOCUS
178980668	https://volunteer.ala.org.au/validate/task/178980668	Valid		system	Tile_035-052-000_0-000.jpg		2021-05-17 10:31:27	2021-05-17 10:31:28		NO		IN FOCUS
178980709	https://volunteer.ala.org.au/validate/task/178980709	Valid		system	Tile_036-033-000_0-000.jpg		2021-05-17 10:31:56	2021-05-17 10:31:57		NO		IN FOCUS
178980709	https://volunteer.ala.org.au/validate/task/178980709	Valid		system	Tile_036-033-000_0-000.jpg		2021-05-17 09:37:10	2021-05-17 10:31:57		NO		IN FOCUS
178980709	https://volunteer.ala.org.au/validate/task/178980709	Valid		system	Tile_036-033-000_0-000.jpg		2021-05-17 10:20:42	2021-05-17 10:31:57		NO		IN FOCUS
178980709	https://volunteer.ala.org.au/validate/task/178980709	Valid		system	Tile_036-033-000_0-000.jpg			2021-05-17 10:31:57		NO		IN FOCUS
178980675	https://volunteer.ala.org.au/validate/task/178980675	Valid		system	Tile_035-059-000_0-000.jpg		2021-05-17 10:25:54	2021-05-17 10:32:17		NO		IN FOCUS
178980675	https://volunteer.ala.org.au/validate/task/178980675	Valid		system	Tile_035-059-000_0-000.jpg		2021-05-17 10:32:15	2021-05-17 10:32:17		NO		IN FOCUS
178980675	https://volunteer.ala.org.au/validate/task/178980675	Valid		system	Tile_035-059-000_0-000.jpg			2021-05-17 10:32:17		NO		IN FOCUS
178980675	https://volunteer.ala.org.au/validate/task/178980675	Valid		system	Tile_035-059-000_0-000.jpg		2021-05-17 09:29:40	2021-05-17 10:32:17		NO		IN FOCUS
178980679	https://volunteer.ala.org.au/validate/task/178980679	Valid		system	Tile_036-003-000_0-000.jpg		2021-05-17 10:26:35	2021-05-17 10:32:28		NO		IN FOCUS
178980679	https://volunteer.ala.org.au/validate/task/178980679	Valid		system	Tile_036-003-000_0-000.jpg		2021-05-17 09:30:56	2021-05-17 10:32:28		NO		IN FOCUS
178980679	https://volunteer.ala.org.au/validate/task/178980679	Valid		system	Tile_036-003-000_0-000.jpg			2021-05-17 10:32:28		NO		IN FOCUS
178980679	https://volunteer.ala.org.au/validate/task/178980679	Valid		system	Tile_036-003-000_0-000.jpg		2021-05-17 10:32:28	2021-05-17 10:32:28		NO		IN FOCUS
178980683	https://volunteer.ala.org.au/validate/task/178980683	Valid		system	Tile_036-007-000_0-000.jpg		2021-05-17 10:27:15	2021-05-17 10:32:43		NO		IN FOCUS
178980683	https://volunteer.ala.org.au/validate/task/178980683	Valid		system	Tile_036-007-000_0-000.jpg		2021-05-17 09:31:45	2021-05-17 10:32:43		NO		IN FOCUS
178980683	https://volunteer.ala.org.au/validate/task/178980683	Valid		system	Tile_036-007-000_0-000.jpg		2021-05-17 10:32:42	2021-05-17 10:32:43		NO		IN FOCUS
178980683	https://volunteer.ala.org.au/validate/task/178980683	Valid		system	Tile_036-007-000_0-000.jpg			2021-05-17 10:32:43		NO		IN FOCUS
178980676	https://volunteer.ala.org.au/validate/task/178980676	Valid		system	Tile_035-060-000_0-000.jpg		2021-05-17 10:32:46	2021-05-17 10:32:46		NO		IN FOCUS
178980676	https://volunteer.ala.org.au/validate/task/178980676	Valid		system	Tile_035-060-000_0-000.jpg		2021-05-17 09:29:53	2021-05-17 10:32:46		NO		IN FOCUS
178980676	https://volunteer.ala.org.au/validate/task/178980676	Valid		system	Tile_035-060-000_0-000.jpg			2021-05-17 10:32:46		NO		IN FOCUS
178980676	https://volunteer.ala.org.au/validate/task/178980676	Valid		system	Tile_035-060-000_0-000.jpg		2021-05-17 10:26:05	2021-05-17 10:32:46		NO		IN FOCUS
178980685	https://volunteer.ala.org.au/validate/task/178980685	Valid		system	Tile_036-009-000_0-000.jpg			2021-05-17 10:32:56		NO		IN FOCUS
178980685	https://volunteer.ala.org.au/validate/task/178980685	Valid		system	Tile_036-009-000_0-000.jpg		2021-05-17 09:32:10	2021-05-17 10:32:56		NO		IN FOCUS
178980685	https://volunteer.ala.org.au/validate/task/178980685	Valid		system	Tile_036-009-000_0-000.jpg		2021-05-17 10:32:55	2021-05-17 10:32:56		NO		IN FOCUS
178980685	https://volunteer.ala.org.au/validate/task/178980685	Valid		system	Tile_036-009-000_0-000.jpg		2021-05-17 10:27:35	2021-05-17 10:32:56		NO		IN FOCUS
178980688	https://volunteer.ala.org.au/validate/task/178980688	Valid		system	Tile_036-012-000_0-000.jpg		2021-05-17 09:32:45	2021-05-17 10:33:04		NO		IN FOCUS
178980688	https://volunteer.ala.org.au/validate/task/178980688	Valid		system	Tile_036-012-000_0-000.jpg		2021-05-17 10:28:08	2021-05-17 10:33:04		NO		IN FOCUS
178980688	https://volunteer.ala.org.au/validate/task/178980688	Valid		system	Tile_036-012-000_0-000.jpg			2021-05-17 10:33:04		NO		IN FOCUS
178980688	https://volunteer.ala.org.au/validate/task/178980688	Valid		system	Tile_036-012-000_0-000.jpg		2021-05-17 10:33:03	2021-05-17 10:33:04		NO		IN FOCUS
178980684	https://volunteer.ala.org.au/validate/task/178980684	Valid		system	Tile_036-008-000_0-000.jpg			2021-05-17 10:33:06		NO		IN FOCUS
178980684	https://volunteer.ala.org.au/validate/task/178980684	Valid		system	Tile_036-008-000_0-000.jpg		2021-05-17 10:33:06	2021-05-17 10:33:06		NO		IN FOCUS
178980684	https://volunteer.ala.org.au/validate/task/178980684	Valid		system	Tile_036-008-000_0-000.jpg		2021-05-17 09:31:58	2021-05-17 10:33:06		NO		IN FOCUS
178980684	https://volunteer.ala.org.au/validate/task/178980684	Valid		system	Tile_036-008-000_0-000.jpg		2021-05-17 10:27:25	2021-05-17 10:33:06		NO		IN FOCUS
178980690	https://volunteer.ala.org.au/validate/task/178980690	Valid		system	Tile_036-014-000_0-000.jpg		2021-05-17 10:33:07	2021-05-17 10:33:08		NO		IN FOCUS
178980690	https://volunteer.ala.org.au/validate/task/178980690	Valid		system	Tile_036-014-000_0-000.jpg		2021-05-17 09:33:10	2021-05-17 10:33:08		NO		IN FOCUS
178980690	https://volunteer.ala.org.au/validate/task/178980690	Valid		system	Tile_036-014-000_0-000.jpg			2021-05-17 10:33:08		NO		IN FOCUS
178980690	https://volunteer.ala.org.au/validate/task/178980690	Valid		system	Tile_036-014-000_0-000.jpg		2021-05-17 10:28:28	2021-05-17 10:33:08		NO		IN FOCUS
178980691	https://volunteer.ala.org.au/validate/task/178980691	Valid		system	Tile_036-015-000_0-000.jpg		2021-05-17 10:33:21	2021-05-17 10:33:21		NO		IN FOCUS
178980691	https://volunteer.ala.org.au/validate/task/178980691	Valid		system	Tile_036-015-000_0-000.jpg		2021-05-17 10:28:37	2021-05-17 10:33:21		NO		IN FOCUS
178980691	https://volunteer.ala.org.au/validate/task/178980691	Valid		system	Tile_036-015-000_0-000.jpg			2021-05-17 10:33:21		NO		IN FOCUS
178980691	https://volunteer.ala.org.au/validate/task/178980691	Valid		system	Tile_036-015-000_0-000.jpg		2021-05-17 09:33:22	2021-05-17 10:33:21		NO		IN FOCUS
178980699	https://volunteer.ala.org.au/validate/task/178980699	Valid		system	Tile_036-023-000_0-000.jpg		2021-05-17 09:35:05	2021-05-17 10:33:38		NO		IN FOCUS
178980699	https://volunteer.ala.org.au/validate/task/178980699	Valid		system	Tile_036-023-000_0-000.jpg		2021-05-17 10:33:37	2021-05-17 10:33:38		NO		IN FOCUS
178980699	https://volunteer.ala.org.au/validate/task/178980699	Valid		system	Tile_036-023-000_0-000.jpg		2021-05-17 10:29:59	2021-05-17 10:33:38		NO		IN FOCUS
178980699	https://volunteer.ala.org.au/validate/task/178980699	Valid		system	Tile_036-023-000_0-000.jpg			2021-05-17 10:33:38		NO		IN FOCUS
178980698	https://volunteer.ala.org.au/validate/task/178980698	Valid		system	Tile_036-022-000_0-000.jpg		2021-05-17 10:33:38	2021-05-17 10:33:39		NO		IN FOCUS
178980698	https://volunteer.ala.org.au/validate/task/178980698	Valid		system	Tile_036-022-000_0-000.jpg		2021-05-17 09:34:52	2021-05-17 10:33:39		NO		IN FOCUS
178980698	https://volunteer.ala.org.au/validate/task/178980698	Valid		system	Tile_036-022-000_0-000.jpg			2021-05-17 10:33:39		NO		IN FOCUS
178980698	https://volunteer.ala.org.au/validate/task/178980698	Valid		system	Tile_036-022-000_0-000.jpg		2021-05-17 10:29:48	2021-05-17 10:33:39		NO		IN FOCUS
178980701	https://volunteer.ala.org.au/validate/task/178980701	Valid		system	Tile_036-025-000_0-000.jpg		2021-05-17 10:33:51	2021-05-17 10:33:51		NO		IN FOCUS
178980701	https://volunteer.ala.org.au/validate/task/178980701	Valid		system	Tile_036-025-000_0-000.jpg		2021-05-17 09:35:30	2021-05-17 10:33:51		NO		IN FOCUS
178980701	https://volunteer.ala.org.au/validate/task/178980701	Valid		system	Tile_036-025-000_0-000.jpg			2021-05-17 10:33:51		NO		IN FOCUS
178980701	https://volunteer.ala.org.au/validate/task/178980701	Valid		system	Tile_036-025-000_0-000.jpg		2021-05-17 10:30:18	2021-05-17 10:33:51		NO		IN FOCUS
178980702	https://volunteer.ala.org.au/validate/task/178980702	Valid		system	Tile_036-026-000_0-000.jpg			2021-05-17 10:34:06		NO		IN FOCUS
178980702	https://volunteer.ala.org.au/validate/task/178980702	Valid		system	Tile_036-026-000_0-000.jpg		2021-05-17 10:30:40	2021-05-17 10:34:06		NO		IN FOCUS
178980702	https://volunteer.ala.org.au/validate/task/178980702	Valid		system	Tile_036-026-000_0-000.jpg		2021-05-17 10:34:05	2021-05-17 10:34:06		NO		IN FOCUS
178980702	https://volunteer.ala.org.au/validate/task/178980702	Valid		system	Tile_036-026-000_0-000.jpg		2021-05-17 09:35:42	2021-05-17 10:34:06		NO		IN FOCUS
178980692	https://volunteer.ala.org.au/validate/task/178980692	Valid		system	Tile_036-016-000_0-000.jpg		2021-05-17 10:33:21	2021-05-17 10:34:13		NO		IN FOCUS
178980692	https://volunteer.ala.org.au/validate/task/178980692	Valid		system	Tile_036-016-000_0-000.jpg		2021-05-17 09:33:43	2021-05-17 10:34:13		NO		IN FOCUS
178980692	https://volunteer.ala.org.au/validate/task/178980692	Valid		system	Tile_036-016-000_0-000.jpg		2021-05-17 10:34:13	2021-05-17 10:34:13		NO		IN FOCUS
178980692	https://volunteer.ala.org.au/validate/task/178980692	Valid		system	Tile_036-016-000_0-000.jpg			2021-05-17 10:34:13		NO		IN FOCUS
178980703	https://volunteer.ala.org.au/validate/task/178980703	Valid		system	Tile_036-027-000_0-000.jpg			2021-05-17 10:34:18		NO		IN FOCUS
178980703	https://volunteer.ala.org.au/validate/task/178980703	Valid		system	Tile_036-027-000_0-000.jpg		2021-05-17 10:34:17	2021-05-17 10:34:18		NO		IN FOCUS
178980703	https://volunteer.ala.org.au/validate/task/178980703	Valid		system	Tile_036-027-000_0-000.jpg		2021-05-17 09:35:55	2021-05-17 10:34:18		NO		IN FOCUS
178980703	https://volunteer.ala.org.au/validate/task/178980703	Valid		system	Tile_036-027-000_0-000.jpg		2021-05-17 10:30:50	2021-05-17 10:34:18		NO		IN FOCUS
178980720	https://volunteer.ala.org.au/validate/task/178980720	Valid		system	Tile_036-044-000_0-000.jpg		2021-05-17 09:45:53	2021-05-17 10:34:31		NO		IN FOCUS
178980720	https://volunteer.ala.org.au/validate/task/178980720	Valid		system	Tile_036-044-000_0-000.jpg			2021-05-17 10:34:31		NO		IN FOCUS
178980720	https://volunteer.ala.org.au/validate/task/178980720	Valid		system	Tile_036-044-000_0-000.jpg		2021-05-17 10:34:30	2021-05-17 10:34:31		NO		IN FOCUS
178980720	https://volunteer.ala.org.au/validate/task/178980720	Valid		system	Tile_036-044-000_0-000.jpg		2021-05-17 10:25:36	2021-05-17 10:34:31		NO		IN FOCUS
178980705	https://volunteer.ala.org.au/validate/task/178980705	Valid		system	Tile_036-029-000_0-000.jpg			2021-05-17 10:34:33		NO		IN FOCUS
178980705	https://volunteer.ala.org.au/validate/task/178980705	Valid		system	Tile_036-029-000_0-000.jpg		2021-05-17 10:31:10	2021-05-17 10:34:33		NO		IN FOCUS
178980705	https://volunteer.ala.org.au/validate/task/178980705	Valid		system	Tile_036-029-000_0-000.jpg		2021-05-17 10:34:32	2021-05-17 10:34:33		NO		IN FOCUS
178980705	https://volunteer.ala.org.au/validate/task/178980705	Valid		system	Tile_036-029-000_0-000.jpg		2021-05-17 09:36:22	2021-05-17 10:34:33		NO		IN FOCUS
178980704	https://volunteer.ala.org.au/validate/task/178980704	Valid		system	Tile_036-028-000_0-000.jpg		2021-05-17 10:34:37	2021-05-17 10:34:38		NO		IN FOCUS
178980704	https://volunteer.ala.org.au/validate/task/178980704	Valid		system	Tile_036-028-000_0-000.jpg		2021-05-17 09:36:09	2021-05-17 10:34:38		NO		IN FOCUS
178980704	https://volunteer.ala.org.au/validate/task/178980704	Valid		system	Tile_036-028-000_0-000.jpg		2021-05-17 10:31:00	2021-05-17 10:34:38		NO		IN FOCUS
178980704	https://volunteer.ala.org.au/validate/task/178980704	Valid		system	Tile_036-028-000_0-000.jpg			2021-05-17 10:34:38		NO		IN FOCUS
178980721	https://volunteer.ala.org.au/validate/task/178980721	Valid		system	Tile_036-045-000_0-000.jpg		2021-05-17 10:34:42	2021-05-17 10:34:43		NO		IN FOCUS
178980721	https://volunteer.ala.org.au/validate/task/178980721	Valid		system	Tile_036-045-000_0-000.jpg			2021-05-17 10:34:43		NO		IN FOCUS
178980721	https://volunteer.ala.org.au/validate/task/178980721	Valid		system	Tile_036-045-000_0-000.jpg		2021-05-17 10:25:56	2021-05-17 10:34:43		NO		IN FOCUS
178980721	https://volunteer.ala.org.au/validate/task/178980721	Valid		system	Tile_036-045-000_0-000.jpg		2021-05-17 09:46:05	2021-05-17 10:34:43		NO		IN FOCUS
178980706	https://volunteer.ala.org.au/validate/task/178980706	Valid		system	Tile_036-030-000_0-000.jpg		2021-05-17 09:36:35	2021-05-17 10:34:47		NO		IN FOCUS
178980706	https://volunteer.ala.org.au/validate/task/178980706	Valid		system	Tile_036-030-000_0-000.jpg		2021-05-17 10:34:46	2021-05-17 10:34:47		NO		IN FOCUS
178980706	https://volunteer.ala.org.au/validate/task/178980706	Valid		system	Tile_036-030-000_0-000.jpg		2021-05-17 10:31:20	2021-05-17 10:34:47		NO		IN FOCUS
178980706	https://volunteer.ala.org.au/validate/task/178980706	Valid		system	Tile_036-030-000_0-000.jpg			2021-05-17 10:34:47		NO		IN FOCUS
178980722	https://volunteer.ala.org.au/validate/task/178980722	Valid		system	Tile_036-046-000_0-000.jpg		2021-05-17 09:46:18	2021-05-17 10:34:54		NO		IN FOCUS
178980722	https://volunteer.ala.org.au/validate/task/178980722	Valid		system	Tile_036-046-000_0-000.jpg		2021-05-17 10:26:26	2021-05-17 10:34:54		NO		IN FOCUS
178980722	https://volunteer.ala.org.au/validate/task/178980722	Valid		system	Tile_036-046-000_0-000.jpg		2021-05-17 10:34:54	2021-05-17 10:34:54		NO		IN FOCUS
178980722	https://volunteer.ala.org.au/validate/task/178980722	Valid		system	Tile_036-046-000_0-000.jpg			2021-05-17 10:34:54		NO		IN FOCUS
178980707	https://volunteer.ala.org.au/validate/task/178980707	Valid		system	Tile_036-031-000_0-000.jpg		2021-05-17 10:35:00	2021-05-17 10:35:01		NO		IN FOCUS
178980707	https://volunteer.ala.org.au/validate/task/178980707	Valid		system	Tile_036-031-000_0-000.jpg			2021-05-17 10:35:01		NO		IN FOCUS
178980707	https://volunteer.ala.org.au/validate/task/178980707	Valid		system	Tile_036-031-000_0-000.jpg		2021-05-17 09:36:47	2021-05-17 10:35:01		NO		IN FOCUS
178980707	https://volunteer.ala.org.au/validate/task/178980707	Valid		system	Tile_036-031-000_0-000.jpg		2021-05-17 10:31:34	2021-05-17 10:35:01		NO		IN FOCUS
178980710	https://volunteer.ala.org.au/validate/task/178980710	Valid		system	Tile_036-034-000_0-000.jpg		2021-05-17 10:32:08	2021-05-17 10:35:16		NO		IN FOCUS
178980710	https://volunteer.ala.org.au/validate/task/178980710	Valid		system	Tile_036-034-000_0-000.jpg		2021-05-17 10:35:15	2021-05-17 10:35:16		NO		IN FOCUS
178980710	https://volunteer.ala.org.au/validate/task/178980710	Valid		system	Tile_036-034-000_0-000.jpg		2021-05-17 09:37:24	2021-05-17 10:35:16		NO		IN FOCUS
178980710	https://volunteer.ala.org.au/validate/task/178980710	Valid		system	Tile_036-034-000_0-000.jpg			2021-05-17 10:35:16		NO		IN FOCUS
178980708	https://volunteer.ala.org.au/validate/task/178980708	Valid		system	Tile_036-032-000_0-000.jpg		2021-05-17 10:35:18	2021-05-17 10:35:20		NO		IN FOCUS
178980708	https://volunteer.ala.org.au/validate/task/178980708	Valid		system	Tile_036-032-000_0-000.jpg			2021-05-17 10:35:20		NO		IN FOCUS
178980708	https://volunteer.ala.org.au/validate/task/178980708	Valid		system	Tile_036-032-000_0-000.jpg		2021-05-17 09:36:58	2021-05-17 10:35:20		NO		IN FOCUS
178980708	https://volunteer.ala.org.au/validate/task/178980708	Valid		system	Tile_036-032-000_0-000.jpg		2021-05-17 10:31:45	2021-05-17 10:35:20		NO		IN FOCUS
178980726	https://volunteer.ala.org.au/validate/task/178980726	Valid		system	Tile_036-050-000_0-000.jpg		2021-05-17 09:47:12	2021-05-17 10:35:33		NO		IN FOCUS
178980726	https://volunteer.ala.org.au/validate/task/178980726	Valid		system	Tile_036-050-000_0-000.jpg		2021-05-17 10:35:32	2021-05-17 10:35:33		NO		IN FOCUS
178980726	https://volunteer.ala.org.au/validate/task/178980726	Valid		system	Tile_036-050-000_0-000.jpg			2021-05-17 10:35:33		NO		IN FOCUS
178980726	https://volunteer.ala.org.au/validate/task/178980726	Valid		system	Tile_036-050-000_0-000.jpg		2021-05-17 10:27:37	2021-05-17 10:35:33		NO		IN FOCUS
178980729	https://volunteer.ala.org.au/validate/task/178980729	Valid		system	Tile_036-053-000_0-000.jpg		2021-05-17 09:48:32	2021-05-17 10:36:03		NO		IN FOCUS
178980729	https://volunteer.ala.org.au/validate/task/178980729	Valid		system	Tile_036-053-000_0-000.jpg		2021-05-17 10:29:34	2021-05-17 10:36:03		NO		IN FOCUS
178980729	https://volunteer.ala.org.au/validate/task/178980729	Valid		system	Tile_036-053-000_0-000.jpg		2021-05-17 10:36:03	2021-05-17 10:36:03		NO		IN FOCUS
178980729	https://volunteer.ala.org.au/validate/task/178980729	Valid		system	Tile_036-053-000_0-000.jpg			2021-05-17 10:36:03		NO		IN FOCUS
178980713	https://volunteer.ala.org.au/validate/task/178980713	Valid		system	Tile_036-037-000_0-000.jpg		2021-05-17 09:42:37	2021-05-17 10:36:10		NO		IN FOCUS
178980713	https://volunteer.ala.org.au/validate/task/178980713	Valid		system	Tile_036-037-000_0-000.jpg		2021-05-17 10:36:10	2021-05-17 10:36:10		NO		IN FOCUS
178980713	https://volunteer.ala.org.au/validate/task/178980713	Valid		system	Tile_036-037-000_0-000.jpg			2021-05-17 10:36:10		NO		IN FOCUS
178980713	https://volunteer.ala.org.au/validate/task/178980713	Valid		system	Tile_036-037-000_0-000.jpg		2021-05-17 10:33:19	2021-05-17 10:36:10		NO		IN FOCUS
178980730	https://volunteer.ala.org.au/validate/task/178980730	Valid		system	Tile_036-054-000_0-000.jpg			2021-05-17 10:36:17		NO		IN FOCUS
178980730	https://volunteer.ala.org.au/validate/task/178980730	Valid		system	Tile_036-054-000_0-000.jpg		2021-05-17 10:36:16	2021-05-17 10:36:17		NO		IN FOCUS
178980730	https://volunteer.ala.org.au/validate/task/178980730	Valid		system	Tile_036-054-000_0-000.jpg		2021-05-17 09:48:44	2021-05-17 10:36:17		NO		IN FOCUS
178980730	https://volunteer.ala.org.au/validate/task/178980730	Valid		system	Tile_036-054-000_0-000.jpg		2021-05-17 10:29:58	2021-05-17 10:36:17		NO		IN FOCUS
178980714	https://volunteer.ala.org.au/validate/task/178980714	Valid		system	Tile_036-038-000_0-000.jpg			2021-05-17 10:36:27		NO		IN FOCUS
178980714	https://volunteer.ala.org.au/validate/task/178980714	Valid		system	Tile_036-038-000_0-000.jpg		2021-05-17 10:36:26	2021-05-17 10:36:27		NO		IN FOCUS
178980714	https://volunteer.ala.org.au/validate/task/178980714	Valid		system	Tile_036-038-000_0-000.jpg		2021-05-17 10:33:29	2021-05-17 10:36:27		NO		IN FOCUS
178980714	https://volunteer.ala.org.au/validate/task/178980714	Valid		system	Tile_036-038-000_0-000.jpg		2021-05-17 09:42:49	2021-05-17 10:36:27		NO		IN FOCUS
178980715	https://volunteer.ala.org.au/validate/task/178980715	Valid		system	Tile_036-039-000_0-000.jpg		2021-05-17 09:43:34	2021-05-17 10:36:42		NO		IN FOCUS
178980715	https://volunteer.ala.org.au/validate/task/178980715	Valid		system	Tile_036-039-000_0-000.jpg		2021-05-17 10:36:41	2021-05-17 10:36:42		NO		IN FOCUS
178980715	https://volunteer.ala.org.au/validate/task/178980715	Valid		system	Tile_036-039-000_0-000.jpg			2021-05-17 10:36:42		NO		IN FOCUS
178980715	https://volunteer.ala.org.au/validate/task/178980715	Valid		system	Tile_036-039-000_0-000.jpg		2021-05-17 10:33:42	2021-05-17 10:36:42		NO		IN FOCUS
178980733	https://volunteer.ala.org.au/validate/task/178980733	Valid		system	Tile_036-057-000_0-000.jpg		2021-05-17 09:49:21	2021-05-17 10:36:47		NO		IN FOCUS
178980733	https://volunteer.ala.org.au/validate/task/178980733	Valid		system	Tile_036-057-000_0-000.jpg		2021-05-17 10:36:46	2021-05-17 10:36:47		NO		IN FOCUS
178980733	https://volunteer.ala.org.au/validate/task/178980733	Valid		system	Tile_036-057-000_0-000.jpg			2021-05-17 10:36:47		NO		IN FOCUS
178980733	https://volunteer.ala.org.au/validate/task/178980733	Valid		system	Tile_036-057-000_0-000.jpg		2021-05-17 10:31:22	2021-05-17 10:36:47		NO		IN FOCUS
178980716	https://volunteer.ala.org.au/validate/task/178980716	Valid		system	Tile_036-040-000_0-000.jpg			2021-05-17 10:36:53		NO		IN FOCUS
178980716	https://volunteer.ala.org.au/validate/task/178980716	Valid		system	Tile_036-040-000_0-000.jpg		2021-05-17 09:43:59	2021-05-17 10:36:53		NO		IN FOCUS
178980716	https://volunteer.ala.org.au/validate/task/178980716	Valid		system	Tile_036-040-000_0-000.jpg		2021-05-17 10:37:03	2021-05-17 10:36:53		NO		IN FOCUS
178980716	https://volunteer.ala.org.au/validate/task/178980716	Valid		system	Tile_036-040-000_0-000.jpg		2021-05-17 10:36:52	2021-05-17 10:36:53		NO		IN FOCUS
178980716	https://volunteer.ala.org.au/validate/task/178980716	Valid		system	Tile_036-040-000_0-000.jpg		2021-05-17 10:33:51	2021-05-17 10:36:53		NO		IN FOCUS
178980717	https://volunteer.ala.org.au/validate/task/178980717	Valid		system	Tile_036-041-000_0-000.jpg			2021-05-17 10:37:10		NO		IN FOCUS
178980717	https://volunteer.ala.org.au/validate/task/178980717	Valid		system	Tile_036-041-000_0-000.jpg		2021-05-17 09:44:13	2021-05-17 10:37:10		NO		IN FOCUS
178980717	https://volunteer.ala.org.au/validate/task/178980717	Valid		system	Tile_036-041-000_0-000.jpg		2021-05-17 10:37:09	2021-05-17 10:37:10		NO		IN FOCUS
178980717	https://volunteer.ala.org.au/validate/task/178980717	Valid		system	Tile_036-041-000_0-000.jpg		2021-05-17 10:34:02	2021-05-17 10:37:10		NO		IN FOCUS
178980725	https://volunteer.ala.org.au/validate/task/178980725	Valid		system	Tile_036-049-000_0-000.jpg		2021-05-17 10:35:22	2021-05-17 10:37:53		NO		IN FOCUS
178980725	https://volunteer.ala.org.au/validate/task/178980725	Valid		system	Tile_036-049-000_0-000.jpg		2021-05-17 10:37:53	2021-05-17 10:37:53		NO		IN FOCUS
178980725	https://volunteer.ala.org.au/validate/task/178980725	Valid		system	Tile_036-049-000_0-000.jpg			2021-05-17 10:37:53		NO		IN FOCUS
178980725	https://volunteer.ala.org.au/validate/task/178980725	Valid		system	Tile_036-049-000_0-000.jpg		2021-05-17 09:46:59	2021-05-17 10:37:53		NO		IN FOCUS
178980727	https://volunteer.ala.org.au/validate/task/178980727	Valid		system	Tile_036-051-000_0-000.jpg		2021-05-17 10:35:42	2021-05-17 10:38:15		NO		IN FOCUS
178980727	https://volunteer.ala.org.au/validate/task/178980727	Valid		system	Tile_036-051-000_0-000.jpg			2021-05-17 10:38:15		NO		IN FOCUS
178980727	https://volunteer.ala.org.au/validate/task/178980727	Valid		system	Tile_036-051-000_0-000.jpg		2021-05-17 09:47:35	2021-05-17 10:38:15		NO		IN FOCUS
178980727	https://volunteer.ala.org.au/validate/task/178980727	Valid		system	Tile_036-051-000_0-000.jpg		2021-05-17 10:38:14	2021-05-17 10:38:15		NO		IN FOCUS
178980728	https://volunteer.ala.org.au/validate/task/178980728	Valid		system	Tile_036-052-000_0-000.jpg		2021-05-17 10:38:34	2021-05-17 10:38:35		NO		IN FOCUS
178980728	https://volunteer.ala.org.au/validate/task/178980728	Valid		system	Tile_036-052-000_0-000.jpg			2021-05-17 10:38:35		NO		IN FOCUS
178980728	https://volunteer.ala.org.au/validate/task/178980728	Valid		system	Tile_036-052-000_0-000.jpg		2021-05-17 09:47:48	2021-05-17 10:38:35		NO		IN FOCUS
178980728	https://volunteer.ala.org.au/validate/task/178980728	Valid		system	Tile_036-052-000_0-000.jpg		2021-05-17 10:35:53	2021-05-17 10:38:35		NO		IN FOCUS
178980731	https://volunteer.ala.org.au/validate/task/178980731	Valid		system	Tile_036-055-000_0-000.jpg			2021-05-17 10:39:08		NO		IN FOCUS
178980731	https://volunteer.ala.org.au/validate/task/178980731	Valid		system	Tile_036-055-000_0-000.jpg		2021-05-17 10:39:07	2021-05-17 10:39:08		NO		IN FOCUS
178980731	https://volunteer.ala.org.au/validate/task/178980731	Valid		system	Tile_036-055-000_0-000.jpg		2021-05-17 10:36:25	2021-05-17 10:39:08		NO		IN FOCUS
178980731	https://volunteer.ala.org.au/validate/task/178980731	Valid		system	Tile_036-055-000_0-000.jpg		2021-05-17 09:48:56	2021-05-17 10:39:08		NO		IN FOCUS
178980732	https://volunteer.ala.org.au/validate/task/178980732	Valid		system	Tile_036-056-000_0-000.jpg		2021-05-17 09:49:09	2021-05-17 10:39:20		NO		IN FOCUS
178980732	https://volunteer.ala.org.au/validate/task/178980732	Valid		system	Tile_036-056-000_0-000.jpg			2021-05-17 10:39:20		NO		IN FOCUS
178980732	https://volunteer.ala.org.au/validate/task/178980732	Valid		system	Tile_036-056-000_0-000.jpg		2021-05-17 10:36:36	2021-05-17 10:39:20		NO		IN FOCUS
178980732	https://volunteer.ala.org.au/validate/task/178980732	Valid		system	Tile_036-056-000_0-000.jpg		2021-05-17 10:39:19	2021-05-17 10:39:20		NO		IN FOCUS
178980735	https://volunteer.ala.org.au/validate/task/178980735	Valid		system	Tile_036-059-000_0-000.jpg			2021-05-17 10:39:45		NO		IN FOCUS
178980735	https://volunteer.ala.org.au/validate/task/178980735	Valid		system	Tile_036-059-000_0-000.jpg		2021-05-17 10:39:45	2021-05-17 10:39:45		NO		IN FOCUS
178980735	https://volunteer.ala.org.au/validate/task/178980735	Valid		system	Tile_036-059-000_0-000.jpg		2021-05-17 10:40:27	2021-05-17 10:39:45		NO		IN FOCUS
178980735	https://volunteer.ala.org.au/validate/task/178980735	Valid		system	Tile_036-059-000_0-000.jpg		2021-05-17 10:34:43	2021-05-17 10:39:45		NO		IN FOCUS
178980735	https://volunteer.ala.org.au/validate/task/178980735	Valid		system	Tile_036-059-000_0-000.jpg		2021-05-17 09:49:46	2021-05-17 10:39:45		NO		IN FOCUS
178980737	https://volunteer.ala.org.au/validate/task/178980737	Valid		system	Tile_037-001-000_0-000.jpg		2021-05-17 09:50:11	2021-05-17 10:40:14		NO		IN FOCUS
178980737	https://volunteer.ala.org.au/validate/task/178980737	Valid		system	Tile_037-001-000_0-000.jpg			2021-05-17 10:40:14		NO		IN FOCUS
178980737	https://volunteer.ala.org.au/validate/task/178980737	Valid		system	Tile_037-001-000_0-000.jpg		2021-05-17 10:35:38	2021-05-17 10:40:14		NO		IN FOCUS
178980737	https://volunteer.ala.org.au/validate/task/178980737	Valid		system	Tile_037-001-000_0-000.jpg		2021-05-17 10:40:13	2021-05-17 10:40:14		NO		IN FOCUS
178980738	https://volunteer.ala.org.au/validate/task/178980738	Valid		system	Tile_037-002-000_0-000.jpg			2021-05-17 10:40:28		NO		IN FOCUS
178980738	https://volunteer.ala.org.au/validate/task/178980738	Valid		system	Tile_037-002-000_0-000.jpg		2021-05-17 10:40:28	2021-05-17 10:40:28		NO		IN FOCUS
178980738	https://volunteer.ala.org.au/validate/task/178980738	Valid		system	Tile_037-002-000_0-000.jpg		2021-05-17 09:50:25	2021-05-17 10:40:28		NO		IN FOCUS
178980738	https://volunteer.ala.org.au/validate/task/178980738	Valid		system	Tile_037-002-000_0-000.jpg		2021-05-17 10:36:04	2021-05-17 10:40:28		NO		IN FOCUS
178980736	https://volunteer.ala.org.au/validate/task/178980736	Valid		system	Tile_036-060-000_0-000.jpg		2021-05-17 09:49:59	2021-05-17 10:40:44		NO		IN FOCUS
178980736	https://volunteer.ala.org.au/validate/task/178980736	Valid		system	Tile_036-060-000_0-000.jpg		2021-05-17 10:39:59	2021-05-17 10:40:44		NO		IN FOCUS
178980736	https://volunteer.ala.org.au/validate/task/178980736	Valid		system	Tile_036-060-000_0-000.jpg			2021-05-17 10:40:44		NO		IN FOCUS
178980736	https://volunteer.ala.org.au/validate/task/178980736	Valid		system	Tile_036-060-000_0-000.jpg		2021-05-17 10:40:43	2021-05-17 10:40:44		NO		IN FOCUS
178980739	https://volunteer.ala.org.au/validate/task/178980739	Valid		system	Tile_037-003-000_0-000.jpg		2021-05-17 10:36:25	2021-05-17 10:40:44		NO		IN FOCUS
178980739	https://volunteer.ala.org.au/validate/task/178980739	Valid		system	Tile_037-003-000_0-000.jpg		2021-05-17 09:50:37	2021-05-17 10:40:44		NO		IN FOCUS
178980739	https://volunteer.ala.org.au/validate/task/178980739	Valid		system	Tile_037-003-000_0-000.jpg			2021-05-17 10:40:44		NO		IN FOCUS
178980739	https://volunteer.ala.org.au/validate/task/178980739	Valid		system	Tile_037-003-000_0-000.jpg		2021-05-17 10:40:43	2021-05-17 10:40:44		NO		IN FOCUS
178980740	https://volunteer.ala.org.au/validate/task/178980740	Valid		system	Tile_037-004-000_0-000.jpg		2021-05-17 09:50:49	2021-05-17 10:40:59		NO		IN FOCUS
178980740	https://volunteer.ala.org.au/validate/task/178980740	Valid		system	Tile_037-004-000_0-000.jpg		2021-05-17 10:41:04	2021-05-17 10:40:59		NO		IN FOCUS
178980740	https://volunteer.ala.org.au/validate/task/178980740	Valid		system	Tile_037-004-000_0-000.jpg			2021-05-17 10:40:59		NO		IN FOCUS
178980740	https://volunteer.ala.org.au/validate/task/178980740	Valid		system	Tile_037-004-000_0-000.jpg		2021-05-17 10:40:58	2021-05-17 10:40:59		NO		IN FOCUS
178980740	https://volunteer.ala.org.au/validate/task/178980740	Valid		system	Tile_037-004-000_0-000.jpg		2021-05-17 10:36:48	2021-05-17 10:40:59		NO		IN FOCUS
178980741	https://volunteer.ala.org.au/validate/task/178980741	Valid		system	Tile_037-005-000_0-000.jpg		2021-05-17 10:37:03	2021-05-17 10:41:15		NO		IN FOCUS
178980741	https://volunteer.ala.org.au/validate/task/178980741	Valid		system	Tile_037-005-000_0-000.jpg		2021-05-17 09:51:00	2021-05-17 10:41:15		NO		IN FOCUS
178980741	https://volunteer.ala.org.au/validate/task/178980741	Valid		system	Tile_037-005-000_0-000.jpg		2021-05-17 10:41:22	2021-05-17 10:41:15		NO		IN FOCUS
178980741	https://volunteer.ala.org.au/validate/task/178980741	Valid		system	Tile_037-005-000_0-000.jpg		2021-05-17 10:41:14	2021-05-17 10:41:15		NO		IN FOCUS
178980741	https://volunteer.ala.org.au/validate/task/178980741	Valid		system	Tile_037-005-000_0-000.jpg			2021-05-17 10:41:15		NO		IN FOCUS
178980742	https://volunteer.ala.org.au/validate/task/178980742	Valid		system	Tile_037-006-000_0-000.jpg		2021-05-17 10:41:27	2021-05-17 10:41:28		NO		IN FOCUS
178980742	https://volunteer.ala.org.au/validate/task/178980742	Valid		system	Tile_037-006-000_0-000.jpg			2021-05-17 10:41:28		NO		IN FOCUS
178980742	https://volunteer.ala.org.au/validate/task/178980742	Valid		system	Tile_037-006-000_0-000.jpg		2021-05-17 10:46:54	2021-05-17 10:41:28		NO		IN FOCUS
178980742	https://volunteer.ala.org.au/validate/task/178980742	Valid		system	Tile_037-006-000_0-000.jpg		2021-05-17 10:37:45	2021-05-17 10:41:28		NO		IN FOCUS
178980742	https://volunteer.ala.org.au/validate/task/178980742	Valid		system	Tile_037-006-000_0-000.jpg		2021-05-17 09:51:14	2021-05-17 10:41:28		NO		IN FOCUS
178980745	https://volunteer.ala.org.au/validate/task/178980745	Valid		system	Tile_037-009-000_0-000.jpg		2021-05-17 10:42:12	2021-05-17 10:42:13		NO		IN FOCUS
178980745	https://volunteer.ala.org.au/validate/task/178980745	Valid		system	Tile_037-009-000_0-000.jpg			2021-05-17 10:42:13		NO		IN FOCUS
178980745	https://volunteer.ala.org.au/validate/task/178980745	Valid		system	Tile_037-009-000_0-000.jpg		2021-05-17 09:51:51	2021-05-17 10:42:13		NO		IN FOCUS
178980745	https://volunteer.ala.org.au/validate/task/178980745	Valid		system	Tile_037-009-000_0-000.jpg		2021-05-17 10:38:33	2021-05-17 10:42:13		NO		IN FOCUS
178980746	https://volunteer.ala.org.au/validate/task/178980746	Valid		system	Tile_037-010-000_0-000.jpg		2021-05-17 10:41:44	2021-05-17 10:42:41		NO		IN FOCUS
178980746	https://volunteer.ala.org.au/validate/task/178980746	Valid		system	Tile_037-010-000_0-000.jpg		2021-05-17 09:52:03	2021-05-17 10:42:41		NO		IN FOCUS
178980746	https://volunteer.ala.org.au/validate/task/178980746	Valid		system	Tile_037-010-000_0-000.jpg			2021-05-17 10:42:41		NO		IN FOCUS
178980746	https://volunteer.ala.org.au/validate/task/178980746	Valid		system	Tile_037-010-000_0-000.jpg		2021-05-17 10:42:40	2021-05-17 10:42:41		NO		IN FOCUS
178980747	https://volunteer.ala.org.au/validate/task/178980747	Valid		system	Tile_037-011-000_0-000.jpg		2021-05-17 10:44:21	2021-05-17 10:44:22		NO		IN FOCUS
178980747	https://volunteer.ala.org.au/validate/task/178980747	Valid		system	Tile_037-011-000_0-000.jpg		2021-05-17 09:52:16	2021-05-17 10:44:22		NO		IN FOCUS
178980747	https://volunteer.ala.org.au/validate/task/178980747	Valid		system	Tile_037-011-000_0-000.jpg			2021-05-17 10:44:22		NO		IN FOCUS
178980747	https://volunteer.ala.org.au/validate/task/178980747	Valid		system	Tile_037-011-000_0-000.jpg		2021-05-17 10:42:53	2021-05-17 10:44:22		NO		IN FOCUS
178980748	https://volunteer.ala.org.au/validate/task/178980748	Valid		system	Tile_037-012-000_0-000.jpg		2021-05-17 09:52:29	2021-05-17 10:44:37		NO		IN FOCUS
178980748	https://volunteer.ala.org.au/validate/task/178980748	Valid		system	Tile_037-012-000_0-000.jpg		2021-05-17 10:43:05	2021-05-17 10:44:37		NO		IN FOCUS
178980748	https://volunteer.ala.org.au/validate/task/178980748	Valid		system	Tile_037-012-000_0-000.jpg		2021-05-17 10:44:37	2021-05-17 10:44:37		NO		IN FOCUS
178980748	https://volunteer.ala.org.au/validate/task/178980748	Valid		system	Tile_037-012-000_0-000.jpg			2021-05-17 10:44:37		NO		IN FOCUS
178980749	https://volunteer.ala.org.au/validate/task/178980749	Valid		system	Tile_037-013-000_0-000.jpg		2021-05-17 10:43:19	2021-05-17 10:44:57		NO		IN FOCUS
178980749	https://volunteer.ala.org.au/validate/task/178980749	Valid		system	Tile_037-013-000_0-000.jpg		2021-05-17 09:52:41	2021-05-17 10:44:57		NO		IN FOCUS
178980749	https://volunteer.ala.org.au/validate/task/178980749	Valid		system	Tile_037-013-000_0-000.jpg			2021-05-17 10:44:57		NO		IN FOCUS
178980749	https://volunteer.ala.org.au/validate/task/178980749	Valid		system	Tile_037-013-000_0-000.jpg		2021-05-17 10:44:56	2021-05-17 10:44:57		NO		IN FOCUS
178980753	https://volunteer.ala.org.au/validate/task/178980753	Valid		system	Tile_037-017-000_0-000.jpg		2021-05-17 10:45:54	2021-05-17 10:45:54		NO		IN FOCUS
178980753	https://volunteer.ala.org.au/validate/task/178980753	Valid		system	Tile_037-017-000_0-000.jpg		2021-05-17 09:53:53	2021-05-17 10:45:54		NO		IN FOCUS
178980753	https://volunteer.ala.org.au/validate/task/178980753	Valid		system	Tile_037-017-000_0-000.jpg			2021-05-17 10:45:54		NO		IN FOCUS
178980753	https://volunteer.ala.org.au/validate/task/178980753	Valid		system	Tile_037-017-000_0-000.jpg		2021-05-17 10:44:13	2021-05-17 10:45:54		NO		IN FOCUS
178980744	https://volunteer.ala.org.au/validate/task/178980744	Valid		system	Tile_037-008-000_0-000.jpg		2021-05-17 10:47:34	2021-05-17 10:47:35		NO		IN FOCUS
178980744	https://volunteer.ala.org.au/validate/task/178980744	Valid		system	Tile_037-008-000_0-000.jpg			2021-05-17 10:47:35		NO		IN FOCUS
178980744	https://volunteer.ala.org.au/validate/task/178980744	Valid		system	Tile_037-008-000_0-000.jpg		2021-05-17 10:41:55	2021-05-17 10:47:35		NO		IN FOCUS
178980744	https://volunteer.ala.org.au/validate/task/178980744	Valid		system	Tile_037-008-000_0-000.jpg		2021-05-17 09:51:39	2021-05-17 10:47:35		NO		IN FOCUS
178980751	https://volunteer.ala.org.au/validate/task/178980751	Valid		system	Tile_037-015-000_0-000.jpg		2021-05-17 09:53:23	2021-05-17 10:47:57		NO		IN FOCUS
178980751	https://volunteer.ala.org.au/validate/task/178980751	Valid		system	Tile_037-015-000_0-000.jpg		2021-05-17 10:43:47	2021-05-17 10:47:57		NO		IN FOCUS
178980751	https://volunteer.ala.org.au/validate/task/178980751	Valid		system	Tile_037-015-000_0-000.jpg		2021-05-17 10:47:56	2021-05-17 10:47:57		NO		IN FOCUS
178980751	https://volunteer.ala.org.au/validate/task/178980751	Valid		system	Tile_037-015-000_0-000.jpg			2021-05-17 10:47:57		NO		IN FOCUS
178980752	https://volunteer.ala.org.au/validate/task/178980752	Valid		system	Tile_037-016-000_0-000.jpg		2021-05-17 09:53:41	2021-05-17 10:48:10		NO		IN FOCUS
178980752	https://volunteer.ala.org.au/validate/task/178980752	Valid		system	Tile_037-016-000_0-000.jpg		2021-05-17 10:48:08	2021-05-17 10:48:10		NO		IN FOCUS
178980752	https://volunteer.ala.org.au/validate/task/178980752	Valid		system	Tile_037-016-000_0-000.jpg			2021-05-17 10:48:10		NO		IN FOCUS
178980752	https://volunteer.ala.org.au/validate/task/178980752	Valid		system	Tile_037-016-000_0-000.jpg		2021-05-17 10:44:00	2021-05-17 10:48:10		NO		IN FOCUS
178980754	https://volunteer.ala.org.au/validate/task/178980754	Valid		system	Tile_037-018-000_0-000.jpg		2021-05-17 10:44:33	2021-05-17 10:48:27		NO		IN FOCUS
178980754	https://volunteer.ala.org.au/validate/task/178980754	Valid		system	Tile_037-018-000_0-000.jpg			2021-05-17 10:48:27		NO		IN FOCUS
178980754	https://volunteer.ala.org.au/validate/task/178980754	Valid		system	Tile_037-018-000_0-000.jpg		2021-05-17 10:48:26	2021-05-17 10:48:27		NO		IN FOCUS
178980754	https://volunteer.ala.org.au/validate/task/178980754	Valid		system	Tile_037-018-000_0-000.jpg		2021-05-17 09:54:05	2021-05-17 10:48:27		NO		IN FOCUS
178980755	https://volunteer.ala.org.au/validate/task/178980755	Valid		system	Tile_037-019-000_0-000.jpg		2021-05-17 10:49:27	2021-05-17 10:49:28		NO		IN FOCUS
178980755	https://volunteer.ala.org.au/validate/task/178980755	Valid		system	Tile_037-019-000_0-000.jpg			2021-05-17 10:49:28		NO		IN FOCUS
178980755	https://volunteer.ala.org.au/validate/task/178980755	Valid		system	Tile_037-019-000_0-000.jpg		2021-05-17 10:44:48	2021-05-17 10:49:28		NO		IN FOCUS
178980755	https://volunteer.ala.org.au/validate/task/178980755	Valid		system	Tile_037-019-000_0-000.jpg		2021-05-17 09:54:17	2021-05-17 10:49:28		NO		IN FOCUS
178980750	https://volunteer.ala.org.au/validate/task/178980750	Valid		system	Tile_037-014-000_0-000.jpg		2021-05-17 09:53:11	2021-05-17 10:49:33		NO		IN FOCUS
178980750	https://volunteer.ala.org.au/validate/task/178980750	Valid		system	Tile_037-014-000_0-000.jpg		2021-05-17 10:49:32	2021-05-17 10:49:33		NO		IN FOCUS
178980750	https://volunteer.ala.org.au/validate/task/178980750	Valid		system	Tile_037-014-000_0-000.jpg			2021-05-17 10:49:33		NO		IN FOCUS
178980750	https://volunteer.ala.org.au/validate/task/178980750	Valid		system	Tile_037-014-000_0-000.jpg		2021-05-17 10:43:32	2021-05-17 10:49:33		NO		IN FOCUS
178980763	https://volunteer.ala.org.au/validate/task/178980763	Valid		system	Tile_037-027-000_0-000.jpg			2021-05-17 10:50:04		NO		IN FOCUS
178980763	https://volunteer.ala.org.au/validate/task/178980763	Valid		system	Tile_037-027-000_0-000.jpg		2021-05-17 09:56:27	2021-05-17 10:50:04		NO		IN FOCUS
178980763	https://volunteer.ala.org.au/validate/task/178980763	Valid		system	Tile_037-027-000_0-000.jpg		2021-05-17 10:50:03	2021-05-17 10:50:04		NO		IN FOCUS
178980763	https://volunteer.ala.org.au/validate/task/178980763	Valid		system	Tile_037-027-000_0-000.jpg		2021-05-17 10:47:04	2021-05-17 10:50:04		NO		IN FOCUS
178980757	https://volunteer.ala.org.au/validate/task/178980757	Valid		system	Tile_037-021-000_0-000.jpg		2021-05-17 09:55:06	2021-05-17 10:50:08		NO		IN FOCUS
178980757	https://volunteer.ala.org.au/validate/task/178980757	Valid		system	Tile_037-021-000_0-000.jpg		2021-05-17 10:50:07	2021-05-17 10:50:08		NO		IN FOCUS
178980757	https://volunteer.ala.org.au/validate/task/178980757	Valid		system	Tile_037-021-000_0-000.jpg		2021-05-17 10:45:17	2021-05-17 10:50:08		NO		IN FOCUS
178980757	https://volunteer.ala.org.au/validate/task/178980757	Valid		system	Tile_037-021-000_0-000.jpg			2021-05-17 10:50:08		NO		IN FOCUS
178980758	https://volunteer.ala.org.au/validate/task/178980758	Valid		system	Tile_037-022-000_0-000.jpg		2021-05-17 10:50:21	2021-05-17 10:50:21		NO		IN FOCUS
178980758	https://volunteer.ala.org.au/validate/task/178980758	Valid		system	Tile_037-022-000_0-000.jpg		2021-05-17 10:45:55	2021-05-17 10:50:21		NO		IN FOCUS
178980758	https://volunteer.ala.org.au/validate/task/178980758	Valid		system	Tile_037-022-000_0-000.jpg			2021-05-17 10:50:21		NO		IN FOCUS
178980758	https://volunteer.ala.org.au/validate/task/178980758	Valid		system	Tile_037-022-000_0-000.jpg		2021-05-17 09:55:19	2021-05-17 10:50:21		NO		IN FOCUS
178980764	https://volunteer.ala.org.au/validate/task/178980764	Valid		system	Tile_037-028-000_0-000.jpg		2021-05-17 10:47:17	2021-05-17 10:50:27		NO		IN FOCUS
178980764	https://volunteer.ala.org.au/validate/task/178980764	Valid		system	Tile_037-028-000_0-000.jpg			2021-05-17 10:50:27		NO		IN FOCUS
178980764	https://volunteer.ala.org.au/validate/task/178980764	Valid		system	Tile_037-028-000_0-000.jpg		2021-05-17 10:50:26	2021-05-17 10:50:27		NO		IN FOCUS
178980764	https://volunteer.ala.org.au/validate/task/178980764	Valid		system	Tile_037-028-000_0-000.jpg		2021-05-17 09:56:40	2021-05-17 10:50:27		NO		IN FOCUS
178980759	https://volunteer.ala.org.au/validate/task/178980759	Valid		system	Tile_037-023-000_0-000.jpg		2021-05-17 09:55:31	2021-05-17 10:50:38		NO		IN FOCUS
178980759	https://volunteer.ala.org.au/validate/task/178980759	Valid		system	Tile_037-023-000_0-000.jpg			2021-05-17 10:50:38		NO		IN FOCUS
178980759	https://volunteer.ala.org.au/validate/task/178980759	Valid		system	Tile_037-023-000_0-000.jpg		2021-05-17 10:46:09	2021-05-17 10:50:38		NO		IN FOCUS
178980759	https://volunteer.ala.org.au/validate/task/178980759	Valid		system	Tile_037-023-000_0-000.jpg		2021-05-17 10:50:38	2021-05-17 10:50:38		NO		IN FOCUS
178980760	https://volunteer.ala.org.au/validate/task/178980760	Valid		system	Tile_037-024-000_0-000.jpg		2021-05-17 09:55:43	2021-05-17 10:51:02		NO		IN FOCUS
178980760	https://volunteer.ala.org.au/validate/task/178980760	Valid		system	Tile_037-024-000_0-000.jpg		2021-05-17 10:51:02	2021-05-17 10:51:02		NO		IN FOCUS
178980760	https://volunteer.ala.org.au/validate/task/178980760	Valid		system	Tile_037-024-000_0-000.jpg		2021-05-17 10:46:23	2021-05-17 10:51:02		NO		IN FOCUS
178980760	https://volunteer.ala.org.au/validate/task/178980760	Valid		system	Tile_037-024-000_0-000.jpg			2021-05-17 10:51:02		NO		IN FOCUS
178980766	https://volunteer.ala.org.au/validate/task/178980766	Valid		system	Tile_037-030-000_0-000.jpg			2021-05-17 10:51:16		NO		IN FOCUS
178980766	https://volunteer.ala.org.au/validate/task/178980766	Valid		system	Tile_037-030-000_0-000.jpg		2021-05-17 10:51:15	2021-05-17 10:51:16		NO		IN FOCUS
178980766	https://volunteer.ala.org.au/validate/task/178980766	Valid		system	Tile_037-030-000_0-000.jpg		2021-05-17 10:47:51	2021-05-17 10:51:16		NO		IN FOCUS
178980766	https://volunteer.ala.org.au/validate/task/178980766	Valid		system	Tile_037-030-000_0-000.jpg		2021-05-17 09:57:27	2021-05-17 10:51:16		NO		IN FOCUS
178980762	https://volunteer.ala.org.au/validate/task/178980762	Valid		system	Tile_037-026-000_0-000.jpg			2021-05-17 10:51:23		NO		IN FOCUS
178980762	https://volunteer.ala.org.au/validate/task/178980762	Valid		system	Tile_037-026-000_0-000.jpg		2021-05-17 10:46:52	2021-05-17 10:51:23		NO		IN FOCUS
178980762	https://volunteer.ala.org.au/validate/task/178980762	Valid		system	Tile_037-026-000_0-000.jpg		2021-05-17 10:51:22	2021-05-17 10:51:23		NO		IN FOCUS
178980762	https://volunteer.ala.org.au/validate/task/178980762	Valid		system	Tile_037-026-000_0-000.jpg		2021-05-17 09:56:15	2021-05-17 10:51:23		NO		IN FOCUS
178980767	https://volunteer.ala.org.au/validate/task/178980767	Valid		system	Tile_037-031-000_0-000.jpg		2021-05-17 09:57:41	2021-05-17 10:51:42		NO		IN FOCUS
178980767	https://volunteer.ala.org.au/validate/task/178980767	Valid		system	Tile_037-031-000_0-000.jpg			2021-05-17 10:51:42		NO		IN FOCUS
178980767	https://volunteer.ala.org.au/validate/task/178980767	Valid		system	Tile_037-031-000_0-000.jpg		2021-05-17 10:51:41	2021-05-17 10:51:42		NO		IN FOCUS
178980767	https://volunteer.ala.org.au/validate/task/178980767	Valid		system	Tile_037-031-000_0-000.jpg		2021-05-17 10:48:04	2021-05-17 10:51:42		NO		IN FOCUS
178980765	https://volunteer.ala.org.au/validate/task/178980765	Valid		system	Tile_037-029-000_0-000.jpg		2021-05-17 09:57:14	2021-05-17 10:51:50		NO		IN FOCUS
178980765	https://volunteer.ala.org.au/validate/task/178980765	Valid		system	Tile_037-029-000_0-000.jpg			2021-05-17 10:51:50		NO		IN FOCUS
178980765	https://volunteer.ala.org.au/validate/task/178980765	Valid		system	Tile_037-029-000_0-000.jpg		2021-05-17 10:47:31	2021-05-17 10:51:50		NO		IN FOCUS
178980765	https://volunteer.ala.org.au/validate/task/178980765	Valid		system	Tile_037-029-000_0-000.jpg		2021-05-17 10:51:50	2021-05-17 10:51:50		NO		IN FOCUS
178980768	https://volunteer.ala.org.au/validate/task/178980768	Valid		system	Tile_037-032-000_0-000.jpg		2021-05-17 10:48:16	2021-05-17 10:52:02		NO		IN FOCUS
178980768	https://volunteer.ala.org.au/validate/task/178980768	Valid		system	Tile_037-032-000_0-000.jpg			2021-05-17 10:52:02		NO		IN FOCUS
178980768	https://volunteer.ala.org.au/validate/task/178980768	Valid		system	Tile_037-032-000_0-000.jpg		2021-05-17 10:52:01	2021-05-17 10:52:02		NO		IN FOCUS
178980768	https://volunteer.ala.org.au/validate/task/178980768	Valid		system	Tile_037-032-000_0-000.jpg		2021-05-17 10:52:09	2021-05-17 10:52:02		NO		IN FOCUS
178980768	https://volunteer.ala.org.au/validate/task/178980768	Valid		system	Tile_037-032-000_0-000.jpg		2021-05-17 09:57:54	2021-05-17 10:52:02		NO		IN FOCUS
178980761	https://volunteer.ala.org.au/validate/task/178980761	Valid		system	Tile_037-025-000_0-000.jpg			2021-05-17 10:52:09		NO		IN FOCUS
178980761	https://volunteer.ala.org.au/validate/task/178980761	Valid		system	Tile_037-025-000_0-000.jpg		2021-05-17 10:46:36	2021-05-17 10:52:09		NO		IN FOCUS
178980761	https://volunteer.ala.org.au/validate/task/178980761	Valid		system	Tile_037-025-000_0-000.jpg		2021-05-17 10:52:08	2021-05-17 10:52:09		NO		IN FOCUS
178980761	https://volunteer.ala.org.au/validate/task/178980761	Valid		system	Tile_037-025-000_0-000.jpg		2021-05-17 09:55:57	2021-05-17 10:52:09		NO		IN FOCUS
178980769	https://volunteer.ala.org.au/validate/task/178980769	Valid		system	Tile_037-033-000_0-000.jpg		2021-05-17 09:58:07	2021-05-17 10:52:20		NO		IN FOCUS
178980769	https://volunteer.ala.org.au/validate/task/178980769	Valid		system	Tile_037-033-000_0-000.jpg		2021-05-17 10:48:32	2021-05-17 10:52:20		NO		IN FOCUS
178980769	https://volunteer.ala.org.au/validate/task/178980769	Valid		system	Tile_037-033-000_0-000.jpg		2021-05-17 10:52:19	2021-05-17 10:52:20		NO		IN FOCUS
178980769	https://volunteer.ala.org.au/validate/task/178980769	Valid		system	Tile_037-033-000_0-000.jpg			2021-05-17 10:52:20		NO		IN FOCUS
178980769	https://volunteer.ala.org.au/validate/task/178980769	Valid		system	Tile_037-033-000_0-000.jpg		2021-05-17 10:52:37	2021-05-17 10:52:20		NO		IN FOCUS
178980771	https://volunteer.ala.org.au/validate/task/178980771	Valid		system	Tile_037-035-000_0-000.jpg			2021-05-17 10:52:53		NO		IN FOCUS
178980771	https://volunteer.ala.org.au/validate/task/178980771	Valid		system	Tile_037-035-000_0-000.jpg		2021-05-17 10:49:02	2021-05-17 10:52:53		NO		IN FOCUS
178980771	https://volunteer.ala.org.au/validate/task/178980771	Valid		system	Tile_037-035-000_0-000.jpg		2021-05-17 10:52:52	2021-05-17 10:52:53		NO		IN FOCUS
178980771	https://volunteer.ala.org.au/validate/task/178980771	Valid		system	Tile_037-035-000_0-000.jpg		2021-05-17 09:58:30	2021-05-17 10:52:53		NO		IN FOCUS
178980770	https://volunteer.ala.org.au/validate/task/178980770	Valid		system	Tile_037-034-000_0-000.jpg			2021-05-17 10:52:59		NO		IN FOCUS
178980770	https://volunteer.ala.org.au/validate/task/178980770	Valid		system	Tile_037-034-000_0-000.jpg		2021-05-17 10:52:59	2021-05-17 10:52:59		NO		IN FOCUS
178980770	https://volunteer.ala.org.au/validate/task/178980770	Valid		system	Tile_037-034-000_0-000.jpg		2021-05-17 09:58:19	2021-05-17 10:52:59		NO		IN FOCUS
178980770	https://volunteer.ala.org.au/validate/task/178980770	Valid		system	Tile_037-034-000_0-000.jpg		2021-05-17 10:48:48	2021-05-17 10:52:59		NO		IN FOCUS
178980772	https://volunteer.ala.org.au/validate/task/178980772	Valid		system	Tile_037-036-000_0-000.jpg		2021-05-17 09:58:42	2021-05-17 10:53:11		NO		IN FOCUS
178980772	https://volunteer.ala.org.au/validate/task/178980772	Valid		system	Tile_037-036-000_0-000.jpg		2021-05-17 10:49:14	2021-05-17 10:53:11		NO		IN FOCUS
178980772	https://volunteer.ala.org.au/validate/task/178980772	Valid		system	Tile_037-036-000_0-000.jpg			2021-05-17 10:53:11		NO		IN FOCUS
178980772	https://volunteer.ala.org.au/validate/task/178980772	Valid		system	Tile_037-036-000_0-000.jpg		2021-05-17 10:53:22	2021-05-17 10:53:11		NO		IN FOCUS
178980772	https://volunteer.ala.org.au/validate/task/178980772	Valid		system	Tile_037-036-000_0-000.jpg		2021-05-17 10:53:10	2021-05-17 10:53:11		NO		IN FOCUS
178980773	https://volunteer.ala.org.au/validate/task/178980773	Valid		system	Tile_037-037-000_0-000.jpg			2021-05-17 10:53:33		NO		IN FOCUS
178980773	https://volunteer.ala.org.au/validate/task/178980773	Valid		system	Tile_037-037-000_0-000.jpg		2021-05-17 10:49:27	2021-05-17 10:53:33		NO		IN FOCUS
178980773	https://volunteer.ala.org.au/validate/task/178980773	Valid		system	Tile_037-037-000_0-000.jpg		2021-05-17 09:58:54	2021-05-17 10:53:33		NO		IN FOCUS
178980773	https://volunteer.ala.org.au/validate/task/178980773	Valid		system	Tile_037-037-000_0-000.jpg		2021-05-17 10:54:08	2021-05-17 10:53:33		NO		IN FOCUS
178980773	https://volunteer.ala.org.au/validate/task/178980773	Valid		system	Tile_037-037-000_0-000.jpg		2021-05-17 10:53:32	2021-05-17 10:53:33		NO		IN FOCUS
178980774	https://volunteer.ala.org.au/validate/task/178980774	Valid		system	Tile_037-038-000_0-000.jpg			2021-05-17 10:54:18		NO		IN FOCUS
178980774	https://volunteer.ala.org.au/validate/task/178980774	Valid		system	Tile_037-038-000_0-000.jpg		2021-05-17 09:59:07	2021-05-17 10:54:18		NO		IN FOCUS
178980774	https://volunteer.ala.org.au/validate/task/178980774	Valid		system	Tile_037-038-000_0-000.jpg		2021-05-17 10:54:18	2021-05-17 10:54:18		NO		IN FOCUS
178980774	https://volunteer.ala.org.au/validate/task/178980774	Valid		system	Tile_037-038-000_0-000.jpg		2021-05-17 10:49:41	2021-05-17 10:54:18		NO		IN FOCUS
178980775	https://volunteer.ala.org.au/validate/task/178980775	Valid		system	Tile_037-039-000_0-000.jpg		2021-05-17 10:49:56	2021-05-17 10:54:35		NO		IN FOCUS
178980775	https://volunteer.ala.org.au/validate/task/178980775	Valid		system	Tile_037-039-000_0-000.jpg		2021-05-17 09:59:19	2021-05-17 10:54:35		NO		IN FOCUS
178980775	https://volunteer.ala.org.au/validate/task/178980775	Valid		system	Tile_037-039-000_0-000.jpg			2021-05-17 10:54:35		NO		IN FOCUS
178980775	https://volunteer.ala.org.au/validate/task/178980775	Valid		system	Tile_037-039-000_0-000.jpg		2021-05-17 10:54:34	2021-05-17 10:54:35		NO		IN FOCUS
178980776	https://volunteer.ala.org.au/validate/task/178980776	Valid		system	Tile_037-040-000_0-000.jpg		2021-05-17 10:50:10	2021-05-17 10:55:16		NO		IN FOCUS
178980776	https://volunteer.ala.org.au/validate/task/178980776	Valid		system	Tile_037-040-000_0-000.jpg			2021-05-17 10:55:16		NO		IN FOCUS
178980776	https://volunteer.ala.org.au/validate/task/178980776	Valid		system	Tile_037-040-000_0-000.jpg		2021-05-17 09:59:32	2021-05-17 10:55:16		NO		IN FOCUS
178980776	https://volunteer.ala.org.au/validate/task/178980776	Valid		system	Tile_037-040-000_0-000.jpg		2021-05-17 10:55:14	2021-05-17 10:55:16		NO		IN FOCUS
178981161	https://volunteer.ala.org.au/validate/task/178981161	Valid		system	Tile_037-044-000_0-000.jpg		2021-05-17 10:51:13	2021-05-17 11:00:23		NO		IN FOCUS
178981161	https://volunteer.ala.org.au/validate/task/178981161	Valid		system	Tile_037-044-000_0-000.jpg		2021-05-17 10:01:44	2021-05-17 11:00:23		NO		IN FOCUS
178981161	https://volunteer.ala.org.au/validate/task/178981161	Valid		system	Tile_037-044-000_0-000.jpg		2021-05-17 11:00:22	2021-05-17 11:00:23		NO		IN FOCUS
178981161	https://volunteer.ala.org.au/validate/task/178981161	Valid		system	Tile_037-044-000_0-000.jpg			2021-05-17 11:00:23		NO		IN FOCUS
178981162	https://volunteer.ala.org.au/validate/task/178981162	Valid		system	Tile_037-045-000_0-000.jpg			2021-05-17 11:00:43		NO		IN FOCUS
178981162	https://volunteer.ala.org.au/validate/task/178981162	Valid		system	Tile_037-045-000_0-000.jpg		2021-05-17 10:02:06	2021-05-17 11:00:43		NO		IN FOCUS
178981162	https://volunteer.ala.org.au/validate/task/178981162	Valid		system	Tile_037-045-000_0-000.jpg		2021-05-17 11:00:42	2021-05-17 11:00:43		NO		IN FOCUS
178981162	https://volunteer.ala.org.au/validate/task/178981162	Valid		system	Tile_037-045-000_0-000.jpg		2021-05-17 10:51:27	2021-05-17 11:00:43		NO		IN FOCUS
178981163	https://volunteer.ala.org.au/validate/task/178981163	Valid		system	Tile_037-046-000_0-000.jpg		2021-05-17 10:07:18	2021-05-17 11:01:00		NO		IN FOCUS
178981163	https://volunteer.ala.org.au/validate/task/178981163	Valid		system	Tile_037-046-000_0-000.jpg		2021-05-17 11:00:57	2021-05-17 11:01:00		NO		IN FOCUS
178981163	https://volunteer.ala.org.au/validate/task/178981163	Valid		system	Tile_037-046-000_0-000.jpg			2021-05-17 11:01:00		NO		IN FOCUS
178981163	https://volunteer.ala.org.au/validate/task/178981163	Valid		system	Tile_037-046-000_0-000.jpg		2021-05-17 10:51:42	2021-05-17 11:01:00		NO		IN FOCUS
178981164	https://volunteer.ala.org.au/validate/task/178981164	Valid		system	Tile_037-047-000_0-000.jpg			2021-05-17 11:01:16		NO		IN FOCUS
178981164	https://volunteer.ala.org.au/validate/task/178981164	Valid		system	Tile_037-047-000_0-000.jpg		2021-05-17 10:51:55	2021-05-17 11:01:16		NO		IN FOCUS
178981164	https://volunteer.ala.org.au/validate/task/178981164	Valid		system	Tile_037-047-000_0-000.jpg		2021-05-17 11:01:14	2021-05-17 11:01:16		NO		IN FOCUS
178981164	https://volunteer.ala.org.au/validate/task/178981164	Valid		system	Tile_037-047-000_0-000.jpg		2021-05-17 11:01:21	2021-05-17 11:01:16		NO		IN FOCUS
178981164	https://volunteer.ala.org.au/validate/task/178981164	Valid		system	Tile_037-047-000_0-000.jpg		2021-05-17 10:07:32	2021-05-17 11:01:16		NO		IN FOCUS
178981165	https://volunteer.ala.org.au/validate/task/178981165	Valid		system	Tile_037-048-000_0-000.jpg		2021-05-17 10:07:56	2021-05-17 11:01:38		NO		IN FOCUS
178981165	https://volunteer.ala.org.au/validate/task/178981165	Valid		system	Tile_037-048-000_0-000.jpg		2021-05-17 11:01:37	2021-05-17 11:01:38		NO		IN FOCUS
178981165	https://volunteer.ala.org.au/validate/task/178981165	Valid		system	Tile_037-048-000_0-000.jpg		2021-05-17 10:52:11	2021-05-17 11:01:38		NO		IN FOCUS
178981165	https://volunteer.ala.org.au/validate/task/178981165	Valid		system	Tile_037-048-000_0-000.jpg			2021-05-17 11:01:38		NO		IN FOCUS
178981166	https://volunteer.ala.org.au/validate/task/178981166	Valid		system	Tile_037-049-000_0-000.jpg		2021-05-17 10:52:47	2021-05-17 11:01:52		NO		IN FOCUS
178981166	https://volunteer.ala.org.au/validate/task/178981166	Valid		system	Tile_037-049-000_0-000.jpg			2021-05-17 11:01:52		NO		IN FOCUS
178981166	https://volunteer.ala.org.au/validate/task/178981166	Valid		system	Tile_037-049-000_0-000.jpg		2021-05-17 10:08:10	2021-05-17 11:01:52		NO		IN FOCUS
178981166	https://volunteer.ala.org.au/validate/task/178981166	Valid		system	Tile_037-049-000_0-000.jpg		2021-05-17 11:01:51	2021-05-17 11:01:52		NO		IN FOCUS
178981167	https://volunteer.ala.org.au/validate/task/178981167	Valid		system	Tile_037-050-000_0-000.jpg		2021-05-17 10:08:22	2021-05-17 11:02:13		NO		IN FOCUS
178981167	https://volunteer.ala.org.au/validate/task/178981167	Valid		system	Tile_037-050-000_0-000.jpg		2021-05-17 10:53:01	2021-05-17 11:02:13		NO		IN FOCUS
178981167	https://volunteer.ala.org.au/validate/task/178981167	Valid		system	Tile_037-050-000_0-000.jpg		2021-05-17 11:02:12	2021-05-17 11:02:13		NO		IN FOCUS
178981167	https://volunteer.ala.org.au/validate/task/178981167	Valid		system	Tile_037-050-000_0-000.jpg			2021-05-17 11:02:13		NO		IN FOCUS
178981171	https://volunteer.ala.org.au/validate/task/178981171	Valid		system	Tile_037-054-000_0-000.jpg			2021-05-17 11:06:33		NO		IN FOCUS
178981171	https://volunteer.ala.org.au/validate/task/178981171	Valid		system	Tile_037-054-000_0-000.jpg		2021-05-17 11:06:33	2021-05-17 11:06:33		NO		IN FOCUS
178981171	https://volunteer.ala.org.au/validate/task/178981171	Valid		system	Tile_037-054-000_0-000.jpg		2021-05-17 10:54:00	2021-05-17 11:06:33		NO		IN FOCUS
178981171	https://volunteer.ala.org.au/validate/task/178981171	Valid		system	Tile_037-054-000_0-000.jpg		2021-05-17 10:11:00	2021-05-17 11:06:33		NO		IN FOCUS
178981172	https://volunteer.ala.org.au/validate/task/178981172	Valid		system	Tile_037-055-000_0-000.jpg		2021-05-17 11:07:12	2021-05-17 11:07:12		NO		IN FOCUS
178981172	https://volunteer.ala.org.au/validate/task/178981172	Valid		system	Tile_037-055-000_0-000.jpg			2021-05-17 11:07:12		NO		IN FOCUS
178981172	https://volunteer.ala.org.au/validate/task/178981172	Valid		system	Tile_037-055-000_0-000.jpg		2021-05-17 10:54:14	2021-05-17 11:07:12		NO		IN FOCUS
178981172	https://volunteer.ala.org.au/validate/task/178981172	Valid		system	Tile_037-055-000_0-000.jpg		2021-05-17 10:11:14	2021-05-17 11:07:12		NO		IN FOCUS
178981168	https://volunteer.ala.org.au/validate/task/178981168	Valid		system	Tile_037-051-000_0-000.jpg		2021-05-17 10:09:26	2021-05-17 11:09:40	1	YES	MIDDLE	IN FOCUS		Nothofagus pollen
178981168	https://volunteer.ala.org.au/validate/task/178981168	Valid		system	Tile_037-051-000_0-000.jpg		2021-05-17 11:02:39	2021-05-17 11:09:40		NO		IN FOCUS
178981168	https://volunteer.ala.org.au/validate/task/178981168	Valid		system	Tile_037-051-000_0-000.jpg		2021-05-17 10:53:16	2021-05-17 11:09:40		NO		IN FOCUS
178981168	https://volunteer.ala.org.au/validate/task/178981168	Valid		system	Tile_037-051-000_0-000.jpg		2021-05-17 11:09:39	2021-05-17 11:09:40		NO		IN FOCUS
178981168	https://volunteer.ala.org.au/validate/task/178981168	Valid		system	Tile_037-051-000_0-000.jpg			2021-05-17 11:09:40		NO		IN FOCUS
178981174	https://volunteer.ala.org.au/validate/task/178981174	Valid		system	Tile_037-057-000_0-000.jpg		2021-05-17 10:11:48	2021-05-17 11:10:23		NO		IN FOCUS
178981174	https://volunteer.ala.org.au/validate/task/178981174	Valid		system	Tile_037-057-000_0-000.jpg		2021-05-17 10:55:04	2021-05-17 11:10:23		NO		IN FOCUS
178981174	https://volunteer.ala.org.au/validate/task/178981174	Valid		system	Tile_037-057-000_0-000.jpg		2021-05-17 11:10:21	2021-05-17 11:10:23		NO		IN FOCUS
178981174	https://volunteer.ala.org.au/validate/task/178981174	Valid		system	Tile_037-057-000_0-000.jpg			2021-05-17 11:10:23		NO		IN FOCUS
178981173	https://volunteer.ala.org.au/validate/task/178981173	Valid		system	Tile_037-056-000_0-000.jpg		2021-05-17 10:54:51	2021-05-17 11:11:06		NO		IN FOCUS
178981173	https://volunteer.ala.org.au/validate/task/178981173	Valid		system	Tile_037-056-000_0-000.jpg			2021-05-17 11:11:06		NO		IN FOCUS
178981173	https://volunteer.ala.org.au/validate/task/178981173	Valid		system	Tile_037-056-000_0-000.jpg		2021-05-17 11:11:05	2021-05-17 11:11:06		NO		IN FOCUS
178981173	https://volunteer.ala.org.au/validate/task/178981173	Valid		system	Tile_037-056-000_0-000.jpg		2021-05-17 10:11:35	2021-05-17 11:11:06		NO		IN FOCUS
178981175	https://volunteer.ala.org.au/validate/task/178981175	Valid		system	Tile_037-058-000_0-000.jpg		2021-05-17 11:20:14	2021-05-17 11:12:16		NO		IN FOCUS
178981175	https://volunteer.ala.org.au/validate/task/178981175	Valid		system	Tile_037-058-000_0-000.jpg		2021-05-17 10:11:59	2021-05-17 11:12:16		NO		IN FOCUS
178981175	https://volunteer.ala.org.au/validate/task/178981175	Valid		system	Tile_037-058-000_0-000.jpg		2021-05-17 11:12:16	2021-05-17 11:12:16		NO		IN FOCUS
178981175	https://volunteer.ala.org.au/validate/task/178981175	Valid		system	Tile_037-058-000_0-000.jpg		2021-05-17 10:55:19	2021-05-17 11:12:16		NO		IN FOCUS
178981175	https://volunteer.ala.org.au/validate/task/178981175	Valid		system	Tile_037-058-000_0-000.jpg			2021-05-17 11:12:16		NO		IN FOCUS
178981178	https://volunteer.ala.org.au/validate/task/178981178	Valid		system	Tile_038-001-000_0-000.jpg		2021-05-17 10:21:37	2021-05-17 11:14:30		NO		IN FOCUS
178981178	https://volunteer.ala.org.au/validate/task/178981178	Valid		system	Tile_038-001-000_0-000.jpg			2021-05-17 11:14:30		NO		IN FOCUS
178981178	https://volunteer.ala.org.au/validate/task/178981178	Valid		system	Tile_038-001-000_0-000.jpg		2021-05-17 11:14:29	2021-05-17 11:14:30		NO		IN FOCUS
178981178	https://volunteer.ala.org.au/validate/task/178981178	Valid		system	Tile_038-001-000_0-000.jpg		2021-05-17 10:57:30	2021-05-17 11:14:30		NO		IN FOCUS
178981179	https://volunteer.ala.org.au/validate/task/178981179	Valid		system	Tile_038-002-000_0-000.jpg		2021-05-17 11:14:56	2021-05-17 11:14:58		NO		IN FOCUS
178981179	https://volunteer.ala.org.au/validate/task/178981179	Valid		system	Tile_038-002-000_0-000.jpg			2021-05-17 11:14:58		NO		IN FOCUS
178981179	https://volunteer.ala.org.au/validate/task/178981179	Valid		system	Tile_038-002-000_0-000.jpg		2021-05-17 10:27:36	2021-05-17 11:14:58		NO		IN FOCUS
178981179	https://volunteer.ala.org.au/validate/task/178981179	Valid		system	Tile_038-002-000_0-000.jpg		2021-05-17 10:57:45	2021-05-17 11:14:58		NO		IN FOCUS
178981180	https://volunteer.ala.org.au/validate/task/178981180	Valid		system	Tile_038-003-000_0-000.jpg		2021-05-17 11:15:22	2021-05-17 11:15:22		NO		IN FOCUS
178981180	https://volunteer.ala.org.au/validate/task/178981180	Valid		system	Tile_038-003-000_0-000.jpg		2021-05-17 10:57:56	2021-05-17 11:15:22		NO		IN FOCUS
178981180	https://volunteer.ala.org.au/validate/task/178981180	Valid		system	Tile_038-003-000_0-000.jpg		2021-05-17 10:28:13	2021-05-17 11:15:22		NO		IN FOCUS
178981180	https://volunteer.ala.org.au/validate/task/178981180	Valid		system	Tile_038-003-000_0-000.jpg			2021-05-17 11:15:22		NO		IN FOCUS
178981183	https://volunteer.ala.org.au/validate/task/178981183	Valid		system	Tile_038-006-000_0-000.jpg		2021-05-17 11:17:12	2021-05-17 11:17:13		NO		IN FOCUS
178981183	https://volunteer.ala.org.au/validate/task/178981183	Valid		system	Tile_038-006-000_0-000.jpg			2021-05-17 11:17:13		NO		IN FOCUS
178981183	https://volunteer.ala.org.au/validate/task/178981183	Valid		system	Tile_038-006-000_0-000.jpg		2021-05-17 10:58:36	2021-05-17 11:17:13		NO		IN FOCUS
178981183	https://volunteer.ala.org.au/validate/task/178981183	Valid		system	Tile_038-006-000_0-000.jpg		2021-05-17 10:29:19	2021-05-17 11:17:13		NO		IN FOCUS
178981186	https://volunteer.ala.org.au/validate/task/178981186	Valid		system	Tile_038-009-000_0-000.jpg		2021-05-17 10:30:25	2021-05-17 11:18:06		NO		IN FOCUS
178981186	https://volunteer.ala.org.au/validate/task/178981186	Valid		system	Tile_038-009-000_0-000.jpg		2021-05-17 11:18:06	2021-05-17 11:18:06		NO		IN FOCUS
178981186	https://volunteer.ala.org.au/validate/task/178981186	Valid		system	Tile_038-009-000_0-000.jpg		2021-05-17 10:59:17	2021-05-17 11:18:06		NO		IN FOCUS
178981186	https://volunteer.ala.org.au/validate/task/178981186	Valid		system	Tile_038-009-000_0-000.jpg			2021-05-17 11:18:06		NO		IN FOCUS
178981194	https://volunteer.ala.org.au/validate/task/178981194	Valid		system	Tile_038-017-000_0-000.jpg		2021-05-17 10:34:31	2021-05-17 11:21:28		NO		IN FOCUS
178981194	https://volunteer.ala.org.au/validate/task/178981194	Valid		system	Tile_038-017-000_0-000.jpg		2021-05-17 11:01:53	2021-05-17 11:21:28		NO		IN FOCUS
178981194	https://volunteer.ala.org.au/validate/task/178981194	Valid		system	Tile_038-017-000_0-000.jpg		2021-05-17 11:21:28	2021-05-17 11:21:28		NO		IN FOCUS
178981194	https://volunteer.ala.org.au/validate/task/178981194	Valid		system	Tile_038-017-000_0-000.jpg			2021-05-17 11:21:28		NO		IN FOCUS
178981181	https://volunteer.ala.org.au/validate/task/178981181	Valid		system	Tile_038-004-000_0-000.jpg		2021-05-17 10:28:30	2021-05-17 11:21:58		NO		IN FOCUS
178981181	https://volunteer.ala.org.au/validate/task/178981181	Valid		system	Tile_038-004-000_0-000.jpg		2021-05-17 10:58:10	2021-05-17 11:21:58		NO		IN FOCUS
178981181	https://volunteer.ala.org.au/validate/task/178981181	Valid		system	Tile_038-004-000_0-000.jpg		2021-05-17 11:21:58	2021-05-17 11:21:58		NO		IN FOCUS
178981181	https://volunteer.ala.org.au/validate/task/178981181	Valid		system	Tile_038-004-000_0-000.jpg			2021-05-17 11:21:58		NO		IN FOCUS
178981195	https://volunteer.ala.org.au/validate/task/178981195	Valid		system	Tile_038-018-000_0-000.jpg			2021-05-17 11:23:25		NO		IN FOCUS
178981195	https://volunteer.ala.org.au/validate/task/178981195	Valid		system	Tile_038-018-000_0-000.jpg		2021-05-17 11:02:10	2021-05-17 11:23:25		NO		IN FOCUS
178981195	https://volunteer.ala.org.au/validate/task/178981195	Valid		system	Tile_038-018-000_0-000.jpg		2021-05-17 10:34:53	2021-05-17 11:23:25		NO		IN FOCUS
178981195	https://volunteer.ala.org.au/validate/task/178981195	Valid		system	Tile_038-018-000_0-000.jpg		2021-05-17 11:23:25	2021-05-17 11:23:25		NO		IN FOCUS
178981196	https://volunteer.ala.org.au/validate/task/178981196	Valid		system	Tile_038-019-000_0-000.jpg		2021-05-17 11:23:58	2021-05-17 11:23:59		NO		IN FOCUS
178981196	https://volunteer.ala.org.au/validate/task/178981196	Valid		system	Tile_038-019-000_0-000.jpg			2021-05-17 11:23:59		NO		IN FOCUS
178981196	https://volunteer.ala.org.au/validate/task/178981196	Valid		system	Tile_038-019-000_0-000.jpg		2021-05-17 11:02:24	2021-05-17 11:23:59		NO		IN FOCUS
178981196	https://volunteer.ala.org.au/validate/task/178981196	Valid		system	Tile_038-019-000_0-000.jpg		2021-05-17 10:35:19	2021-05-17 11:23:59		NO		IN FOCUS
178981182	https://volunteer.ala.org.au/validate/task/178981182	Valid		system	Tile_038-005-000_0-000.jpg		2021-05-17 10:28:59	2021-05-17 11:24:01		NO		IN FOCUS
178981182	https://volunteer.ala.org.au/validate/task/178981182	Valid		system	Tile_038-005-000_0-000.jpg		2021-05-17 11:24:00	2021-05-17 11:24:01		NO		IN FOCUS
178981182	https://volunteer.ala.org.au/validate/task/178981182	Valid		system	Tile_038-005-000_0-000.jpg			2021-05-17 11:24:01		NO		IN FOCUS
178981182	https://volunteer.ala.org.au/validate/task/178981182	Valid		system	Tile_038-005-000_0-000.jpg		2021-05-17 10:58:24	2021-05-17 11:24:01		NO		IN FOCUS
178981198	https://volunteer.ala.org.au/validate/task/178981198	Valid		system	Tile_038-021-000_0-000.jpg		2021-05-17 10:36:05	2021-05-17 11:24:45		NO		IN FOCUS
178981198	https://volunteer.ala.org.au/validate/task/178981198	Valid		system	Tile_038-021-000_0-000.jpg		2021-05-17 11:02:59	2021-05-17 11:24:45		NO		IN FOCUS
178981198	https://volunteer.ala.org.au/validate/task/178981198	Valid		system	Tile_038-021-000_0-000.jpg			2021-05-17 11:24:45		NO		IN FOCUS
178981198	https://volunteer.ala.org.au/validate/task/178981198	Valid		system	Tile_038-021-000_0-000.jpg		2021-05-17 11:24:45	2021-05-17 11:24:45		NO		IN FOCUS
178981184	https://volunteer.ala.org.au/validate/task/178981184	Valid		system	Tile_038-007-000_0-000.jpg		2021-05-17 10:29:43	2021-05-17 11:25:03		NO		IN FOCUS
178981184	https://volunteer.ala.org.au/validate/task/178981184	Valid		system	Tile_038-007-000_0-000.jpg		2021-05-17 11:25:02	2021-05-17 11:25:03		NO		IN FOCUS
178981184	https://volunteer.ala.org.au/validate/task/178981184	Valid		system	Tile_038-007-000_0-000.jpg		2021-05-17 10:58:49	2021-05-17 11:25:03		NO		IN FOCUS
178981184	https://volunteer.ala.org.au/validate/task/178981184	Valid		system	Tile_038-007-000_0-000.jpg			2021-05-17 11:25:03		NO		IN FOCUS
178981206	https://volunteer.ala.org.au/validate/task/178981206	Valid		system	Tile_038-029-000_0-000.jpg		2021-05-17 11:05:39	2021-05-17 11:26:37		NO		IN FOCUS
178981206	https://volunteer.ala.org.au/validate/task/178981206	Valid		system	Tile_038-029-000_0-000.jpg			2021-05-17 11:26:37		NO		IN FOCUS
178981206	https://volunteer.ala.org.au/validate/task/178981206	Valid		system	Tile_038-029-000_0-000.jpg		2021-05-17 11:26:36	2021-05-17 11:26:37		NO		IN FOCUS
178981206	https://volunteer.ala.org.au/validate/task/178981206	Valid		system	Tile_038-029-000_0-000.jpg		2021-05-17 10:45:33	2021-05-17 11:26:37		NO		IN FOCUS
178981208	https://volunteer.ala.org.au/validate/task/178981208	Valid		system	Tile_038-031-000_0-000.jpg		2021-05-17 11:27:23	2021-05-17 11:27:25		NO		IN FOCUS
178981208	https://volunteer.ala.org.au/validate/task/178981208	Valid		system	Tile_038-031-000_0-000.jpg			2021-05-17 11:27:25		NO		IN FOCUS
178981208	https://volunteer.ala.org.au/validate/task/178981208	Valid		system	Tile_038-031-000_0-000.jpg		2021-05-17 10:46:24	2021-05-17 11:27:25		NO		IN FOCUS
178981208	https://volunteer.ala.org.au/validate/task/178981208	Valid		system	Tile_038-031-000_0-000.jpg		2021-05-17 11:06:05	2021-05-17 11:27:25		NO		IN FOCUS
178981209	https://volunteer.ala.org.au/validate/task/178981209	Valid		system	Tile_038-032-000_0-000.jpg			2021-05-17 11:27:50		NO		IN FOCUS
178981209	https://volunteer.ala.org.au/validate/task/178981209	Valid		system	Tile_038-032-000_0-000.jpg		2021-05-17 10:46:45	2021-05-17 11:27:50		NO		IN FOCUS
178981209	https://volunteer.ala.org.au/validate/task/178981209	Valid		system	Tile_038-032-000_0-000.jpg		2021-05-17 11:06:17	2021-05-17 11:27:50		NO		IN FOCUS
178981209	https://volunteer.ala.org.au/validate/task/178981209	Valid		system	Tile_038-032-000_0-000.jpg		2021-05-17 11:27:48	2021-05-17 11:27:50		NO		IN FOCUS
178981185	https://volunteer.ala.org.au/validate/task/178981185	Valid		system	Tile_038-008-000_0-000.jpg			2021-05-17 11:27:57		NO		IN FOCUS
178981185	https://volunteer.ala.org.au/validate/task/178981185	Valid		system	Tile_038-008-000_0-000.jpg		2021-05-17 11:27:57	2021-05-17 11:27:57		NO		IN FOCUS
178981185	https://volunteer.ala.org.au/validate/task/178981185	Valid		system	Tile_038-008-000_0-000.jpg		2021-05-17 10:59:02	2021-05-17 11:27:57		NO		IN FOCUS
178981185	https://volunteer.ala.org.au/validate/task/178981185	Valid		system	Tile_038-008-000_0-000.jpg		2021-05-17 10:30:02	2021-05-17 11:27:57		NO		IN FOCUS
178981187	https://volunteer.ala.org.au/validate/task/178981187	Valid		system	Tile_038-010-000_0-000.jpg		2021-05-17 11:28:24	2021-05-17 11:28:25		NO		IN FOCUS
178981187	https://volunteer.ala.org.au/validate/task/178981187	Valid		system	Tile_038-010-000_0-000.jpg		2021-05-17 10:59:30	2021-05-17 11:28:25		NO		IN FOCUS
178981187	https://volunteer.ala.org.au/validate/task/178981187	Valid		system	Tile_038-010-000_0-000.jpg		2021-05-17 10:30:56	2021-05-17 11:28:25		NO		IN FOCUS
178981187	https://volunteer.ala.org.au/validate/task/178981187	Valid		system	Tile_038-010-000_0-000.jpg			2021-05-17 11:28:25		NO		IN FOCUS
178981188	https://volunteer.ala.org.au/validate/task/178981188	Valid		system	Tile_038-011-000_0-000.jpg			2021-05-17 11:28:31		NO		IN FOCUS
178981188	https://volunteer.ala.org.au/validate/task/178981188	Valid		system	Tile_038-011-000_0-000.jpg		2021-05-17 11:28:31	2021-05-17 11:28:31		NO		IN FOCUS
178981188	https://volunteer.ala.org.au/validate/task/178981188	Valid		system	Tile_038-011-000_0-000.jpg		2021-05-17 11:00:18	2021-05-17 11:28:31		NO		IN FOCUS
178981188	https://volunteer.ala.org.au/validate/task/178981188	Valid		system	Tile_038-011-000_0-000.jpg		2021-05-17 10:31:32	2021-05-17 11:28:31		NO		IN FOCUS
178981190	https://volunteer.ala.org.au/validate/task/178981190	Valid		system	Tile_038-013-000_0-000.jpg			2021-05-17 11:29:38		NO		IN FOCUS
178981190	https://volunteer.ala.org.au/validate/task/178981190	Valid		system	Tile_038-013-000_0-000.jpg		2021-05-17 11:00:45	2021-05-17 11:29:38		NO		IN FOCUS
178981190	https://volunteer.ala.org.au/validate/task/178981190	Valid		system	Tile_038-013-000_0-000.jpg		2021-05-17 10:32:28	2021-05-17 11:29:38		NO		IN FOCUS
178981190	https://volunteer.ala.org.au/validate/task/178981190	Valid		system	Tile_038-013-000_0-000.jpg		2021-05-17 11:29:37	2021-05-17 11:29:38		NO		IN FOCUS
178981189	https://volunteer.ala.org.au/validate/task/178981189	Valid		system	Tile_038-012-000_0-000.jpg		2021-05-17 11:00:33	2021-05-17 11:29:42		NO		IN FOCUS
178981189	https://volunteer.ala.org.au/validate/task/178981189	Valid		system	Tile_038-012-000_0-000.jpg		2021-05-17 11:29:41	2021-05-17 11:29:42		NO		IN FOCUS
178981189	https://volunteer.ala.org.au/validate/task/178981189	Valid		system	Tile_038-012-000_0-000.jpg		2021-05-17 10:31:52	2021-05-17 11:29:42		NO		IN FOCUS
178981189	https://volunteer.ala.org.au/validate/task/178981189	Valid		system	Tile_038-012-000_0-000.jpg			2021-05-17 11:29:42		NO		IN FOCUS
178981192	https://volunteer.ala.org.au/validate/task/178981192	Valid		system	Tile_038-015-000_0-000.jpg		2021-05-17 10:33:49	2021-05-17 11:29:57		NO		IN FOCUS
178981192	https://volunteer.ala.org.au/validate/task/178981192	Valid		system	Tile_038-015-000_0-000.jpg		2021-05-17 11:01:20	2021-05-17 11:29:57		NO		IN FOCUS
178981192	https://volunteer.ala.org.au/validate/task/178981192	Valid		system	Tile_038-015-000_0-000.jpg		2021-05-17 11:29:56	2021-05-17 11:29:57		NO		IN FOCUS
178981192	https://volunteer.ala.org.au/validate/task/178981192	Valid		system	Tile_038-015-000_0-000.jpg			2021-05-17 11:29:57		NO		IN FOCUS
178981216	https://volunteer.ala.org.au/validate/task/178981216	Valid		system	Tile_038-039-000_0-000.jpg		2021-05-17 11:30:06	2021-05-17 11:30:07		NO		IN FOCUS
178981216	https://volunteer.ala.org.au/validate/task/178981216	Valid		system	Tile_038-039-000_0-000.jpg		2021-05-17 11:08:34	2021-05-17 11:30:07		NO		IN FOCUS
178981216	https://volunteer.ala.org.au/validate/task/178981216	Valid		system	Tile_038-039-000_0-000.jpg		2021-05-17 10:49:35	2021-05-17 11:30:07		NO		IN FOCUS
178981216	https://volunteer.ala.org.au/validate/task/178981216	Valid		system	Tile_038-039-000_0-000.jpg			2021-05-17 11:30:07		NO		IN FOCUS
178981193	https://volunteer.ala.org.au/validate/task/178981193	Valid		system	Tile_038-016-000_0-000.jpg		2021-05-17 11:01:34	2021-05-17 11:30:11		NO		IN FOCUS
178981193	https://volunteer.ala.org.au/validate/task/178981193	Valid		system	Tile_038-016-000_0-000.jpg		2021-05-17 10:34:19	2021-05-17 11:30:11		NO		IN FOCUS
178981193	https://volunteer.ala.org.au/validate/task/178981193	Valid		system	Tile_038-016-000_0-000.jpg			2021-05-17 11:30:11		NO		IN FOCUS
178981193	https://volunteer.ala.org.au/validate/task/178981193	Valid		system	Tile_038-016-000_0-000.jpg		2021-05-17 11:30:11	2021-05-17 11:30:11		NO		IN FOCUS
178981197	https://volunteer.ala.org.au/validate/task/178981197	Valid		system	Tile_038-020-000_0-000.jpg		2021-05-17 10:35:32	2021-05-17 11:30:27		NO		IN FOCUS
178981197	https://volunteer.ala.org.au/validate/task/178981197	Valid		system	Tile_038-020-000_0-000.jpg			2021-05-17 11:30:27		NO		IN FOCUS
178981197	https://volunteer.ala.org.au/validate/task/178981197	Valid		system	Tile_038-020-000_0-000.jpg		2021-05-17 11:02:44	2021-05-17 11:30:27		NO		IN FOCUS
178981197	https://volunteer.ala.org.au/validate/task/178981197	Valid		system	Tile_038-020-000_0-000.jpg		2021-05-17 11:30:24	2021-05-17 11:30:27		NO		IN FOCUS
178981217	https://volunteer.ala.org.au/validate/task/178981217	Valid		system	Tile_038-040-000_0-000.jpg		2021-05-17 11:30:33	2021-05-17 11:30:34		NO		IN FOCUS
178981217	https://volunteer.ala.org.au/validate/task/178981217	Valid		system	Tile_038-040-000_0-000.jpg			2021-05-17 11:30:34		NO		IN FOCUS
178981217	https://volunteer.ala.org.au/validate/task/178981217	Valid		system	Tile_038-040-000_0-000.jpg		2021-05-17 10:51:21	2021-05-17 11:30:34		NO		IN FOCUS
178981217	https://volunteer.ala.org.au/validate/task/178981217	Valid		system	Tile_038-040-000_0-000.jpg		2021-05-17 11:09:02	2021-05-17 11:30:34		NO		IN FOCUS
178981191	https://volunteer.ala.org.au/validate/task/178981191	Valid		system	Tile_038-014-000_0-000.jpg		2021-05-17 11:01:06	2021-05-17 11:30:44		NO		IN FOCUS
178981191	https://volunteer.ala.org.au/validate/task/178981191	Valid		system	Tile_038-014-000_0-000.jpg			2021-05-17 11:30:44		NO		IN FOCUS
178981191	https://volunteer.ala.org.au/validate/task/178981191	Valid		system	Tile_038-014-000_0-000.jpg		2021-05-17 10:33:24	2021-05-17 11:30:44		NO		IN FOCUS
178981191	https://volunteer.ala.org.au/validate/task/178981191	Valid		system	Tile_038-014-000_0-000.jpg		2021-05-17 11:30:43	2021-05-17 11:30:44		NO		IN FOCUS
178981199	https://volunteer.ala.org.au/validate/task/178981199	Valid		system	Tile_038-022-000_0-000.jpg		2021-05-17 11:03:25	2021-05-17 11:30:50		NO		IN FOCUS
178981199	https://volunteer.ala.org.au/validate/task/178981199	Valid		system	Tile_038-022-000_0-000.jpg		2021-05-17 10:36:27	2021-05-17 11:30:50		NO		IN FOCUS
178981199	https://volunteer.ala.org.au/validate/task/178981199	Valid		system	Tile_038-022-000_0-000.jpg		2021-05-17 11:30:49	2021-05-17 11:30:50		NO		IN FOCUS
178981199	https://volunteer.ala.org.au/validate/task/178981199	Valid		system	Tile_038-022-000_0-000.jpg			2021-05-17 11:30:50		NO		IN FOCUS
178981200	https://volunteer.ala.org.au/validate/task/178981200	Valid		system	Tile_038-023-000_0-000.jpg			2021-05-17 11:31:24		NO		IN FOCUS
178981200	https://volunteer.ala.org.au/validate/task/178981200	Valid		system	Tile_038-023-000_0-000.jpg		2021-05-17 11:04:07	2021-05-17 11:31:24		NO		IN FOCUS
178981200	https://volunteer.ala.org.au/validate/task/178981200	Valid		system	Tile_038-023-000_0-000.jpg		2021-05-17 11:31:24	2021-05-17 11:31:24		NO		IN FOCUS
178981200	https://volunteer.ala.org.au/validate/task/178981200	Valid		system	Tile_038-023-000_0-000.jpg		2021-05-17 10:37:02	2021-05-17 11:31:24		NO		IN FOCUS
178981201	https://volunteer.ala.org.au/validate/task/178981201	Valid		system	Tile_038-024-000_0-000.jpg		2021-05-17 11:31:36	2021-05-17 11:31:36		NO		IN FOCUS
178981201	https://volunteer.ala.org.au/validate/task/178981201	Valid		system	Tile_038-024-000_0-000.jpg		2021-05-17 10:37:28	2021-05-17 11:31:36		NO		IN FOCUS
178981201	https://volunteer.ala.org.au/validate/task/178981201	Valid		system	Tile_038-024-000_0-000.jpg		2021-05-17 11:04:29	2021-05-17 11:31:36		NO		IN FOCUS
178981201	https://volunteer.ala.org.au/validate/task/178981201	Valid		system	Tile_038-024-000_0-000.jpg			2021-05-17 11:31:36		NO		IN FOCUS
178981202	https://volunteer.ala.org.au/validate/task/178981202	Valid		system	Tile_038-025-000_0-000.jpg		2021-05-17 11:04:44	2021-05-17 11:31:59		NO		IN FOCUS
178981202	https://volunteer.ala.org.au/validate/task/178981202	Valid		system	Tile_038-025-000_0-000.jpg		2021-05-17 10:37:47	2021-05-17 11:31:59		NO		IN FOCUS
178981202	https://volunteer.ala.org.au/validate/task/178981202	Valid		system	Tile_038-025-000_0-000.jpg		2021-05-17 11:31:59	2021-05-17 11:31:59		NO		IN FOCUS
178981202	https://volunteer.ala.org.au/validate/task/178981202	Valid		system	Tile_038-025-000_0-000.jpg			2021-05-17 11:31:59		NO		IN FOCUS
178981203	https://volunteer.ala.org.au/validate/task/178981203	Valid		system	Tile_038-026-000_0-000.jpg			2021-05-17 11:32:11		NO		IN FOCUS
178981203	https://volunteer.ala.org.au/validate/task/178981203	Valid		system	Tile_038-026-000_0-000.jpg		2021-05-17 11:04:57	2021-05-17 11:32:11		NO		IN FOCUS
178981203	https://volunteer.ala.org.au/validate/task/178981203	Valid		system	Tile_038-026-000_0-000.jpg		2021-05-17 11:32:09	2021-05-17 11:32:11		NO		IN FOCUS
178981203	https://volunteer.ala.org.au/validate/task/178981203	Valid		system	Tile_038-026-000_0-000.jpg		2021-05-17 10:43:13	2021-05-17 11:32:11		NO		IN FOCUS
178981204	https://volunteer.ala.org.au/validate/task/178981204	Valid		system	Tile_038-027-000_0-000.jpg		2021-05-17 10:43:52	2021-05-17 11:32:12		NO		IN FOCUS
178981204	https://volunteer.ala.org.au/validate/task/178981204	Valid		system	Tile_038-027-000_0-000.jpg		2021-05-17 11:32:11	2021-05-17 11:32:12		NO		IN FOCUS
178981204	https://volunteer.ala.org.au/validate/task/178981204	Valid		system	Tile_038-027-000_0-000.jpg			2021-05-17 11:32:12		NO		IN FOCUS
178981204	https://volunteer.ala.org.au/validate/task/178981204	Valid		system	Tile_038-027-000_0-000.jpg		2021-05-17 11:05:11	2021-05-17 11:32:12		NO		IN FOCUS
178981205	https://volunteer.ala.org.au/validate/task/178981205	Valid		system	Tile_038-028-000_0-000.jpg		2021-05-17 11:33:12	2021-05-17 11:33:13		NO		IN FOCUS
178981205	https://volunteer.ala.org.au/validate/task/178981205	Valid		system	Tile_038-028-000_0-000.jpg			2021-05-17 11:33:13		NO		IN FOCUS
178981205	https://volunteer.ala.org.au/validate/task/178981205	Valid		system	Tile_038-028-000_0-000.jpg		2021-05-17 11:05:25	2021-05-17 11:33:13		NO		IN FOCUS
178981205	https://volunteer.ala.org.au/validate/task/178981205	Valid		system	Tile_038-028-000_0-000.jpg		2021-05-17 10:44:16	2021-05-17 11:33:13		NO		IN FOCUS
178981207	https://volunteer.ala.org.au/validate/task/178981207	Valid		system	Tile_038-030-000_0-000.jpg		2021-05-17 10:45:59	2021-05-17 11:33:31		NO		IN FOCUS
178981207	https://volunteer.ala.org.au/validate/task/178981207	Valid		system	Tile_038-030-000_0-000.jpg			2021-05-17 11:33:31		NO		IN FOCUS
178981207	https://volunteer.ala.org.au/validate/task/178981207	Valid		system	Tile_038-030-000_0-000.jpg		2021-05-17 11:33:30	2021-05-17 11:33:31		NO		IN FOCUS
178981207	https://volunteer.ala.org.au/validate/task/178981207	Valid		system	Tile_038-030-000_0-000.jpg		2021-05-17 11:05:52	2021-05-17 11:33:31		NO		IN FOCUS
178981210	https://volunteer.ala.org.au/validate/task/178981210	Valid		system	Tile_038-033-000_0-000.jpg		2021-05-17 11:06:40	2021-05-17 11:33:41		NO		IN FOCUS
178981210	https://volunteer.ala.org.au/validate/task/178981210	Valid		system	Tile_038-033-000_0-000.jpg			2021-05-17 11:33:41		NO		IN FOCUS
178981210	https://volunteer.ala.org.au/validate/task/178981210	Valid		system	Tile_038-033-000_0-000.jpg		2021-05-17 11:33:40	2021-05-17 11:33:41		NO		IN FOCUS
178981210	https://volunteer.ala.org.au/validate/task/178981210	Valid		system	Tile_038-033-000_0-000.jpg		2021-05-17 10:47:09	2021-05-17 11:33:41		NO		IN FOCUS
178981211	https://volunteer.ala.org.au/validate/task/178981211	Valid		system	Tile_038-034-000_0-000.jpg		2021-05-17 11:07:00	2021-05-17 11:34:08		NO		IN FOCUS
178981211	https://volunteer.ala.org.au/validate/task/178981211	Valid		system	Tile_038-034-000_0-000.jpg			2021-05-17 11:34:08		NO		IN FOCUS
178981211	https://volunteer.ala.org.au/validate/task/178981211	Valid		system	Tile_038-034-000_0-000.jpg		2021-05-17 11:34:06	2021-05-17 11:34:08		NO		IN FOCUS
178981211	https://volunteer.ala.org.au/validate/task/178981211	Valid		system	Tile_038-034-000_0-000.jpg		2021-05-17 10:47:42	2021-05-17 11:34:08		NO		IN FOCUS
178981212	https://volunteer.ala.org.au/validate/task/178981212	Valid		system	Tile_038-035-000_0-000.jpg		2021-05-17 11:34:16	2021-05-17 11:34:17		NO		IN FOCUS
178981212	https://volunteer.ala.org.au/validate/task/178981212	Valid		system	Tile_038-035-000_0-000.jpg			2021-05-17 11:34:17		NO		IN FOCUS
178981212	https://volunteer.ala.org.au/validate/task/178981212	Valid		system	Tile_038-035-000_0-000.jpg		2021-05-17 10:48:07	2021-05-17 11:34:17		NO		IN FOCUS
178981212	https://volunteer.ala.org.au/validate/task/178981212	Valid		system	Tile_038-035-000_0-000.jpg		2021-05-17 11:07:16	2021-05-17 11:34:17		NO		IN FOCUS
178981213	https://volunteer.ala.org.au/validate/task/178981213	Valid		system	Tile_038-036-000_0-000.jpg		2021-05-17 10:48:26	2021-05-17 11:34:26		NO		IN FOCUS
178981213	https://volunteer.ala.org.au/validate/task/178981213	Valid		system	Tile_038-036-000_0-000.jpg			2021-05-17 11:34:26		NO		IN FOCUS
178981213	https://volunteer.ala.org.au/validate/task/178981213	Valid		system	Tile_038-036-000_0-000.jpg		2021-05-17 11:07:31	2021-05-17 11:34:26		NO		IN FOCUS
178981213	https://volunteer.ala.org.au/validate/task/178981213	Valid		system	Tile_038-036-000_0-000.jpg		2021-05-17 11:34:25	2021-05-17 11:34:26		NO		IN FOCUS
178981214	https://volunteer.ala.org.au/validate/task/178981214	Valid		system	Tile_038-037-000_0-000.jpg		2021-05-17 11:35:00	2021-05-17 11:35:00		NO		IN FOCUS
178981214	https://volunteer.ala.org.au/validate/task/178981214	Valid		system	Tile_038-037-000_0-000.jpg		2021-05-17 10:48:48	2021-05-17 11:35:00		NO		IN FOCUS
178981214	https://volunteer.ala.org.au/validate/task/178981214	Valid		system	Tile_038-037-000_0-000.jpg		2021-05-17 11:07:49	2021-05-17 11:35:00		NO		IN FOCUS
178981214	https://volunteer.ala.org.au/validate/task/178981214	Valid		system	Tile_038-037-000_0-000.jpg			2021-05-17 11:35:00		NO		IN FOCUS
178981222	https://volunteer.ala.org.au/validate/task/178981222	Valid		system	Tile_038-045-000_0-000.jpg		2021-05-17 10:55:03	2021-05-17 11:43:15		NO		IN FOCUS
178981222	https://volunteer.ala.org.au/validate/task/178981222	Valid		system	Tile_038-045-000_0-000.jpg		2021-05-17 11:36:46	2021-05-17 11:43:15		NO		IN FOCUS
178981222	https://volunteer.ala.org.au/validate/task/178981222	Valid		system	Tile_038-045-000_0-000.jpg			2021-05-17 11:43:15		NO		IN FOCUS
178981222	https://volunteer.ala.org.au/validate/task/178981222	Valid		system	Tile_038-045-000_0-000.jpg		2021-05-17 11:43:15	2021-05-17 11:43:15		NO		IN FOCUS
178981221	https://volunteer.ala.org.au/validate/task/178981221	Valid		system	Tile_038-044-000_0-000.jpg		2021-05-17 11:43:52	2021-05-17 11:43:53		NO		IN FOCUS
178981221	https://volunteer.ala.org.au/validate/task/178981221	Valid		system	Tile_038-044-000_0-000.jpg			2021-05-17 11:43:53		NO		IN FOCUS
178981221	https://volunteer.ala.org.au/validate/task/178981221	Valid		system	Tile_038-044-000_0-000.jpg		2021-05-17 10:54:40	2021-05-17 11:43:53		NO		IN FOCUS
178981221	https://volunteer.ala.org.au/validate/task/178981221	Valid		system	Tile_038-044-000_0-000.jpg		2021-05-17 11:42:46	2021-05-17 11:43:53		NO		IN FOCUS
178981223	https://volunteer.ala.org.au/validate/task/178981223	Valid		system	Tile_038-046-000_0-000.jpg		2021-05-17 10:55:26	2021-05-17 11:45:01		NO		IN FOCUS
178981223	https://volunteer.ala.org.au/validate/task/178981223	Valid		system	Tile_038-046-000_0-000.jpg		2021-05-17 11:45:01	2021-05-17 11:45:01		NO		IN FOCUS
178981223	https://volunteer.ala.org.au/validate/task/178981223	Valid		system	Tile_038-046-000_0-000.jpg			2021-05-17 11:45:01		NO		IN FOCUS
178981223	https://volunteer.ala.org.au/validate/task/178981223	Valid		system	Tile_038-046-000_0-000.jpg		2021-05-17 11:43:43	2021-05-17 11:45:01		NO		IN FOCUS
178981224	https://volunteer.ala.org.au/validate/task/178981224	Valid		system	Tile_038-047-000_0-000.jpg		2021-05-17 11:44:04	2021-05-17 11:45:42		NO		IN FOCUS
178981224	https://volunteer.ala.org.au/validate/task/178981224	Valid		system	Tile_038-047-000_0-000.jpg		2021-05-17 10:55:42	2021-05-17 11:45:42		NO		IN FOCUS
178981224	https://volunteer.ala.org.au/validate/task/178981224	Valid		system	Tile_038-047-000_0-000.jpg			2021-05-17 11:45:42		NO		IN FOCUS
178981224	https://volunteer.ala.org.au/validate/task/178981224	Valid		system	Tile_038-047-000_0-000.jpg		2021-05-17 11:45:42	2021-05-17 11:45:42		NO		IN FOCUS
178981225	https://volunteer.ala.org.au/validate/task/178981225	Valid		system	Tile_038-048-000_0-000.jpg		2021-05-17 11:45:53	2021-05-17 11:45:53		NO		IN FOCUS
178981225	https://volunteer.ala.org.au/validate/task/178981225	Valid		system	Tile_038-048-000_0-000.jpg		2021-05-17 11:44:26	2021-05-17 11:45:53		NO		IN FOCUS
178981225	https://volunteer.ala.org.au/validate/task/178981225	Valid		system	Tile_038-048-000_0-000.jpg		2021-05-17 10:56:10	2021-05-17 11:45:53		NO		IN FOCUS
178981225	https://volunteer.ala.org.au/validate/task/178981225	Valid		system	Tile_038-048-000_0-000.jpg			2021-05-17 11:45:53		NO		IN FOCUS
178981227	https://volunteer.ala.org.au/validate/task/178981227	Valid		system	Tile_038-050-000_0-000.jpg		2021-05-17 11:46:09	2021-05-17 11:46:09		NO		IN FOCUS
178981227	https://volunteer.ala.org.au/validate/task/178981227	Valid		system	Tile_038-050-000_0-000.jpg		2021-05-17 10:57:04	2021-05-17 11:46:09		NO		IN FOCUS
178981227	https://volunteer.ala.org.au/validate/task/178981227	Valid		system	Tile_038-050-000_0-000.jpg		2021-05-17 11:45:15	2021-05-17 11:46:09		NO		IN FOCUS
178981227	https://volunteer.ala.org.au/validate/task/178981227	Valid		system	Tile_038-050-000_0-000.jpg			2021-05-17 11:46:09		NO		IN FOCUS
178981228	https://volunteer.ala.org.au/validate/task/178981228	Valid		system	Tile_038-051-000_0-000.jpg			2021-05-17 11:46:41		NO		IN FOCUS
178981228	https://volunteer.ala.org.au/validate/task/178981228	Valid		system	Tile_038-051-000_0-000.jpg		2021-05-17 11:46:40	2021-05-17 11:46:41		NO		IN FOCUS
178981228	https://volunteer.ala.org.au/validate/task/178981228	Valid		system	Tile_038-051-000_0-000.jpg		2021-05-17 11:46:20	2021-05-17 11:46:41		NO		IN FOCUS
178981228	https://volunteer.ala.org.au/validate/task/178981228	Valid		system	Tile_038-051-000_0-000.jpg		2021-05-17 10:57:22	2021-05-17 11:46:41		NO		IN FOCUS
178981235	https://volunteer.ala.org.au/validate/task/178981235	Valid		system	Tile_038-058-000_0-000.jpg		2021-05-17 11:41:20	2021-05-17 11:47:39		NO		IN FOCUS
178981235	https://volunteer.ala.org.au/validate/task/178981235	Valid		system	Tile_038-058-000_0-000.jpg		2021-05-17 11:47:38	2021-05-17 11:47:39		NO		IN FOCUS
178981235	https://volunteer.ala.org.au/validate/task/178981235	Valid		system	Tile_038-058-000_0-000.jpg			2021-05-17 11:47:39		NO		IN FOCUS
178981235	https://volunteer.ala.org.au/validate/task/178981235	Valid		system	Tile_038-058-000_0-000.jpg		2021-05-17 11:00:49	2021-05-17 11:47:39		NO		IN FOCUS
178981236	https://volunteer.ala.org.au/validate/task/178981236	Valid		system	Tile_038-059-000_0-000.jpg		2021-05-17 11:47:50	2021-05-17 11:47:50		NO		IN FOCUS
178981236	https://volunteer.ala.org.au/validate/task/178981236	Valid		system	Tile_038-059-000_0-000.jpg		2021-05-17 11:41:41	2021-05-17 11:47:50		NO		IN FOCUS
178981236	https://volunteer.ala.org.au/validate/task/178981236	Valid		system	Tile_038-059-000_0-000.jpg		2021-05-17 11:01:05	2021-05-17 11:47:50		NO		IN FOCUS
178981236	https://volunteer.ala.org.au/validate/task/178981236	Valid		system	Tile_038-059-000_0-000.jpg			2021-05-17 11:47:50		NO		IN FOCUS
178981239	https://volunteer.ala.org.au/validate/task/178981239	Valid		system	Tile_039-002-000_0-000.jpg		2021-05-17 11:48:21	2021-05-17 11:48:22		NO		IN FOCUS
178981239	https://volunteer.ala.org.au/validate/task/178981239	Valid		system	Tile_039-002-000_0-000.jpg		2021-05-17 11:45:13	2021-05-17 11:48:22		NO		IN FOCUS
178981239	https://volunteer.ala.org.au/validate/task/178981239	Valid		system	Tile_039-002-000_0-000.jpg		2021-05-17 11:02:28	2021-05-17 11:48:22		NO		IN FOCUS
178981239	https://volunteer.ala.org.au/validate/task/178981239	Valid		system	Tile_039-002-000_0-000.jpg			2021-05-17 11:48:22		NO		IN FOCUS
178981240	https://volunteer.ala.org.au/validate/task/178981240	Valid		system	Tile_039-003-000_0-000.jpg			2021-05-17 11:48:31		NO		IN FOCUS
178981240	https://volunteer.ala.org.au/validate/task/178981240	Valid		system	Tile_039-003-000_0-000.jpg		2021-05-17 11:48:31	2021-05-17 11:48:31		NO		IN FOCUS
178981240	https://volunteer.ala.org.au/validate/task/178981240	Valid		system	Tile_039-003-000_0-000.jpg		2021-05-17 11:02:44	2021-05-17 11:48:31		NO		IN FOCUS
178981240	https://volunteer.ala.org.au/validate/task/178981240	Valid		system	Tile_039-003-000_0-000.jpg		2021-05-17 11:46:06	2021-05-17 11:48:31		NO		IN FOCUS
178981230	https://volunteer.ala.org.au/validate/task/178981230	Valid		system	Tile_038-053-000_0-000.jpg		2021-05-17 11:46:47	2021-05-17 11:48:47		NO		IN FOCUS
178981230	https://volunteer.ala.org.au/validate/task/178981230	Valid		system	Tile_038-053-000_0-000.jpg		2021-05-17 10:58:15	2021-05-17 11:48:47		NO		IN FOCUS
178981230	https://volunteer.ala.org.au/validate/task/178981230	Valid		system	Tile_038-053-000_0-000.jpg		2021-05-17 11:48:46	2021-05-17 11:48:47		NO		IN FOCUS
178981230	https://volunteer.ala.org.au/validate/task/178981230	Valid		system	Tile_038-053-000_0-000.jpg			2021-05-17 11:48:47		NO		IN FOCUS
178981231	https://volunteer.ala.org.au/validate/task/178981231	Valid		system	Tile_038-054-000_0-000.jpg		2021-05-17 11:46:59	2021-05-17 11:49:06		NO		IN FOCUS
178981231	https://volunteer.ala.org.au/validate/task/178981231	Valid		system	Tile_038-054-000_0-000.jpg		2021-05-17 10:58:46	2021-05-17 11:49:06		NO		IN FOCUS
178981231	https://volunteer.ala.org.au/validate/task/178981231	Valid		system	Tile_038-054-000_0-000.jpg		2021-05-17 11:49:06	2021-05-17 11:49:06		NO		IN FOCUS
178981231	https://volunteer.ala.org.au/validate/task/178981231	Valid		system	Tile_038-054-000_0-000.jpg			2021-05-17 11:49:06		NO		IN FOCUS
178981232	https://volunteer.ala.org.au/validate/task/178981232	Valid		system	Tile_038-055-000_0-000.jpg		2021-05-17 10:59:07	2021-05-17 11:51:06		NO		IN FOCUS
178981232	https://volunteer.ala.org.au/validate/task/178981232	Valid		system	Tile_038-055-000_0-000.jpg		2021-05-17 11:47:09	2021-05-17 11:51:06		NO		IN FOCUS
178981232	https://volunteer.ala.org.au/validate/task/178981232	Valid		system	Tile_038-055-000_0-000.jpg		2021-05-17 11:51:05	2021-05-17 11:51:06		NO		IN FOCUS
178981232	https://volunteer.ala.org.au/validate/task/178981232	Valid		system	Tile_038-055-000_0-000.jpg			2021-05-17 11:51:06		NO		IN FOCUS
178981233	https://volunteer.ala.org.au/validate/task/178981233	Valid		system	Tile_038-056-000_0-000.jpg		2021-05-17 11:47:19	2021-05-17 11:51:41		NO		IN FOCUS
178981233	https://volunteer.ala.org.au/validate/task/178981233	Valid		system	Tile_038-056-000_0-000.jpg			2021-05-17 11:51:41		NO		IN FOCUS
178981233	https://volunteer.ala.org.au/validate/task/178981233	Valid		system	Tile_038-056-000_0-000.jpg		2021-05-17 11:51:41	2021-05-17 11:51:41		NO		IN FOCUS
178981233	https://volunteer.ala.org.au/validate/task/178981233	Valid		system	Tile_038-056-000_0-000.jpg		2021-05-17 10:59:27	2021-05-17 11:51:41		NO		IN FOCUS
178981234	https://volunteer.ala.org.au/validate/task/178981234	Valid		system	Tile_038-057-000_0-000.jpg		2021-05-17 11:52:39	2021-05-17 11:52:40		NO		IN FOCUS
178981234	https://volunteer.ala.org.au/validate/task/178981234	Valid		system	Tile_038-057-000_0-000.jpg		2021-05-17 11:00:29	2021-05-17 11:52:40		NO		IN FOCUS
178981234	https://volunteer.ala.org.au/validate/task/178981234	Valid		system	Tile_038-057-000_0-000.jpg			2021-05-17 11:52:40		NO		IN FOCUS
178981234	https://volunteer.ala.org.au/validate/task/178981234	Valid		system	Tile_038-057-000_0-000.jpg		2021-05-17 11:47:29	2021-05-17 11:52:40		NO		IN FOCUS
178981237	https://volunteer.ala.org.au/validate/task/178981237	Valid		system	Tile_038-060-000_0-000.jpg		2021-05-17 11:48:00	2021-05-17 11:53:11		NO		IN FOCUS
178981237	https://volunteer.ala.org.au/validate/task/178981237	Valid		system	Tile_038-060-000_0-000.jpg		2021-05-17 11:01:24	2021-05-17 11:53:11		NO		IN FOCUS
178981237	https://volunteer.ala.org.au/validate/task/178981237	Valid		system	Tile_038-060-000_0-000.jpg			2021-05-17 11:53:11		NO		IN FOCUS
178981237	https://volunteer.ala.org.au/validate/task/178981237	Valid		system	Tile_038-060-000_0-000.jpg		2021-05-17 11:53:09	2021-05-17 11:53:11		NO		IN FOCUS
178981238	https://volunteer.ala.org.au/validate/task/178981238	Valid		system	Tile_039-001-000_0-000.jpg			2021-05-17 11:54:20		NO		IN FOCUS
178981238	https://volunteer.ala.org.au/validate/task/178981238	Valid		system	Tile_039-001-000_0-000.jpg		2021-05-17 11:54:19	2021-05-17 11:54:20		NO		IN FOCUS
178981238	https://volunteer.ala.org.au/validate/task/178981238	Valid		system	Tile_039-001-000_0-000.jpg		2021-05-17 11:48:11	2021-05-17 11:54:20		NO		IN FOCUS
178981238	https://volunteer.ala.org.au/validate/task/178981238	Valid		system	Tile_039-001-000_0-000.jpg		2021-05-17 11:02:06	2021-05-17 11:54:20		NO		IN FOCUS
178981242	https://volunteer.ala.org.au/validate/task/178981242	Valid		system	Tile_039-005-000_0-000.jpg			2021-05-17 11:59:07		NO		IN FOCUS
178981242	https://volunteer.ala.org.au/validate/task/178981242	Valid		system	Tile_039-005-000_0-000.jpg		2021-05-17 11:03:35	2021-05-17 11:59:07		NO		IN FOCUS
178981242	https://volunteer.ala.org.au/validate/task/178981242	Valid		system	Tile_039-005-000_0-000.jpg		2021-05-17 11:48:49	2021-05-17 11:59:07		NO		IN FOCUS
178981242	https://volunteer.ala.org.au/validate/task/178981242	Valid		system	Tile_039-005-000_0-000.jpg		2021-05-17 11:59:07	2021-05-17 11:59:07		NO		IN FOCUS
178981243	https://volunteer.ala.org.au/validate/task/178981243	Valid		system	Tile_039-006-000_0-000.jpg		2021-05-17 11:03:57	2021-05-17 12:00:07		NO		IN FOCUS
178981243	https://volunteer.ala.org.au/validate/task/178981243	Valid		system	Tile_039-006-000_0-000.jpg		2021-05-17 12:00:06	2021-05-17 12:00:07		NO		IN FOCUS
178981243	https://volunteer.ala.org.au/validate/task/178981243	Valid		system	Tile_039-006-000_0-000.jpg		2021-05-17 11:48:58	2021-05-17 12:00:07		NO		IN FOCUS
178981243	https://volunteer.ala.org.au/validate/task/178981243	Valid		system	Tile_039-006-000_0-000.jpg			2021-05-17 12:00:07		NO		IN FOCUS
178981247	https://volunteer.ala.org.au/validate/task/178981247	Valid		system	Tile_039-010-000_0-000.jpg		2021-05-17 11:05:35	2021-05-17 12:15:23		NO		IN FOCUS
178981247	https://volunteer.ala.org.au/validate/task/178981247	Valid		system	Tile_039-010-000_0-000.jpg		2021-05-17 12:07:19	2021-05-17 12:15:23		NO		IN FOCUS
178981247	https://volunteer.ala.org.au/validate/task/178981247	Valid		system	Tile_039-010-000_0-000.jpg			2021-05-17 12:15:23		NO		IN FOCUS
178981247	https://volunteer.ala.org.au/validate/task/178981247	Valid		system	Tile_039-010-000_0-000.jpg		2021-05-17 12:15:22	2021-05-17 12:15:23		NO		IN FOCUS
178981248	https://volunteer.ala.org.au/validate/task/178981248	Valid		system	Tile_039-011-000_0-000.jpg		2021-05-17 12:15:36	2021-05-17 12:15:37		NO		IN FOCUS
178981248	https://volunteer.ala.org.au/validate/task/178981248	Valid		system	Tile_039-011-000_0-000.jpg			2021-05-17 12:15:37		NO		IN FOCUS
178981248	https://volunteer.ala.org.au/validate/task/178981248	Valid		system	Tile_039-011-000_0-000.jpg		2021-05-17 12:09:15	2021-05-17 12:15:37		NO		IN FOCUS
178981248	https://volunteer.ala.org.au/validate/task/178981248	Valid		system	Tile_039-011-000_0-000.jpg		2021-05-17 11:05:51	2021-05-17 12:15:37		NO		IN FOCUS
178981249	https://volunteer.ala.org.au/validate/task/178981249	Valid		system	Tile_039-012-000_0-000.jpg		2021-05-17 11:06:16	2021-05-17 12:15:55		NO		IN FOCUS
178981249	https://volunteer.ala.org.au/validate/task/178981249	Valid		system	Tile_039-012-000_0-000.jpg		2021-05-17 12:11:43	2021-05-17 12:15:55		NO		IN FOCUS
178981249	https://volunteer.ala.org.au/validate/task/178981249	Valid		system	Tile_039-012-000_0-000.jpg		2021-05-17 12:15:54	2021-05-17 12:15:55		NO		IN FOCUS
178981249	https://volunteer.ala.org.au/validate/task/178981249	Valid		system	Tile_039-012-000_0-000.jpg			2021-05-17 12:15:55		NO		IN FOCUS
178981251	https://volunteer.ala.org.au/validate/task/178981251	Valid		system	Tile_039-014-000_0-000.jpg		2021-05-17 11:51:02	2021-05-17 12:16:26		NO		IN FOCUS
178981251	https://volunteer.ala.org.au/validate/task/178981251	Valid		system	Tile_039-014-000_0-000.jpg		2021-05-17 11:07:03	2021-05-17 12:16:26		NO		IN FOCUS
178981251	https://volunteer.ala.org.au/validate/task/178981251	Valid		system	Tile_039-014-000_0-000.jpg		2021-05-17 12:16:26	2021-05-17 12:16:26		NO		IN FOCUS
178981251	https://volunteer.ala.org.au/validate/task/178981251	Valid		system	Tile_039-014-000_0-000.jpg			2021-05-17 12:16:26		NO		IN FOCUS
178981250	https://volunteer.ala.org.au/validate/task/178981250	Valid		system	Tile_039-013-000_0-000.jpg			2021-05-17 12:16:55		NO		IN FOCUS
178981250	https://volunteer.ala.org.au/validate/task/178981250	Valid		system	Tile_039-013-000_0-000.jpg		2021-05-17 12:16:13	2021-05-17 12:16:55		NO		IN FOCUS
178981250	https://volunteer.ala.org.au/validate/task/178981250	Valid		system	Tile_039-013-000_0-000.jpg		2021-05-17 12:16:54	2021-05-17 12:16:55		NO		IN FOCUS
178981250	https://volunteer.ala.org.au/validate/task/178981250	Valid		system	Tile_039-013-000_0-000.jpg		2021-05-17 11:06:40	2021-05-17 12:16:55		NO		IN FOCUS
178981253	https://volunteer.ala.org.au/validate/task/178981253	Valid		system	Tile_039-016-000_0-000.jpg		2021-05-17 11:53:46	2021-05-17 12:16:57		NO		IN FOCUS
178981253	https://volunteer.ala.org.au/validate/task/178981253	Valid		system	Tile_039-016-000_0-000.jpg		2021-05-17 11:07:52	2021-05-17 12:16:57		NO		IN FOCUS
178981253	https://volunteer.ala.org.au/validate/task/178981253	Valid		system	Tile_039-016-000_0-000.jpg			2021-05-17 12:16:57		NO		IN FOCUS
178981253	https://volunteer.ala.org.au/validate/task/178981253	Valid		system	Tile_039-016-000_0-000.jpg		2021-05-17 12:16:56	2021-05-17 12:16:57		NO		IN FOCUS
178981252	https://volunteer.ala.org.au/validate/task/178981252	Valid		system	Tile_039-015-000_0-000.jpg			2021-05-17 12:19:09		NO		IN FOCUS
178981252	https://volunteer.ala.org.au/validate/task/178981252	Valid		system	Tile_039-015-000_0-000.jpg		2021-05-17 12:16:42	2021-05-17 12:19:09		NO		IN FOCUS
178981252	https://volunteer.ala.org.au/validate/task/178981252	Valid		system	Tile_039-015-000_0-000.jpg		2021-05-17 12:19:08	2021-05-17 12:19:09		NO		IN FOCUS
178981252	https://volunteer.ala.org.au/validate/task/178981252	Valid		system	Tile_039-015-000_0-000.jpg		2021-05-17 11:07:33	2021-05-17 12:19:09		NO		IN FOCUS
178981255	https://volunteer.ala.org.au/validate/task/178981255	Valid		system	Tile_039-018-000_0-000.jpg		2021-05-17 11:08:38	2021-05-17 12:19:16		NO		IN FOCUS
178981255	https://volunteer.ala.org.au/validate/task/178981255	Valid		system	Tile_039-018-000_0-000.jpg		2021-05-17 11:55:10	2021-05-17 12:19:16		NO		IN FOCUS
178981255	https://volunteer.ala.org.au/validate/task/178981255	Valid		system	Tile_039-018-000_0-000.jpg			2021-05-17 12:19:16		NO		IN FOCUS
178981255	https://volunteer.ala.org.au/validate/task/178981255	Valid		system	Tile_039-018-000_0-000.jpg		2021-05-17 12:19:14	2021-05-17 12:19:16		NO		IN FOCUS
178981254	https://volunteer.ala.org.au/validate/task/178981254	Valid		system	Tile_039-017-000_0-000.jpg		2021-05-17 12:19:39	2021-05-17 12:19:41		NO		IN FOCUS
178981254	https://volunteer.ala.org.au/validate/task/178981254	Valid		system	Tile_039-017-000_0-000.jpg		2021-05-17 12:18:38	2021-05-17 12:19:41		NO		IN FOCUS
178981254	https://volunteer.ala.org.au/validate/task/178981254	Valid		system	Tile_039-017-000_0-000.jpg			2021-05-17 12:19:41		NO		IN FOCUS
178981254	https://volunteer.ala.org.au/validate/task/178981254	Valid		system	Tile_039-017-000_0-000.jpg		2021-05-17 11:08:19	2021-05-17 12:19:41		NO		IN FOCUS
178981256	https://volunteer.ala.org.au/validate/task/178981256	Valid		system	Tile_039-019-000_0-000.jpg		2021-05-17 12:20:14	2021-05-17 12:20:17		NO		IN FOCUS
178981256	https://volunteer.ala.org.au/validate/task/178981256	Valid		system	Tile_039-019-000_0-000.jpg		2021-05-17 12:21:01	2021-05-17 12:20:17		NO		IN FOCUS
178981256	https://volunteer.ala.org.au/validate/task/178981256	Valid		system	Tile_039-019-000_0-000.jpg			2021-05-17 12:20:17		NO		IN FOCUS
178981256	https://volunteer.ala.org.au/validate/task/178981256	Valid		system	Tile_039-019-000_0-000.jpg		2021-05-17 11:08:56	2021-05-17 12:20:17		NO		IN FOCUS
178981256	https://volunteer.ala.org.au/validate/task/178981256	Valid		system	Tile_039-019-000_0-000.jpg		2021-05-17 11:55:27	2021-05-17 12:20:17		NO		IN FOCUS
178981257	https://volunteer.ala.org.au/validate/task/178981257	Valid		system	Tile_039-020-000_0-000.jpg		2021-05-17 12:21:15	2021-05-17 12:21:16		NO		IN FOCUS
178981257	https://volunteer.ala.org.au/validate/task/178981257	Valid		system	Tile_039-020-000_0-000.jpg			2021-05-17 12:21:16		NO		IN FOCUS
178981257	https://volunteer.ala.org.au/validate/task/178981257	Valid		system	Tile_039-020-000_0-000.jpg		2021-05-17 12:20:56	2021-05-17 12:21:16		NO		IN FOCUS
178981257	https://volunteer.ala.org.au/validate/task/178981257	Valid		system	Tile_039-020-000_0-000.jpg		2021-05-17 11:09:29	2021-05-17 12:21:16		NO		IN FOCUS
178981258	https://volunteer.ala.org.au/validate/task/178981258	Valid		system	Tile_039-021-000_0-000.jpg		2021-05-17 11:10:02	2021-05-17 12:21:47		NO		IN FOCUS
178981258	https://volunteer.ala.org.au/validate/task/178981258	Valid		system	Tile_039-021-000_0-000.jpg		2021-05-17 12:21:47	2021-05-17 12:21:47		NO		IN FOCUS
178981258	https://volunteer.ala.org.au/validate/task/178981258	Valid		system	Tile_039-021-000_0-000.jpg			2021-05-17 12:21:47		NO		IN FOCUS
178981258	https://volunteer.ala.org.au/validate/task/178981258	Valid		system	Tile_039-021-000_0-000.jpg		2021-05-17 12:21:16	2021-05-17 12:21:47		NO		IN FOCUS
178981264	https://volunteer.ala.org.au/validate/task/178981264	Valid		system	Tile_039-027-000_0-000.jpg		2021-05-17 11:59:17	2021-05-17 12:25:09		NO		IN FOCUS
178981264	https://volunteer.ala.org.au/validate/task/178981264	Valid		system	Tile_039-027-000_0-000.jpg		2021-05-17 12:25:09	2021-05-17 12:25:09		NO		IN FOCUS
178981264	https://volunteer.ala.org.au/validate/task/178981264	Valid		system	Tile_039-027-000_0-000.jpg			2021-05-17 12:25:09		NO		IN FOCUS
178981264	https://volunteer.ala.org.au/validate/task/178981264	Valid		system	Tile_039-027-000_0-000.jpg		2021-05-17 11:13:13	2021-05-17 12:25:09		NO		IN FOCUS
178981267	https://volunteer.ala.org.au/validate/task/178981267	Valid		system	Tile_039-030-000_0-000.jpg		2021-05-17 12:26:45	2021-05-17 12:26:46		NO		IN FOCUS
178981267	https://volunteer.ala.org.au/validate/task/178981267	Valid		system	Tile_039-030-000_0-000.jpg		2021-05-17 11:14:19	2021-05-17 12:26:46		NO		IN FOCUS
178981267	https://volunteer.ala.org.au/validate/task/178981267	Valid		system	Tile_039-030-000_0-000.jpg			2021-05-17 12:26:46		NO		IN FOCUS
178981267	https://volunteer.ala.org.au/validate/task/178981267	Valid		system	Tile_039-030-000_0-000.jpg		2021-05-17 12:01:06	2021-05-17 12:26:46		NO		IN FOCUS
178981268	https://volunteer.ala.org.au/validate/task/178981268	Valid		system	Tile_039-031-000_0-000.jpg		2021-05-17 11:14:38	2021-05-17 12:28:32		NO		IN FOCUS
178981268	https://volunteer.ala.org.au/validate/task/178981268	Valid		system	Tile_039-031-000_0-000.jpg		2021-05-17 12:02:28	2021-05-17 12:28:32		NO		IN FOCUS
178981268	https://volunteer.ala.org.au/validate/task/178981268	Valid		system	Tile_039-031-000_0-000.jpg			2021-05-17 12:28:32		NO		IN FOCUS
178981268	https://volunteer.ala.org.au/validate/task/178981268	Valid		system	Tile_039-031-000_0-000.jpg		2021-05-17 12:28:31	2021-05-17 12:28:32		NO		IN FOCUS
178981272	https://volunteer.ala.org.au/validate/task/178981272	Valid		system	Tile_039-035-000_0-000.jpg			2021-05-17 12:31:19		NO		IN FOCUS
178981272	https://volunteer.ala.org.au/validate/task/178981272	Valid		system	Tile_039-035-000_0-000.jpg		2021-05-17 11:26:48	2021-05-17 12:31:19		NO		IN FOCUS
178981272	https://volunteer.ala.org.au/validate/task/178981272	Valid		system	Tile_039-035-000_0-000.jpg		2021-05-17 12:06:03	2021-05-17 12:31:19		NO		IN FOCUS
178981272	https://volunteer.ala.org.au/validate/task/178981272	Valid		system	Tile_039-035-000_0-000.jpg		2021-05-17 12:31:18	2021-05-17 12:31:19		NO		IN FOCUS
178981259	https://volunteer.ala.org.au/validate/task/178981259	Valid		system	Tile_039-022-000_0-000.jpg		2021-05-17 12:21:45	2021-05-17 12:34:17		NO		IN FOCUS
178981259	https://volunteer.ala.org.au/validate/task/178981259	Valid		system	Tile_039-022-000_0-000.jpg		2021-05-17 11:10:42	2021-05-17 12:34:17		NO		IN FOCUS
178981259	https://volunteer.ala.org.au/validate/task/178981259	Valid		system	Tile_039-022-000_0-000.jpg			2021-05-17 12:34:17		NO		IN FOCUS
178981259	https://volunteer.ala.org.au/validate/task/178981259	Valid		system	Tile_039-022-000_0-000.jpg		2021-05-17 12:34:16	2021-05-17 12:34:17		NO		IN FOCUS
178981260	https://volunteer.ala.org.au/validate/task/178981260	Valid		system	Tile_039-023-000_0-000.jpg		2021-05-17 12:36:35	2021-05-17 12:36:37		NO		IN FOCUS
178981260	https://volunteer.ala.org.au/validate/task/178981260	Valid		system	Tile_039-023-000_0-000.jpg			2021-05-17 12:36:37		NO		IN FOCUS
178981260	https://volunteer.ala.org.au/validate/task/178981260	Valid		system	Tile_039-023-000_0-000.jpg		2021-05-17 11:11:31	2021-05-17 12:36:37		NO		IN FOCUS
178981260	https://volunteer.ala.org.au/validate/task/178981260	Valid		system	Tile_039-023-000_0-000.jpg		2021-05-17 12:22:01	2021-05-17 12:36:37		NO		IN FOCUS
178981281	https://volunteer.ala.org.au/validate/task/178981281	Valid		system	Tile_039-044-000_0-000.jpg		2021-05-17 11:31:08	2021-05-17 12:38:45				OUT OF FOCUS
178981281	https://volunteer.ala.org.au/validate/task/178981281	Valid		system	Tile_039-044-000_0-000.jpg		2021-05-17 12:09:31	2021-05-17 12:38:45				OUT OF FOCUS
178981281	https://volunteer.ala.org.au/validate/task/178981281	Valid		system	Tile_039-044-000_0-000.jpg		2021-05-17 12:38:44	2021-05-17 12:38:45				OUT OF FOCUS
178981281	https://volunteer.ala.org.au/validate/task/178981281	Valid		system	Tile_039-044-000_0-000.jpg			2021-05-17 12:38:45				OUT OF FOCUS
178981283	https://volunteer.ala.org.au/validate/task/178981283	Valid		system	Tile_039-046-000_0-000.jpg		2021-05-17 12:10:15	2021-05-17 12:39:27		NO		IN FOCUS
178981283	https://volunteer.ala.org.au/validate/task/178981283	Valid		system	Tile_039-046-000_0-000.jpg		2021-05-17 11:31:58	2021-05-17 12:39:27		NO		IN FOCUS
178981283	https://volunteer.ala.org.au/validate/task/178981283	Valid		system	Tile_039-046-000_0-000.jpg		2021-05-17 12:39:26	2021-05-17 12:39:27		NO		IN FOCUS
178981283	https://volunteer.ala.org.au/validate/task/178981283	Valid		system	Tile_039-046-000_0-000.jpg			2021-05-17 12:39:27		NO		IN FOCUS
178981284	https://volunteer.ala.org.au/validate/task/178981284	Valid		system	Tile_039-047-000_0-000.jpg		2021-05-17 11:32:27	2021-05-17 12:39:51		NO		IN FOCUS
178981284	https://volunteer.ala.org.au/validate/task/178981284	Valid		system	Tile_039-047-000_0-000.jpg		2021-05-17 12:39:50	2021-05-17 12:39:51		NO		IN FOCUS
178981284	https://volunteer.ala.org.au/validate/task/178981284	Valid		system	Tile_039-047-000_0-000.jpg			2021-05-17 12:39:51		NO		IN FOCUS
178981284	https://volunteer.ala.org.au/validate/task/178981284	Valid		system	Tile_039-047-000_0-000.jpg		2021-05-17 12:10:39	2021-05-17 12:39:51		NO		IN FOCUS
178981261	https://volunteer.ala.org.au/validate/task/178981261	Valid		system	Tile_039-024-000_0-000.jpg		2021-05-17 11:11:53	2021-05-17 12:40:27		NO		IN FOCUS
178981261	https://volunteer.ala.org.au/validate/task/178981261	Valid		system	Tile_039-024-000_0-000.jpg		2021-05-17 12:23:24	2021-05-17 12:40:27		NO		IN FOCUS
178981261	https://volunteer.ala.org.au/validate/task/178981261	Valid		system	Tile_039-024-000_0-000.jpg		2021-05-17 12:40:26	2021-05-17 12:40:27		NO		IN FOCUS
178981261	https://volunteer.ala.org.au/validate/task/178981261	Valid		system	Tile_039-024-000_0-000.jpg			2021-05-17 12:40:27		NO		IN FOCUS
178981286	https://volunteer.ala.org.au/validate/task/178981286	Valid		system	Tile_039-049-000_0-000.jpg		2021-05-17 11:33:19	2021-05-17 12:40:51		NO		IN FOCUS
178981286	https://volunteer.ala.org.au/validate/task/178981286	Valid		system	Tile_039-049-000_0-000.jpg		2021-05-17 12:40:51	2021-05-17 12:40:51		NO		IN FOCUS
178981286	https://volunteer.ala.org.au/validate/task/178981286	Valid		system	Tile_039-049-000_0-000.jpg			2021-05-17 12:40:51		NO		IN FOCUS
178981286	https://volunteer.ala.org.au/validate/task/178981286	Valid		system	Tile_039-049-000_0-000.jpg		2021-05-17 12:13:24	2021-05-17 12:40:51		NO		IN FOCUS
178981287	https://volunteer.ala.org.au/validate/task/178981287	Valid		system	Tile_039-050-000_0-000.jpg		2021-05-17 12:13:44	2021-05-17 12:41:20		NO		IN FOCUS
178981287	https://volunteer.ala.org.au/validate/task/178981287	Valid		system	Tile_039-050-000_0-000.jpg		2021-05-17 11:33:41	2021-05-17 12:41:20		NO		IN FOCUS
178981287	https://volunteer.ala.org.au/validate/task/178981287	Valid		system	Tile_039-050-000_0-000.jpg		2021-05-17 12:41:19	2021-05-17 12:41:20		NO		IN FOCUS
178981287	https://volunteer.ala.org.au/validate/task/178981287	Valid		system	Tile_039-050-000_0-000.jpg			2021-05-17 12:41:20		NO		IN FOCUS
178981291	https://volunteer.ala.org.au/validate/task/178981291	Valid		system	Tile_039-054-000_0-000.jpg		2021-05-17 12:17:12	2021-05-17 12:43:48		NO		IN FOCUS
178981291	https://volunteer.ala.org.au/validate/task/178981291	Valid		system	Tile_039-054-000_0-000.jpg		2021-05-17 11:35:29	2021-05-17 12:43:48		NO		IN FOCUS
178981291	https://volunteer.ala.org.au/validate/task/178981291	Valid		system	Tile_039-054-000_0-000.jpg		2021-05-17 12:43:48	2021-05-17 12:43:48		NO		IN FOCUS
178981291	https://volunteer.ala.org.au/validate/task/178981291	Valid		system	Tile_039-054-000_0-000.jpg			2021-05-17 12:43:48		NO		IN FOCUS
178981292	https://volunteer.ala.org.au/validate/task/178981292	Valid		system	Tile_039-055-000_0-000.jpg		2021-05-17 12:44:38	2021-05-17 12:44:39		NO		IN FOCUS
178981292	https://volunteer.ala.org.au/validate/task/178981292	Valid		system	Tile_039-055-000_0-000.jpg		2021-05-17 11:35:57	2021-05-17 12:44:39		NO		IN FOCUS
178981292	https://volunteer.ala.org.au/validate/task/178981292	Valid		system	Tile_039-055-000_0-000.jpg			2021-05-17 12:44:39		NO		IN FOCUS
178981292	https://volunteer.ala.org.au/validate/task/178981292	Valid		system	Tile_039-055-000_0-000.jpg		2021-05-17 12:17:26	2021-05-17 12:44:39		NO		IN FOCUS
178981262	https://volunteer.ala.org.au/validate/task/178981262	Valid		system	Tile_039-025-000_0-000.jpg			2021-05-17 12:45:51		NO		IN FOCUS
178981262	https://volunteer.ala.org.au/validate/task/178981262	Valid		system	Tile_039-025-000_0-000.jpg		2021-05-17 12:45:50	2021-05-17 12:45:51		NO		IN FOCUS
178981262	https://volunteer.ala.org.au/validate/task/178981262	Valid		system	Tile_039-025-000_0-000.jpg		2021-05-17 11:12:26	2021-05-17 12:45:51		NO		IN FOCUS
178981262	https://volunteer.ala.org.au/validate/task/178981262	Valid		system	Tile_039-025-000_0-000.jpg		2021-05-17 12:23:54	2021-05-17 12:45:51		NO		IN FOCUS
178981263	https://volunteer.ala.org.au/validate/task/178981263	Valid		system	Tile_039-026-000_0-000.jpg		2021-05-17 12:24:42	2021-05-17 12:46:43		NO		IN FOCUS
178981263	https://volunteer.ala.org.au/validate/task/178981263	Valid		system	Tile_039-026-000_0-000.jpg		2021-05-17 11:12:50	2021-05-17 12:46:43		NO		IN FOCUS
178981263	https://volunteer.ala.org.au/validate/task/178981263	Valid		system	Tile_039-026-000_0-000.jpg			2021-05-17 12:46:43		NO		IN FOCUS
178981263	https://volunteer.ala.org.au/validate/task/178981263	Valid		system	Tile_039-026-000_0-000.jpg		2021-05-17 12:46:43	2021-05-17 12:46:43		NO		IN FOCUS
178981295	https://volunteer.ala.org.au/validate/task/178981295	Valid		system	Tile_039-058-000_0-000.jpg		2021-05-17 11:40:04	2021-05-17 12:46:43		NO		IN FOCUS
178981295	https://volunteer.ala.org.au/validate/task/178981295	Valid		system	Tile_039-058-000_0-000.jpg		2021-05-17 12:18:39	2021-05-17 12:46:43		NO		IN FOCUS
178981295	https://volunteer.ala.org.au/validate/task/178981295	Valid		system	Tile_039-058-000_0-000.jpg		2021-05-17 12:46:43	2021-05-17 12:46:43		NO		IN FOCUS
178981295	https://volunteer.ala.org.au/validate/task/178981295	Valid		system	Tile_039-058-000_0-000.jpg			2021-05-17 12:46:43		NO		IN FOCUS
178981265	https://volunteer.ala.org.au/validate/task/178981265	Valid		system	Tile_039-028-000_0-000.jpg		2021-05-17 12:48:00	2021-05-17 12:48:01		NO		IN FOCUS
178981265	https://volunteer.ala.org.au/validate/task/178981265	Valid		system	Tile_039-028-000_0-000.jpg			2021-05-17 12:48:01		NO		IN FOCUS
178981265	https://volunteer.ala.org.au/validate/task/178981265	Valid		system	Tile_039-028-000_0-000.jpg		2021-05-17 11:13:32	2021-05-17 12:48:01		NO		IN FOCUS
178981265	https://volunteer.ala.org.au/validate/task/178981265	Valid		system	Tile_039-028-000_0-000.jpg		2021-05-17 12:25:50	2021-05-17 12:48:01		NO		IN FOCUS
178981266	https://volunteer.ala.org.au/validate/task/178981266	Valid		system	Tile_039-029-000_0-000.jpg		2021-05-17 12:26:25	2021-05-17 12:48:53		NO		IN FOCUS
178981266	https://volunteer.ala.org.au/validate/task/178981266	Valid		system	Tile_039-029-000_0-000.jpg		2021-05-17 11:13:56	2021-05-17 12:48:53		NO		IN FOCUS
178981266	https://volunteer.ala.org.au/validate/task/178981266	Valid		system	Tile_039-029-000_0-000.jpg		2021-05-17 12:48:52	2021-05-17 12:48:53		NO		IN FOCUS
178981266	https://volunteer.ala.org.au/validate/task/178981266	Valid		system	Tile_039-029-000_0-000.jpg			2021-05-17 12:48:53		NO		IN FOCUS
178981300	https://volunteer.ala.org.au/validate/task/178981300	Valid		system	Tile_040-003-000_0-000.jpg		2021-05-17 11:44:21	2021-05-17 12:49:35		NO		IN FOCUS
178981300	https://volunteer.ala.org.au/validate/task/178981300	Valid		system	Tile_040-003-000_0-000.jpg		2021-05-17 12:49:33	2021-05-17 12:49:35		NO		IN FOCUS
178981300	https://volunteer.ala.org.au/validate/task/178981300	Valid		system	Tile_040-003-000_0-000.jpg			2021-05-17 12:49:35		NO		IN FOCUS
178981300	https://volunteer.ala.org.au/validate/task/178981300	Valid		system	Tile_040-003-000_0-000.jpg		2021-05-17 12:23:10	2021-05-17 12:49:35		NO		IN FOCUS
178981301	https://volunteer.ala.org.au/validate/task/178981301	Valid		system	Tile_040-004-000_0-000.jpg		2021-05-17 12:23:23	2021-05-17 12:49:54		NO		IN FOCUS
178981301	https://volunteer.ala.org.au/validate/task/178981301	Valid		system	Tile_040-004-000_0-000.jpg		2021-05-17 11:44:41	2021-05-17 12:49:54		NO		IN FOCUS
178981301	https://volunteer.ala.org.au/validate/task/178981301	Valid		system	Tile_040-004-000_0-000.jpg			2021-05-17 12:49:54		NO		IN FOCUS
178981301	https://volunteer.ala.org.au/validate/task/178981301	Valid		system	Tile_040-004-000_0-000.jpg		2021-05-17 12:49:54	2021-05-17 12:49:54		NO		IN FOCUS
178981302	https://volunteer.ala.org.au/validate/task/178981302	Valid		system	Tile_040-005-000_0-000.jpg		2021-05-17 12:50:29	2021-05-17 12:50:30		NO		IN FOCUS
178981302	https://volunteer.ala.org.au/validate/task/178981302	Valid		system	Tile_040-005-000_0-000.jpg			2021-05-17 12:50:30		NO		IN FOCUS
178981302	https://volunteer.ala.org.au/validate/task/178981302	Valid		system	Tile_040-005-000_0-000.jpg		2021-05-17 11:45:14	2021-05-17 12:50:30		NO		IN FOCUS
178981302	https://volunteer.ala.org.au/validate/task/178981302	Valid		system	Tile_040-005-000_0-000.jpg		2021-05-17 12:24:35	2021-05-17 12:50:30		NO		IN FOCUS
178981269	https://volunteer.ala.org.au/validate/task/178981269	Valid		system	Tile_039-032-000_0-000.jpg		2021-05-17 12:29:01	2021-05-17 12:51:16		NO		IN FOCUS
178981269	https://volunteer.ala.org.au/validate/task/178981269	Valid		system	Tile_039-032-000_0-000.jpg		2021-05-17 11:15:02	2021-05-17 12:51:16		NO		IN FOCUS
178981269	https://volunteer.ala.org.au/validate/task/178981269	Valid		system	Tile_039-032-000_0-000.jpg			2021-05-17 12:51:16		NO		IN FOCUS
178981269	https://volunteer.ala.org.au/validate/task/178981269	Valid		system	Tile_039-032-000_0-000.jpg		2021-05-17 12:51:15	2021-05-17 12:51:16		NO		IN FOCUS
178981303	https://volunteer.ala.org.au/validate/task/178981303	Valid		system	Tile_040-006-000_0-000.jpg		2021-05-17 12:25:04	2021-05-17 12:51:41		NO		IN FOCUS
178981303	https://volunteer.ala.org.au/validate/task/178981303	Valid		system	Tile_040-006-000_0-000.jpg			2021-05-17 12:51:41		NO		IN FOCUS
178981303	https://volunteer.ala.org.au/validate/task/178981303	Valid		system	Tile_040-006-000_0-000.jpg		2021-05-17 12:51:41	2021-05-17 12:51:41		NO		IN FOCUS
178981303	https://volunteer.ala.org.au/validate/task/178981303	Valid		system	Tile_040-006-000_0-000.jpg		2021-05-17 11:45:37	2021-05-17 12:51:41		NO		IN FOCUS
178981270	https://volunteer.ala.org.au/validate/task/178981270	Valid		system	Tile_039-033-000_0-000.jpg			2021-05-17 12:53:37		NO		IN FOCUS
178981270	https://volunteer.ala.org.au/validate/task/178981270	Valid		system	Tile_039-033-000_0-000.jpg		2021-05-17 12:29:34	2021-05-17 12:53:37		NO		IN FOCUS
178981270	https://volunteer.ala.org.au/validate/task/178981270	Valid		system	Tile_039-033-000_0-000.jpg		2021-05-17 11:15:39	2021-05-17 12:53:37		NO		IN FOCUS
178981270	https://volunteer.ala.org.au/validate/task/178981270	Valid		system	Tile_039-033-000_0-000.jpg		2021-05-17 12:53:36	2021-05-17 12:53:37		NO		IN FOCUS
178981307	https://volunteer.ala.org.au/validate/task/178981307	Valid		system	Tile_040-010-000_0-000.jpg			2021-05-17 12:53:45		NO		IN FOCUS
178981307	https://volunteer.ala.org.au/validate/task/178981307	Valid		system	Tile_040-010-000_0-000.jpg		2021-05-17 11:47:11	2021-05-17 12:53:45		NO		IN FOCUS
178981307	https://volunteer.ala.org.au/validate/task/178981307	Valid		system	Tile_040-010-000_0-000.jpg		2021-05-17 12:53:43	2021-05-17 12:53:45		NO		IN FOCUS
178981307	https://volunteer.ala.org.au/validate/task/178981307	Valid		system	Tile_040-010-000_0-000.jpg		2021-05-17 12:25:50	2021-05-17 12:53:45		NO		IN FOCUS
178981308	https://volunteer.ala.org.au/validate/task/178981308	Valid		system	Tile_040-011-000_0-000.jpg		2021-05-17 12:26:09	2021-05-17 12:54:46		NO		IN FOCUS
178981308	https://volunteer.ala.org.au/validate/task/178981308	Valid		system	Tile_040-011-000_0-000.jpg		2021-05-17 12:54:45	2021-05-17 12:54:46		NO		IN FOCUS
178981308	https://volunteer.ala.org.au/validate/task/178981308	Valid		system	Tile_040-011-000_0-000.jpg		2021-05-17 11:47:38	2021-05-17 12:54:46		NO		IN FOCUS
178981308	https://volunteer.ala.org.au/validate/task/178981308	Valid		system	Tile_040-011-000_0-000.jpg			2021-05-17 12:54:46		NO		IN FOCUS
178981271	https://volunteer.ala.org.au/validate/task/178981271	Valid		system	Tile_039-034-000_0-000.jpg		2021-05-17 11:25:53	2021-05-17 12:55:29		NO		IN FOCUS
178981271	https://volunteer.ala.org.au/validate/task/178981271	Valid		system	Tile_039-034-000_0-000.jpg		2021-05-17 12:30:13	2021-05-17 12:55:29		NO		IN FOCUS
178981271	https://volunteer.ala.org.au/validate/task/178981271	Valid		system	Tile_039-034-000_0-000.jpg		2021-05-17 12:55:29	2021-05-17 12:55:29		NO		IN FOCUS
178981271	https://volunteer.ala.org.au/validate/task/178981271	Valid		system	Tile_039-034-000_0-000.jpg			2021-05-17 12:55:29		NO		IN FOCUS
178981273	https://volunteer.ala.org.au/validate/task/178981273	Valid		system	Tile_039-036-000_0-000.jpg		2021-05-17 12:32:00	2021-05-17 12:58:57		NO		IN FOCUS
178981273	https://volunteer.ala.org.au/validate/task/178981273	Valid		system	Tile_039-036-000_0-000.jpg			2021-05-17 12:58:57		NO		IN FOCUS
178981273	https://volunteer.ala.org.au/validate/task/178981273	Valid		system	Tile_039-036-000_0-000.jpg		2021-05-17 11:27:18	2021-05-17 12:58:57		NO		IN FOCUS
178981273	https://volunteer.ala.org.au/validate/task/178981273	Valid		system	Tile_039-036-000_0-000.jpg		2021-05-17 12:58:57	2021-05-17 12:58:57		NO		IN FOCUS
178981274	https://volunteer.ala.org.au/validate/task/178981274	Valid		system	Tile_039-037-000_0-000.jpg			2021-05-17 13:01:32		NO		IN FOCUS
178981274	https://volunteer.ala.org.au/validate/task/178981274	Valid		system	Tile_039-037-000_0-000.jpg		2021-05-17 13:01:31	2021-05-17 13:01:32		NO		IN FOCUS
178981274	https://volunteer.ala.org.au/validate/task/178981274	Valid		system	Tile_039-037-000_0-000.jpg		2021-05-17 11:27:37	2021-05-17 13:01:32		NO		IN FOCUS
178981274	https://volunteer.ala.org.au/validate/task/178981274	Valid		system	Tile_039-037-000_0-000.jpg		2021-05-17 12:32:36	2021-05-17 13:01:32		NO		IN FOCUS
178981324	https://volunteer.ala.org.au/validate/task/178981324	Valid		system	Tile_040-027-000_0-000.jpg			2021-05-17 13:03:06		NO		IN FOCUS
178981324	https://volunteer.ala.org.au/validate/task/178981324	Valid		system	Tile_040-027-000_0-000.jpg		2021-05-17 13:03:05	2021-05-17 13:03:06		NO		IN FOCUS
178981324	https://volunteer.ala.org.au/validate/task/178981324	Valid		system	Tile_040-027-000_0-000.jpg		2021-05-17 12:30:01	2021-05-17 13:03:06		NO		IN FOCUS
178981324	https://volunteer.ala.org.au/validate/task/178981324	Valid		system	Tile_040-027-000_0-000.jpg		2021-05-17 12:35:57	2021-05-17 13:03:06		NO		IN FOCUS
178981328	https://volunteer.ala.org.au/validate/task/178981328	Valid		system	Tile_040-031-000_0-000.jpg		2021-05-17 12:41:23	2021-05-17 13:04:39		NO		IN FOCUS
178981328	https://volunteer.ala.org.au/validate/task/178981328	Valid		system	Tile_040-031-000_0-000.jpg		2021-05-17 12:33:14	2021-05-17 13:04:39		NO		IN FOCUS
178981328	https://volunteer.ala.org.au/validate/task/178981328	Valid		system	Tile_040-031-000_0-000.jpg		2021-05-17 13:04:39	2021-05-17 13:04:39		NO		IN FOCUS
178981328	https://volunteer.ala.org.au/validate/task/178981328	Valid		system	Tile_040-031-000_0-000.jpg			2021-05-17 13:04:39		NO		IN FOCUS
178981329	https://volunteer.ala.org.au/validate/task/178981329	Valid		system	Tile_040-032-000_0-000.jpg			2021-05-17 13:05:01		NO		IN FOCUS
178981329	https://volunteer.ala.org.au/validate/task/178981329	Valid		system	Tile_040-032-000_0-000.jpg		2021-05-17 13:05:00	2021-05-17 13:05:01		NO		IN FOCUS
178981329	https://volunteer.ala.org.au/validate/task/178981329	Valid		system	Tile_040-032-000_0-000.jpg		2021-05-17 12:46:59	2021-05-17 13:05:01		NO		IN FOCUS
178981329	https://volunteer.ala.org.au/validate/task/178981329	Valid		system	Tile_040-032-000_0-000.jpg		2021-05-17 12:33:31	2021-05-17 13:05:01		NO		IN FOCUS
178981275	https://volunteer.ala.org.au/validate/task/178981275	Valid		system	Tile_039-038-000_0-000.jpg		2021-05-17 11:27:59	2021-05-17 13:05:56		NO		IN FOCUS
178981275	https://volunteer.ala.org.au/validate/task/178981275	Valid		system	Tile_039-038-000_0-000.jpg		2021-05-17 12:33:36	2021-05-17 13:05:56		NO		IN FOCUS
178981275	https://volunteer.ala.org.au/validate/task/178981275	Valid		system	Tile_039-038-000_0-000.jpg		2021-05-17 13:05:56	2021-05-17 13:05:56		NO		IN FOCUS
178981275	https://volunteer.ala.org.au/validate/task/178981275	Valid		system	Tile_039-038-000_0-000.jpg			2021-05-17 13:05:56		NO		IN FOCUS
178981276	https://volunteer.ala.org.au/validate/task/178981276	Valid		system	Tile_039-039-000_0-000.jpg			2021-05-17 13:06:41		NO		IN FOCUS
178981276	https://volunteer.ala.org.au/validate/task/178981276	Valid		system	Tile_039-039-000_0-000.jpg		2021-05-17 13:06:40	2021-05-17 13:06:41		NO		IN FOCUS
178981276	https://volunteer.ala.org.au/validate/task/178981276	Valid		system	Tile_039-039-000_0-000.jpg		2021-05-17 12:33:58	2021-05-17 13:06:41		NO		IN FOCUS
178981276	https://volunteer.ala.org.au/validate/task/178981276	Valid		system	Tile_039-039-000_0-000.jpg		2021-05-17 11:28:22	2021-05-17 13:06:41		NO		IN FOCUS
178981278	https://volunteer.ala.org.au/validate/task/178981278	Valid		system	Tile_039-041-000_0-000.jpg		2021-05-17 13:08:28	2021-05-17 13:08:28		NO		IN FOCUS
178981278	https://volunteer.ala.org.au/validate/task/178981278	Valid		system	Tile_039-041-000_0-000.jpg		2021-05-17 11:29:13	2021-05-17 13:08:28		NO		IN FOCUS
178981278	https://volunteer.ala.org.au/validate/task/178981278	Valid		system	Tile_039-041-000_0-000.jpg			2021-05-17 13:08:28		NO		IN FOCUS
178981278	https://volunteer.ala.org.au/validate/task/178981278	Valid		system	Tile_039-041-000_0-000.jpg		2021-05-17 12:35:00	2021-05-17 13:08:28		NO		IN FOCUS
178981337	https://volunteer.ala.org.au/validate/task/178981337	Valid		system	Tile_040-040-000_0-000.jpg		2021-05-17 12:49:56	2021-05-17 13:10:32		NO		IN FOCUS
178981337	https://volunteer.ala.org.au/validate/task/178981337	Valid		system	Tile_040-040-000_0-000.jpg		2021-05-17 12:36:34	2021-05-17 13:10:32		NO		IN FOCUS
178981337	https://volunteer.ala.org.au/validate/task/178981337	Valid		system	Tile_040-040-000_0-000.jpg			2021-05-17 13:10:32		NO		IN FOCUS
178981337	https://volunteer.ala.org.au/validate/task/178981337	Valid		system	Tile_040-040-000_0-000.jpg		2021-05-17 13:10:32	2021-05-17 13:10:32		NO		IN FOCUS
178981341	https://volunteer.ala.org.au/validate/task/178981341	Valid		system	Tile_040-044-000_0-000.jpg		2021-05-17 13:12:02	2021-05-17 13:12:03		NO		IN FOCUS
178981341	https://volunteer.ala.org.au/validate/task/178981341	Valid		system	Tile_040-044-000_0-000.jpg			2021-05-17 13:12:03		NO		IN FOCUS
178981341	https://volunteer.ala.org.au/validate/task/178981341	Valid		system	Tile_040-044-000_0-000.jpg		2021-05-17 12:52:05	2021-05-17 13:12:03		NO		IN FOCUS
178981341	https://volunteer.ala.org.au/validate/task/178981341	Valid		system	Tile_040-044-000_0-000.jpg		2021-05-17 12:38:14	2021-05-17 13:12:03		NO		IN FOCUS
178981343	https://volunteer.ala.org.au/validate/task/178981343	Valid		system	Tile_040-046-000_0-000.jpg			2021-05-17 13:13:08		NO		IN FOCUS
178981343	https://volunteer.ala.org.au/validate/task/178981343	Valid		system	Tile_040-046-000_0-000.jpg		2021-05-17 13:13:08	2021-05-17 13:13:08		NO		IN FOCUS
178981343	https://volunteer.ala.org.au/validate/task/178981343	Valid		system	Tile_040-046-000_0-000.jpg		2021-05-17 12:39:08	2021-05-17 13:13:08		NO		IN FOCUS
178981343	https://volunteer.ala.org.au/validate/task/178981343	Valid		system	Tile_040-046-000_0-000.jpg		2021-05-17 12:52:52	2021-05-17 13:13:08		NO		IN FOCUS
178981344	https://volunteer.ala.org.au/validate/task/178981344	Valid		system	Tile_040-047-000_0-000.jpg		2021-05-17 12:39:21	2021-05-17 13:13:43		NO		IN FOCUS
178981344	https://volunteer.ala.org.au/validate/task/178981344	Valid		system	Tile_040-047-000_0-000.jpg			2021-05-17 13:13:43		NO		IN FOCUS
178981344	https://volunteer.ala.org.au/validate/task/178981344	Valid		system	Tile_040-047-000_0-000.jpg		2021-05-17 13:13:42	2021-05-17 13:13:43		NO		IN FOCUS
178981344	https://volunteer.ala.org.au/validate/task/178981344	Valid		system	Tile_040-047-000_0-000.jpg		2021-05-17 12:56:51	2021-05-17 13:13:43		NO		IN FOCUS
178981285	https://volunteer.ala.org.au/validate/task/178981285	Valid		system	Tile_039-048-000_0-000.jpg			2021-05-17 13:18:21		NO		IN FOCUS
178981285	https://volunteer.ala.org.au/validate/task/178981285	Valid		system	Tile_039-048-000_0-000.jpg		2021-05-17 13:18:19	2021-05-17 13:18:21		NO		IN FOCUS
178981285	https://volunteer.ala.org.au/validate/task/178981285	Valid		system	Tile_039-048-000_0-000.jpg		2021-05-17 11:33:02	2021-05-17 13:18:21		NO		IN FOCUS
178981285	https://volunteer.ala.org.au/validate/task/178981285	Valid		system	Tile_039-048-000_0-000.jpg		2021-05-17 12:40:16	2021-05-17 13:18:21		NO		IN FOCUS
178981288	https://volunteer.ala.org.au/validate/task/178981288	Valid		system	Tile_039-051-000_0-000.jpg		2021-05-17 11:34:16	2021-05-17 13:19:43		NO		IN FOCUS
178981288	https://volunteer.ala.org.au/validate/task/178981288	Valid		system	Tile_039-051-000_0-000.jpg		2021-05-17 12:41:56	2021-05-17 13:19:43		NO		IN FOCUS
178981288	https://volunteer.ala.org.au/validate/task/178981288	Valid		system	Tile_039-051-000_0-000.jpg		2021-05-17 13:19:43	2021-05-17 13:19:43		NO		IN FOCUS
178981288	https://volunteer.ala.org.au/validate/task/178981288	Valid		system	Tile_039-051-000_0-000.jpg			2021-05-17 13:19:43		NO		IN FOCUS
178981289	https://volunteer.ala.org.au/validate/task/178981289	Valid		system	Tile_039-052-000_0-000.jpg			2021-05-17 13:22:15		NO		IN FOCUS
178981289	https://volunteer.ala.org.au/validate/task/178981289	Valid		system	Tile_039-052-000_0-000.jpg		2021-05-17 13:22:15	2021-05-17 13:22:15		NO		IN FOCUS
178981289	https://volunteer.ala.org.au/validate/task/178981289	Valid		system	Tile_039-052-000_0-000.jpg		2021-05-17 11:34:45	2021-05-17 13:22:15		NO		IN FOCUS
178981289	https://volunteer.ala.org.au/validate/task/178981289	Valid		system	Tile_039-052-000_0-000.jpg		2021-05-17 12:42:44	2021-05-17 13:22:15		NO		IN FOCUS
178981290	https://volunteer.ala.org.au/validate/task/178981290	Valid		system	Tile_039-053-000_0-000.jpg		2021-05-17 12:43:19	2021-05-17 13:22:52		NO		IN FOCUS
178981290	https://volunteer.ala.org.au/validate/task/178981290	Valid		system	Tile_039-053-000_0-000.jpg		2021-05-17 11:35:07	2021-05-17 13:22:52		NO		IN FOCUS
178981290	https://volunteer.ala.org.au/validate/task/178981290	Valid		system	Tile_039-053-000_0-000.jpg			2021-05-17 13:22:52		NO		IN FOCUS
178981290	https://volunteer.ala.org.au/validate/task/178981290	Valid		system	Tile_039-053-000_0-000.jpg		2021-05-17 13:22:51	2021-05-17 13:22:52		NO		IN FOCUS
178981293	https://volunteer.ala.org.au/validate/task/178981293	Valid		system	Tile_039-056-000_0-000.jpg		2021-05-17 13:23:34	2021-05-17 13:23:35		NO		IN FOCUS
178981293	https://volunteer.ala.org.au/validate/task/178981293	Valid		system	Tile_039-056-000_0-000.jpg			2021-05-17 13:23:35		NO		IN FOCUS
178981293	https://volunteer.ala.org.au/validate/task/178981293	Valid		system	Tile_039-056-000_0-000.jpg		2021-05-17 11:39:33	2021-05-17 13:23:35		NO		IN FOCUS
178981293	https://volunteer.ala.org.au/validate/task/178981293	Valid		system	Tile_039-056-000_0-000.jpg		2021-05-17 12:45:17	2021-05-17 13:23:35		NO		IN FOCUS
178981294	https://volunteer.ala.org.au/validate/task/178981294	Valid		system	Tile_039-057-000_0-000.jpg		2021-05-17 12:46:05	2021-05-17 13:25:19		NO		IN FOCUS
178981294	https://volunteer.ala.org.au/validate/task/178981294	Valid		system	Tile_039-057-000_0-000.jpg			2021-05-17 13:25:19		NO		IN FOCUS
178981294	https://volunteer.ala.org.au/validate/task/178981294	Valid		system	Tile_039-057-000_0-000.jpg		2021-05-17 13:25:18	2021-05-17 13:25:19		NO		IN FOCUS
178981294	https://volunteer.ala.org.au/validate/task/178981294	Valid		system	Tile_039-057-000_0-000.jpg		2021-05-17 11:39:46	2021-05-17 13:25:19		NO		IN FOCUS
178981296	https://volunteer.ala.org.au/validate/task/178981296	Valid		system	Tile_039-059-000_0-000.jpg		2021-05-17 12:47:05	2021-05-17 13:26:53		NO		IN FOCUS
178981296	https://volunteer.ala.org.au/validate/task/178981296	Valid		system	Tile_039-059-000_0-000.jpg		2021-05-17 13:26:52	2021-05-17 13:26:53		NO		IN FOCUS
178981296	https://volunteer.ala.org.au/validate/task/178981296	Valid		system	Tile_039-059-000_0-000.jpg		2021-05-17 11:40:38	2021-05-17 13:26:53		NO		IN FOCUS
178981296	https://volunteer.ala.org.au/validate/task/178981296	Valid		system	Tile_039-059-000_0-000.jpg			2021-05-17 13:26:53		NO		IN FOCUS
178981297	https://volunteer.ala.org.au/validate/task/178981297	Valid		system	Tile_039-060-000_0-000.jpg			2021-05-17 13:29:08		NO		IN FOCUS
178981297	https://volunteer.ala.org.au/validate/task/178981297	Valid		system	Tile_039-060-000_0-000.jpg		2021-05-17 13:29:06	2021-05-17 13:29:08		NO		IN FOCUS
178981297	https://volunteer.ala.org.au/validate/task/178981297	Valid		system	Tile_039-060-000_0-000.jpg		2021-05-17 11:41:00	2021-05-17 13:29:08		NO		IN FOCUS
178981297	https://volunteer.ala.org.au/validate/task/178981297	Valid		system	Tile_039-060-000_0-000.jpg		2021-05-17 12:47:55	2021-05-17 13:29:08		NO		IN FOCUS
178981351	https://volunteer.ala.org.au/validate/task/178981351	Valid		system	Tile_040-054-000_0-000.jpg		2021-05-17 14:09:34	2021-05-17 14:09:34		NO		IN FOCUS
178981351	https://volunteer.ala.org.au/validate/task/178981351	Valid		system	Tile_040-054-000_0-000.jpg			2021-05-17 14:09:34		NO		IN FOCUS
178981351	https://volunteer.ala.org.au/validate/task/178981351	Valid		system	Tile_040-054-000_0-000.jpg		2021-05-17 12:40:47	2021-05-17 14:09:34		NO		IN FOCUS
178981351	https://volunteer.ala.org.au/validate/task/178981351	Valid		system	Tile_040-054-000_0-000.jpg		2021-05-17 13:22:25	2021-05-17 14:09:34		NO		IN FOCUS
178981355	https://volunteer.ala.org.au/validate/task/178981355	Valid		system	Tile_040-058-000_0-000.jpg		2021-05-17 13:24:32	2021-05-17 14:16:04		NO		IN FOCUS
178981355	https://volunteer.ala.org.au/validate/task/178981355	Valid		system	Tile_040-058-000_0-000.jpg		2021-05-17 14:16:04	2021-05-17 14:16:04		NO		IN FOCUS
178981355	https://volunteer.ala.org.au/validate/task/178981355	Valid		system	Tile_040-058-000_0-000.jpg			2021-05-17 14:16:04		NO		IN FOCUS
178981355	https://volunteer.ala.org.au/validate/task/178981355	Valid		system	Tile_040-058-000_0-000.jpg		2021-05-17 12:41:34	2021-05-17 14:16:04		NO		IN FOCUS
178981357	https://volunteer.ala.org.au/validate/task/178981357	Valid		system	Tile_040-060-000_0-000.jpg		2021-05-17 13:26:11	2021-05-17 14:16:44		NO		IN FOCUS
178981357	https://volunteer.ala.org.au/validate/task/178981357	Valid		system	Tile_040-060-000_0-000.jpg		2021-05-17 14:16:42	2021-05-17 14:16:44		NO		IN FOCUS
178981357	https://volunteer.ala.org.au/validate/task/178981357	Valid		system	Tile_040-060-000_0-000.jpg		2021-05-17 12:50:35	2021-05-17 14:16:44		NO		IN FOCUS
178981357	https://volunteer.ala.org.au/validate/task/178981357	Valid		system	Tile_040-060-000_0-000.jpg			2021-05-17 14:16:44		NO		IN FOCUS
178981818	https://volunteer.ala.org.au/validate/task/178981818	Valid		system	Tile_041-003-000_0-000.jpg		2021-05-17 13:29:36	2021-05-17 14:19:08		NO		IN FOCUS
178981818	https://volunteer.ala.org.au/validate/task/178981818	Valid		system	Tile_041-003-000_0-000.jpg		2021-05-17 12:51:31	2021-05-17 14:19:08		NO		IN FOCUS
178981818	https://volunteer.ala.org.au/validate/task/178981818	Valid		system	Tile_041-003-000_0-000.jpg			2021-05-17 14:19:08		NO		IN FOCUS
178981818	https://volunteer.ala.org.au/validate/task/178981818	Valid		system	Tile_041-003-000_0-000.jpg		2021-05-17 14:19:07	2021-05-17 14:19:08		NO		IN FOCUS
178981819	https://volunteer.ala.org.au/validate/task/178981819	Valid		system	Tile_041-004-000_0-000.jpg		2021-05-17 12:51:43	2021-05-17 14:23:35		NO		IN FOCUS
178981819	https://volunteer.ala.org.au/validate/task/178981819	Valid		system	Tile_041-004-000_0-000.jpg			2021-05-17 14:23:35		NO		IN FOCUS
178981819	https://volunteer.ala.org.au/validate/task/178981819	Valid		system	Tile_041-004-000_0-000.jpg		2021-05-17 14:23:34	2021-05-17 14:23:35		NO		IN FOCUS
178981819	https://volunteer.ala.org.au/validate/task/178981819	Valid		system	Tile_041-004-000_0-000.jpg		2021-05-17 13:30:34	2021-05-17 14:23:35		NO		IN FOCUS
178981820	https://volunteer.ala.org.au/validate/task/178981820	Valid		system	Tile_041-005-000_0-000.jpg		2021-05-17 13:31:14	2021-05-17 14:29:41		NO		IN FOCUS
178981820	https://volunteer.ala.org.au/validate/task/178981820	Valid		system	Tile_041-005-000_0-000.jpg		2021-05-17 14:29:41	2021-05-17 14:29:41		NO		IN FOCUS
178981820	https://volunteer.ala.org.au/validate/task/178981820	Valid		system	Tile_041-005-000_0-000.jpg			2021-05-17 14:29:41		NO		IN FOCUS
178981820	https://volunteer.ala.org.au/validate/task/178981820	Valid		system	Tile_041-005-000_0-000.jpg		2021-05-17 12:52:14	2021-05-17 14:29:41		NO		IN FOCUS
178981824	https://volunteer.ala.org.au/validate/task/178981824	Valid		system	Tile_041-009-000_0-000.jpg		2021-05-17 12:53:18	2021-05-17 14:36:23		NO		IN FOCUS
178981824	https://volunteer.ala.org.au/validate/task/178981824	Valid		system	Tile_041-009-000_0-000.jpg		2021-05-17 14:36:22	2021-05-17 14:36:23		NO		IN FOCUS
178981824	https://volunteer.ala.org.au/validate/task/178981824	Valid		system	Tile_041-009-000_0-000.jpg			2021-05-17 14:36:23		NO		IN FOCUS
178981824	https://volunteer.ala.org.au/validate/task/178981824	Valid		system	Tile_041-009-000_0-000.jpg		2021-05-17 13:36:58	2021-05-17 14:36:23		NO		IN FOCUS
178981825	https://volunteer.ala.org.au/validate/task/178981825	Valid		system	Tile_041-010-000_0-000.jpg		2021-05-17 13:37:52	2021-05-17 14:37:21		NO		IN FOCUS
178981825	https://volunteer.ala.org.au/validate/task/178981825	Valid		system	Tile_041-010-000_0-000.jpg			2021-05-17 14:37:21		NO		IN FOCUS
178981825	https://volunteer.ala.org.au/validate/task/178981825	Valid		system	Tile_041-010-000_0-000.jpg		2021-05-17 14:37:20	2021-05-17 14:37:21		NO		IN FOCUS
178981825	https://volunteer.ala.org.au/validate/task/178981825	Valid		system	Tile_041-010-000_0-000.jpg		2021-05-17 12:53:46	2021-05-17 14:37:21		NO		IN FOCUS
178981830	https://volunteer.ala.org.au/validate/task/178981830	Valid		system	Tile_041-015-000_0-000.jpg		2021-05-17 12:55:10	2021-05-17 14:40:36		NO		IN FOCUS
178981830	https://volunteer.ala.org.au/validate/task/178981830	Valid		system	Tile_041-015-000_0-000.jpg		2021-05-17 14:40:36	2021-05-17 14:40:36		NO		IN FOCUS
178981830	https://volunteer.ala.org.au/validate/task/178981830	Valid		system	Tile_041-015-000_0-000.jpg		2021-05-17 13:42:58	2021-05-17 14:40:36		NO		IN FOCUS
178981830	https://volunteer.ala.org.au/validate/task/178981830	Valid		system	Tile_041-015-000_0-000.jpg			2021-05-17 14:40:36		NO		IN FOCUS
178981833	https://volunteer.ala.org.au/validate/task/178981833	Valid		system	Tile_041-018-000_0-000.jpg		2021-05-17 13:45:33	2021-05-17 15:03:23		NO		IN FOCUS
178981833	https://volunteer.ala.org.au/validate/task/178981833	Valid		system	Tile_041-018-000_0-000.jpg			2021-05-17 15:03:23		NO		IN FOCUS
178981833	https://volunteer.ala.org.au/validate/task/178981833	Valid		system	Tile_041-018-000_0-000.jpg		2021-05-17 15:03:22	2021-05-17 15:03:23		NO		IN FOCUS
178981833	https://volunteer.ala.org.au/validate/task/178981833	Valid		system	Tile_041-018-000_0-000.jpg		2021-05-17 12:55:54	2021-05-17 15:03:23		NO		IN FOCUS
178981834	https://volunteer.ala.org.au/validate/task/178981834	Valid		system	Tile_041-019-000_0-000.jpg		2021-05-17 12:56:11	2021-05-17 15:04:48		NO		IN FOCUS
178981834	https://volunteer.ala.org.au/validate/task/178981834	Valid		system	Tile_041-019-000_0-000.jpg		2021-05-17 15:04:47	2021-05-17 15:04:48		NO		IN FOCUS
178981834	https://volunteer.ala.org.au/validate/task/178981834	Valid		system	Tile_041-019-000_0-000.jpg			2021-05-17 15:04:48		NO		IN FOCUS
178981834	https://volunteer.ala.org.au/validate/task/178981834	Valid		system	Tile_041-019-000_0-000.jpg		2021-05-17 13:47:07	2021-05-17 15:04:48		NO		IN FOCUS
178981835	https://volunteer.ala.org.au/validate/task/178981835	Valid		system	Tile_041-020-000_0-000.jpg			2021-05-17 15:05:26		NO		IN FOCUS
178981835	https://volunteer.ala.org.au/validate/task/178981835	Valid		system	Tile_041-020-000_0-000.jpg		2021-05-17 15:05:25	2021-05-17 15:05:26		NO		IN FOCUS
178981835	https://volunteer.ala.org.au/validate/task/178981835	Valid		system	Tile_041-020-000_0-000.jpg		2021-05-17 13:47:50	2021-05-17 15:05:26		NO		IN FOCUS
178981835	https://volunteer.ala.org.au/validate/task/178981835	Valid		system	Tile_041-020-000_0-000.jpg		2021-05-17 12:56:37	2021-05-17 15:05:26		NO		IN FOCUS
178981299	https://volunteer.ala.org.au/validate/task/178981299	Valid		system	Tile_040-002-000_0-000.jpg		2021-05-17 11:43:59	2021-05-17 15:06:01		NO		IN FOCUS
178981299	https://volunteer.ala.org.au/validate/task/178981299	Valid		system	Tile_040-002-000_0-000.jpg		2021-05-17 15:06:01	2021-05-17 15:06:01		NO		IN FOCUS
178981299	https://volunteer.ala.org.au/validate/task/178981299	Valid		system	Tile_040-002-000_0-000.jpg		2021-05-17 12:49:07	2021-05-17 15:06:01		NO		IN FOCUS
178981299	https://volunteer.ala.org.au/validate/task/178981299	Valid		system	Tile_040-002-000_0-000.jpg			2021-05-17 15:06:01		NO		IN FOCUS
178981304	https://volunteer.ala.org.au/validate/task/178981304	Valid		system	Tile_040-007-000_0-000.jpg			2021-05-17 15:06:42		NO		IN FOCUS
178981304	https://volunteer.ala.org.au/validate/task/178981304	Valid		system	Tile_040-007-000_0-000.jpg		2021-05-17 15:06:42	2021-05-17 15:06:42		NO		IN FOCUS
178981304	https://volunteer.ala.org.au/validate/task/178981304	Valid		system	Tile_040-007-000_0-000.jpg		2021-05-17 11:45:57	2021-05-17 15:06:42		NO		IN FOCUS
178981304	https://volunteer.ala.org.au/validate/task/178981304	Valid		system	Tile_040-007-000_0-000.jpg		2021-05-17 12:52:17	2021-05-17 15:06:42		NO		IN FOCUS
178981305	https://volunteer.ala.org.au/validate/task/178981305	Valid		system	Tile_040-008-000_0-000.jpg		2021-05-17 15:07:01	2021-05-17 15:07:02		NO		IN FOCUS
178981305	https://volunteer.ala.org.au/validate/task/178981305	Valid		system	Tile_040-008-000_0-000.jpg		2021-05-17 12:52:47	2021-05-17 15:07:02		NO		IN FOCUS
178981305	https://volunteer.ala.org.au/validate/task/178981305	Valid		system	Tile_040-008-000_0-000.jpg		2021-05-17 11:46:20	2021-05-17 15:07:02		NO		IN FOCUS
178981305	https://volunteer.ala.org.au/validate/task/178981305	Valid		system	Tile_040-008-000_0-000.jpg			2021-05-17 15:07:02		NO		IN FOCUS
178981306	https://volunteer.ala.org.au/validate/task/178981306	Valid		system	Tile_040-009-000_0-000.jpg			2021-05-17 15:07:19		NO		IN FOCUS
178981306	https://volunteer.ala.org.au/validate/task/178981306	Valid		system	Tile_040-009-000_0-000.jpg		2021-05-17 11:46:44	2021-05-17 15:07:19		NO		IN FOCUS
178981306	https://volunteer.ala.org.au/validate/task/178981306	Valid		system	Tile_040-009-000_0-000.jpg		2021-05-17 15:07:19	2021-05-17 15:07:19		NO		IN FOCUS
178981306	https://volunteer.ala.org.au/validate/task/178981306	Valid		system	Tile_040-009-000_0-000.jpg		2021-05-17 12:53:26	2021-05-17 15:07:19		NO		IN FOCUS
178981309	https://volunteer.ala.org.au/validate/task/178981309	Valid		system	Tile_040-012-000_0-000.jpg		2021-05-17 11:48:01	2021-05-17 15:07:36		NO		IN FOCUS
178981309	https://volunteer.ala.org.au/validate/task/178981309	Valid		system	Tile_040-012-000_0-000.jpg		2021-05-17 15:07:36	2021-05-17 15:07:36		NO		IN FOCUS
178981309	https://volunteer.ala.org.au/validate/task/178981309	Valid		system	Tile_040-012-000_0-000.jpg			2021-05-17 15:07:36		NO		IN FOCUS
178981309	https://volunteer.ala.org.au/validate/task/178981309	Valid		system	Tile_040-012-000_0-000.jpg		2021-05-17 12:55:47	2021-05-17 15:07:36		NO		IN FOCUS
178981837	https://volunteer.ala.org.au/validate/task/178981837	Valid		system	Tile_041-022-000_0-000.jpg		2021-05-17 12:59:25	2021-05-17 15:08:07	1	YES	EDGE	IN FOCUS		Triporate basketweave pollen (Casuarinacea)
178981837	https://volunteer.ala.org.au/validate/task/178981837	Valid		system	Tile_041-022-000_0-000.jpg			2021-05-17 15:08:07	1	YES	EDGE	IN FOCUS		Triporate basketweave pollen (Casuarinacea)
178981837	https://volunteer.ala.org.au/validate/task/178981837	Valid		system	Tile_041-022-000_0-000.jpg		2021-05-17 15:08:07	2021-05-17 15:08:07	1	YES	EDGE	IN FOCUS		Triporate basketweave pollen (Casuarinacea)
178981837	https://volunteer.ala.org.au/validate/task/178981837	Valid		system	Tile_041-022-000_0-000.jpg		2021-05-17 13:49:37	2021-05-17 15:08:07	1	YES	EDGE	IN FOCUS		Triporate basketweave pollen (Casuarinacea)
178981312	https://volunteer.ala.org.au/validate/task/178981312	Valid		system	Tile_040-015-000_0-000.jpg		2021-05-17 11:49:13	2021-05-17 15:09:24		NO		IN FOCUS
178981312	https://volunteer.ala.org.au/validate/task/178981312	Valid		system	Tile_040-015-000_0-000.jpg		2021-05-17 15:09:23	2021-05-17 15:09:24		NO		IN FOCUS
178981312	https://volunteer.ala.org.au/validate/task/178981312	Valid		system	Tile_040-015-000_0-000.jpg			2021-05-17 15:09:24		NO		IN FOCUS
178981312	https://volunteer.ala.org.au/validate/task/178981312	Valid		system	Tile_040-015-000_0-000.jpg		2021-05-17 12:58:07	2021-05-17 15:09:24		NO		IN FOCUS
178981314	https://volunteer.ala.org.au/validate/task/178981314	Valid		system	Tile_040-017-000_0-000.jpg			2021-05-17 15:10:05		NO		IN FOCUS
178981314	https://volunteer.ala.org.au/validate/task/178981314	Valid		system	Tile_040-017-000_0-000.jpg		2021-05-17 15:10:04	2021-05-17 15:10:05		NO		IN FOCUS
178981314	https://volunteer.ala.org.au/validate/task/178981314	Valid		system	Tile_040-017-000_0-000.jpg		2021-05-17 12:59:12	2021-05-17 15:10:05		NO		IN FOCUS
178981314	https://volunteer.ala.org.au/validate/task/178981314	Valid		system	Tile_040-017-000_0-000.jpg		2021-05-17 11:50:02	2021-05-17 15:10:05		NO		IN FOCUS
178981843	https://volunteer.ala.org.au/validate/task/178981843	Valid		system	Tile_041-028-000_0-000.jpg		2021-05-17 15:10:51	2021-05-17 15:10:52		NO		IN FOCUS
178981843	https://volunteer.ala.org.au/validate/task/178981843	Valid		system	Tile_041-028-000_0-000.jpg			2021-05-17 15:10:52		NO		IN FOCUS
178981843	https://volunteer.ala.org.au/validate/task/178981843	Valid		system	Tile_041-028-000_0-000.jpg		2021-05-17 13:02:09	2021-05-17 15:10:52		NO		IN FOCUS
178981843	https://volunteer.ala.org.au/validate/task/178981843	Valid		system	Tile_041-028-000_0-000.jpg		2021-05-17 13:55:12	2021-05-17 15:10:52		NO		IN FOCUS
178981844	https://volunteer.ala.org.au/validate/task/178981844	Valid		system	Tile_041-029-000_0-000.jpg		2021-05-17 13:02:26	2021-05-17 15:11:08		NO		IN FOCUS
178981844	https://volunteer.ala.org.au/validate/task/178981844	Valid		system	Tile_041-029-000_0-000.jpg		2021-05-17 13:55:40	2021-05-17 15:11:08		NO		IN FOCUS
178981844	https://volunteer.ala.org.au/validate/task/178981844	Valid		system	Tile_041-029-000_0-000.jpg			2021-05-17 15:11:08		NO		IN FOCUS
178981844	https://volunteer.ala.org.au/validate/task/178981844	Valid		system	Tile_041-029-000_0-000.jpg		2021-05-17 15:11:07	2021-05-17 15:11:08		NO		IN FOCUS
178981316	https://volunteer.ala.org.au/validate/task/178981316	Valid		system	Tile_040-019-000_0-000.jpg		2021-05-17 15:11:26	2021-05-17 15:11:26		NO		IN FOCUS
178981316	https://volunteer.ala.org.au/validate/task/178981316	Valid		system	Tile_040-019-000_0-000.jpg			2021-05-17 15:11:26		NO		IN FOCUS
178981316	https://volunteer.ala.org.au/validate/task/178981316	Valid		system	Tile_040-019-000_0-000.jpg		2021-05-17 11:50:53	2021-05-17 15:11:26		NO		IN FOCUS
178981316	https://volunteer.ala.org.au/validate/task/178981316	Valid		system	Tile_040-019-000_0-000.jpg		2021-05-17 13:00:04	2021-05-17 15:11:26		NO		IN FOCUS
178981317	https://volunteer.ala.org.au/validate/task/178981317	Valid		system	Tile_040-020-000_0-000.jpg		2021-05-17 13:00:21	2021-05-17 15:11:46		NO		IN FOCUS
178981317	https://volunteer.ala.org.au/validate/task/178981317	Valid		system	Tile_040-020-000_0-000.jpg			2021-05-17 15:11:46		NO		IN FOCUS
178981317	https://volunteer.ala.org.au/validate/task/178981317	Valid		system	Tile_040-020-000_0-000.jpg		2021-05-17 15:11:44	2021-05-17 15:11:46		NO		IN FOCUS
178981317	https://volunteer.ala.org.au/validate/task/178981317	Valid		system	Tile_040-020-000_0-000.jpg		2021-05-17 11:55:34	2021-05-17 15:11:46		NO		IN FOCUS
178981319	https://volunteer.ala.org.au/validate/task/178981319	Valid		system	Tile_040-022-000_0-000.jpg		2021-05-17 13:01:16	2021-05-17 15:13:00		NO		IN FOCUS
178981319	https://volunteer.ala.org.au/validate/task/178981319	Valid		system	Tile_040-022-000_0-000.jpg		2021-05-17 15:12:59	2021-05-17 15:13:00		NO		IN FOCUS
178981319	https://volunteer.ala.org.au/validate/task/178981319	Valid		system	Tile_040-022-000_0-000.jpg			2021-05-17 15:13:00		NO		IN FOCUS
178981319	https://volunteer.ala.org.au/validate/task/178981319	Valid		system	Tile_040-022-000_0-000.jpg		2021-05-17 11:56:19	2021-05-17 15:13:00		NO		IN FOCUS
178981321	https://volunteer.ala.org.au/validate/task/178981321	Valid		system	Tile_040-024-000_0-000.jpg		2021-05-17 13:01:50	2021-05-17 15:13:25		NO		IN FOCUS
178981321	https://volunteer.ala.org.au/validate/task/178981321	Valid		system	Tile_040-024-000_0-000.jpg		2021-05-17 15:13:25	2021-05-17 15:13:25		NO		IN FOCUS
178981321	https://volunteer.ala.org.au/validate/task/178981321	Valid		system	Tile_040-024-000_0-000.jpg			2021-05-17 15:13:25		NO		IN FOCUS
178981321	https://volunteer.ala.org.au/validate/task/178981321	Valid		system	Tile_040-024-000_0-000.jpg		2021-05-17 12:34:15	2021-05-17 15:13:25		NO		IN FOCUS
178981322	https://volunteer.ala.org.au/validate/task/178981322	Valid		system	Tile_040-025-000_0-000.jpg		2021-05-17 12:35:03	2021-05-17 15:13:39		NO		IN FOCUS
178981322	https://volunteer.ala.org.au/validate/task/178981322	Valid		system	Tile_040-025-000_0-000.jpg		2021-05-17 13:02:07	2021-05-17 15:13:39		NO		IN FOCUS
178981322	https://volunteer.ala.org.au/validate/task/178981322	Valid		system	Tile_040-025-000_0-000.jpg			2021-05-17 15:13:39		NO		IN FOCUS
178981322	https://volunteer.ala.org.au/validate/task/178981322	Valid		system	Tile_040-025-000_0-000.jpg		2021-05-17 15:13:38	2021-05-17 15:13:39		NO		IN FOCUS
178981323	https://volunteer.ala.org.au/validate/task/178981323	Valid		system	Tile_040-026-000_0-000.jpg		2021-05-17 15:13:53	2021-05-17 15:13:54		NO		IN FOCUS
178981323	https://volunteer.ala.org.au/validate/task/178981323	Valid		system	Tile_040-026-000_0-000.jpg			2021-05-17 15:13:54		NO		IN FOCUS
178981323	https://volunteer.ala.org.au/validate/task/178981323	Valid		system	Tile_040-026-000_0-000.jpg		2021-05-17 12:35:35	2021-05-17 15:13:54		NO		IN FOCUS
178981323	https://volunteer.ala.org.au/validate/task/178981323	Valid		system	Tile_040-026-000_0-000.jpg		2021-05-17 13:02:38	2021-05-17 15:13:54		NO		IN FOCUS
178981325	https://volunteer.ala.org.au/validate/task/178981325	Valid		system	Tile_040-028-000_0-000.jpg		2021-05-17 12:36:46	2021-05-17 15:14:10		NO		IN FOCUS
178981325	https://volunteer.ala.org.au/validate/task/178981325	Valid		system	Tile_040-028-000_0-000.jpg		2021-05-17 15:14:10	2021-05-17 15:14:10		NO		IN FOCUS
178981325	https://volunteer.ala.org.au/validate/task/178981325	Valid		system	Tile_040-028-000_0-000.jpg			2021-05-17 15:14:10		NO		IN FOCUS
178981325	https://volunteer.ala.org.au/validate/task/178981325	Valid		system	Tile_040-028-000_0-000.jpg		2021-05-17 12:30:16	2021-05-17 15:14:10		NO		IN FOCUS
178981326	https://volunteer.ala.org.au/validate/task/178981326	Valid		system	Tile_040-029-000_0-000.jpg			2021-05-17 15:14:35		NO		IN FOCUS
178981326	https://volunteer.ala.org.au/validate/task/178981326	Valid		system	Tile_040-029-000_0-000.jpg		2021-05-17 15:14:34	2021-05-17 15:14:35		NO		IN FOCUS
178981326	https://volunteer.ala.org.au/validate/task/178981326	Valid		system	Tile_040-029-000_0-000.jpg		2021-05-17 12:37:02	2021-05-17 15:14:35		NO		IN FOCUS
178981326	https://volunteer.ala.org.au/validate/task/178981326	Valid		system	Tile_040-029-000_0-000.jpg		2021-05-17 13:03:30	2021-05-17 15:14:35		NO		IN FOCUS
178981852	https://volunteer.ala.org.au/validate/task/178981852	Valid		system	Tile_041-037-000_0-000.jpg		2021-05-17 13:05:56	2021-05-17 15:14:42		NO		IN FOCUS
178981852	https://volunteer.ala.org.au/validate/task/178981852	Valid		system	Tile_041-037-000_0-000.jpg		2021-05-17 14:02:41	2021-05-17 15:14:42		NO		IN FOCUS
178981852	https://volunteer.ala.org.au/validate/task/178981852	Valid		system	Tile_041-037-000_0-000.jpg			2021-05-17 15:14:42		NO		IN FOCUS
178981852	https://volunteer.ala.org.au/validate/task/178981852	Valid		system	Tile_041-037-000_0-000.jpg		2021-05-17 15:14:41	2021-05-17 15:14:42		NO		IN FOCUS
178981327	https://volunteer.ala.org.au/validate/task/178981327	Valid		system	Tile_040-030-000_0-000.jpg		2021-05-17 13:04:10	2021-05-17 15:14:51		NO		IN FOCUS
178981327	https://volunteer.ala.org.au/validate/task/178981327	Valid		system	Tile_040-030-000_0-000.jpg		2021-05-17 15:14:51	2021-05-17 15:14:51		NO		IN FOCUS
178981327	https://volunteer.ala.org.au/validate/task/178981327	Valid		system	Tile_040-030-000_0-000.jpg			2021-05-17 15:14:51		NO		IN FOCUS
178981327	https://volunteer.ala.org.au/validate/task/178981327	Valid		system	Tile_040-030-000_0-000.jpg		2021-05-17 12:37:28	2021-05-17 15:14:51		NO		IN FOCUS
178981330	https://volunteer.ala.org.au/validate/task/178981330	Valid		system	Tile_040-033-000_0-000.jpg		2021-05-17 12:47:59	2021-05-17 15:15:08		NO		IN FOCUS
178981330	https://volunteer.ala.org.au/validate/task/178981330	Valid		system	Tile_040-033-000_0-000.jpg		2021-05-17 15:15:07	2021-05-17 15:15:08		NO		IN FOCUS
178981330	https://volunteer.ala.org.au/validate/task/178981330	Valid		system	Tile_040-033-000_0-000.jpg		2021-05-17 13:05:38	2021-05-17 15:15:08		NO		IN FOCUS
178981330	https://volunteer.ala.org.au/validate/task/178981330	Valid		system	Tile_040-033-000_0-000.jpg			2021-05-17 15:15:08		NO		IN FOCUS
178981331	https://volunteer.ala.org.au/validate/task/178981331	Valid		system	Tile_040-034-000_0-000.jpg			2021-05-17 15:15:21		NO		IN FOCUS
178981331	https://volunteer.ala.org.au/validate/task/178981331	Valid		system	Tile_040-034-000_0-000.jpg		2021-05-17 12:48:12	2021-05-17 15:15:21		NO		IN FOCUS
178981331	https://volunteer.ala.org.au/validate/task/178981331	Valid		system	Tile_040-034-000_0-000.jpg		2021-05-17 15:15:21	2021-05-17 15:15:21		NO		IN FOCUS
178981331	https://volunteer.ala.org.au/validate/task/178981331	Valid		system	Tile_040-034-000_0-000.jpg		2021-05-17 13:05:59	2021-05-17 15:15:21		NO		IN FOCUS
178981332	https://volunteer.ala.org.au/validate/task/178981332	Valid		system	Tile_040-035-000_0-000.jpg		2021-05-17 13:07:07	2021-05-17 15:15:40		NO		IN FOCUS
178981332	https://volunteer.ala.org.au/validate/task/178981332	Valid		system	Tile_040-035-000_0-000.jpg		2021-05-17 15:15:39	2021-05-17 15:15:40		NO		IN FOCUS
178981332	https://volunteer.ala.org.au/validate/task/178981332	Valid		system	Tile_040-035-000_0-000.jpg			2021-05-17 15:15:40		NO		IN FOCUS
178981332	https://volunteer.ala.org.au/validate/task/178981332	Valid		system	Tile_040-035-000_0-000.jpg		2021-05-17 12:48:28	2021-05-17 15:15:40		NO		IN FOCUS
178981854	https://volunteer.ala.org.au/validate/task/178981854	Valid		system	Tile_041-039-000_0-000.jpg			2021-05-17 15:15:55		NO		IN FOCUS
178981854	https://volunteer.ala.org.au/validate/task/178981854	Valid		system	Tile_041-039-000_0-000.jpg		2021-05-17 15:15:55	2021-05-17 15:15:55		NO		IN FOCUS
178981854	https://volunteer.ala.org.au/validate/task/178981854	Valid		system	Tile_041-039-000_0-000.jpg		2021-05-17 14:04:26	2021-05-17 15:15:55		NO		IN FOCUS
178981854	https://volunteer.ala.org.au/validate/task/178981854	Valid		system	Tile_041-039-000_0-000.jpg		2021-05-17 13:06:44	2021-05-17 15:15:55		NO		IN FOCUS
178981333	https://volunteer.ala.org.au/validate/task/178981333	Valid		system	Tile_040-036-000_0-000.jpg		2021-05-17 12:48:51	2021-05-17 15:16:00		NO		IN FOCUS
178981333	https://volunteer.ala.org.au/validate/task/178981333	Valid		system	Tile_040-036-000_0-000.jpg		2021-05-17 13:07:55	2021-05-17 15:16:00		NO		IN FOCUS
178981333	https://volunteer.ala.org.au/validate/task/178981333	Valid		system	Tile_040-036-000_0-000.jpg		2021-05-17 15:16:00	2021-05-17 15:16:00		NO		IN FOCUS
178981333	https://volunteer.ala.org.au/validate/task/178981333	Valid		system	Tile_040-036-000_0-000.jpg			2021-05-17 15:16:00		NO		IN FOCUS
178981334	https://volunteer.ala.org.au/validate/task/178981334	Valid		system	Tile_040-037-000_0-000.jpg		2021-05-17 15:16:18	2021-05-17 15:16:19		NO		IN FOCUS
178981334	https://volunteer.ala.org.au/validate/task/178981334	Valid		system	Tile_040-037-000_0-000.jpg		2021-05-17 12:49:04	2021-05-17 15:16:19		NO		IN FOCUS
178981334	https://volunteer.ala.org.au/validate/task/178981334	Valid		system	Tile_040-037-000_0-000.jpg			2021-05-17 15:16:19		NO		IN FOCUS
178981334	https://volunteer.ala.org.au/validate/task/178981334	Valid		system	Tile_040-037-000_0-000.jpg		2021-05-17 13:09:02	2021-05-17 15:16:19		NO		IN FOCUS
178981855	https://volunteer.ala.org.au/validate/task/178981855	Valid		system	Tile_041-040-000_0-000.jpg		2021-05-17 13:08:29	2021-05-17 15:16:25		NO		IN FOCUS
178981855	https://volunteer.ala.org.au/validate/task/178981855	Valid		system	Tile_041-040-000_0-000.jpg		2021-05-17 14:04:48	2021-05-17 15:16:25		NO		IN FOCUS
178981855	https://volunteer.ala.org.au/validate/task/178981855	Valid		system	Tile_041-040-000_0-000.jpg			2021-05-17 15:16:25		NO		IN FOCUS
178981855	https://volunteer.ala.org.au/validate/task/178981855	Valid		system	Tile_041-040-000_0-000.jpg		2021-05-17 15:16:24	2021-05-17 15:16:25		NO		IN FOCUS
178981335	https://volunteer.ala.org.au/validate/task/178981335	Valid		system	Tile_040-038-000_0-000.jpg		2021-05-17 13:09:28	2021-05-17 15:16:39		NO		IN FOCUS
178981335	https://volunteer.ala.org.au/validate/task/178981335	Valid		system	Tile_040-038-000_0-000.jpg			2021-05-17 15:16:39		NO		IN FOCUS
178981335	https://volunteer.ala.org.au/validate/task/178981335	Valid		system	Tile_040-038-000_0-000.jpg		2021-05-17 15:16:39	2021-05-17 15:16:39		NO		IN FOCUS
178981335	https://volunteer.ala.org.au/validate/task/178981335	Valid		system	Tile_040-038-000_0-000.jpg		2021-05-17 12:49:16	2021-05-17 15:16:39		NO		IN FOCUS
178981336	https://volunteer.ala.org.au/validate/task/178981336	Valid		system	Tile_040-039-000_0-000.jpg		2021-05-17 12:49:41	2021-05-17 15:16:57		NO		IN FOCUS
178981336	https://volunteer.ala.org.au/validate/task/178981336	Valid		system	Tile_040-039-000_0-000.jpg		2021-05-17 13:09:56	2021-05-17 15:16:57		NO		IN FOCUS
178981336	https://volunteer.ala.org.au/validate/task/178981336	Valid		system	Tile_040-039-000_0-000.jpg		2021-05-17 15:16:56	2021-05-17 15:16:57		NO		IN FOCUS
178981336	https://volunteer.ala.org.au/validate/task/178981336	Valid		system	Tile_040-039-000_0-000.jpg			2021-05-17 15:16:57		NO		IN FOCUS
178981857	https://volunteer.ala.org.au/validate/task/178981857	Valid		system	Tile_041-042-000_0-000.jpg		2021-05-17 15:17:03	2021-05-17 15:17:05		NO		IN FOCUS
178981857	https://volunteer.ala.org.au/validate/task/178981857	Valid		system	Tile_041-042-000_0-000.jpg			2021-05-17 15:17:05		NO		IN FOCUS
178981857	https://volunteer.ala.org.au/validate/task/178981857	Valid		system	Tile_041-042-000_0-000.jpg		2021-05-17 14:06:12	2021-05-17 15:17:05		NO		IN FOCUS
178981857	https://volunteer.ala.org.au/validate/task/178981857	Valid		system	Tile_041-042-000_0-000.jpg		2021-05-17 13:09:03	2021-05-17 15:17:05		NO		IN FOCUS
178981338	https://volunteer.ala.org.au/validate/task/178981338	Valid		system	Tile_040-041-000_0-000.jpg		2021-05-17 13:10:52	2021-05-17 15:17:13		NO		IN FOCUS
178981338	https://volunteer.ala.org.au/validate/task/178981338	Valid		system	Tile_040-041-000_0-000.jpg			2021-05-17 15:17:13		NO		IN FOCUS
178981338	https://volunteer.ala.org.au/validate/task/178981338	Valid		system	Tile_040-041-000_0-000.jpg		2021-05-17 15:17:12	2021-05-17 15:17:13		NO		IN FOCUS
178981338	https://volunteer.ala.org.au/validate/task/178981338	Valid		system	Tile_040-041-000_0-000.jpg		2021-05-17 12:50:10	2021-05-17 15:17:13		NO		IN FOCUS
178981340	https://volunteer.ala.org.au/validate/task/178981340	Valid		system	Tile_040-043-000_0-000.jpg		2021-05-17 13:11:48	2021-05-17 15:18:17		NO		IN FOCUS
178981340	https://volunteer.ala.org.au/validate/task/178981340	Valid		system	Tile_040-043-000_0-000.jpg		2021-05-17 12:51:28	2021-05-17 15:18:17		NO		IN FOCUS
178981340	https://volunteer.ala.org.au/validate/task/178981340	Valid		system	Tile_040-043-000_0-000.jpg		2021-05-17 15:18:16	2021-05-17 15:18:17		NO		IN FOCUS
178981340	https://volunteer.ala.org.au/validate/task/178981340	Valid		system	Tile_040-043-000_0-000.jpg			2021-05-17 15:18:17		NO		IN FOCUS
178981342	https://volunteer.ala.org.au/validate/task/178981342	Valid		system	Tile_040-045-000_0-000.jpg		2021-05-17 12:52:31	2021-05-17 15:18:42		NO		IN FOCUS
178981342	https://volunteer.ala.org.au/validate/task/178981342	Valid		system	Tile_040-045-000_0-000.jpg		2021-05-17 15:18:41	2021-05-17 15:18:42		NO		IN FOCUS
178981342	https://volunteer.ala.org.au/validate/task/178981342	Valid		system	Tile_040-045-000_0-000.jpg			2021-05-17 15:18:42		NO		IN FOCUS
178981342	https://volunteer.ala.org.au/validate/task/178981342	Valid		system	Tile_040-045-000_0-000.jpg		2021-05-17 13:12:32	2021-05-17 15:18:42		NO		IN FOCUS
178981345	https://volunteer.ala.org.au/validate/task/178981345	Valid		system	Tile_040-048-000_0-000.jpg		2021-05-17 13:14:18	2021-05-17 15:19:31		NO		IN FOCUS
178981345	https://volunteer.ala.org.au/validate/task/178981345	Valid		system	Tile_040-048-000_0-000.jpg		2021-05-17 12:58:22	2021-05-17 15:19:31		NO		IN FOCUS
178981345	https://volunteer.ala.org.au/validate/task/178981345	Valid		system	Tile_040-048-000_0-000.jpg		2021-05-17 15:19:31	2021-05-17 15:19:31		NO		IN FOCUS
178981345	https://volunteer.ala.org.au/validate/task/178981345	Valid		system	Tile_040-048-000_0-000.jpg			2021-05-17 15:19:31		NO		IN FOCUS
178981346	https://volunteer.ala.org.au/validate/task/178981346	Valid		system	Tile_040-049-000_0-000.jpg		2021-05-17 15:19:58	2021-05-17 15:19:58		NO		IN FOCUS
178981346	https://volunteer.ala.org.au/validate/task/178981346	Valid		system	Tile_040-049-000_0-000.jpg			2021-05-17 15:19:58		NO		IN FOCUS
178981346	https://volunteer.ala.org.au/validate/task/178981346	Valid		system	Tile_040-049-000_0-000.jpg		2021-05-17 13:15:14	2021-05-17 15:19:58		NO		IN FOCUS
178981346	https://volunteer.ala.org.au/validate/task/178981346	Valid		system	Tile_040-049-000_0-000.jpg		2021-05-17 12:58:42	2021-05-17 15:19:58		NO		IN FOCUS
178981347	https://volunteer.ala.org.au/validate/task/178981347	Valid		system	Tile_040-050-000_0-000.jpg		2021-05-17 12:59:41	2021-05-17 15:20:20		NO		IN FOCUS
178981347	https://volunteer.ala.org.au/validate/task/178981347	Valid		system	Tile_040-050-000_0-000.jpg		2021-05-17 13:15:44	2021-05-17 15:20:20		NO		IN FOCUS
178981347	https://volunteer.ala.org.au/validate/task/178981347	Valid		system	Tile_040-050-000_0-000.jpg			2021-05-17 15:20:20		NO		IN FOCUS
178981347	https://volunteer.ala.org.au/validate/task/178981347	Valid		system	Tile_040-050-000_0-000.jpg		2021-05-17 15:20:19	2021-05-17 15:20:20		NO		IN FOCUS
178981348	https://volunteer.ala.org.au/validate/task/178981348	Valid		system	Tile_040-051-000_0-000.jpg			2021-05-17 15:20:34		NO		IN FOCUS
178981348	https://volunteer.ala.org.au/validate/task/178981348	Valid		system	Tile_040-051-000_0-000.jpg		2021-05-17 15:20:34	2021-05-17 15:20:34		NO		IN FOCUS
178981348	https://volunteer.ala.org.au/validate/task/178981348	Valid		system	Tile_040-051-000_0-000.jpg		2021-05-17 13:01:30	2021-05-17 15:20:34		NO		IN FOCUS
178981348	https://volunteer.ala.org.au/validate/task/178981348	Valid		system	Tile_040-051-000_0-000.jpg		2021-05-17 13:16:07	2021-05-17 15:20:34		NO		IN FOCUS
178981349	https://volunteer.ala.org.au/validate/task/178981349	Valid		system	Tile_040-052-000_0-000.jpg		2021-05-17 13:21:14	2021-05-17 15:20:52		NO		IN FOCUS
178981349	https://volunteer.ala.org.au/validate/task/178981349	Valid		system	Tile_040-052-000_0-000.jpg		2021-05-17 13:01:53	2021-05-17 15:20:52		NO		IN FOCUS
178981349	https://volunteer.ala.org.au/validate/task/178981349	Valid		system	Tile_040-052-000_0-000.jpg			2021-05-17 15:20:52		NO		IN FOCUS
178981349	https://volunteer.ala.org.au/validate/task/178981349	Valid		system	Tile_040-052-000_0-000.jpg		2021-05-17 15:20:51	2021-05-17 15:20:52		NO		IN FOCUS
178981352	https://volunteer.ala.org.au/validate/task/178981352	Valid		system	Tile_040-055-000_0-000.jpg		2021-05-17 13:22:50	2021-05-17 15:21:34		NO		IN FOCUS
178981352	https://volunteer.ala.org.au/validate/task/178981352	Valid		system	Tile_040-055-000_0-000.jpg		2021-05-17 15:21:34	2021-05-17 15:21:34		NO		IN FOCUS
178981352	https://volunteer.ala.org.au/validate/task/178981352	Valid		system	Tile_040-055-000_0-000.jpg			2021-05-17 15:21:34		NO		IN FOCUS
178981352	https://volunteer.ala.org.au/validate/task/178981352	Valid		system	Tile_040-055-000_0-000.jpg		2021-05-17 14:13:12	2021-05-17 15:21:34		NO		IN FOCUS
178981353	https://volunteer.ala.org.au/validate/task/178981353	Valid		system	Tile_040-056-000_0-000.jpg		2021-05-17 13:23:15	2021-05-17 15:22:13		NO		IN FOCUS
178981353	https://volunteer.ala.org.au/validate/task/178981353	Valid		system	Tile_040-056-000_0-000.jpg		2021-05-17 14:14:35	2021-05-17 15:22:13		NO		IN FOCUS
178981353	https://volunteer.ala.org.au/validate/task/178981353	Valid		system	Tile_040-056-000_0-000.jpg			2021-05-17 15:22:13		NO		IN FOCUS
178981353	https://volunteer.ala.org.au/validate/task/178981353	Valid		system	Tile_040-056-000_0-000.jpg		2021-05-17 15:22:13	2021-05-17 15:22:13		NO		IN FOCUS
178981354	https://volunteer.ala.org.au/validate/task/178981354	Valid		system	Tile_040-057-000_0-000.jpg			2021-05-17 15:22:42		NO		IN FOCUS
178981354	https://volunteer.ala.org.au/validate/task/178981354	Valid		system	Tile_040-057-000_0-000.jpg		2021-05-17 14:15:11	2021-05-17 15:22:42		NO		IN FOCUS
178981354	https://volunteer.ala.org.au/validate/task/178981354	Valid		system	Tile_040-057-000_0-000.jpg		2021-05-17 15:22:41	2021-05-17 15:22:42		NO		IN FOCUS
178981354	https://volunteer.ala.org.au/validate/task/178981354	Valid		system	Tile_040-057-000_0-000.jpg		2021-05-17 13:23:56	2021-05-17 15:22:42		NO		IN FOCUS
178981858	https://volunteer.ala.org.au/validate/task/178981858	Valid		system	Tile_041-043-000_0-000.jpg		2021-05-17 13:09:22	2021-05-17 15:22:45		NO		IN FOCUS
178981858	https://volunteer.ala.org.au/validate/task/178981858	Valid		system	Tile_041-043-000_0-000.jpg		2021-05-17 15:22:44	2021-05-17 15:22:45		NO		IN FOCUS
178981858	https://volunteer.ala.org.au/validate/task/178981858	Valid		system	Tile_041-043-000_0-000.jpg			2021-05-17 15:22:45		NO		IN FOCUS
178981858	https://volunteer.ala.org.au/validate/task/178981858	Valid		system	Tile_041-043-000_0-000.jpg		2021-05-17 14:06:43	2021-05-17 15:22:45		NO		IN FOCUS
178981356	https://volunteer.ala.org.au/validate/task/178981356	Valid		system	Tile_040-059-000_0-000.jpg			2021-05-17 15:23:06		NO		IN FOCUS
178981356	https://volunteer.ala.org.au/validate/task/178981356	Valid		system	Tile_040-059-000_0-000.jpg		2021-05-17 14:16:30	2021-05-17 15:23:06		NO		IN FOCUS
178981356	https://volunteer.ala.org.au/validate/task/178981356	Valid		system	Tile_040-059-000_0-000.jpg		2021-05-17 15:23:03	2021-05-17 15:23:06		NO		IN FOCUS
178981356	https://volunteer.ala.org.au/validate/task/178981356	Valid		system	Tile_040-059-000_0-000.jpg		2021-05-17 13:25:02	2021-05-17 15:23:06		NO		IN FOCUS
178981860	https://volunteer.ala.org.au/validate/task/178981860	Valid		system	Tile_041-045-000_0-000.jpg		2021-05-17 14:08:05	2021-05-17 15:23:27		NO		IN FOCUS
178981860	https://volunteer.ala.org.au/validate/task/178981860	Valid		system	Tile_041-045-000_0-000.jpg		2021-05-17 15:23:26	2021-05-17 15:23:27		NO		IN FOCUS
178981860	https://volunteer.ala.org.au/validate/task/178981860	Valid		system	Tile_041-045-000_0-000.jpg			2021-05-17 15:23:27		NO		IN FOCUS
178981860	https://volunteer.ala.org.au/validate/task/178981860	Valid		system	Tile_041-045-000_0-000.jpg		2021-05-17 13:10:13	2021-05-17 15:23:27		NO		IN FOCUS
178981861	https://volunteer.ala.org.au/validate/task/178981861	Valid		system	Tile_041-046-000_0-000.jpg		2021-05-17 13:10:32	2021-05-17 15:23:50		NO		IN FOCUS
178981861	https://volunteer.ala.org.au/validate/task/178981861	Valid		system	Tile_041-046-000_0-000.jpg		2021-05-17 14:08:49	2021-05-17 15:23:50		NO		IN FOCUS
178981861	https://volunteer.ala.org.au/validate/task/178981861	Valid		system	Tile_041-046-000_0-000.jpg			2021-05-17 15:23:50		NO		IN FOCUS
178981861	https://volunteer.ala.org.au/validate/task/178981861	Valid		system	Tile_041-046-000_0-000.jpg		2021-05-17 15:23:48	2021-05-17 15:23:50		NO		IN FOCUS
178981817	https://volunteer.ala.org.au/validate/task/178981817	Valid		system	Tile_041-002-000_0-000.jpg		2021-05-17 15:24:03	2021-05-17 15:24:05		NO		IN FOCUS
178981817	https://volunteer.ala.org.au/validate/task/178981817	Valid		system	Tile_041-002-000_0-000.jpg			2021-05-17 15:24:05		NO		IN FOCUS
178981817	https://volunteer.ala.org.au/validate/task/178981817	Valid		system	Tile_041-002-000_0-000.jpg		2021-05-17 14:17:59	2021-05-17 15:24:05		NO		IN FOCUS
178981817	https://volunteer.ala.org.au/validate/task/178981817	Valid		system	Tile_041-002-000_0-000.jpg		2021-05-17 13:28:23	2021-05-17 15:24:05		NO		IN FOCUS
178981821	https://volunteer.ala.org.au/validate/task/178981821	Valid		system	Tile_041-006-000_0-000.jpg		2021-05-17 15:24:21	2021-05-17 15:24:21		NO		IN FOCUS
178981821	https://volunteer.ala.org.au/validate/task/178981821	Valid		system	Tile_041-006-000_0-000.jpg		2021-05-17 13:32:05	2021-05-17 15:24:21		NO		IN FOCUS
178981821	https://volunteer.ala.org.au/validate/task/178981821	Valid		system	Tile_041-006-000_0-000.jpg		2021-05-17 14:29:59	2021-05-17 15:24:21		NO		IN FOCUS
178981821	https://volunteer.ala.org.au/validate/task/178981821	Valid		system	Tile_041-006-000_0-000.jpg			2021-05-17 15:24:21		NO		IN FOCUS
178981822	https://volunteer.ala.org.au/validate/task/178981822	Valid		system	Tile_041-007-000_0-000.jpg			2021-05-17 15:24:57		NO		IN FOCUS
178981822	https://volunteer.ala.org.au/validate/task/178981822	Valid		system	Tile_041-007-000_0-000.jpg		2021-05-17 15:24:56	2021-05-17 15:24:57		NO		IN FOCUS
178981822	https://volunteer.ala.org.au/validate/task/178981822	Valid		system	Tile_041-007-000_0-000.jpg		2021-05-17 13:33:10	2021-05-17 15:24:57		NO		IN FOCUS
178981822	https://volunteer.ala.org.au/validate/task/178981822	Valid		system	Tile_041-007-000_0-000.jpg		2021-05-17 14:35:21	2021-05-17 15:24:57		NO		IN FOCUS
178981823	https://volunteer.ala.org.au/validate/task/178981823	Valid		system	Tile_041-008-000_0-000.jpg		2021-05-17 13:34:41	2021-05-17 15:25:14		NO		IN FOCUS
178981823	https://volunteer.ala.org.au/validate/task/178981823	Valid		system	Tile_041-008-000_0-000.jpg		2021-05-17 14:35:53	2021-05-17 15:25:14		NO		IN FOCUS
178981823	https://volunteer.ala.org.au/validate/task/178981823	Valid		system	Tile_041-008-000_0-000.jpg		2021-05-17 15:25:13	2021-05-17 15:25:14		NO		IN FOCUS
178981823	https://volunteer.ala.org.au/validate/task/178981823	Valid		system	Tile_041-008-000_0-000.jpg			2021-05-17 15:25:14		NO		IN FOCUS
178981826	https://volunteer.ala.org.au/validate/task/178981826	Valid		system	Tile_041-011-000_0-000.jpg			2021-05-17 15:25:34		NO		IN FOCUS
178981826	https://volunteer.ala.org.au/validate/task/178981826	Valid		system	Tile_041-011-000_0-000.jpg		2021-05-17 15:25:34	2021-05-17 15:25:34		NO		IN FOCUS
178981826	https://volunteer.ala.org.au/validate/task/178981826	Valid		system	Tile_041-011-000_0-000.jpg		2021-05-17 14:37:50	2021-05-17 15:25:34		NO		IN FOCUS
178981826	https://volunteer.ala.org.au/validate/task/178981826	Valid		system	Tile_041-011-000_0-000.jpg		2021-05-17 13:39:00	2021-05-17 15:25:34		NO		IN FOCUS
178981865	https://volunteer.ala.org.au/validate/task/178981865	Valid		system	Tile_041-050-000_0-000.jpg		2021-05-17 15:26:21	2021-05-17 15:26:23		NO		IN FOCUS
178981865	https://volunteer.ala.org.au/validate/task/178981865	Valid		system	Tile_041-050-000_0-000.jpg			2021-05-17 15:26:23		NO		IN FOCUS
178981865	https://volunteer.ala.org.au/validate/task/178981865	Valid		system	Tile_041-050-000_0-000.jpg		2021-05-17 14:10:57	2021-05-17 15:26:23		NO		IN FOCUS
178981865	https://volunteer.ala.org.au/validate/task/178981865	Valid		system	Tile_041-050-000_0-000.jpg		2021-05-17 13:13:42	2021-05-17 15:26:23		NO		IN FOCUS
178981879	https://volunteer.ala.org.au/validate/task/178981879	Valid		system	Tile_042-004-000_0-000.jpg		2021-05-17 15:34:49	2021-05-17 15:34:49		NO		IN FOCUS
178981879	https://volunteer.ala.org.au/validate/task/178981879	Valid		system	Tile_042-004-000_0-000.jpg			2021-05-17 15:34:49		NO		IN FOCUS
178981879	https://volunteer.ala.org.au/validate/task/178981879	Valid		system	Tile_042-004-000_0-000.jpg		2021-05-17 13:24:45	2021-05-17 15:34:49		NO		IN FOCUS
178981879	https://volunteer.ala.org.au/validate/task/178981879	Valid		system	Tile_042-004-000_0-000.jpg		2021-05-17 14:17:08	2021-05-17 15:34:49		NO		IN FOCUS
178981828	https://volunteer.ala.org.au/validate/task/178981828	Valid		system	Tile_041-013-000_0-000.jpg		2021-05-17 15:51:57	2021-05-17 15:51:57		NO		IN FOCUS
178981828	https://volunteer.ala.org.au/validate/task/178981828	Valid		system	Tile_041-013-000_0-000.jpg			2021-05-17 15:51:57		NO		IN FOCUS
178981828	https://volunteer.ala.org.au/validate/task/178981828	Valid		system	Tile_041-013-000_0-000.jpg		2021-05-17 14:39:55	2021-05-17 15:51:57		NO		IN FOCUS
178981828	https://volunteer.ala.org.au/validate/task/178981828	Valid		system	Tile_041-013-000_0-000.jpg		2021-05-17 13:41:39	2021-05-17 15:51:57		NO		IN FOCUS
178981829	https://volunteer.ala.org.au/validate/task/178981829	Valid		system	Tile_041-014-000_0-000.jpg		2021-05-17 15:52:16	2021-05-17 15:52:16		NO		IN FOCUS
178981829	https://volunteer.ala.org.au/validate/task/178981829	Valid		system	Tile_041-014-000_0-000.jpg		2021-05-17 14:40:13	2021-05-17 15:52:16		NO		IN FOCUS
178981829	https://volunteer.ala.org.au/validate/task/178981829	Valid		system	Tile_041-014-000_0-000.jpg		2021-05-17 13:42:15	2021-05-17 15:52:16		NO		IN FOCUS
178981829	https://volunteer.ala.org.au/validate/task/178981829	Valid		system	Tile_041-014-000_0-000.jpg			2021-05-17 15:52:16		NO		IN FOCUS
178981831	https://volunteer.ala.org.au/validate/task/178981831	Valid		system	Tile_041-016-000_0-000.jpg			2021-05-17 15:52:46		NO		IN FOCUS
178981831	https://volunteer.ala.org.au/validate/task/178981831	Valid		system	Tile_041-016-000_0-000.jpg		2021-05-17 15:52:46	2021-05-17 15:52:46		NO		IN FOCUS
178981831	https://volunteer.ala.org.au/validate/task/178981831	Valid		system	Tile_041-016-000_0-000.jpg		2021-05-17 15:01:53	2021-05-17 15:52:46		NO		IN FOCUS
178981831	https://volunteer.ala.org.au/validate/task/178981831	Valid		system	Tile_041-016-000_0-000.jpg		2021-05-17 13:43:36	2021-05-17 15:52:46		NO		IN FOCUS
178981832	https://volunteer.ala.org.au/validate/task/178981832	Valid		system	Tile_041-017-000_0-000.jpg			2021-05-17 15:53:03		NO		IN FOCUS
178981832	https://volunteer.ala.org.au/validate/task/178981832	Valid		system	Tile_041-017-000_0-000.jpg		2021-05-17 15:53:02	2021-05-17 15:53:03		NO		IN FOCUS
178981832	https://volunteer.ala.org.au/validate/task/178981832	Valid		system	Tile_041-017-000_0-000.jpg		2021-05-17 13:44:48	2021-05-17 15:53:03		NO		IN FOCUS
178981832	https://volunteer.ala.org.au/validate/task/178981832	Valid		system	Tile_041-017-000_0-000.jpg		2021-05-17 15:03:01	2021-05-17 15:53:03		NO		IN FOCUS
178981840	https://volunteer.ala.org.au/validate/task/178981840	Valid		system	Tile_041-025-000_0-000.jpg		2021-05-17 13:52:30	2021-05-17 15:55:27		NO		IN FOCUS
178981840	https://volunteer.ala.org.au/validate/task/178981840	Valid		system	Tile_041-025-000_0-000.jpg		2021-05-17 15:55:26	2021-05-17 15:55:27		NO		IN FOCUS
178981840	https://volunteer.ala.org.au/validate/task/178981840	Valid		system	Tile_041-025-000_0-000.jpg			2021-05-17 15:55:27		NO		IN FOCUS
178981840	https://volunteer.ala.org.au/validate/task/178981840	Valid		system	Tile_041-025-000_0-000.jpg		2021-05-17 15:09:53	2021-05-17 15:55:27		NO		IN FOCUS
178981841	https://volunteer.ala.org.au/validate/task/178981841	Valid		system	Tile_041-026-000_0-000.jpg			2021-05-17 15:55:59		NO		IN FOCUS
178981841	https://volunteer.ala.org.au/validate/task/178981841	Valid		system	Tile_041-026-000_0-000.jpg		2021-05-17 15:55:58	2021-05-17 15:55:59		NO		IN FOCUS
178981841	https://volunteer.ala.org.au/validate/task/178981841	Valid		system	Tile_041-026-000_0-000.jpg		2021-05-17 13:53:39	2021-05-17 15:55:59		NO		IN FOCUS
178981841	https://volunteer.ala.org.au/validate/task/178981841	Valid		system	Tile_041-026-000_0-000.jpg		2021-05-17 15:10:12	2021-05-17 15:55:59		NO		IN FOCUS
178981845	https://volunteer.ala.org.au/validate/task/178981845	Valid		system	Tile_041-030-000_0-000.jpg		2021-05-17 13:56:08	2021-05-17 16:01:03		NO		IN FOCUS
178981845	https://volunteer.ala.org.au/validate/task/178981845	Valid		system	Tile_041-030-000_0-000.jpg			2021-05-17 16:01:03		NO		IN FOCUS
178981845	https://volunteer.ala.org.au/validate/task/178981845	Valid		system	Tile_041-030-000_0-000.jpg		2021-05-17 15:11:30	2021-05-17 16:01:03		NO		IN FOCUS
178981845	https://volunteer.ala.org.au/validate/task/178981845	Valid		system	Tile_041-030-000_0-000.jpg		2021-05-17 16:01:03	2021-05-17 16:01:03		NO		IN FOCUS
178981848	https://volunteer.ala.org.au/validate/task/178981848	Valid		system	Tile_041-033-000_0-000.jpg		2021-05-17 16:01:28	2021-05-17 16:01:28		NO		IN FOCUS
178981848	https://volunteer.ala.org.au/validate/task/178981848	Valid		system	Tile_041-033-000_0-000.jpg		2021-05-17 15:12:23	2021-05-17 16:01:28		NO		IN FOCUS
178981848	https://volunteer.ala.org.au/validate/task/178981848	Valid		system	Tile_041-033-000_0-000.jpg			2021-05-17 16:01:28		NO		IN FOCUS
178981848	https://volunteer.ala.org.au/validate/task/178981848	Valid		system	Tile_041-033-000_0-000.jpg		2021-05-17 13:57:05	2021-05-17 16:01:28		NO		IN FOCUS
178981869	https://volunteer.ala.org.au/validate/task/178981869	Valid		system	Tile_041-054-000_0-000.jpg		2021-05-17 16:02:58	2021-05-17 16:02:59		NO		IN FOCUS
178981869	https://volunteer.ala.org.au/validate/task/178981869	Valid		system	Tile_041-054-000_0-000.jpg		2021-05-17 14:12:53	2021-05-17 16:02:59		NO		IN FOCUS
178981869	https://volunteer.ala.org.au/validate/task/178981869	Valid		system	Tile_041-054-000_0-000.jpg			2021-05-17 16:02:59		NO		IN FOCUS
178981869	https://volunteer.ala.org.au/validate/task/178981869	Valid		system	Tile_041-054-000_0-000.jpg		2021-05-17 15:29:41	2021-05-17 16:02:59		NO		IN FOCUS
178981872	https://volunteer.ala.org.au/validate/task/178981872	Valid		system	Tile_041-057-000_0-000.jpg		2021-05-17 15:31:28	2021-05-17 16:06:00		NO		IN FOCUS
178981872	https://volunteer.ala.org.au/validate/task/178981872	Valid		system	Tile_041-057-000_0-000.jpg			2021-05-17 16:06:00		NO		IN FOCUS
178981872	https://volunteer.ala.org.au/validate/task/178981872	Valid		system	Tile_041-057-000_0-000.jpg		2021-05-17 16:06:00	2021-05-17 16:06:00		NO		IN FOCUS
178981872	https://volunteer.ala.org.au/validate/task/178981872	Valid		system	Tile_041-057-000_0-000.jpg		2021-05-17 14:14:21	2021-05-17 16:06:00		NO		IN FOCUS
178981873	https://volunteer.ala.org.au/validate/task/178981873	Valid		system	Tile_041-058-000_0-000.jpg		2021-05-17 16:06:13	2021-05-17 16:06:13		NO		IN FOCUS
178981873	https://volunteer.ala.org.au/validate/task/178981873	Valid		system	Tile_041-058-000_0-000.jpg			2021-05-17 16:06:13		NO		IN FOCUS
178981873	https://volunteer.ala.org.au/validate/task/178981873	Valid		system	Tile_041-058-000_0-000.jpg		2021-05-17 14:14:46	2021-05-17 16:06:13		NO		IN FOCUS
178981873	https://volunteer.ala.org.au/validate/task/178981873	Valid		system	Tile_041-058-000_0-000.jpg		2021-05-17 15:32:09	2021-05-17 16:06:13		NO		IN FOCUS
178981874	https://volunteer.ala.org.au/validate/task/178981874	Valid		system	Tile_041-059-000_0-000.jpg			2021-05-17 16:06:28		NO		IN FOCUS
178981874	https://volunteer.ala.org.au/validate/task/178981874	Valid		system	Tile_041-059-000_0-000.jpg		2021-05-17 16:06:28	2021-05-17 16:06:28		NO		IN FOCUS
178981874	https://volunteer.ala.org.au/validate/task/178981874	Valid		system	Tile_041-059-000_0-000.jpg		2021-05-17 14:15:12	2021-05-17 16:06:28		NO		IN FOCUS
178981874	https://volunteer.ala.org.au/validate/task/178981874	Valid		system	Tile_041-059-000_0-000.jpg		2021-05-17 15:32:38	2021-05-17 16:06:28		NO		IN FOCUS
178981875	https://volunteer.ala.org.au/validate/task/178981875	Valid		system	Tile_041-060-000_0-000.jpg		2021-05-17 15:32:56	2021-05-17 16:06:39		NO		IN FOCUS
178981875	https://volunteer.ala.org.au/validate/task/178981875	Valid		system	Tile_041-060-000_0-000.jpg		2021-05-17 14:15:23	2021-05-17 16:06:39		NO		IN FOCUS
178981875	https://volunteer.ala.org.au/validate/task/178981875	Valid		system	Tile_041-060-000_0-000.jpg		2021-05-17 16:06:39	2021-05-17 16:06:39		NO		IN FOCUS
178981875	https://volunteer.ala.org.au/validate/task/178981875	Valid		system	Tile_041-060-000_0-000.jpg			2021-05-17 16:06:39		NO		IN FOCUS
178981877	https://volunteer.ala.org.au/validate/task/178981877	Valid		system	Tile_042-002-000_0-000.jpg		2021-05-17 14:16:24	2021-05-17 16:07:33		NO		IN FOCUS
178981877	https://volunteer.ala.org.au/validate/task/178981877	Valid		system	Tile_042-002-000_0-000.jpg			2021-05-17 16:07:33		NO		IN FOCUS
178981877	https://volunteer.ala.org.au/validate/task/178981877	Valid		system	Tile_042-002-000_0-000.jpg		2021-05-17 16:07:32	2021-05-17 16:07:33		NO		IN FOCUS
178981877	https://volunteer.ala.org.au/validate/task/178981877	Valid		system	Tile_042-002-000_0-000.jpg		2021-05-17 15:33:45	2021-05-17 16:07:33		NO		IN FOCUS
178981886	https://volunteer.ala.org.au/validate/task/178981886	Valid		system	Tile_042-011-000_0-000.jpg		2021-05-17 14:20:31	2021-05-17 16:08:46		NO		IN FOCUS
178981886	https://volunteer.ala.org.au/validate/task/178981886	Valid		system	Tile_042-011-000_0-000.jpg		2021-05-17 16:08:45	2021-05-17 16:08:46		NO		IN FOCUS
178981886	https://volunteer.ala.org.au/validate/task/178981886	Valid		system	Tile_042-011-000_0-000.jpg			2021-05-17 16:08:46		NO		IN FOCUS
178981886	https://volunteer.ala.org.au/validate/task/178981886	Valid		system	Tile_042-011-000_0-000.jpg		2021-05-17 13:26:19	2021-05-17 16:08:46		NO		IN FOCUS
178981890	https://volunteer.ala.org.au/validate/task/178981890	Valid		system	Tile_042-015-000_0-000.jpg		2021-05-17 13:27:13	2021-05-17 16:09:16		NO		IN FOCUS
178981890	https://volunteer.ala.org.au/validate/task/178981890	Valid		system	Tile_042-015-000_0-000.jpg		2021-05-17 14:23:06	2021-05-17 16:09:16		NO		IN FOCUS
178981890	https://volunteer.ala.org.au/validate/task/178981890	Valid		system	Tile_042-015-000_0-000.jpg			2021-05-17 16:09:16		NO		IN FOCUS
178981890	https://volunteer.ala.org.au/validate/task/178981890	Valid		system	Tile_042-015-000_0-000.jpg		2021-05-17 16:09:15	2021-05-17 16:09:16		NO		IN FOCUS
178981891	https://volunteer.ala.org.au/validate/task/178981891	Valid		system	Tile_042-016-000_0-000.jpg			2021-05-17 16:09:40		NO		IN FOCUS
178981891	https://volunteer.ala.org.au/validate/task/178981891	Valid		system	Tile_042-016-000_0-000.jpg		2021-05-17 16:09:39	2021-05-17 16:09:40		NO		IN FOCUS
178981891	https://volunteer.ala.org.au/validate/task/178981891	Valid		system	Tile_042-016-000_0-000.jpg		2021-05-17 13:27:29	2021-05-17 16:09:40		NO		IN FOCUS
178981891	https://volunteer.ala.org.au/validate/task/178981891	Valid		system	Tile_042-016-000_0-000.jpg		2021-05-17 14:23:18	2021-05-17 16:09:40		NO		IN FOCUS
178981893	https://volunteer.ala.org.au/validate/task/178981893	Valid		system	Tile_042-018-000_0-000.jpg		2021-05-17 13:28:01	2021-05-17 16:09:57		NO		IN FOCUS
178981893	https://volunteer.ala.org.au/validate/task/178981893	Valid		system	Tile_042-018-000_0-000.jpg		2021-05-17 14:23:53	2021-05-17 16:09:57		NO		IN FOCUS
178981893	https://volunteer.ala.org.au/validate/task/178981893	Valid		system	Tile_042-018-000_0-000.jpg		2021-05-17 16:09:57	2021-05-17 16:09:57		NO		IN FOCUS
178981893	https://volunteer.ala.org.au/validate/task/178981893	Valid		system	Tile_042-018-000_0-000.jpg			2021-05-17 16:09:57		NO		IN FOCUS
178981902	https://volunteer.ala.org.au/validate/task/178981902	Valid		system	Tile_042-027-000_0-000.jpg		2021-05-17 16:11:32	2021-05-17 16:11:32		NO		IN FOCUS
178981902	https://volunteer.ala.org.au/validate/task/178981902	Valid		system	Tile_042-027-000_0-000.jpg			2021-05-17 16:11:32		NO		IN FOCUS
178981902	https://volunteer.ala.org.au/validate/task/178981902	Valid		system	Tile_042-027-000_0-000.jpg		2021-05-17 13:30:45	2021-05-17 16:11:32		NO		IN FOCUS
178981902	https://volunteer.ala.org.au/validate/task/178981902	Valid		system	Tile_042-027-000_0-000.jpg		2021-05-17 14:27:29	2021-05-17 16:11:32		NO		IN FOCUS
178981882	https://volunteer.ala.org.au/validate/task/178981882	Valid		system	Tile_042-007-000_0-000.jpg		2021-05-17 16:08:08	2021-05-17 16:12:53		NO		IN FOCUS
178981882	https://volunteer.ala.org.au/validate/task/178981882	Valid		system	Tile_042-007-000_0-000.jpg			2021-05-17 16:12:53		NO		IN FOCUS
178981882	https://volunteer.ala.org.au/validate/task/178981882	Valid		system	Tile_042-007-000_0-000.jpg		2021-05-17 16:12:53	2021-05-17 16:12:53		NO		IN FOCUS
178981882	https://volunteer.ala.org.au/validate/task/178981882	Valid		system	Tile_042-007-000_0-000.jpg		2021-05-17 14:18:21	2021-05-17 16:12:53		NO		IN FOCUS
178981889	https://volunteer.ala.org.au/validate/task/178981889	Valid		system	Tile_042-014-000_0-000.jpg		2021-05-17 14:22:54	2021-05-17 16:17:03		NO		IN FOCUS
178981889	https://volunteer.ala.org.au/validate/task/178981889	Valid		system	Tile_042-014-000_0-000.jpg		2021-05-17 16:17:03	2021-05-17 16:17:03		NO		IN FOCUS
178981889	https://volunteer.ala.org.au/validate/task/178981889	Valid		system	Tile_042-014-000_0-000.jpg			2021-05-17 16:17:03		NO		IN FOCUS
178981889	https://volunteer.ala.org.au/validate/task/178981889	Valid		system	Tile_042-014-000_0-000.jpg		2021-05-17 13:26:43	2021-05-17 16:17:03		NO		IN FOCUS
178981896	https://volunteer.ala.org.au/validate/task/178981896	Valid		system	Tile_042-021-000_0-000.jpg		2021-05-17 13:28:55	2021-05-17 16:18:24		NO		IN FOCUS
178981896	https://volunteer.ala.org.au/validate/task/178981896	Valid		system	Tile_042-021-000_0-000.jpg			2021-05-17 16:18:24		NO		IN FOCUS
178981896	https://volunteer.ala.org.au/validate/task/178981896	Valid		system	Tile_042-021-000_0-000.jpg		2021-05-17 16:18:23	2021-05-17 16:18:24		NO		IN FOCUS
178981896	https://volunteer.ala.org.au/validate/task/178981896	Valid		system	Tile_042-021-000_0-000.jpg		2021-05-17 14:24:46	2021-05-17 16:18:24		NO		IN FOCUS
178981903	https://volunteer.ala.org.au/validate/task/178981903	Valid		system	Tile_042-028-000_0-000.jpg		2021-05-17 14:27:54	2021-05-17 16:20:30		NO		IN FOCUS
178981903	https://volunteer.ala.org.au/validate/task/178981903	Valid		system	Tile_042-028-000_0-000.jpg			2021-05-17 16:20:30		NO		IN FOCUS
178981903	https://volunteer.ala.org.au/validate/task/178981903	Valid		system	Tile_042-028-000_0-000.jpg		2021-05-17 16:20:30	2021-05-17 16:20:30		NO		IN FOCUS
178981903	https://volunteer.ala.org.au/validate/task/178981903	Valid		system	Tile_042-028-000_0-000.jpg		2021-05-17 16:11:44	2021-05-17 16:20:30		NO		IN FOCUS
178981904	https://volunteer.ala.org.au/validate/task/178981904	Valid		system	Tile_042-029-000_0-000.jpg			2021-05-17 16:21:06		NO		IN FOCUS
178981904	https://volunteer.ala.org.au/validate/task/178981904	Valid		system	Tile_042-029-000_0-000.jpg		2021-05-17 16:21:06	2021-05-17 16:21:06		NO		IN FOCUS
178981904	https://volunteer.ala.org.au/validate/task/178981904	Valid		system	Tile_042-029-000_0-000.jpg		2021-05-17 14:28:21	2021-05-17 16:21:06		NO		IN FOCUS
178981904	https://volunteer.ala.org.au/validate/task/178981904	Valid		system	Tile_042-029-000_0-000.jpg		2021-05-17 16:11:59	2021-05-17 16:21:06		NO		IN FOCUS
178981911	https://volunteer.ala.org.au/validate/task/178981911	Valid		system	Tile_042-036-000_0-000.jpg		2021-05-17 14:39:45	2021-05-17 16:36:40		NO		IN FOCUS
178981911	https://volunteer.ala.org.au/validate/task/178981911	Valid		system	Tile_042-036-000_0-000.jpg		2021-05-17 16:12:48	2021-05-17 16:36:40		NO		IN FOCUS
178981911	https://volunteer.ala.org.au/validate/task/178981911	Valid		system	Tile_042-036-000_0-000.jpg			2021-05-17 16:36:40		NO		IN FOCUS
178981911	https://volunteer.ala.org.au/validate/task/178981911	Valid		system	Tile_042-036-000_0-000.jpg		2021-05-17 16:36:40	2021-05-17 16:36:40		NO		IN FOCUS
178981908	https://volunteer.ala.org.au/validate/task/178981908	Valid		system	Tile_042-033-000_0-000.jpg		2021-05-17 14:38:57	2021-05-17 17:40:28		NO		IN FOCUS
178981908	https://volunteer.ala.org.au/validate/task/178981908	Valid		system	Tile_042-033-000_0-000.jpg			2021-05-17 17:40:28		NO		IN FOCUS
178981908	https://volunteer.ala.org.au/validate/task/178981908	Valid		system	Tile_042-033-000_0-000.jpg		2021-05-17 16:24:57	2021-05-17 17:40:28		NO		IN FOCUS
178981908	https://volunteer.ala.org.au/validate/task/178981908	Valid		system	Tile_042-033-000_0-000.jpg		2021-05-17 17:40:28	2021-05-17 17:40:28		NO		IN FOCUS
178981909	https://volunteer.ala.org.au/validate/task/178981909	Valid		system	Tile_042-034-000_0-000.jpg		2021-05-17 17:40:41	2021-05-17 17:40:42		NO		IN FOCUS
178981909	https://volunteer.ala.org.au/validate/task/178981909	Valid		system	Tile_042-034-000_0-000.jpg		2021-05-17 14:39:12	2021-05-17 17:40:42		NO		IN FOCUS
178981909	https://volunteer.ala.org.au/validate/task/178981909	Valid		system	Tile_042-034-000_0-000.jpg		2021-05-17 16:28:30	2021-05-17 17:40:42		NO		IN FOCUS
178981909	https://volunteer.ala.org.au/validate/task/178981909	Valid		system	Tile_042-034-000_0-000.jpg			2021-05-17 17:40:42		NO		IN FOCUS
178981910	https://volunteer.ala.org.au/validate/task/178981910	Valid		system	Tile_042-035-000_0-000.jpg		2021-05-17 16:28:46	2021-05-17 17:41:01		NO		IN FOCUS
178981910	https://volunteer.ala.org.au/validate/task/178981910	Valid		system	Tile_042-035-000_0-000.jpg		2021-05-17 14:39:31	2021-05-17 17:41:01		NO		IN FOCUS
178981910	https://volunteer.ala.org.au/validate/task/178981910	Valid		system	Tile_042-035-000_0-000.jpg		2021-05-17 17:41:01	2021-05-17 17:41:01		NO		IN FOCUS
178981910	https://volunteer.ala.org.au/validate/task/178981910	Valid		system	Tile_042-035-000_0-000.jpg			2021-05-17 17:41:01		NO		IN FOCUS
178981912	https://volunteer.ala.org.au/validate/task/178981912	Valid		system	Tile_042-037-000_0-000.jpg		2021-05-17 14:40:14	2021-05-17 17:41:24		NO		IN FOCUS
178981912	https://volunteer.ala.org.au/validate/task/178981912	Valid		system	Tile_042-037-000_0-000.jpg		2021-05-17 16:37:08	2021-05-17 17:41:24		NO		IN FOCUS
178981912	https://volunteer.ala.org.au/validate/task/178981912	Valid		system	Tile_042-037-000_0-000.jpg		2021-05-17 17:41:23	2021-05-17 17:41:24		NO		IN FOCUS
178981912	https://volunteer.ala.org.au/validate/task/178981912	Valid		system	Tile_042-037-000_0-000.jpg			2021-05-17 17:41:24		NO		IN FOCUS
178981913	https://volunteer.ala.org.au/validate/task/178981913	Valid		system	Tile_042-038-000_0-000.jpg		2021-05-17 16:37:30	2021-05-17 17:41:41		NO		IN FOCUS
178981913	https://volunteer.ala.org.au/validate/task/178981913	Valid		system	Tile_042-038-000_0-000.jpg		2021-05-17 14:40:30	2021-05-17 17:41:41		NO		IN FOCUS
178981913	https://volunteer.ala.org.au/validate/task/178981913	Valid		system	Tile_042-038-000_0-000.jpg		2021-05-17 17:41:41	2021-05-17 17:41:41		NO		IN FOCUS
178981913	https://volunteer.ala.org.au/validate/task/178981913	Valid		system	Tile_042-038-000_0-000.jpg			2021-05-17 17:41:41		NO		IN FOCUS
178981914	https://volunteer.ala.org.au/validate/task/178981914	Valid		system	Tile_042-039-000_0-000.jpg		2021-05-17 16:38:17	2021-05-17 17:42:00		NO		IN FOCUS
178981914	https://volunteer.ala.org.au/validate/task/178981914	Valid		system	Tile_042-039-000_0-000.jpg		2021-05-17 17:42:00	2021-05-17 17:42:00		NO		IN FOCUS
178981914	https://volunteer.ala.org.au/validate/task/178981914	Valid		system	Tile_042-039-000_0-000.jpg		2021-05-17 14:40:46	2021-05-17 17:42:00		NO		IN FOCUS
178981914	https://volunteer.ala.org.au/validate/task/178981914	Valid		system	Tile_042-039-000_0-000.jpg			2021-05-17 17:42:00		NO		IN FOCUS
178981915	https://volunteer.ala.org.au/validate/task/178981915	Valid		system	Tile_042-040-000_0-000.jpg		2021-05-17 14:41:01	2021-05-17 17:42:12		NO		IN FOCUS
178981915	https://volunteer.ala.org.au/validate/task/178981915	Valid		system	Tile_042-040-000_0-000.jpg		2021-05-17 17:42:11	2021-05-17 17:42:12		NO		IN FOCUS
178981915	https://volunteer.ala.org.au/validate/task/178981915	Valid		system	Tile_042-040-000_0-000.jpg			2021-05-17 17:42:12		NO		IN FOCUS
178981915	https://volunteer.ala.org.au/validate/task/178981915	Valid		system	Tile_042-040-000_0-000.jpg		2021-05-17 16:39:31	2021-05-17 17:42:12		NO		IN FOCUS
178981918	https://volunteer.ala.org.au/validate/task/178981918	Valid		system	Tile_042-043-000_0-000.jpg		2021-05-17 17:43:01	2021-05-17 17:43:01		NO		IN FOCUS
178981918	https://volunteer.ala.org.au/validate/task/178981918	Valid		system	Tile_042-043-000_0-000.jpg		2021-05-17 16:13:33	2021-05-17 17:43:01		NO		IN FOCUS
178981918	https://volunteer.ala.org.au/validate/task/178981918	Valid		system	Tile_042-043-000_0-000.jpg			2021-05-17 17:43:01		NO		IN FOCUS
178981918	https://volunteer.ala.org.au/validate/task/178981918	Valid		system	Tile_042-043-000_0-000.jpg		2021-05-17 14:41:50	2021-05-17 17:43:01		NO		IN FOCUS
178981919	https://volunteer.ala.org.au/validate/task/178981919	Valid		system	Tile_042-044-000_0-000.jpg			2021-05-17 17:43:23		NO		IN FOCUS
178981919	https://volunteer.ala.org.au/validate/task/178981919	Valid		system	Tile_042-044-000_0-000.jpg		2021-05-17 17:43:23	2021-05-17 17:43:23		NO		IN FOCUS
178981919	https://volunteer.ala.org.au/validate/task/178981919	Valid		system	Tile_042-044-000_0-000.jpg		2021-05-17 16:13:45	2021-05-17 17:43:23		NO		IN FOCUS
178981919	https://volunteer.ala.org.au/validate/task/178981919	Valid		system	Tile_042-044-000_0-000.jpg		2021-05-17 14:42:03	2021-05-17 17:43:23		NO		IN FOCUS
178981920	https://volunteer.ala.org.au/validate/task/178981920	Valid		system	Tile_042-045-000_0-000.jpg		2021-05-17 16:13:57	2021-05-17 17:43:39		NO		IN FOCUS
178981920	https://volunteer.ala.org.au/validate/task/178981920	Valid		system	Tile_042-045-000_0-000.jpg			2021-05-17 17:43:39		NO		IN FOCUS
178981920	https://volunteer.ala.org.au/validate/task/178981920	Valid		system	Tile_042-045-000_0-000.jpg		2021-05-17 14:42:16	2021-05-17 17:43:39		NO		IN FOCUS
178981920	https://volunteer.ala.org.au/validate/task/178981920	Valid		system	Tile_042-045-000_0-000.jpg		2021-05-17 17:43:38	2021-05-17 17:43:39		NO		IN FOCUS
178981922	https://volunteer.ala.org.au/validate/task/178981922	Valid		system	Tile_042-047-000_0-000.jpg		2021-05-17 14:42:55	2021-05-17 17:44:18		NO		IN FOCUS
178981922	https://volunteer.ala.org.au/validate/task/178981922	Valid		system	Tile_042-047-000_0-000.jpg			2021-05-17 17:44:18		NO		IN FOCUS
178981922	https://volunteer.ala.org.au/validate/task/178981922	Valid		system	Tile_042-047-000_0-000.jpg		2021-05-17 17:44:18	2021-05-17 17:44:18		NO		IN FOCUS
178981922	https://volunteer.ala.org.au/validate/task/178981922	Valid		system	Tile_042-047-000_0-000.jpg		2021-05-17 16:14:16	2021-05-17 17:44:18		NO		IN FOCUS
178981923	https://volunteer.ala.org.au/validate/task/178981923	Valid		system	Tile_042-048-000_0-000.jpg		2021-05-17 16:14:32	2021-05-17 17:44:50		NO		IN FOCUS
178981923	https://volunteer.ala.org.au/validate/task/178981923	Valid		system	Tile_042-048-000_0-000.jpg		2021-05-17 14:43:14	2021-05-17 17:44:50		NO		IN FOCUS
178981923	https://volunteer.ala.org.au/validate/task/178981923	Valid		system	Tile_042-048-000_0-000.jpg			2021-05-17 17:44:50		NO		IN FOCUS
178981923	https://volunteer.ala.org.au/validate/task/178981923	Valid		system	Tile_042-048-000_0-000.jpg		2021-05-17 17:44:50	2021-05-17 17:44:50		NO		IN FOCUS
178981924	https://volunteer.ala.org.au/validate/task/178981924	Valid		system	Tile_042-049-000_0-000.jpg			2021-05-17 17:45:02		NO		IN FOCUS
178981924	https://volunteer.ala.org.au/validate/task/178981924	Valid		system	Tile_042-049-000_0-000.jpg		2021-05-17 17:45:02	2021-05-17 17:45:02		NO		IN FOCUS
178981924	https://volunteer.ala.org.au/validate/task/178981924	Valid		system	Tile_042-049-000_0-000.jpg		2021-05-17 16:14:49	2021-05-17 17:45:02		NO		IN FOCUS
178981924	https://volunteer.ala.org.au/validate/task/178981924	Valid		system	Tile_042-049-000_0-000.jpg		2021-05-17 14:43:36	2021-05-17 17:45:02		NO		IN FOCUS
178981921	https://volunteer.ala.org.au/validate/task/178981921	Valid		system	Tile_042-046-000_0-000.jpg			2021-05-17 17:48:09		NO		IN FOCUS
178981921	https://volunteer.ala.org.au/validate/task/178981921	Valid		system	Tile_042-046-000_0-000.jpg		2021-05-17 17:48:08	2021-05-17 17:48:09		NO		IN FOCUS
178981921	https://volunteer.ala.org.au/validate/task/178981921	Valid		system	Tile_042-046-000_0-000.jpg		2021-05-17 17:43:49	2021-05-17 17:48:09		NO		IN FOCUS
178981921	https://volunteer.ala.org.au/validate/task/178981921	Valid		system	Tile_042-046-000_0-000.jpg		2021-05-17 14:42:33	2021-05-17 17:48:09		NO		IN FOCUS
178981926	https://volunteer.ala.org.au/validate/task/178981926	Valid		system	Tile_042-051-000_0-000.jpg		2021-05-17 17:48:26	2021-05-17 17:48:26		NO		IN FOCUS
178981926	https://volunteer.ala.org.au/validate/task/178981926	Valid		system	Tile_042-051-000_0-000.jpg			2021-05-17 17:48:26		NO		IN FOCUS
178981926	https://volunteer.ala.org.au/validate/task/178981926	Valid		system	Tile_042-051-000_0-000.jpg		2021-05-17 17:46:11	2021-05-17 17:48:26		NO		IN FOCUS
178981926	https://volunteer.ala.org.au/validate/task/178981926	Valid		system	Tile_042-051-000_0-000.jpg		2021-05-17 14:44:15	2021-05-17 17:48:26		NO		IN FOCUS
178981927	https://volunteer.ala.org.au/validate/task/178981927	Valid		system	Tile_042-052-000_0-000.jpg		2021-05-17 16:15:43	2021-05-17 17:48:55	1	YES	EDGE	IN FOCUS		Nothofagus pollen
178981927	https://volunteer.ala.org.au/validate/task/178981927	Valid		system	Tile_042-052-000_0-000.jpg		2021-05-17 14:45:13	2021-05-17 17:48:55	1	YES	EDGE	IN FOCUS		Nothofagus pollen
178981927	https://volunteer.ala.org.au/validate/task/178981927	Valid		system	Tile_042-052-000_0-000.jpg			2021-05-17 17:48:55	1	YES	EDGE	IN FOCUS		Nothofagus pollen
178981927	https://volunteer.ala.org.au/validate/task/178981927	Valid		system	Tile_042-052-000_0-000.jpg		2021-05-17 17:48:53	2021-05-17 17:48:55	1	YES	EDGE	IN FOCUS		Nothofagus pollen
178981927	https://volunteer.ala.org.au/validate/task/178981927	Valid		system	Tile_042-052-000_0-000.jpg		2021-05-17 17:46:21	2021-05-17 17:48:55		NO		IN FOCUS
178981933	https://volunteer.ala.org.au/validate/task/178981933	Valid		system	Tile_042-058-000_0-000.jpg		2021-05-17 17:48:50	2021-05-17 17:49:59		NO		IN FOCUS
178981933	https://volunteer.ala.org.au/validate/task/178981933	Valid		system	Tile_042-058-000_0-000.jpg		2021-05-17 17:49:58	2021-05-17 17:49:59		NO		IN FOCUS
178981933	https://volunteer.ala.org.au/validate/task/178981933	Valid		system	Tile_042-058-000_0-000.jpg			2021-05-17 17:49:59		NO		IN FOCUS
178981933	https://volunteer.ala.org.au/validate/task/178981933	Valid		system	Tile_042-058-000_0-000.jpg		2021-05-17 16:16:48	2021-05-17 17:49:59		NO		IN FOCUS
178981934	https://volunteer.ala.org.au/validate/task/178981934	Valid		system	Tile_042-059-000_0-000.jpg		2021-05-17 16:17:08	2021-05-17 17:50:08		NO		IN FOCUS
178981934	https://volunteer.ala.org.au/validate/task/178981934	Valid		system	Tile_042-059-000_0-000.jpg		2021-05-17 17:49:12	2021-05-17 17:50:08		NO		IN FOCUS
178981934	https://volunteer.ala.org.au/validate/task/178981934	Valid		system	Tile_042-059-000_0-000.jpg			2021-05-17 17:50:08		NO		IN FOCUS
178981934	https://volunteer.ala.org.au/validate/task/178981934	Valid		system	Tile_042-059-000_0-000.jpg		2021-05-17 17:50:08	2021-05-17 17:50:08		NO		IN FOCUS
178981936	https://volunteer.ala.org.au/validate/task/178981936	Valid		system	Tile_043-001-000_0-000.jpg		2021-05-17 16:17:35	2021-05-17 17:50:33		NO		IN FOCUS
178981936	https://volunteer.ala.org.au/validate/task/178981936	Valid		system	Tile_043-001-000_0-000.jpg			2021-05-17 17:50:33		NO		IN FOCUS
178981936	https://volunteer.ala.org.au/validate/task/178981936	Valid		system	Tile_043-001-000_0-000.jpg		2021-05-17 17:50:32	2021-05-17 17:50:33		NO		IN FOCUS
178981936	https://volunteer.ala.org.au/validate/task/178981936	Valid		system	Tile_043-001-000_0-000.jpg		2021-05-17 17:50:09	2021-05-17 17:50:33		NO		IN FOCUS
178981937	https://volunteer.ala.org.au/validate/task/178981937	Valid		system	Tile_043-002-000_0-000.jpg			2021-05-17 17:50:43		NO		IN FOCUS
178981937	https://volunteer.ala.org.au/validate/task/178981937	Valid		system	Tile_043-002-000_0-000.jpg		2021-05-17 17:50:43	2021-05-17 17:50:43		NO		IN FOCUS
178981937	https://volunteer.ala.org.au/validate/task/178981937	Valid		system	Tile_043-002-000_0-000.jpg		2021-05-17 17:50:23	2021-05-17 17:50:43		NO		IN FOCUS
178981937	https://volunteer.ala.org.au/validate/task/178981937	Valid		system	Tile_043-002-000_0-000.jpg		2021-05-17 16:17:47	2021-05-17 17:50:43		NO		IN FOCUS
178981938	https://volunteer.ala.org.au/validate/task/178981938	Valid		system	Tile_043-003-000_0-000.jpg		2021-05-17 16:17:59	2021-05-17 17:50:54		NO		IN FOCUS
178981938	https://volunteer.ala.org.au/validate/task/178981938	Valid		system	Tile_043-003-000_0-000.jpg			2021-05-17 17:50:54		NO		IN FOCUS
178981938	https://volunteer.ala.org.au/validate/task/178981938	Valid		system	Tile_043-003-000_0-000.jpg		2021-05-17 17:50:35	2021-05-17 17:50:54		NO		IN FOCUS
178981938	https://volunteer.ala.org.au/validate/task/178981938	Valid		system	Tile_043-003-000_0-000.jpg		2021-05-17 17:50:53	2021-05-17 17:50:54		NO		IN FOCUS
178981950	https://volunteer.ala.org.au/validate/task/178981950	Valid		system	Tile_043-015-000_0-000.jpg		2021-05-17 17:54:00	2021-05-17 17:55:21		NO		IN FOCUS
178981950	https://volunteer.ala.org.au/validate/task/178981950	Valid		system	Tile_043-015-000_0-000.jpg			2021-05-17 17:55:21		NO		IN FOCUS
178981950	https://volunteer.ala.org.au/validate/task/178981950	Valid		system	Tile_043-015-000_0-000.jpg		2021-05-17 17:55:20	2021-05-17 17:55:21		NO		IN FOCUS
178981950	https://volunteer.ala.org.au/validate/task/178981950	Valid		system	Tile_043-015-000_0-000.jpg		2021-05-17 16:19:07	2021-05-17 17:55:21		NO		IN FOCUS
178981962	https://volunteer.ala.org.au/validate/task/178981962	Valid		system	Tile_043-027-000_0-000.jpg		2021-05-17 17:56:05	2021-05-17 17:59:23		NO		IN FOCUS
178981962	https://volunteer.ala.org.au/validate/task/178981962	Valid		system	Tile_043-027-000_0-000.jpg		2021-05-17 17:59:23	2021-05-17 17:59:23		NO		IN FOCUS
178981962	https://volunteer.ala.org.au/validate/task/178981962	Valid		system	Tile_043-027-000_0-000.jpg			2021-05-17 17:59:23		NO		IN FOCUS
178981962	https://volunteer.ala.org.au/validate/task/178981962	Valid		system	Tile_043-027-000_0-000.jpg		2021-05-17 16:19:54	2021-05-17 17:59:23		NO		IN FOCUS
178981963	https://volunteer.ala.org.au/validate/task/178981963	Valid		system	Tile_043-028-000_0-000.jpg		2021-05-17 16:20:18	2021-05-17 18:13:10		NO		IN FOCUS
178981963	https://volunteer.ala.org.au/validate/task/178981963	Valid		system	Tile_043-028-000_0-000.jpg			2021-05-17 18:13:10		NO		IN FOCUS
178981963	https://volunteer.ala.org.au/validate/task/178981963	Valid		system	Tile_043-028-000_0-000.jpg		2021-05-17 18:13:10	2021-05-17 18:13:10		NO		IN FOCUS
178981963	https://volunteer.ala.org.au/validate/task/178981963	Valid		system	Tile_043-028-000_0-000.jpg		2021-05-17 17:56:14	2021-05-17 18:13:10		NO		IN FOCUS
178981964	https://volunteer.ala.org.au/validate/task/178981964	Valid		system	Tile_043-029-000_0-000.jpg		2021-05-17 18:13:24	2021-05-17 18:13:26		NO		IN FOCUS
178981964	https://volunteer.ala.org.au/validate/task/178981964	Valid		system	Tile_043-029-000_0-000.jpg		2021-05-17 17:56:24	2021-05-17 18:13:26		NO		IN FOCUS
178981964	https://volunteer.ala.org.au/validate/task/178981964	Valid		system	Tile_043-029-000_0-000.jpg			2021-05-17 18:13:26		NO		IN FOCUS
178981964	https://volunteer.ala.org.au/validate/task/178981964	Valid		system	Tile_043-029-000_0-000.jpg		2021-05-17 16:20:32	2021-05-17 18:13:26		NO		IN FOCUS
178981929	https://volunteer.ala.org.au/validate/task/178981929	Valid		system	Tile_042-054-000_0-000.jpg		2021-05-17 20:54:41	2021-05-17 20:54:41		NO		IN FOCUS
178981929	https://volunteer.ala.org.au/validate/task/178981929	Valid		system	Tile_042-054-000_0-000.jpg		2021-05-17 17:47:08	2021-05-17 20:54:41		NO		IN FOCUS
178981929	https://volunteer.ala.org.au/validate/task/178981929	Valid		system	Tile_042-054-000_0-000.jpg			2021-05-17 20:54:41		NO		IN FOCUS
178981929	https://volunteer.ala.org.au/validate/task/178981929	Valid		system	Tile_042-054-000_0-000.jpg		2021-05-17 16:16:24	2021-05-17 20:54:41		NO		IN FOCUS
178981930	https://volunteer.ala.org.au/validate/task/178981930	Valid		system	Tile_042-055-000_0-000.jpg			2021-05-17 20:55:07		NO		IN FOCUS
178981930	https://volunteer.ala.org.au/validate/task/178981930	Valid		system	Tile_042-055-000_0-000.jpg		2021-05-17 17:47:35	2021-05-17 20:55:07		NO		IN FOCUS
178981930	https://volunteer.ala.org.au/validate/task/178981930	Valid		system	Tile_042-055-000_0-000.jpg		2021-05-17 17:49:25	2021-05-17 20:55:07		NO		IN FOCUS
178981930	https://volunteer.ala.org.au/validate/task/178981930	Valid		system	Tile_042-055-000_0-000.jpg		2021-05-17 20:55:06	2021-05-17 20:55:07		NO		IN FOCUS
178981932	https://volunteer.ala.org.au/validate/task/178981932	Valid		system	Tile_042-057-000_0-000.jpg		2021-05-17 20:58:37	2021-05-17 20:58:38		NO		IN FOCUS
178981932	https://volunteer.ala.org.au/validate/task/178981932	Valid		system	Tile_042-057-000_0-000.jpg		2021-05-17 17:49:47	2021-05-17 20:58:38		NO		IN FOCUS
178981932	https://volunteer.ala.org.au/validate/task/178981932	Valid		system	Tile_042-057-000_0-000.jpg		2021-05-17 17:48:38	2021-05-17 20:58:38		NO		IN FOCUS
178981932	https://volunteer.ala.org.au/validate/task/178981932	Valid		system	Tile_042-057-000_0-000.jpg			2021-05-17 20:58:38		NO		IN FOCUS
178981939	https://volunteer.ala.org.au/validate/task/178981939	Valid		system	Tile_043-004-000_0-000.jpg		2021-05-17 17:50:51	2021-05-17 21:03:14		NO		IN FOCUS
178981939	https://volunteer.ala.org.au/validate/task/178981939	Valid		system	Tile_043-004-000_0-000.jpg		2021-05-17 17:51:04	2021-05-17 21:03:14		NO		IN FOCUS
178981939	https://volunteer.ala.org.au/validate/task/178981939	Valid		system	Tile_043-004-000_0-000.jpg			2021-05-17 21:03:14		NO		IN FOCUS
178981939	https://volunteer.ala.org.au/validate/task/178981939	Valid		system	Tile_043-004-000_0-000.jpg		2021-05-17 21:03:14	2021-05-17 21:03:14		NO		IN FOCUS
178981940	https://volunteer.ala.org.au/validate/task/178981940	Valid		system	Tile_043-005-000_0-000.jpg			2021-05-17 21:03:49		NO		IN FOCUS
178981940	https://volunteer.ala.org.au/validate/task/178981940	Valid		system	Tile_043-005-000_0-000.jpg		2021-05-17 21:03:49	2021-05-17 21:03:49		NO		IN FOCUS
178981940	https://volunteer.ala.org.au/validate/task/178981940	Valid		system	Tile_043-005-000_0-000.jpg		2021-05-17 17:51:13	2021-05-17 21:03:49		NO		IN FOCUS
178981940	https://volunteer.ala.org.au/validate/task/178981940	Valid		system	Tile_043-005-000_0-000.jpg		2021-05-17 17:51:14	2021-05-17 21:03:49		NO		IN FOCUS
178981941	https://volunteer.ala.org.au/validate/task/178981941	Valid		system	Tile_043-006-000_0-000.jpg			2021-05-17 21:04:19		NO		IN FOCUS
178981941	https://volunteer.ala.org.au/validate/task/178981941	Valid		system	Tile_043-006-000_0-000.jpg		2021-05-17 17:51:55	2021-05-17 21:04:19		NO		IN FOCUS
178981941	https://volunteer.ala.org.au/validate/task/178981941	Valid		system	Tile_043-006-000_0-000.jpg		2021-05-17 17:51:28	2021-05-17 21:04:19		NO		IN FOCUS
178981941	https://volunteer.ala.org.au/validate/task/178981941	Valid		system	Tile_043-006-000_0-000.jpg		2021-05-17 21:04:18	2021-05-17 21:04:19		NO		IN FOCUS
178981942	https://volunteer.ala.org.au/validate/task/178981942	Valid		system	Tile_043-007-000_0-000.jpg			2021-05-17 21:05:30	1	YES	MIDDLE	IN FOCUS		Fungal spores
178981942	https://volunteer.ala.org.au/validate/task/178981942	Valid		system	Tile_043-007-000_0-000.jpg		2021-05-17 17:51:54	2021-05-17 21:05:30	1	YES	MIDDLE	IN FOCUS		Fungal spores
178981942	https://volunteer.ala.org.au/validate/task/178981942	Valid		system	Tile_043-007-000_0-000.jpg		2021-05-17 21:05:30	2021-05-17 21:05:30	1	YES	MIDDLE	IN FOCUS		Fungal spores
178981942	https://volunteer.ala.org.au/validate/task/178981942	Valid		system	Tile_043-007-000_0-000.jpg		2021-05-17 17:52:35	2021-05-17 21:05:30	1	YES	MIDDLE	IN FOCUS		Fungal spores
178981945	https://volunteer.ala.org.au/validate/task/178981945	Valid		system	Tile_043-010-000_0-000.jpg		2021-05-17 17:54:07	2021-05-17 21:11:18		NO		IN FOCUS
178981945	https://volunteer.ala.org.au/validate/task/178981945	Valid		system	Tile_043-010-000_0-000.jpg		2021-05-17 17:52:54	2021-05-17 21:11:18		NO		IN FOCUS
178981945	https://volunteer.ala.org.au/validate/task/178981945	Valid		system	Tile_043-010-000_0-000.jpg			2021-05-17 21:11:18		NO		IN FOCUS
178981945	https://volunteer.ala.org.au/validate/task/178981945	Valid		system	Tile_043-010-000_0-000.jpg		2021-05-17 21:11:18	2021-05-17 21:11:18		NO		IN FOCUS
178981947	https://volunteer.ala.org.au/validate/task/178981947	Valid		system	Tile_043-012-000_0-000.jpg		2021-05-17 17:53:35	2021-05-17 21:13:17		NO		IN FOCUS
178981947	https://volunteer.ala.org.au/validate/task/178981947	Valid		system	Tile_043-012-000_0-000.jpg		2021-05-17 17:54:39	2021-05-17 21:13:17		NO		IN FOCUS
178981947	https://volunteer.ala.org.au/validate/task/178981947	Valid		system	Tile_043-012-000_0-000.jpg			2021-05-17 21:13:17		NO		IN FOCUS
178981947	https://volunteer.ala.org.au/validate/task/178981947	Valid		system	Tile_043-012-000_0-000.jpg		2021-05-17 21:13:17	2021-05-17 21:13:17		NO		IN FOCUS
178981953	https://volunteer.ala.org.au/validate/task/178981953	Valid		system	Tile_043-018-000_0-000.jpg		2021-05-17 17:56:09	2021-05-17 21:19:40		NO		IN FOCUS
178981953	https://volunteer.ala.org.au/validate/task/178981953	Valid		system	Tile_043-018-000_0-000.jpg		2021-05-17 17:54:35	2021-05-17 21:19:40		NO		IN FOCUS
178981953	https://volunteer.ala.org.au/validate/task/178981953	Valid		system	Tile_043-018-000_0-000.jpg		2021-05-17 21:19:40	2021-05-17 21:19:40		NO		IN FOCUS
178981953	https://volunteer.ala.org.au/validate/task/178981953	Valid		system	Tile_043-018-000_0-000.jpg			2021-05-17 21:19:40		NO		IN FOCUS
178981955	https://volunteer.ala.org.au/validate/task/178981955	Valid		system	Tile_043-020-000_0-000.jpg		2021-05-17 17:54:55	2021-05-17 21:22:09		NO		IN FOCUS
178981955	https://volunteer.ala.org.au/validate/task/178981955	Valid		system	Tile_043-020-000_0-000.jpg		2021-05-17 21:22:09	2021-05-17 21:22:09		NO		IN FOCUS
178981955	https://volunteer.ala.org.au/validate/task/178981955	Valid		system	Tile_043-020-000_0-000.jpg			2021-05-17 21:22:09		NO		IN FOCUS
178981955	https://volunteer.ala.org.au/validate/task/178981955	Valid		system	Tile_043-020-000_0-000.jpg		2021-05-17 17:56:32	2021-05-17 21:22:09		NO		IN FOCUS
178981956	https://volunteer.ala.org.au/validate/task/178981956	Valid		system	Tile_043-021-000_0-000.jpg		2021-05-17 17:57:04	2021-05-17 21:22:44		NO		IN FOCUS
178981956	https://volunteer.ala.org.au/validate/task/178981956	Valid		system	Tile_043-021-000_0-000.jpg		2021-05-17 17:55:05	2021-05-17 21:22:44		NO		IN FOCUS
178981956	https://volunteer.ala.org.au/validate/task/178981956	Valid		system	Tile_043-021-000_0-000.jpg			2021-05-17 21:22:44		NO		IN FOCUS
178981956	https://volunteer.ala.org.au/validate/task/178981956	Valid		system	Tile_043-021-000_0-000.jpg		2021-05-17 21:22:43	2021-05-17 21:22:44		NO		IN FOCUS
178981951	https://volunteer.ala.org.au/validate/task/178981951	Valid		system	Tile_043-016-000_0-000.jpg			2021-05-17 21:24:33		NO		IN FOCUS
178981951	https://volunteer.ala.org.au/validate/task/178981951	Valid		system	Tile_043-016-000_0-000.jpg		2021-05-17 21:16:50	2021-05-17 21:24:33		NO		IN FOCUS
178981951	https://volunteer.ala.org.au/validate/task/178981951	Valid		system	Tile_043-016-000_0-000.jpg		2021-05-17 17:55:38	2021-05-17 21:24:33		NO		IN FOCUS
178981951	https://volunteer.ala.org.au/validate/task/178981951	Valid		system	Tile_043-016-000_0-000.jpg		2021-05-17 17:54:10	2021-05-17 21:24:33		NO		IN FOCUS
178981952	https://volunteer.ala.org.au/validate/task/178981952	Valid		system	Tile_043-017-000_0-000.jpg			2021-05-17 21:25:10		NO		IN FOCUS
178981952	https://volunteer.ala.org.au/validate/task/178981952	Valid		system	Tile_043-017-000_0-000.jpg		2021-05-17 17:54:21	2021-05-17 21:25:10		NO		IN FOCUS
178981952	https://volunteer.ala.org.au/validate/task/178981952	Valid		system	Tile_043-017-000_0-000.jpg		2021-05-17 21:18:42	2021-05-17 21:25:10		NO		IN FOCUS
178981952	https://volunteer.ala.org.au/validate/task/178981952	Valid		system	Tile_043-017-000_0-000.jpg		2021-05-17 17:55:54	2021-05-17 21:25:10		NO		IN FOCUS
178981957	https://volunteer.ala.org.au/validate/task/178981957	Valid		system	Tile_043-022-000_0-000.jpg		2021-05-17 17:57:23	2021-05-17 21:28:16		NO		IN FOCUS
178981957	https://volunteer.ala.org.au/validate/task/178981957	Valid		system	Tile_043-022-000_0-000.jpg			2021-05-17 21:28:16		NO		IN FOCUS
178981957	https://volunteer.ala.org.au/validate/task/178981957	Valid		system	Tile_043-022-000_0-000.jpg		2021-05-17 17:55:16	2021-05-17 21:28:16		NO		IN FOCUS
178981957	https://volunteer.ala.org.au/validate/task/178981957	Valid		system	Tile_043-022-000_0-000.jpg		2021-05-17 21:28:16	2021-05-17 21:28:16		NO		IN FOCUS
178981959	https://volunteer.ala.org.au/validate/task/178981959	Valid		system	Tile_043-024-000_0-000.jpg		2021-05-17 17:55:35	2021-05-17 21:30:26		NO		IN FOCUS
178981959	https://volunteer.ala.org.au/validate/task/178981959	Valid		system	Tile_043-024-000_0-000.jpg		2021-05-17 17:58:30	2021-05-17 21:30:26		NO		IN FOCUS
178981959	https://volunteer.ala.org.au/validate/task/178981959	Valid		system	Tile_043-024-000_0-000.jpg		2021-05-17 21:30:26	2021-05-17 21:30:26		NO		IN FOCUS
178981959	https://volunteer.ala.org.au/validate/task/178981959	Valid		system	Tile_043-024-000_0-000.jpg			2021-05-17 21:30:26		NO		IN FOCUS
178981961	https://volunteer.ala.org.au/validate/task/178981961	Valid		system	Tile_043-026-000_0-000.jpg		2021-05-17 17:55:56	2021-05-17 21:35:23		NO		IN FOCUS
178981961	https://volunteer.ala.org.au/validate/task/178981961	Valid		system	Tile_043-026-000_0-000.jpg		2021-05-17 17:59:07	2021-05-17 21:35:23		NO		IN FOCUS
178981961	https://volunteer.ala.org.au/validate/task/178981961	Valid		system	Tile_043-026-000_0-000.jpg			2021-05-17 21:35:23		NO		IN FOCUS
178981961	https://volunteer.ala.org.au/validate/task/178981961	Valid		system	Tile_043-026-000_0-000.jpg		2021-05-17 21:35:23	2021-05-17 21:35:23		NO		IN FOCUS
178981965	https://volunteer.ala.org.au/validate/task/178981965	Valid		system	Tile_043-030-000_0-000.jpg		2021-05-17 21:36:14	2021-05-17 21:36:14		NO		IN FOCUS
178981965	https://volunteer.ala.org.au/validate/task/178981965	Valid		system	Tile_043-030-000_0-000.jpg			2021-05-17 21:36:14		NO		IN FOCUS
178981965	https://volunteer.ala.org.au/validate/task/178981965	Valid		system	Tile_043-030-000_0-000.jpg		2021-05-17 18:13:39	2021-05-17 21:36:14		NO		IN FOCUS
178981965	https://volunteer.ala.org.au/validate/task/178981965	Valid		system	Tile_043-030-000_0-000.jpg		2021-05-17 17:56:34	2021-05-17 21:36:14		NO		IN FOCUS
178980577	https://volunteer.ala.org.au/validate/task/178980577	Valid		system	Tile_034-021-000_0-000.jpg			2021-05-17 21:42:49		NO		IN FOCUS
178980577	https://volunteer.ala.org.au/validate/task/178980577	Valid		system	Tile_034-021-000_0-000.jpg		2021-05-17 08:52:59	2021-05-17 21:42:49		NO		IN FOCUS
178980577	https://volunteer.ala.org.au/validate/task/178980577	Valid		system	Tile_034-021-000_0-000.jpg		2021-05-17 21:42:47	2021-05-17 21:42:49		NO		IN FOCUS
178980577	https://volunteer.ala.org.au/validate/task/178980577	Valid		system	Tile_034-021-000_0-000.jpg		2021-05-17 09:11:12	2021-05-17 21:42:49		NO		IN FOCUS
178980577	https://volunteer.ala.org.au/validate/task/178980577	Valid		system	Tile_034-021-000_0-000.jpg		2021-05-17 09:13:34	2021-05-17 21:42:49	2	YES	Both MIDDLE and EDGE	IN FOCUS		Fungal spores
178980649	https://volunteer.ala.org.au/validate/task/178980649	Valid		system	Tile_035-033-000_0-000.jpg		2021-05-17 09:23:45	2021-05-17 21:44:08		NO		IN FOCUS
178980649	https://volunteer.ala.org.au/validate/task/178980649	Valid		system	Tile_035-033-000_0-000.jpg		2021-05-17 10:26:39	2021-05-17 21:44:08		NO		IN FOCUS
178980649	https://volunteer.ala.org.au/validate/task/178980649	Valid		system	Tile_035-033-000_0-000.jpg		2021-05-17 21:44:07	2021-05-17 21:44:08		NO		IN FOCUS
178980649	https://volunteer.ala.org.au/validate/task/178980649	Valid		system	Tile_035-033-000_0-000.jpg			2021-05-17 21:44:08		NO		IN FOCUS
178980649	https://volunteer.ala.org.au/validate/task/178980649	Valid		system	Tile_035-033-000_0-000.jpg		2021-05-17 10:21:36	2021-05-17 21:44:08	1	YES	EDGE	IN FOCUS		Unknown
178980756	https://volunteer.ala.org.au/validate/task/178980756	Valid		system	Tile_037-020-000_0-000.jpg		2021-05-17 10:45:02	2021-05-17 21:45:49		NO		IN FOCUS
178980756	https://volunteer.ala.org.au/validate/task/178980756	Valid		system	Tile_037-020-000_0-000.jpg		2021-05-17 21:45:48	2021-05-17 21:45:49		NO		IN FOCUS
178980756	https://volunteer.ala.org.au/validate/task/178980756	Valid		system	Tile_037-020-000_0-000.jpg		2021-05-17 09:54:33	2021-05-17 21:45:49		NO		IN FOCUS
178980756	https://volunteer.ala.org.au/validate/task/178980756	Valid		system	Tile_037-020-000_0-000.jpg		2021-05-17 10:49:42	2021-05-17 21:45:49		NO
178980756	https://volunteer.ala.org.au/validate/task/178980756	Valid		system	Tile_037-020-000_0-000.jpg			2021-05-17 21:45:49		NO		IN FOCUS
178981966	https://volunteer.ala.org.au/validate/task/178981966	Valid		system	Tile_043-031-000_0-000.jpg		2021-05-17 17:56:45	2021-05-17 21:46:29		NO		IN FOCUS
178981966	https://volunteer.ala.org.au/validate/task/178981966	Valid		system	Tile_043-031-000_0-000.jpg		2021-05-17 18:14:07	2021-05-17 21:46:29		NO		IN FOCUS
178981966	https://volunteer.ala.org.au/validate/task/178981966	Valid		system	Tile_043-031-000_0-000.jpg		2021-05-17 21:46:29	2021-05-17 21:46:29		NO		IN FOCUS
178981966	https://volunteer.ala.org.au/validate/task/178981966	Valid		system	Tile_043-031-000_0-000.jpg			2021-05-17 21:46:29		NO		IN FOCUS
178981967	https://volunteer.ala.org.au/validate/task/178981967	Valid		system	Tile_043-032-000_0-000.jpg			2021-05-17 21:46:43		NO		IN FOCUS
178981967	https://volunteer.ala.org.au/validate/task/178981967	Valid		system	Tile_043-032-000_0-000.jpg		2021-05-17 21:46:42	2021-05-17 21:46:43		NO		IN FOCUS
178981967	https://volunteer.ala.org.au/validate/task/178981967	Valid		system	Tile_043-032-000_0-000.jpg		2021-05-17 18:14:28	2021-05-17 21:46:43		NO		IN FOCUS
178981967	https://volunteer.ala.org.au/validate/task/178981967	Valid		system	Tile_043-032-000_0-000.jpg		2021-05-17 17:56:54	2021-05-17 21:46:43		NO		IN FOCUS
178981968	https://volunteer.ala.org.au/validate/task/178981968	Valid		system	Tile_043-033-000_0-000.jpg		2021-05-17 17:57:04	2021-05-17 21:47:01		NO		IN FOCUS
178981968	https://volunteer.ala.org.au/validate/task/178981968	Valid		system	Tile_043-033-000_0-000.jpg		2021-05-17 18:14:42	2021-05-17 21:47:01		NO		IN FOCUS
178981968	https://volunteer.ala.org.au/validate/task/178981968	Valid		system	Tile_043-033-000_0-000.jpg		2021-05-17 21:47:01	2021-05-17 21:47:01		NO		IN FOCUS
178981968	https://volunteer.ala.org.au/validate/task/178981968	Valid		system	Tile_043-033-000_0-000.jpg			2021-05-17 21:47:01		NO		IN FOCUS
178981969	https://volunteer.ala.org.au/validate/task/178981969	Valid		system	Tile_043-034-000_0-000.jpg			2021-05-17 21:47:16		NO		IN FOCUS
178981969	https://volunteer.ala.org.au/validate/task/178981969	Valid		system	Tile_043-034-000_0-000.jpg		2021-05-17 21:47:15	2021-05-17 21:47:16		NO		IN FOCUS
178981969	https://volunteer.ala.org.au/validate/task/178981969	Valid		system	Tile_043-034-000_0-000.jpg		2021-05-17 18:14:56	2021-05-17 21:47:16		NO		IN FOCUS
178981969	https://volunteer.ala.org.au/validate/task/178981969	Valid		system	Tile_043-034-000_0-000.jpg		2021-05-17 17:57:13	2021-05-17 21:47:16		NO		IN FOCUS
178981970	https://volunteer.ala.org.au/validate/task/178981970	Valid		system	Tile_043-035-000_0-000.jpg		2021-05-17 18:15:21	2021-05-17 21:47:35		NO		IN FOCUS
178981970	https://volunteer.ala.org.au/validate/task/178981970	Valid		system	Tile_043-035-000_0-000.jpg		2021-05-17 17:57:24	2021-05-17 21:47:35		NO		IN FOCUS
178981970	https://volunteer.ala.org.au/validate/task/178981970	Valid		system	Tile_043-035-000_0-000.jpg		2021-05-17 21:47:35	2021-05-17 21:47:35		NO		IN FOCUS
178981970	https://volunteer.ala.org.au/validate/task/178981970	Valid		system	Tile_043-035-000_0-000.jpg			2021-05-17 21:47:35		NO		IN FOCUS
178981971	https://volunteer.ala.org.au/validate/task/178981971	Valid		system	Tile_043-036-000_0-000.jpg		2021-05-17 21:47:49	2021-05-17 21:47:50		NO		IN FOCUS
178981971	https://volunteer.ala.org.au/validate/task/178981971	Valid		system	Tile_043-036-000_0-000.jpg			2021-05-17 21:47:50		NO		IN FOCUS
178981971	https://volunteer.ala.org.au/validate/task/178981971	Valid		system	Tile_043-036-000_0-000.jpg		2021-05-17 18:15:33	2021-05-17 21:47:50		NO		IN FOCUS
178981971	https://volunteer.ala.org.au/validate/task/178981971	Valid		system	Tile_043-036-000_0-000.jpg		2021-05-17 17:57:34	2021-05-17 21:47:50		NO		IN FOCUS
178981973	https://volunteer.ala.org.au/validate/task/178981973	Valid		system	Tile_043-038-000_0-000.jpg		2021-05-17 21:48:30	2021-05-17 21:48:31		NO		IN FOCUS
178981973	https://volunteer.ala.org.au/validate/task/178981973	Valid		system	Tile_043-038-000_0-000.jpg			2021-05-17 21:48:31		NO		IN FOCUS
178981973	https://volunteer.ala.org.au/validate/task/178981973	Valid		system	Tile_043-038-000_0-000.jpg		2021-05-17 17:58:08	2021-05-17 21:48:31		NO		IN FOCUS
178981973	https://volunteer.ala.org.au/validate/task/178981973	Valid		system	Tile_043-038-000_0-000.jpg		2021-05-17 18:16:19	2021-05-17 21:48:31		NO		IN FOCUS
178981975	https://volunteer.ala.org.au/validate/task/178981975	Valid		system	Tile_043-040-000_0-000.jpg		2021-05-17 18:16:59	2021-05-17 21:49:19		NO		IN FOCUS
178981975	https://volunteer.ala.org.au/validate/task/178981975	Valid		system	Tile_043-040-000_0-000.jpg		2021-05-17 17:58:24	2021-05-17 21:49:19		NO		IN FOCUS
178981975	https://volunteer.ala.org.au/validate/task/178981975	Valid		system	Tile_043-040-000_0-000.jpg			2021-05-17 21:49:19		NO		IN FOCUS
178981975	https://volunteer.ala.org.au/validate/task/178981975	Valid		system	Tile_043-040-000_0-000.jpg		2021-05-17 21:49:19	2021-05-17 21:49:19		NO		IN FOCUS
178981976	https://volunteer.ala.org.au/validate/task/178981976	Valid		system	Tile_043-041-000_0-000.jpg			2021-05-17 21:49:36		NO		IN FOCUS
178981976	https://volunteer.ala.org.au/validate/task/178981976	Valid		system	Tile_043-041-000_0-000.jpg		2021-05-17 21:49:36	2021-05-17 21:49:36		NO		IN FOCUS
178981976	https://volunteer.ala.org.au/validate/task/178981976	Valid		system	Tile_043-041-000_0-000.jpg		2021-05-17 17:58:34	2021-05-17 21:49:36		NO		IN FOCUS
178981976	https://volunteer.ala.org.au/validate/task/178981976	Valid		system	Tile_043-041-000_0-000.jpg		2021-05-17 18:17:24	2021-05-17 21:49:36		NO		IN FOCUS
178981246	https://volunteer.ala.org.au/validate/task/178981246	Valid		system	Tile_039-009-000_0-000.jpg		2021-05-17 12:10:16	2021-05-17 21:49:40	2	YES	EDGE	IN FOCUS		Unknown
178981246	https://volunteer.ala.org.au/validate/task/178981246	Valid		system	Tile_039-009-000_0-000.jpg		2021-05-17 21:49:39	2021-05-17 21:49:40		NO		IN FOCUS
178981246	https://volunteer.ala.org.au/validate/task/178981246	Valid		system	Tile_039-009-000_0-000.jpg			2021-05-17 21:49:40		NO		IN FOCUS
178981246	https://volunteer.ala.org.au/validate/task/178981246	Valid		system	Tile_039-009-000_0-000.jpg		2021-05-17 11:05:18	2021-05-17 21:49:40		NO		IN FOCUS
178981246	https://volunteer.ala.org.au/validate/task/178981246	Valid		system	Tile_039-009-000_0-000.jpg		2021-05-17 12:06:00	2021-05-17 21:49:40		NO		IN FOCUS
178981977	https://volunteer.ala.org.au/validate/task/178981977	Valid		system	Tile_043-042-000_0-000.jpg		2021-05-17 17:58:43	2021-05-17 21:49:50		NO		IN FOCUS
178981977	https://volunteer.ala.org.au/validate/task/178981977	Valid		system	Tile_043-042-000_0-000.jpg		2021-05-17 18:17:41	2021-05-17 21:49:50		NO		IN FOCUS
178981977	https://volunteer.ala.org.au/validate/task/178981977	Valid		system	Tile_043-042-000_0-000.jpg			2021-05-17 21:49:50		NO		IN FOCUS
178981977	https://volunteer.ala.org.au/validate/task/178981977	Valid		system	Tile_043-042-000_0-000.jpg		2021-05-17 21:49:50	2021-05-17 21:49:50		NO		IN FOCUS
178981978	https://volunteer.ala.org.au/validate/task/178981978	Valid		system	Tile_043-043-000_0-000.jpg		2021-05-17 21:50:20	2021-05-17 21:50:21		NO		IN FOCUS
178981978	https://volunteer.ala.org.au/validate/task/178981978	Valid		system	Tile_043-043-000_0-000.jpg			2021-05-17 21:50:21		NO		IN FOCUS
178981978	https://volunteer.ala.org.au/validate/task/178981978	Valid		system	Tile_043-043-000_0-000.jpg		2021-05-17 18:17:54	2021-05-17 21:50:21		NO		IN FOCUS
178981978	https://volunteer.ala.org.au/validate/task/178981978	Valid		system	Tile_043-043-000_0-000.jpg		2021-05-17 17:58:53	2021-05-17 21:50:21		NO		IN FOCUS
178981979	https://volunteer.ala.org.au/validate/task/178981979	Valid		system	Tile_043-044-000_0-000.jpg		2021-05-17 18:18:06	2021-05-17 21:50:36		NO		IN FOCUS
178981979	https://volunteer.ala.org.au/validate/task/178981979	Valid		system	Tile_043-044-000_0-000.jpg		2021-05-17 17:59:02	2021-05-17 21:50:36		NO		IN FOCUS
178981979	https://volunteer.ala.org.au/validate/task/178981979	Valid		system	Tile_043-044-000_0-000.jpg		2021-05-17 21:50:35	2021-05-17 21:50:36		NO		IN FOCUS
178981979	https://volunteer.ala.org.au/validate/task/178981979	Valid		system	Tile_043-044-000_0-000.jpg			2021-05-17 21:50:36		NO		IN FOCUS
178981980	https://volunteer.ala.org.au/validate/task/178981980	Valid		system	Tile_043-045-000_0-000.jpg			2021-05-17 21:50:54		NO		IN FOCUS
178981980	https://volunteer.ala.org.au/validate/task/178981980	Valid		system	Tile_043-045-000_0-000.jpg		2021-05-17 21:50:52	2021-05-17 21:50:54		NO		IN FOCUS
178981980	https://volunteer.ala.org.au/validate/task/178981980	Valid		system	Tile_043-045-000_0-000.jpg		2021-05-17 18:18:19	2021-05-17 21:50:54		NO		IN FOCUS
178981980	https://volunteer.ala.org.au/validate/task/178981980	Valid		system	Tile_043-045-000_0-000.jpg		2021-05-17 17:59:12	2021-05-17 21:50:54		NO		IN FOCUS
178981981	https://volunteer.ala.org.au/validate/task/178981981	Valid		system	Tile_043-046-000_0-000.jpg		2021-05-17 17:59:21	2021-05-17 21:51:46		NO		IN FOCUS
178981981	https://volunteer.ala.org.au/validate/task/178981981	Valid		system	Tile_043-046-000_0-000.jpg		2021-05-17 18:18:33	2021-05-17 21:51:46		NO		IN FOCUS
178981981	https://volunteer.ala.org.au/validate/task/178981981	Valid		system	Tile_043-046-000_0-000.jpg		2021-05-17 21:51:46	2021-05-17 21:51:46		NO		IN FOCUS
178981981	https://volunteer.ala.org.au/validate/task/178981981	Valid		system	Tile_043-046-000_0-000.jpg			2021-05-17 21:51:46		NO		IN FOCUS
178981983	https://volunteer.ala.org.au/validate/task/178981983	Valid		system	Tile_043-048-000_0-000.jpg		2021-05-17 17:59:38	2021-05-17 21:52:31		NO		IN FOCUS
178981983	https://volunteer.ala.org.au/validate/task/178981983	Valid		system	Tile_043-048-000_0-000.jpg		2021-05-17 18:19:02	2021-05-17 21:52:31		NO		IN FOCUS
178981983	https://volunteer.ala.org.au/validate/task/178981983	Valid		system	Tile_043-048-000_0-000.jpg		2021-05-17 21:52:30	2021-05-17 21:52:31		NO		IN FOCUS
178981983	https://volunteer.ala.org.au/validate/task/178981983	Valid		system	Tile_043-048-000_0-000.jpg			2021-05-17 21:52:31		NO		IN FOCUS
178981311	https://volunteer.ala.org.au/validate/task/178981311	Valid		system	Tile_040-014-000_0-000.jpg		2021-05-17 15:08:51	2021-05-17 21:52:32	1	YES	MIDDLE	IN FOCUS		Saccate gymnospermous pollen,Unknown
178981311	https://volunteer.ala.org.au/validate/task/178981311	Valid		system	Tile_040-014-000_0-000.jpg		2021-05-17 11:48:53	2021-05-17 21:52:32		NO		IN FOCUS
178981311	https://volunteer.ala.org.au/validate/task/178981311	Valid		system	Tile_040-014-000_0-000.jpg		2021-05-17 12:57:21	2021-05-17 21:52:32		NO		IN FOCUS
178981311	https://volunteer.ala.org.au/validate/task/178981311	Valid		system	Tile_040-014-000_0-000.jpg		2021-05-17 21:52:32	2021-05-17 21:52:32		NO		IN FOCUS
178981311	https://volunteer.ala.org.au/validate/task/178981311	Valid		system	Tile_040-014-000_0-000.jpg			2021-05-17 21:52:32		NO		IN FOCUS
178981313	https://volunteer.ala.org.au/validate/task/178981313	Valid		system	Tile_040-016-000_0-000.jpg		2021-05-17 11:49:41	2021-05-17 21:52:43		NO		IN FOCUS
178981313	https://volunteer.ala.org.au/validate/task/178981313	Valid		system	Tile_040-016-000_0-000.jpg			2021-05-17 21:52:43		NO		IN FOCUS
178981313	https://volunteer.ala.org.au/validate/task/178981313	Valid		system	Tile_040-016-000_0-000.jpg		2021-05-17 12:58:47	2021-05-17 21:52:43		NO		IN FOCUS
178981313	https://volunteer.ala.org.au/validate/task/178981313	Valid		system	Tile_040-016-000_0-000.jpg		2021-05-17 21:52:42	2021-05-17 21:52:43		NO		IN FOCUS
178981313	https://volunteer.ala.org.au/validate/task/178981313	Valid		system	Tile_040-016-000_0-000.jpg		2021-05-17 15:09:43	2021-05-17 21:52:43	1	YES	EDGE	IN FOCUS		Fungal spores
178981984	https://volunteer.ala.org.au/validate/task/178981984	Valid		system	Tile_043-049-000_0-000.jpg		2021-05-17 21:52:43	2021-05-17 21:52:44		NO		IN FOCUS
178981984	https://volunteer.ala.org.au/validate/task/178981984	Valid		system	Tile_043-049-000_0-000.jpg			2021-05-17 21:52:44		NO		IN FOCUS
178981984	https://volunteer.ala.org.au/validate/task/178981984	Valid		system	Tile_043-049-000_0-000.jpg		2021-05-17 18:19:15	2021-05-17 21:52:44		NO		IN FOCUS
178981984	https://volunteer.ala.org.au/validate/task/178981984	Valid		system	Tile_043-049-000_0-000.jpg		2021-05-17 17:59:50	2021-05-17 21:52:44		NO		IN FOCUS
178981986	https://volunteer.ala.org.au/validate/task/178981986	Valid		system	Tile_043-051-000_0-000.jpg		2021-05-17 18:00:19	2021-05-17 21:53:07		NO		IN FOCUS
178981986	https://volunteer.ala.org.au/validate/task/178981986	Valid		system	Tile_043-051-000_0-000.jpg		2021-05-17 18:19:42	2021-05-17 21:53:07		NO		IN FOCUS
178981986	https://volunteer.ala.org.au/validate/task/178981986	Valid		system	Tile_043-051-000_0-000.jpg			2021-05-17 21:53:07		NO		IN FOCUS
178981986	https://volunteer.ala.org.au/validate/task/178981986	Valid		system	Tile_043-051-000_0-000.jpg		2021-05-17 21:53:06	2021-05-17 21:53:07		NO		IN FOCUS
178981339	https://volunteer.ala.org.au/validate/task/178981339	Valid		system	Tile_040-042-000_0-000.jpg		2021-05-17 15:17:41	2021-05-17 21:53:12	1	YES	EDGE	IN FOCUS		Fungal spores
178981339	https://volunteer.ala.org.au/validate/task/178981339	Valid		system	Tile_040-042-000_0-000.jpg		2021-05-17 12:50:59	2021-05-17 21:53:12	1	YES	EDGE	IN FOCUS		Fungal spores
178981339	https://volunteer.ala.org.au/validate/task/178981339	Valid		system	Tile_040-042-000_0-000.jpg		2021-05-17 13:11:13	2021-05-17 21:53:12		NO		IN FOCUS
178981339	https://volunteer.ala.org.au/validate/task/178981339	Valid		system	Tile_040-042-000_0-000.jpg			2021-05-17 21:53:12	1	YES	EDGE	IN FOCUS		Fungal spores
178981339	https://volunteer.ala.org.au/validate/task/178981339	Valid		system	Tile_040-042-000_0-000.jpg		2021-05-17 21:53:11	2021-05-17 21:53:12	1	YES	EDGE	IN FOCUS		Fungal spores
178981987	https://volunteer.ala.org.au/validate/task/178981987	Valid		system	Tile_043-052-000_0-000.jpg			2021-05-17 21:53:20		NO		IN FOCUS
178981987	https://volunteer.ala.org.au/validate/task/178981987	Valid		system	Tile_043-052-000_0-000.jpg		2021-05-17 21:53:20	2021-05-17 21:53:20		NO		IN FOCUS
178981987	https://volunteer.ala.org.au/validate/task/178981987	Valid		system	Tile_043-052-000_0-000.jpg		2021-05-17 18:19:59	2021-05-17 21:53:20		NO		IN FOCUS
178981987	https://volunteer.ala.org.au/validate/task/178981987	Valid		system	Tile_043-052-000_0-000.jpg		2021-05-17 18:00:29	2021-05-17 21:53:20		NO		IN FOCUS
178981350	https://volunteer.ala.org.au/validate/task/178981350	Valid		system	Tile_040-053-000_0-000.jpg		2021-05-17 15:21:18	2021-05-17 21:53:23	1	YES	EDGE	IN FOCUS		Fungal spores
178981350	https://volunteer.ala.org.au/validate/task/178981350	Valid		system	Tile_040-053-000_0-000.jpg		2021-05-17 13:21:41	2021-05-17 21:53:23		NO		IN FOCUS
178981350	https://volunteer.ala.org.au/validate/task/178981350	Valid		system	Tile_040-053-000_0-000.jpg		2021-05-17 21:53:23	2021-05-17 21:53:23		NO		IN FOCUS
178981350	https://volunteer.ala.org.au/validate/task/178981350	Valid		system	Tile_040-053-000_0-000.jpg			2021-05-17 21:53:23		NO		IN FOCUS
178981350	https://volunteer.ala.org.au/validate/task/178981350	Valid		system	Tile_040-053-000_0-000.jpg		2021-05-17 14:09:16	2021-05-17 21:53:23		NO		IN FOCUS
178981988	https://volunteer.ala.org.au/validate/task/178981988	Valid		system	Tile_043-053-000_0-000.jpg		2021-05-17 18:00:38	2021-05-17 21:53:33		NO		IN FOCUS
178981988	https://volunteer.ala.org.au/validate/task/178981988	Valid		system	Tile_043-053-000_0-000.jpg		2021-05-17 18:20:12	2021-05-17 21:53:33		NO		IN FOCUS
178981988	https://volunteer.ala.org.au/validate/task/178981988	Valid		system	Tile_043-053-000_0-000.jpg			2021-05-17 21:53:33		NO		IN FOCUS
178981988	https://volunteer.ala.org.au/validate/task/178981988	Valid		system	Tile_043-053-000_0-000.jpg		2021-05-17 21:53:32	2021-05-17 21:53:33		NO		IN FOCUS
178981816	https://volunteer.ala.org.au/validate/task/178981816	Valid		system	Tile_041-001-000_0-000.jpg			2021-05-17 21:53:39		NO		IN FOCUS
178981816	https://volunteer.ala.org.au/validate/task/178981816	Valid		system	Tile_041-001-000_0-000.jpg		2021-05-17 21:53:38	2021-05-17 21:53:39		NO		IN FOCUS
178981816	https://volunteer.ala.org.au/validate/task/178981816	Valid		system	Tile_041-001-000_0-000.jpg		2021-05-17 13:27:26	2021-05-17 21:53:39		NO		IN FOCUS
178981816	https://volunteer.ala.org.au/validate/task/178981816	Valid		system	Tile_041-001-000_0-000.jpg		2021-05-17 14:17:18	2021-05-17 21:53:39		NO		IN FOCUS
178981816	https://volunteer.ala.org.au/validate/task/178981816	Valid		system	Tile_041-001-000_0-000.jpg		2021-05-17 15:23:41	2021-05-17 21:53:39	1	YES	EDGE	IN FOCUS		Fungal spores
178981827	https://volunteer.ala.org.au/validate/task/178981827	Valid		system	Tile_041-012-000_0-000.jpg		2021-05-17 21:53:52	2021-05-17 21:53:54		NO		IN FOCUS
178981827	https://volunteer.ala.org.au/validate/task/178981827	Valid		system	Tile_041-012-000_0-000.jpg			2021-05-17 21:53:54		NO		IN FOCUS
178981827	https://volunteer.ala.org.au/validate/task/178981827	Valid		system	Tile_041-012-000_0-000.jpg		2021-05-17 14:39:05	2021-05-17 21:53:54		NO		IN FOCUS
178981827	https://volunteer.ala.org.au/validate/task/178981827	Valid		system	Tile_041-012-000_0-000.jpg		2021-05-17 13:39:58	2021-05-17 21:53:54		NO		IN FOCUS
178981827	https://volunteer.ala.org.au/validate/task/178981827	Valid		system	Tile_041-012-000_0-000.jpg		2021-05-17 15:25:57	2021-05-17 21:53:54	1	YES	EDGE	IN FOCUS		Fungal spores
178981836	https://volunteer.ala.org.au/validate/task/178981836	Valid		system	Tile_041-021-000_0-000.jpg		2021-05-17 21:54:10	2021-05-17 21:54:11		NO		IN FOCUS
178981836	https://volunteer.ala.org.au/validate/task/178981836	Valid		system	Tile_041-021-000_0-000.jpg			2021-05-17 21:54:11		NO		IN FOCUS
178981836	https://volunteer.ala.org.au/validate/task/178981836	Valid		system	Tile_041-021-000_0-000.jpg		2021-05-17 13:48:29	2021-05-17 21:54:11		NO		IN FOCUS
178981836	https://volunteer.ala.org.au/validate/task/178981836	Valid		system	Tile_041-021-000_0-000.jpg		2021-05-17 15:06:53	2021-05-17 21:54:11		NO		IN FOCUS
178981836	https://volunteer.ala.org.au/validate/task/178981836	Valid		system	Tile_041-021-000_0-000.jpg		2021-05-17 15:53:37	2021-05-17 21:54:11	2	YES	EDGE	IN FOCUS		Unknown
178981839	https://volunteer.ala.org.au/validate/task/178981839	Valid		system	Tile_041-024-000_0-000.jpg		2021-05-17 13:51:20	2021-05-17 21:54:28		NO		IN FOCUS
178981839	https://volunteer.ala.org.au/validate/task/178981839	Valid		system	Tile_041-024-000_0-000.jpg		2021-05-17 15:55:08	2021-05-17 21:54:28	1	YES	EDGE	IN FOCUS		Spores
178981839	https://volunteer.ala.org.au/validate/task/178981839	Valid		system	Tile_041-024-000_0-000.jpg		2021-05-17 15:09:31	2021-05-17 21:54:28		NO		IN FOCUS
178981839	https://volunteer.ala.org.au/validate/task/178981839	Valid		system	Tile_041-024-000_0-000.jpg			2021-05-17 21:54:28		NO		IN FOCUS
178981839	https://volunteer.ala.org.au/validate/task/178981839	Valid		system	Tile_041-024-000_0-000.jpg		2021-05-17 21:54:27	2021-05-17 21:54:28		NO		IN FOCUS
178980582	https://volunteer.ala.org.au/validate/task/178980582	Valid		system	Tile_034-026-000_0-000.jpg			2021-05-17 21:54:39		NO		IN FOCUS
178980582	https://volunteer.ala.org.au/validate/task/178980582	Valid		system	Tile_034-026-000_0-000.jpg		2021-05-17 10:17:50	2021-05-17 21:54:39		NO		IN FOCUS
178980582	https://volunteer.ala.org.au/validate/task/178980582	Valid		system	Tile_034-026-000_0-000.jpg		2021-05-17 21:54:38	2021-05-17 21:54:39		NO		IN FOCUS
178980582	https://volunteer.ala.org.au/validate/task/178980582	Valid		system	Tile_034-026-000_0-000.jpg		2021-05-17 08:54:21	2021-05-17 21:54:39		NO		IN FOCUS
178980583	https://volunteer.ala.org.au/validate/task/178980583	Valid		system	Tile_034-027-000_0-000.jpg			2021-05-17 21:55:12		NO		IN FOCUS
178980583	https://volunteer.ala.org.au/validate/task/178980583	Valid		system	Tile_034-027-000_0-000.jpg		2021-05-17 10:18:06	2021-05-17 21:55:12		NO		IN FOCUS
178980583	https://volunteer.ala.org.au/validate/task/178980583	Valid		system	Tile_034-027-000_0-000.jpg		2021-05-17 08:54:38	2021-05-17 21:55:12		NO		IN FOCUS
178980583	https://volunteer.ala.org.au/validate/task/178980583	Valid		system	Tile_034-027-000_0-000.jpg		2021-05-17 21:55:11	2021-05-17 21:55:12		NO		IN FOCUS
178980599	https://volunteer.ala.org.au/validate/task/178980599	Valid		system	Tile_034-043-000_0-000.jpg		2021-05-17 08:59:24	2021-05-17 21:55:26		NO		IN FOCUS
178980599	https://volunteer.ala.org.au/validate/task/178980599	Valid		system	Tile_034-043-000_0-000.jpg		2021-05-17 10:19:50	2021-05-17 21:55:26		NO		IN FOCUS
178980599	https://volunteer.ala.org.au/validate/task/178980599	Valid		system	Tile_034-043-000_0-000.jpg			2021-05-17 21:55:26		NO		IN FOCUS
178980599	https://volunteer.ala.org.au/validate/task/178980599	Valid		system	Tile_034-043-000_0-000.jpg		2021-05-17 21:55:25	2021-05-17 21:55:26		NO		IN FOCUS
178980621	https://volunteer.ala.org.au/validate/task/178980621	Valid		system	Tile_035-005-000_0-000.jpg		2021-05-17 21:55:36	2021-05-17 21:55:36		NO		IN FOCUS
178980621	https://volunteer.ala.org.au/validate/task/178980621	Valid		system	Tile_035-005-000_0-000.jpg			2021-05-17 21:55:36		NO		IN FOCUS
178980621	https://volunteer.ala.org.au/validate/task/178980621	Valid		system	Tile_035-005-000_0-000.jpg		2021-05-17 10:22:48	2021-05-17 21:55:36		NO		IN FOCUS
178980621	https://volunteer.ala.org.au/validate/task/178980621	Valid		system	Tile_035-005-000_0-000.jpg		2021-05-17 09:13:02	2021-05-17 21:55:36		NO		IN FOCUS
178980625	https://volunteer.ala.org.au/validate/task/178980625	Valid		system	Tile_035-009-000_0-000.jpg		2021-05-17 09:13:58	2021-05-17 21:55:51		NO		IN FOCUS
178980625	https://volunteer.ala.org.au/validate/task/178980625	Valid		system	Tile_035-009-000_0-000.jpg		2021-05-17 10:23:11	2021-05-17 21:55:51		NO		IN FOCUS
178980625	https://volunteer.ala.org.au/validate/task/178980625	Valid		system	Tile_035-009-000_0-000.jpg			2021-05-17 21:55:51		NO		IN FOCUS
178980625	https://volunteer.ala.org.au/validate/task/178980625	Valid		system	Tile_035-009-000_0-000.jpg		2021-05-17 21:55:50	2021-05-17 21:55:51		NO		IN FOCUS
178980648	https://volunteer.ala.org.au/validate/task/178980648	Valid		system	Tile_035-032-000_0-000.jpg			2021-05-17 21:56:07		NO		IN FOCUS
178980648	https://volunteer.ala.org.au/validate/task/178980648	Valid		system	Tile_035-032-000_0-000.jpg		2021-05-17 21:56:07	2021-05-17 21:56:07		NO		IN FOCUS
178980648	https://volunteer.ala.org.au/validate/task/178980648	Valid		system	Tile_035-032-000_0-000.jpg		2021-05-17 10:26:17	2021-05-17 21:56:07		NO		IN FOCUS
178980648	https://volunteer.ala.org.au/validate/task/178980648	Valid		system	Tile_035-032-000_0-000.jpg		2021-05-17 09:23:30	2021-05-17 21:56:07		NO		IN FOCUS
178980656	https://volunteer.ala.org.au/validate/task/178980656	Valid		system	Tile_035-040-000_0-000.jpg		2021-05-17 09:25:20	2021-05-17 21:56:41		NO		IN FOCUS
178980656	https://volunteer.ala.org.au/validate/task/178980656	Valid		system	Tile_035-040-000_0-000.jpg		2021-05-17 10:28:56	2021-05-17 21:56:41		NO		IN FOCUS
178980656	https://volunteer.ala.org.au/validate/task/178980656	Valid		system	Tile_035-040-000_0-000.jpg			2021-05-17 21:56:41		NO		IN FOCUS
178980656	https://volunteer.ala.org.au/validate/task/178980656	Valid		system	Tile_035-040-000_0-000.jpg		2021-05-17 21:56:39	2021-05-17 21:56:41		NO		IN FOCUS
178980657	https://volunteer.ala.org.au/validate/task/178980657	Valid		system	Tile_035-041-000_0-000.jpg			2021-05-17 21:57:02		NO		IN FOCUS
178980657	https://volunteer.ala.org.au/validate/task/178980657	Valid		system	Tile_035-041-000_0-000.jpg		2021-05-17 21:57:01	2021-05-17 21:57:02		NO		IN FOCUS
178980657	https://volunteer.ala.org.au/validate/task/178980657	Valid		system	Tile_035-041-000_0-000.jpg		2021-05-17 09:25:33	2021-05-17 21:57:02		NO		IN FOCUS
178980657	https://volunteer.ala.org.au/validate/task/178980657	Valid		system	Tile_035-041-000_0-000.jpg		2021-05-17 10:29:25	2021-05-17 21:57:02		NO		IN FOCUS
178980665	https://volunteer.ala.org.au/validate/task/178980665	Valid		system	Tile_035-049-000_0-000.jpg		2021-05-17 10:30:50	2021-05-17 21:57:17		NO		IN FOCUS
178980665	https://volunteer.ala.org.au/validate/task/178980665	Valid		system	Tile_035-049-000_0-000.jpg		2021-05-17 09:27:28	2021-05-17 21:57:17		NO		IN FOCUS
178980665	https://volunteer.ala.org.au/validate/task/178980665	Valid		system	Tile_035-049-000_0-000.jpg		2021-05-17 21:57:15	2021-05-17 21:57:17		NO		IN FOCUS
178980665	https://volunteer.ala.org.au/validate/task/178980665	Valid		system	Tile_035-049-000_0-000.jpg			2021-05-17 21:57:17		NO		IN FOCUS
178980671	https://volunteer.ala.org.au/validate/task/178980671	Valid		system	Tile_035-055-000_0-000.jpg		2021-05-17 10:31:40	2021-05-17 21:57:48		NO		IN FOCUS
178980671	https://volunteer.ala.org.au/validate/task/178980671	Valid		system	Tile_035-055-000_0-000.jpg		2021-05-17 09:28:48	2021-05-17 21:57:48		NO		IN FOCUS
178980671	https://volunteer.ala.org.au/validate/task/178980671	Valid		system	Tile_035-055-000_0-000.jpg		2021-05-17 21:57:46	2021-05-17 21:57:48		NO		IN FOCUS
178980671	https://volunteer.ala.org.au/validate/task/178980671	Valid		system	Tile_035-055-000_0-000.jpg			2021-05-17 21:57:48		NO		IN FOCUS
178980672	https://volunteer.ala.org.au/validate/task/178980672	Valid		system	Tile_035-056-000_0-000.jpg		2021-05-17 10:31:53	2021-05-17 21:58:01		NO		IN FOCUS
178980672	https://volunteer.ala.org.au/validate/task/178980672	Valid		system	Tile_035-056-000_0-000.jpg			2021-05-17 21:58:01		NO		IN FOCUS
178980672	https://volunteer.ala.org.au/validate/task/178980672	Valid		system	Tile_035-056-000_0-000.jpg		2021-05-17 21:58:00	2021-05-17 21:58:01		NO		IN FOCUS
178980672	https://volunteer.ala.org.au/validate/task/178980672	Valid		system	Tile_035-056-000_0-000.jpg		2021-05-17 09:29:00	2021-05-17 21:58:01		NO		IN FOCUS
178980724	https://volunteer.ala.org.au/validate/task/178980724	Valid		system	Tile_036-048-000_0-000.jpg		2021-05-17 22:15:44	2021-05-17 22:15:44		NO		IN FOCUS
178980724	https://volunteer.ala.org.au/validate/task/178980724	Valid		system	Tile_036-048-000_0-000.jpg			2021-05-17 22:15:44		NO		IN FOCUS
178980724	https://volunteer.ala.org.au/validate/task/178980724	Valid		system	Tile_036-048-000_0-000.jpg		2021-05-17 10:37:41	2021-05-17 22:15:44		NO		IN FOCUS
178980724	https://volunteer.ala.org.au/validate/task/178980724	Valid		system	Tile_036-048-000_0-000.jpg		2021-05-17 09:46:47	2021-05-17 22:15:44		NO		IN FOCUS
178980743	https://volunteer.ala.org.au/validate/task/178980743	Valid		system	Tile_037-007-000_0-000.jpg		2021-05-17 09:51:27	2021-05-17 22:15:58		NO		IN FOCUS
178980743	https://volunteer.ala.org.au/validate/task/178980743	Valid		system	Tile_037-007-000_0-000.jpg			2021-05-17 22:15:58		NO		IN FOCUS
178980743	https://volunteer.ala.org.au/validate/task/178980743	Valid		system	Tile_037-007-000_0-000.jpg		2021-05-17 22:15:57	2021-05-17 22:15:58		NO		IN FOCUS
178980743	https://volunteer.ala.org.au/validate/task/178980743	Valid		system	Tile_037-007-000_0-000.jpg		2021-05-17 10:41:41	2021-05-17 22:15:58		NO		IN FOCUS
178981170	https://volunteer.ala.org.au/validate/task/178981170	Valid		system	Tile_037-053-000_0-000.jpg		2021-05-17 10:53:46	2021-05-17 22:16:16		NO		IN FOCUS
178981170	https://volunteer.ala.org.au/validate/task/178981170	Valid		system	Tile_037-053-000_0-000.jpg		2021-05-17 10:10:48	2021-05-17 22:16:16		NO		IN FOCUS
178981170	https://volunteer.ala.org.au/validate/task/178981170	Valid		system	Tile_037-053-000_0-000.jpg			2021-05-17 22:16:16		NO		IN FOCUS
178981170	https://volunteer.ala.org.au/validate/task/178981170	Valid		system	Tile_037-053-000_0-000.jpg		2021-05-17 22:16:15	2021-05-17 22:16:16		NO		IN FOCUS
178981176	https://volunteer.ala.org.au/validate/task/178981176	Valid		system	Tile_037-059-000_0-000.jpg		2021-05-17 10:55:32	2021-05-17 22:16:41		NO		IN FOCUS
178981176	https://volunteer.ala.org.au/validate/task/178981176	Valid		system	Tile_037-059-000_0-000.jpg		2021-05-17 22:16:40	2021-05-17 22:16:41		NO		IN FOCUS
178981176	https://volunteer.ala.org.au/validate/task/178981176	Valid		system	Tile_037-059-000_0-000.jpg		2021-05-17 10:12:16	2021-05-17 22:16:41		NO		IN FOCUS
178981176	https://volunteer.ala.org.au/validate/task/178981176	Valid		system	Tile_037-059-000_0-000.jpg			2021-05-17 22:16:41		NO		IN FOCUS
178981215	https://volunteer.ala.org.au/validate/task/178981215	Valid		system	Tile_038-038-000_0-000.jpg		2021-05-17 10:49:11	2021-05-17 22:16:51		NO		IN FOCUS
178981215	https://volunteer.ala.org.au/validate/task/178981215	Valid		system	Tile_038-038-000_0-000.jpg		2021-05-17 11:34:46	2021-05-17 22:16:51		NO		IN FOCUS
178981215	https://volunteer.ala.org.au/validate/task/178981215	Valid		system	Tile_038-038-000_0-000.jpg		2021-05-17 22:16:51	2021-05-17 22:16:51		NO		IN FOCUS
178981215	https://volunteer.ala.org.au/validate/task/178981215	Valid		system	Tile_038-038-000_0-000.jpg			2021-05-17 22:16:51		NO		IN FOCUS
178981226	https://volunteer.ala.org.au/validate/task/178981226	Valid		system	Tile_038-049-000_0-000.jpg		2021-05-17 10:56:35	2021-05-17 22:17:11		NO		IN FOCUS
178981226	https://volunteer.ala.org.au/validate/task/178981226	Valid		system	Tile_038-049-000_0-000.jpg			2021-05-17 22:17:11		NO		IN FOCUS
178981226	https://volunteer.ala.org.au/validate/task/178981226	Valid		system	Tile_038-049-000_0-000.jpg		2021-05-17 22:17:09	2021-05-17 22:17:11		NO		IN FOCUS
178981226	https://volunteer.ala.org.au/validate/task/178981226	Valid		system	Tile_038-049-000_0-000.jpg		2021-05-17 11:44:55	2021-05-17 22:17:11		NO		IN FOCUS
178981229	https://volunteer.ala.org.au/validate/task/178981229	Valid		system	Tile_038-052-000_0-000.jpg		2021-05-17 11:48:27	2021-05-17 22:17:23		NO		IN FOCUS
178981229	https://volunteer.ala.org.au/validate/task/178981229	Valid		system	Tile_038-052-000_0-000.jpg		2021-05-17 22:17:23	2021-05-17 22:17:23		NO		IN FOCUS
178981229	https://volunteer.ala.org.au/validate/task/178981229	Valid		system	Tile_038-052-000_0-000.jpg			2021-05-17 22:17:23		NO		IN FOCUS
178981229	https://volunteer.ala.org.au/validate/task/178981229	Valid		system	Tile_038-052-000_0-000.jpg		2021-05-17 10:57:41	2021-05-17 22:17:23		NO		IN FOCUS
178981241	https://volunteer.ala.org.au/validate/task/178981241	Valid		system	Tile_039-004-000_0-000.jpg		2021-05-17 11:03:13	2021-05-17 22:17:36		NO		IN FOCUS
178981241	https://volunteer.ala.org.au/validate/task/178981241	Valid		system	Tile_039-004-000_0-000.jpg			2021-05-17 22:17:36		NO		IN FOCUS
178981241	https://volunteer.ala.org.au/validate/task/178981241	Valid		system	Tile_039-004-000_0-000.jpg		2021-05-17 11:55:15	2021-05-17 22:17:36		NO		IN FOCUS
178981241	https://volunteer.ala.org.au/validate/task/178981241	Valid		system	Tile_039-004-000_0-000.jpg		2021-05-17 22:17:35	2021-05-17 22:17:36		NO		IN FOCUS
178981244	https://volunteer.ala.org.au/validate/task/178981244	Valid		system	Tile_039-007-000_0-000.jpg		2021-05-17 11:04:45	2021-05-17 22:18:01		NO		IN FOCUS
178981244	https://volunteer.ala.org.au/validate/task/178981244	Valid		system	Tile_039-007-000_0-000.jpg		2021-05-17 22:18:00	2021-05-17 22:18:01		NO		IN FOCUS
178981244	https://volunteer.ala.org.au/validate/task/178981244	Valid		system	Tile_039-007-000_0-000.jpg			2021-05-17 22:18:01		NO		IN FOCUS
178981244	https://volunteer.ala.org.au/validate/task/178981244	Valid		system	Tile_039-007-000_0-000.jpg		2021-05-17 12:02:57	2021-05-17 22:18:01		NO		IN FOCUS
178981277	https://volunteer.ala.org.au/validate/task/178981277	Valid		system	Tile_039-040-000_0-000.jpg			2021-05-17 22:18:27		NO		IN FOCUS
178981277	https://volunteer.ala.org.au/validate/task/178981277	Valid		system	Tile_039-040-000_0-000.jpg		2021-05-17 11:28:48	2021-05-17 22:18:27		NO		IN FOCUS
178981277	https://volunteer.ala.org.au/validate/task/178981277	Valid		system	Tile_039-040-000_0-000.jpg		2021-05-17 22:18:26	2021-05-17 22:18:27		NO		IN FOCUS
178981277	https://volunteer.ala.org.au/validate/task/178981277	Valid		system	Tile_039-040-000_0-000.jpg		2021-05-17 13:07:40	2021-05-17 22:18:27		NO		IN FOCUS
178981315	https://volunteer.ala.org.au/validate/task/178981315	Valid		system	Tile_040-018-000_0-000.jpg		2021-05-17 12:59:35	2021-05-17 22:19:07		NO		IN FOCUS
178981315	https://volunteer.ala.org.au/validate/task/178981315	Valid		system	Tile_040-018-000_0-000.jpg		2021-05-17 22:19:06	2021-05-17 22:19:07		NO		IN FOCUS
178981315	https://volunteer.ala.org.au/validate/task/178981315	Valid		system	Tile_040-018-000_0-000.jpg			2021-05-17 22:19:07		NO		IN FOCUS
178981315	https://volunteer.ala.org.au/validate/task/178981315	Valid		system	Tile_040-018-000_0-000.jpg		2021-05-17 11:50:32	2021-05-17 22:19:07		NO		IN FOCUS
178981315	https://volunteer.ala.org.au/validate/task/178981315	Valid		system	Tile_040-018-000_0-000.jpg			2021-05-17 22:19:07		NO		IN FOCUS
178981318	https://volunteer.ala.org.au/validate/task/178981318	Valid		system	Tile_040-021-000_0-000.jpg		2021-05-17 15:12:01	2021-05-17 22:19:18		NO		IN FOCUS
178981318	https://volunteer.ala.org.au/validate/task/178981318	Valid		system	Tile_040-021-000_0-000.jpg			2021-05-17 22:19:18		NO		IN FOCUS
178981318	https://volunteer.ala.org.au/validate/task/178981318	Valid		system	Tile_040-021-000_0-000.jpg		2021-05-17 13:00:38	2021-05-17 22:19:18		NO		IN FOCUS
178981318	https://volunteer.ala.org.au/validate/task/178981318	Valid		system	Tile_040-021-000_0-000.jpg		2021-05-17 22:19:18	2021-05-17 22:19:18		NO		IN FOCUS
178981320	https://volunteer.ala.org.au/validate/task/178981320	Valid		system	Tile_040-023-000_0-000.jpg		2021-05-17 11:56:38	2021-05-17 22:19:32		NO		IN FOCUS
178981320	https://volunteer.ala.org.au/validate/task/178981320	Valid		system	Tile_040-023-000_0-000.jpg			2021-05-17 22:19:32		NO		IN FOCUS
178981320	https://volunteer.ala.org.au/validate/task/178981320	Valid		system	Tile_040-023-000_0-000.jpg		2021-05-17 22:19:32	2021-05-17 22:19:32		NO		IN FOCUS
178981320	https://volunteer.ala.org.au/validate/task/178981320	Valid		system	Tile_040-023-000_0-000.jpg		2021-05-17 13:01:35	2021-05-17 22:19:32		NO		IN FOCUS
178981842	https://volunteer.ala.org.au/validate/task/178981842	Valid		system	Tile_041-027-000_0-000.jpg		2021-05-17 15:10:32	2021-05-17 22:19:44		NO		IN FOCUS
178981842	https://volunteer.ala.org.au/validate/task/178981842	Valid		system	Tile_041-027-000_0-000.jpg			2021-05-17 22:19:44		NO		IN FOCUS
178981842	https://volunteer.ala.org.au/validate/task/178981842	Valid		system	Tile_041-027-000_0-000.jpg		2021-05-17 22:19:44	2021-05-17 22:19:44		NO		IN FOCUS
178981842	https://volunteer.ala.org.au/validate/task/178981842	Valid		system	Tile_041-027-000_0-000.jpg		2021-05-17 13:54:12	2021-05-17 22:19:44		NO		IN FOCUS
178981846	https://volunteer.ala.org.au/validate/task/178981846	Valid		system	Tile_041-031-000_0-000.jpg		2021-05-17 13:56:25	2021-05-17 22:19:55		NO		IN FOCUS
178981846	https://volunteer.ala.org.au/validate/task/178981846	Valid		system	Tile_041-031-000_0-000.jpg		2021-05-17 15:11:47	2021-05-17 22:19:55		NO		IN FOCUS
178981846	https://volunteer.ala.org.au/validate/task/178981846	Valid		system	Tile_041-031-000_0-000.jpg		2021-05-17 22:19:55	2021-05-17 22:19:55		NO		IN FOCUS
178981846	https://volunteer.ala.org.au/validate/task/178981846	Valid		system	Tile_041-031-000_0-000.jpg			2021-05-17 22:19:55		NO		IN FOCUS
178981847	https://volunteer.ala.org.au/validate/task/178981847	Valid		system	Tile_041-032-000_0-000.jpg		2021-05-17 13:56:39	2021-05-17 22:20:06		NO		IN FOCUS
178981847	https://volunteer.ala.org.au/validate/task/178981847	Valid		system	Tile_041-032-000_0-000.jpg		2021-05-17 22:20:06	2021-05-17 22:20:06		NO		IN FOCUS
178981847	https://volunteer.ala.org.au/validate/task/178981847	Valid		system	Tile_041-032-000_0-000.jpg			2021-05-17 22:20:06		NO		IN FOCUS
[truncated: 2,129 more rows]
