# Supplementary material for: Inferring the age and environmental characteristics of fossil sites using citizen science
Source: PLoS One. 2023 Apr 17;18(4):e0284388. doi: 10.1371/journal.pone.0284388 (PMC10109468; doi:10.1371/journal.pone.0284388)
Supplement: S1 Data — (ZIP) [file pone.0284388.s004.zip › S1_Data Expedition data-all-raw/Exp3-Raw Project-168998024-DwC.xlsx]

## Sheet: All transcribed
taskID	taskURL	validationStatus		validatorID	externalIdentifier		dateTranscribed	dateValidated	individualCount	occurrenceID	occurrenceRemarks	occurrenceStatus		vernacularName
169540330	https://volunteer.ala.org.au/validate/task/169540330	Valid		system	Tile_034-021-000_0-000.jpg		2021-03-19 10:00:25	2021-03-19 11:20:47		NO		IN FOCUS
169540330	https://volunteer.ala.org.au/validate/task/169540330	Valid		system	Tile_034-021-000_0-000.jpg			2021-03-19 11:20:47		NO		IN FOCUS
169540330	https://volunteer.ala.org.au/validate/task/169540330	Valid		system	Tile_034-021-000_0-000.jpg		2021-03-19 10:56:55	2021-03-19 11:20:47		NO		IN FOCUS
169540330	https://volunteer.ala.org.au/validate/task/169540330	Valid		system	Tile_034-021-000_0-000.jpg		2021-03-19 11:20:46	2021-03-19 11:20:47		NO		IN FOCUS
169540336	https://volunteer.ala.org.au/validate/task/169540336	Valid		system	Tile_034-027-000_0-000.jpg		2021-03-19 10:47:23	2021-03-19 12:25:16		NO		IN FOCUS
169540336	https://volunteer.ala.org.au/validate/task/169540336	Valid		system	Tile_034-027-000_0-000.jpg		2021-03-19 10:59:20	2021-03-19 12:25:16		NO		IN FOCUS
169540336	https://volunteer.ala.org.au/validate/task/169540336	Valid		system	Tile_034-027-000_0-000.jpg			2021-03-19 12:25:16	2	YES	EDGE	IN FOCUS		Fungal spores
169540336	https://volunteer.ala.org.au/validate/task/169540336	Valid		system	Tile_034-027-000_0-000.jpg			2021-03-19 12:25:16		NO		IN FOCUS
169540336	https://volunteer.ala.org.au/validate/task/169540336	Valid		system	Tile_034-027-000_0-000.jpg		2021-03-19 12:25:16	2021-03-19 12:25:16		NO		IN FOCUS
169540339	https://volunteer.ala.org.au/validate/task/169540339	Valid		system	Tile_034-030-000_0-000.jpg		2021-03-19 12:25:42	2021-03-19 12:25:43		NO		IN FOCUS
169540339	https://volunteer.ala.org.au/validate/task/169540339	Valid		system	Tile_034-030-000_0-000.jpg			2021-03-19 12:25:43		NO		IN FOCUS
169540339	https://volunteer.ala.org.au/validate/task/169540339	Valid		system	Tile_034-030-000_0-000.jpg		2021-03-19 10:47:50	2021-03-19 12:25:43		NO		IN FOCUS
169540339	https://volunteer.ala.org.au/validate/task/169540339	Valid		system	Tile_034-030-000_0-000.jpg			2021-03-19 12:25:43	1	YES	EDGE	IN FOCUS		Fungal spores
169540339	https://volunteer.ala.org.au/validate/task/169540339	Valid		system	Tile_034-030-000_0-000.jpg		2021-03-19 11:00:13	2021-03-19 12:25:43		NO		IN FOCUS
169540340	https://volunteer.ala.org.au/validate/task/169540340	Valid		system	Tile_034-031-000_0-000.jpg		2021-03-19 11:00:43	2021-03-19 12:25:59		NO		IN FOCUS
169540340	https://volunteer.ala.org.au/validate/task/169540340	Valid		system	Tile_034-031-000_0-000.jpg			2021-03-19 12:25:59		NO		IN FOCUS
169540340	https://volunteer.ala.org.au/validate/task/169540340	Valid		system	Tile_034-031-000_0-000.jpg		2021-03-19 12:25:59	2021-03-19 12:25:59		NO		IN FOCUS
169540340	https://volunteer.ala.org.au/validate/task/169540340	Valid		system	Tile_034-031-000_0-000.jpg		2021-03-19 10:48:01	2021-03-19 12:25:59		NO		IN FOCUS
169540340	https://volunteer.ala.org.au/validate/task/169540340	Valid		system	Tile_034-031-000_0-000.jpg			2021-03-19 12:25:59	2	YES	Both MIDDLE and EDGE	IN FOCUS		Fungal spores
169540341	https://volunteer.ala.org.au/validate/task/169540341	Valid		system	Tile_034-032-000_0-000.jpg		2021-03-19 12:26:36	2021-03-19 12:26:36		NO		IN FOCUS
169540341	https://volunteer.ala.org.au/validate/task/169540341	Valid		system	Tile_034-032-000_0-000.jpg			2021-03-19 12:26:36		NO		IN FOCUS
169540341	https://volunteer.ala.org.au/validate/task/169540341	Valid		system	Tile_034-032-000_0-000.jpg		2021-03-19 11:00:58	2021-03-19 12:26:36		NO		IN FOCUS
169540341	https://volunteer.ala.org.au/validate/task/169540341	Valid		system	Tile_034-032-000_0-000.jpg		2021-03-19 10:48:12	2021-03-19 12:26:36		NO		IN FOCUS
169540342	https://volunteer.ala.org.au/validate/task/169540342	Valid		system	Tile_034-033-000_0-000.jpg		2021-03-19 10:48:23	2021-03-19 12:27:48		NO		IN FOCUS
169540342	https://volunteer.ala.org.au/validate/task/169540342	Valid		system	Tile_034-033-000_0-000.jpg		2021-03-19 12:27:48	2021-03-19 12:27:48		NO		IN FOCUS
169540342	https://volunteer.ala.org.au/validate/task/169540342	Valid		system	Tile_034-033-000_0-000.jpg		2021-03-19 11:01:09	2021-03-19 12:27:48		NO		IN FOCUS
169540342	https://volunteer.ala.org.au/validate/task/169540342	Valid		system	Tile_034-033-000_0-000.jpg			2021-03-19 12:27:48		NO		IN FOCUS
169540343	https://volunteer.ala.org.au/validate/task/169540343	Valid		system	Tile_034-034-000_0-000.jpg		2021-03-19 12:28:13	2021-03-19 12:28:13		NO		IN FOCUS
169540343	https://volunteer.ala.org.au/validate/task/169540343	Valid		system	Tile_034-034-000_0-000.jpg		2021-03-19 10:48:33	2021-03-19 12:28:13		NO		IN FOCUS
169540343	https://volunteer.ala.org.au/validate/task/169540343	Valid		system	Tile_034-034-000_0-000.jpg		2021-03-19 11:01:24	2021-03-19 12:28:13		NO		IN FOCUS
169540343	https://volunteer.ala.org.au/validate/task/169540343	Valid		system	Tile_034-034-000_0-000.jpg			2021-03-19 12:28:13		NO		IN FOCUS
169540344	https://volunteer.ala.org.au/validate/task/169540344	Valid		system	Tile_034-035-000_0-000.jpg			2021-03-19 12:28:45		NO		IN FOCUS
169540344	https://volunteer.ala.org.au/validate/task/169540344	Valid		system	Tile_034-035-000_0-000.jpg		2021-03-19 12:28:45	2021-03-19 12:28:45		NO		IN FOCUS
169540344	https://volunteer.ala.org.au/validate/task/169540344	Valid		system	Tile_034-035-000_0-000.jpg		2021-03-19 11:01:38	2021-03-19 12:28:45		NO		IN FOCUS
169540344	https://volunteer.ala.org.au/validate/task/169540344	Valid		system	Tile_034-035-000_0-000.jpg		2021-03-19 10:48:44	2021-03-19 12:28:45		NO		IN FOCUS
169540345	https://volunteer.ala.org.au/validate/task/169540345	Valid		system	Tile_034-036-000_0-000.jpg		2021-03-19 11:01:51	2021-03-19 12:29:03		NO		IN FOCUS
169540345	https://volunteer.ala.org.au/validate/task/169540345	Valid		system	Tile_034-036-000_0-000.jpg		2021-03-19 10:48:53	2021-03-19 12:29:03		NO		IN FOCUS
169540345	https://volunteer.ala.org.au/validate/task/169540345	Valid		system	Tile_034-036-000_0-000.jpg		2021-03-19 12:29:02	2021-03-19 12:29:03		NO		IN FOCUS
169540345	https://volunteer.ala.org.au/validate/task/169540345	Valid		system	Tile_034-036-000_0-000.jpg			2021-03-19 12:29:03		NO		IN FOCUS
169540347	https://volunteer.ala.org.au/validate/task/169540347	Valid		system	Tile_034-038-000_0-000.jpg			2021-03-19 12:29:23		NO		IN FOCUS
169540347	https://volunteer.ala.org.au/validate/task/169540347	Valid		system	Tile_034-038-000_0-000.jpg		2021-03-19 12:29:23	2021-03-19 12:29:23		NO		IN FOCUS
169540347	https://volunteer.ala.org.au/validate/task/169540347	Valid		system	Tile_034-038-000_0-000.jpg		2021-03-19 11:03:21	2021-03-19 12:29:23		NO		IN FOCUS
169540347	https://volunteer.ala.org.au/validate/task/169540347	Valid		system	Tile_034-038-000_0-000.jpg		2021-03-19 10:49:24	2021-03-19 12:29:23		NO		IN FOCUS
169540349	https://volunteer.ala.org.au/validate/task/169540349	Valid		system	Tile_034-040-000_0-000.jpg		2021-03-19 10:49:44	2021-03-19 12:29:53		NO		IN FOCUS
169540349	https://volunteer.ala.org.au/validate/task/169540349	Valid		system	Tile_034-040-000_0-000.jpg		2021-03-19 11:04:16	2021-03-19 12:29:53		NO		IN FOCUS
169540349	https://volunteer.ala.org.au/validate/task/169540349	Valid		system	Tile_034-040-000_0-000.jpg			2021-03-19 12:29:53		NO		IN FOCUS
169540349	https://volunteer.ala.org.au/validate/task/169540349	Valid		system	Tile_034-040-000_0-000.jpg		2021-03-19 12:29:53	2021-03-19 12:29:53		NO		IN FOCUS
169540350	https://volunteer.ala.org.au/validate/task/169540350	Valid		system	Tile_034-041-000_0-000.jpg		2021-03-19 12:30:17	2021-03-19 12:30:23		NO		IN FOCUS
169540350	https://volunteer.ala.org.au/validate/task/169540350	Valid		system	Tile_034-041-000_0-000.jpg			2021-03-19 12:30:23		NO		IN FOCUS
169540350	https://volunteer.ala.org.au/validate/task/169540350	Valid		system	Tile_034-041-000_0-000.jpg		2021-03-19 11:05:11	2021-03-19 12:30:23		NO		IN FOCUS
169540350	https://volunteer.ala.org.au/validate/task/169540350	Valid		system	Tile_034-041-000_0-000.jpg		2021-03-19 10:49:54	2021-03-19 12:30:23		NO		IN FOCUS
169540351	https://volunteer.ala.org.au/validate/task/169540351	Valid		system	Tile_034-042-000_0-000.jpg		2021-03-19 11:05:56	2021-03-19 12:30:34		NO		IN FOCUS
169540351	https://volunteer.ala.org.au/validate/task/169540351	Valid		system	Tile_034-042-000_0-000.jpg		2021-03-19 10:50:03	2021-03-19 12:30:34		NO		IN FOCUS
169540351	https://volunteer.ala.org.au/validate/task/169540351	Valid		system	Tile_034-042-000_0-000.jpg		2021-03-19 12:30:34	2021-03-19 12:30:34		NO		IN FOCUS
169540351	https://volunteer.ala.org.au/validate/task/169540351	Valid		system	Tile_034-042-000_0-000.jpg			2021-03-19 12:30:34		NO		IN FOCUS
169540352	https://volunteer.ala.org.au/validate/task/169540352	Valid		system	Tile_034-043-000_0-000.jpg		2021-03-19 12:30:49	2021-03-19 12:30:50		NO		IN FOCUS
169540352	https://volunteer.ala.org.au/validate/task/169540352	Valid		system	Tile_034-043-000_0-000.jpg			2021-03-19 12:30:50		NO		IN FOCUS
169540352	https://volunteer.ala.org.au/validate/task/169540352	Valid		system	Tile_034-043-000_0-000.jpg		2021-03-19 10:50:13	2021-03-19 12:30:50		NO		IN FOCUS
169540352	https://volunteer.ala.org.au/validate/task/169540352	Valid		system	Tile_034-043-000_0-000.jpg		2021-03-19 11:06:17	2021-03-19 12:30:50		NO		IN FOCUS
169540353	https://volunteer.ala.org.au/validate/task/169540353	Valid		system	Tile_034-044-000_0-000.jpg			2021-03-19 12:31:07		NO		IN FOCUS
169540353	https://volunteer.ala.org.au/validate/task/169540353	Valid		system	Tile_034-044-000_0-000.jpg		2021-03-19 12:31:07	2021-03-19 12:31:07		NO		IN FOCUS
169540353	https://volunteer.ala.org.au/validate/task/169540353	Valid		system	Tile_034-044-000_0-000.jpg		2021-03-19 11:07:24	2021-03-19 12:31:07		NO		IN FOCUS
169540353	https://volunteer.ala.org.au/validate/task/169540353	Valid		system	Tile_034-044-000_0-000.jpg		2021-03-19 10:50:23	2021-03-19 12:31:07		NO		IN FOCUS
169540356	https://volunteer.ala.org.au/validate/task/169540356	Valid		system	Tile_034-047-000_0-000.jpg		2021-03-19 10:51:00	2021-03-19 13:17:17		NO		IN FOCUS
169540356	https://volunteer.ala.org.au/validate/task/169540356	Valid		system	Tile_034-047-000_0-000.jpg		2021-03-19 13:17:16	2021-03-19 13:17:17		NO		IN FOCUS
169540356	https://volunteer.ala.org.au/validate/task/169540356	Valid		system	Tile_034-047-000_0-000.jpg		2021-03-19 11:08:13	2021-03-19 13:17:17		NO		IN FOCUS
169540356	https://volunteer.ala.org.au/validate/task/169540356	Valid		system	Tile_034-047-000_0-000.jpg			2021-03-19 13:17:17		NO		IN FOCUS
169540358	https://volunteer.ala.org.au/validate/task/169540358	Valid		system	Tile_034-049-000_0-000.jpg		2021-03-19 13:17:58	2021-03-19 13:17:58		NO		IN FOCUS
169540358	https://volunteer.ala.org.au/validate/task/169540358	Valid		system	Tile_034-049-000_0-000.jpg		2021-03-19 11:09:13	2021-03-19 13:17:58		NO		IN FOCUS
169540358	https://volunteer.ala.org.au/validate/task/169540358	Valid		system	Tile_034-049-000_0-000.jpg			2021-03-19 13:17:58		NO		IN FOCUS
169540358	https://volunteer.ala.org.au/validate/task/169540358	Valid		system	Tile_034-049-000_0-000.jpg		2021-03-19 10:51:16	2021-03-19 13:17:58		NO		IN FOCUS
169540361	https://volunteer.ala.org.au/validate/task/169540361	Valid		system	Tile_034-052-000_0-000.jpg		2021-03-19 11:10:11	2021-03-19 13:18:48		NO		IN FOCUS
169540361	https://volunteer.ala.org.au/validate/task/169540361	Valid		system	Tile_034-052-000_0-000.jpg		2021-03-19 10:51:41	2021-03-19 13:18:48		NO		IN FOCUS
169540361	https://volunteer.ala.org.au/validate/task/169540361	Valid		system	Tile_034-052-000_0-000.jpg			2021-03-19 13:18:48		NO		IN FOCUS
169540361	https://volunteer.ala.org.au/validate/task/169540361	Valid		system	Tile_034-052-000_0-000.jpg		2021-03-19 13:18:48	2021-03-19 13:18:48		NO		IN FOCUS
169540362	https://volunteer.ala.org.au/validate/task/169540362	Valid		system	Tile_034-053-000_0-000.jpg			2021-03-19 13:19:05		NO		IN FOCUS
169540362	https://volunteer.ala.org.au/validate/task/169540362	Valid		system	Tile_034-053-000_0-000.jpg		2021-03-19 10:51:52	2021-03-19 13:19:05		NO		IN FOCUS
169540362	https://volunteer.ala.org.au/validate/task/169540362	Valid		system	Tile_034-053-000_0-000.jpg		2021-03-19 11:10:23	2021-03-19 13:19:05		NO		IN FOCUS
169540362	https://volunteer.ala.org.au/validate/task/169540362	Valid		system	Tile_034-053-000_0-000.jpg		2021-03-19 13:19:04	2021-03-19 13:19:05		NO		IN FOCUS
169540363	https://volunteer.ala.org.au/validate/task/169540363	Valid		system	Tile_034-054-000_0-000.jpg		2021-03-19 10:52:02	2021-03-19 13:19:20		NO		IN FOCUS
169540363	https://volunteer.ala.org.au/validate/task/169540363	Valid		system	Tile_034-054-000_0-000.jpg		2021-03-19 11:11:45	2021-03-19 13:19:20		NO		IN FOCUS
169540363	https://volunteer.ala.org.au/validate/task/169540363	Valid		system	Tile_034-054-000_0-000.jpg			2021-03-19 13:19:20		NO		IN FOCUS
169540363	https://volunteer.ala.org.au/validate/task/169540363	Valid		system	Tile_034-054-000_0-000.jpg		2021-03-19 13:19:19	2021-03-19 13:19:20		NO		IN FOCUS
169540365	https://volunteer.ala.org.au/validate/task/169540365	Valid		system	Tile_034-056-000_0-000.jpg		2021-03-19 11:12:18	2021-03-19 13:19:51		NO		IN FOCUS
169540365	https://volunteer.ala.org.au/validate/task/169540365	Valid		system	Tile_034-056-000_0-000.jpg			2021-03-19 13:19:51		NO		IN FOCUS
169540365	https://volunteer.ala.org.au/validate/task/169540365	Valid		system	Tile_034-056-000_0-000.jpg		2021-03-19 13:19:51	2021-03-19 13:19:51		NO		IN FOCUS
169540365	https://volunteer.ala.org.au/validate/task/169540365	Valid		system	Tile_034-056-000_0-000.jpg		2021-03-19 10:52:16	2021-03-19 13:19:51		NO		IN FOCUS
169540366	https://volunteer.ala.org.au/validate/task/169540366	Valid		system	Tile_034-057-000_0-000.jpg		2021-03-19 10:52:27	2021-03-19 13:20:12		NO		IN FOCUS
169540366	https://volunteer.ala.org.au/validate/task/169540366	Valid		system	Tile_034-057-000_0-000.jpg		2021-03-19 13:20:12	2021-03-19 13:20:12		NO		IN FOCUS
169540366	https://volunteer.ala.org.au/validate/task/169540366	Valid		system	Tile_034-057-000_0-000.jpg		2021-03-19 11:13:05	2021-03-19 13:20:12		NO		IN FOCUS
169540366	https://volunteer.ala.org.au/validate/task/169540366	Valid		system	Tile_034-057-000_0-000.jpg			2021-03-19 13:20:12		NO		IN FOCUS
169540367	https://volunteer.ala.org.au/validate/task/169540367	Valid		system	Tile_034-058-000_0-000.jpg		2021-03-19 11:13:38	2021-03-19 13:20:28		NO		IN FOCUS
169540367	https://volunteer.ala.org.au/validate/task/169540367	Valid		system	Tile_034-058-000_0-000.jpg		2021-03-19 10:52:37	2021-03-19 13:20:28		NO		IN FOCUS
169540367	https://volunteer.ala.org.au/validate/task/169540367	Valid		system	Tile_034-058-000_0-000.jpg			2021-03-19 13:20:28		NO		IN FOCUS
169540367	https://volunteer.ala.org.au/validate/task/169540367	Valid		system	Tile_034-058-000_0-000.jpg		2021-03-19 13:20:28	2021-03-19 13:20:28		NO		IN FOCUS
169540370	https://volunteer.ala.org.au/validate/task/169540370	Valid		system	Tile_035-001-000_0-000.jpg		2021-03-19 11:14:43	2021-03-19 13:21:18		NO		IN FOCUS
169540370	https://volunteer.ala.org.au/validate/task/169540370	Valid		system	Tile_035-001-000_0-000.jpg		2021-03-19 10:53:28	2021-03-19 13:21:18		NO		IN FOCUS
169540370	https://volunteer.ala.org.au/validate/task/169540370	Valid		system	Tile_035-001-000_0-000.jpg			2021-03-19 13:21:18		NO		IN FOCUS
169540370	https://volunteer.ala.org.au/validate/task/169540370	Valid		system	Tile_035-001-000_0-000.jpg		2021-03-19 13:21:18	2021-03-19 13:21:18		NO		IN FOCUS
169540371	https://volunteer.ala.org.au/validate/task/169540371	Valid		system	Tile_035-002-000_0-000.jpg			2021-03-19 13:21:37		NO		IN FOCUS
169540371	https://volunteer.ala.org.au/validate/task/169540371	Valid		system	Tile_035-002-000_0-000.jpg		2021-03-19 13:21:37	2021-03-19 13:21:37		NO		IN FOCUS
169540371	https://volunteer.ala.org.au/validate/task/169540371	Valid		system	Tile_035-002-000_0-000.jpg		2021-03-19 10:53:39	2021-03-19 13:21:37		NO		IN FOCUS
169540371	https://volunteer.ala.org.au/validate/task/169540371	Valid		system	Tile_035-002-000_0-000.jpg		2021-03-19 11:14:56	2021-03-19 13:21:37		NO		IN FOCUS
169540372	https://volunteer.ala.org.au/validate/task/169540372	Valid		system	Tile_035-003-000_0-000.jpg		2021-03-19 11:16:04	2021-03-19 13:21:54		NO		IN FOCUS
169540372	https://volunteer.ala.org.au/validate/task/169540372	Valid		system	Tile_035-003-000_0-000.jpg			2021-03-19 13:21:54		NO		IN FOCUS
169540372	https://volunteer.ala.org.au/validate/task/169540372	Valid		system	Tile_035-003-000_0-000.jpg		2021-03-19 10:53:49	2021-03-19 13:21:54		NO		IN FOCUS
169540372	https://volunteer.ala.org.au/validate/task/169540372	Valid		system	Tile_035-003-000_0-000.jpg		2021-03-19 13:21:54	2021-03-19 13:21:54		NO		IN FOCUS
169540374	https://volunteer.ala.org.au/validate/task/169540374	Valid		system	Tile_035-005-000_0-000.jpg		2021-03-19 13:22:37	2021-03-19 13:22:37		NO		IN FOCUS
169540374	https://volunteer.ala.org.au/validate/task/169540374	Valid		system	Tile_035-005-000_0-000.jpg			2021-03-19 13:22:37		NO		IN FOCUS
169540374	https://volunteer.ala.org.au/validate/task/169540374	Valid		system	Tile_035-005-000_0-000.jpg		2021-03-19 11:16:39	2021-03-19 13:22:37		NO		IN FOCUS
169540374	https://volunteer.ala.org.au/validate/task/169540374	Valid		system	Tile_035-005-000_0-000.jpg		2021-03-19 10:54:04	2021-03-19 13:22:37		NO		IN FOCUS
169540375	https://volunteer.ala.org.au/validate/task/169540375	Valid		system	Tile_035-006-000_0-000.jpg		2021-03-19 10:54:15	2021-03-19 13:22:55		NO		IN FOCUS
169540375	https://volunteer.ala.org.au/validate/task/169540375	Valid		system	Tile_035-006-000_0-000.jpg		2021-03-19 11:16:52	2021-03-19 13:22:55		NO		IN FOCUS
169540375	https://volunteer.ala.org.au/validate/task/169540375	Valid		system	Tile_035-006-000_0-000.jpg		2021-03-19 13:22:54	2021-03-19 13:22:55		NO		IN FOCUS
169540375	https://volunteer.ala.org.au/validate/task/169540375	Valid		system	Tile_035-006-000_0-000.jpg			2021-03-19 13:22:55		NO		IN FOCUS
169540376	https://volunteer.ala.org.au/validate/task/169540376	Valid		system	Tile_035-007-000_0-000.jpg			2021-03-19 13:23:10		NO		IN FOCUS
169540376	https://volunteer.ala.org.au/validate/task/169540376	Valid		system	Tile_035-007-000_0-000.jpg		2021-03-19 11:18:03	2021-03-19 13:23:10		NO		IN FOCUS
169540376	https://volunteer.ala.org.au/validate/task/169540376	Valid		system	Tile_035-007-000_0-000.jpg		2021-03-19 10:54:25	2021-03-19 13:23:10		NO		IN FOCUS
169540376	https://volunteer.ala.org.au/validate/task/169540376	Valid		system	Tile_035-007-000_0-000.jpg		2021-03-19 13:23:09	2021-03-19 13:23:10		NO		IN FOCUS
169540378	https://volunteer.ala.org.au/validate/task/169540378	Valid		system	Tile_035-009-000_0-000.jpg		2021-03-19 11:18:34	2021-03-19 13:23:42		NO		IN FOCUS
169540378	https://volunteer.ala.org.au/validate/task/169540378	Valid		system	Tile_035-009-000_0-000.jpg		2021-03-19 10:54:44	2021-03-19 13:23:42		NO		IN FOCUS
169540378	https://volunteer.ala.org.au/validate/task/169540378	Valid		system	Tile_035-009-000_0-000.jpg			2021-03-19 13:23:42		NO		IN FOCUS
169540378	https://volunteer.ala.org.au/validate/task/169540378	Valid		system	Tile_035-009-000_0-000.jpg		2021-03-19 13:23:42	2021-03-19 13:23:42		NO		IN FOCUS
169540379	https://volunteer.ala.org.au/validate/task/169540379	Valid		system	Tile_035-010-000_0-000.jpg		2021-03-19 13:23:58	2021-03-19 13:23:59		NO		IN FOCUS
169540379	https://volunteer.ala.org.au/validate/task/169540379	Valid		system	Tile_035-010-000_0-000.jpg			2021-03-19 13:23:59		NO		IN FOCUS
169540379	https://volunteer.ala.org.au/validate/task/169540379	Valid		system	Tile_035-010-000_0-000.jpg		2021-03-19 10:54:53	2021-03-19 13:23:59		NO		IN FOCUS
169540379	https://volunteer.ala.org.au/validate/task/169540379	Valid		system	Tile_035-010-000_0-000.jpg		2021-03-19 11:18:58	2021-03-19 13:23:59		NO		IN FOCUS
169540380	https://volunteer.ala.org.au/validate/task/169540380	Valid		system	Tile_035-011-000_0-000.jpg		2021-03-19 13:24:14	2021-03-19 13:24:14		NO		IN FOCUS
169540380	https://volunteer.ala.org.au/validate/task/169540380	Valid		system	Tile_035-011-000_0-000.jpg		2021-03-19 11:19:13	2021-03-19 13:24:14		NO		IN FOCUS
169540380	https://volunteer.ala.org.au/validate/task/169540380	Valid		system	Tile_035-011-000_0-000.jpg			2021-03-19 13:24:14		NO		IN FOCUS
169540380	https://volunteer.ala.org.au/validate/task/169540380	Valid		system	Tile_035-011-000_0-000.jpg		2021-03-19 10:55:04	2021-03-19 13:24:14		NO		IN FOCUS
169540381	https://volunteer.ala.org.au/validate/task/169540381	Valid		system	Tile_035-012-000_0-000.jpg		2021-03-19 11:19:28	2021-03-19 13:24:28		NO		IN FOCUS
169540381	https://volunteer.ala.org.au/validate/task/169540381	Valid		system	Tile_035-012-000_0-000.jpg		2021-03-19 10:55:14	2021-03-19 13:24:28		NO		IN FOCUS
169540381	https://volunteer.ala.org.au/validate/task/169540381	Valid		system	Tile_035-012-000_0-000.jpg		2021-03-19 13:24:28	2021-03-19 13:24:28		NO		IN FOCUS
169540381	https://volunteer.ala.org.au/validate/task/169540381	Valid		system	Tile_035-012-000_0-000.jpg			2021-03-19 13:24:28		NO		IN FOCUS
169540382	https://volunteer.ala.org.au/validate/task/169540382	Valid		system	Tile_035-013-000_0-000.jpg		2021-03-19 13:24:47	2021-03-19 13:24:47		NO		IN FOCUS
169540382	https://volunteer.ala.org.au/validate/task/169540382	Valid		system	Tile_035-013-000_0-000.jpg			2021-03-19 13:24:47		NO		IN FOCUS
169540382	https://volunteer.ala.org.au/validate/task/169540382	Valid		system	Tile_035-013-000_0-000.jpg		2021-03-19 10:55:24	2021-03-19 13:24:47		NO		IN FOCUS
169540382	https://volunteer.ala.org.au/validate/task/169540382	Valid		system	Tile_035-013-000_0-000.jpg		2021-03-19 11:20:27	2021-03-19 13:24:47		NO		IN FOCUS
169540383	https://volunteer.ala.org.au/validate/task/169540383	Valid		system	Tile_035-014-000_0-000.jpg		2021-03-19 13:25:02	2021-03-19 13:25:03		NO		IN FOCUS
169540383	https://volunteer.ala.org.au/validate/task/169540383	Valid		system	Tile_035-014-000_0-000.jpg			2021-03-19 13:25:03		NO		IN FOCUS
169540383	https://volunteer.ala.org.au/validate/task/169540383	Valid		system	Tile_035-014-000_0-000.jpg		2021-03-19 10:55:34	2021-03-19 13:25:03		NO		IN FOCUS
169540383	https://volunteer.ala.org.au/validate/task/169540383	Valid		system	Tile_035-014-000_0-000.jpg		2021-03-19 11:20:50	2021-03-19 13:25:03		NO		IN FOCUS
169540384	https://volunteer.ala.org.au/validate/task/169540384	Valid		system	Tile_035-015-000_0-000.jpg		2021-03-19 10:55:43	2021-03-19 13:25:21		NO		IN FOCUS
169540384	https://volunteer.ala.org.au/validate/task/169540384	Valid		system	Tile_035-015-000_0-000.jpg		2021-03-19 11:21:44	2021-03-19 13:25:21		NO		IN FOCUS
169540384	https://volunteer.ala.org.au/validate/task/169540384	Valid		system	Tile_035-015-000_0-000.jpg		2021-03-19 13:25:20	2021-03-19 13:25:21		NO		IN FOCUS
169540384	https://volunteer.ala.org.au/validate/task/169540384	Valid		system	Tile_035-015-000_0-000.jpg			2021-03-19 13:25:21		NO		IN FOCUS
169540385	https://volunteer.ala.org.au/validate/task/169540385	Valid		system	Tile_035-016-000_0-000.jpg		2021-03-19 11:22:40	2021-03-19 13:25:40		NO		IN FOCUS
169540385	https://volunteer.ala.org.au/validate/task/169540385	Valid		system	Tile_035-016-000_0-000.jpg		2021-03-19 13:25:39	2021-03-19 13:25:40		NO		IN FOCUS
169540385	https://volunteer.ala.org.au/validate/task/169540385	Valid		system	Tile_035-016-000_0-000.jpg			2021-03-19 13:25:40		NO		IN FOCUS
169540385	https://volunteer.ala.org.au/validate/task/169540385	Valid		system	Tile_035-016-000_0-000.jpg		2021-03-19 10:55:52	2021-03-19 13:25:40		NO		IN FOCUS
169540386	https://volunteer.ala.org.au/validate/task/169540386	Valid		system	Tile_035-017-000_0-000.jpg		2021-03-19 10:56:03	2021-03-19 13:25:56		NO		IN FOCUS
169540386	https://volunteer.ala.org.au/validate/task/169540386	Valid		system	Tile_035-017-000_0-000.jpg			2021-03-19 13:25:56		NO		IN FOCUS
169540386	https://volunteer.ala.org.au/validate/task/169540386	Valid		system	Tile_035-017-000_0-000.jpg		2021-03-19 11:22:57	2021-03-19 13:25:56		NO		IN FOCUS
169540386	https://volunteer.ala.org.au/validate/task/169540386	Valid		system	Tile_035-017-000_0-000.jpg		2021-03-19 13:25:56	2021-03-19 13:25:56		NO		IN FOCUS
169540389	https://volunteer.ala.org.au/validate/task/169540389	Valid		system	Tile_035-020-000_0-000.jpg		2021-03-19 13:27:37	2021-03-19 13:27:37		NO		IN FOCUS
169540389	https://volunteer.ala.org.au/validate/task/169540389	Valid		system	Tile_035-020-000_0-000.jpg			2021-03-19 13:27:37		NO		IN FOCUS
169540389	https://volunteer.ala.org.au/validate/task/169540389	Valid		system	Tile_035-020-000_0-000.jpg		2021-03-19 10:56:29	2021-03-19 13:27:37		NO		IN FOCUS
169540389	https://volunteer.ala.org.au/validate/task/169540389	Valid		system	Tile_035-020-000_0-000.jpg		2021-03-19 11:24:59	2021-03-19 13:27:37		NO		IN FOCUS
169540390	https://volunteer.ala.org.au/validate/task/169540390	Valid		system	Tile_035-021-000_0-000.jpg		2021-03-19 10:56:39	2021-03-19 13:27:53		NO		IN FOCUS
169540390	https://volunteer.ala.org.au/validate/task/169540390	Valid		system	Tile_035-021-000_0-000.jpg		2021-03-19 13:27:53	2021-03-19 13:27:53		NO		IN FOCUS
169540390	https://volunteer.ala.org.au/validate/task/169540390	Valid		system	Tile_035-021-000_0-000.jpg			2021-03-19 13:27:53		NO		IN FOCUS
169540390	https://volunteer.ala.org.au/validate/task/169540390	Valid		system	Tile_035-021-000_0-000.jpg		2021-03-19 11:25:11	2021-03-19 13:27:53		NO		IN FOCUS
169540392	https://volunteer.ala.org.au/validate/task/169540392	Valid		system	Tile_035-023-000_0-000.jpg			2021-03-19 13:28:26		NO		IN FOCUS
169540392	https://volunteer.ala.org.au/validate/task/169540392	Valid		system	Tile_035-023-000_0-000.jpg		2021-03-19 13:28:25	2021-03-19 13:28:26		NO		IN FOCUS
169540392	https://volunteer.ala.org.au/validate/task/169540392	Valid		system	Tile_035-023-000_0-000.jpg		2021-03-19 10:56:56	2021-03-19 13:28:26		NO		IN FOCUS
169540392	https://volunteer.ala.org.au/validate/task/169540392	Valid		system	Tile_035-023-000_0-000.jpg		2021-03-19 11:31:24	2021-03-19 13:28:26		NO		IN FOCUS
169540395	https://volunteer.ala.org.au/validate/task/169540395	Valid		system	Tile_035-026-000_0-000.jpg		2021-03-19 10:57:51	2021-03-19 13:30:50		NO		IN FOCUS
169540395	https://volunteer.ala.org.au/validate/task/169540395	Valid		system	Tile_035-026-000_0-000.jpg		2021-03-19 13:30:50	2021-03-19 13:30:50		NO		IN FOCUS
169540395	https://volunteer.ala.org.au/validate/task/169540395	Valid		system	Tile_035-026-000_0-000.jpg		2021-03-19 11:32:49	2021-03-19 13:30:50		NO		IN FOCUS
169540395	https://volunteer.ala.org.au/validate/task/169540395	Valid		system	Tile_035-026-000_0-000.jpg			2021-03-19 13:30:50		NO		IN FOCUS
169540396	https://volunteer.ala.org.au/validate/task/169540396	Valid		system	Tile_035-027-000_0-000.jpg			2021-03-19 13:31:04		NO		IN FOCUS
169540396	https://volunteer.ala.org.au/validate/task/169540396	Valid		system	Tile_035-027-000_0-000.jpg		2021-03-19 13:31:03	2021-03-19 13:31:04		NO		IN FOCUS
169540396	https://volunteer.ala.org.au/validate/task/169540396	Valid		system	Tile_035-027-000_0-000.jpg		2021-03-19 10:58:02	2021-03-19 13:31:04		NO		IN FOCUS
169540396	https://volunteer.ala.org.au/validate/task/169540396	Valid		system	Tile_035-027-000_0-000.jpg		2021-03-19 11:33:35	2021-03-19 13:31:04		NO		IN FOCUS
169540397	https://volunteer.ala.org.au/validate/task/169540397	Valid		system	Tile_035-028-000_0-000.jpg		2021-03-19 11:33:46	2021-03-19 13:31:32		NO		IN FOCUS
169540397	https://volunteer.ala.org.au/validate/task/169540397	Valid		system	Tile_035-028-000_0-000.jpg		2021-03-19 10:58:15	2021-03-19 13:31:32		NO		IN FOCUS
169540397	https://volunteer.ala.org.au/validate/task/169540397	Valid		system	Tile_035-028-000_0-000.jpg		2021-03-19 13:31:31	2021-03-19 13:31:32		NO		IN FOCUS
169540397	https://volunteer.ala.org.au/validate/task/169540397	Valid		system	Tile_035-028-000_0-000.jpg			2021-03-19 13:31:32		NO		IN FOCUS
169540359	https://volunteer.ala.org.au/validate/task/169540359	Valid		system	Tile_034-050-000_0-000.jpg		2021-03-19 13:18:14	2021-03-19 13:51:21		NO		IN FOCUS
169540359	https://volunteer.ala.org.au/validate/task/169540359	Valid		system	Tile_034-050-000_0-000.jpg			2021-03-19 13:51:21		NO		IN FOCUS
169540359	https://volunteer.ala.org.au/validate/task/169540359	Valid		system	Tile_034-050-000_0-000.jpg		2021-03-19 13:51:20	2021-03-19 13:51:21		NO		IN FOCUS
169540359	https://volunteer.ala.org.au/validate/task/169540359	Valid		system	Tile_034-050-000_0-000.jpg		2021-03-19 10:51:26	2021-03-19 13:51:21		NO		IN FOCUS
169540360	https://volunteer.ala.org.au/validate/task/169540360	Valid		system	Tile_034-051-000_0-000.jpg			2021-03-19 13:51:40		NO		IN FOCUS
169540360	https://volunteer.ala.org.au/validate/task/169540360	Valid		system	Tile_034-051-000_0-000.jpg		2021-03-19 13:51:40	2021-03-19 13:51:40		NO		IN FOCUS
169540360	https://volunteer.ala.org.au/validate/task/169540360	Valid		system	Tile_034-051-000_0-000.jpg		2021-03-19 11:09:55	2021-03-19 13:51:40		NO		IN FOCUS
169540360	https://volunteer.ala.org.au/validate/task/169540360	Valid		system	Tile_034-051-000_0-000.jpg		2021-03-19 13:18:32	2021-03-19 13:51:40		NO		IN FOCUS
169540377	https://volunteer.ala.org.au/validate/task/169540377	Valid		system	Tile_035-008-000_0-000.jpg			2021-03-19 14:53:27		NO		IN FOCUS
169540377	https://volunteer.ala.org.au/validate/task/169540377	Valid		system	Tile_035-008-000_0-000.jpg		2021-03-19 11:18:22	2021-03-19 14:53:27		NO
169540377	https://volunteer.ala.org.au/validate/task/169540377	Valid		system	Tile_035-008-000_0-000.jpg		2021-03-19 14:53:27	2021-03-19 14:53:27		NO		IN FOCUS
169540377	https://volunteer.ala.org.au/validate/task/169540377	Valid		system	Tile_035-008-000_0-000.jpg		2021-03-19 13:23:25	2021-03-19 14:53:27		NO		IN FOCUS
169540377	https://volunteer.ala.org.au/validate/task/169540377	Valid		system	Tile_035-008-000_0-000.jpg		2021-03-19 10:54:34	2021-03-19 14:53:27		NO		IN FOCUS
169540387	https://volunteer.ala.org.au/validate/task/169540387	Valid		system	Tile_035-018-000_0-000.jpg		2021-03-19 13:27:05	2021-03-19 14:53:40	1	YES	MIDDLE	IN FOCUS		Fungal spores
169540387	https://volunteer.ala.org.au/validate/task/169540387	Valid		system	Tile_035-018-000_0-000.jpg		2021-03-19 14:53:40	2021-03-19 14:53:40		NO		IN FOCUS
169540387	https://volunteer.ala.org.au/validate/task/169540387	Valid		system	Tile_035-018-000_0-000.jpg		2021-03-19 10:56:14	2021-03-19 14:53:40		NO		IN FOCUS
169540387	https://volunteer.ala.org.au/validate/task/169540387	Valid		system	Tile_035-018-000_0-000.jpg			2021-03-19 14:53:40		NO		IN FOCUS
169540387	https://volunteer.ala.org.au/validate/task/169540387	Valid		system	Tile_035-018-000_0-000.jpg		2021-03-19 11:23:11	2021-03-19 14:53:40		NO		IN FOCUS
169540388	https://volunteer.ala.org.au/validate/task/169540388	Valid		system	Tile_035-019-000_0-000.jpg		2021-03-19 14:53:58	2021-03-19 14:53:58		NO		IN FOCUS
169540388	https://volunteer.ala.org.au/validate/task/169540388	Valid		system	Tile_035-019-000_0-000.jpg			2021-03-19 14:53:58		NO		IN FOCUS
169540388	https://volunteer.ala.org.au/validate/task/169540388	Valid		system	Tile_035-019-000_0-000.jpg		2021-03-19 13:27:22	2021-03-19 14:53:58		NO		IN FOCUS
169540388	https://volunteer.ala.org.au/validate/task/169540388	Valid		system	Tile_035-019-000_0-000.jpg		2021-03-19 11:23:23	2021-03-19 14:53:58		NO		IN FOCUS
169540391	https://volunteer.ala.org.au/validate/task/169540391	Valid		system	Tile_035-022-000_0-000.jpg		2021-03-19 14:54:11	2021-03-19 14:54:11		NO		IN FOCUS
169540391	https://volunteer.ala.org.au/validate/task/169540391	Valid		system	Tile_035-022-000_0-000.jpg		2021-03-19 11:30:20	2021-03-19 14:54:11		NO		IN FOCUS
169540391	https://volunteer.ala.org.au/validate/task/169540391	Valid		system	Tile_035-022-000_0-000.jpg		2021-03-19 13:28:10	2021-03-19 14:54:11		NO		IN FOCUS
169540391	https://volunteer.ala.org.au/validate/task/169540391	Valid		system	Tile_035-022-000_0-000.jpg			2021-03-19 14:54:11		NO		IN FOCUS
169540394	https://volunteer.ala.org.au/validate/task/169540394	Valid		system	Tile_035-025-000_0-000.jpg		2021-03-19 13:30:35	2021-03-19 14:54:36		NO		IN FOCUS
169540394	https://volunteer.ala.org.au/validate/task/169540394	Valid		system	Tile_035-025-000_0-000.jpg			2021-03-19 14:54:36		NO		IN FOCUS
169540394	https://volunteer.ala.org.au/validate/task/169540394	Valid		system	Tile_035-025-000_0-000.jpg		2021-03-19 14:54:35	2021-03-19 14:54:36		NO		IN FOCUS
169540394	https://volunteer.ala.org.au/validate/task/169540394	Valid		system	Tile_035-025-000_0-000.jpg		2021-03-19 11:32:36	2021-03-19 14:54:36		NO		IN FOCUS
169540399	https://volunteer.ala.org.au/validate/task/169540399	Valid		system	Tile_035-030-000_0-000.jpg		2021-03-19 14:55:00	2021-03-19 14:55:00		NO		IN FOCUS
169540399	https://volunteer.ala.org.au/validate/task/169540399	Valid		system	Tile_035-030-000_0-000.jpg		2021-03-19 11:35:31	2021-03-19 14:55:00		NO		IN FOCUS
169540399	https://volunteer.ala.org.au/validate/task/169540399	Valid		system	Tile_035-030-000_0-000.jpg		2021-03-19 13:33:29	2021-03-19 14:55:00		NO		IN FOCUS
169540399	https://volunteer.ala.org.au/validate/task/169540399	Valid		system	Tile_035-030-000_0-000.jpg			2021-03-19 14:55:00		NO		IN FOCUS
169540400	https://volunteer.ala.org.au/validate/task/169540400	Valid		system	Tile_035-031-000_0-000.jpg		2021-03-19 14:55:18	2021-03-19 14:55:18		NO		IN FOCUS
169540400	https://volunteer.ala.org.au/validate/task/169540400	Valid		system	Tile_035-031-000_0-000.jpg		2021-03-19 13:33:43	2021-03-19 14:55:18		NO		IN FOCUS
169540400	https://volunteer.ala.org.au/validate/task/169540400	Valid		system	Tile_035-031-000_0-000.jpg		2021-03-19 11:35:44	2021-03-19 14:55:18		NO		IN FOCUS
169540400	https://volunteer.ala.org.au/validate/task/169540400	Valid		system	Tile_035-031-000_0-000.jpg			2021-03-19 14:55:18		NO		IN FOCUS
169540401	https://volunteer.ala.org.au/validate/task/169540401	Valid		system	Tile_035-032-000_0-000.jpg			2021-03-19 14:55:30		NO		IN FOCUS
169540401	https://volunteer.ala.org.au/validate/task/169540401	Valid		system	Tile_035-032-000_0-000.jpg		2021-03-19 11:35:57	2021-03-19 14:55:30		NO		IN FOCUS
169540401	https://volunteer.ala.org.au/validate/task/169540401	Valid		system	Tile_035-032-000_0-000.jpg		2021-03-19 14:55:29	2021-03-19 14:55:30		NO		IN FOCUS
169540401	https://volunteer.ala.org.au/validate/task/169540401	Valid		system	Tile_035-032-000_0-000.jpg		2021-03-19 13:33:57	2021-03-19 14:55:30		NO		IN FOCUS
169540402	https://volunteer.ala.org.au/validate/task/169540402	Valid		system	Tile_035-033-000_0-000.jpg			2021-03-19 14:55:40		NO		IN FOCUS
169540402	https://volunteer.ala.org.au/validate/task/169540402	Valid		system	Tile_035-033-000_0-000.jpg		2021-03-19 13:34:11	2021-03-19 14:55:40		NO		IN FOCUS
169540402	https://volunteer.ala.org.au/validate/task/169540402	Valid		system	Tile_035-033-000_0-000.jpg		2021-03-19 11:36:11	2021-03-19 14:55:40		NO		IN FOCUS
169540402	https://volunteer.ala.org.au/validate/task/169540402	Valid		system	Tile_035-033-000_0-000.jpg		2021-03-19 14:55:40	2021-03-19 14:55:40		NO		IN FOCUS
169540404	https://volunteer.ala.org.au/validate/task/169540404	Valid		system	Tile_035-035-000_0-000.jpg		2021-03-19 14:56:08	2021-03-19 14:56:10		NO		IN FOCUS
169540404	https://volunteer.ala.org.au/validate/task/169540404	Valid		system	Tile_035-035-000_0-000.jpg			2021-03-19 14:56:10		NO		IN FOCUS
169540404	https://volunteer.ala.org.au/validate/task/169540404	Valid		system	Tile_035-035-000_0-000.jpg		2021-03-19 13:34:42	2021-03-19 14:56:10		NO		IN FOCUS
169540404	https://volunteer.ala.org.au/validate/task/169540404	Valid		system	Tile_035-035-000_0-000.jpg		2021-03-19 11:37:31	2021-03-19 14:56:10		NO		IN FOCUS
169540405	https://volunteer.ala.org.au/validate/task/169540405	Valid		system	Tile_035-036-000_0-000.jpg		2021-03-19 13:35:01	2021-03-19 14:56:20		NO		IN FOCUS
169540405	https://volunteer.ala.org.au/validate/task/169540405	Valid		system	Tile_035-036-000_0-000.jpg			2021-03-19 14:56:20		NO		IN FOCUS
169540405	https://volunteer.ala.org.au/validate/task/169540405	Valid		system	Tile_035-036-000_0-000.jpg		2021-03-19 14:56:20	2021-03-19 14:56:20		NO		IN FOCUS
169540405	https://volunteer.ala.org.au/validate/task/169540405	Valid		system	Tile_035-036-000_0-000.jpg		2021-03-19 11:37:42	2021-03-19 14:56:20		NO		IN FOCUS
169540406	https://volunteer.ala.org.au/validate/task/169540406	Valid		system	Tile_035-037-000_0-000.jpg			2021-03-19 14:56:31		NO		IN FOCUS
169540406	https://volunteer.ala.org.au/validate/task/169540406	Valid		system	Tile_035-037-000_0-000.jpg		2021-03-19 14:56:31	2021-03-19 14:56:31		NO		IN FOCUS
169540406	https://volunteer.ala.org.au/validate/task/169540406	Valid		system	Tile_035-037-000_0-000.jpg		2021-03-19 13:35:17	2021-03-19 14:56:31		NO		IN FOCUS
169540406	https://volunteer.ala.org.au/validate/task/169540406	Valid		system	Tile_035-037-000_0-000.jpg		2021-03-19 11:37:54	2021-03-19 14:56:31		NO		IN FOCUS
169540407	https://volunteer.ala.org.au/validate/task/169540407	Valid		system	Tile_035-038-000_0-000.jpg		2021-03-19 11:39:22	2021-03-19 14:56:45		NO		IN FOCUS
169540407	https://volunteer.ala.org.au/validate/task/169540407	Valid		system	Tile_035-038-000_0-000.jpg			2021-03-19 14:56:45		NO		IN FOCUS
169540407	https://volunteer.ala.org.au/validate/task/169540407	Valid		system	Tile_035-038-000_0-000.jpg		2021-03-19 14:56:44	2021-03-19 14:56:45		NO		IN FOCUS
169540407	https://volunteer.ala.org.au/validate/task/169540407	Valid		system	Tile_035-038-000_0-000.jpg		2021-03-19 13:35:34	2021-03-19 14:56:45		NO		IN FOCUS
169540408	https://volunteer.ala.org.au/validate/task/169540408	Valid		system	Tile_035-039-000_0-000.jpg			2021-03-19 14:57:07		NO		IN FOCUS
169540408	https://volunteer.ala.org.au/validate/task/169540408	Valid		system	Tile_035-039-000_0-000.jpg		2021-03-19 13:35:49	2021-03-19 14:57:07		NO		IN FOCUS
169540408	https://volunteer.ala.org.au/validate/task/169540408	Valid		system	Tile_035-039-000_0-000.jpg		2021-03-19 11:39:57	2021-03-19 14:57:07		NO		IN FOCUS
169540408	https://volunteer.ala.org.au/validate/task/169540408	Valid		system	Tile_035-039-000_0-000.jpg		2021-03-19 14:57:05	2021-03-19 14:57:07		NO		IN FOCUS
169540411	https://volunteer.ala.org.au/validate/task/169540411	Valid		system	Tile_035-042-000_0-000.jpg		2021-03-19 17:50:15	2021-03-19 17:50:15		NO		IN FOCUS
169540411	https://volunteer.ala.org.au/validate/task/169540411	Valid		system	Tile_035-042-000_0-000.jpg			2021-03-19 17:50:15		NO		IN FOCUS
169540411	https://volunteer.ala.org.au/validate/task/169540411	Valid		system	Tile_035-042-000_0-000.jpg		2021-03-19 14:57:48	2021-03-19 17:50:15		NO		IN FOCUS
169540411	https://volunteer.ala.org.au/validate/task/169540411	Valid		system	Tile_035-042-000_0-000.jpg		2021-03-19 11:42:36	2021-03-19 17:50:15		NO		IN FOCUS
169540412	https://volunteer.ala.org.au/validate/task/169540412	Valid		system	Tile_035-043-000_0-000.jpg		2021-03-19 11:43:50	2021-03-19 17:50:26		NO		IN FOCUS
169540412	https://volunteer.ala.org.au/validate/task/169540412	Valid		system	Tile_035-043-000_0-000.jpg		2021-03-19 14:58:06	2021-03-19 17:50:26		NO		IN FOCUS
169540412	https://volunteer.ala.org.au/validate/task/169540412	Valid		system	Tile_035-043-000_0-000.jpg			2021-03-19 17:50:26		NO		IN FOCUS
169540412	https://volunteer.ala.org.au/validate/task/169540412	Valid		system	Tile_035-043-000_0-000.jpg		2021-03-19 17:50:26	2021-03-19 17:50:26		NO		IN FOCUS
169540413	https://volunteer.ala.org.au/validate/task/169540413	Valid		system	Tile_035-044-000_0-000.jpg		2021-03-19 17:50:36	2021-03-19 17:50:36		NO		IN FOCUS
169540413	https://volunteer.ala.org.au/validate/task/169540413	Valid		system	Tile_035-044-000_0-000.jpg			2021-03-19 17:50:36		NO		IN FOCUS
169540413	https://volunteer.ala.org.au/validate/task/169540413	Valid		system	Tile_035-044-000_0-000.jpg		2021-03-19 11:44:21	2021-03-19 17:50:36		NO		IN FOCUS
169540413	https://volunteer.ala.org.au/validate/task/169540413	Valid		system	Tile_035-044-000_0-000.jpg		2021-03-19 14:58:16	2021-03-19 17:50:36		NO		IN FOCUS
169540414	https://volunteer.ala.org.au/validate/task/169540414	Valid		system	Tile_035-045-000_0-000.jpg		2021-03-19 11:44:40	2021-03-19 17:50:46		NO		IN FOCUS
169540414	https://volunteer.ala.org.au/validate/task/169540414	Valid		system	Tile_035-045-000_0-000.jpg		2021-03-19 14:58:27	2021-03-19 17:50:46		NO		IN FOCUS
169540414	https://volunteer.ala.org.au/validate/task/169540414	Valid		system	Tile_035-045-000_0-000.jpg			2021-03-19 17:50:46		NO		IN FOCUS
169540414	https://volunteer.ala.org.au/validate/task/169540414	Valid		system	Tile_035-045-000_0-000.jpg		2021-03-19 17:50:46	2021-03-19 17:50:46		NO		IN FOCUS
169540415	https://volunteer.ala.org.au/validate/task/169540415	Valid		system	Tile_035-046-000_0-000.jpg			2021-03-19 17:50:56		NO		IN FOCUS
169540415	https://volunteer.ala.org.au/validate/task/169540415	Valid		system	Tile_035-046-000_0-000.jpg		2021-03-19 17:50:56	2021-03-19 17:50:56		NO		IN FOCUS
169540415	https://volunteer.ala.org.au/validate/task/169540415	Valid		system	Tile_035-046-000_0-000.jpg		2021-03-19 11:44:55	2021-03-19 17:50:56		NO		IN FOCUS
169540415	https://volunteer.ala.org.au/validate/task/169540415	Valid		system	Tile_035-046-000_0-000.jpg		2021-03-19 14:58:38	2021-03-19 17:50:56		NO		IN FOCUS
169540416	https://volunteer.ala.org.au/validate/task/169540416	Valid		system	Tile_035-047-000_0-000.jpg		2021-03-19 11:45:07	2021-03-19 17:51:06		NO		IN FOCUS
169540416	https://volunteer.ala.org.au/validate/task/169540416	Valid		system	Tile_035-047-000_0-000.jpg		2021-03-19 14:58:51	2021-03-19 17:51:06		NO		IN FOCUS
169540416	https://volunteer.ala.org.au/validate/task/169540416	Valid		system	Tile_035-047-000_0-000.jpg			2021-03-19 17:51:06		NO		IN FOCUS
169540416	https://volunteer.ala.org.au/validate/task/169540416	Valid		system	Tile_035-047-000_0-000.jpg		2021-03-19 17:51:06	2021-03-19 17:51:06		NO		IN FOCUS
169540420	https://volunteer.ala.org.au/validate/task/169540420	Valid		system	Tile_035-051-000_0-000.jpg			2021-03-19 17:51:36		NO		IN FOCUS
169540420	https://volunteer.ala.org.au/validate/task/169540420	Valid		system	Tile_035-051-000_0-000.jpg		2021-03-19 17:51:36	2021-03-19 17:51:36		NO		IN FOCUS
169540420	https://volunteer.ala.org.au/validate/task/169540420	Valid		system	Tile_035-051-000_0-000.jpg		2021-03-19 14:59:45	2021-03-19 17:51:36		NO		IN FOCUS
169540420	https://volunteer.ala.org.au/validate/task/169540420	Valid		system	Tile_035-051-000_0-000.jpg		2021-03-19 11:48:55	2021-03-19 17:51:36		NO		IN FOCUS
169540421	https://volunteer.ala.org.au/validate/task/169540421	Valid		system	Tile_035-052-000_0-000.jpg		2021-03-19 14:59:57	2021-03-19 17:51:47		NO		IN FOCUS
169540421	https://volunteer.ala.org.au/validate/task/169540421	Valid		system	Tile_035-052-000_0-000.jpg		2021-03-19 11:49:08	2021-03-19 17:51:47		NO		IN FOCUS
169540421	https://volunteer.ala.org.au/validate/task/169540421	Valid		system	Tile_035-052-000_0-000.jpg			2021-03-19 17:51:47		NO		IN FOCUS
169540421	https://volunteer.ala.org.au/validate/task/169540421	Valid		system	Tile_035-052-000_0-000.jpg		2021-03-19 17:51:45	2021-03-19 17:51:47		NO		IN FOCUS
169540422	https://volunteer.ala.org.au/validate/task/169540422	Valid		system	Tile_035-053-000_0-000.jpg			2021-03-19 17:51:55		NO		IN FOCUS
169540422	https://volunteer.ala.org.au/validate/task/169540422	Valid		system	Tile_035-053-000_0-000.jpg		2021-03-19 17:51:55	2021-03-19 17:51:55		NO		IN FOCUS
169540422	https://volunteer.ala.org.au/validate/task/169540422	Valid		system	Tile_035-053-000_0-000.jpg		2021-03-19 11:49:19	2021-03-19 17:51:55		NO		IN FOCUS
169540422	https://volunteer.ala.org.au/validate/task/169540422	Valid		system	Tile_035-053-000_0-000.jpg		2021-03-19 15:00:09	2021-03-19 17:51:55		NO		IN FOCUS
169540423	https://volunteer.ala.org.au/validate/task/169540423	Valid		system	Tile_035-054-000_0-000.jpg		2021-03-19 11:50:54	2021-03-19 17:52:04		NO		IN FOCUS
169540423	https://volunteer.ala.org.au/validate/task/169540423	Valid		system	Tile_035-054-000_0-000.jpg		2021-03-19 17:52:04	2021-03-19 17:52:04		NO		IN FOCUS
169540423	https://volunteer.ala.org.au/validate/task/169540423	Valid		system	Tile_035-054-000_0-000.jpg			2021-03-19 17:52:04		NO		IN FOCUS
169540423	https://volunteer.ala.org.au/validate/task/169540423	Valid		system	Tile_035-054-000_0-000.jpg		2021-03-19 15:00:30	2021-03-19 17:52:04		NO		IN FOCUS
169540424	https://volunteer.ala.org.au/validate/task/169540424	Valid		system	Tile_035-055-000_0-000.jpg		2021-03-19 15:00:41	2021-03-19 17:52:24		NO		IN FOCUS
169540424	https://volunteer.ala.org.au/validate/task/169540424	Valid		system	Tile_035-055-000_0-000.jpg			2021-03-19 17:52:24		NO		IN FOCUS
169540424	https://volunteer.ala.org.au/validate/task/169540424	Valid		system	Tile_035-055-000_0-000.jpg		2021-03-19 17:52:24	2021-03-19 17:52:24		NO		IN FOCUS
169540424	https://volunteer.ala.org.au/validate/task/169540424	Valid		system	Tile_035-055-000_0-000.jpg		2021-03-19 11:51:16	2021-03-19 17:52:24		NO		IN FOCUS
169540429	https://volunteer.ala.org.au/validate/task/169540429	Valid		system	Tile_035-060-000_0-000.jpg		2021-03-19 15:03:21	2021-03-19 17:53:31		NO		IN FOCUS
169540429	https://volunteer.ala.org.au/validate/task/169540429	Valid		system	Tile_035-060-000_0-000.jpg		2021-03-19 11:53:41	2021-03-19 17:53:31		NO		IN FOCUS
169540429	https://volunteer.ala.org.au/validate/task/169540429	Valid		system	Tile_035-060-000_0-000.jpg			2021-03-19 17:53:31		NO		IN FOCUS
169540429	https://volunteer.ala.org.au/validate/task/169540429	Valid		system	Tile_035-060-000_0-000.jpg		2021-03-19 17:53:31	2021-03-19 17:53:31		NO		IN FOCUS
169540430	https://volunteer.ala.org.au/validate/task/169540430	Valid		system	Tile_036-001-000_0-000.jpg			2021-03-19 17:54:02		NO		IN FOCUS
169540430	https://volunteer.ala.org.au/validate/task/169540430	Valid		system	Tile_036-001-000_0-000.jpg		2021-03-19 17:54:02	2021-03-19 17:54:02		NO		IN FOCUS
169540430	https://volunteer.ala.org.au/validate/task/169540430	Valid		system	Tile_036-001-000_0-000.jpg		2021-03-19 15:03:33	2021-03-19 17:54:02		NO		IN FOCUS
169540430	https://volunteer.ala.org.au/validate/task/169540430	Valid		system	Tile_036-001-000_0-000.jpg		2021-03-19 11:53:56	2021-03-19 17:54:02		NO		IN FOCUS
169540431	https://volunteer.ala.org.au/validate/task/169540431	Valid		system	Tile_036-002-000_0-000.jpg		2021-03-19 11:55:02	2021-03-19 17:54:12		NO		IN FOCUS
169540431	https://volunteer.ala.org.au/validate/task/169540431	Valid		system	Tile_036-002-000_0-000.jpg			2021-03-19 17:54:12		NO		IN FOCUS
169540431	https://volunteer.ala.org.au/validate/task/169540431	Valid		system	Tile_036-002-000_0-000.jpg		2021-03-19 17:54:11	2021-03-19 17:54:12		NO		IN FOCUS
169540431	https://volunteer.ala.org.au/validate/task/169540431	Valid		system	Tile_036-002-000_0-000.jpg		2021-03-19 15:03:51	2021-03-19 17:54:12		NO		IN FOCUS
169540432	https://volunteer.ala.org.au/validate/task/169540432	Valid		system	Tile_036-003-000_0-000.jpg		2021-03-19 17:54:20	2021-03-19 17:54:21		NO		IN FOCUS
169540432	https://volunteer.ala.org.au/validate/task/169540432	Valid		system	Tile_036-003-000_0-000.jpg			2021-03-19 17:54:21		NO		IN FOCUS
169540432	https://volunteer.ala.org.au/validate/task/169540432	Valid		system	Tile_036-003-000_0-000.jpg		2021-03-19 11:56:22	2021-03-19 17:54:21		NO		IN FOCUS
169540432	https://volunteer.ala.org.au/validate/task/169540432	Valid		system	Tile_036-003-000_0-000.jpg		2021-03-19 15:04:03	2021-03-19 17:54:21		NO		IN FOCUS
169540433	https://volunteer.ala.org.au/validate/task/169540433	Valid		system	Tile_036-004-000_0-000.jpg		2021-03-19 11:56:47	2021-03-19 17:54:30		NO		IN FOCUS
169540433	https://volunteer.ala.org.au/validate/task/169540433	Valid		system	Tile_036-004-000_0-000.jpg		2021-03-19 17:54:30	2021-03-19 17:54:30		NO		IN FOCUS
169540433	https://volunteer.ala.org.au/validate/task/169540433	Valid		system	Tile_036-004-000_0-000.jpg			2021-03-19 17:54:30		NO		IN FOCUS
169540433	https://volunteer.ala.org.au/validate/task/169540433	Valid		system	Tile_036-004-000_0-000.jpg		2021-03-19 15:04:18	2021-03-19 17:54:30		NO		IN FOCUS
169540434	https://volunteer.ala.org.au/validate/task/169540434	Valid		system	Tile_036-005-000_0-000.jpg		2021-03-19 17:54:45	2021-03-19 17:54:45		NO		IN FOCUS
169540434	https://volunteer.ala.org.au/validate/task/169540434	Valid		system	Tile_036-005-000_0-000.jpg		2021-03-19 11:56:59	2021-03-19 17:54:45		NO		IN FOCUS
169540434	https://volunteer.ala.org.au/validate/task/169540434	Valid		system	Tile_036-005-000_0-000.jpg			2021-03-19 17:54:45		NO		IN FOCUS
169540434	https://volunteer.ala.org.au/validate/task/169540434	Valid		system	Tile_036-005-000_0-000.jpg		2021-03-19 15:04:31	2021-03-19 17:54:45		NO		IN FOCUS
169540436	https://volunteer.ala.org.au/validate/task/169540436	Valid		system	Tile_036-007-000_0-000.jpg		2021-03-19 15:06:14	2021-03-19 17:55:05		NO		IN FOCUS
169540436	https://volunteer.ala.org.au/validate/task/169540436	Valid		system	Tile_036-007-000_0-000.jpg		2021-03-19 11:59:09	2021-03-19 17:55:05		NO		IN FOCUS
169540436	https://volunteer.ala.org.au/validate/task/169540436	Valid		system	Tile_036-007-000_0-000.jpg		2021-03-19 17:55:04	2021-03-19 17:55:05		NO		IN FOCUS
169540436	https://volunteer.ala.org.au/validate/task/169540436	Valid		system	Tile_036-007-000_0-000.jpg			2021-03-19 17:55:05		NO		IN FOCUS
169540437	https://volunteer.ala.org.au/validate/task/169540437	Valid		system	Tile_036-008-000_0-000.jpg		2021-03-19 17:55:17	2021-03-19 17:55:18		NO		IN FOCUS
169540437	https://volunteer.ala.org.au/validate/task/169540437	Valid		system	Tile_036-008-000_0-000.jpg			2021-03-19 17:55:18		NO		IN FOCUS
169540437	https://volunteer.ala.org.au/validate/task/169540437	Valid		system	Tile_036-008-000_0-000.jpg		2021-03-19 11:59:26	2021-03-19 17:55:18		NO		IN FOCUS
169540437	https://volunteer.ala.org.au/validate/task/169540437	Valid		system	Tile_036-008-000_0-000.jpg		2021-03-19 15:06:28	2021-03-19 17:55:18		NO		IN FOCUS
169540438	https://volunteer.ala.org.au/validate/task/169540438	Valid		system	Tile_036-009-000_0-000.jpg		2021-03-19 11:59:50	2021-03-19 17:55:43		NO		IN FOCUS
169540438	https://volunteer.ala.org.au/validate/task/169540438	Valid		system	Tile_036-009-000_0-000.jpg			2021-03-19 17:55:43		NO		IN FOCUS
169540438	https://volunteer.ala.org.au/validate/task/169540438	Valid		system	Tile_036-009-000_0-000.jpg		2021-03-19 15:06:41	2021-03-19 17:55:43		NO		IN FOCUS
169540438	https://volunteer.ala.org.au/validate/task/169540438	Valid		system	Tile_036-009-000_0-000.jpg		2021-03-19 17:55:42	2021-03-19 17:55:43		NO		IN FOCUS
169540439	https://volunteer.ala.org.au/validate/task/169540439	Valid		system	Tile_036-010-000_0-000.jpg		2021-03-19 17:55:53	2021-03-19 17:55:53		NO		IN FOCUS
169540439	https://volunteer.ala.org.au/validate/task/169540439	Valid		system	Tile_036-010-000_0-000.jpg			2021-03-19 17:55:53		NO		IN FOCUS
169540439	https://volunteer.ala.org.au/validate/task/169540439	Valid		system	Tile_036-010-000_0-000.jpg		2021-03-19 15:06:52	2021-03-19 17:55:53		NO		IN FOCUS
169540439	https://volunteer.ala.org.au/validate/task/169540439	Valid		system	Tile_036-010-000_0-000.jpg		2021-03-19 12:00:03	2021-03-19 17:55:53		NO		IN FOCUS
169540440	https://volunteer.ala.org.au/validate/task/169540440	Valid		system	Tile_036-011-000_0-000.jpg		2021-03-19 12:00:14	2021-03-19 17:56:03		NO		IN FOCUS
169540440	https://volunteer.ala.org.au/validate/task/169540440	Valid		system	Tile_036-011-000_0-000.jpg		2021-03-19 17:56:03	2021-03-19 17:56:03		NO		IN FOCUS
169540440	https://volunteer.ala.org.au/validate/task/169540440	Valid		system	Tile_036-011-000_0-000.jpg			2021-03-19 17:56:03		NO		IN FOCUS
169540440	https://volunteer.ala.org.au/validate/task/169540440	Valid		system	Tile_036-011-000_0-000.jpg		2021-03-19 15:07:14	2021-03-19 17:56:03		NO		IN FOCUS
169540441	https://volunteer.ala.org.au/validate/task/169540441	Valid		system	Tile_036-012-000_0-000.jpg		2021-03-19 17:56:12	2021-03-19 17:56:12		NO		IN FOCUS
169540441	https://volunteer.ala.org.au/validate/task/169540441	Valid		system	Tile_036-012-000_0-000.jpg			2021-03-19 17:56:12		NO		IN FOCUS
169540441	https://volunteer.ala.org.au/validate/task/169540441	Valid		system	Tile_036-012-000_0-000.jpg		2021-03-19 12:00:26	2021-03-19 17:56:12		NO		IN FOCUS
169540441	https://volunteer.ala.org.au/validate/task/169540441	Valid		system	Tile_036-012-000_0-000.jpg		2021-03-19 15:07:25	2021-03-19 17:56:12		NO		IN FOCUS
169540442	https://volunteer.ala.org.au/validate/task/169540442	Valid		system	Tile_036-013-000_0-000.jpg		2021-03-19 12:00:53	2021-03-19 17:56:22		NO		IN FOCUS
169540442	https://volunteer.ala.org.au/validate/task/169540442	Valid		system	Tile_036-013-000_0-000.jpg		2021-03-19 15:07:39	2021-03-19 17:56:22		NO		IN FOCUS
169540442	https://volunteer.ala.org.au/validate/task/169540442	Valid		system	Tile_036-013-000_0-000.jpg			2021-03-19 17:56:22		NO		IN FOCUS
169540442	https://volunteer.ala.org.au/validate/task/169540442	Valid		system	Tile_036-013-000_0-000.jpg		2021-03-19 17:56:22	2021-03-19 17:56:22		NO		IN FOCUS
169540443	https://volunteer.ala.org.au/validate/task/169540443	Valid		system	Tile_036-014-000_0-000.jpg		2021-03-19 17:56:32	2021-03-19 17:56:32		NO		IN FOCUS
169540443	https://volunteer.ala.org.au/validate/task/169540443	Valid		system	Tile_036-014-000_0-000.jpg			2021-03-19 17:56:32		NO		IN FOCUS
169540443	https://volunteer.ala.org.au/validate/task/169540443	Valid		system	Tile_036-014-000_0-000.jpg		2021-03-19 12:02:44	2021-03-19 17:56:32		NO		IN FOCUS
169540443	https://volunteer.ala.org.au/validate/task/169540443	Valid		system	Tile_036-014-000_0-000.jpg		2021-03-19 15:07:53	2021-03-19 17:56:32		NO		IN FOCUS
169540446	https://volunteer.ala.org.au/validate/task/169540446	Valid		system	Tile_036-017-000_0-000.jpg		2021-03-19 17:56:52	2021-03-19 17:56:52		NO		IN FOCUS
169540446	https://volunteer.ala.org.au/validate/task/169540446	Valid		system	Tile_036-017-000_0-000.jpg			2021-03-19 17:56:52		NO		IN FOCUS
169540446	https://volunteer.ala.org.au/validate/task/169540446	Valid		system	Tile_036-017-000_0-000.jpg		2021-03-19 12:05:22	2021-03-19 17:56:52		NO		IN FOCUS
169540446	https://volunteer.ala.org.au/validate/task/169540446	Valid		system	Tile_036-017-000_0-000.jpg		2021-03-19 15:08:27	2021-03-19 17:56:52		NO		IN FOCUS
169540447	https://volunteer.ala.org.au/validate/task/169540447	Valid		system	Tile_036-018-000_0-000.jpg		2021-03-19 15:08:40	2021-03-19 17:57:03		NO		IN FOCUS
169540447	https://volunteer.ala.org.au/validate/task/169540447	Valid		system	Tile_036-018-000_0-000.jpg		2021-03-19 12:06:07	2021-03-19 17:57:03		NO		IN FOCUS
169540447	https://volunteer.ala.org.au/validate/task/169540447	Valid		system	Tile_036-018-000_0-000.jpg			2021-03-19 17:57:03		NO		IN FOCUS
169540447	https://volunteer.ala.org.au/validate/task/169540447	Valid		system	Tile_036-018-000_0-000.jpg		2021-03-19 17:57:03	2021-03-19 17:57:03		NO		IN FOCUS
169540448	https://volunteer.ala.org.au/validate/task/169540448	Valid		system	Tile_036-019-000_0-000.jpg			2021-03-19 17:57:17		NO		IN FOCUS
169540448	https://volunteer.ala.org.au/validate/task/169540448	Valid		system	Tile_036-019-000_0-000.jpg		2021-03-19 17:57:16	2021-03-19 17:57:17		NO		IN FOCUS
169540448	https://volunteer.ala.org.au/validate/task/169540448	Valid		system	Tile_036-019-000_0-000.jpg		2021-03-19 15:08:52	2021-03-19 17:57:17		NO		IN FOCUS
169540448	https://volunteer.ala.org.au/validate/task/169540448	Valid		system	Tile_036-019-000_0-000.jpg		2021-03-19 12:06:18	2021-03-19 17:57:17		NO		IN FOCUS
169540449	https://volunteer.ala.org.au/validate/task/169540449	Valid		system	Tile_036-020-000_0-000.jpg		2021-03-19 15:09:02	2021-03-19 17:57:26		NO		IN FOCUS
169540449	https://volunteer.ala.org.au/validate/task/169540449	Valid		system	Tile_036-020-000_0-000.jpg		2021-03-19 12:06:30	2021-03-19 17:57:26		NO		IN FOCUS
169540449	https://volunteer.ala.org.au/validate/task/169540449	Valid		system	Tile_036-020-000_0-000.jpg		2021-03-19 17:57:26	2021-03-19 17:57:26		NO		IN FOCUS
169540449	https://volunteer.ala.org.au/validate/task/169540449	Valid		system	Tile_036-020-000_0-000.jpg			2021-03-19 17:57:26		NO		IN FOCUS
169540450	https://volunteer.ala.org.au/validate/task/169540450	Valid		system	Tile_036-021-000_0-000.jpg		2021-03-19 17:57:36	2021-03-19 17:57:36		NO		IN FOCUS
169540450	https://volunteer.ala.org.au/validate/task/169540450	Valid		system	Tile_036-021-000_0-000.jpg			2021-03-19 17:57:36		NO		IN FOCUS
169540450	https://volunteer.ala.org.au/validate/task/169540450	Valid		system	Tile_036-021-000_0-000.jpg		2021-03-19 12:06:40	2021-03-19 17:57:36		NO		IN FOCUS
169540450	https://volunteer.ala.org.au/validate/task/169540450	Valid		system	Tile_036-021-000_0-000.jpg		2021-03-19 15:09:14	2021-03-19 17:57:36		NO		IN FOCUS
169540452	https://volunteer.ala.org.au/validate/task/169540452	Valid		system	Tile_036-023-000_0-000.jpg		2021-03-19 15:09:44	2021-03-19 18:23:26		NO		IN FOCUS
169540452	https://volunteer.ala.org.au/validate/task/169540452	Valid		system	Tile_036-023-000_0-000.jpg		2021-03-19 12:08:14	2021-03-19 18:23:26		NO		IN FOCUS
169540452	https://volunteer.ala.org.au/validate/task/169540452	Valid		system	Tile_036-023-000_0-000.jpg		2021-03-19 18:23:26	2021-03-19 18:23:26		NO		IN FOCUS
169540452	https://volunteer.ala.org.au/validate/task/169540452	Valid		system	Tile_036-023-000_0-000.jpg			2021-03-19 18:23:26		NO		IN FOCUS
169540453	https://volunteer.ala.org.au/validate/task/169540453	Valid		system	Tile_036-024-000_0-000.jpg		2021-03-19 15:09:59	2021-03-19 18:24:24		NO		IN FOCUS
169540453	https://volunteer.ala.org.au/validate/task/169540453	Valid		system	Tile_036-024-000_0-000.jpg			2021-03-19 18:24:24		NO		IN FOCUS
169540453	https://volunteer.ala.org.au/validate/task/169540453	Valid		system	Tile_036-024-000_0-000.jpg		2021-03-19 18:24:24	2021-03-19 18:24:24		NO		IN FOCUS
169540453	https://volunteer.ala.org.au/validate/task/169540453	Valid		system	Tile_036-024-000_0-000.jpg		2021-03-19 12:08:31	2021-03-19 18:24:24		NO		IN FOCUS
169540460	https://volunteer.ala.org.au/validate/task/169540460	Valid		system	Tile_036-031-000_0-000.jpg		2021-03-19 18:34:40	2021-03-19 18:34:41		NO		IN FOCUS
169540460	https://volunteer.ala.org.au/validate/task/169540460	Valid		system	Tile_036-031-000_0-000.jpg			2021-03-19 18:34:41		NO		IN FOCUS
169540460	https://volunteer.ala.org.au/validate/task/169540460	Valid		system	Tile_036-031-000_0-000.jpg		2021-03-19 15:11:41	2021-03-19 18:34:41		NO		IN FOCUS
169540460	https://volunteer.ala.org.au/validate/task/169540460	Valid		system	Tile_036-031-000_0-000.jpg		2021-03-19 12:12:55	2021-03-19 18:34:41		NO		IN FOCUS
169540454	https://volunteer.ala.org.au/validate/task/169540454	Valid		system	Tile_036-025-000_0-000.jpg			2021-03-19 18:36:05		NO		IN FOCUS
169540454	https://volunteer.ala.org.au/validate/task/169540454	Valid		system	Tile_036-025-000_0-000.jpg		2021-03-19 15:10:13	2021-03-19 18:36:05		NO		IN FOCUS
169540454	https://volunteer.ala.org.au/validate/task/169540454	Valid		system	Tile_036-025-000_0-000.jpg		2021-03-19 18:25:37	2021-03-19 18:36:05	1	YES	MIDDLE	IN FOCUS		Unknown
169540454	https://volunteer.ala.org.au/validate/task/169540454	Valid		system	Tile_036-025-000_0-000.jpg		2021-03-19 12:09:49	2021-03-19 18:36:05		NO		IN FOCUS
169540454	https://volunteer.ala.org.au/validate/task/169540454	Valid		system	Tile_036-025-000_0-000.jpg		2021-03-19 18:36:05	2021-03-19 18:36:05		NO		IN FOCUS
169540455	https://volunteer.ala.org.au/validate/task/169540455	Valid		system	Tile_036-026-000_0-000.jpg		2021-03-19 18:36:52	2021-03-19 18:36:53		NO		IN FOCUS
169540455	https://volunteer.ala.org.au/validate/task/169540455	Valid		system	Tile_036-026-000_0-000.jpg			2021-03-19 18:36:53		NO		IN FOCUS
169540455	https://volunteer.ala.org.au/validate/task/169540455	Valid		system	Tile_036-026-000_0-000.jpg		2021-03-19 15:10:25	2021-03-19 18:36:53		NO		IN FOCUS
169540455	https://volunteer.ala.org.au/validate/task/169540455	Valid		system	Tile_036-026-000_0-000.jpg		2021-03-19 12:10:36	2021-03-19 18:36:53		NO		IN FOCUS
169540455	https://volunteer.ala.org.au/validate/task/169540455	Valid		system	Tile_036-026-000_0-000.jpg		2021-03-19 18:26:58	2021-03-19 18:36:53	5 or more	YES	Both MIDDLE and EDGE	IN FOCUS		Fungal spores
169540456	https://volunteer.ala.org.au/validate/task/169540456	Valid		system	Tile_036-027-000_0-000.jpg		2021-03-19 15:10:40	2021-03-19 18:38:14		NO		IN FOCUS
169540456	https://volunteer.ala.org.au/validate/task/169540456	Valid		system	Tile_036-027-000_0-000.jpg			2021-03-19 18:38:14		NO		IN FOCUS
169540456	https://volunteer.ala.org.au/validate/task/169540456	Valid		system	Tile_036-027-000_0-000.jpg		2021-03-19 18:38:14	2021-03-19 18:38:14		NO		IN FOCUS
169540456	https://volunteer.ala.org.au/validate/task/169540456	Valid		system	Tile_036-027-000_0-000.jpg		2021-03-19 18:30:32	2021-03-19 18:38:14	1	YES	MIDDLE	IN FOCUS		Nothofagus pollen
169540456	https://volunteer.ala.org.au/validate/task/169540456	Valid		system	Tile_036-027-000_0-000.jpg		2021-03-19 12:10:55	2021-03-19 18:38:14		NO		IN FOCUS
169540457	https://volunteer.ala.org.au/validate/task/169540457	Valid		system	Tile_036-028-000_0-000.jpg		2021-03-19 12:11:15	2021-03-19 18:38:42		NO		IN FOCUS
169540457	https://volunteer.ala.org.au/validate/task/169540457	Valid		system	Tile_036-028-000_0-000.jpg		2021-03-19 18:38:42	2021-03-19 18:38:42		NO		IN FOCUS
169540457	https://volunteer.ala.org.au/validate/task/169540457	Valid		system	Tile_036-028-000_0-000.jpg			2021-03-19 18:38:42		NO		IN FOCUS
169540457	https://volunteer.ala.org.au/validate/task/169540457	Valid		system	Tile_036-028-000_0-000.jpg		2021-03-19 18:31:51	2021-03-19 18:38:42	1	NO	MIDDLE	IN FOCUS		Fungal spores
169540457	https://volunteer.ala.org.au/validate/task/169540457	Valid		system	Tile_036-028-000_0-000.jpg		2021-03-19 15:11:08	2021-03-19 18:38:42		NO		IN FOCUS
169540459	https://volunteer.ala.org.au/validate/task/169540459	Valid		system	Tile_036-030-000_0-000.jpg		2021-03-19 12:11:38	2021-03-19 18:42:07		NO		IN FOCUS
169540459	https://volunteer.ala.org.au/validate/task/169540459	Valid		system	Tile_036-030-000_0-000.jpg			2021-03-19 18:42:07		NO		IN FOCUS
169540459	https://volunteer.ala.org.au/validate/task/169540459	Valid		system	Tile_036-030-000_0-000.jpg		2021-03-19 18:34:05	2021-03-19 18:42:07	1	YES	MIDDLE	IN FOCUS		Spores
169540459	https://volunteer.ala.org.au/validate/task/169540459	Valid		system	Tile_036-030-000_0-000.jpg		2021-03-19 18:42:07	2021-03-19 18:42:07		NO		IN FOCUS
169540459	https://volunteer.ala.org.au/validate/task/169540459	Valid		system	Tile_036-030-000_0-000.jpg		2021-03-19 15:11:29	2021-03-19 18:42:07		NO		IN FOCUS
169540461	https://volunteer.ala.org.au/validate/task/169540461	Valid		system	Tile_036-032-000_0-000.jpg		2021-03-19 15:11:52	2021-03-19 18:42:32		NO		IN FOCUS
169540461	https://volunteer.ala.org.au/validate/task/169540461	Valid		system	Tile_036-032-000_0-000.jpg		2021-03-19 18:42:31	2021-03-19 18:42:32		NO		IN FOCUS
169540461	https://volunteer.ala.org.au/validate/task/169540461	Valid		system	Tile_036-032-000_0-000.jpg		2021-03-19 12:13:09	2021-03-19 18:42:32		NO		IN FOCUS
169540461	https://volunteer.ala.org.au/validate/task/169540461	Valid		system	Tile_036-032-000_0-000.jpg			2021-03-19 18:42:32		NO		IN FOCUS
169540461	https://volunteer.ala.org.au/validate/task/169540461	Valid		system	Tile_036-032-000_0-000.jpg		2021-03-19 18:43:33	2021-03-19 18:42:32		NO		IN FOCUS
169540462	https://volunteer.ala.org.au/validate/task/169540462	Valid		system	Tile_036-033-000_0-000.jpg			2021-03-19 18:44:21	1	YES	EDGE	IN FOCUS		Nothofagus pollen
169540462	https://volunteer.ala.org.au/validate/task/169540462	Valid		system	Tile_036-033-000_0-000.jpg		2021-03-19 18:44:36	2021-03-19 18:44:21	2	YES	EDGE	IN FOCUS		Fungal spores,Nothofagus pollen
169540462	https://volunteer.ala.org.au/validate/task/169540462	Valid		system	Tile_036-033-000_0-000.jpg		2021-03-19 15:12:25	2021-03-19 18:44:21	1	YES	EDGE	IN FOCUS		Nothofagus pollen
169540462	https://volunteer.ala.org.au/validate/task/169540462	Valid		system	Tile_036-033-000_0-000.jpg		2021-03-19 18:44:21	2021-03-19 18:44:21	1	YES	EDGE	IN FOCUS		Nothofagus pollen
169540462	https://volunteer.ala.org.au/validate/task/169540462	Valid		system	Tile_036-033-000_0-000.jpg		2021-03-19 12:13:41	2021-03-19 18:44:21	1	YES	EDGE	IN FOCUS		Nothofagus pollen
169540463	https://volunteer.ala.org.au/validate/task/169540463	Valid		system	Tile_036-034-000_0-000.jpg		2021-03-19 18:44:40	2021-03-19 18:44:40		NO		IN FOCUS
169540463	https://volunteer.ala.org.au/validate/task/169540463	Valid		system	Tile_036-034-000_0-000.jpg			2021-03-19 18:44:40		NO		IN FOCUS
169540463	https://volunteer.ala.org.au/validate/task/169540463	Valid		system	Tile_036-034-000_0-000.jpg		2021-03-19 18:45:13	2021-03-19 18:44:40		NO		IN FOCUS
169540463	https://volunteer.ala.org.au/validate/task/169540463	Valid		system	Tile_036-034-000_0-000.jpg		2021-03-19 12:14:51	2021-03-19 18:44:40		NO		IN FOCUS
169540463	https://volunteer.ala.org.au/validate/task/169540463	Valid		system	Tile_036-034-000_0-000.jpg		2021-03-19 15:14:12	2021-03-19 18:44:40		NO		IN FOCUS
169540464	https://volunteer.ala.org.au/validate/task/169540464	Valid		system	Tile_036-035-000_0-000.jpg		2021-03-19 18:45:14	2021-03-19 18:45:14		NO		IN FOCUS
169540464	https://volunteer.ala.org.au/validate/task/169540464	Valid		system	Tile_036-035-000_0-000.jpg		2021-03-19 15:14:25	2021-03-19 18:45:14		NO		IN FOCUS
169540464	https://volunteer.ala.org.au/validate/task/169540464	Valid		system	Tile_036-035-000_0-000.jpg			2021-03-19 18:45:14		NO		IN FOCUS
169540464	https://volunteer.ala.org.au/validate/task/169540464	Valid		system	Tile_036-035-000_0-000.jpg		2021-03-19 12:15:00	2021-03-19 18:45:14		NO		IN FOCUS
169540465	https://volunteer.ala.org.au/validate/task/169540465	Valid		system	Tile_036-036-000_0-000.jpg		2021-03-19 15:14:35	2021-03-19 18:45:38		NO		IN FOCUS
169540465	https://volunteer.ala.org.au/validate/task/169540465	Valid		system	Tile_036-036-000_0-000.jpg			2021-03-19 18:45:38		NO		IN FOCUS
169540465	https://volunteer.ala.org.au/validate/task/169540465	Valid		system	Tile_036-036-000_0-000.jpg		2021-03-19 18:45:38	2021-03-19 18:45:38		NO		IN FOCUS
169540465	https://volunteer.ala.org.au/validate/task/169540465	Valid		system	Tile_036-036-000_0-000.jpg		2021-03-19 18:45:55	2021-03-19 18:45:38		NO
169540465	https://volunteer.ala.org.au/validate/task/169540465	Valid		system	Tile_036-036-000_0-000.jpg		2021-03-19 12:15:10	2021-03-19 18:45:38		NO		IN FOCUS
169540467	https://volunteer.ala.org.au/validate/task/169540467	Valid		system	Tile_036-038-000_0-000.jpg		2021-03-19 15:15:03	2021-03-19 18:46:37		NO		IN FOCUS
169540467	https://volunteer.ala.org.au/validate/task/169540467	Valid		system	Tile_036-038-000_0-000.jpg		2021-03-19 12:15:36	2021-03-19 18:46:37		NO		IN FOCUS
169540467	https://volunteer.ala.org.au/validate/task/169540467	Valid		system	Tile_036-038-000_0-000.jpg			2021-03-19 18:46:37		NO		IN FOCUS
169540467	https://volunteer.ala.org.au/validate/task/169540467	Valid		system	Tile_036-038-000_0-000.jpg		2021-03-19 18:46:36	2021-03-19 18:46:37		NO		IN FOCUS
169540468	https://volunteer.ala.org.au/validate/task/169540468	Valid		system	Tile_036-039-000_0-000.jpg		2021-03-19 18:47:06	2021-03-19 18:47:07		NO		IN FOCUS
169540468	https://volunteer.ala.org.au/validate/task/169540468	Valid		system	Tile_036-039-000_0-000.jpg		2021-03-19 12:17:04	2021-03-19 18:47:07		NO		IN FOCUS
169540468	https://volunteer.ala.org.au/validate/task/169540468	Valid		system	Tile_036-039-000_0-000.jpg			2021-03-19 18:47:07		NO		IN FOCUS
169540468	https://volunteer.ala.org.au/validate/task/169540468	Valid		system	Tile_036-039-000_0-000.jpg		2021-03-19 15:15:14	2021-03-19 18:47:07		NO		IN FOCUS
169540469	https://volunteer.ala.org.au/validate/task/169540469	Valid		system	Tile_036-040-000_0-000.jpg		2021-03-19 12:17:19	2021-03-19 18:47:31		NO		IN FOCUS
169540469	https://volunteer.ala.org.au/validate/task/169540469	Valid		system	Tile_036-040-000_0-000.jpg		2021-03-19 15:15:28	2021-03-19 18:47:31		NO		IN FOCUS
169540469	https://volunteer.ala.org.au/validate/task/169540469	Valid		system	Tile_036-040-000_0-000.jpg		2021-03-19 18:47:59	2021-03-19 18:47:31	2	YES	MIDDLE	IN FOCUS		Spores
169540469	https://volunteer.ala.org.au/validate/task/169540469	Valid		system	Tile_036-040-000_0-000.jpg		2021-03-19 18:47:31	2021-03-19 18:47:31		NO		IN FOCUS
169540469	https://volunteer.ala.org.au/validate/task/169540469	Valid		system	Tile_036-040-000_0-000.jpg			2021-03-19 18:47:31		NO		IN FOCUS
169540470	https://volunteer.ala.org.au/validate/task/169540470	Valid		system	Tile_036-041-000_0-000.jpg		2021-03-19 18:47:59	2021-03-19 18:47:59		NO		IN FOCUS
169540470	https://volunteer.ala.org.au/validate/task/169540470	Valid		system	Tile_036-041-000_0-000.jpg		2021-03-19 15:15:40	2021-03-19 18:47:59		NO		IN FOCUS
169540470	https://volunteer.ala.org.au/validate/task/169540470	Valid		system	Tile_036-041-000_0-000.jpg			2021-03-19 18:47:59		NO		IN FOCUS
169540470	https://volunteer.ala.org.au/validate/task/169540470	Valid		system	Tile_036-041-000_0-000.jpg		2021-03-19 12:17:31	2021-03-19 18:47:59		NO		IN FOCUS
169540471	https://volunteer.ala.org.au/validate/task/169540471	Valid		system	Tile_036-042-000_0-000.jpg		2021-03-19 12:17:41	2021-03-19 18:48:28		NO		IN FOCUS
169540471	https://volunteer.ala.org.au/validate/task/169540471	Valid		system	Tile_036-042-000_0-000.jpg		2021-03-19 18:48:36	2021-03-19 18:48:28		NO		IN FOCUS
169540471	https://volunteer.ala.org.au/validate/task/169540471	Valid		system	Tile_036-042-000_0-000.jpg		2021-03-19 18:48:28	2021-03-19 18:48:28		NO		IN FOCUS
169540471	https://volunteer.ala.org.au/validate/task/169540471	Valid		system	Tile_036-042-000_0-000.jpg		2021-03-19 15:15:52	2021-03-19 18:48:28		NO		IN FOCUS
169540471	https://volunteer.ala.org.au/validate/task/169540471	Valid		system	Tile_036-042-000_0-000.jpg			2021-03-19 18:48:28		NO		IN FOCUS
169540472	https://volunteer.ala.org.au/validate/task/169540472	Valid		system	Tile_036-043-000_0-000.jpg		2021-03-19 18:49:02	2021-03-19 18:49:02		NO		IN FOCUS
169540472	https://volunteer.ala.org.au/validate/task/169540472	Valid		system	Tile_036-043-000_0-000.jpg			2021-03-19 18:49:02		NO		IN FOCUS
169540472	https://volunteer.ala.org.au/validate/task/169540472	Valid		system	Tile_036-043-000_0-000.jpg		2021-03-19 18:49:29	2021-03-19 18:49:02		NO		IN FOCUS
169540472	https://volunteer.ala.org.au/validate/task/169540472	Valid		system	Tile_036-043-000_0-000.jpg		2021-03-19 12:17:52	2021-03-19 18:49:02		NO		IN FOCUS
169540472	https://volunteer.ala.org.au/validate/task/169540472	Valid		system	Tile_036-043-000_0-000.jpg		2021-03-19 15:16:03	2021-03-19 18:49:02		NO		IN FOCUS
169540473	https://volunteer.ala.org.au/validate/task/169540473	Valid		system	Tile_036-044-000_0-000.jpg		2021-03-19 12:18:04	2021-03-19 18:49:26		NO		IN FOCUS
169540473	https://volunteer.ala.org.au/validate/task/169540473	Valid		system	Tile_036-044-000_0-000.jpg		2021-03-19 15:16:14	2021-03-19 18:49:26		NO		IN FOCUS
169540473	https://volunteer.ala.org.au/validate/task/169540473	Valid		system	Tile_036-044-000_0-000.jpg		2021-03-19 18:49:26	2021-03-19 18:49:26		NO		IN FOCUS
169540473	https://volunteer.ala.org.au/validate/task/169540473	Valid		system	Tile_036-044-000_0-000.jpg			2021-03-19 18:49:26		NO		IN FOCUS
169540474	https://volunteer.ala.org.au/validate/task/169540474	Valid		system	Tile_036-045-000_0-000.jpg			2021-03-19 18:49:49		NO		IN FOCUS
169540474	https://volunteer.ala.org.au/validate/task/169540474	Valid		system	Tile_036-045-000_0-000.jpg		2021-03-19 18:49:49	2021-03-19 18:49:49		NO		IN FOCUS
169540474	https://volunteer.ala.org.au/validate/task/169540474	Valid		system	Tile_036-045-000_0-000.jpg		2021-03-19 15:16:27	2021-03-19 18:49:49		NO		IN FOCUS
169540474	https://volunteer.ala.org.au/validate/task/169540474	Valid		system	Tile_036-045-000_0-000.jpg		2021-03-19 18:50:34	2021-03-19 18:49:49	1	YES	EDGE	IN FOCUS		Nothofagus pollen
169540474	https://volunteer.ala.org.au/validate/task/169540474	Valid		system	Tile_036-045-000_0-000.jpg		2021-03-19 12:19:47	2021-03-19 18:49:49		NO		IN FOCUS
169540475	https://volunteer.ala.org.au/validate/task/169540475	Valid		system	Tile_036-046-000_0-000.jpg		2021-03-19 15:16:38	2021-03-19 18:50:12		NO		IN FOCUS
169540475	https://volunteer.ala.org.au/validate/task/169540475	Valid		system	Tile_036-046-000_0-000.jpg		2021-03-19 18:50:12	2021-03-19 18:50:12		NO		IN FOCUS
169540475	https://volunteer.ala.org.au/validate/task/169540475	Valid		system	Tile_036-046-000_0-000.jpg			2021-03-19 18:50:12		NO		IN FOCUS
169540475	https://volunteer.ala.org.au/validate/task/169540475	Valid		system	Tile_036-046-000_0-000.jpg		2021-03-19 12:20:02	2021-03-19 18:50:12		NO		IN FOCUS
169540476	https://volunteer.ala.org.au/validate/task/169540476	Valid		system	Tile_036-047-000_0-000.jpg		2021-03-19 12:20:16	2021-03-19 18:50:44		NO		IN FOCUS
169540476	https://volunteer.ala.org.au/validate/task/169540476	Valid		system	Tile_036-047-000_0-000.jpg		2021-03-19 18:51:40	2021-03-19 18:50:44	1	YES	EDGE	IN FOCUS		Fungal spores
169540476	https://volunteer.ala.org.au/validate/task/169540476	Valid		system	Tile_036-047-000_0-000.jpg		2021-03-19 15:16:50	2021-03-19 18:50:44		NO		IN FOCUS
169540476	https://volunteer.ala.org.au/validate/task/169540476	Valid		system	Tile_036-047-000_0-000.jpg			2021-03-19 18:50:44		NO		IN FOCUS
169540476	https://volunteer.ala.org.au/validate/task/169540476	Valid		system	Tile_036-047-000_0-000.jpg		2021-03-19 18:50:44	2021-03-19 18:50:44		NO		IN FOCUS
169540477	https://volunteer.ala.org.au/validate/task/169540477	Valid		system	Tile_036-048-000_0-000.jpg		2021-03-19 12:20:30	2021-03-19 18:51:21		NO		IN FOCUS
169540477	https://volunteer.ala.org.au/validate/task/169540477	Valid		system	Tile_036-048-000_0-000.jpg		2021-03-19 15:17:01	2021-03-19 18:51:21		NO		IN FOCUS
169540477	https://volunteer.ala.org.au/validate/task/169540477	Valid		system	Tile_036-048-000_0-000.jpg		2021-03-19 18:51:21	2021-03-19 18:51:21		NO		IN FOCUS
169540477	https://volunteer.ala.org.au/validate/task/169540477	Valid		system	Tile_036-048-000_0-000.jpg			2021-03-19 18:51:21		NO		IN FOCUS
169540478	https://volunteer.ala.org.au/validate/task/169540478	Valid		system	Tile_036-049-000_0-000.jpg		2021-03-19 12:20:41	2021-03-19 18:52:37		NO		IN FOCUS
169540478	https://volunteer.ala.org.au/validate/task/169540478	Valid		system	Tile_036-049-000_0-000.jpg		2021-03-19 18:52:37	2021-03-19 18:52:37		NO		IN FOCUS
169540478	https://volunteer.ala.org.au/validate/task/169540478	Valid		system	Tile_036-049-000_0-000.jpg		2021-03-19 18:53:30	2021-03-19 18:52:37	3	YES	Both MIDDLE and EDGE	IN FOCUS		Fungal spores,Saccate gymnospermous pollen
169540478	https://volunteer.ala.org.au/validate/task/169540478	Valid		system	Tile_036-049-000_0-000.jpg			2021-03-19 18:52:37		NO		IN FOCUS
169540478	https://volunteer.ala.org.au/validate/task/169540478	Valid		system	Tile_036-049-000_0-000.jpg		2021-03-19 15:17:12	2021-03-19 18:52:37		NO		IN FOCUS
169540479	https://volunteer.ala.org.au/validate/task/169540479	Valid		system	Tile_036-050-000_0-000.jpg		2021-03-19 15:17:22	2021-03-19 18:52:56		NO		IN FOCUS
169540479	https://volunteer.ala.org.au/validate/task/169540479	Valid		system	Tile_036-050-000_0-000.jpg		2021-03-19 18:52:56	2021-03-19 18:52:56		NO		IN FOCUS
169540479	https://volunteer.ala.org.au/validate/task/169540479	Valid		system	Tile_036-050-000_0-000.jpg		2021-03-19 12:20:59	2021-03-19 18:52:56		NO		IN FOCUS
169540479	https://volunteer.ala.org.au/validate/task/169540479	Valid		system	Tile_036-050-000_0-000.jpg			2021-03-19 18:52:56		NO		IN FOCUS
169540480	https://volunteer.ala.org.au/validate/task/169540480	Valid		system	Tile_036-051-000_0-000.jpg		2021-03-19 15:17:35	2021-03-19 18:53:27		NO		IN FOCUS
169540480	https://volunteer.ala.org.au/validate/task/169540480	Valid		system	Tile_036-051-000_0-000.jpg		2021-03-19 18:53:27	2021-03-19 18:53:27		NO		IN FOCUS
169540480	https://volunteer.ala.org.au/validate/task/169540480	Valid		system	Tile_036-051-000_0-000.jpg			2021-03-19 18:53:27		NO		IN FOCUS
169540480	https://volunteer.ala.org.au/validate/task/169540480	Valid		system	Tile_036-051-000_0-000.jpg		2021-03-19 12:21:17	2021-03-19 18:53:27		NO		IN FOCUS
169540481	https://volunteer.ala.org.au/validate/task/169540481	Valid		system	Tile_036-052-000_0-000.jpg		2021-03-19 15:17:46	2021-03-19 18:53:57		NO		IN FOCUS
169540481	https://volunteer.ala.org.au/validate/task/169540481	Valid		system	Tile_036-052-000_0-000.jpg			2021-03-19 18:53:57		NO		IN FOCUS
169540481	https://volunteer.ala.org.au/validate/task/169540481	Valid		system	Tile_036-052-000_0-000.jpg		2021-03-19 12:22:09	2021-03-19 18:53:57		NO		IN FOCUS
169540481	https://volunteer.ala.org.au/validate/task/169540481	Valid		system	Tile_036-052-000_0-000.jpg		2021-03-19 18:53:56	2021-03-19 18:53:57		NO		IN FOCUS
169540481	https://volunteer.ala.org.au/validate/task/169540481	Valid		system	Tile_036-052-000_0-000.jpg		2021-03-19 18:54:01	2021-03-19 18:53:57		NO		IN FOCUS
169540482	https://volunteer.ala.org.au/validate/task/169540482	Valid		system	Tile_036-053-000_0-000.jpg		2021-03-19 12:22:29	2021-03-19 18:55:09		NO		IN FOCUS
169540482	https://volunteer.ala.org.au/validate/task/169540482	Valid		system	Tile_036-053-000_0-000.jpg		2021-03-19 18:55:09	2021-03-19 18:55:09		NO		IN FOCUS
169540482	https://volunteer.ala.org.au/validate/task/169540482	Valid		system	Tile_036-053-000_0-000.jpg			2021-03-19 18:55:09		NO		IN FOCUS
169540482	https://volunteer.ala.org.au/validate/task/169540482	Valid		system	Tile_036-053-000_0-000.jpg		2021-03-19 15:18:10	2021-03-19 18:55:09		NO		IN FOCUS
169540482	https://volunteer.ala.org.au/validate/task/169540482	Valid		system	Tile_036-053-000_0-000.jpg		2021-03-19 18:57:36	2021-03-19 18:55:09		NO		IN FOCUS
169540484	https://volunteer.ala.org.au/validate/task/169540484	Valid		system	Tile_036-055-000_0-000.jpg		2021-03-19 15:20:58	2021-03-19 18:57:19		NO		IN FOCUS
169540484	https://volunteer.ala.org.au/validate/task/169540484	Valid		system	Tile_036-055-000_0-000.jpg		2021-03-19 12:23:16	2021-03-19 18:57:19		NO		IN FOCUS
169540484	https://volunteer.ala.org.au/validate/task/169540484	Valid		system	Tile_036-055-000_0-000.jpg		2021-03-19 18:57:19	2021-03-19 18:57:19		NO		IN FOCUS
169540484	https://volunteer.ala.org.au/validate/task/169540484	Valid		system	Tile_036-055-000_0-000.jpg			2021-03-19 18:57:19		NO		IN FOCUS
169540483	https://volunteer.ala.org.au/validate/task/169540483	Valid		system	Tile_036-054-000_0-000.jpg		2021-03-19 12:22:42	2021-03-19 18:58:06		NO		IN FOCUS
169540483	https://volunteer.ala.org.au/validate/task/169540483	Valid		system	Tile_036-054-000_0-000.jpg		2021-03-19 18:58:06	2021-03-19 18:58:06		NO		IN FOCUS
169540483	https://volunteer.ala.org.au/validate/task/169540483	Valid		system	Tile_036-054-000_0-000.jpg			2021-03-19 18:58:06		NO		IN FOCUS
169540483	https://volunteer.ala.org.au/validate/task/169540483	Valid		system	Tile_036-054-000_0-000.jpg		2021-03-19 18:56:46	2021-03-19 18:58:06	3	YES	Both MIDDLE and EDGE	IN FOCUS		Fungal spores,Saccate gymnospermous pollen
169540483	https://volunteer.ala.org.au/validate/task/169540483	Valid		system	Tile_036-054-000_0-000.jpg		2021-03-19 15:19:40	2021-03-19 18:58:06		NO		IN FOCUS
169540485	https://volunteer.ala.org.au/validate/task/169540485	Valid		system	Tile_036-056-000_0-000.jpg		2021-03-19 18:58:54	2021-03-19 18:58:33	1	YES	EDGE	IN FOCUS		Saccate gymnospermous pollen
169540485	https://volunteer.ala.org.au/validate/task/169540485	Valid		system	Tile_036-056-000_0-000.jpg			2021-03-19 18:58:33		NO		IN FOCUS
169540485	https://volunteer.ala.org.au/validate/task/169540485	Valid		system	Tile_036-056-000_0-000.jpg		2021-03-19 18:58:32	2021-03-19 18:58:33		NO		IN FOCUS
169540485	https://volunteer.ala.org.au/validate/task/169540485	Valid		system	Tile_036-056-000_0-000.jpg		2021-03-19 15:21:16	2021-03-19 18:58:33		NO		IN FOCUS
169540485	https://volunteer.ala.org.au/validate/task/169540485	Valid		system	Tile_036-056-000_0-000.jpg		2021-03-19 12:23:48	2021-03-19 18:58:33		NO		IN FOCUS
169540487	https://volunteer.ala.org.au/validate/task/169540487	Valid		system	Tile_036-058-000_0-000.jpg			2021-03-19 18:59:43		NO		IN FOCUS
169540487	https://volunteer.ala.org.au/validate/task/169540487	Valid		system	Tile_036-058-000_0-000.jpg		2021-03-19 18:59:42	2021-03-19 18:59:43		NO		IN FOCUS
169540487	https://volunteer.ala.org.au/validate/task/169540487	Valid		system	Tile_036-058-000_0-000.jpg		2021-03-19 12:24:21	2021-03-19 18:59:43		NO		IN FOCUS
169540487	https://volunteer.ala.org.au/validate/task/169540487	Valid		system	Tile_036-058-000_0-000.jpg		2021-03-19 15:21:58	2021-03-19 18:59:43		NO		IN FOCUS
169540486	https://volunteer.ala.org.au/validate/task/169540486	Valid		system	Tile_036-057-000_0-000.jpg		2021-03-19 15:21:34	2021-03-19 18:59:52		NO		IN FOCUS
169540486	https://volunteer.ala.org.au/validate/task/169540486	Valid		system	Tile_036-057-000_0-000.jpg			2021-03-19 18:59:52		NO		IN FOCUS
169540486	https://volunteer.ala.org.au/validate/task/169540486	Valid		system	Tile_036-057-000_0-000.jpg		2021-03-19 18:59:52	2021-03-19 18:59:52		NO		IN FOCUS
169540486	https://volunteer.ala.org.au/validate/task/169540486	Valid		system	Tile_036-057-000_0-000.jpg		2021-03-19 18:59:12	2021-03-19 18:59:52		NO		IN FOCUS
169540488	https://volunteer.ala.org.au/validate/task/169540488	Valid		system	Tile_036-059-000_0-000.jpg		2021-03-19 15:22:52	2021-03-19 19:00:12		NO		IN FOCUS
169540488	https://volunteer.ala.org.au/validate/task/169540488	Valid		system	Tile_036-059-000_0-000.jpg		2021-03-19 19:00:40	2021-03-19 19:00:12		NO		IN FOCUS
169540488	https://volunteer.ala.org.au/validate/task/169540488	Valid		system	Tile_036-059-000_0-000.jpg		2021-03-19 12:24:46	2021-03-19 19:00:12		NO		IN FOCUS
169540488	https://volunteer.ala.org.au/validate/task/169540488	Valid		system	Tile_036-059-000_0-000.jpg			2021-03-19 19:00:12		NO		IN FOCUS
169540488	https://volunteer.ala.org.au/validate/task/169540488	Valid		system	Tile_036-059-000_0-000.jpg		2021-03-19 19:00:12	2021-03-19 19:00:12		NO		IN FOCUS
169540489	https://volunteer.ala.org.au/validate/task/169540489	Valid		system	Tile_036-060-000_0-000.jpg			2021-03-19 19:01:10		NO		IN FOCUS
169540489	https://volunteer.ala.org.au/validate/task/169540489	Valid		system	Tile_036-060-000_0-000.jpg		2021-03-19 19:01:36	2021-03-19 19:01:10		NO		IN FOCUS
169540489	https://volunteer.ala.org.au/validate/task/169540489	Valid		system	Tile_036-060-000_0-000.jpg		2021-03-19 19:01:10	2021-03-19 19:01:10		NO		IN FOCUS
169540489	https://volunteer.ala.org.au/validate/task/169540489	Valid		system	Tile_036-060-000_0-000.jpg		2021-03-19 12:25:11	2021-03-19 19:01:10		NO		IN FOCUS
169540489	https://volunteer.ala.org.au/validate/task/169540489	Valid		system	Tile_036-060-000_0-000.jpg		2021-03-19 15:23:08	2021-03-19 19:01:10		NO		IN FOCUS
169540490	https://volunteer.ala.org.au/validate/task/169540490	Valid		system	Tile_037-001-000_0-000.jpg		2021-03-19 12:25:28	2021-03-19 19:01:37		NO		IN FOCUS
169540490	https://volunteer.ala.org.au/validate/task/169540490	Valid		system	Tile_037-001-000_0-000.jpg		2021-03-19 19:01:36	2021-03-19 19:01:37		NO		IN FOCUS
169540490	https://volunteer.ala.org.au/validate/task/169540490	Valid		system	Tile_037-001-000_0-000.jpg			2021-03-19 19:01:37		NO		IN FOCUS
169540490	https://volunteer.ala.org.au/validate/task/169540490	Valid		system	Tile_037-001-000_0-000.jpg		2021-03-19 15:23:27	2021-03-19 19:01:37		NO		IN FOCUS
169540491	https://volunteer.ala.org.au/validate/task/169540491	Valid		system	Tile_037-002-000_0-000.jpg		2021-03-19 12:25:39	2021-03-19 19:02:00		NO		IN FOCUS
169540491	https://volunteer.ala.org.au/validate/task/169540491	Valid		system	Tile_037-002-000_0-000.jpg			2021-03-19 19:02:00		NO		IN FOCUS
169540491	https://volunteer.ala.org.au/validate/task/169540491	Valid		system	Tile_037-002-000_0-000.jpg		2021-03-19 19:03:30	2021-03-19 19:02:00	1	NO		IN FOCUS
169540491	https://volunteer.ala.org.au/validate/task/169540491	Valid		system	Tile_037-002-000_0-000.jpg		2021-03-19 15:25:16	2021-03-19 19:02:00		NO		IN FOCUS
169540491	https://volunteer.ala.org.au/validate/task/169540491	Valid		system	Tile_037-002-000_0-000.jpg		2021-03-19 19:02:00	2021-03-19 19:02:00		NO		IN FOCUS
169540493	https://volunteer.ala.org.au/validate/task/169540493	Valid		system	Tile_037-004-000_0-000.jpg		2021-03-19 12:26:53	2021-03-19 19:03:10		NO		IN FOCUS
169540493	https://volunteer.ala.org.au/validate/task/169540493	Valid		system	Tile_037-004-000_0-000.jpg			2021-03-19 19:03:10		NO		IN FOCUS
169540493	https://volunteer.ala.org.au/validate/task/169540493	Valid		system	Tile_037-004-000_0-000.jpg		2021-03-19 19:03:10	2021-03-19 19:03:10		NO		IN FOCUS
169540493	https://volunteer.ala.org.au/validate/task/169540493	Valid		system	Tile_037-004-000_0-000.jpg		2021-03-19 15:26:52	2021-03-19 19:03:10		NO		IN FOCUS
169540494	https://volunteer.ala.org.au/validate/task/169540494	Valid		system	Tile_037-005-000_0-000.jpg		2021-03-19 15:27:51	2021-03-19 19:03:53		NO		IN FOCUS
169540494	https://volunteer.ala.org.au/validate/task/169540494	Valid		system	Tile_037-005-000_0-000.jpg		2021-03-19 12:27:11	2021-03-19 19:03:53		NO		IN FOCUS
169540494	https://volunteer.ala.org.au/validate/task/169540494	Valid		system	Tile_037-005-000_0-000.jpg		2021-03-19 19:03:53	2021-03-19 19:03:53		NO		IN FOCUS
169540494	https://volunteer.ala.org.au/validate/task/169540494	Valid		system	Tile_037-005-000_0-000.jpg			2021-03-19 19:03:53		NO		IN FOCUS
169540495	https://volunteer.ala.org.au/validate/task/169540495	Valid		system	Tile_037-006-000_0-000.jpg			2021-03-19 19:04:27		NO		IN FOCUS
169540495	https://volunteer.ala.org.au/validate/task/169540495	Valid		system	Tile_037-006-000_0-000.jpg		2021-03-19 19:04:27	2021-03-19 19:04:27		NO		IN FOCUS
169540495	https://volunteer.ala.org.au/validate/task/169540495	Valid		system	Tile_037-006-000_0-000.jpg		2021-03-19 15:28:43	2021-03-19 19:04:27		NO		IN FOCUS
169540495	https://volunteer.ala.org.au/validate/task/169540495	Valid		system	Tile_037-006-000_0-000.jpg		2021-03-19 12:27:27	2021-03-19 19:04:27		NO		IN FOCUS
169540497	https://volunteer.ala.org.au/validate/task/169540497	Valid		system	Tile_037-008-000_0-000.jpg		2021-03-19 15:29:30	2021-03-19 19:06:29		NO		IN FOCUS
169540497	https://volunteer.ala.org.au/validate/task/169540497	Valid		system	Tile_037-008-000_0-000.jpg		2021-03-19 19:06:03	2021-03-19 19:06:29		NO		IN FOCUS
169540497	https://volunteer.ala.org.au/validate/task/169540497	Valid		system	Tile_037-008-000_0-000.jpg		2021-03-19 19:06:29	2021-03-19 19:06:29		NO		IN FOCUS
169540497	https://volunteer.ala.org.au/validate/task/169540497	Valid		system	Tile_037-008-000_0-000.jpg			2021-03-19 19:06:29		NO		IN FOCUS
169540498	https://volunteer.ala.org.au/validate/task/169540498	Valid		system	Tile_037-009-000_0-000.jpg		2021-03-19 19:06:54	2021-03-19 19:06:39		NO		IN FOCUS
169540498	https://volunteer.ala.org.au/validate/task/169540498	Valid		system	Tile_037-009-000_0-000.jpg		2021-03-19 19:06:39	2021-03-19 19:06:39		NO		IN FOCUS
169540498	https://volunteer.ala.org.au/validate/task/169540498	Valid		system	Tile_037-009-000_0-000.jpg		2021-03-19 13:31:56	2021-03-19 19:06:39		NO		IN FOCUS
169540498	https://volunteer.ala.org.au/validate/task/169540498	Valid		system	Tile_037-009-000_0-000.jpg			2021-03-19 19:06:39		NO		IN FOCUS
169540498	https://volunteer.ala.org.au/validate/task/169540498	Valid		system	Tile_037-009-000_0-000.jpg		2021-03-19 15:31:09	2021-03-19 19:06:39		NO		IN FOCUS
169540499	https://volunteer.ala.org.au/validate/task/169540499	Valid		system	Tile_037-010-000_0-000.jpg		2021-03-19 15:31:23	2021-03-19 19:08:11		NO		IN FOCUS
169540499	https://volunteer.ala.org.au/validate/task/169540499	Valid		system	Tile_037-010-000_0-000.jpg		2021-03-19 13:33:27	2021-03-19 19:08:11				IN FOCUS
169540499	https://volunteer.ala.org.au/validate/task/169540499	Valid		system	Tile_037-010-000_0-000.jpg		2021-03-19 19:07:56	2021-03-19 19:08:11		NO		IN FOCUS
169540499	https://volunteer.ala.org.au/validate/task/169540499	Valid		system	Tile_037-010-000_0-000.jpg			2021-03-19 19:08:11		NO		IN FOCUS
169540499	https://volunteer.ala.org.au/validate/task/169540499	Valid		system	Tile_037-010-000_0-000.jpg		2021-03-19 19:08:11	2021-03-19 19:08:11		NO		IN FOCUS
169540500	https://volunteer.ala.org.au/validate/task/169540500	Valid		system	Tile_037-011-000_0-000.jpg		2021-03-19 19:08:40	2021-03-19 19:08:40		NO		IN FOCUS
169540500	https://volunteer.ala.org.au/validate/task/169540500	Valid		system	Tile_037-011-000_0-000.jpg		2021-03-19 13:34:09	2021-03-19 19:08:40		NO		IN FOCUS
169540500	https://volunteer.ala.org.au/validate/task/169540500	Valid		system	Tile_037-011-000_0-000.jpg			2021-03-19 19:08:40		NO		IN FOCUS
169540500	https://volunteer.ala.org.au/validate/task/169540500	Valid		system	Tile_037-011-000_0-000.jpg		2021-03-19 19:09:20	2021-03-19 19:08:40		NO		IN FOCUS
169540500	https://volunteer.ala.org.au/validate/task/169540500	Valid		system	Tile_037-011-000_0-000.jpg		2021-03-19 15:31:35	2021-03-19 19:08:40		NO		IN FOCUS
169540501	https://volunteer.ala.org.au/validate/task/169540501	Valid		system	Tile_037-012-000_0-000.jpg		2021-03-19 15:31:58	2021-03-19 19:09:18		NO		IN FOCUS
169540501	https://volunteer.ala.org.au/validate/task/169540501	Valid		system	Tile_037-012-000_0-000.jpg		2021-03-19 19:09:18	2021-03-19 19:09:18		NO		IN FOCUS
169540501	https://volunteer.ala.org.au/validate/task/169540501	Valid		system	Tile_037-012-000_0-000.jpg			2021-03-19 19:09:18		NO		IN FOCUS
169540501	https://volunteer.ala.org.au/validate/task/169540501	Valid		system	Tile_037-012-000_0-000.jpg		2021-03-19 13:34:45	2021-03-19 19:09:18		NO		IN FOCUS
169540502	https://volunteer.ala.org.au/validate/task/169540502	Valid		system	Tile_037-013-000_0-000.jpg		2021-03-19 13:35:15	2021-03-19 19:09:42		NO		IN FOCUS
169540502	https://volunteer.ala.org.au/validate/task/169540502	Valid		system	Tile_037-013-000_0-000.jpg		2021-03-19 15:32:15	2021-03-19 19:09:42		NO		IN FOCUS
169540502	https://volunteer.ala.org.au/validate/task/169540502	Valid		system	Tile_037-013-000_0-000.jpg			2021-03-19 19:09:42		NO		IN FOCUS
169540502	https://volunteer.ala.org.au/validate/task/169540502	Valid		system	Tile_037-013-000_0-000.jpg		2021-03-19 19:09:42	2021-03-19 19:09:42		NO		IN FOCUS
169540503	https://volunteer.ala.org.au/validate/task/169540503	Valid		system	Tile_037-014-000_0-000.jpg			2021-03-19 19:10:38		NO		IN FOCUS
169540503	https://volunteer.ala.org.au/validate/task/169540503	Valid		system	Tile_037-014-000_0-000.jpg		2021-03-19 15:32:30	2021-03-19 19:10:38		NO		IN FOCUS
169540503	https://volunteer.ala.org.au/validate/task/169540503	Valid		system	Tile_037-014-000_0-000.jpg		2021-03-19 13:35:43	2021-03-19 19:10:38		NO		IN FOCUS
169540503	https://volunteer.ala.org.au/validate/task/169540503	Valid		system	Tile_037-014-000_0-000.jpg		2021-03-19 19:10:36	2021-03-19 19:10:38		NO		IN FOCUS
169540504	https://volunteer.ala.org.au/validate/task/169540504	Valid		system	Tile_037-015-000_0-000.jpg			2021-03-19 19:11:09		NO		IN FOCUS
169540504	https://volunteer.ala.org.au/validate/task/169540504	Valid		system	Tile_037-015-000_0-000.jpg		2021-03-19 15:32:43	2021-03-19 19:11:09		NO		IN FOCUS
169540504	https://volunteer.ala.org.au/validate/task/169540504	Valid		system	Tile_037-015-000_0-000.jpg		2021-03-19 19:11:09	2021-03-19 19:11:09		NO		IN FOCUS
169540504	https://volunteer.ala.org.au/validate/task/169540504	Valid		system	Tile_037-015-000_0-000.jpg		2021-03-19 13:36:07	2021-03-19 19:11:09		NO		IN FOCUS
169540505	https://volunteer.ala.org.au/validate/task/169540505	Valid		system	Tile_037-016-000_0-000.jpg		2021-03-19 19:11:53	2021-03-19 19:11:53		NO		IN FOCUS
169540505	https://volunteer.ala.org.au/validate/task/169540505	Valid		system	Tile_037-016-000_0-000.jpg		2021-03-19 13:36:28	2021-03-19 19:11:53		NO		IN FOCUS
169540505	https://volunteer.ala.org.au/validate/task/169540505	Valid		system	Tile_037-016-000_0-000.jpg			2021-03-19 19:11:53		NO		IN FOCUS
169540505	https://volunteer.ala.org.au/validate/task/169540505	Valid		system	Tile_037-016-000_0-000.jpg		2021-03-19 15:32:57	2021-03-19 19:11:53		NO		IN FOCUS
169540506	https://volunteer.ala.org.au/validate/task/169540506	Valid		system	Tile_037-017-000_0-000.jpg		2021-03-19 15:33:17	2021-03-19 19:13:16		NO		IN FOCUS
169540506	https://volunteer.ala.org.au/validate/task/169540506	Valid		system	Tile_037-017-000_0-000.jpg			2021-03-19 19:13:16		NO		IN FOCUS
169540506	https://volunteer.ala.org.au/validate/task/169540506	Valid		system	Tile_037-017-000_0-000.jpg		2021-03-19 19:13:16	2021-03-19 19:13:16		NO		IN FOCUS
169540506	https://volunteer.ala.org.au/validate/task/169540506	Valid		system	Tile_037-017-000_0-000.jpg		2021-03-19 13:36:58	2021-03-19 19:13:16		NO		IN FOCUS
169540506	https://volunteer.ala.org.au/validate/task/169540506	Valid		system	Tile_037-017-000_0-000.jpg		2021-03-19 19:12:47	2021-03-19 19:13:16	1	YES	EDGE	IN FOCUS		Fungal spores
169540507	https://volunteer.ala.org.au/validate/task/169540507	Valid		system	Tile_037-018-000_0-000.jpg		2021-03-19 19:14:14	2021-03-19 19:13:54		NO		IN FOCUS
169540507	https://volunteer.ala.org.au/validate/task/169540507	Valid		system	Tile_037-018-000_0-000.jpg		2021-03-19 13:37:26	2021-03-19 19:13:54		NO		IN FOCUS
169540507	https://volunteer.ala.org.au/validate/task/169540507	Valid		system	Tile_037-018-000_0-000.jpg		2021-03-19 19:13:53	2021-03-19 19:13:54		NO		IN FOCUS
169540507	https://volunteer.ala.org.au/validate/task/169540507	Valid		system	Tile_037-018-000_0-000.jpg			2021-03-19 19:13:54		NO		IN FOCUS
169540507	https://volunteer.ala.org.au/validate/task/169540507	Valid		system	Tile_037-018-000_0-000.jpg		2021-03-19 15:33:33	2021-03-19 19:13:54		NO		IN FOCUS
169540508	https://volunteer.ala.org.au/validate/task/169540508	Valid		system	Tile_037-019-000_0-000.jpg		2021-03-19 15:34:52	2021-03-19 19:14:32		NO		IN FOCUS
169540508	https://volunteer.ala.org.au/validate/task/169540508	Valid		system	Tile_037-019-000_0-000.jpg		2021-03-19 13:38:16	2021-03-19 19:14:32		NO		IN FOCUS
169540508	https://volunteer.ala.org.au/validate/task/169540508	Valid		system	Tile_037-019-000_0-000.jpg		2021-03-19 19:15:23	2021-03-19 19:14:32	1	YES	EDGE	IN FOCUS		Spores
169540508	https://volunteer.ala.org.au/validate/task/169540508	Valid		system	Tile_037-019-000_0-000.jpg			2021-03-19 19:14:32		NO		IN FOCUS
169540508	https://volunteer.ala.org.au/validate/task/169540508	Valid		system	Tile_037-019-000_0-000.jpg		2021-03-19 19:14:31	2021-03-19 19:14:32		NO		IN FOCUS
169540509	https://volunteer.ala.org.au/validate/task/169540509	Valid		system	Tile_037-020-000_0-000.jpg		2021-03-19 13:38:49	2021-03-19 19:15:08		NO		IN FOCUS
169540509	https://volunteer.ala.org.au/validate/task/169540509	Valid		system	Tile_037-020-000_0-000.jpg		2021-03-19 19:15:08	2021-03-19 19:15:08		NO		IN FOCUS
169540509	https://volunteer.ala.org.au/validate/task/169540509	Valid		system	Tile_037-020-000_0-000.jpg			2021-03-19 19:15:08		NO		IN FOCUS
169540509	https://volunteer.ala.org.au/validate/task/169540509	Valid		system	Tile_037-020-000_0-000.jpg		2021-03-19 15:37:06	2021-03-19 19:15:08		NO		IN FOCUS
169540510	https://volunteer.ala.org.au/validate/task/169540510	Valid		system	Tile_037-021-000_0-000.jpg		2021-03-19 15:37:50	2021-03-19 19:15:41		NO		IN FOCUS
169540510	https://volunteer.ala.org.au/validate/task/169540510	Valid		system	Tile_037-021-000_0-000.jpg		2021-03-19 19:15:40	2021-03-19 19:15:41		NO		IN FOCUS
169540510	https://volunteer.ala.org.au/validate/task/169540510	Valid		system	Tile_037-021-000_0-000.jpg		2021-03-19 13:39:20	2021-03-19 19:15:41		NO		IN FOCUS
169540510	https://volunteer.ala.org.au/validate/task/169540510	Valid		system	Tile_037-021-000_0-000.jpg		2021-03-19 19:16:24	2021-03-19 19:15:41		NO		IN FOCUS
169540510	https://volunteer.ala.org.au/validate/task/169540510	Valid		system	Tile_037-021-000_0-000.jpg			2021-03-19 19:15:41		NO		IN FOCUS
169540511	https://volunteer.ala.org.au/validate/task/169540511	Valid		system	Tile_037-022-000_0-000.jpg		2021-03-19 13:40:05	2021-03-19 19:16:08		NO		IN FOCUS
169540511	https://volunteer.ala.org.au/validate/task/169540511	Valid		system	Tile_037-022-000_0-000.jpg		2021-03-19 19:16:08	2021-03-19 19:16:08		NO		IN FOCUS
169540511	https://volunteer.ala.org.au/validate/task/169540511	Valid		system	Tile_037-022-000_0-000.jpg			2021-03-19 19:16:08		NO		IN FOCUS
169540511	https://volunteer.ala.org.au/validate/task/169540511	Valid		system	Tile_037-022-000_0-000.jpg		2021-03-19 15:38:07	2021-03-19 19:16:08		NO		IN FOCUS
169540512	https://volunteer.ala.org.au/validate/task/169540512	Valid		system	Tile_037-023-000_0-000.jpg		2021-03-19 13:40:27	2021-03-19 19:16:44		NO		IN FOCUS
169540512	https://volunteer.ala.org.au/validate/task/169540512	Valid		system	Tile_037-023-000_0-000.jpg		2021-03-19 19:16:44	2021-03-19 19:16:44		NO		IN FOCUS
169540512	https://volunteer.ala.org.au/validate/task/169540512	Valid		system	Tile_037-023-000_0-000.jpg			2021-03-19 19:16:44		NO		IN FOCUS
169540512	https://volunteer.ala.org.au/validate/task/169540512	Valid		system	Tile_037-023-000_0-000.jpg		2021-03-19 15:41:50	2021-03-19 19:16:44		NO		IN FOCUS
169540514	https://volunteer.ala.org.au/validate/task/169540514	Valid		system	Tile_037-025-000_0-000.jpg		2021-03-19 13:41:49	2021-03-19 19:17:40		NO		IN FOCUS
169540514	https://volunteer.ala.org.au/validate/task/169540514	Valid		system	Tile_037-025-000_0-000.jpg		2021-03-19 19:17:39	2021-03-19 19:17:40		NO		IN FOCUS
169540514	https://volunteer.ala.org.au/validate/task/169540514	Valid		system	Tile_037-025-000_0-000.jpg			2021-03-19 19:17:40		NO		IN FOCUS
169540514	https://volunteer.ala.org.au/validate/task/169540514	Valid		system	Tile_037-025-000_0-000.jpg		2021-03-19 15:42:17	2021-03-19 19:17:40		NO		IN FOCUS
169540513	https://volunteer.ala.org.au/validate/task/169540513	Valid		system	Tile_037-024-000_0-000.jpg		2021-03-19 19:18:17	2021-03-19 19:18:17		NO		IN FOCUS
169540513	https://volunteer.ala.org.au/validate/task/169540513	Valid		system	Tile_037-024-000_0-000.jpg		2021-03-19 15:42:04	2021-03-19 19:18:17		NO		IN FOCUS
169540513	https://volunteer.ala.org.au/validate/task/169540513	Valid		system	Tile_037-024-000_0-000.jpg			2021-03-19 19:18:17		NO		IN FOCUS
169540513	https://volunteer.ala.org.au/validate/task/169540513	Valid		system	Tile_037-024-000_0-000.jpg		2021-03-19 13:40:50	2021-03-19 19:18:17		NO		IN FOCUS
169540513	https://volunteer.ala.org.au/validate/task/169540513	Valid		system	Tile_037-024-000_0-000.jpg		2021-03-19 19:17:19	2021-03-19 19:18:17	1	YES	EDGE	IN FOCUS		Nothofagus pollen
169540515	https://volunteer.ala.org.au/validate/task/169540515	Valid		system	Tile_037-026-000_0-000.jpg		2021-03-19 15:42:41	2021-03-19 19:18:29		NO		IN FOCUS
169540515	https://volunteer.ala.org.au/validate/task/169540515	Valid		system	Tile_037-026-000_0-000.jpg		2021-03-19 19:18:28	2021-03-19 19:18:29		NO		IN FOCUS
169540515	https://volunteer.ala.org.au/validate/task/169540515	Valid		system	Tile_037-026-000_0-000.jpg			2021-03-19 19:18:29		NO		IN FOCUS
169540515	https://volunteer.ala.org.au/validate/task/169540515	Valid		system	Tile_037-026-000_0-000.jpg		2021-03-19 13:42:11	2021-03-19 19:18:29		NO		IN FOCUS
169540515	https://volunteer.ala.org.au/validate/task/169540515	Valid		system	Tile_037-026-000_0-000.jpg		2021-03-19 19:18:43	2021-03-19 19:18:29		NO		IN FOCUS
169540516	https://volunteer.ala.org.au/validate/task/169540516	Valid		system	Tile_037-027-000_0-000.jpg		2021-03-19 15:42:55	2021-03-19 19:19:02		NO		IN FOCUS
169540516	https://volunteer.ala.org.au/validate/task/169540516	Valid		system	Tile_037-027-000_0-000.jpg		2021-03-19 19:19:02	2021-03-19 19:19:02		NO		IN FOCUS
169540516	https://volunteer.ala.org.au/validate/task/169540516	Valid		system	Tile_037-027-000_0-000.jpg		2021-03-19 13:42:56	2021-03-19 19:19:02		NO		IN FOCUS
169540516	https://volunteer.ala.org.au/validate/task/169540516	Valid		system	Tile_037-027-000_0-000.jpg			2021-03-19 19:19:02		NO		IN FOCUS
169540518	https://volunteer.ala.org.au/validate/task/169540518	Valid		system	Tile_037-029-000_0-000.jpg		2021-03-19 19:21:44	2021-03-19 19:20:29		NO		IN FOCUS
169540518	https://volunteer.ala.org.au/validate/task/169540518	Valid		system	Tile_037-029-000_0-000.jpg		2021-03-19 13:43:54	2021-03-19 19:20:29		NO		IN FOCUS
169540518	https://volunteer.ala.org.au/validate/task/169540518	Valid		system	Tile_037-029-000_0-000.jpg			2021-03-19 19:20:29		NO		IN FOCUS
169540518	https://volunteer.ala.org.au/validate/task/169540518	Valid		system	Tile_037-029-000_0-000.jpg		2021-03-19 15:50:25	2021-03-19 19:20:29		NO		IN FOCUS
169540518	https://volunteer.ala.org.au/validate/task/169540518	Valid		system	Tile_037-029-000_0-000.jpg		2021-03-19 19:20:29	2021-03-19 19:20:29		NO		IN FOCUS
169540520	https://volunteer.ala.org.au/validate/task/169540520	Valid		system	Tile_037-031-000_0-000.jpg		2021-03-19 15:50:50	2021-03-19 19:23:12		NO		IN FOCUS
169540520	https://volunteer.ala.org.au/validate/task/169540520	Valid		system	Tile_037-031-000_0-000.jpg		2021-03-19 13:44:59	2021-03-19 19:23:12		NO		IN FOCUS
169540520	https://volunteer.ala.org.au/validate/task/169540520	Valid		system	Tile_037-031-000_0-000.jpg			2021-03-19 19:23:12		NO		IN FOCUS
169540520	https://volunteer.ala.org.au/validate/task/169540520	Valid		system	Tile_037-031-000_0-000.jpg		2021-03-19 19:23:11	2021-03-19 19:23:12		NO		IN FOCUS
169540521	https://volunteer.ala.org.au/validate/task/169540521	Valid		system	Tile_037-032-000_0-000.jpg		2021-03-19 15:51:03	2021-03-19 19:23:47		NO		IN FOCUS
169540521	https://volunteer.ala.org.au/validate/task/169540521	Valid		system	Tile_037-032-000_0-000.jpg		2021-03-19 19:23:47	2021-03-19 19:23:47		NO		IN FOCUS
169540521	https://volunteer.ala.org.au/validate/task/169540521	Valid		system	Tile_037-032-000_0-000.jpg		2021-03-19 13:45:47	2021-03-19 19:23:47		NO		IN FOCUS
169540521	https://volunteer.ala.org.au/validate/task/169540521	Valid		system	Tile_037-032-000_0-000.jpg			2021-03-19 19:23:47		NO		IN FOCUS
169540523	https://volunteer.ala.org.au/validate/task/169540523	Valid		system	Tile_037-034-000_0-000.jpg			2021-03-19 19:24:32		NO		IN FOCUS
169540523	https://volunteer.ala.org.au/validate/task/169540523	Valid		system	Tile_037-034-000_0-000.jpg		2021-03-19 19:24:32	2021-03-19 19:24:32		NO		IN FOCUS
169540523	https://volunteer.ala.org.au/validate/task/169540523	Valid		system	Tile_037-034-000_0-000.jpg		2021-03-19 15:52:30	2021-03-19 19:24:32		NO		IN FOCUS
169540523	https://volunteer.ala.org.au/validate/task/169540523	Valid		system	Tile_037-034-000_0-000.jpg		2021-03-19 13:47:10	2021-03-19 19:24:32		NO		IN FOCUS
169540524	https://volunteer.ala.org.au/validate/task/169540524	Valid		system	Tile_037-035-000_0-000.jpg			2021-03-19 19:25:01		NO		IN FOCUS
169540524	https://volunteer.ala.org.au/validate/task/169540524	Valid		system	Tile_037-035-000_0-000.jpg		2021-03-19 13:47:39	2021-03-19 19:25:01		NO		IN FOCUS
169540524	https://volunteer.ala.org.au/validate/task/169540524	Valid		system	Tile_037-035-000_0-000.jpg		2021-03-19 19:25:01	2021-03-19 19:25:01		NO		IN FOCUS
169540524	https://volunteer.ala.org.au/validate/task/169540524	Valid		system	Tile_037-035-000_0-000.jpg		2021-03-19 15:52:44	2021-03-19 19:25:01		NO		IN FOCUS
169540527	https://volunteer.ala.org.au/validate/task/169540527	Valid		system	Tile_037-038-000_0-000.jpg		2021-03-19 15:53:17	2021-03-19 19:27:10		NO		IN FOCUS
169540527	https://volunteer.ala.org.au/validate/task/169540527	Valid		system	Tile_037-038-000_0-000.jpg		2021-03-19 19:27:10	2021-03-19 19:27:10		NO		IN FOCUS
169540527	https://volunteer.ala.org.au/validate/task/169540527	Valid		system	Tile_037-038-000_0-000.jpg		2021-03-19 13:49:38	2021-03-19 19:27:10		NO		IN FOCUS
169540527	https://volunteer.ala.org.au/validate/task/169540527	Valid		system	Tile_037-038-000_0-000.jpg			2021-03-19 19:27:10		NO		IN FOCUS
169540528	https://volunteer.ala.org.au/validate/task/169540528	Valid		system	Tile_037-039-000_0-000.jpg		2021-03-19 13:50:01	2021-03-19 19:28:17		NO		IN FOCUS
169540528	https://volunteer.ala.org.au/validate/task/169540528	Valid		system	Tile_037-039-000_0-000.jpg		2021-03-19 15:53:31	2021-03-19 19:28:17		NO		IN FOCUS
169540528	https://volunteer.ala.org.au/validate/task/169540528	Valid		system	Tile_037-039-000_0-000.jpg			2021-03-19 19:28:17		NO		IN FOCUS
169540528	https://volunteer.ala.org.au/validate/task/169540528	Valid		system	Tile_037-039-000_0-000.jpg		2021-03-19 19:28:17	2021-03-19 19:28:17		NO		IN FOCUS
169541112	https://volunteer.ala.org.au/validate/task/169541112	Valid		system	Tile_037-042-000_0-000.jpg		2021-03-19 15:54:15	2021-03-19 19:30:11		NO		IN FOCUS
169541112	https://volunteer.ala.org.au/validate/task/169541112	Valid		system	Tile_037-042-000_0-000.jpg			2021-03-19 19:30:11		NO		IN FOCUS
169541112	https://volunteer.ala.org.au/validate/task/169541112	Valid		system	Tile_037-042-000_0-000.jpg		2021-03-19 19:30:11	2021-03-19 19:30:11		NO		IN FOCUS
169541112	https://volunteer.ala.org.au/validate/task/169541112	Valid		system	Tile_037-042-000_0-000.jpg		2021-03-19 13:51:57	2021-03-19 19:30:11		NO		IN FOCUS
169540519	https://volunteer.ala.org.au/validate/task/169540519	Valid		system	Tile_037-030-000_0-000.jpg			2021-03-19 19:30:16		NO		IN FOCUS
169540519	https://volunteer.ala.org.au/validate/task/169540519	Valid		system	Tile_037-030-000_0-000.jpg		2021-03-19 15:50:38	2021-03-19 19:30:16		NO		IN FOCUS
169540519	https://volunteer.ala.org.au/validate/task/169540519	Valid		system	Tile_037-030-000_0-000.jpg		2021-03-19 19:21:39	2021-03-19 19:30:16	2	YES	Both MIDDLE and EDGE	IN FOCUS		Fungal spores,Other colpate angiosperm pollen
169540519	https://volunteer.ala.org.au/validate/task/169540519	Valid		system	Tile_037-030-000_0-000.jpg		2021-03-19 13:44:35	2021-03-19 19:30:16		NO		IN FOCUS
169540519	https://volunteer.ala.org.au/validate/task/169540519	Valid		system	Tile_037-030-000_0-000.jpg		2021-03-19 19:30:16	2021-03-19 19:30:16		NO		IN FOCUS
169541114	https://volunteer.ala.org.au/validate/task/169541114	Valid		system	Tile_037-044-000_0-000.jpg		2021-03-19 13:53:25	2021-03-19 19:31:16		NO		IN FOCUS
169541114	https://volunteer.ala.org.au/validate/task/169541114	Valid		system	Tile_037-044-000_0-000.jpg		2021-03-19 15:54:41	2021-03-19 19:31:16		NO		IN FOCUS
169541114	https://volunteer.ala.org.au/validate/task/169541114	Valid		system	Tile_037-044-000_0-000.jpg			2021-03-19 19:31:16		NO		IN FOCUS
169541114	https://volunteer.ala.org.au/validate/task/169541114	Valid		system	Tile_037-044-000_0-000.jpg		2021-03-19 19:31:15	2021-03-19 19:31:16		NO		IN FOCUS
169540525	https://volunteer.ala.org.au/validate/task/169540525	Valid		system	Tile_037-036-000_0-000.jpg		2021-03-19 15:52:55	2021-03-19 19:32:02		NO		IN FOCUS
169540525	https://volunteer.ala.org.au/validate/task/169540525	Valid		system	Tile_037-036-000_0-000.jpg		2021-03-19 19:25:57	2021-03-19 19:32:02		NO		IN FOCUS
169540525	https://volunteer.ala.org.au/validate/task/169540525	Valid		system	Tile_037-036-000_0-000.jpg			2021-03-19 19:32:02		NO		IN FOCUS
169540525	https://volunteer.ala.org.au/validate/task/169540525	Valid		system	Tile_037-036-000_0-000.jpg		2021-03-19 19:32:02	2021-03-19 19:32:02		NO		IN FOCUS
169540526	https://volunteer.ala.org.au/validate/task/169540526	Valid		system	Tile_037-037-000_0-000.jpg		2021-03-19 13:49:11	2021-03-19 19:32:32		NO		IN FOCUS
169540526	https://volunteer.ala.org.au/validate/task/169540526	Valid		system	Tile_037-037-000_0-000.jpg		2021-03-19 19:32:31	2021-03-19 19:32:32		NO		IN FOCUS
169540526	https://volunteer.ala.org.au/validate/task/169540526	Valid		system	Tile_037-037-000_0-000.jpg			2021-03-19 19:32:32		NO		IN FOCUS
169540526	https://volunteer.ala.org.au/validate/task/169540526	Valid		system	Tile_037-037-000_0-000.jpg		2021-03-19 15:53:06	2021-03-19 19:32:32		NO		IN FOCUS
169540526	https://volunteer.ala.org.au/validate/task/169540526	Valid		system	Tile_037-037-000_0-000.jpg		2021-03-19 19:26:42	2021-03-19 19:32:32	1	YES	MIDDLE	IN FOCUS		Fungal spores
169540529	https://volunteer.ala.org.au/validate/task/169540529	Valid		system	Tile_037-040-000_0-000.jpg		2021-03-19 15:53:43	2021-03-19 19:33:01		NO		IN FOCUS
169540529	https://volunteer.ala.org.au/validate/task/169540529	Valid		system	Tile_037-040-000_0-000.jpg		2021-03-19 19:33:01	2021-03-19 19:33:01		NO		IN FOCUS
169540529	https://volunteer.ala.org.au/validate/task/169540529	Valid		system	Tile_037-040-000_0-000.jpg		2021-03-19 19:29:19	2021-03-19 19:33:01	1	YES	EDGE	IN FOCUS		Spores
169540529	https://volunteer.ala.org.au/validate/task/169540529	Valid		system	Tile_037-040-000_0-000.jpg			2021-03-19 19:33:01		NO		IN FOCUS
169540529	https://volunteer.ala.org.au/validate/task/169540529	Valid		system	Tile_037-040-000_0-000.jpg		2021-03-19 13:50:38	2021-03-19 19:33:01		NO		IN FOCUS
169541116	https://volunteer.ala.org.au/validate/task/169541116	Valid		system	Tile_037-046-000_0-000.jpg		2021-03-19 13:54:41	2021-03-19 19:33:05		NO		IN FOCUS
169541116	https://volunteer.ala.org.au/validate/task/169541116	Valid		system	Tile_037-046-000_0-000.jpg		2021-03-19 19:33:05	2021-03-19 19:33:05		NO		IN FOCUS
169541116	https://volunteer.ala.org.au/validate/task/169541116	Valid		system	Tile_037-046-000_0-000.jpg		2021-03-19 15:58:36	2021-03-19 19:33:05		NO		IN FOCUS
169541116	https://volunteer.ala.org.au/validate/task/169541116	Valid		system	Tile_037-046-000_0-000.jpg			2021-03-19 19:33:05		NO		IN FOCUS
169541117	https://volunteer.ala.org.au/validate/task/169541117	Valid		system	Tile_037-047-000_0-000.jpg		2021-03-19 13:55:07	2021-03-19 19:33:22		NO		IN FOCUS
169541117	https://volunteer.ala.org.au/validate/task/169541117	Valid		system	Tile_037-047-000_0-000.jpg		2021-03-19 15:59:03	2021-03-19 19:33:22		NO		IN FOCUS
169541117	https://volunteer.ala.org.au/validate/task/169541117	Valid		system	Tile_037-047-000_0-000.jpg			2021-03-19 19:33:22		NO		IN FOCUS
169541117	https://volunteer.ala.org.au/validate/task/169541117	Valid		system	Tile_037-047-000_0-000.jpg		2021-03-19 19:33:21	2021-03-19 19:33:22		NO		IN FOCUS
169541111	https://volunteer.ala.org.au/validate/task/169541111	Valid		system	Tile_037-041-000_0-000.jpg		2021-03-19 19:33:40	2021-03-19 19:33:40		NO		IN FOCUS
169541111	https://volunteer.ala.org.au/validate/task/169541111	Valid		system	Tile_037-041-000_0-000.jpg			2021-03-19 19:33:40		NO		IN FOCUS
169541111	https://volunteer.ala.org.au/validate/task/169541111	Valid		system	Tile_037-041-000_0-000.jpg		2021-03-19 19:29:54	2021-03-19 19:33:40		NO		IN FOCUS
169541111	https://volunteer.ala.org.au/validate/task/169541111	Valid		system	Tile_037-041-000_0-000.jpg		2021-03-19 15:54:03	2021-03-19 19:33:40		NO		IN FOCUS
169541118	https://volunteer.ala.org.au/validate/task/169541118	Valid		system	Tile_037-048-000_0-000.jpg			2021-03-19 19:33:45		NO		IN FOCUS
169541118	https://volunteer.ala.org.au/validate/task/169541118	Valid		system	Tile_037-048-000_0-000.jpg		2021-03-19 19:33:45	2021-03-19 19:33:45		NO		IN FOCUS
169541118	https://volunteer.ala.org.au/validate/task/169541118	Valid		system	Tile_037-048-000_0-000.jpg		2021-03-19 13:56:10	2021-03-19 19:33:45		NO		IN FOCUS
169541118	https://volunteer.ala.org.au/validate/task/169541118	Valid		system	Tile_037-048-000_0-000.jpg		2021-03-19 16:00:39	2021-03-19 19:33:45		NO		IN FOCUS
169541113	https://volunteer.ala.org.au/validate/task/169541113	Valid		system	Tile_037-043-000_0-000.jpg		2021-03-19 19:34:13	2021-03-19 19:34:13		NO		IN FOCUS
169541113	https://volunteer.ala.org.au/validate/task/169541113	Valid		system	Tile_037-043-000_0-000.jpg			2021-03-19 19:34:13		NO		IN FOCUS
169541113	https://volunteer.ala.org.au/validate/task/169541113	Valid		system	Tile_037-043-000_0-000.jpg		2021-03-19 15:54:27	2021-03-19 19:34:13		NO		IN FOCUS
169541113	https://volunteer.ala.org.au/validate/task/169541113	Valid		system	Tile_037-043-000_0-000.jpg		2021-03-19 13:52:31	2021-03-19 19:34:13		NO		IN FOCUS
169541113	https://volunteer.ala.org.au/validate/task/169541113	Valid		system	Tile_037-043-000_0-000.jpg		2021-03-19 19:30:59	2021-03-19 19:34:13	1	YES	EDGE	IN FOCUS		Spores
169541120	https://volunteer.ala.org.au/validate/task/169541120	Valid		system	Tile_037-050-000_0-000.jpg		2021-03-19 13:57:24	2021-03-19 19:34:31		NO		IN FOCUS
169541120	https://volunteer.ala.org.au/validate/task/169541120	Valid		system	Tile_037-050-000_0-000.jpg		2021-03-19 16:02:48	2021-03-19 19:34:31		NO		IN FOCUS
169541120	https://volunteer.ala.org.au/validate/task/169541120	Valid		system	Tile_037-050-000_0-000.jpg		2021-03-19 19:34:31	2021-03-19 19:34:31		NO		IN FOCUS
169541120	https://volunteer.ala.org.au/validate/task/169541120	Valid		system	Tile_037-050-000_0-000.jpg			2021-03-19 19:34:31		NO		IN FOCUS
169541121	https://volunteer.ala.org.au/validate/task/169541121	Valid		system	Tile_037-051-000_0-000.jpg		2021-03-19 19:35:04	2021-03-19 19:35:05		NO		IN FOCUS
169541121	https://volunteer.ala.org.au/validate/task/169541121	Valid		system	Tile_037-051-000_0-000.jpg		2021-03-19 13:57:45	2021-03-19 19:35:05		NO		IN FOCUS
169541121	https://volunteer.ala.org.au/validate/task/169541121	Valid		system	Tile_037-051-000_0-000.jpg			2021-03-19 19:35:05		NO		IN FOCUS
169541121	https://volunteer.ala.org.au/validate/task/169541121	Valid		system	Tile_037-051-000_0-000.jpg		2021-03-19 16:03:01	2021-03-19 19:35:05		NO		IN FOCUS
169541119	https://volunteer.ala.org.au/validate/task/169541119	Valid		system	Tile_037-049-000_0-000.jpg		2021-03-19 16:01:19	2021-03-19 19:35:32		NO		IN FOCUS
169541119	https://volunteer.ala.org.au/validate/task/169541119	Valid		system	Tile_037-049-000_0-000.jpg		2021-03-19 19:34:05	2021-03-19 19:35:32		YES		IN FOCUS
169541119	https://volunteer.ala.org.au/validate/task/169541119	Valid		system	Tile_037-049-000_0-000.jpg			2021-03-19 19:35:32		NO		IN FOCUS
169541119	https://volunteer.ala.org.au/validate/task/169541119	Valid		system	Tile_037-049-000_0-000.jpg		2021-03-19 13:57:07	2021-03-19 19:35:32		NO		IN FOCUS
169541119	https://volunteer.ala.org.au/validate/task/169541119	Valid		system	Tile_037-049-000_0-000.jpg		2021-03-19 19:35:32	2021-03-19 19:35:32		NO		IN FOCUS
169541122	https://volunteer.ala.org.au/validate/task/169541122	Valid		system	Tile_037-052-000_0-000.jpg			2021-03-19 19:36:11		NO		IN FOCUS
169541122	https://volunteer.ala.org.au/validate/task/169541122	Valid		system	Tile_037-052-000_0-000.jpg		2021-03-19 16:03:19	2021-03-19 19:36:11		NO		IN FOCUS
169541122	https://volunteer.ala.org.au/validate/task/169541122	Valid		system	Tile_037-052-000_0-000.jpg		2021-03-19 13:58:35	2021-03-19 19:36:11		NO		IN FOCUS
169541122	https://volunteer.ala.org.au/validate/task/169541122	Valid		system	Tile_037-052-000_0-000.jpg		2021-03-19 19:36:11	2021-03-19 19:36:11		NO		IN FOCUS
169541125	https://volunteer.ala.org.au/validate/task/169541125	Valid		system	Tile_037-055-000_0-000.jpg		2021-03-19 16:06:28	2021-03-19 19:38:38		NO		IN FOCUS
169541125	https://volunteer.ala.org.au/validate/task/169541125	Valid		system	Tile_037-055-000_0-000.jpg		2021-03-19 14:00:24	2021-03-19 19:38:38		NO		IN FOCUS
169541125	https://volunteer.ala.org.au/validate/task/169541125	Valid		system	Tile_037-055-000_0-000.jpg			2021-03-19 19:38:38		NO		IN FOCUS
169541125	https://volunteer.ala.org.au/validate/task/169541125	Valid		system	Tile_037-055-000_0-000.jpg		2021-03-19 19:38:37	2021-03-19 19:38:38		NO		IN FOCUS
169541126	https://volunteer.ala.org.au/validate/task/169541126	Valid		system	Tile_037-056-000_0-000.jpg		2021-03-19 16:07:01	2021-03-19 19:39:05		NO		IN FOCUS
169541126	https://volunteer.ala.org.au/validate/task/169541126	Valid		system	Tile_037-056-000_0-000.jpg		2021-03-19 14:00:45	2021-03-19 19:39:05		NO		IN FOCUS
169541126	https://volunteer.ala.org.au/validate/task/169541126	Valid		system	Tile_037-056-000_0-000.jpg		2021-03-19 19:39:05	2021-03-19 19:39:05		NO		IN FOCUS
169541126	https://volunteer.ala.org.au/validate/task/169541126	Valid		system	Tile_037-056-000_0-000.jpg			2021-03-19 19:39:05		NO		IN FOCUS
169541127	https://volunteer.ala.org.au/validate/task/169541127	Valid		system	Tile_037-057-000_0-000.jpg		2021-03-19 19:39:46	2021-03-19 19:39:28		NO		IN FOCUS
169541127	https://volunteer.ala.org.au/validate/task/169541127	Valid		system	Tile_037-057-000_0-000.jpg		2021-03-19 14:01:18	2021-03-19 19:39:28		NO		IN FOCUS
169541127	https://volunteer.ala.org.au/validate/task/169541127	Valid		system	Tile_037-057-000_0-000.jpg		2021-03-19 19:39:27	2021-03-19 19:39:28		NO		IN FOCUS
169541127	https://volunteer.ala.org.au/validate/task/169541127	Valid		system	Tile_037-057-000_0-000.jpg			2021-03-19 19:39:28		NO		IN FOCUS
169541127	https://volunteer.ala.org.au/validate/task/169541127	Valid		system	Tile_037-057-000_0-000.jpg		2021-03-19 16:07:27	2021-03-19 19:39:28		NO		IN FOCUS
169541128	https://volunteer.ala.org.au/validate/task/169541128	Valid		system	Tile_037-058-000_0-000.jpg		2021-03-19 16:08:20	2021-03-19 19:39:46		NO		IN FOCUS
169541128	https://volunteer.ala.org.au/validate/task/169541128	Valid		system	Tile_037-058-000_0-000.jpg		2021-03-19 14:01:48	2021-03-19 19:39:46		NO		IN FOCUS
169541128	https://volunteer.ala.org.au/validate/task/169541128	Valid		system	Tile_037-058-000_0-000.jpg		2021-03-19 19:39:46	2021-03-19 19:39:46		NO		IN FOCUS
169541128	https://volunteer.ala.org.au/validate/task/169541128	Valid		system	Tile_037-058-000_0-000.jpg		2021-03-19 19:40:11	2021-03-19 19:39:46		NO		IN FOCUS
169541128	https://volunteer.ala.org.au/validate/task/169541128	Valid		system	Tile_037-058-000_0-000.jpg			2021-03-19 19:39:46		NO		IN FOCUS
169541129	https://volunteer.ala.org.au/validate/task/169541129	Valid		system	Tile_037-059-000_0-000.jpg		2021-03-19 14:02:06	2021-03-19 19:40:04		NO		IN FOCUS
169541129	https://volunteer.ala.org.au/validate/task/169541129	Valid		system	Tile_037-059-000_0-000.jpg		2021-03-19 19:40:04	2021-03-19 19:40:04		NO		IN FOCUS
169541129	https://volunteer.ala.org.au/validate/task/169541129	Valid		system	Tile_037-059-000_0-000.jpg			2021-03-19 19:40:04		NO		IN FOCUS
169541129	https://volunteer.ala.org.au/validate/task/169541129	Valid		system	Tile_037-059-000_0-000.jpg		2021-03-19 16:09:14	2021-03-19 19:40:04		NO		IN FOCUS
169541129	https://volunteer.ala.org.au/validate/task/169541129	Valid		system	Tile_037-059-000_0-000.jpg		2021-03-19 19:40:07	2021-03-19 19:40:04		NO		IN FOCUS
169541130	https://volunteer.ala.org.au/validate/task/169541130	Valid		system	Tile_037-060-000_0-000.jpg		2021-03-19 19:40:24	2021-03-19 19:40:24		NO		IN FOCUS
169541130	https://volunteer.ala.org.au/validate/task/169541130	Valid		system	Tile_037-060-000_0-000.jpg		2021-03-19 19:40:27	2021-03-19 19:40:24		NO		IN FOCUS
169541130	https://volunteer.ala.org.au/validate/task/169541130	Valid		system	Tile_037-060-000_0-000.jpg			2021-03-19 19:40:24		NO		IN FOCUS
169541130	https://volunteer.ala.org.au/validate/task/169541130	Valid		system	Tile_037-060-000_0-000.jpg		2021-03-19 14:03:25	2021-03-19 19:40:24		NO		IN FOCUS
169541130	https://volunteer.ala.org.au/validate/task/169541130	Valid		system	Tile_037-060-000_0-000.jpg		2021-03-19 16:09:50	2021-03-19 19:40:24		NO		IN FOCUS
169541131	https://volunteer.ala.org.au/validate/task/169541131	Valid		system	Tile_038-001-000_0-000.jpg		2021-03-19 16:12:47	2021-03-19 19:40:29		NO		IN FOCUS
169541131	https://volunteer.ala.org.au/validate/task/169541131	Valid		system	Tile_038-001-000_0-000.jpg		2021-03-19 14:03:44	2021-03-19 19:40:29		NO		IN FOCUS
169541131	https://volunteer.ala.org.au/validate/task/169541131	Valid		system	Tile_038-001-000_0-000.jpg		2021-03-19 19:40:28	2021-03-19 19:40:29		NO		IN FOCUS
169541131	https://volunteer.ala.org.au/validate/task/169541131	Valid		system	Tile_038-001-000_0-000.jpg			2021-03-19 19:40:29		NO		IN FOCUS
169541131	https://volunteer.ala.org.au/validate/task/169541131	Valid		system	Tile_038-001-000_0-000.jpg		2021-03-19 19:40:50	2021-03-19 19:40:29		NO		IN FOCUS
169541132	https://volunteer.ala.org.au/validate/task/169541132	Valid		system	Tile_038-002-000_0-000.jpg		2021-03-19 16:12:59	2021-03-19 19:41:19		NO		IN FOCUS
169541132	https://volunteer.ala.org.au/validate/task/169541132	Valid		system	Tile_038-002-000_0-000.jpg		2021-03-19 14:04:39	2021-03-19 19:41:19		NO		IN FOCUS
169541132	https://volunteer.ala.org.au/validate/task/169541132	Valid		system	Tile_038-002-000_0-000.jpg			2021-03-19 19:41:19		NO		IN FOCUS
169541132	https://volunteer.ala.org.au/validate/task/169541132	Valid		system	Tile_038-002-000_0-000.jpg		2021-03-19 19:41:24	2021-03-19 19:41:19		NO		IN FOCUS
169541132	https://volunteer.ala.org.au/validate/task/169541132	Valid		system	Tile_038-002-000_0-000.jpg		2021-03-19 19:41:19	2021-03-19 19:41:19		NO		IN FOCUS
169541133	https://volunteer.ala.org.au/validate/task/169541133	Valid		system	Tile_038-003-000_0-000.jpg		2021-03-19 19:41:40	2021-03-19 19:41:40		NO		IN FOCUS
169541133	https://volunteer.ala.org.au/validate/task/169541133	Valid		system	Tile_038-003-000_0-000.jpg		2021-03-19 14:05:36	2021-03-19 19:41:40		NO		IN FOCUS
169541133	https://volunteer.ala.org.au/validate/task/169541133	Valid		system	Tile_038-003-000_0-000.jpg			2021-03-19 19:41:40		NO		IN FOCUS
169541133	https://volunteer.ala.org.au/validate/task/169541133	Valid		system	Tile_038-003-000_0-000.jpg		2021-03-19 16:13:11	2021-03-19 19:41:40		NO		IN FOCUS
169541134	https://volunteer.ala.org.au/validate/task/169541134	Valid		system	Tile_038-004-000_0-000.jpg		2021-03-19 14:05:52	2021-03-19 19:42:04		NO		IN FOCUS
169541134	https://volunteer.ala.org.au/validate/task/169541134	Valid		system	Tile_038-004-000_0-000.jpg		2021-03-19 16:13:24	2021-03-19 19:42:04		NO		IN FOCUS
169541134	https://volunteer.ala.org.au/validate/task/169541134	Valid		system	Tile_038-004-000_0-000.jpg			2021-03-19 19:42:04		NO		IN FOCUS
169541134	https://volunteer.ala.org.au/validate/task/169541134	Valid		system	Tile_038-004-000_0-000.jpg		2021-03-19 19:42:03	2021-03-19 19:42:04		NO		IN FOCUS
169541134	https://volunteer.ala.org.au/validate/task/169541134	Valid		system	Tile_038-004-000_0-000.jpg		2021-03-19 19:42:17	2021-03-19 19:42:04		NO		IN FOCUS
169541135	https://volunteer.ala.org.au/validate/task/169541135	Valid		system	Tile_038-005-000_0-000.jpg			2021-03-19 19:42:36		NO		IN FOCUS
169541135	https://volunteer.ala.org.au/validate/task/169541135	Valid		system	Tile_038-005-000_0-000.jpg		2021-03-19 16:13:38	2021-03-19 19:42:36		NO		IN FOCUS
169541135	https://volunteer.ala.org.au/validate/task/169541135	Valid		system	Tile_038-005-000_0-000.jpg		2021-03-19 14:06:09	2021-03-19 19:42:36		NO		IN FOCUS
169541135	https://volunteer.ala.org.au/validate/task/169541135	Valid		system	Tile_038-005-000_0-000.jpg		2021-03-19 19:42:36	2021-03-19 19:42:36		NO		IN FOCUS
169541135	https://volunteer.ala.org.au/validate/task/169541135	Valid		system	Tile_038-005-000_0-000.jpg		2021-03-19 19:43:29	2021-03-19 19:42:36	1	YES	EDGE	IN FOCUS		Saccate gymnospermous pollen
169541136	https://volunteer.ala.org.au/validate/task/169541136	Valid		system	Tile_038-006-000_0-000.jpg		2021-03-19 14:06:37	2021-03-19 19:43:00		NO		IN FOCUS
169541136	https://volunteer.ala.org.au/validate/task/169541136	Valid		system	Tile_038-006-000_0-000.jpg			2021-03-19 19:43:00		NO		IN FOCUS
169541136	https://volunteer.ala.org.au/validate/task/169541136	Valid		system	Tile_038-006-000_0-000.jpg		2021-03-19 19:43:00	2021-03-19 19:43:00		NO		IN FOCUS
169541136	https://volunteer.ala.org.au/validate/task/169541136	Valid		system	Tile_038-006-000_0-000.jpg		2021-03-19 16:13:49	2021-03-19 19:43:00		NO		IN FOCUS
169541137	https://volunteer.ala.org.au/validate/task/169541137	Valid		system	Tile_038-007-000_0-000.jpg		2021-03-19 16:14:00	2021-03-19 19:43:22		NO		IN FOCUS
169541137	https://volunteer.ala.org.au/validate/task/169541137	Valid		system	Tile_038-007-000_0-000.jpg		2021-03-19 19:43:22	2021-03-19 19:43:22		NO		IN FOCUS
169541137	https://volunteer.ala.org.au/validate/task/169541137	Valid		system	Tile_038-007-000_0-000.jpg		2021-03-19 14:06:52	2021-03-19 19:43:22		NO		IN FOCUS
169541137	https://volunteer.ala.org.au/validate/task/169541137	Valid		system	Tile_038-007-000_0-000.jpg			2021-03-19 19:43:22		NO		IN FOCUS
169541138	https://volunteer.ala.org.au/validate/task/169541138	Valid		system	Tile_038-008-000_0-000.jpg		2021-03-19 19:44:14	2021-03-19 19:43:44		NO		IN FOCUS
169541138	https://volunteer.ala.org.au/validate/task/169541138	Valid		system	Tile_038-008-000_0-000.jpg		2021-03-19 14:07:19	2021-03-19 19:43:44		NO		IN FOCUS
169541138	https://volunteer.ala.org.au/validate/task/169541138	Valid		system	Tile_038-008-000_0-000.jpg			2021-03-19 19:43:44		NO		IN FOCUS
169541138	https://volunteer.ala.org.au/validate/task/169541138	Valid		system	Tile_038-008-000_0-000.jpg		2021-03-19 19:43:44	2021-03-19 19:43:44		NO		IN FOCUS
169541138	https://volunteer.ala.org.au/validate/task/169541138	Valid		system	Tile_038-008-000_0-000.jpg		2021-03-19 16:14:12	2021-03-19 19:43:44		NO		IN FOCUS
169541139	https://volunteer.ala.org.au/validate/task/169541139	Valid		system	Tile_038-009-000_0-000.jpg		2021-03-19 16:14:23	2021-03-19 19:44:08		NO		IN FOCUS
169541139	https://volunteer.ala.org.au/validate/task/169541139	Valid		system	Tile_038-009-000_0-000.jpg			2021-03-19 19:44:08		NO		IN FOCUS
169541139	https://volunteer.ala.org.au/validate/task/169541139	Valid		system	Tile_038-009-000_0-000.jpg		2021-03-19 14:07:33	2021-03-19 19:44:08		NO		IN FOCUS
169541139	https://volunteer.ala.org.au/validate/task/169541139	Valid		system	Tile_038-009-000_0-000.jpg		2021-03-19 19:44:07	2021-03-19 19:44:08		NO		IN FOCUS
169541139	https://volunteer.ala.org.au/validate/task/169541139	Valid		system	Tile_038-009-000_0-000.jpg		2021-03-19 19:44:18	2021-03-19 19:44:08		NO		IN FOCUS
169541140	https://volunteer.ala.org.au/validate/task/169541140	Valid		system	Tile_038-010-000_0-000.jpg		2021-03-19 19:45:15	2021-03-19 19:44:38		NO		IN FOCUS
169541140	https://volunteer.ala.org.au/validate/task/169541140	Valid		system	Tile_038-010-000_0-000.jpg			2021-03-19 19:44:38		NO		IN FOCUS
169541140	https://volunteer.ala.org.au/validate/task/169541140	Valid		system	Tile_038-010-000_0-000.jpg		2021-03-19 16:14:35	2021-03-19 19:44:38		NO		IN FOCUS
169541140	https://volunteer.ala.org.au/validate/task/169541140	Valid		system	Tile_038-010-000_0-000.jpg		2021-03-19 19:44:38	2021-03-19 19:44:38		NO		IN FOCUS
169541140	https://volunteer.ala.org.au/validate/task/169541140	Valid		system	Tile_038-010-000_0-000.jpg		2021-03-19 14:07:45	2021-03-19 19:44:38		NO		IN FOCUS
169541141	https://volunteer.ala.org.au/validate/task/169541141	Valid		system	Tile_038-011-000_0-000.jpg		2021-03-19 14:07:56	2021-03-19 19:44:51		NO		IN FOCUS
169541141	https://volunteer.ala.org.au/validate/task/169541141	Valid		system	Tile_038-011-000_0-000.jpg		2021-03-19 19:45:00	2021-03-19 19:44:51		NO		IN FOCUS
169541141	https://volunteer.ala.org.au/validate/task/169541141	Valid		system	Tile_038-011-000_0-000.jpg		2021-03-19 19:44:51	2021-03-19 19:44:51		NO		IN FOCUS
169541141	https://volunteer.ala.org.au/validate/task/169541141	Valid		system	Tile_038-011-000_0-000.jpg			2021-03-19 19:44:51		NO		IN FOCUS
169541141	https://volunteer.ala.org.au/validate/task/169541141	Valid		system	Tile_038-011-000_0-000.jpg		2021-03-19 16:14:45	2021-03-19 19:44:51		NO		IN FOCUS
169541142	https://volunteer.ala.org.au/validate/task/169541142	Valid		system	Tile_038-012-000_0-000.jpg		2021-03-19 16:14:55	2021-03-19 19:45:31		NO		IN FOCUS
169541142	https://volunteer.ala.org.au/validate/task/169541142	Valid		system	Tile_038-012-000_0-000.jpg		2021-03-19 14:08:20	2021-03-19 19:45:31		NO		IN FOCUS
169541142	https://volunteer.ala.org.au/validate/task/169541142	Valid		system	Tile_038-012-000_0-000.jpg		2021-03-19 19:46:05	2021-03-19 19:45:31	3	YES	EDGE	IN FOCUS		Spores,Fungal spores,Nothofagus pollen
169541142	https://volunteer.ala.org.au/validate/task/169541142	Valid		system	Tile_038-012-000_0-000.jpg			2021-03-19 19:45:31		NO		IN FOCUS
169541142	https://volunteer.ala.org.au/validate/task/169541142	Valid		system	Tile_038-012-000_0-000.jpg		2021-03-19 19:45:30	2021-03-19 19:45:31		NO		IN FOCUS
169541143	https://volunteer.ala.org.au/validate/task/169541143	Valid		system	Tile_038-013-000_0-000.jpg		2021-03-19 16:15:05	2021-03-19 19:45:35		NO		IN FOCUS
169541143	https://volunteer.ala.org.au/validate/task/169541143	Valid		system	Tile_038-013-000_0-000.jpg		2021-03-19 19:45:35	2021-03-19 19:45:35		NO		IN FOCUS
169541143	https://volunteer.ala.org.au/validate/task/169541143	Valid		system	Tile_038-013-000_0-000.jpg		2021-03-19 14:08:32	2021-03-19 19:45:35		NO		IN FOCUS
169541143	https://volunteer.ala.org.au/validate/task/169541143	Valid		system	Tile_038-013-000_0-000.jpg			2021-03-19 19:45:35		NO		IN FOCUS
169541144	https://volunteer.ala.org.au/validate/task/169541144	Valid		system	Tile_038-014-000_0-000.jpg		2021-03-19 14:08:45	2021-03-19 19:46:10		NO		IN FOCUS
169541144	https://volunteer.ala.org.au/validate/task/169541144	Valid		system	Tile_038-014-000_0-000.jpg		2021-03-19 19:46:29	2021-03-19 19:46:10		NO		IN FOCUS
169541144	https://volunteer.ala.org.au/validate/task/169541144	Valid		system	Tile_038-014-000_0-000.jpg		2021-03-19 19:46:09	2021-03-19 19:46:10		NO		IN FOCUS
169541144	https://volunteer.ala.org.au/validate/task/169541144	Valid		system	Tile_038-014-000_0-000.jpg			2021-03-19 19:46:10		NO		IN FOCUS
169541144	https://volunteer.ala.org.au/validate/task/169541144	Valid		system	Tile_038-014-000_0-000.jpg		2021-03-19 16:15:15	2021-03-19 19:46:10		NO		IN FOCUS
169541145	https://volunteer.ala.org.au/validate/task/169541145	Valid		system	Tile_038-015-000_0-000.jpg		2021-03-19 16:15:25	2021-03-19 19:46:23		NO		IN FOCUS
169541145	https://volunteer.ala.org.au/validate/task/169541145	Valid		system	Tile_038-015-000_0-000.jpg		2021-03-19 14:09:00	2021-03-19 19:46:23		NO		IN FOCUS
169541145	https://volunteer.ala.org.au/validate/task/169541145	Valid		system	Tile_038-015-000_0-000.jpg			2021-03-19 19:46:23		NO		IN FOCUS
169541145	https://volunteer.ala.org.au/validate/task/169541145	Valid		system	Tile_038-015-000_0-000.jpg		2021-03-19 19:46:23	2021-03-19 19:46:23		NO		IN FOCUS
169541146	https://volunteer.ala.org.au/validate/task/169541146	Valid		system	Tile_038-016-000_0-000.jpg		2021-03-19 16:15:36	2021-03-19 19:46:38		NO		IN FOCUS
169541146	https://volunteer.ala.org.au/validate/task/169541146	Valid		system	Tile_038-016-000_0-000.jpg		2021-03-19 19:46:44	2021-03-19 19:46:38		NO		IN FOCUS
169541146	https://volunteer.ala.org.au/validate/task/169541146	Valid		system	Tile_038-016-000_0-000.jpg		2021-03-19 19:46:38	2021-03-19 19:46:38		NO		IN FOCUS
169541146	https://volunteer.ala.org.au/validate/task/169541146	Valid		system	Tile_038-016-000_0-000.jpg		2021-03-19 14:10:13	2021-03-19 19:46:38		NO		IN FOCUS
169541146	https://volunteer.ala.org.au/validate/task/169541146	Valid		system	Tile_038-016-000_0-000.jpg			2021-03-19 19:46:38		NO		IN FOCUS
169541147	https://volunteer.ala.org.au/validate/task/169541147	Valid		system	Tile_038-017-000_0-000.jpg		2021-03-19 19:47:28	2021-03-19 19:47:08		NO		IN FOCUS
169541147	https://volunteer.ala.org.au/validate/task/169541147	Valid		system	Tile_038-017-000_0-000.jpg			2021-03-19 19:47:08		NO		IN FOCUS
169541147	https://volunteer.ala.org.au/validate/task/169541147	Valid		system	Tile_038-017-000_0-000.jpg		2021-03-19 19:47:07	2021-03-19 19:47:08		NO		IN FOCUS
169541147	https://volunteer.ala.org.au/validate/task/169541147	Valid		system	Tile_038-017-000_0-000.jpg		2021-03-19 14:10:27	2021-03-19 19:47:08		NO		IN FOCUS
169541147	https://volunteer.ala.org.au/validate/task/169541147	Valid		system	Tile_038-017-000_0-000.jpg		2021-03-19 16:15:47	2021-03-19 19:47:08		NO		IN FOCUS
169541148	https://volunteer.ala.org.au/validate/task/169541148	Valid		system	Tile_038-018-000_0-000.jpg		2021-03-19 14:10:40	2021-03-19 19:47:55		NO		IN FOCUS
169541148	https://volunteer.ala.org.au/validate/task/169541148	Valid		system	Tile_038-018-000_0-000.jpg		2021-03-19 16:15:59	2021-03-19 19:47:55		NO		IN FOCUS
169541148	https://volunteer.ala.org.au/validate/task/169541148	Valid		system	Tile_038-018-000_0-000.jpg			2021-03-19 19:47:55		NO		IN FOCUS
169541148	https://volunteer.ala.org.au/validate/task/169541148	Valid		system	Tile_038-018-000_0-000.jpg		2021-03-19 19:48:13	2021-03-19 19:47:55	1	YES	EDGE			Saccate gymnospermous pollen
169541148	https://volunteer.ala.org.au/validate/task/169541148	Valid		system	Tile_038-018-000_0-000.jpg		2021-03-19 19:47:55	2021-03-19 19:47:55		NO		IN FOCUS
169541149	https://volunteer.ala.org.au/validate/task/169541149	Valid		system	Tile_038-019-000_0-000.jpg		2021-03-19 19:48:27	2021-03-19 19:48:22	1	YES	MIDDLE	IN FOCUS		Unknown
169541149	https://volunteer.ala.org.au/validate/task/169541149	Valid		system	Tile_038-019-000_0-000.jpg		2021-03-19 14:10:54	2021-03-19 19:48:22		NO		IN FOCUS
169541149	https://volunteer.ala.org.au/validate/task/169541149	Valid		system	Tile_038-019-000_0-000.jpg		2021-03-19 16:16:12	2021-03-19 19:48:22		NO		IN FOCUS
169541149	https://volunteer.ala.org.au/validate/task/169541149	Valid		system	Tile_038-019-000_0-000.jpg		2021-03-19 19:48:21	2021-03-19 19:48:22		NO		IN FOCUS
169541149	https://volunteer.ala.org.au/validate/task/169541149	Valid		system	Tile_038-019-000_0-000.jpg			2021-03-19 19:48:22		NO		IN FOCUS
169541150	https://volunteer.ala.org.au/validate/task/169541150	Valid		system	Tile_038-020-000_0-000.jpg		2021-03-19 19:48:43	2021-03-19 19:48:44		NO		IN FOCUS
169541150	https://volunteer.ala.org.au/validate/task/169541150	Valid		system	Tile_038-020-000_0-000.jpg		2021-03-19 19:48:49	2021-03-19 19:48:44	1	YES	MIDDLE	IN FOCUS		Other colpate angiosperm pollen
169541150	https://volunteer.ala.org.au/validate/task/169541150	Valid		system	Tile_038-020-000_0-000.jpg			2021-03-19 19:48:44		NO		IN FOCUS
169541150	https://volunteer.ala.org.au/validate/task/169541150	Valid		system	Tile_038-020-000_0-000.jpg		2021-03-19 14:11:30	2021-03-19 19:48:44		NO		IN FOCUS
169541150	https://volunteer.ala.org.au/validate/task/169541150	Valid		system	Tile_038-020-000_0-000.jpg		2021-03-19 16:16:22	2021-03-19 19:48:44		NO		IN FOCUS
169541151	https://volunteer.ala.org.au/validate/task/169541151	Valid		system	Tile_038-021-000_0-000.jpg		2021-03-19 16:16:33	2021-03-19 19:49:09		NO		IN FOCUS
169541151	https://volunteer.ala.org.au/validate/task/169541151	Valid		system	Tile_038-021-000_0-000.jpg		2021-03-19 14:13:45	2021-03-19 19:49:09		NO		IN FOCUS
169541151	https://volunteer.ala.org.au/validate/task/169541151	Valid		system	Tile_038-021-000_0-000.jpg		2021-03-19 19:49:55	2021-03-19 19:49:09		NO		IN FOCUS
169541151	https://volunteer.ala.org.au/validate/task/169541151	Valid		system	Tile_038-021-000_0-000.jpg			2021-03-19 19:49:09		NO		IN FOCUS
169541151	https://volunteer.ala.org.au/validate/task/169541151	Valid		system	Tile_038-021-000_0-000.jpg		2021-03-19 19:49:09	2021-03-19 19:49:09		NO		IN FOCUS
169541152	https://volunteer.ala.org.au/validate/task/169541152	Valid		system	Tile_038-022-000_0-000.jpg			2021-03-19 19:49:46		NO		IN FOCUS
169541152	https://volunteer.ala.org.au/validate/task/169541152	Valid		system	Tile_038-022-000_0-000.jpg		2021-03-19 19:50:13	2021-03-19 19:49:46		NO		IN FOCUS
169541152	https://volunteer.ala.org.au/validate/task/169541152	Valid		system	Tile_038-022-000_0-000.jpg		2021-03-19 14:16:16	2021-03-19 19:49:46		NO		IN FOCUS
169541152	https://volunteer.ala.org.au/validate/task/169541152	Valid		system	Tile_038-022-000_0-000.jpg		2021-03-19 16:16:44	2021-03-19 19:49:46		NO		IN FOCUS
169541152	https://volunteer.ala.org.au/validate/task/169541152	Valid		system	Tile_038-022-000_0-000.jpg		2021-03-19 19:49:46	2021-03-19 19:49:46		NO		IN FOCUS
169541153	https://volunteer.ala.org.au/validate/task/169541153	Valid		system	Tile_038-023-000_0-000.jpg		2021-03-19 19:50:29	2021-03-19 19:50:29		NO		IN FOCUS
169541153	https://volunteer.ala.org.au/validate/task/169541153	Valid		system	Tile_038-023-000_0-000.jpg		2021-03-19 19:50:58	2021-03-19 19:50:29		NO	EDGE	IN FOCUS
169541153	https://volunteer.ala.org.au/validate/task/169541153	Valid		system	Tile_038-023-000_0-000.jpg			2021-03-19 19:50:29		NO		IN FOCUS
169541153	https://volunteer.ala.org.au/validate/task/169541153	Valid		system	Tile_038-023-000_0-000.jpg		2021-03-19 14:16:31	2021-03-19 19:50:29		NO		IN FOCUS
169541153	https://volunteer.ala.org.au/validate/task/169541153	Valid		system	Tile_038-023-000_0-000.jpg		2021-03-19 16:16:55	2021-03-19 19:50:29		NO		IN FOCUS
169541154	https://volunteer.ala.org.au/validate/task/169541154	Valid		system	Tile_038-024-000_0-000.jpg		2021-03-19 16:17:05	2021-03-19 19:51:12		NO		IN FOCUS
169541154	https://volunteer.ala.org.au/validate/task/169541154	Valid		system	Tile_038-024-000_0-000.jpg		2021-03-19 14:18:41	2021-03-19 19:51:12		NO		IN FOCUS
169541154	https://volunteer.ala.org.au/validate/task/169541154	Valid		system	Tile_038-024-000_0-000.jpg		2021-03-19 19:51:12	2021-03-19 19:51:12		NO		IN FOCUS
169541154	https://volunteer.ala.org.au/validate/task/169541154	Valid		system	Tile_038-024-000_0-000.jpg		2021-03-19 19:51:15	2021-03-19 19:51:12		NO		IN FOCUS
169541154	https://volunteer.ala.org.au/validate/task/169541154	Valid		system	Tile_038-024-000_0-000.jpg			2021-03-19 19:51:12		NO		IN FOCUS
169541155	https://volunteer.ala.org.au/validate/task/169541155	Valid		system	Tile_038-025-000_0-000.jpg		2021-03-19 16:17:16	2021-03-19 19:51:23		NO		IN FOCUS
169541155	https://volunteer.ala.org.au/validate/task/169541155	Valid		system	Tile_038-025-000_0-000.jpg		2021-03-19 14:20:38	2021-03-19 19:51:23		NO		IN FOCUS
169541155	https://volunteer.ala.org.au/validate/task/169541155	Valid		system	Tile_038-025-000_0-000.jpg			2021-03-19 19:51:23		NO		IN FOCUS
169541155	https://volunteer.ala.org.au/validate/task/169541155	Valid		system	Tile_038-025-000_0-000.jpg		2021-03-19 19:51:22	2021-03-19 19:51:23		NO		IN FOCUS
169541156	https://volunteer.ala.org.au/validate/task/169541156	Valid		system	Tile_038-026-000_0-000.jpg		2021-03-19 19:52:58	2021-03-19 19:51:44		NO		IN FOCUS
169541156	https://volunteer.ala.org.au/validate/task/169541156	Valid		system	Tile_038-026-000_0-000.jpg		2021-03-19 19:51:44	2021-03-19 19:51:44		NO		IN FOCUS
169541156	https://volunteer.ala.org.au/validate/task/169541156	Valid		system	Tile_038-026-000_0-000.jpg			2021-03-19 19:51:44		NO		IN FOCUS
169541156	https://volunteer.ala.org.au/validate/task/169541156	Valid		system	Tile_038-026-000_0-000.jpg		2021-03-19 14:21:40	2021-03-19 19:51:44		NO		IN FOCUS
169541156	https://volunteer.ala.org.au/validate/task/169541156	Valid		system	Tile_038-026-000_0-000.jpg		2021-03-19 16:17:26	2021-03-19 19:51:44		NO		IN FOCUS
169541157	https://volunteer.ala.org.au/validate/task/169541157	Valid		system	Tile_038-027-000_0-000.jpg		2021-03-19 16:17:38	2021-03-19 19:51:46		NO		IN FOCUS
169541157	https://volunteer.ala.org.au/validate/task/169541157	Valid		system	Tile_038-027-000_0-000.jpg		2021-03-19 14:22:00	2021-03-19 19:51:46		NO		IN FOCUS
169541157	https://volunteer.ala.org.au/validate/task/169541157	Valid		system	Tile_038-027-000_0-000.jpg			2021-03-19 19:51:46		NO		IN FOCUS
169541157	https://volunteer.ala.org.au/validate/task/169541157	Valid		system	Tile_038-027-000_0-000.jpg		2021-03-19 19:51:46	2021-03-19 19:51:46		NO		IN FOCUS
169541158	https://volunteer.ala.org.au/validate/task/169541158	Valid		system	Tile_038-028-000_0-000.jpg		2021-03-19 19:52:08	2021-03-19 19:52:04		NO		IN FOCUS
169541158	https://volunteer.ala.org.au/validate/task/169541158	Valid		system	Tile_038-028-000_0-000.jpg			2021-03-19 19:52:04		NO		IN FOCUS
169541158	https://volunteer.ala.org.au/validate/task/169541158	Valid		system	Tile_038-028-000_0-000.jpg		2021-03-19 16:17:49	2021-03-19 19:52:04		NO		IN FOCUS
169541158	https://volunteer.ala.org.au/validate/task/169541158	Valid		system	Tile_038-028-000_0-000.jpg		2021-03-19 14:22:26	2021-03-19 19:52:04		NO		IN FOCUS
169541158	https://volunteer.ala.org.au/validate/task/169541158	Valid		system	Tile_038-028-000_0-000.jpg		2021-03-19 19:52:04	2021-03-19 19:52:04		NO		IN FOCUS
169541159	https://volunteer.ala.org.au/validate/task/169541159	Valid		system	Tile_038-029-000_0-000.jpg		2021-03-19 19:52:19	2021-03-19 19:52:19		NO		IN FOCUS
169541159	https://volunteer.ala.org.au/validate/task/169541159	Valid		system	Tile_038-029-000_0-000.jpg			2021-03-19 19:52:19		NO		IN FOCUS
169541159	https://volunteer.ala.org.au/validate/task/169541159	Valid		system	Tile_038-029-000_0-000.jpg		2021-03-19 14:22:42	2021-03-19 19:52:19		NO		IN FOCUS
169541159	https://volunteer.ala.org.au/validate/task/169541159	Valid		system	Tile_038-029-000_0-000.jpg		2021-03-19 16:18:09	2021-03-19 19:52:19		NO		IN FOCUS
169541160	https://volunteer.ala.org.au/validate/task/169541160	Valid		system	Tile_038-030-000_0-000.jpg		2021-03-19 14:23:09	2021-03-19 19:52:41		NO		IN FOCUS
169541160	https://volunteer.ala.org.au/validate/task/169541160	Valid		system	Tile_038-030-000_0-000.jpg		2021-03-19 16:18:19	2021-03-19 19:52:41		NO		IN FOCUS
169541160	https://volunteer.ala.org.au/validate/task/169541160	Valid		system	Tile_038-030-000_0-000.jpg			2021-03-19 19:52:41		NO		IN FOCUS
169541160	https://volunteer.ala.org.au/validate/task/169541160	Valid		system	Tile_038-030-000_0-000.jpg		2021-03-19 19:52:41	2021-03-19 19:52:41		NO		IN FOCUS
169541161	https://volunteer.ala.org.au/validate/task/169541161	Valid		system	Tile_038-031-000_0-000.jpg		2021-03-19 19:52:56	2021-03-19 19:52:57		NO		IN FOCUS
169541161	https://volunteer.ala.org.au/validate/task/169541161	Valid		system	Tile_038-031-000_0-000.jpg		2021-03-19 19:52:59	2021-03-19 19:52:57		NO		IN FOCUS
169541161	https://volunteer.ala.org.au/validate/task/169541161	Valid		system	Tile_038-031-000_0-000.jpg		2021-03-19 14:23:25	2021-03-19 19:52:57		NO		IN FOCUS
169541161	https://volunteer.ala.org.au/validate/task/169541161	Valid		system	Tile_038-031-000_0-000.jpg		2021-03-19 16:18:31	2021-03-19 19:52:57		NO		IN FOCUS
169541161	https://volunteer.ala.org.au/validate/task/169541161	Valid		system	Tile_038-031-000_0-000.jpg			2021-03-19 19:52:57		NO		IN FOCUS
169541162	https://volunteer.ala.org.au/validate/task/169541162	Valid		system	Tile_038-032-000_0-000.jpg		2021-03-19 19:53:13	2021-03-19 19:53:14		NO		IN FOCUS
169541162	https://volunteer.ala.org.au/validate/task/169541162	Valid		system	Tile_038-032-000_0-000.jpg			2021-03-19 19:53:14		NO		IN FOCUS
169541162	https://volunteer.ala.org.au/validate/task/169541162	Valid		system	Tile_038-032-000_0-000.jpg		2021-03-19 19:53:19	2021-03-19 19:53:14		NO		IN FOCUS
169541162	https://volunteer.ala.org.au/validate/task/169541162	Valid		system	Tile_038-032-000_0-000.jpg		2021-03-19 14:23:48	2021-03-19 19:53:14		NO		IN FOCUS
169541162	https://volunteer.ala.org.au/validate/task/169541162	Valid		system	Tile_038-032-000_0-000.jpg		2021-03-19 16:18:41	2021-03-19 19:53:14		NO		IN FOCUS
169541163	https://volunteer.ala.org.au/validate/task/169541163	Valid		system	Tile_038-033-000_0-000.jpg		2021-03-19 14:24:07	2021-03-19 19:53:17		NO		IN FOCUS
169541163	https://volunteer.ala.org.au/validate/task/169541163	Valid		system	Tile_038-033-000_0-000.jpg		2021-03-19 16:18:51	2021-03-19 19:53:17		NO		IN FOCUS
169541163	https://volunteer.ala.org.au/validate/task/169541163	Valid		system	Tile_038-033-000_0-000.jpg			2021-03-19 19:53:17		NO		IN FOCUS
169541163	https://volunteer.ala.org.au/validate/task/169541163	Valid		system	Tile_038-033-000_0-000.jpg		2021-03-19 19:53:17	2021-03-19 19:53:17		NO		IN FOCUS
169541164	https://volunteer.ala.org.au/validate/task/169541164	Valid		system	Tile_038-034-000_0-000.jpg		2021-03-19 19:53:33	2021-03-19 19:53:33		NO		IN FOCUS
169541164	https://volunteer.ala.org.au/validate/task/169541164	Valid		system	Tile_038-034-000_0-000.jpg			2021-03-19 19:53:33		NO		IN FOCUS
169541164	https://volunteer.ala.org.au/validate/task/169541164	Valid		system	Tile_038-034-000_0-000.jpg		2021-03-19 19:54:31	2021-03-19 19:53:33		NO		IN FOCUS
169541164	https://volunteer.ala.org.au/validate/task/169541164	Valid		system	Tile_038-034-000_0-000.jpg		2021-03-19 14:24:20	2021-03-19 19:53:33		NO		IN FOCUS
169541164	https://volunteer.ala.org.au/validate/task/169541164	Valid		system	Tile_038-034-000_0-000.jpg		2021-03-19 16:19:01	2021-03-19 19:53:33		NO		IN FOCUS
169541166	https://volunteer.ala.org.au/validate/task/169541166	Valid		system	Tile_038-036-000_0-000.jpg		2021-03-19 19:54:58	2021-03-19 19:54:16		NO		IN FOCUS
169541166	https://volunteer.ala.org.au/validate/task/169541166	Valid		system	Tile_038-036-000_0-000.jpg		2021-03-19 19:54:16	2021-03-19 19:54:16		NO		IN FOCUS
169541166	https://volunteer.ala.org.au/validate/task/169541166	Valid		system	Tile_038-036-000_0-000.jpg			2021-03-19 19:54:16		NO		IN FOCUS
169541166	https://volunteer.ala.org.au/validate/task/169541166	Valid		system	Tile_038-036-000_0-000.jpg		2021-03-19 16:20:19	2021-03-19 19:54:16		NO		IN FOCUS
169541166	https://volunteer.ala.org.au/validate/task/169541166	Valid		system	Tile_038-036-000_0-000.jpg		2021-03-19 14:25:42	2021-03-19 19:54:16		NO		IN FOCUS
169541167	https://volunteer.ala.org.au/validate/task/169541167	Valid		system	Tile_038-037-000_0-000.jpg		2021-03-19 16:20:31	2021-03-19 19:54:40		NO		IN FOCUS
169541167	https://volunteer.ala.org.au/validate/task/169541167	Valid		system	Tile_038-037-000_0-000.jpg		2021-03-19 19:54:40	2021-03-19 19:54:40		NO		IN FOCUS
169541167	https://volunteer.ala.org.au/validate/task/169541167	Valid		system	Tile_038-037-000_0-000.jpg			2021-03-19 19:54:40		NO		IN FOCUS
169541167	https://volunteer.ala.org.au/validate/task/169541167	Valid		system	Tile_038-037-000_0-000.jpg		2021-03-19 14:26:06	2021-03-19 19:54:40		NO		IN FOCUS
169541168	https://volunteer.ala.org.au/validate/task/169541168	Valid		system	Tile_038-038-000_0-000.jpg		2021-03-19 19:55:08	2021-03-19 19:55:08		NO		IN FOCUS
169541168	https://volunteer.ala.org.au/validate/task/169541168	Valid		system	Tile_038-038-000_0-000.jpg		2021-03-19 19:55:11	2021-03-19 19:55:08		NO		IN FOCUS
169541168	https://volunteer.ala.org.au/validate/task/169541168	Valid		system	Tile_038-038-000_0-000.jpg			2021-03-19 19:55:08		NO		IN FOCUS
169541168	https://volunteer.ala.org.au/validate/task/169541168	Valid		system	Tile_038-038-000_0-000.jpg		2021-03-19 16:20:44	2021-03-19 19:55:08		NO		IN FOCUS
169541168	https://volunteer.ala.org.au/validate/task/169541168	Valid		system	Tile_038-038-000_0-000.jpg		2021-03-19 14:26:29	2021-03-19 19:55:08		NO		IN FOCUS
169541169	https://volunteer.ala.org.au/validate/task/169541169	Valid		system	Tile_038-039-000_0-000.jpg		2021-03-19 16:20:56	2021-03-19 19:55:30		NO		IN FOCUS
169541169	https://volunteer.ala.org.au/validate/task/169541169	Valid		system	Tile_038-039-000_0-000.jpg		2021-03-19 14:26:48	2021-03-19 19:55:30		NO		IN FOCUS
169541169	https://volunteer.ala.org.au/validate/task/169541169	Valid		system	Tile_038-039-000_0-000.jpg		2021-03-19 19:55:40	2021-03-19 19:55:30	1	YES	Both MIDDLE and EDGE	IN FOCUS		Unknown
169541169	https://volunteer.ala.org.au/validate/task/169541169	Valid		system	Tile_038-039-000_0-000.jpg		2021-03-19 19:55:30	2021-03-19 19:55:30		NO		IN FOCUS
169541169	https://volunteer.ala.org.au/validate/task/169541169	Valid		system	Tile_038-039-000_0-000.jpg			2021-03-19 19:55:30		NO		IN FOCUS
169541171	https://volunteer.ala.org.au/validate/task/169541171	Valid		system	Tile_038-041-000_0-000.jpg		2021-03-19 19:56:38	2021-03-19 19:56:28		NO		IN FOCUS
169541171	https://volunteer.ala.org.au/validate/task/169541171	Valid		system	Tile_038-041-000_0-000.jpg		2021-03-19 19:56:28	2021-03-19 19:56:28		NO		IN FOCUS
169541171	https://volunteer.ala.org.au/validate/task/169541171	Valid		system	Tile_038-041-000_0-000.jpg			2021-03-19 19:56:28		NO		IN FOCUS
169541171	https://volunteer.ala.org.au/validate/task/169541171	Valid		system	Tile_038-041-000_0-000.jpg		2021-03-19 16:21:18	2021-03-19 19:56:28		NO		IN FOCUS
169541171	https://volunteer.ala.org.au/validate/task/169541171	Valid		system	Tile_038-041-000_0-000.jpg		2021-03-19 14:27:55	2021-03-19 19:56:28		NO		IN FOCUS
169541172	https://volunteer.ala.org.au/validate/task/169541172	Valid		system	Tile_038-042-000_0-000.jpg		2021-03-19 16:21:30	2021-03-19 19:57:07		NO		IN FOCUS
169541172	https://volunteer.ala.org.au/validate/task/169541172	Valid		system	Tile_038-042-000_0-000.jpg		2021-03-19 14:28:17	2021-03-19 19:57:07		NO		IN FOCUS
169541172	https://volunteer.ala.org.au/validate/task/169541172	Valid		system	Tile_038-042-000_0-000.jpg		2021-03-19 19:57:56	2021-03-19 19:57:07		NO		IN FOCUS
169541172	https://volunteer.ala.org.au/validate/task/169541172	Valid		system	Tile_038-042-000_0-000.jpg		2021-03-19 19:57:07	2021-03-19 19:57:07		NO		IN FOCUS
169541172	https://volunteer.ala.org.au/validate/task/169541172	Valid		system	Tile_038-042-000_0-000.jpg			2021-03-19 19:57:07		NO		IN FOCUS
169541173	https://volunteer.ala.org.au/validate/task/169541173	Valid		system	Tile_038-043-000_0-000.jpg		2021-03-19 19:57:33	2021-03-19 19:57:34		NO		IN FOCUS
169541173	https://volunteer.ala.org.au/validate/task/169541173	Valid		system	Tile_038-043-000_0-000.jpg			2021-03-19 19:57:34		NO		IN FOCUS
169541173	https://volunteer.ala.org.au/validate/task/169541173	Valid		system	Tile_038-043-000_0-000.jpg		2021-03-19 19:57:54	2021-03-19 19:57:34	1	YES		IN FOCUS		Other porate angiosperm pollen
169541173	https://volunteer.ala.org.au/validate/task/169541173	Valid		system	Tile_038-043-000_0-000.jpg		2021-03-19 16:21:40	2021-03-19 19:57:34		NO		IN FOCUS
169541173	https://volunteer.ala.org.au/validate/task/169541173	Valid		system	Tile_038-043-000_0-000.jpg		2021-03-19 14:28:37	2021-03-19 19:57:34		NO		IN FOCUS
169541174	https://volunteer.ala.org.au/validate/task/169541174	Valid		system	Tile_038-044-000_0-000.jpg		2021-03-19 19:58:35	2021-03-19 19:58:07		NO		IN FOCUS
169541174	https://volunteer.ala.org.au/validate/task/169541174	Valid		system	Tile_038-044-000_0-000.jpg		2021-03-19 14:29:00	2021-03-19 19:58:07		NO		IN FOCUS
169541174	https://volunteer.ala.org.au/validate/task/169541174	Valid		system	Tile_038-044-000_0-000.jpg			2021-03-19 19:58:07		NO		IN FOCUS
169541174	https://volunteer.ala.org.au/validate/task/169541174	Valid		system	Tile_038-044-000_0-000.jpg		2021-03-19 19:58:07	2021-03-19 19:58:07		NO		IN FOCUS
169541174	https://volunteer.ala.org.au/validate/task/169541174	Valid		system	Tile_038-044-000_0-000.jpg		2021-03-19 16:21:51	2021-03-19 19:58:07		NO		IN FOCUS
169541176	https://volunteer.ala.org.au/validate/task/169541176	Valid		system	Tile_038-046-000_0-000.jpg		2021-03-19 14:30:09	2021-03-19 19:58:51		NO		IN FOCUS
169541176	https://volunteer.ala.org.au/validate/task/169541176	Valid		system	Tile_038-046-000_0-000.jpg		2021-03-19 19:59:06	2021-03-19 19:58:51		NO		IN FOCUS
169541176	https://volunteer.ala.org.au/validate/task/169541176	Valid		system	Tile_038-046-000_0-000.jpg		2021-03-19 16:25:33	2021-03-19 19:58:51		NO		IN FOCUS
169541176	https://volunteer.ala.org.au/validate/task/169541176	Valid		system	Tile_038-046-000_0-000.jpg			2021-03-19 19:58:51		NO		IN FOCUS
169541176	https://volunteer.ala.org.au/validate/task/169541176	Valid		system	Tile_038-046-000_0-000.jpg		2021-03-19 19:58:51	2021-03-19 19:58:51		NO		IN FOCUS
169541177	https://volunteer.ala.org.au/validate/task/169541177	Valid		system	Tile_038-047-000_0-000.jpg			2021-03-19 19:59:02		NO		IN FOCUS
169541177	https://volunteer.ala.org.au/validate/task/169541177	Valid		system	Tile_038-047-000_0-000.jpg		2021-03-19 19:59:02	2021-03-19 19:59:02		NO		IN FOCUS
169541177	https://volunteer.ala.org.au/validate/task/169541177	Valid		system	Tile_038-047-000_0-000.jpg		2021-03-19 14:30:31	2021-03-19 19:59:02		NO		IN FOCUS
169541177	https://volunteer.ala.org.au/validate/task/169541177	Valid		system	Tile_038-047-000_0-000.jpg		2021-03-19 16:25:45	2021-03-19 19:59:02		NO		IN FOCUS
169541178	https://volunteer.ala.org.au/validate/task/169541178	Valid		system	Tile_038-048-000_0-000.jpg		2021-03-19 16:25:56	2021-03-19 19:59:16		NO		IN FOCUS
169541178	https://volunteer.ala.org.au/validate/task/169541178	Valid		system	Tile_038-048-000_0-000.jpg		2021-03-19 19:59:27	2021-03-19 19:59:16		NO		IN FOCUS
169541178	https://volunteer.ala.org.au/validate/task/169541178	Valid		system	Tile_038-048-000_0-000.jpg		2021-03-19 19:59:16	2021-03-19 19:59:16		NO		IN FOCUS
169541178	https://volunteer.ala.org.au/validate/task/169541178	Valid		system	Tile_038-048-000_0-000.jpg		2021-03-19 14:30:57	2021-03-19 19:59:16		NO		IN FOCUS
169541178	https://volunteer.ala.org.au/validate/task/169541178	Valid		system	Tile_038-048-000_0-000.jpg			2021-03-19 19:59:16		NO		IN FOCUS
169541179	https://volunteer.ala.org.au/validate/task/169541179	Valid		system	Tile_038-049-000_0-000.jpg			2021-03-19 19:59:49		NO		IN FOCUS
169541179	https://volunteer.ala.org.au/validate/task/169541179	Valid		system	Tile_038-049-000_0-000.jpg		2021-03-19 14:31:26	2021-03-19 19:59:49		NO		IN FOCUS
169541179	https://volunteer.ala.org.au/validate/task/169541179	Valid		system	Tile_038-049-000_0-000.jpg		2021-03-19 16:26:06	2021-03-19 19:59:49		NO		IN FOCUS
169541179	https://volunteer.ala.org.au/validate/task/169541179	Valid		system	Tile_038-049-000_0-000.jpg		2021-03-19 19:59:49	2021-03-19 19:59:49		NO		IN FOCUS
169541179	https://volunteer.ala.org.au/validate/task/169541179	Valid		system	Tile_038-049-000_0-000.jpg		2021-03-19 19:59:43	2021-03-19 19:59:49	1	YES	EDGE	IN FOCUS		Unknown
169541180	https://volunteer.ala.org.au/validate/task/169541180	Valid		system	Tile_038-050-000_0-000.jpg		2021-03-19 20:00:38	2021-03-19 20:00:18		NO		IN FOCUS
169541180	https://volunteer.ala.org.au/validate/task/169541180	Valid		system	Tile_038-050-000_0-000.jpg		2021-03-19 20:00:18	2021-03-19 20:00:18		NO		IN FOCUS
169541180	https://volunteer.ala.org.au/validate/task/169541180	Valid		system	Tile_038-050-000_0-000.jpg			2021-03-19 20:00:18		NO		IN FOCUS
169541180	https://volunteer.ala.org.au/validate/task/169541180	Valid		system	Tile_038-050-000_0-000.jpg		2021-03-19 16:26:16	2021-03-19 20:00:18		NO		IN FOCUS
169541180	https://volunteer.ala.org.au/validate/task/169541180	Valid		system	Tile_038-050-000_0-000.jpg		2021-03-19 14:31:46	2021-03-19 20:00:18		NO		IN FOCUS
169541181	https://volunteer.ala.org.au/validate/task/169541181	Valid		system	Tile_038-051-000_0-000.jpg		2021-03-19 16:26:26	2021-03-19 20:00:41		NO		IN FOCUS
169541181	https://volunteer.ala.org.au/validate/task/169541181	Valid		system	Tile_038-051-000_0-000.jpg		2021-03-19 14:32:15	2021-03-19 20:00:41		NO		IN FOCUS
169541181	https://volunteer.ala.org.au/validate/task/169541181	Valid		system	Tile_038-051-000_0-000.jpg		2021-03-19 20:00:42	2021-03-19 20:00:41		NO		IN FOCUS
169541181	https://volunteer.ala.org.au/validate/task/169541181	Valid		system	Tile_038-051-000_0-000.jpg			2021-03-19 20:00:41		NO		IN FOCUS
169541181	https://volunteer.ala.org.au/validate/task/169541181	Valid		system	Tile_038-051-000_0-000.jpg		2021-03-19 20:00:41	2021-03-19 20:00:41		NO		IN FOCUS
169541182	https://volunteer.ala.org.au/validate/task/169541182	Valid		system	Tile_038-052-000_0-000.jpg		2021-03-19 20:01:35	2021-03-19 20:01:01		NO		IN FOCUS
169541182	https://volunteer.ala.org.au/validate/task/169541182	Valid		system	Tile_038-052-000_0-000.jpg		2021-03-19 14:32:33	2021-03-19 20:01:01		NO		IN FOCUS
169541182	https://volunteer.ala.org.au/validate/task/169541182	Valid		system	Tile_038-052-000_0-000.jpg		2021-03-19 16:26:37	2021-03-19 20:01:01		NO		IN FOCUS
169541182	https://volunteer.ala.org.au/validate/task/169541182	Valid		system	Tile_038-052-000_0-000.jpg			2021-03-19 20:01:01		NO		IN FOCUS
169541182	https://volunteer.ala.org.au/validate/task/169541182	Valid		system	Tile_038-052-000_0-000.jpg		2021-03-19 20:01:00	2021-03-19 20:01:01		NO		IN FOCUS
169541185	https://volunteer.ala.org.au/validate/task/169541185	Valid		system	Tile_038-055-000_0-000.jpg		2021-03-19 16:28:21	2021-03-19 20:03:18		NO		IN FOCUS
169541185	https://volunteer.ala.org.au/validate/task/169541185	Valid		system	Tile_038-055-000_0-000.jpg		2021-03-19 14:35:42	2021-03-19 20:03:18		NO		IN FOCUS
169541185	https://volunteer.ala.org.au/validate/task/169541185	Valid		system	Tile_038-055-000_0-000.jpg		2021-03-19 20:03:18	2021-03-19 20:03:18		NO		IN FOCUS
169541185	https://volunteer.ala.org.au/validate/task/169541185	Valid		system	Tile_038-055-000_0-000.jpg			2021-03-19 20:03:18		NO		IN FOCUS
169541186	https://volunteer.ala.org.au/validate/task/169541186	Valid		system	Tile_038-056-000_0-000.jpg		2021-03-19 20:26:10	2021-03-19 20:04:28		NO		IN FOCUS
169541186	https://volunteer.ala.org.au/validate/task/169541186	Valid		system	Tile_038-056-000_0-000.jpg		2021-03-19 20:04:28	2021-03-19 20:04:28		NO		IN FOCUS
169541186	https://volunteer.ala.org.au/validate/task/169541186	Valid		system	Tile_038-056-000_0-000.jpg		2021-03-19 14:36:19	2021-03-19 20:04:28		NO		IN FOCUS
169541186	https://volunteer.ala.org.au/validate/task/169541186	Valid		system	Tile_038-056-000_0-000.jpg			2021-03-19 20:04:28		NO		IN FOCUS
169541186	https://volunteer.ala.org.au/validate/task/169541186	Valid		system	Tile_038-056-000_0-000.jpg		2021-03-19 16:28:31	2021-03-19 20:04:28		NO		IN FOCUS
169541187	https://volunteer.ala.org.au/validate/task/169541187	Valid		system	Tile_038-057-000_0-000.jpg		2021-03-19 14:36:52	2021-03-19 20:04:47		NO		IN FOCUS
169541187	https://volunteer.ala.org.au/validate/task/169541187	Valid		system	Tile_038-057-000_0-000.jpg		2021-03-19 16:28:42	2021-03-19 20:04:47		NO		IN FOCUS
169541187	https://volunteer.ala.org.au/validate/task/169541187	Valid		system	Tile_038-057-000_0-000.jpg		2021-03-19 20:04:47	2021-03-19 20:04:47		NO		IN FOCUS
169541187	https://volunteer.ala.org.au/validate/task/169541187	Valid		system	Tile_038-057-000_0-000.jpg			2021-03-19 20:04:47		NO		IN FOCUS
169541188	https://volunteer.ala.org.au/validate/task/169541188	Valid		system	Tile_038-058-000_0-000.jpg		2021-03-19 20:05:04	2021-03-19 20:05:04		NO		IN FOCUS
169541188	https://volunteer.ala.org.au/validate/task/169541188	Valid		system	Tile_038-058-000_0-000.jpg		2021-03-19 14:37:14	2021-03-19 20:05:04		NO		IN FOCUS
169541188	https://volunteer.ala.org.au/validate/task/169541188	Valid		system	Tile_038-058-000_0-000.jpg			2021-03-19 20:05:04		NO		IN FOCUS
169541188	https://volunteer.ala.org.au/validate/task/169541188	Valid		system	Tile_038-058-000_0-000.jpg		2021-03-19 16:33:25	2021-03-19 20:05:04		NO		IN FOCUS
169541189	https://volunteer.ala.org.au/validate/task/169541189	Valid		system	Tile_038-059-000_0-000.jpg		2021-03-19 16:33:37	2021-03-19 20:05:27		NO		IN FOCUS
169541189	https://volunteer.ala.org.au/validate/task/169541189	Valid		system	Tile_038-059-000_0-000.jpg		2021-03-19 14:37:40	2021-03-19 20:05:27		NO		IN FOCUS
169541189	https://volunteer.ala.org.au/validate/task/169541189	Valid		system	Tile_038-059-000_0-000.jpg			2021-03-19 20:05:27		NO		IN FOCUS
169541189	https://volunteer.ala.org.au/validate/task/169541189	Valid		system	Tile_038-059-000_0-000.jpg		2021-03-19 20:05:27	2021-03-19 20:05:27		NO		IN FOCUS
169541190	https://volunteer.ala.org.au/validate/task/169541190	Valid		system	Tile_038-060-000_0-000.jpg			2021-03-19 20:05:53		NO		IN FOCUS
169541190	https://volunteer.ala.org.au/validate/task/169541190	Valid		system	Tile_038-060-000_0-000.jpg		2021-03-19 20:05:52	2021-03-19 20:05:53		NO		IN FOCUS
169541190	https://volunteer.ala.org.au/validate/task/169541190	Valid		system	Tile_038-060-000_0-000.jpg		2021-03-19 16:33:48	2021-03-19 20:05:53		NO		IN FOCUS
169541190	https://volunteer.ala.org.au/validate/task/169541190	Valid		system	Tile_038-060-000_0-000.jpg		2021-03-19 14:38:07	2021-03-19 20:05:53		NO		IN FOCUS
169541191	https://volunteer.ala.org.au/validate/task/169541191	Valid		system	Tile_039-001-000_0-000.jpg		2021-03-19 14:38:31	2021-03-19 20:06:15		NO		IN FOCUS
169541191	https://volunteer.ala.org.au/validate/task/169541191	Valid		system	Tile_039-001-000_0-000.jpg		2021-03-19 16:33:59	2021-03-19 20:06:15		NO		IN FOCUS
169541191	https://volunteer.ala.org.au/validate/task/169541191	Valid		system	Tile_039-001-000_0-000.jpg		2021-03-19 20:06:15	2021-03-19 20:06:15		NO		IN FOCUS
169541191	https://volunteer.ala.org.au/validate/task/169541191	Valid		system	Tile_039-001-000_0-000.jpg			2021-03-19 20:06:15		NO		IN FOCUS
169541192	https://volunteer.ala.org.au/validate/task/169541192	Valid		system	Tile_039-002-000_0-000.jpg		2021-03-19 20:06:34	2021-03-19 20:06:34		NO		IN FOCUS
169541192	https://volunteer.ala.org.au/validate/task/169541192	Valid		system	Tile_039-002-000_0-000.jpg			2021-03-19 20:06:34		NO		IN FOCUS
169541192	https://volunteer.ala.org.au/validate/task/169541192	Valid		system	Tile_039-002-000_0-000.jpg		2021-03-19 16:34:10	2021-03-19 20:06:34		NO		IN FOCUS
169541192	https://volunteer.ala.org.au/validate/task/169541192	Valid		system	Tile_039-002-000_0-000.jpg		2021-03-19 14:38:51	2021-03-19 20:06:34		NO		IN FOCUS
169541193	https://volunteer.ala.org.au/validate/task/169541193	Valid		system	Tile_039-003-000_0-000.jpg		2021-03-19 16:34:21	2021-03-19 20:06:52		NO		IN FOCUS
169541193	https://volunteer.ala.org.au/validate/task/169541193	Valid		system	Tile_039-003-000_0-000.jpg			2021-03-19 20:06:52		NO		IN FOCUS
169541193	https://volunteer.ala.org.au/validate/task/169541193	Valid		system	Tile_039-003-000_0-000.jpg		2021-03-19 20:06:52	2021-03-19 20:06:52		NO		IN FOCUS
169541193	https://volunteer.ala.org.au/validate/task/169541193	Valid		system	Tile_039-003-000_0-000.jpg		2021-03-19 14:39:12	2021-03-19 20:06:52		NO		IN FOCUS
169541194	https://volunteer.ala.org.au/validate/task/169541194	Valid		system	Tile_039-004-000_0-000.jpg		2021-03-19 20:07:13	2021-03-19 20:07:14		NO		IN FOCUS
169541194	https://volunteer.ala.org.au/validate/task/169541194	Valid		system	Tile_039-004-000_0-000.jpg			2021-03-19 20:07:14		NO		IN FOCUS
169541194	https://volunteer.ala.org.au/validate/task/169541194	Valid		system	Tile_039-004-000_0-000.jpg		2021-03-19 14:39:28	2021-03-19 20:07:14		NO		IN FOCUS
169541194	https://volunteer.ala.org.au/validate/task/169541194	Valid		system	Tile_039-004-000_0-000.jpg		2021-03-19 16:34:32	2021-03-19 20:07:14		NO		IN FOCUS
169541195	https://volunteer.ala.org.au/validate/task/169541195	Valid		system	Tile_039-005-000_0-000.jpg		2021-03-19 16:34:49	2021-03-19 20:07:44		NO		IN FOCUS
169541195	https://volunteer.ala.org.au/validate/task/169541195	Valid		system	Tile_039-005-000_0-000.jpg		2021-03-19 14:39:59	2021-03-19 20:07:44		NO		IN FOCUS
169541195	https://volunteer.ala.org.au/validate/task/169541195	Valid		system	Tile_039-005-000_0-000.jpg		2021-03-19 20:07:44	2021-03-19 20:07:44		NO		IN FOCUS
169541195	https://volunteer.ala.org.au/validate/task/169541195	Valid		system	Tile_039-005-000_0-000.jpg			2021-03-19 20:07:44		NO		IN FOCUS
169541196	https://volunteer.ala.org.au/validate/task/169541196	Valid		system	Tile_039-006-000_0-000.jpg		2021-03-19 16:35:04	2021-03-19 20:08:08		NO		IN FOCUS
169541196	https://volunteer.ala.org.au/validate/task/169541196	Valid		system	Tile_039-006-000_0-000.jpg		2021-03-19 20:08:08	2021-03-19 20:08:08		NO		IN FOCUS
169541196	https://volunteer.ala.org.au/validate/task/169541196	Valid		system	Tile_039-006-000_0-000.jpg			2021-03-19 20:08:08		NO		IN FOCUS
169541196	https://volunteer.ala.org.au/validate/task/169541196	Valid		system	Tile_039-006-000_0-000.jpg		2021-03-19 14:40:24	2021-03-19 20:08:08		NO		IN FOCUS
169541199	https://volunteer.ala.org.au/validate/task/169541199	Valid		system	Tile_039-009-000_0-000.jpg		2021-03-19 14:41:22	2021-03-19 20:09:51		NO		IN FOCUS
169541199	https://volunteer.ala.org.au/validate/task/169541199	Valid		system	Tile_039-009-000_0-000.jpg			2021-03-19 20:09:51		NO		IN FOCUS
169541199	https://volunteer.ala.org.au/validate/task/169541199	Valid		system	Tile_039-009-000_0-000.jpg		2021-03-19 20:09:51	2021-03-19 20:09:51		NO		IN FOCUS
169541199	https://volunteer.ala.org.au/validate/task/169541199	Valid		system	Tile_039-009-000_0-000.jpg		2021-03-19 16:35:52	2021-03-19 20:09:51		NO		IN FOCUS
169541200	https://volunteer.ala.org.au/validate/task/169541200	Valid		system	Tile_039-010-000_0-000.jpg		2021-03-19 14:41:38	2021-03-19 20:10:11		NO		IN FOCUS
169541200	https://volunteer.ala.org.au/validate/task/169541200	Valid		system	Tile_039-010-000_0-000.jpg		2021-03-19 16:36:57	2021-03-19 20:10:11		NO		IN FOCUS
169541200	https://volunteer.ala.org.au/validate/task/169541200	Valid		system	Tile_039-010-000_0-000.jpg		2021-03-19 20:10:11	2021-03-19 20:10:11		NO		IN FOCUS
169541200	https://volunteer.ala.org.au/validate/task/169541200	Valid		system	Tile_039-010-000_0-000.jpg			2021-03-19 20:10:11		NO		IN FOCUS
169541201	https://volunteer.ala.org.au/validate/task/169541201	Valid		system	Tile_039-011-000_0-000.jpg		2021-03-19 20:10:32	2021-03-19 20:10:32		NO		IN FOCUS
169541201	https://volunteer.ala.org.au/validate/task/169541201	Valid		system	Tile_039-011-000_0-000.jpg			2021-03-19 20:10:32		NO		IN FOCUS
169541201	https://volunteer.ala.org.au/validate/task/169541201	Valid		system	Tile_039-011-000_0-000.jpg		2021-03-19 14:42:01	2021-03-19 20:10:32		NO		IN FOCUS
169541201	https://volunteer.ala.org.au/validate/task/169541201	Valid		system	Tile_039-011-000_0-000.jpg		2021-03-19 16:37:12	2021-03-19 20:10:32		NO		IN FOCUS
169541202	https://volunteer.ala.org.au/validate/task/169541202	Valid		system	Tile_039-012-000_0-000.jpg		2021-03-19 16:37:27	2021-03-19 20:11:01		NO		IN FOCUS
169541202	https://volunteer.ala.org.au/validate/task/169541202	Valid		system	Tile_039-012-000_0-000.jpg			2021-03-19 20:11:01		NO		IN FOCUS
169541202	https://volunteer.ala.org.au/validate/task/169541202	Valid		system	Tile_039-012-000_0-000.jpg		2021-03-19 14:42:20	2021-03-19 20:11:01		NO		IN FOCUS
169541202	https://volunteer.ala.org.au/validate/task/169541202	Valid		system	Tile_039-012-000_0-000.jpg		2021-03-19 20:11:01	2021-03-19 20:11:01		NO		IN FOCUS
169541203	https://volunteer.ala.org.au/validate/task/169541203	Valid		system	Tile_039-013-000_0-000.jpg			2021-03-19 20:11:17		NO		IN FOCUS
169541203	https://volunteer.ala.org.au/validate/task/169541203	Valid		system	Tile_039-013-000_0-000.jpg		2021-03-19 20:11:17	2021-03-19 20:11:17		NO		IN FOCUS
169541203	https://volunteer.ala.org.au/validate/task/169541203	Valid		system	Tile_039-013-000_0-000.jpg		2021-03-19 14:42:50	2021-03-19 20:11:17		NO		IN FOCUS
169541203	https://volunteer.ala.org.au/validate/task/169541203	Valid		system	Tile_039-013-000_0-000.jpg		2021-03-19 16:37:54	2021-03-19 20:11:17		NO		IN FOCUS
169541204	https://volunteer.ala.org.au/validate/task/169541204	Valid		system	Tile_039-014-000_0-000.jpg		2021-03-19 16:38:05	2021-03-19 20:11:36		NO		IN FOCUS
169541204	https://volunteer.ala.org.au/validate/task/169541204	Valid		system	Tile_039-014-000_0-000.jpg		2021-03-19 20:11:36	2021-03-19 20:11:36		NO		IN FOCUS
169541204	https://volunteer.ala.org.au/validate/task/169541204	Valid		system	Tile_039-014-000_0-000.jpg			2021-03-19 20:11:36		NO		IN FOCUS
169541204	https://volunteer.ala.org.au/validate/task/169541204	Valid		system	Tile_039-014-000_0-000.jpg		2021-03-19 14:43:11	2021-03-19 20:11:36		NO		IN FOCUS
169541205	https://volunteer.ala.org.au/validate/task/169541205	Valid		system	Tile_039-015-000_0-000.jpg		2021-03-19 14:43:35	2021-03-19 20:11:54		NO		IN FOCUS
169541205	https://volunteer.ala.org.au/validate/task/169541205	Valid		system	Tile_039-015-000_0-000.jpg		2021-03-19 16:38:37	2021-03-19 20:11:54		NO		IN FOCUS
169541205	https://volunteer.ala.org.au/validate/task/169541205	Valid		system	Tile_039-015-000_0-000.jpg			2021-03-19 20:11:54		NO		IN FOCUS
169541205	https://volunteer.ala.org.au/validate/task/169541205	Valid		system	Tile_039-015-000_0-000.jpg		2021-03-19 20:11:54	2021-03-19 20:11:54		NO		IN FOCUS
169541206	https://volunteer.ala.org.au/validate/task/169541206	Valid		system	Tile_039-016-000_0-000.jpg		2021-03-19 20:12:16	2021-03-19 20:12:16		NO		IN FOCUS
169541206	https://volunteer.ala.org.au/validate/task/169541206	Valid		system	Tile_039-016-000_0-000.jpg			2021-03-19 20:12:16		NO		IN FOCUS
169541206	https://volunteer.ala.org.au/validate/task/169541206	Valid		system	Tile_039-016-000_0-000.jpg		2021-03-19 16:38:48	2021-03-19 20:12:16		NO		IN FOCUS
169541206	https://volunteer.ala.org.au/validate/task/169541206	Valid		system	Tile_039-016-000_0-000.jpg		2021-03-19 14:43:50	2021-03-19 20:12:16		NO		IN FOCUS
169541207	https://volunteer.ala.org.au/validate/task/169541207	Valid		system	Tile_039-017-000_0-000.jpg		2021-03-19 16:39:00	2021-03-19 20:12:35		NO		IN FOCUS
169541207	https://volunteer.ala.org.au/validate/task/169541207	Valid		system	Tile_039-017-000_0-000.jpg		2021-03-19 14:44:08	2021-03-19 20:12:35		NO		IN FOCUS
169541207	https://volunteer.ala.org.au/validate/task/169541207	Valid		system	Tile_039-017-000_0-000.jpg		2021-03-19 20:12:35	2021-03-19 20:12:35		NO		IN FOCUS
169541207	https://volunteer.ala.org.au/validate/task/169541207	Valid		system	Tile_039-017-000_0-000.jpg			2021-03-19 20:12:35		NO		IN FOCUS
169541208	https://volunteer.ala.org.au/validate/task/169541208	Valid		system	Tile_039-018-000_0-000.jpg		2021-03-19 14:44:34	2021-03-19 20:12:58		NO		IN FOCUS
169541208	https://volunteer.ala.org.au/validate/task/169541208	Valid		system	Tile_039-018-000_0-000.jpg			2021-03-19 20:12:58		NO		IN FOCUS
169541208	https://volunteer.ala.org.au/validate/task/169541208	Valid		system	Tile_039-018-000_0-000.jpg		2021-03-19 20:12:57	2021-03-19 20:12:58		NO		IN FOCUS
169541208	https://volunteer.ala.org.au/validate/task/169541208	Valid		system	Tile_039-018-000_0-000.jpg		2021-03-19 16:39:11	2021-03-19 20:12:58		NO		IN FOCUS
169541209	https://volunteer.ala.org.au/validate/task/169541209	Valid		system	Tile_039-019-000_0-000.jpg		2021-03-19 16:39:24	2021-03-19 20:13:22		NO		IN FOCUS
169541209	https://volunteer.ala.org.au/validate/task/169541209	Valid		system	Tile_039-019-000_0-000.jpg		2021-03-19 20:13:21	2021-03-19 20:13:22		NO		IN FOCUS
169541209	https://volunteer.ala.org.au/validate/task/169541209	Valid		system	Tile_039-019-000_0-000.jpg		2021-03-19 14:45:13	2021-03-19 20:13:22		NO		IN FOCUS
169541209	https://volunteer.ala.org.au/validate/task/169541209	Valid		system	Tile_039-019-000_0-000.jpg			2021-03-19 20:13:22		NO		IN FOCUS
169541197	https://volunteer.ala.org.au/validate/task/169541197	Valid		system	Tile_039-007-000_0-000.jpg		2021-03-19 20:26:38	2021-03-19 20:26:38		NO		IN FOCUS
169541197	https://volunteer.ala.org.au/validate/task/169541197	Valid		system	Tile_039-007-000_0-000.jpg		2021-03-19 20:08:35	2021-03-19 20:26:38		NO		IN FOCUS
169541197	https://volunteer.ala.org.au/validate/task/169541197	Valid		system	Tile_039-007-000_0-000.jpg			2021-03-19 20:26:38		NO		IN FOCUS
169541197	https://volunteer.ala.org.au/validate/task/169541197	Valid		system	Tile_039-007-000_0-000.jpg		2021-03-19 16:35:16	2021-03-19 20:26:38		NO		IN FOCUS
169541210	https://volunteer.ala.org.au/validate/task/169541210	Valid		system	Tile_039-020-000_0-000.jpg		2021-03-19 20:27:47	2021-03-19 20:27:47		NO		IN FOCUS
169541210	https://volunteer.ala.org.au/validate/task/169541210	Valid		system	Tile_039-020-000_0-000.jpg			2021-03-19 20:27:47		NO		IN FOCUS
169541210	https://volunteer.ala.org.au/validate/task/169541210	Valid		system	Tile_039-020-000_0-000.jpg		2021-03-19 14:45:37	2021-03-19 20:27:47		NO		IN FOCUS
169541210	https://volunteer.ala.org.au/validate/task/169541210	Valid		system	Tile_039-020-000_0-000.jpg		2021-03-19 16:39:34	2021-03-19 20:27:47		NO		IN FOCUS
169541213	https://volunteer.ala.org.au/validate/task/169541213	Valid		system	Tile_039-023-000_0-000.jpg			2021-03-19 20:30:42		NO		IN FOCUS
169541213	https://volunteer.ala.org.au/validate/task/169541213	Valid		system	Tile_039-023-000_0-000.jpg		2021-03-19 20:30:42	2021-03-19 20:30:42	1	YES	EDGE	IN FOCUS		Myrtaceae and cupanieidite pollen
169541213	https://volunteer.ala.org.au/validate/task/169541213	Valid		system	Tile_039-023-000_0-000.jpg		2021-03-19 14:46:29	2021-03-19 20:30:42		NO		IN FOCUS
169541213	https://volunteer.ala.org.au/validate/task/169541213	Valid		system	Tile_039-023-000_0-000.jpg		2021-03-19 16:40:09	2021-03-19 20:30:42		NO		IN FOCUS
169541214	https://volunteer.ala.org.au/validate/task/169541214	Valid		system	Tile_039-024-000_0-000.jpg		2021-03-19 16:40:20	2021-03-19 20:32:08		NO		IN FOCUS
169541214	https://volunteer.ala.org.au/validate/task/169541214	Valid		system	Tile_039-024-000_0-000.jpg			2021-03-19 20:32:08		NO		IN FOCUS
169541214	https://volunteer.ala.org.au/validate/task/169541214	Valid		system	Tile_039-024-000_0-000.jpg		2021-03-19 20:32:08	2021-03-19 20:32:08		NO		IN FOCUS
169541214	https://volunteer.ala.org.au/validate/task/169541214	Valid		system	Tile_039-024-000_0-000.jpg		2021-03-19 14:47:09	2021-03-19 20:32:08		NO		IN FOCUS
169541216	https://volunteer.ala.org.au/validate/task/169541216	Valid		system	Tile_039-026-000_0-000.jpg			2021-03-19 20:33:36		NO		IN FOCUS
169541216	https://volunteer.ala.org.au/validate/task/169541216	Valid		system	Tile_039-026-000_0-000.jpg		2021-03-19 20:33:36	2021-03-19 20:33:36		NO		IN FOCUS
169541216	https://volunteer.ala.org.au/validate/task/169541216	Valid		system	Tile_039-026-000_0-000.jpg		2021-03-19 14:48:01	2021-03-19 20:33:36		NO		IN FOCUS
169541216	https://volunteer.ala.org.au/validate/task/169541216	Valid		system	Tile_039-026-000_0-000.jpg		2021-03-19 16:40:53	2021-03-19 20:33:36		NO		IN FOCUS
169541217	https://volunteer.ala.org.au/validate/task/169541217	Valid		system	Tile_039-027-000_0-000.jpg		2021-03-19 16:41:13	2021-03-19 20:33:53		NO		IN FOCUS
169541217	https://volunteer.ala.org.au/validate/task/169541217	Valid		system	Tile_039-027-000_0-000.jpg			2021-03-19 20:33:53		NO		IN FOCUS
169541217	https://volunteer.ala.org.au/validate/task/169541217	Valid		system	Tile_039-027-000_0-000.jpg		2021-03-19 20:33:52	2021-03-19 20:33:53		NO		IN FOCUS
169541217	https://volunteer.ala.org.au/validate/task/169541217	Valid		system	Tile_039-027-000_0-000.jpg		2021-03-19 14:48:19	2021-03-19 20:33:53		NO		IN FOCUS
169541218	https://volunteer.ala.org.au/validate/task/169541218	Valid		system	Tile_039-028-000_0-000.jpg		2021-03-19 20:34:11	2021-03-19 20:34:11		NO		IN FOCUS
169541218	https://volunteer.ala.org.au/validate/task/169541218	Valid		system	Tile_039-028-000_0-000.jpg			2021-03-19 20:34:11		NO		IN FOCUS
169541218	https://volunteer.ala.org.au/validate/task/169541218	Valid		system	Tile_039-028-000_0-000.jpg		2021-03-19 16:41:34	2021-03-19 20:34:11		NO		IN FOCUS
169541218	https://volunteer.ala.org.au/validate/task/169541218	Valid		system	Tile_039-028-000_0-000.jpg		2021-03-19 14:48:40	2021-03-19 20:34:11		NO		IN FOCUS
169541219	https://volunteer.ala.org.au/validate/task/169541219	Valid		system	Tile_039-029-000_0-000.jpg		2021-03-19 14:49:01	2021-03-19 20:34:48		NO		IN FOCUS
169541219	https://volunteer.ala.org.au/validate/task/169541219	Valid		system	Tile_039-029-000_0-000.jpg		2021-03-19 20:34:48	2021-03-19 20:34:48		NO		IN FOCUS
169541219	https://volunteer.ala.org.au/validate/task/169541219	Valid		system	Tile_039-029-000_0-000.jpg			2021-03-19 20:34:48		NO		IN FOCUS
169541219	https://volunteer.ala.org.au/validate/task/169541219	Valid		system	Tile_039-029-000_0-000.jpg		2021-03-19 16:42:18	2021-03-19 20:34:48		NO		IN FOCUS
169541221	https://volunteer.ala.org.au/validate/task/169541221	Valid		system	Tile_039-031-000_0-000.jpg			2021-03-19 21:07:48		NO		IN FOCUS
169541221	https://volunteer.ala.org.au/validate/task/169541221	Valid		system	Tile_039-031-000_0-000.jpg		2021-03-19 14:49:53	2021-03-19 21:07:48		NO		IN FOCUS
169541221	https://volunteer.ala.org.au/validate/task/169541221	Valid		system	Tile_039-031-000_0-000.jpg		2021-03-19 21:07:47	2021-03-19 21:07:48		NO		IN FOCUS
169541221	https://volunteer.ala.org.au/validate/task/169541221	Valid		system	Tile_039-031-000_0-000.jpg		2021-03-19 20:35:49	2021-03-19 21:07:48		NO		IN FOCUS
169541222	https://volunteer.ala.org.au/validate/task/169541222	Valid		system	Tile_039-032-000_0-000.jpg			2021-03-19 21:08:01		NO		IN FOCUS
169541222	https://volunteer.ala.org.au/validate/task/169541222	Valid		system	Tile_039-032-000_0-000.jpg		2021-03-19 21:08:01	2021-03-19 21:08:01		NO		IN FOCUS
169541222	https://volunteer.ala.org.au/validate/task/169541222	Valid		system	Tile_039-032-000_0-000.jpg		2021-03-19 20:36:06	2021-03-19 21:08:01		NO		IN FOCUS
169541222	https://volunteer.ala.org.au/validate/task/169541222	Valid		system	Tile_039-032-000_0-000.jpg		2021-03-19 14:50:18	2021-03-19 21:08:01		NO		IN FOCUS
169541223	https://volunteer.ala.org.au/validate/task/169541223	Valid		system	Tile_039-033-000_0-000.jpg		2021-03-19 14:51:02	2021-03-19 21:08:16		NO		IN FOCUS
169541223	https://volunteer.ala.org.au/validate/task/169541223	Valid		system	Tile_039-033-000_0-000.jpg		2021-03-19 21:08:16	2021-03-19 21:08:16		NO		IN FOCUS
169541223	https://volunteer.ala.org.au/validate/task/169541223	Valid		system	Tile_039-033-000_0-000.jpg		2021-03-19 20:36:43	2021-03-19 21:08:16		NO		IN FOCUS
169541223	https://volunteer.ala.org.au/validate/task/169541223	Valid		system	Tile_039-033-000_0-000.jpg			2021-03-19 21:08:16		NO		IN FOCUS
169541224	https://volunteer.ala.org.au/validate/task/169541224	Valid		system	Tile_039-034-000_0-000.jpg			2021-03-19 21:08:30		NO		IN FOCUS
169541224	https://volunteer.ala.org.au/validate/task/169541224	Valid		system	Tile_039-034-000_0-000.jpg		2021-03-19 20:37:03	2021-03-19 21:08:30		NO		IN FOCUS
169541224	https://volunteer.ala.org.au/validate/task/169541224	Valid		system	Tile_039-034-000_0-000.jpg		2021-03-19 21:08:29	2021-03-19 21:08:30		NO		IN FOCUS
169541224	https://volunteer.ala.org.au/validate/task/169541224	Valid		system	Tile_039-034-000_0-000.jpg		2021-03-19 14:51:23	2021-03-19 21:08:30		NO		IN FOCUS
169541225	https://volunteer.ala.org.au/validate/task/169541225	Valid		system	Tile_039-035-000_0-000.jpg			2021-03-19 21:08:41		NO		IN FOCUS
169541225	https://volunteer.ala.org.au/validate/task/169541225	Valid		system	Tile_039-035-000_0-000.jpg		2021-03-19 20:37:37	2021-03-19 21:08:41		NO		IN FOCUS
169541225	https://volunteer.ala.org.au/validate/task/169541225	Valid		system	Tile_039-035-000_0-000.jpg		2021-03-19 14:51:53	2021-03-19 21:08:41		NO		IN FOCUS
169541225	https://volunteer.ala.org.au/validate/task/169541225	Valid		system	Tile_039-035-000_0-000.jpg		2021-03-19 21:08:41	2021-03-19 21:08:41		NO		IN FOCUS
169541230	https://volunteer.ala.org.au/validate/task/169541230	Valid		system	Tile_039-040-000_0-000.jpg		2021-03-19 14:54:54	2021-03-19 21:11:08		NO		IN FOCUS
169541230	https://volunteer.ala.org.au/validate/task/169541230	Valid		system	Tile_039-040-000_0-000.jpg			2021-03-19 21:11:08		NO		IN FOCUS
169541230	https://volunteer.ala.org.au/validate/task/169541230	Valid		system	Tile_039-040-000_0-000.jpg		2021-03-19 21:11:08	2021-03-19 21:11:08		NO		IN FOCUS
169541230	https://volunteer.ala.org.au/validate/task/169541230	Valid		system	Tile_039-040-000_0-000.jpg		2021-03-19 20:40:58	2021-03-19 21:11:08		NO		IN FOCUS
169541231	https://volunteer.ala.org.au/validate/task/169541231	Valid		system	Tile_039-041-000_0-000.jpg			2021-03-19 21:11:21		NO		IN FOCUS
169541231	https://volunteer.ala.org.au/validate/task/169541231	Valid		system	Tile_039-041-000_0-000.jpg		2021-03-19 14:55:18	2021-03-19 21:11:21		NO		IN FOCUS
169541231	https://volunteer.ala.org.au/validate/task/169541231	Valid		system	Tile_039-041-000_0-000.jpg		2021-03-19 21:11:20	2021-03-19 21:11:21		NO		IN FOCUS
169541231	https://volunteer.ala.org.au/validate/task/169541231	Valid		system	Tile_039-041-000_0-000.jpg		2021-03-19 20:41:14	2021-03-19 21:11:21		NO		IN FOCUS
169541232	https://volunteer.ala.org.au/validate/task/169541232	Valid		system	Tile_039-042-000_0-000.jpg			2021-03-19 21:11:33		NO		IN FOCUS
169541232	https://volunteer.ala.org.au/validate/task/169541232	Valid		system	Tile_039-042-000_0-000.jpg		2021-03-19 20:41:39	2021-03-19 21:11:33		NO		IN FOCUS
169541232	https://volunteer.ala.org.au/validate/task/169541232	Valid		system	Tile_039-042-000_0-000.jpg		2021-03-19 21:11:33	2021-03-19 21:11:33		NO		IN FOCUS
169541232	https://volunteer.ala.org.au/validate/task/169541232	Valid		system	Tile_039-042-000_0-000.jpg		2021-03-19 14:55:43	2021-03-19 21:11:33		NO		IN FOCUS
169541233	https://volunteer.ala.org.au/validate/task/169541233	Valid		system	Tile_039-043-000_0-000.jpg			2021-03-19 21:11:43		NO		IN FOCUS
169541233	https://volunteer.ala.org.au/validate/task/169541233	Valid		system	Tile_039-043-000_0-000.jpg		2021-03-19 20:41:56	2021-03-19 21:11:43		NO		IN FOCUS
169541233	https://volunteer.ala.org.au/validate/task/169541233	Valid		system	Tile_039-043-000_0-000.jpg		2021-03-19 21:11:43	2021-03-19 21:11:43		NO		IN FOCUS
169541233	https://volunteer.ala.org.au/validate/task/169541233	Valid		system	Tile_039-043-000_0-000.jpg		2021-03-19 14:56:20	2021-03-19 21:11:43		NO		IN FOCUS
169541234	https://volunteer.ala.org.au/validate/task/169541234	Valid		system	Tile_039-044-000_0-000.jpg		2021-03-19 20:42:42	2021-03-19 21:11:58		NO		IN FOCUS
169541234	https://volunteer.ala.org.au/validate/task/169541234	Valid		system	Tile_039-044-000_0-000.jpg		2021-03-19 21:11:58	2021-03-19 21:11:58		NO		IN FOCUS
169541234	https://volunteer.ala.org.au/validate/task/169541234	Valid		system	Tile_039-044-000_0-000.jpg			2021-03-19 21:11:58		NO		IN FOCUS
169541234	https://volunteer.ala.org.au/validate/task/169541234	Valid		system	Tile_039-044-000_0-000.jpg		2021-03-19 14:56:45	2021-03-19 21:11:58		NO		IN FOCUS
169541235	https://volunteer.ala.org.au/validate/task/169541235	Valid		system	Tile_039-045-000_0-000.jpg		2021-03-19 14:57:09	2021-03-19 21:12:12		NO		IN FOCUS
169541235	https://volunteer.ala.org.au/validate/task/169541235	Valid		system	Tile_039-045-000_0-000.jpg		2021-03-19 21:12:12	2021-03-19 21:12:12		NO		IN FOCUS
169541235	https://volunteer.ala.org.au/validate/task/169541235	Valid		system	Tile_039-045-000_0-000.jpg		2021-03-19 20:43:02	2021-03-19 21:12:12		NO		IN FOCUS
169541235	https://volunteer.ala.org.au/validate/task/169541235	Valid		system	Tile_039-045-000_0-000.jpg			2021-03-19 21:12:12		NO		IN FOCUS
169541238	https://volunteer.ala.org.au/validate/task/169541238	Valid		system	Tile_039-048-000_0-000.jpg		2021-03-19 14:59:08	2021-03-19 21:12:52		NO		IN FOCUS
169541238	https://volunteer.ala.org.au/validate/task/169541238	Valid		system	Tile_039-048-000_0-000.jpg		2021-03-19 20:44:32	2021-03-19 21:12:52		NO		IN FOCUS
169541238	https://volunteer.ala.org.au/validate/task/169541238	Valid		system	Tile_039-048-000_0-000.jpg		2021-03-19 21:12:52	2021-03-19 21:12:52		NO		IN FOCUS
169541238	https://volunteer.ala.org.au/validate/task/169541238	Valid		system	Tile_039-048-000_0-000.jpg			2021-03-19 21:12:52		NO		IN FOCUS
169541239	https://volunteer.ala.org.au/validate/task/169541239	Valid		system	Tile_039-049-000_0-000.jpg		2021-03-19 21:13:05	2021-03-19 21:13:05		NO		IN FOCUS
169541239	https://volunteer.ala.org.au/validate/task/169541239	Valid		system	Tile_039-049-000_0-000.jpg		2021-03-19 20:44:52	2021-03-19 21:13:05		NO		IN FOCUS
169541239	https://volunteer.ala.org.au/validate/task/169541239	Valid		system	Tile_039-049-000_0-000.jpg			2021-03-19 21:13:05		NO		IN FOCUS
169541239	https://volunteer.ala.org.au/validate/task/169541239	Valid		system	Tile_039-049-000_0-000.jpg		2021-03-19 14:59:28	2021-03-19 21:13:05		NO		IN FOCUS
169541240	https://volunteer.ala.org.au/validate/task/169541240	Valid		system	Tile_039-050-000_0-000.jpg		2021-03-19 14:59:52	2021-03-19 21:13:19		NO		IN FOCUS
169541240	https://volunteer.ala.org.au/validate/task/169541240	Valid		system	Tile_039-050-000_0-000.jpg		2021-03-19 20:45:09	2021-03-19 21:13:19		NO		IN FOCUS
169541240	https://volunteer.ala.org.au/validate/task/169541240	Valid		system	Tile_039-050-000_0-000.jpg		2021-03-19 21:13:19	2021-03-19 21:13:19		NO		IN FOCUS
169541240	https://volunteer.ala.org.au/validate/task/169541240	Valid		system	Tile_039-050-000_0-000.jpg			2021-03-19 21:13:19		NO		IN FOCUS
169541226	https://volunteer.ala.org.au/validate/task/169541226	Valid		system	Tile_039-036-000_0-000.jpg			2021-03-19 21:13:23	1	YES	EDGE	IN FOCUS		Nothofagus pollen
169541226	https://volunteer.ala.org.au/validate/task/169541226	Valid		system	Tile_039-036-000_0-000.jpg		2021-03-19 20:38:00	2021-03-19 21:13:23		NO		IN FOCUS
169541226	https://volunteer.ala.org.au/validate/task/169541226	Valid		system	Tile_039-036-000_0-000.jpg		2021-03-19 14:53:03	2021-03-19 21:13:23	1	YES	EDGE	IN FOCUS		Nothofagus pollen
169541226	https://volunteer.ala.org.au/validate/task/169541226	Valid		system	Tile_039-036-000_0-000.jpg		2021-03-19 21:09:40	2021-03-19 21:13:23	1	YES	EDGE	IN FOCUS		Nothofagus pollen
169541226	https://volunteer.ala.org.au/validate/task/169541226	Valid		system	Tile_039-036-000_0-000.jpg		2021-03-19 21:13:22	2021-03-19 21:13:23	1	YES	EDGE	IN FOCUS		Nothofagus pollen
169541241	https://volunteer.ala.org.au/validate/task/169541241	Valid		system	Tile_039-051-000_0-000.jpg			2021-03-19 21:13:33		NO		IN FOCUS
169541241	https://volunteer.ala.org.au/validate/task/169541241	Valid		system	Tile_039-051-000_0-000.jpg		2021-03-19 15:00:15	2021-03-19 21:13:33		NO		IN FOCUS
169541241	https://volunteer.ala.org.au/validate/task/169541241	Valid		system	Tile_039-051-000_0-000.jpg		2021-03-19 21:13:33	2021-03-19 21:13:33		NO		IN FOCUS
169541241	https://volunteer.ala.org.au/validate/task/169541241	Valid		system	Tile_039-051-000_0-000.jpg		2021-03-19 20:45:28	2021-03-19 21:13:33		NO		IN FOCUS
169541242	https://volunteer.ala.org.au/validate/task/169541242	Valid		system	Tile_039-052-000_0-000.jpg			2021-03-19 21:13:45		NO		IN FOCUS
169541242	https://volunteer.ala.org.au/validate/task/169541242	Valid		system	Tile_039-052-000_0-000.jpg		2021-03-19 20:45:45	2021-03-19 21:13:45		NO		IN FOCUS
169541242	https://volunteer.ala.org.au/validate/task/169541242	Valid		system	Tile_039-052-000_0-000.jpg		2021-03-19 21:13:45	2021-03-19 21:13:45		NO		IN FOCUS
169541242	https://volunteer.ala.org.au/validate/task/169541242	Valid		system	Tile_039-052-000_0-000.jpg		2021-03-19 15:00:38	2021-03-19 21:13:45		NO		IN FOCUS
169541244	https://volunteer.ala.org.au/validate/task/169541244	Valid		system	Tile_039-054-000_0-000.jpg			2021-03-19 21:14:14		NO		IN FOCUS
169541244	https://volunteer.ala.org.au/validate/task/169541244	Valid		system	Tile_039-054-000_0-000.jpg		2021-03-19 20:47:16	2021-03-19 21:14:14		NO		IN FOCUS
169541244	https://volunteer.ala.org.au/validate/task/169541244	Valid		system	Tile_039-054-000_0-000.jpg		2021-03-19 21:14:13	2021-03-19 21:14:14		NO		IN FOCUS
169541244	https://volunteer.ala.org.au/validate/task/169541244	Valid		system	Tile_039-054-000_0-000.jpg		2021-03-19 15:01:22	2021-03-19 21:14:14		NO		IN FOCUS
169541245	https://volunteer.ala.org.au/validate/task/169541245	Valid		system	Tile_039-055-000_0-000.jpg		2021-03-19 21:14:25	2021-03-19 21:14:25		NO		IN FOCUS
169541245	https://volunteer.ala.org.au/validate/task/169541245	Valid		system	Tile_039-055-000_0-000.jpg			2021-03-19 21:14:25		NO		IN FOCUS
169541245	https://volunteer.ala.org.au/validate/task/169541245	Valid		system	Tile_039-055-000_0-000.jpg		2021-03-19 20:47:33	2021-03-19 21:14:25		NO		IN FOCUS
169541245	https://volunteer.ala.org.au/validate/task/169541245	Valid		system	Tile_039-055-000_0-000.jpg		2021-03-19 15:01:39	2021-03-19 21:14:25		NO		IN FOCUS
169541246	https://volunteer.ala.org.au/validate/task/169541246	Valid		system	Tile_039-056-000_0-000.jpg		2021-03-19 15:01:57	2021-03-19 21:14:42		NO		IN FOCUS
169541246	https://volunteer.ala.org.au/validate/task/169541246	Valid		system	Tile_039-056-000_0-000.jpg		2021-03-19 20:48:18	2021-03-19 21:14:42		NO		IN FOCUS
169541246	https://volunteer.ala.org.au/validate/task/169541246	Valid		system	Tile_039-056-000_0-000.jpg			2021-03-19 21:14:42		NO		IN FOCUS
169541246	https://volunteer.ala.org.au/validate/task/169541246	Valid		system	Tile_039-056-000_0-000.jpg		2021-03-19 21:14:42	2021-03-19 21:14:42		NO		IN FOCUS
169541227	https://volunteer.ala.org.au/validate/task/169541227	Valid		system	Tile_039-037-000_0-000.jpg		2021-03-19 21:14:53	2021-03-19 21:14:53	2	YES	Both MIDDLE and EDGE	IN FOCUS		Nothofagus pollen
169541227	https://volunteer.ala.org.au/validate/task/169541227	Valid		system	Tile_039-037-000_0-000.jpg		2021-03-19 21:10:20	2021-03-19 21:14:53	2	YES	Both MIDDLE and EDGE	IN FOCUS		Nothofagus pollen
169541227	https://volunteer.ala.org.au/validate/task/169541227	Valid		system	Tile_039-037-000_0-000.jpg			2021-03-19 21:14:53	2	YES	Both MIDDLE and EDGE	IN FOCUS		Nothofagus pollen
169541227	https://volunteer.ala.org.au/validate/task/169541227	Valid		system	Tile_039-037-000_0-000.jpg		2021-03-19 20:38:46	2021-03-19 21:14:53	2	YES	EDGE	IN FOCUS		Saccate gymnospermous pollen
169541227	https://volunteer.ala.org.au/validate/task/169541227	Valid		system	Tile_039-037-000_0-000.jpg		2021-03-19 14:53:40	2021-03-19 21:14:53	2	YES	Both MIDDLE and EDGE	IN FOCUS		Nothofagus pollen
169541247	https://volunteer.ala.org.au/validate/task/169541247	Valid		system	Tile_039-057-000_0-000.jpg			2021-03-19 21:14:53		NO		IN FOCUS
169541247	https://volunteer.ala.org.au/validate/task/169541247	Valid		system	Tile_039-057-000_0-000.jpg		2021-03-19 20:48:44	2021-03-19 21:14:53		NO		IN FOCUS
169541247	https://volunteer.ala.org.au/validate/task/169541247	Valid		system	Tile_039-057-000_0-000.jpg		2021-03-19 15:02:42	2021-03-19 21:14:53		NO		IN FOCUS
169541247	https://volunteer.ala.org.au/validate/task/169541247	Valid		system	Tile_039-057-000_0-000.jpg		2021-03-19 21:14:53	2021-03-19 21:14:53		NO		IN FOCUS
169541249	https://volunteer.ala.org.au/validate/task/169541249	Valid		system	Tile_039-059-000_0-000.jpg		2021-03-19 15:03:28	2021-03-19 21:15:18		NO		IN FOCUS
169541249	https://volunteer.ala.org.au/validate/task/169541249	Valid		system	Tile_039-059-000_0-000.jpg		2021-03-19 20:49:41	2021-03-19 21:15:18		NO		IN FOCUS
169541249	https://volunteer.ala.org.au/validate/task/169541249	Valid		system	Tile_039-059-000_0-000.jpg		2021-03-19 21:15:17	2021-03-19 21:15:18		NO		IN FOCUS
169541249	https://volunteer.ala.org.au/validate/task/169541249	Valid		system	Tile_039-059-000_0-000.jpg			2021-03-19 21:15:18		NO		IN FOCUS
169541251	https://volunteer.ala.org.au/validate/task/169541251	Valid		system	Tile_040-001-000_0-000.jpg		2021-03-19 15:04:23	2021-03-19 21:15:41		NO		IN FOCUS
169541251	https://volunteer.ala.org.au/validate/task/169541251	Valid		system	Tile_040-001-000_0-000.jpg		2021-03-19 20:51:18	2021-03-19 21:15:41		NO		IN FOCUS
169541251	https://volunteer.ala.org.au/validate/task/169541251	Valid		system	Tile_040-001-000_0-000.jpg		2021-03-19 21:15:41	2021-03-19 21:15:41		NO		IN FOCUS
169541251	https://volunteer.ala.org.au/validate/task/169541251	Valid		system	Tile_040-001-000_0-000.jpg			2021-03-19 21:15:41		NO		IN FOCUS
169541252	https://volunteer.ala.org.au/validate/task/169541252	Valid		system	Tile_040-002-000_0-000.jpg		2021-03-19 20:51:40	2021-03-19 21:15:54		NO		IN FOCUS
169541252	https://volunteer.ala.org.au/validate/task/169541252	Valid		system	Tile_040-002-000_0-000.jpg		2021-03-19 21:15:54	2021-03-19 21:15:54		NO		IN FOCUS
169541252	https://volunteer.ala.org.au/validate/task/169541252	Valid		system	Tile_040-002-000_0-000.jpg			2021-03-19 21:15:54		NO		IN FOCUS
169541252	https://volunteer.ala.org.au/validate/task/169541252	Valid		system	Tile_040-002-000_0-000.jpg		2021-03-19 15:04:40	2021-03-19 21:15:54		NO		IN FOCUS
169541253	https://volunteer.ala.org.au/validate/task/169541253	Valid		system	Tile_040-003-000_0-000.jpg		2021-03-19 21:16:04	2021-03-19 21:16:04		NO		IN FOCUS
169541253	https://volunteer.ala.org.au/validate/task/169541253	Valid		system	Tile_040-003-000_0-000.jpg		2021-03-19 20:51:55	2021-03-19 21:16:04		NO		IN FOCUS
169541253	https://volunteer.ala.org.au/validate/task/169541253	Valid		system	Tile_040-003-000_0-000.jpg			2021-03-19 21:16:04		NO		IN FOCUS
169541253	https://volunteer.ala.org.au/validate/task/169541253	Valid		system	Tile_040-003-000_0-000.jpg		2021-03-19 15:04:57	2021-03-19 21:16:04		NO		IN FOCUS
169541228	https://volunteer.ala.org.au/validate/task/169541228	Valid		system	Tile_039-038-000_0-000.jpg		2021-03-19 21:10:39	2021-03-19 21:16:10		NO		IN FOCUS
169541228	https://volunteer.ala.org.au/validate/task/169541228	Valid		system	Tile_039-038-000_0-000.jpg		2021-03-19 14:54:15	2021-03-19 21:16:10		NO		IN FOCUS
169541228	https://volunteer.ala.org.au/validate/task/169541228	Valid		system	Tile_039-038-000_0-000.jpg		2021-03-19 20:39:41	2021-03-19 21:16:10	2	YES	EDGE	IN FOCUS		Nothofagus pollen
169541228	https://volunteer.ala.org.au/validate/task/169541228	Valid		system	Tile_039-038-000_0-000.jpg		2021-03-19 21:16:10	2021-03-19 21:16:10		NO		IN FOCUS
169541228	https://volunteer.ala.org.au/validate/task/169541228	Valid		system	Tile_039-038-000_0-000.jpg			2021-03-19 21:16:10		NO		IN FOCUS
169541237	https://volunteer.ala.org.au/validate/task/169541237	Valid		system	Tile_039-047-000_0-000.jpg		2021-03-19 21:12:41	2021-03-19 21:17:27		NO		IN FOCUS
169541237	https://volunteer.ala.org.au/validate/task/169541237	Valid		system	Tile_039-047-000_0-000.jpg			2021-03-19 21:17:27		NO		IN FOCUS
169541237	https://volunteer.ala.org.au/validate/task/169541237	Valid		system	Tile_039-047-000_0-000.jpg		2021-03-19 20:44:15	2021-03-19 21:17:27	1	YES	EDGE	IN FOCUS		Fungal spores
169541237	https://volunteer.ala.org.au/validate/task/169541237	Valid		system	Tile_039-047-000_0-000.jpg		2021-03-19 21:17:27	2021-03-19 21:17:27		NO		IN FOCUS
169541237	https://volunteer.ala.org.au/validate/task/169541237	Valid		system	Tile_039-047-000_0-000.jpg		2021-03-19 14:58:36	2021-03-19 21:17:27		NO		IN FOCUS
169541302	https://volunteer.ala.org.au/validate/task/169541302	Valid		system	Tile_040-052-000_0-000.jpg		2021-03-19 21:26:25	2021-03-19 22:04:03		NO		IN FOCUS
169541302	https://volunteer.ala.org.au/validate/task/169541302	Valid		system	Tile_040-052-000_0-000.jpg		2021-03-19 22:04:02	2021-03-19 22:04:03		NO		IN FOCUS
169541302	https://volunteer.ala.org.au/validate/task/169541302	Valid		system	Tile_040-052-000_0-000.jpg			2021-03-19 22:04:03		NO		IN FOCUS
169541302	https://volunteer.ala.org.au/validate/task/169541302	Valid		system	Tile_040-052-000_0-000.jpg		2021-03-19 15:23:46	2021-03-19 22:04:03		NO		IN FOCUS
169541257	https://volunteer.ala.org.au/validate/task/169541257	Valid		system	Tile_040-007-000_0-000.jpg			2021-03-19 22:05:07		NO		IN FOCUS
169541257	https://volunteer.ala.org.au/validate/task/169541257	Valid		system	Tile_040-007-000_0-000.jpg		2021-03-19 22:05:07	2021-03-19 22:05:07		NO		IN FOCUS
169541257	https://volunteer.ala.org.au/validate/task/169541257	Valid		system	Tile_040-007-000_0-000.jpg		2021-03-19 15:06:54	2021-03-19 22:05:07		NO		IN FOCUS
169541257	https://volunteer.ala.org.au/validate/task/169541257	Valid		system	Tile_040-007-000_0-000.jpg		2021-03-19 20:53:41	2021-03-19 22:05:07		NO		IN FOCUS
169541258	https://volunteer.ala.org.au/validate/task/169541258	Valid		system	Tile_040-008-000_0-000.jpg			2021-03-19 22:05:31		NO		IN FOCUS
169541258	https://volunteer.ala.org.au/validate/task/169541258	Valid		system	Tile_040-008-000_0-000.jpg		2021-03-19 22:05:30	2021-03-19 22:05:31		NO		IN FOCUS
169541258	https://volunteer.ala.org.au/validate/task/169541258	Valid		system	Tile_040-008-000_0-000.jpg		2021-03-19 20:53:57	2021-03-19 22:05:31		NO		IN FOCUS
169541258	https://volunteer.ala.org.au/validate/task/169541258	Valid		system	Tile_040-008-000_0-000.jpg		2021-03-19 15:07:13	2021-03-19 22:05:31		NO		IN FOCUS
169541259	https://volunteer.ala.org.au/validate/task/169541259	Valid		system	Tile_040-009-000_0-000.jpg		2021-03-19 15:07:27	2021-03-19 22:06:18		NO		IN FOCUS
169541259	https://volunteer.ala.org.au/validate/task/169541259	Valid		system	Tile_040-009-000_0-000.jpg		2021-03-19 20:54:20	2021-03-19 22:06:18		NO		IN FOCUS
169541259	https://volunteer.ala.org.au/validate/task/169541259	Valid		system	Tile_040-009-000_0-000.jpg			2021-03-19 22:06:18		NO		IN FOCUS
169541259	https://volunteer.ala.org.au/validate/task/169541259	Valid		system	Tile_040-009-000_0-000.jpg		2021-03-19 22:06:17	2021-03-19 22:06:18		NO		IN FOCUS
169541260	https://volunteer.ala.org.au/validate/task/169541260	Valid		system	Tile_040-010-000_0-000.jpg		2021-03-19 20:54:39	2021-03-19 22:06:32		NO		IN FOCUS
169541260	https://volunteer.ala.org.au/validate/task/169541260	Valid		system	Tile_040-010-000_0-000.jpg		2021-03-19 22:06:32	2021-03-19 22:06:32		NO		IN FOCUS
169541260	https://volunteer.ala.org.au/validate/task/169541260	Valid		system	Tile_040-010-000_0-000.jpg			2021-03-19 22:06:32		NO		IN FOCUS
169541260	https://volunteer.ala.org.au/validate/task/169541260	Valid		system	Tile_040-010-000_0-000.jpg		2021-03-19 15:07:48	2021-03-19 22:06:32		NO		IN FOCUS
169541261	https://volunteer.ala.org.au/validate/task/169541261	Valid		system	Tile_040-011-000_0-000.jpg		2021-03-19 22:06:59	2021-03-19 22:06:59		NO		IN FOCUS
169541261	https://volunteer.ala.org.au/validate/task/169541261	Valid		system	Tile_040-011-000_0-000.jpg		2021-03-19 20:54:57	2021-03-19 22:06:59		NO		IN FOCUS
169541261	https://volunteer.ala.org.au/validate/task/169541261	Valid		system	Tile_040-011-000_0-000.jpg			2021-03-19 22:06:59		NO		IN FOCUS
169541261	https://volunteer.ala.org.au/validate/task/169541261	Valid		system	Tile_040-011-000_0-000.jpg		2021-03-19 15:08:23	2021-03-19 22:06:59		NO		IN FOCUS
169541262	https://volunteer.ala.org.au/validate/task/169541262	Valid		system	Tile_040-012-000_0-000.jpg		2021-03-19 15:08:38	2021-03-19 22:07:17		NO		IN FOCUS
169541262	https://volunteer.ala.org.au/validate/task/169541262	Valid		system	Tile_040-012-000_0-000.jpg			2021-03-19 22:07:17		NO		IN FOCUS
169541262	https://volunteer.ala.org.au/validate/task/169541262	Valid		system	Tile_040-012-000_0-000.jpg		2021-03-19 22:07:17	2021-03-19 22:07:17		NO		IN FOCUS
169541262	https://volunteer.ala.org.au/validate/task/169541262	Valid		system	Tile_040-012-000_0-000.jpg		2021-03-19 20:55:13	2021-03-19 22:07:17		NO		IN FOCUS
169541263	https://volunteer.ala.org.au/validate/task/169541263	Valid		system	Tile_040-013-000_0-000.jpg		2021-03-19 20:55:36	2021-03-19 22:07:59		NO		IN FOCUS
169541263	https://volunteer.ala.org.au/validate/task/169541263	Valid		system	Tile_040-013-000_0-000.jpg			2021-03-19 22:07:59		NO		IN FOCUS
169541263	https://volunteer.ala.org.au/validate/task/169541263	Valid		system	Tile_040-013-000_0-000.jpg		2021-03-19 22:07:59	2021-03-19 22:07:59		NO		IN FOCUS
169541263	https://volunteer.ala.org.au/validate/task/169541263	Valid		system	Tile_040-013-000_0-000.jpg		2021-03-19 15:08:53	2021-03-19 22:07:59		NO		IN FOCUS
169541266	https://volunteer.ala.org.au/validate/task/169541266	Valid		system	Tile_040-016-000_0-000.jpg		2021-03-19 15:09:52	2021-03-19 22:08:39		NO		IN FOCUS
169541266	https://volunteer.ala.org.au/validate/task/169541266	Valid		system	Tile_040-016-000_0-000.jpg		2021-03-19 22:08:38	2021-03-19 22:08:39		NO		IN FOCUS
169541266	https://volunteer.ala.org.au/validate/task/169541266	Valid		system	Tile_040-016-000_0-000.jpg			2021-03-19 22:08:39		NO		IN FOCUS
169541266	https://volunteer.ala.org.au/validate/task/169541266	Valid		system	Tile_040-016-000_0-000.jpg		2021-03-19 20:56:54	2021-03-19 22:08:39		NO		IN FOCUS
169541267	https://volunteer.ala.org.au/validate/task/169541267	Valid		system	Tile_040-017-000_0-000.jpg		2021-03-19 20:57:30	2021-03-19 22:09:11		NO		IN FOCUS
169541267	https://volunteer.ala.org.au/validate/task/169541267	Valid		system	Tile_040-017-000_0-000.jpg			2021-03-19 22:09:11		NO		IN FOCUS
169541267	https://volunteer.ala.org.au/validate/task/169541267	Valid		system	Tile_040-017-000_0-000.jpg		2021-03-19 15:10:17	2021-03-19 22:09:11		NO		IN FOCUS
169541267	https://volunteer.ala.org.au/validate/task/169541267	Valid		system	Tile_040-017-000_0-000.jpg		2021-03-19 22:09:10	2021-03-19 22:09:11		NO		IN FOCUS
169541268	https://volunteer.ala.org.au/validate/task/169541268	Valid		system	Tile_040-018-000_0-000.jpg		2021-03-19 15:10:39	2021-03-19 22:09:30		NO		IN FOCUS
169541268	https://volunteer.ala.org.au/validate/task/169541268	Valid		system	Tile_040-018-000_0-000.jpg			2021-03-19 22:09:30		NO		IN FOCUS
169541268	https://volunteer.ala.org.au/validate/task/169541268	Valid		system	Tile_040-018-000_0-000.jpg		2021-03-19 22:09:30	2021-03-19 22:09:30		NO		IN FOCUS
169541268	https://volunteer.ala.org.au/validate/task/169541268	Valid		system	Tile_040-018-000_0-000.jpg		2021-03-19 20:57:46	2021-03-19 22:09:30		NO		IN FOCUS
169541270	https://volunteer.ala.org.au/validate/task/169541270	Valid		system	Tile_040-020-000_0-000.jpg			2021-03-19 22:10:23		NO		IN FOCUS
169541270	https://volunteer.ala.org.au/validate/task/169541270	Valid		system	Tile_040-020-000_0-000.jpg		2021-03-19 22:10:23	2021-03-19 22:10:23		NO		IN FOCUS
169541270	https://volunteer.ala.org.au/validate/task/169541270	Valid		system	Tile_040-020-000_0-000.jpg		2021-03-19 21:11:54	2021-03-19 22:10:23		NO		IN FOCUS
169541270	https://volunteer.ala.org.au/validate/task/169541270	Valid		system	Tile_040-020-000_0-000.jpg		2021-03-19 15:11:37	2021-03-19 22:10:23		NO		IN FOCUS
169541271	https://volunteer.ala.org.au/validate/task/169541271	Valid		system	Tile_040-021-000_0-000.jpg		2021-03-19 21:12:12	2021-03-19 22:10:52		NO		IN FOCUS
169541271	https://volunteer.ala.org.au/validate/task/169541271	Valid		system	Tile_040-021-000_0-000.jpg		2021-03-19 22:10:52	2021-03-19 22:10:52		NO		IN FOCUS
169541271	https://volunteer.ala.org.au/validate/task/169541271	Valid		system	Tile_040-021-000_0-000.jpg			2021-03-19 22:10:52		NO		IN FOCUS
169541271	https://volunteer.ala.org.au/validate/task/169541271	Valid		system	Tile_040-021-000_0-000.jpg		2021-03-19 15:12:04	2021-03-19 22:10:52		NO		IN FOCUS
169541272	https://volunteer.ala.org.au/validate/task/169541272	Valid		system	Tile_040-022-000_0-000.jpg			2021-03-19 22:11:39		NO		IN FOCUS
169541272	https://volunteer.ala.org.au/validate/task/169541272	Valid		system	Tile_040-022-000_0-000.jpg		2021-03-19 22:11:38	2021-03-19 22:11:39		NO		IN FOCUS
169541272	https://volunteer.ala.org.au/validate/task/169541272	Valid		system	Tile_040-022-000_0-000.jpg		2021-03-19 15:12:23	2021-03-19 22:11:39		NO		IN FOCUS
169541272	https://volunteer.ala.org.au/validate/task/169541272	Valid		system	Tile_040-022-000_0-000.jpg		2021-03-19 21:12:38	2021-03-19 22:11:39		NO		IN FOCUS
169541273	https://volunteer.ala.org.au/validate/task/169541273	Valid		system	Tile_040-023-000_0-000.jpg		2021-03-19 21:12:54	2021-03-19 22:12:14		NO		IN FOCUS
169541273	https://volunteer.ala.org.au/validate/task/169541273	Valid		system	Tile_040-023-000_0-000.jpg		2021-03-19 15:13:14	2021-03-19 22:12:14		NO		IN FOCUS
169541273	https://volunteer.ala.org.au/validate/task/169541273	Valid		system	Tile_040-023-000_0-000.jpg		2021-03-19 22:12:14	2021-03-19 22:12:14		NO		IN FOCUS
169541273	https://volunteer.ala.org.au/validate/task/169541273	Valid		system	Tile_040-023-000_0-000.jpg			2021-03-19 22:12:14		NO		IN FOCUS
169541274	https://volunteer.ala.org.au/validate/task/169541274	Valid		system	Tile_040-024-000_0-000.jpg		2021-03-19 15:13:40	2021-03-19 22:13:56		NO		IN FOCUS
169541274	https://volunteer.ala.org.au/validate/task/169541274	Valid		system	Tile_040-024-000_0-000.jpg		2021-03-19 22:13:56	2021-03-19 22:13:56		NO		IN FOCUS
169541274	https://volunteer.ala.org.au/validate/task/169541274	Valid		system	Tile_040-024-000_0-000.jpg			2021-03-19 22:13:56		NO		IN FOCUS
169541274	https://volunteer.ala.org.au/validate/task/169541274	Valid		system	Tile_040-024-000_0-000.jpg		2021-03-19 21:13:15	2021-03-19 22:13:56		NO		IN FOCUS
169541275	https://volunteer.ala.org.au/validate/task/169541275	Valid		system	Tile_040-025-000_0-000.jpg		2021-03-19 15:14:09	2021-03-19 22:14:13		NO		IN FOCUS
169541275	https://volunteer.ala.org.au/validate/task/169541275	Valid		system	Tile_040-025-000_0-000.jpg		2021-03-19 21:13:32	2021-03-19 22:14:13		NO		IN FOCUS
169541275	https://volunteer.ala.org.au/validate/task/169541275	Valid		system	Tile_040-025-000_0-000.jpg		2021-03-19 22:14:13	2021-03-19 22:14:13		NO		IN FOCUS
169541275	https://volunteer.ala.org.au/validate/task/169541275	Valid		system	Tile_040-025-000_0-000.jpg			2021-03-19 22:14:13		NO		IN FOCUS
169541276	https://volunteer.ala.org.au/validate/task/169541276	Valid		system	Tile_040-026-000_0-000.jpg			2021-03-19 22:14:39		NO		IN FOCUS
169541276	https://volunteer.ala.org.au/validate/task/169541276	Valid		system	Tile_040-026-000_0-000.jpg		2021-03-19 22:14:38	2021-03-19 22:14:39		NO		IN FOCUS
169541276	https://volunteer.ala.org.au/validate/task/169541276	Valid		system	Tile_040-026-000_0-000.jpg		2021-03-19 15:14:21	2021-03-19 22:14:39		NO		IN FOCUS
169541276	https://volunteer.ala.org.au/validate/task/169541276	Valid		system	Tile_040-026-000_0-000.jpg		2021-03-19 21:13:45	2021-03-19 22:14:39		NO		IN FOCUS
169541277	https://volunteer.ala.org.au/validate/task/169541277	Valid		system	Tile_040-027-000_0-000.jpg		2021-03-19 15:14:44	2021-03-19 22:15:03		NO		IN FOCUS
169541277	https://volunteer.ala.org.au/validate/task/169541277	Valid		system	Tile_040-027-000_0-000.jpg		2021-03-19 21:13:59	2021-03-19 22:15:03		NO		IN FOCUS
169541277	https://volunteer.ala.org.au/validate/task/169541277	Valid		system	Tile_040-027-000_0-000.jpg		2021-03-19 22:15:02	2021-03-19 22:15:03		NO		IN FOCUS
169541277	https://volunteer.ala.org.au/validate/task/169541277	Valid		system	Tile_040-027-000_0-000.jpg			2021-03-19 22:15:03		NO		IN FOCUS
169541278	https://volunteer.ala.org.au/validate/task/169541278	Valid		system	Tile_040-028-000_0-000.jpg			2021-03-19 22:15:17		NO		IN FOCUS
169541278	https://volunteer.ala.org.au/validate/task/169541278	Valid		system	Tile_040-028-000_0-000.jpg		2021-03-19 22:15:16	2021-03-19 22:15:17		NO		IN FOCUS
169541278	https://volunteer.ala.org.au/validate/task/169541278	Valid		system	Tile_040-028-000_0-000.jpg		2021-03-19 15:15:17	2021-03-19 22:15:17		NO		IN FOCUS
169541278	https://volunteer.ala.org.au/validate/task/169541278	Valid		system	Tile_040-028-000_0-000.jpg		2021-03-19 21:14:22	2021-03-19 22:15:17		NO		IN FOCUS
169541279	https://volunteer.ala.org.au/validate/task/169541279	Valid		system	Tile_040-029-000_0-000.jpg		2021-03-19 21:14:39	2021-03-19 22:15:47		NO		IN FOCUS
169541279	https://volunteer.ala.org.au/validate/task/169541279	Valid		system	Tile_040-029-000_0-000.jpg		2021-03-19 22:15:47	2021-03-19 22:15:47		NO		IN FOCUS
169541279	https://volunteer.ala.org.au/validate/task/169541279	Valid		system	Tile_040-029-000_0-000.jpg			2021-03-19 22:15:47		NO		IN FOCUS
169541279	https://volunteer.ala.org.au/validate/task/169541279	Valid		system	Tile_040-029-000_0-000.jpg		2021-03-19 15:15:37	2021-03-19 22:15:47		NO		IN FOCUS
169541281	https://volunteer.ala.org.au/validate/task/169541281	Valid		system	Tile_040-031-000_0-000.jpg		2021-03-19 15:16:07	2021-03-19 22:17:06		NO		IN FOCUS
169541281	https://volunteer.ala.org.au/validate/task/169541281	Valid		system	Tile_040-031-000_0-000.jpg		2021-03-19 22:17:06	2021-03-19 22:17:06		NO		IN FOCUS
169541281	https://volunteer.ala.org.au/validate/task/169541281	Valid		system	Tile_040-031-000_0-000.jpg			2021-03-19 22:17:06		NO		IN FOCUS
169541281	https://volunteer.ala.org.au/validate/task/169541281	Valid		system	Tile_040-031-000_0-000.jpg		2021-03-19 21:15:36	2021-03-19 22:17:06		NO		IN FOCUS
169541282	https://volunteer.ala.org.au/validate/task/169541282	Valid		system	Tile_040-032-000_0-000.jpg		2021-03-19 21:15:56	2021-03-19 22:17:26		NO		IN FOCUS
169541282	https://volunteer.ala.org.au/validate/task/169541282	Valid		system	Tile_040-032-000_0-000.jpg		2021-03-19 15:16:28	2021-03-19 22:17:26		NO		IN FOCUS
169541282	https://volunteer.ala.org.au/validate/task/169541282	Valid		system	Tile_040-032-000_0-000.jpg			2021-03-19 22:17:26		NO		IN FOCUS
169541282	https://volunteer.ala.org.au/validate/task/169541282	Valid		system	Tile_040-032-000_0-000.jpg		2021-03-19 22:17:26	2021-03-19 22:17:26		NO		IN FOCUS
169541283	https://volunteer.ala.org.au/validate/task/169541283	Valid		system	Tile_040-033-000_0-000.jpg			2021-03-19 22:17:46		NO		IN FOCUS
169541283	https://volunteer.ala.org.au/validate/task/169541283	Valid		system	Tile_040-033-000_0-000.jpg		2021-03-19 22:17:46	2021-03-19 22:17:46		NO		IN FOCUS
169541283	https://volunteer.ala.org.au/validate/task/169541283	Valid		system	Tile_040-033-000_0-000.jpg		2021-03-19 21:16:12	2021-03-19 22:17:46		NO		IN FOCUS
169541283	https://volunteer.ala.org.au/validate/task/169541283	Valid		system	Tile_040-033-000_0-000.jpg		2021-03-19 15:16:51	2021-03-19 22:17:46		NO		IN FOCUS
169541284	https://volunteer.ala.org.au/validate/task/169541284	Valid		system	Tile_040-034-000_0-000.jpg		2021-03-19 21:16:31	2021-03-19 22:18:07		NO		IN FOCUS
169541284	https://volunteer.ala.org.au/validate/task/169541284	Valid		system	Tile_040-034-000_0-000.jpg			2021-03-19 22:18:07		NO		IN FOCUS
169541284	https://volunteer.ala.org.au/validate/task/169541284	Valid		system	Tile_040-034-000_0-000.jpg		2021-03-19 22:18:06	2021-03-19 22:18:07		NO		IN FOCUS
169541284	https://volunteer.ala.org.au/validate/task/169541284	Valid		system	Tile_040-034-000_0-000.jpg		2021-03-19 15:17:53	2021-03-19 22:18:07		NO		IN FOCUS
169541285	https://volunteer.ala.org.au/validate/task/169541285	Valid		system	Tile_040-035-000_0-000.jpg		2021-03-19 21:16:50	2021-03-19 22:18:21		NO		IN FOCUS
169541285	https://volunteer.ala.org.au/validate/task/169541285	Valid		system	Tile_040-035-000_0-000.jpg		2021-03-19 15:18:17	2021-03-19 22:18:21		NO		IN FOCUS
169541285	https://volunteer.ala.org.au/validate/task/169541285	Valid		system	Tile_040-035-000_0-000.jpg			2021-03-19 22:18:21		NO		IN FOCUS
169541285	https://volunteer.ala.org.au/validate/task/169541285	Valid		system	Tile_040-035-000_0-000.jpg		2021-03-19 22:18:21	2021-03-19 22:18:21		NO		IN FOCUS
169541286	https://volunteer.ala.org.au/validate/task/169541286	Valid		system	Tile_040-036-000_0-000.jpg		2021-03-19 22:19:53	2021-03-19 22:19:54		NO		IN FOCUS
169541286	https://volunteer.ala.org.au/validate/task/169541286	Valid		system	Tile_040-036-000_0-000.jpg			2021-03-19 22:19:54		NO		IN FOCUS
169541286	https://volunteer.ala.org.au/validate/task/169541286	Valid		system	Tile_040-036-000_0-000.jpg		2021-03-19 15:18:39	2021-03-19 22:19:54		NO		IN FOCUS
169541286	https://volunteer.ala.org.au/validate/task/169541286	Valid		system	Tile_040-036-000_0-000.jpg		2021-03-19 21:17:09	2021-03-19 22:19:54		NO		IN FOCUS
169541287	https://volunteer.ala.org.au/validate/task/169541287	Valid		system	Tile_040-037-000_0-000.jpg		2021-03-19 21:17:39	2021-03-19 22:20:23		NO		IN FOCUS
169541287	https://volunteer.ala.org.au/validate/task/169541287	Valid		system	Tile_040-037-000_0-000.jpg			2021-03-19 22:20:23		NO		IN FOCUS
169541287	https://volunteer.ala.org.au/validate/task/169541287	Valid		system	Tile_040-037-000_0-000.jpg		2021-03-19 22:20:22	2021-03-19 22:20:23		NO		IN FOCUS
169541287	https://volunteer.ala.org.au/validate/task/169541287	Valid		system	Tile_040-037-000_0-000.jpg		2021-03-19 15:19:08	2021-03-19 22:20:23		NO		IN FOCUS
169541292	https://volunteer.ala.org.au/validate/task/169541292	Valid		system	Tile_040-042-000_0-000.jpg		2021-03-19 15:20:47	2021-03-19 22:21:29		NO		IN FOCUS
169541292	https://volunteer.ala.org.au/validate/task/169541292	Valid		system	Tile_040-042-000_0-000.jpg			2021-03-19 22:21:29		NO		IN FOCUS
169541292	https://volunteer.ala.org.au/validate/task/169541292	Valid		system	Tile_040-042-000_0-000.jpg		2021-03-19 22:21:28	2021-03-19 22:21:29		NO		IN FOCUS
169541292	https://volunteer.ala.org.au/validate/task/169541292	Valid		system	Tile_040-042-000_0-000.jpg		2021-03-19 21:20:34	2021-03-19 22:21:29		NO		IN FOCUS
169541294	https://volunteer.ala.org.au/validate/task/169541294	Valid		system	Tile_040-044-000_0-000.jpg		2021-03-19 22:21:45	2021-03-19 22:21:45		NO		IN FOCUS
169541294	https://volunteer.ala.org.au/validate/task/169541294	Valid		system	Tile_040-044-000_0-000.jpg			2021-03-19 22:21:45		NO		IN FOCUS
169541294	https://volunteer.ala.org.au/validate/task/169541294	Valid		system	Tile_040-044-000_0-000.jpg		2021-03-19 21:21:58	2021-03-19 22:21:45		NO		IN FOCUS
169541294	https://volunteer.ala.org.au/validate/task/169541294	Valid		system	Tile_040-044-000_0-000.jpg		2021-03-19 15:21:14	2021-03-19 22:21:45		NO		IN FOCUS
169541295	https://volunteer.ala.org.au/validate/task/169541295	Valid		system	Tile_040-045-000_0-000.jpg		2021-03-19 21:22:12	2021-03-19 22:21:57		NO		IN FOCUS
169541295	https://volunteer.ala.org.au/validate/task/169541295	Valid		system	Tile_040-045-000_0-000.jpg		2021-03-19 15:21:32	2021-03-19 22:21:57		NO		IN FOCUS
169541295	https://volunteer.ala.org.au/validate/task/169541295	Valid		system	Tile_040-045-000_0-000.jpg			2021-03-19 22:21:57		NO		IN FOCUS
169541295	https://volunteer.ala.org.au/validate/task/169541295	Valid		system	Tile_040-045-000_0-000.jpg		2021-03-19 22:21:57	2021-03-19 22:21:57		NO		IN FOCUS
169541296	https://volunteer.ala.org.au/validate/task/169541296	Valid		system	Tile_040-046-000_0-000.jpg		2021-03-19 22:22:11	2021-03-19 22:22:11		NO		IN FOCUS
169541296	https://volunteer.ala.org.au/validate/task/169541296	Valid		system	Tile_040-046-000_0-000.jpg			2021-03-19 22:22:11		NO		IN FOCUS
169541296	https://volunteer.ala.org.au/validate/task/169541296	Valid		system	Tile_040-046-000_0-000.jpg		2021-03-19 15:21:52	2021-03-19 22:22:11		NO		IN FOCUS
169541296	https://volunteer.ala.org.au/validate/task/169541296	Valid		system	Tile_040-046-000_0-000.jpg		2021-03-19 21:22:47	2021-03-19 22:22:11		NO		IN FOCUS
169541299	https://volunteer.ala.org.au/validate/task/169541299	Valid		system	Tile_040-049-000_0-000.jpg			2021-03-19 22:23:26		NO		IN FOCUS
169541299	https://volunteer.ala.org.au/validate/task/169541299	Valid		system	Tile_040-049-000_0-000.jpg		2021-03-19 22:23:26	2021-03-19 22:23:26		NO		IN FOCUS
169541299	https://volunteer.ala.org.au/validate/task/169541299	Valid		system	Tile_040-049-000_0-000.jpg		2021-03-19 21:25:16	2021-03-19 22:23:26		NO		IN FOCUS
169541299	https://volunteer.ala.org.au/validate/task/169541299	Valid		system	Tile_040-049-000_0-000.jpg		2021-03-19 15:22:49	2021-03-19 22:23:26		NO		IN FOCUS
169541300	https://volunteer.ala.org.au/validate/task/169541300	Valid		system	Tile_040-050-000_0-000.jpg		2021-03-19 21:25:31	2021-03-19 22:23:38		NO		IN FOCUS
169541300	https://volunteer.ala.org.au/validate/task/169541300	Valid		system	Tile_040-050-000_0-000.jpg		2021-03-19 15:23:10	2021-03-19 22:23:38		NO		IN FOCUS
169541300	https://volunteer.ala.org.au/validate/task/169541300	Valid		system	Tile_040-050-000_0-000.jpg			2021-03-19 22:23:38		NO		IN FOCUS
169541300	https://volunteer.ala.org.au/validate/task/169541300	Valid		system	Tile_040-050-000_0-000.jpg		2021-03-19 22:23:38	2021-03-19 22:23:38		NO		IN FOCUS
169541303	https://volunteer.ala.org.au/validate/task/169541303	Valid		system	Tile_040-053-000_0-000.jpg			2021-03-19 22:24:22		NO		IN FOCUS
169541303	https://volunteer.ala.org.au/validate/task/169541303	Valid		system	Tile_040-053-000_0-000.jpg		2021-03-19 22:24:22	2021-03-19 22:24:22		NO		IN FOCUS
169541303	https://volunteer.ala.org.au/validate/task/169541303	Valid		system	Tile_040-053-000_0-000.jpg		2021-03-19 15:24:03	2021-03-19 22:24:22		NO		IN FOCUS
169541303	https://volunteer.ala.org.au/validate/task/169541303	Valid		system	Tile_040-053-000_0-000.jpg		2021-03-19 21:26:42	2021-03-19 22:24:22		NO		IN FOCUS
169541304	https://volunteer.ala.org.au/validate/task/169541304	Valid		system	Tile_040-054-000_0-000.jpg		2021-03-19 21:27:00	2021-03-19 22:24:34		NO		IN FOCUS
169541304	https://volunteer.ala.org.au/validate/task/169541304	Valid		system	Tile_040-054-000_0-000.jpg			2021-03-19 22:24:34		NO		IN FOCUS
169541304	https://volunteer.ala.org.au/validate/task/169541304	Valid		system	Tile_040-054-000_0-000.jpg		2021-03-19 15:24:21	2021-03-19 22:24:34		NO		IN FOCUS
169541304	https://volunteer.ala.org.au/validate/task/169541304	Valid		system	Tile_040-054-000_0-000.jpg		2021-03-19 22:24:33	2021-03-19 22:24:34		NO		IN FOCUS
169541307	https://volunteer.ala.org.au/validate/task/169541307	Valid		system	Tile_040-057-000_0-000.jpg		2021-03-19 15:25:23	2021-03-19 22:25:57		NO		IN FOCUS
169541307	https://volunteer.ala.org.au/validate/task/169541307	Valid		system	Tile_040-057-000_0-000.jpg		2021-03-19 21:28:48	2021-03-19 22:25:57		NO		IN FOCUS
169541307	https://volunteer.ala.org.au/validate/task/169541307	Valid		system	Tile_040-057-000_0-000.jpg			2021-03-19 22:25:57		NO		IN FOCUS
169541307	https://volunteer.ala.org.au/validate/task/169541307	Valid		system	Tile_040-057-000_0-000.jpg		2021-03-19 22:25:57	2021-03-19 22:25:57		NO		IN FOCUS
169541308	https://volunteer.ala.org.au/validate/task/169541308	Valid		system	Tile_040-058-000_0-000.jpg			2021-03-19 22:26:10		NO		IN FOCUS
169541308	https://volunteer.ala.org.au/validate/task/169541308	Valid		system	Tile_040-058-000_0-000.jpg		2021-03-19 22:26:10	2021-03-19 22:26:10		NO		IN FOCUS
169541308	https://volunteer.ala.org.au/validate/task/169541308	Valid		system	Tile_040-058-000_0-000.jpg		2021-03-19 15:25:53	2021-03-19 22:26:10		NO		IN FOCUS
169541308	https://volunteer.ala.org.au/validate/task/169541308	Valid		system	Tile_040-058-000_0-000.jpg		2021-03-19 21:29:05	2021-03-19 22:26:10		NO		IN FOCUS
169541309	https://volunteer.ala.org.au/validate/task/169541309	Valid		system	Tile_040-059-000_0-000.jpg		2021-03-19 21:29:19	2021-03-19 22:26:26		NO		IN FOCUS
169541309	https://volunteer.ala.org.au/validate/task/169541309	Valid		system	Tile_040-059-000_0-000.jpg		2021-03-19 15:26:06	2021-03-19 22:26:26		NO		IN FOCUS
169541309	https://volunteer.ala.org.au/validate/task/169541309	Valid		system	Tile_040-059-000_0-000.jpg		2021-03-19 22:26:26	2021-03-19 22:26:26		NO		IN FOCUS
169541309	https://volunteer.ala.org.au/validate/task/169541309	Valid		system	Tile_040-059-000_0-000.jpg			2021-03-19 22:26:26		NO		IN FOCUS
169542032	https://volunteer.ala.org.au/validate/task/169542032	Valid		system	Tile_041-001-000_0-000.jpg		2021-03-19 21:29:58	2021-03-19 22:26:46		NO		IN FOCUS
169542032	https://volunteer.ala.org.au/validate/task/169542032	Valid		system	Tile_041-001-000_0-000.jpg		2021-03-19 15:26:53	2021-03-19 22:26:46		NO		IN FOCUS
169542032	https://volunteer.ala.org.au/validate/task/169542032	Valid		system	Tile_041-001-000_0-000.jpg		2021-03-19 22:26:45	2021-03-19 22:26:46		NO		IN FOCUS
169542032	https://volunteer.ala.org.au/validate/task/169542032	Valid		system	Tile_041-001-000_0-000.jpg			2021-03-19 22:26:46		NO		IN FOCUS
169542033	https://volunteer.ala.org.au/validate/task/169542033	Valid		system	Tile_041-002-000_0-000.jpg		2021-03-19 22:27:30	2021-03-19 22:27:30		NO		IN FOCUS
169542033	https://volunteer.ala.org.au/validate/task/169542033	Valid		system	Tile_041-002-000_0-000.jpg			2021-03-19 22:27:30		NO		IN FOCUS
169542033	https://volunteer.ala.org.au/validate/task/169542033	Valid		system	Tile_041-002-000_0-000.jpg		2021-03-19 21:30:15	2021-03-19 22:27:30		NO		IN FOCUS
169542033	https://volunteer.ala.org.au/validate/task/169542033	Valid		system	Tile_041-002-000_0-000.jpg		2021-03-19 15:27:16	2021-03-19 22:27:30		NO		IN FOCUS
169542034	https://volunteer.ala.org.au/validate/task/169542034	Valid		system	Tile_041-003-000_0-000.jpg		2021-03-19 22:27:47	2021-03-19 22:27:47		NO		IN FOCUS
169542034	https://volunteer.ala.org.au/validate/task/169542034	Valid		system	Tile_041-003-000_0-000.jpg			2021-03-19 22:27:47		NO		IN FOCUS
169542034	https://volunteer.ala.org.au/validate/task/169542034	Valid		system	Tile_041-003-000_0-000.jpg		2021-03-19 15:27:29	2021-03-19 22:27:47		NO		IN FOCUS
169542034	https://volunteer.ala.org.au/validate/task/169542034	Valid		system	Tile_041-003-000_0-000.jpg		2021-03-19 21:30:35	2021-03-19 22:27:47		NO		IN FOCUS
169542035	https://volunteer.ala.org.au/validate/task/169542035	Valid		system	Tile_041-004-000_0-000.jpg		2021-03-19 21:30:49	2021-03-19 22:28:11		NO		IN FOCUS
169542035	https://volunteer.ala.org.au/validate/task/169542035	Valid		system	Tile_041-004-000_0-000.jpg		2021-03-19 22:28:11	2021-03-19 22:28:11		NO		IN FOCUS
169542035	https://volunteer.ala.org.au/validate/task/169542035	Valid		system	Tile_041-004-000_0-000.jpg		2021-03-19 15:27:51	2021-03-19 22:28:11		NO		IN FOCUS
169542035	https://volunteer.ala.org.au/validate/task/169542035	Valid		system	Tile_041-004-000_0-000.jpg			2021-03-19 22:28:11		NO		IN FOCUS
169542038	https://volunteer.ala.org.au/validate/task/169542038	Valid		system	Tile_041-007-000_0-000.jpg		2021-03-19 21:31:44	2021-03-19 22:29:04		NO		IN FOCUS
169542038	https://volunteer.ala.org.au/validate/task/169542038	Valid		system	Tile_041-007-000_0-000.jpg		2021-03-19 15:29:04	2021-03-19 22:29:04		NO		IN FOCUS
169542038	https://volunteer.ala.org.au/validate/task/169542038	Valid		system	Tile_041-007-000_0-000.jpg			2021-03-19 22:29:04		NO		IN FOCUS
169542038	https://volunteer.ala.org.au/validate/task/169542038	Valid		system	Tile_041-007-000_0-000.jpg		2021-03-19 22:29:02	2021-03-19 22:29:04		NO		IN FOCUS
169542039	https://volunteer.ala.org.au/validate/task/169542039	Valid		system	Tile_041-008-000_0-000.jpg		2021-03-19 22:29:18	2021-03-19 22:29:18		NO		IN FOCUS
169542039	https://volunteer.ala.org.au/validate/task/169542039	Valid		system	Tile_041-008-000_0-000.jpg			2021-03-19 22:29:18		NO		IN FOCUS
169542039	https://volunteer.ala.org.au/validate/task/169542039	Valid		system	Tile_041-008-000_0-000.jpg		2021-03-19 15:29:23	2021-03-19 22:29:18		NO		IN FOCUS
169542039	https://volunteer.ala.org.au/validate/task/169542039	Valid		system	Tile_041-008-000_0-000.jpg		2021-03-19 21:31:59	2021-03-19 22:29:18		NO		IN FOCUS
169542040	https://volunteer.ala.org.au/validate/task/169542040	Valid		system	Tile_041-009-000_0-000.jpg		2021-03-19 15:29:42	2021-03-19 22:29:32		NO		IN FOCUS
169542040	https://volunteer.ala.org.au/validate/task/169542040	Valid		system	Tile_041-009-000_0-000.jpg		2021-03-19 21:32:14	2021-03-19 22:29:32		NO		IN FOCUS
169542040	https://volunteer.ala.org.au/validate/task/169542040	Valid		system	Tile_041-009-000_0-000.jpg		2021-03-19 22:29:32	2021-03-19 22:29:32		NO		IN FOCUS
169542040	https://volunteer.ala.org.au/validate/task/169542040	Valid		system	Tile_041-009-000_0-000.jpg			2021-03-19 22:29:32		NO		IN FOCUS
169542041	https://volunteer.ala.org.au/validate/task/169542041	Valid		system	Tile_041-010-000_0-000.jpg			2021-03-19 22:29:53		NO		IN FOCUS
169542041	https://volunteer.ala.org.au/validate/task/169542041	Valid		system	Tile_041-010-000_0-000.jpg		2021-03-19 22:29:52	2021-03-19 22:29:53		NO		IN FOCUS
169542041	https://volunteer.ala.org.au/validate/task/169542041	Valid		system	Tile_041-010-000_0-000.jpg		2021-03-19 15:29:59	2021-03-19 22:29:53		NO		IN FOCUS
169542041	https://volunteer.ala.org.au/validate/task/169542041	Valid		system	Tile_041-010-000_0-000.jpg		2021-03-19 21:32:32	2021-03-19 22:29:53		NO		IN FOCUS
169541255	https://volunteer.ala.org.au/validate/task/169541255	Valid		system	Tile_040-005-000_0-000.jpg		2021-03-19 20:52:47	2021-03-19 22:37:00		NO		IN FOCUS
169541255	https://volunteer.ala.org.au/validate/task/169541255	Valid		system	Tile_040-005-000_0-000.jpg			2021-03-19 22:37:00		NO		IN FOCUS
169541255	https://volunteer.ala.org.au/validate/task/169541255	Valid		system	Tile_040-005-000_0-000.jpg		2021-03-19 22:37:00	2021-03-19 22:37:00		NO		IN FOCUS
169541255	https://volunteer.ala.org.au/validate/task/169541255	Valid		system	Tile_040-005-000_0-000.jpg		2021-03-19 15:05:57	2021-03-19 22:37:00		NO		IN FOCUS
169541256	https://volunteer.ala.org.au/validate/task/169541256	Valid		system	Tile_040-006-000_0-000.jpg		2021-03-19 22:37:20	2021-03-19 22:37:20		NO		IN FOCUS
169541256	https://volunteer.ala.org.au/validate/task/169541256	Valid		system	Tile_040-006-000_0-000.jpg			2021-03-19 22:37:20		NO		IN FOCUS
169541256	https://volunteer.ala.org.au/validate/task/169541256	Valid		system	Tile_040-006-000_0-000.jpg		2021-03-19 20:53:16	2021-03-19 22:37:20		NO		IN FOCUS
169541256	https://volunteer.ala.org.au/validate/task/169541256	Valid		system	Tile_040-006-000_0-000.jpg		2021-03-19 15:06:19	2021-03-19 22:37:20		NO		IN FOCUS
169541265	https://volunteer.ala.org.au/validate/task/169541265	Valid		system	Tile_040-015-000_0-000.jpg		2021-03-19 20:56:37	2021-03-19 22:38:05		NO		IN FOCUS
169541265	https://volunteer.ala.org.au/validate/task/169541265	Valid		system	Tile_040-015-000_0-000.jpg		2021-03-19 15:09:35	2021-03-19 22:38:05		NO		IN FOCUS
169541265	https://volunteer.ala.org.au/validate/task/169541265	Valid		system	Tile_040-015-000_0-000.jpg		2021-03-19 22:38:03	2021-03-19 22:38:05		NO		IN FOCUS
169541265	https://volunteer.ala.org.au/validate/task/169541265	Valid		system	Tile_040-015-000_0-000.jpg			2021-03-19 22:38:05		NO		IN FOCUS
169541269	https://volunteer.ala.org.au/validate/task/169541269	Valid		system	Tile_040-019-000_0-000.jpg		2021-03-19 21:11:34	2021-03-19 22:39:09	1	YES	MIDDLE	IN FOCUS		Saccate gymnospermous pollen
169541269	https://volunteer.ala.org.au/validate/task/169541269	Valid		system	Tile_040-019-000_0-000.jpg		2021-03-19 22:39:09	2021-03-19 22:39:09		NO		IN FOCUS
169541269	https://volunteer.ala.org.au/validate/task/169541269	Valid		system	Tile_040-019-000_0-000.jpg			2021-03-19 22:39:09		NO		IN FOCUS
169541269	https://volunteer.ala.org.au/validate/task/169541269	Valid		system	Tile_040-019-000_0-000.jpg		2021-03-19 22:09:55	2021-03-19 22:39:09		NO		IN FOCUS
169541269	https://volunteer.ala.org.au/validate/task/169541269	Valid		system	Tile_040-019-000_0-000.jpg		2021-03-19 15:11:06	2021-03-19 22:39:09		NO		IN FOCUS
169541288	https://volunteer.ala.org.au/validate/task/169541288	Valid		system	Tile_040-038-000_0-000.jpg		2021-03-19 21:18:06	2021-03-19 22:40:01		NO		OUT OF FOCUS
169541288	https://volunteer.ala.org.au/validate/task/169541288	Valid		system	Tile_040-038-000_0-000.jpg		2021-03-19 22:40:01	2021-03-19 22:40:01				OUT OF FOCUS
169541288	https://volunteer.ala.org.au/validate/task/169541288	Valid		system	Tile_040-038-000_0-000.jpg		2021-03-19 22:20:33	2021-03-19 22:40:01				OUT OF FOCUS
169541288	https://volunteer.ala.org.au/validate/task/169541288	Valid		system	Tile_040-038-000_0-000.jpg			2021-03-19 22:40:01				OUT OF FOCUS
169541288	https://volunteer.ala.org.au/validate/task/169541288	Valid		system	Tile_040-038-000_0-000.jpg		2021-03-19 15:19:20	2021-03-19 22:40:01				OUT OF FOCUS
169541289	https://volunteer.ala.org.au/validate/task/169541289	Valid		system	Tile_040-039-000_0-000.jpg			2021-03-19 22:40:15		NO		IN FOCUS
169541289	https://volunteer.ala.org.au/validate/task/169541289	Valid		system	Tile_040-039-000_0-000.jpg		2021-03-19 22:40:15	2021-03-19 22:40:15		NO		IN FOCUS
169541289	https://volunteer.ala.org.au/validate/task/169541289	Valid		system	Tile_040-039-000_0-000.jpg		2021-03-19 15:19:47	2021-03-19 22:40:15		NO		IN FOCUS
169541289	https://volunteer.ala.org.au/validate/task/169541289	Valid		system	Tile_040-039-000_0-000.jpg		2021-03-19 21:18:28	2021-03-19 22:40:15		NO		IN FOCUS
169541291	https://volunteer.ala.org.au/validate/task/169541291	Valid		system	Tile_040-041-000_0-000.jpg		2021-03-19 22:40:45	2021-03-19 22:40:46		NO		IN FOCUS
169541291	https://volunteer.ala.org.au/validate/task/169541291	Valid		system	Tile_040-041-000_0-000.jpg		2021-03-19 22:21:04	2021-03-19 22:40:46		NO		IN FOCUS
169541291	https://volunteer.ala.org.au/validate/task/169541291	Valid		system	Tile_040-041-000_0-000.jpg			2021-03-19 22:40:46		NO		IN FOCUS
169541291	https://volunteer.ala.org.au/validate/task/169541291	Valid		system	Tile_040-041-000_0-000.jpg		2021-03-19 21:19:38	2021-03-19 22:40:46
169541291	https://volunteer.ala.org.au/validate/task/169541291	Valid		system	Tile_040-041-000_0-000.jpg		2021-03-19 15:20:24	2021-03-19 22:40:46		NO		IN FOCUS
169541301	https://volunteer.ala.org.au/validate/task/169541301	Valid		system	Tile_040-051-000_0-000.jpg			2021-03-19 22:42:36		NO		IN FOCUS
169541301	https://volunteer.ala.org.au/validate/task/169541301	Valid		system	Tile_040-051-000_0-000.jpg		2021-03-19 22:42:36	2021-03-19 22:42:36		NO		IN FOCUS
169541301	https://volunteer.ala.org.au/validate/task/169541301	Valid		system	Tile_040-051-000_0-000.jpg		2021-03-19 22:24:05	2021-03-19 22:42:36		NO		IN FOCUS
169541301	https://volunteer.ala.org.au/validate/task/169541301	Valid		system	Tile_040-051-000_0-000.jpg		2021-03-19 15:23:26	2021-03-19 22:42:36		NO		IN FOCUS
169541301	https://volunteer.ala.org.au/validate/task/169541301	Valid		system	Tile_040-051-000_0-000.jpg		2021-03-19 21:26:10	2021-03-19 22:42:36	2	YES	EDGE	IN FOCUS		Fungal spores
169541305	https://volunteer.ala.org.au/validate/task/169541305	Valid		system	Tile_040-055-000_0-000.jpg			2021-03-19 22:43:58		NO		IN FOCUS
169541305	https://volunteer.ala.org.au/validate/task/169541305	Valid		system	Tile_040-055-000_0-000.jpg		2021-03-19 22:43:57	2021-03-19 22:43:58		NO		IN FOCUS
169541305	https://volunteer.ala.org.au/validate/task/169541305	Valid		system	Tile_040-055-000_0-000.jpg		2021-03-19 22:25:26	2021-03-19 22:43:58		NO		IN FOCUS
169541305	https://volunteer.ala.org.au/validate/task/169541305	Valid		system	Tile_040-055-000_0-000.jpg		2021-03-19 21:28:08	2021-03-19 22:43:58	1	YES	MIDDLE	IN FOCUS		Other porate angiosperm pollen
169541305	https://volunteer.ala.org.au/validate/task/169541305	Valid		system	Tile_040-055-000_0-000.jpg		2021-03-19 15:24:42	2021-03-19 22:43:58		NO		IN FOCUS
169541306	https://volunteer.ala.org.au/validate/task/169541306	Valid		system	Tile_040-056-000_0-000.jpg		2021-03-19 15:25:03	2021-03-19 22:44:08		NO		IN FOCUS
169541306	https://volunteer.ala.org.au/validate/task/169541306	Valid		system	Tile_040-056-000_0-000.jpg		2021-03-19 22:44:08	2021-03-19 22:44:08		NO		IN FOCUS
169541306	https://volunteer.ala.org.au/validate/task/169541306	Valid		system	Tile_040-056-000_0-000.jpg			2021-03-19 22:44:08		NO		IN FOCUS
169541306	https://volunteer.ala.org.au/validate/task/169541306	Valid		system	Tile_040-056-000_0-000.jpg		2021-03-19 21:28:31	2021-03-19 22:44:08		NO		IN FOCUS
169541310	https://volunteer.ala.org.au/validate/task/169541310	Valid		system	Tile_040-060-000_0-000.jpg			2021-03-19 22:44:35		NO		IN FOCUS
169541310	https://volunteer.ala.org.au/validate/task/169541310	Valid		system	Tile_040-060-000_0-000.jpg		2021-03-19 22:44:34	2021-03-19 22:44:35		NO		IN FOCUS
169541310	https://volunteer.ala.org.au/validate/task/169541310	Valid		system	Tile_040-060-000_0-000.jpg		2021-03-19 15:26:29	2021-03-19 22:44:35		NO		IN FOCUS
169541310	https://volunteer.ala.org.au/validate/task/169541310	Valid		system	Tile_040-060-000_0-000.jpg		2021-03-19 21:29:42	2021-03-19 22:44:35		NO		IN FOCUS
169542037	https://volunteer.ala.org.au/validate/task/169542037	Valid		system	Tile_041-006-000_0-000.jpg		2021-03-19 21:31:29	2021-03-19 22:45:30		NO		IN FOCUS
169542037	https://volunteer.ala.org.au/validate/task/169542037	Valid		system	Tile_041-006-000_0-000.jpg		2021-03-19 22:45:29	2021-03-19 22:45:30		NO		IN FOCUS
169542037	https://volunteer.ala.org.au/validate/task/169542037	Valid		system	Tile_041-006-000_0-000.jpg		2021-03-19 22:28:32	2021-03-19 22:45:30		NO		IN FOCUS
169542037	https://volunteer.ala.org.au/validate/task/169542037	Valid		system	Tile_041-006-000_0-000.jpg			2021-03-19 22:45:30		NO		IN FOCUS
169542037	https://volunteer.ala.org.au/validate/task/169542037	Valid		system	Tile_041-006-000_0-000.jpg		2021-03-19 15:28:44	2021-03-19 22:45:30	1	YES	MIDDLE	IN FOCUS		Nothofagus pollen
169542042	https://volunteer.ala.org.au/validate/task/169542042	Valid		system	Tile_041-011-000_0-000.jpg		2021-03-19 21:32:48	2021-03-19 22:46:16		NO		IN FOCUS
169542042	https://volunteer.ala.org.au/validate/task/169542042	Valid		system	Tile_041-011-000_0-000.jpg		2021-03-19 22:46:16	2021-03-19 22:46:16		NO		IN FOCUS
169542042	https://volunteer.ala.org.au/validate/task/169542042	Valid		system	Tile_041-011-000_0-000.jpg			2021-03-19 22:46:16		NO		IN FOCUS
169542042	https://volunteer.ala.org.au/validate/task/169542042	Valid		system	Tile_041-011-000_0-000.jpg		2021-03-19 15:30:10	2021-03-19 22:46:16		NO		IN FOCUS
169542043	https://volunteer.ala.org.au/validate/task/169542043	Valid		system	Tile_041-012-000_0-000.jpg		2021-03-19 15:30:26	2021-03-19 22:47:25		NO		IN FOCUS
169542043	https://volunteer.ala.org.au/validate/task/169542043	Valid		system	Tile_041-012-000_0-000.jpg		2021-03-19 21:33:19	2021-03-19 22:47:25		NO		IN FOCUS
169542043	https://volunteer.ala.org.au/validate/task/169542043	Valid		system	Tile_041-012-000_0-000.jpg			2021-03-19 22:47:25		NO		IN FOCUS
169542043	https://volunteer.ala.org.au/validate/task/169542043	Valid		system	Tile_041-012-000_0-000.jpg		2021-03-19 22:47:25	2021-03-19 22:47:25		NO		IN FOCUS
169542044	https://volunteer.ala.org.au/validate/task/169542044	Valid		system	Tile_041-013-000_0-000.jpg			2021-03-19 22:47:42		NO		IN FOCUS
169542044	https://volunteer.ala.org.au/validate/task/169542044	Valid		system	Tile_041-013-000_0-000.jpg		2021-03-19 22:47:41	2021-03-19 22:47:42		NO		IN FOCUS
169542044	https://volunteer.ala.org.au/validate/task/169542044	Valid		system	Tile_041-013-000_0-000.jpg		2021-03-19 15:31:07	2021-03-19 22:47:42		NO		IN FOCUS
169542044	https://volunteer.ala.org.au/validate/task/169542044	Valid		system	Tile_041-013-000_0-000.jpg		2021-03-19 21:33:37	2021-03-19 22:47:42		NO		IN FOCUS
169542045	https://volunteer.ala.org.au/validate/task/169542045	Valid		system	Tile_041-014-000_0-000.jpg		2021-03-19 21:34:03	2021-03-19 22:48:00		NO		IN FOCUS
169542045	https://volunteer.ala.org.au/validate/task/169542045	Valid		system	Tile_041-014-000_0-000.jpg		2021-03-19 15:35:02	2021-03-19 22:48:00		NO		IN FOCUS
169542045	https://volunteer.ala.org.au/validate/task/169542045	Valid		system	Tile_041-014-000_0-000.jpg			2021-03-19 22:48:00		NO		IN FOCUS
169542045	https://volunteer.ala.org.au/validate/task/169542045	Valid		system	Tile_041-014-000_0-000.jpg		2021-03-19 22:48:00	2021-03-19 22:48:00		NO		IN FOCUS
169542046	https://volunteer.ala.org.au/validate/task/169542046	Valid		system	Tile_041-015-000_0-000.jpg		2021-03-19 22:48:07	2021-03-19 22:48:08		NO		IN FOCUS
169542046	https://volunteer.ala.org.au/validate/task/169542046	Valid		system	Tile_041-015-000_0-000.jpg			2021-03-19 22:48:08		NO		IN FOCUS
169542046	https://volunteer.ala.org.au/validate/task/169542046	Valid		system	Tile_041-015-000_0-000.jpg		2021-03-19 21:34:19	2021-03-19 22:48:08		NO		IN FOCUS
169542046	https://volunteer.ala.org.au/validate/task/169542046	Valid		system	Tile_041-015-000_0-000.jpg		2021-03-19 15:36:21	2021-03-19 22:48:08		NO		IN FOCUS
169542047	https://volunteer.ala.org.au/validate/task/169542047	Valid		system	Tile_041-016-000_0-000.jpg			2021-03-19 22:48:15		NO		IN FOCUS
169542047	https://volunteer.ala.org.au/validate/task/169542047	Valid		system	Tile_041-016-000_0-000.jpg		2021-03-19 22:48:14	2021-03-19 22:48:15		NO		IN FOCUS
169542047	https://volunteer.ala.org.au/validate/task/169542047	Valid		system	Tile_041-016-000_0-000.jpg		2021-03-19 21:34:34	2021-03-19 22:48:15		NO		IN FOCUS
169542047	https://volunteer.ala.org.au/validate/task/169542047	Valid		system	Tile_041-016-000_0-000.jpg		2021-03-19 15:36:36	2021-03-19 22:48:15		NO		IN FOCUS
169542048	https://volunteer.ala.org.au/validate/task/169542048	Valid		system	Tile_041-017-000_0-000.jpg		2021-03-19 21:34:59	2021-03-19 22:48:25		NO		IN FOCUS
169542048	https://volunteer.ala.org.au/validate/task/169542048	Valid		system	Tile_041-017-000_0-000.jpg		2021-03-19 15:36:48	2021-03-19 22:48:25		NO		IN FOCUS
169542048	https://volunteer.ala.org.au/validate/task/169542048	Valid		system	Tile_041-017-000_0-000.jpg			2021-03-19 22:48:25		NO		IN FOCUS
169542048	https://volunteer.ala.org.au/validate/task/169542048	Valid		system	Tile_041-017-000_0-000.jpg		2021-03-19 22:48:24	2021-03-19 22:48:25		NO		IN FOCUS
169542050	https://volunteer.ala.org.au/validate/task/169542050	Valid		system	Tile_041-019-000_0-000.jpg		2021-03-19 21:35:35	2021-03-19 22:49:11		NO		IN FOCUS
169542050	https://volunteer.ala.org.au/validate/task/169542050	Valid		system	Tile_041-019-000_0-000.jpg		2021-03-19 15:37:05	2021-03-19 22:49:11		NO		IN FOCUS
169542050	https://volunteer.ala.org.au/validate/task/169542050	Valid		system	Tile_041-019-000_0-000.jpg		2021-03-19 22:49:10	2021-03-19 22:49:11		NO		IN FOCUS
169542050	https://volunteer.ala.org.au/validate/task/169542050	Valid		system	Tile_041-019-000_0-000.jpg			2021-03-19 22:49:11		NO		IN FOCUS
169542051	https://volunteer.ala.org.au/validate/task/169542051	Valid		system	Tile_041-020-000_0-000.jpg		2021-03-19 22:49:21	2021-03-19 22:49:22		NO		IN FOCUS
169542051	https://volunteer.ala.org.au/validate/task/169542051	Valid		system	Tile_041-020-000_0-000.jpg			2021-03-19 22:49:22		NO		IN FOCUS
169542051	https://volunteer.ala.org.au/validate/task/169542051	Valid		system	Tile_041-020-000_0-000.jpg		2021-03-19 21:36:01	2021-03-19 22:49:22		NO		IN FOCUS
169542051	https://volunteer.ala.org.au/validate/task/169542051	Valid		system	Tile_041-020-000_0-000.jpg		2021-03-19 15:37:20	2021-03-19 22:49:22		NO		IN FOCUS
169542052	https://volunteer.ala.org.au/validate/task/169542052	Valid		system	Tile_041-021-000_0-000.jpg		2021-03-19 22:49:30	2021-03-19 22:49:30		NO		IN FOCUS
169542052	https://volunteer.ala.org.au/validate/task/169542052	Valid		system	Tile_041-021-000_0-000.jpg			2021-03-19 22:49:30		NO		IN FOCUS
169542052	https://volunteer.ala.org.au/validate/task/169542052	Valid		system	Tile_041-021-000_0-000.jpg		2021-03-19 15:37:31	2021-03-19 22:49:30		NO		IN FOCUS
169542052	https://volunteer.ala.org.au/validate/task/169542052	Valid		system	Tile_041-021-000_0-000.jpg		2021-03-19 21:36:37	2021-03-19 22:49:30		NO		IN FOCUS
169542053	https://volunteer.ala.org.au/validate/task/169542053	Valid		system	Tile_041-022-000_0-000.jpg		2021-03-19 15:37:44	2021-03-19 22:49:38		NO		IN FOCUS
169542053	https://volunteer.ala.org.au/validate/task/169542053	Valid		system	Tile_041-022-000_0-000.jpg		2021-03-19 21:37:22	2021-03-19 22:49:38		NO		IN FOCUS
169542053	https://volunteer.ala.org.au/validate/task/169542053	Valid		system	Tile_041-022-000_0-000.jpg			2021-03-19 22:49:38		NO		IN FOCUS
169542053	https://volunteer.ala.org.au/validate/task/169542053	Valid		system	Tile_041-022-000_0-000.jpg		2021-03-19 22:49:38	2021-03-19 22:49:38		NO		IN FOCUS
169542054	https://volunteer.ala.org.au/validate/task/169542054	Valid		system	Tile_041-023-000_0-000.jpg			2021-03-19 22:50:27		NO		IN FOCUS
169542054	https://volunteer.ala.org.au/validate/task/169542054	Valid		system	Tile_041-023-000_0-000.jpg		2021-03-19 22:50:27	2021-03-19 22:50:27		NO		IN FOCUS
169542054	https://volunteer.ala.org.au/validate/task/169542054	Valid		system	Tile_041-023-000_0-000.jpg		2021-03-19 15:37:56	2021-03-19 22:50:27		NO		IN FOCUS
169542054	https://volunteer.ala.org.au/validate/task/169542054	Valid		system	Tile_041-023-000_0-000.jpg		2021-03-19 21:37:53	2021-03-19 22:50:27		NO		IN FOCUS
169542055	https://volunteer.ala.org.au/validate/task/169542055	Valid		system	Tile_041-024-000_0-000.jpg		2021-03-19 21:38:15	2021-03-19 22:50:41		NO		IN FOCUS
169542055	https://volunteer.ala.org.au/validate/task/169542055	Valid		system	Tile_041-024-000_0-000.jpg		2021-03-19 15:38:18	2021-03-19 22:50:41		NO		IN FOCUS
169542055	https://volunteer.ala.org.au/validate/task/169542055	Valid		system	Tile_041-024-000_0-000.jpg		2021-03-19 22:50:41	2021-03-19 22:50:41		NO		IN FOCUS
169542055	https://volunteer.ala.org.au/validate/task/169542055	Valid		system	Tile_041-024-000_0-000.jpg			2021-03-19 22:50:41		NO		IN FOCUS
169542056	https://volunteer.ala.org.au/validate/task/169542056	Valid		system	Tile_041-025-000_0-000.jpg		2021-03-19 15:38:29	2021-03-19 22:50:53		NO		IN FOCUS
169542056	https://volunteer.ala.org.au/validate/task/169542056	Valid		system	Tile_041-025-000_0-000.jpg		2021-03-19 22:50:53	2021-03-19 22:50:53		NO		IN FOCUS
169542056	https://volunteer.ala.org.au/validate/task/169542056	Valid		system	Tile_041-025-000_0-000.jpg			2021-03-19 22:50:53		NO		IN FOCUS
169542056	https://volunteer.ala.org.au/validate/task/169542056	Valid		system	Tile_041-025-000_0-000.jpg		2021-03-19 21:38:32	2021-03-19 22:50:53		NO		IN FOCUS
169542057	https://volunteer.ala.org.au/validate/task/169542057	Valid		system	Tile_041-026-000_0-000.jpg		2021-03-19 15:38:42	2021-03-19 22:51:01		NO		IN FOCUS
169542057	https://volunteer.ala.org.au/validate/task/169542057	Valid		system	Tile_041-026-000_0-000.jpg		2021-03-19 21:39:22	2021-03-19 22:51:01		NO		IN FOCUS
169542057	https://volunteer.ala.org.au/validate/task/169542057	Valid		system	Tile_041-026-000_0-000.jpg			2021-03-19 22:51:01		NO		IN FOCUS
169542057	https://volunteer.ala.org.au/validate/task/169542057	Valid		system	Tile_041-026-000_0-000.jpg		2021-03-19 22:51:01	2021-03-19 22:51:01		NO		IN FOCUS
169542058	https://volunteer.ala.org.au/validate/task/169542058	Valid		system	Tile_041-027-000_0-000.jpg		2021-03-19 22:51:10	2021-03-19 22:51:10		NO		IN FOCUS
169542058	https://volunteer.ala.org.au/validate/task/169542058	Valid		system	Tile_041-027-000_0-000.jpg			2021-03-19 22:51:10		NO		IN FOCUS
169542058	https://volunteer.ala.org.au/validate/task/169542058	Valid		system	Tile_041-027-000_0-000.jpg		2021-03-19 15:39:02	2021-03-19 22:51:10		NO		IN FOCUS
169542058	https://volunteer.ala.org.au/validate/task/169542058	Valid		system	Tile_041-027-000_0-000.jpg		2021-03-19 21:39:42	2021-03-19 22:51:10		NO		IN FOCUS
169542061	https://volunteer.ala.org.au/validate/task/169542061	Valid		system	Tile_041-030-000_0-000.jpg		2021-03-19 21:40:46	2021-03-19 22:51:33		NO		IN FOCUS
169542061	https://volunteer.ala.org.au/validate/task/169542061	Valid		system	Tile_041-030-000_0-000.jpg		2021-03-19 15:44:22	2021-03-19 22:51:33		NO		IN FOCUS
169542061	https://volunteer.ala.org.au/validate/task/169542061	Valid		system	Tile_041-030-000_0-000.jpg		2021-03-19 22:51:33	2021-03-19 22:51:33		NO		IN FOCUS
169542061	https://volunteer.ala.org.au/validate/task/169542061	Valid		system	Tile_041-030-000_0-000.jpg			2021-03-19 22:51:33		NO		IN FOCUS
169542062	https://volunteer.ala.org.au/validate/task/169542062	Valid		system	Tile_041-031-000_0-000.jpg		2021-03-19 15:44:34	2021-03-19 22:51:42		NO		IN FOCUS
169542062	https://volunteer.ala.org.au/validate/task/169542062	Valid		system	Tile_041-031-000_0-000.jpg		2021-03-19 21:41:01	2021-03-19 22:51:42		NO		IN FOCUS
169542062	https://volunteer.ala.org.au/validate/task/169542062	Valid		system	Tile_041-031-000_0-000.jpg		2021-03-19 22:51:42	2021-03-19 22:51:42		NO		IN FOCUS
169542062	https://volunteer.ala.org.au/validate/task/169542062	Valid		system	Tile_041-031-000_0-000.jpg			2021-03-19 22:51:42		NO		IN FOCUS
169542064	https://volunteer.ala.org.au/validate/task/169542064	Valid		system	Tile_041-033-000_0-000.jpg		2021-03-19 21:41:43	2021-03-19 22:51:57		NO		IN FOCUS
169542064	https://volunteer.ala.org.au/validate/task/169542064	Valid		system	Tile_041-033-000_0-000.jpg		2021-03-19 15:44:50	2021-03-19 22:51:57		NO		IN FOCUS
169542064	https://volunteer.ala.org.au/validate/task/169542064	Valid		system	Tile_041-033-000_0-000.jpg		2021-03-19 22:51:57	2021-03-19 22:51:57		NO		IN FOCUS
169542064	https://volunteer.ala.org.au/validate/task/169542064	Valid		system	Tile_041-033-000_0-000.jpg			2021-03-19 22:51:57		NO		IN FOCUS
169542049	https://volunteer.ala.org.au/validate/task/169542049	Valid		system	Tile_041-018-000_0-000.jpg			2021-03-20 03:07:01		NO		IN FOCUS
169542049	https://volunteer.ala.org.au/validate/task/169542049	Valid		system	Tile_041-018-000_0-000.jpg		2021-03-20 03:07:00	2021-03-20 03:07:01		NO		IN FOCUS
169542049	https://volunteer.ala.org.au/validate/task/169542049	Valid		system	Tile_041-018-000_0-000.jpg		2021-03-19 22:48:53	2021-03-20 03:07:01		NO		IN FOCUS
169542049	https://volunteer.ala.org.au/validate/task/169542049	Valid		system	Tile_041-018-000_0-000.jpg		2021-03-19 21:35:20	2021-03-20 03:07:01		NO		IN FOCUS
169542059	https://volunteer.ala.org.au/validate/task/169542059	Valid		system	Tile_041-028-000_0-000.jpg		2021-03-19 21:39:59	2021-03-20 03:07:15		NO		IN FOCUS
169542059	https://volunteer.ala.org.au/validate/task/169542059	Valid		system	Tile_041-028-000_0-000.jpg			2021-03-20 03:07:15		NO		IN FOCUS
169542059	https://volunteer.ala.org.au/validate/task/169542059	Valid		system	Tile_041-028-000_0-000.jpg		2021-03-19 22:51:17	2021-03-20 03:07:15		NO		IN FOCUS
169542059	https://volunteer.ala.org.au/validate/task/169542059	Valid		system	Tile_041-028-000_0-000.jpg		2021-03-20 03:07:15	2021-03-20 03:07:15		NO		IN FOCUS
169542060	https://volunteer.ala.org.au/validate/task/169542060	Valid		system	Tile_041-029-000_0-000.jpg		2021-03-20 03:07:33	2021-03-20 03:07:33		NO		IN FOCUS
169542060	https://volunteer.ala.org.au/validate/task/169542060	Valid		system	Tile_041-029-000_0-000.jpg		2021-03-19 22:51:25	2021-03-20 03:07:33		NO		IN FOCUS
169542060	https://volunteer.ala.org.au/validate/task/169542060	Valid		system	Tile_041-029-000_0-000.jpg			2021-03-20 03:07:33		NO		IN FOCUS
169542060	https://volunteer.ala.org.au/validate/task/169542060	Valid		system	Tile_041-029-000_0-000.jpg		2021-03-19 21:40:27	2021-03-20 03:07:33		NO		IN FOCUS
169542063	https://volunteer.ala.org.au/validate/task/169542063	Valid		system	Tile_041-032-000_0-000.jpg		2021-03-19 22:51:50	2021-03-20 03:07:46		NO		IN FOCUS
169542063	https://volunteer.ala.org.au/validate/task/169542063	Valid		system	Tile_041-032-000_0-000.jpg		2021-03-20 03:07:46	2021-03-20 03:07:46		NO		IN FOCUS
169542063	https://volunteer.ala.org.au/validate/task/169542063	Valid		system	Tile_041-032-000_0-000.jpg			2021-03-20 03:07:46		NO		IN FOCUS
169542063	https://volunteer.ala.org.au/validate/task/169542063	Valid		system	Tile_041-032-000_0-000.jpg		2021-03-19 21:41:17	2021-03-20 03:07:46		NO		IN FOCUS
169542065	https://volunteer.ala.org.au/validate/task/169542065	Valid		system	Tile_041-034-000_0-000.jpg		2021-03-19 22:52:06	2021-03-20 03:08:03		NO		IN FOCUS
169542065	https://volunteer.ala.org.au/validate/task/169542065	Valid		system	Tile_041-034-000_0-000.jpg		2021-03-20 03:08:02	2021-03-20 03:08:03		NO		IN FOCUS
169542065	https://volunteer.ala.org.au/validate/task/169542065	Valid		system	Tile_041-034-000_0-000.jpg			2021-03-20 03:08:03		NO		IN FOCUS
169542065	https://volunteer.ala.org.au/validate/task/169542065	Valid		system	Tile_041-034-000_0-000.jpg		2021-03-19 21:41:59	2021-03-20 03:08:03		NO		IN FOCUS
169542066	https://volunteer.ala.org.au/validate/task/169542066	Valid		system	Tile_041-035-000_0-000.jpg		2021-03-19 21:42:16	2021-03-20 03:08:16		NO		IN FOCUS
169542066	https://volunteer.ala.org.au/validate/task/169542066	Valid		system	Tile_041-035-000_0-000.jpg		2021-03-20 03:08:16	2021-03-20 03:08:16		NO		IN FOCUS
169542066	https://volunteer.ala.org.au/validate/task/169542066	Valid		system	Tile_041-035-000_0-000.jpg		2021-03-19 22:52:13	2021-03-20 03:08:16		NO		IN FOCUS
169542066	https://volunteer.ala.org.au/validate/task/169542066	Valid		system	Tile_041-035-000_0-000.jpg			2021-03-20 03:08:16		NO		IN FOCUS
169542067	https://volunteer.ala.org.au/validate/task/169542067	Valid		system	Tile_041-036-000_0-000.jpg			2021-03-20 03:08:30		NO		IN FOCUS
169542067	https://volunteer.ala.org.au/validate/task/169542067	Valid		system	Tile_041-036-000_0-000.jpg		2021-03-20 03:08:29	2021-03-20 03:08:30		NO		IN FOCUS
169542067	https://volunteer.ala.org.au/validate/task/169542067	Valid		system	Tile_041-036-000_0-000.jpg		2021-03-19 22:52:21	2021-03-20 03:08:30		NO		IN FOCUS
169542067	https://volunteer.ala.org.au/validate/task/169542067	Valid		system	Tile_041-036-000_0-000.jpg		2021-03-19 21:42:33	2021-03-20 03:08:30		NO		IN FOCUS
169542068	https://volunteer.ala.org.au/validate/task/169542068	Valid		system	Tile_041-037-000_0-000.jpg		2021-03-19 21:42:48	2021-03-20 03:08:43		NO		IN FOCUS
169542068	https://volunteer.ala.org.au/validate/task/169542068	Valid		system	Tile_041-037-000_0-000.jpg			2021-03-20 03:08:43		NO		IN FOCUS
169542068	https://volunteer.ala.org.au/validate/task/169542068	Valid		system	Tile_041-037-000_0-000.jpg		2021-03-19 22:52:50	2021-03-20 03:08:43		NO		IN FOCUS
169542068	https://volunteer.ala.org.au/validate/task/169542068	Valid		system	Tile_041-037-000_0-000.jpg		2021-03-20 03:08:43	2021-03-20 03:08:43		NO		IN FOCUS
169542071	https://volunteer.ala.org.au/validate/task/169542071	Valid		system	Tile_041-040-000_0-000.jpg			2021-03-20 03:10:30		NO		IN FOCUS
169542071	https://volunteer.ala.org.au/validate/task/169542071	Valid		system	Tile_041-040-000_0-000.jpg		2021-03-20 03:10:30	2021-03-20 03:10:30		NO		IN FOCUS
169542071	https://volunteer.ala.org.au/validate/task/169542071	Valid		system	Tile_041-040-000_0-000.jpg		2021-03-19 22:53:10	2021-03-20 03:10:30		NO		IN FOCUS
169542071	https://volunteer.ala.org.au/validate/task/169542071	Valid		system	Tile_041-040-000_0-000.jpg		2021-03-19 21:45:14	2021-03-20 03:10:30		NO		IN FOCUS
169542073	https://volunteer.ala.org.au/validate/task/169542073	Valid		system	Tile_041-042-000_0-000.jpg		2021-03-19 21:46:16	2021-03-20 03:12:11		NO		IN FOCUS
169542073	https://volunteer.ala.org.au/validate/task/169542073	Valid		system	Tile_041-042-000_0-000.jpg		2021-03-19 22:53:30	2021-03-20 03:12:11		NO		IN FOCUS
169542073	https://volunteer.ala.org.au/validate/task/169542073	Valid		system	Tile_041-042-000_0-000.jpg		2021-03-20 03:12:11	2021-03-20 03:12:11		NO		IN FOCUS
169542073	https://volunteer.ala.org.au/validate/task/169542073	Valid		system	Tile_041-042-000_0-000.jpg			2021-03-20 03:12:11		NO		IN FOCUS
169542074	https://volunteer.ala.org.au/validate/task/169542074	Valid		system	Tile_041-043-000_0-000.jpg			2021-03-20 03:12:51		NO		IN FOCUS
169542074	https://volunteer.ala.org.au/validate/task/169542074	Valid		system	Tile_041-043-000_0-000.jpg		2021-03-19 22:53:40	2021-03-20 03:12:51		NO		IN FOCUS
169542074	https://volunteer.ala.org.au/validate/task/169542074	Valid		system	Tile_041-043-000_0-000.jpg		2021-03-20 03:12:51	2021-03-20 03:12:51		NO		IN FOCUS
169542074	https://volunteer.ala.org.au/validate/task/169542074	Valid		system	Tile_041-043-000_0-000.jpg		2021-03-19 21:46:34	2021-03-20 03:12:51		NO		IN FOCUS
169542075	https://volunteer.ala.org.au/validate/task/169542075	Valid		system	Tile_041-044-000_0-000.jpg		2021-03-19 21:47:05	2021-03-20 03:13:04		NO		IN FOCUS
169542075	https://volunteer.ala.org.au/validate/task/169542075	Valid		system	Tile_041-044-000_0-000.jpg		2021-03-19 22:53:53	2021-03-20 03:13:04		NO		IN FOCUS
169542075	https://volunteer.ala.org.au/validate/task/169542075	Valid		system	Tile_041-044-000_0-000.jpg			2021-03-20 03:13:04		NO		IN FOCUS
169542075	https://volunteer.ala.org.au/validate/task/169542075	Valid		system	Tile_041-044-000_0-000.jpg		2021-03-20 03:13:04	2021-03-20 03:13:04		NO		IN FOCUS
169542076	https://volunteer.ala.org.au/validate/task/169542076	Valid		system	Tile_041-045-000_0-000.jpg		2021-03-20 03:13:16	2021-03-20 03:13:16		NO		IN FOCUS
169542076	https://volunteer.ala.org.au/validate/task/169542076	Valid		system	Tile_041-045-000_0-000.jpg			2021-03-20 03:13:16		NO		IN FOCUS
169542076	https://volunteer.ala.org.au/validate/task/169542076	Valid		system	Tile_041-045-000_0-000.jpg		2021-03-19 22:54:02	2021-03-20 03:13:16		NO		IN FOCUS
169542076	https://volunteer.ala.org.au/validate/task/169542076	Valid		system	Tile_041-045-000_0-000.jpg		2021-03-19 21:47:24	2021-03-20 03:13:16		NO		IN FOCUS
169542077	https://volunteer.ala.org.au/validate/task/169542077	Valid		system	Tile_041-046-000_0-000.jpg		2021-03-19 21:47:41	2021-03-20 03:13:31		NO		IN FOCUS
169542077	https://volunteer.ala.org.au/validate/task/169542077	Valid		system	Tile_041-046-000_0-000.jpg		2021-03-20 03:13:31	2021-03-20 03:13:31		NO		IN FOCUS
169542077	https://volunteer.ala.org.au/validate/task/169542077	Valid		system	Tile_041-046-000_0-000.jpg			2021-03-20 03:13:31		NO		IN FOCUS
169542077	https://volunteer.ala.org.au/validate/task/169542077	Valid		system	Tile_041-046-000_0-000.jpg		2021-03-19 22:54:10	2021-03-20 03:13:31		NO		IN FOCUS
169542078	https://volunteer.ala.org.au/validate/task/169542078	Valid		system	Tile_041-047-000_0-000.jpg		2021-03-19 22:54:18	2021-03-20 03:13:52		NO		IN FOCUS
169542078	https://volunteer.ala.org.au/validate/task/169542078	Valid		system	Tile_041-047-000_0-000.jpg		2021-03-20 03:13:52	2021-03-20 03:13:52		NO		IN FOCUS
169542078	https://volunteer.ala.org.au/validate/task/169542078	Valid		system	Tile_041-047-000_0-000.jpg			2021-03-20 03:13:52		NO		IN FOCUS
169542078	https://volunteer.ala.org.au/validate/task/169542078	Valid		system	Tile_041-047-000_0-000.jpg		2021-03-19 21:48:13	2021-03-20 03:13:52		NO		IN FOCUS
169542080	https://volunteer.ala.org.au/validate/task/169542080	Valid		system	Tile_041-049-000_0-000.jpg			2021-03-20 03:14:44		NO		IN FOCUS
169542080	https://volunteer.ala.org.au/validate/task/169542080	Valid		system	Tile_041-049-000_0-000.jpg		2021-03-20 03:14:44	2021-03-20 03:14:44		NO		IN FOCUS
169542080	https://volunteer.ala.org.au/validate/task/169542080	Valid		system	Tile_041-049-000_0-000.jpg		2021-03-19 22:54:53	2021-03-20 03:14:44		NO		IN FOCUS
169542080	https://volunteer.ala.org.au/validate/task/169542080	Valid		system	Tile_041-049-000_0-000.jpg		2021-03-19 21:49:29	2021-03-20 03:14:44		NO		IN FOCUS
169542082	https://volunteer.ala.org.au/validate/task/169542082	Valid		system	Tile_041-051-000_0-000.jpg		2021-03-19 22:55:24	2021-03-20 03:15:33		NO		IN FOCUS
169542082	https://volunteer.ala.org.au/validate/task/169542082	Valid		system	Tile_041-051-000_0-000.jpg		2021-03-20 03:15:33	2021-03-20 03:15:33		NO		IN FOCUS
169542082	https://volunteer.ala.org.au/validate/task/169542082	Valid		system	Tile_041-051-000_0-000.jpg			2021-03-20 03:15:33		NO		IN FOCUS
169542082	https://volunteer.ala.org.au/validate/task/169542082	Valid		system	Tile_041-051-000_0-000.jpg		2021-03-19 21:50:46	2021-03-20 03:15:33		NO		IN FOCUS
169542085	https://volunteer.ala.org.au/validate/task/169542085	Valid		system	Tile_041-054-000_0-000.jpg		2021-03-19 21:53:21	2021-03-20 03:17:41		NO		IN FOCUS
169542085	https://volunteer.ala.org.au/validate/task/169542085	Valid		system	Tile_041-054-000_0-000.jpg		2021-03-19 22:55:49	2021-03-20 03:17:41		NO		IN FOCUS
169542085	https://volunteer.ala.org.au/validate/task/169542085	Valid		system	Tile_041-054-000_0-000.jpg		2021-03-20 03:17:40	2021-03-20 03:17:41		NO		IN FOCUS
169542085	https://volunteer.ala.org.au/validate/task/169542085	Valid		system	Tile_041-054-000_0-000.jpg			2021-03-20 03:17:41		NO		IN FOCUS
169542087	https://volunteer.ala.org.au/validate/task/169542087	Valid		system	Tile_041-056-000_0-000.jpg			2021-03-20 03:18:29		NO		IN FOCUS
169542087	https://volunteer.ala.org.au/validate/task/169542087	Valid		system	Tile_041-056-000_0-000.jpg		2021-03-20 03:18:29	2021-03-20 03:18:29		NO		IN FOCUS
169542087	https://volunteer.ala.org.au/validate/task/169542087	Valid		system	Tile_041-056-000_0-000.jpg		2021-03-19 22:56:55	2021-03-20 03:18:29		NO		IN FOCUS
169542087	https://volunteer.ala.org.au/validate/task/169542087	Valid		system	Tile_041-056-000_0-000.jpg		2021-03-19 21:54:12	2021-03-20 03:18:29		NO		IN FOCUS
169542088	https://volunteer.ala.org.au/validate/task/169542088	Valid		system	Tile_041-057-000_0-000.jpg		2021-03-19 21:54:26	2021-03-20 03:18:52		NO		IN FOCUS
169542088	https://volunteer.ala.org.au/validate/task/169542088	Valid		system	Tile_041-057-000_0-000.jpg			2021-03-20 03:18:52		NO		IN FOCUS
169542088	https://volunteer.ala.org.au/validate/task/169542088	Valid		system	Tile_041-057-000_0-000.jpg		2021-03-19 22:57:02	2021-03-20 03:18:52		NO		IN FOCUS
169542088	https://volunteer.ala.org.au/validate/task/169542088	Valid		system	Tile_041-057-000_0-000.jpg		2021-03-20 03:18:51	2021-03-20 03:18:52		NO		IN FOCUS
169542089	https://volunteer.ala.org.au/validate/task/169542089	Valid		system	Tile_041-058-000_0-000.jpg			2021-03-20 03:19:06		NO		IN FOCUS
169542089	https://volunteer.ala.org.au/validate/task/169542089	Valid		system	Tile_041-058-000_0-000.jpg		2021-03-19 22:57:21	2021-03-20 03:19:06		NO		IN FOCUS
169542089	https://volunteer.ala.org.au/validate/task/169542089	Valid		system	Tile_041-058-000_0-000.jpg		2021-03-20 03:19:06	2021-03-20 03:19:06		NO		IN FOCUS
169542089	https://volunteer.ala.org.au/validate/task/169542089	Valid		system	Tile_041-058-000_0-000.jpg		2021-03-19 21:54:43	2021-03-20 03:19:06		NO		IN FOCUS
169542090	https://volunteer.ala.org.au/validate/task/169542090	Valid		system	Tile_041-059-000_0-000.jpg		2021-03-19 21:55:12	2021-03-20 03:19:19		NO		IN FOCUS
169542090	https://volunteer.ala.org.au/validate/task/169542090	Valid		system	Tile_041-059-000_0-000.jpg		2021-03-19 22:57:30	2021-03-20 03:19:19		NO		IN FOCUS
169542090	https://volunteer.ala.org.au/validate/task/169542090	Valid		system	Tile_041-059-000_0-000.jpg			2021-03-20 03:19:19		NO		IN FOCUS
169542090	https://volunteer.ala.org.au/validate/task/169542090	Valid		system	Tile_041-059-000_0-000.jpg		2021-03-20 03:19:19	2021-03-20 03:19:19		NO		IN FOCUS
169542091	https://volunteer.ala.org.au/validate/task/169542091	Valid		system	Tile_041-060-000_0-000.jpg			2021-03-20 03:19:41		NO		IN FOCUS
169542091	https://volunteer.ala.org.au/validate/task/169542091	Valid		system	Tile_041-060-000_0-000.jpg		2021-03-19 22:57:37	2021-03-20 03:19:41		NO		IN FOCUS
169542091	https://volunteer.ala.org.au/validate/task/169542091	Valid		system	Tile_041-060-000_0-000.jpg		2021-03-20 03:19:41	2021-03-20 03:19:41		NO		IN FOCUS
169542091	https://volunteer.ala.org.au/validate/task/169542091	Valid		system	Tile_041-060-000_0-000.jpg		2021-03-19 21:55:29	2021-03-20 03:19:41		NO		IN FOCUS
169542092	https://volunteer.ala.org.au/validate/task/169542092	Valid		system	Tile_042-001-000_0-000.jpg		2021-03-19 21:55:45	2021-03-20 07:30:43		NO		IN FOCUS
169542092	https://volunteer.ala.org.au/validate/task/169542092	Valid		system	Tile_042-001-000_0-000.jpg		2021-03-20 07:30:43	2021-03-20 07:30:43		NO		IN FOCUS
169542092	https://volunteer.ala.org.au/validate/task/169542092	Valid		system	Tile_042-001-000_0-000.jpg			2021-03-20 07:30:43		NO		IN FOCUS
169542092	https://volunteer.ala.org.au/validate/task/169542092	Valid		system	Tile_042-001-000_0-000.jpg		2021-03-20 03:19:52	2021-03-20 07:30:43		NO		IN FOCUS
169542093	https://volunteer.ala.org.au/validate/task/169542093	Valid		system	Tile_042-002-000_0-000.jpg		2021-03-20 03:20:07	2021-03-20 07:30:53		NO		IN FOCUS
169542093	https://volunteer.ala.org.au/validate/task/169542093	Valid		system	Tile_042-002-000_0-000.jpg		2021-03-19 21:56:01	2021-03-20 07:30:53		NO		IN FOCUS
169542093	https://volunteer.ala.org.au/validate/task/169542093	Valid		system	Tile_042-002-000_0-000.jpg		2021-03-20 07:30:53	2021-03-20 07:30:53		NO		IN FOCUS
169542093	https://volunteer.ala.org.au/validate/task/169542093	Valid		system	Tile_042-002-000_0-000.jpg			2021-03-20 07:30:53		NO		IN FOCUS
169542095	https://volunteer.ala.org.au/validate/task/169542095	Valid		system	Tile_042-004-000_0-000.jpg		2021-03-20 03:22:48	2021-03-20 07:31:15		NO		IN FOCUS
169542095	https://volunteer.ala.org.au/validate/task/169542095	Valid		system	Tile_042-004-000_0-000.jpg		2021-03-19 21:56:42	2021-03-20 07:31:15		NO		IN FOCUS
169542095	https://volunteer.ala.org.au/validate/task/169542095	Valid		system	Tile_042-004-000_0-000.jpg		2021-03-20 07:31:15	2021-03-20 07:31:15		NO		IN FOCUS
169542095	https://volunteer.ala.org.au/validate/task/169542095	Valid		system	Tile_042-004-000_0-000.jpg			2021-03-20 07:31:15		NO		IN FOCUS
169542099	https://volunteer.ala.org.au/validate/task/169542099	Valid		system	Tile_042-008-000_0-000.jpg		2021-03-19 21:58:02	2021-03-20 07:32:08		NO		IN FOCUS
169542099	https://volunteer.ala.org.au/validate/task/169542099	Valid		system	Tile_042-008-000_0-000.jpg		2021-03-20 03:24:42	2021-03-20 07:32:08		NO		IN FOCUS
169542099	https://volunteer.ala.org.au/validate/task/169542099	Valid		system	Tile_042-008-000_0-000.jpg			2021-03-20 07:32:08		NO		IN FOCUS
169542099	https://volunteer.ala.org.au/validate/task/169542099	Valid		system	Tile_042-008-000_0-000.jpg		2021-03-20 07:32:08	2021-03-20 07:32:08		NO		IN FOCUS
169542101	https://volunteer.ala.org.au/validate/task/169542101	Valid		system	Tile_042-010-000_0-000.jpg			2021-03-20 07:32:33		NO		IN FOCUS
169542101	https://volunteer.ala.org.au/validate/task/169542101	Valid		system	Tile_042-010-000_0-000.jpg		2021-03-20 07:32:33	2021-03-20 07:32:33		NO		IN FOCUS
169542101	https://volunteer.ala.org.au/validate/task/169542101	Valid		system	Tile_042-010-000_0-000.jpg		2021-03-20 03:25:04	2021-03-20 07:32:33		NO		IN FOCUS
169542101	https://volunteer.ala.org.au/validate/task/169542101	Valid		system	Tile_042-010-000_0-000.jpg		2021-03-19 21:58:44	2021-03-20 07:32:33		NO		IN FOCUS
169542102	https://volunteer.ala.org.au/validate/task/169542102	Valid		system	Tile_042-011-000_0-000.jpg		2021-03-20 03:26:47	2021-03-20 07:32:55		NO		IN FOCUS
169542102	https://volunteer.ala.org.au/validate/task/169542102	Valid		system	Tile_042-011-000_0-000.jpg		2021-03-19 21:59:05	2021-03-20 07:32:55		NO		IN FOCUS
169542102	https://volunteer.ala.org.au/validate/task/169542102	Valid		system	Tile_042-011-000_0-000.jpg			2021-03-20 07:32:55		NO		IN FOCUS
169542102	https://volunteer.ala.org.au/validate/task/169542102	Valid		system	Tile_042-011-000_0-000.jpg		2021-03-20 07:32:55	2021-03-20 07:32:55		NO		IN FOCUS
169542103	https://volunteer.ala.org.au/validate/task/169542103	Valid		system	Tile_042-012-000_0-000.jpg		2021-03-20 07:33:06	2021-03-20 07:33:07		NO		IN FOCUS
169542103	https://volunteer.ala.org.au/validate/task/169542103	Valid		system	Tile_042-012-000_0-000.jpg			2021-03-20 07:33:07		NO		IN FOCUS
169542103	https://volunteer.ala.org.au/validate/task/169542103	Valid		system	Tile_042-012-000_0-000.jpg		2021-03-19 21:59:21	2021-03-20 07:33:07		NO		IN FOCUS
169542103	https://volunteer.ala.org.au/validate/task/169542103	Valid		system	Tile_042-012-000_0-000.jpg		2021-03-20 03:27:00	2021-03-20 07:33:07		NO		IN FOCUS
169542104	https://volunteer.ala.org.au/validate/task/169542104	Valid		system	Tile_042-013-000_0-000.jpg		2021-03-19 21:59:42	2021-03-20 07:33:19		NO		IN FOCUS
169542104	https://volunteer.ala.org.au/validate/task/169542104	Valid		system	Tile_042-013-000_0-000.jpg			2021-03-20 07:33:19		NO		IN FOCUS
169542104	https://volunteer.ala.org.au/validate/task/169542104	Valid		system	Tile_042-013-000_0-000.jpg		2021-03-20 03:27:15	2021-03-20 07:33:19		NO		IN FOCUS
169542104	https://volunteer.ala.org.au/validate/task/169542104	Valid		system	Tile_042-013-000_0-000.jpg		2021-03-20 07:33:19	2021-03-20 07:33:19		NO		IN FOCUS
169542107	https://volunteer.ala.org.au/validate/task/169542107	Valid		system	Tile_042-016-000_0-000.jpg		2021-03-20 03:28:31	2021-03-20 07:34:24		NO		IN FOCUS
169542107	https://volunteer.ala.org.au/validate/task/169542107	Valid		system	Tile_042-016-000_0-000.jpg			2021-03-20 07:34:24		NO		IN FOCUS
169542107	https://volunteer.ala.org.au/validate/task/169542107	Valid		system	Tile_042-016-000_0-000.jpg		2021-03-20 07:34:24	2021-03-20 07:34:24		NO		IN FOCUS
169542107	https://volunteer.ala.org.au/validate/task/169542107	Valid		system	Tile_042-016-000_0-000.jpg		2021-03-19 22:00:42	2021-03-20 07:34:24		NO		IN FOCUS
169542108	https://volunteer.ala.org.au/validate/task/169542108	Valid		system	Tile_042-017-000_0-000.jpg			2021-03-20 07:34:50		NO		IN FOCUS
169542108	https://volunteer.ala.org.au/validate/task/169542108	Valid		system	Tile_042-017-000_0-000.jpg		2021-03-20 03:30:36	2021-03-20 07:34:50		NO		IN FOCUS
169542108	https://volunteer.ala.org.au/validate/task/169542108	Valid		system	Tile_042-017-000_0-000.jpg		2021-03-20 07:34:50	2021-03-20 07:34:50		NO		IN FOCUS
169542108	https://volunteer.ala.org.au/validate/task/169542108	Valid		system	Tile_042-017-000_0-000.jpg		2021-03-19 22:00:57	2021-03-20 07:34:50		NO		IN FOCUS
169542109	https://volunteer.ala.org.au/validate/task/169542109	Valid		system	Tile_042-018-000_0-000.jpg		2021-03-20 03:30:49	2021-03-20 07:35:14		NO		IN FOCUS
169542109	https://volunteer.ala.org.au/validate/task/169542109	Valid		system	Tile_042-018-000_0-000.jpg		2021-03-19 22:01:13	2021-03-20 07:35:14		NO		IN FOCUS
169542109	https://volunteer.ala.org.au/validate/task/169542109	Valid		system	Tile_042-018-000_0-000.jpg			2021-03-20 07:35:14		NO		IN FOCUS
169542109	https://volunteer.ala.org.au/validate/task/169542109	Valid		system	Tile_042-018-000_0-000.jpg		2021-03-20 07:35:14	2021-03-20 07:35:14		NO		IN FOCUS
169542111	https://volunteer.ala.org.au/validate/task/169542111	Valid		system	Tile_042-020-000_0-000.jpg		2021-03-20 07:38:08	2021-03-20 07:38:08		NO		IN FOCUS
169542111	https://volunteer.ala.org.au/validate/task/169542111	Valid		system	Tile_042-020-000_0-000.jpg			2021-03-20 07:38:08		NO		IN FOCUS
169542111	https://volunteer.ala.org.au/validate/task/169542111	Valid		system	Tile_042-020-000_0-000.jpg		2021-03-20 03:31:19	2021-03-20 07:38:08		NO		IN FOCUS
169542111	https://volunteer.ala.org.au/validate/task/169542111	Valid		system	Tile_042-020-000_0-000.jpg		2021-03-19 22:02:13	2021-03-20 07:38:08		NO		IN FOCUS
169542112	https://volunteer.ala.org.au/validate/task/169542112	Valid		system	Tile_042-021-000_0-000.jpg		2021-03-19 22:02:26	2021-03-20 07:38:21		NO		IN FOCUS
169542112	https://volunteer.ala.org.au/validate/task/169542112	Valid		system	Tile_042-021-000_0-000.jpg		2021-03-20 07:38:21	2021-03-20 07:38:21		NO		IN FOCUS
169542112	https://volunteer.ala.org.au/validate/task/169542112	Valid		system	Tile_042-021-000_0-000.jpg			2021-03-20 07:38:21		NO		IN FOCUS
169542112	https://volunteer.ala.org.au/validate/task/169542112	Valid		system	Tile_042-021-000_0-000.jpg		2021-03-20 03:31:36	2021-03-20 07:38:21		NO		IN FOCUS
169542114	https://volunteer.ala.org.au/validate/task/169542114	Valid		system	Tile_042-023-000_0-000.jpg		2021-03-20 07:39:54	2021-03-20 07:39:54	1	YES	MIDDLE	IN FOCUS		Nothofagus pollen
169542114	https://volunteer.ala.org.au/validate/task/169542114	Valid		system	Tile_042-023-000_0-000.jpg			2021-03-20 07:39:54	1	YES	MIDDLE	IN FOCUS		Nothofagus pollen
169542114	https://volunteer.ala.org.au/validate/task/169542114	Valid		system	Tile_042-023-000_0-000.jpg		2021-03-20 03:32:57	2021-03-20 07:39:54	1	YES	MIDDLE	IN FOCUS		Nothofagus pollen
169542114	https://volunteer.ala.org.au/validate/task/169542114	Valid		system	Tile_042-023-000_0-000.jpg		2021-03-19 22:03:42	2021-03-20 07:39:54	1	YES	MIDDLE	IN FOCUS		Nothofagus pollen
169542115	https://volunteer.ala.org.au/validate/task/169542115	Valid		system	Tile_042-024-000_0-000.jpg		2021-03-19 22:04:26	2021-03-20 07:40:17		NO		IN FOCUS
169542115	https://volunteer.ala.org.au/validate/task/169542115	Valid		system	Tile_042-024-000_0-000.jpg		2021-03-20 03:33:11	2021-03-20 07:40:17		NO		IN FOCUS
169542115	https://volunteer.ala.org.au/validate/task/169542115	Valid		system	Tile_042-024-000_0-000.jpg			2021-03-20 07:40:17		NO		IN FOCUS
169542115	https://volunteer.ala.org.au/validate/task/169542115	Valid		system	Tile_042-024-000_0-000.jpg		2021-03-20 07:40:17	2021-03-20 07:40:17		NO		IN FOCUS
169542116	https://volunteer.ala.org.au/validate/task/169542116	Valid		system	Tile_042-025-000_0-000.jpg		2021-03-20 03:33:29	2021-03-20 07:40:54		NO		IN FOCUS
169542116	https://volunteer.ala.org.au/validate/task/169542116	Valid		system	Tile_042-025-000_0-000.jpg			2021-03-20 07:40:54		NO		IN FOCUS
169542116	https://volunteer.ala.org.au/validate/task/169542116	Valid		system	Tile_042-025-000_0-000.jpg		2021-03-20 07:40:53	2021-03-20 07:40:54		NO		IN FOCUS
169542116	https://volunteer.ala.org.au/validate/task/169542116	Valid		system	Tile_042-025-000_0-000.jpg		2021-03-19 22:04:56	2021-03-20 07:40:54		NO		IN FOCUS
169542118	https://volunteer.ala.org.au/validate/task/169542118	Valid		system	Tile_042-027-000_0-000.jpg		2021-03-20 07:45:32	2021-03-20 07:45:33		NO		IN FOCUS
169542118	https://volunteer.ala.org.au/validate/task/169542118	Valid		system	Tile_042-027-000_0-000.jpg		2021-03-20 03:34:03	2021-03-20 07:45:33		NO		IN FOCUS
169542118	https://volunteer.ala.org.au/validate/task/169542118	Valid		system	Tile_042-027-000_0-000.jpg		2021-03-19 22:05:31	2021-03-20 07:45:33		NO		IN FOCUS
169542118	https://volunteer.ala.org.au/validate/task/169542118	Valid		system	Tile_042-027-000_0-000.jpg			2021-03-20 07:45:33		NO		IN FOCUS
169542119	https://volunteer.ala.org.au/validate/task/169542119	Valid		system	Tile_042-028-000_0-000.jpg			2021-03-20 07:45:47		NO		IN FOCUS
169542119	https://volunteer.ala.org.au/validate/task/169542119	Valid		system	Tile_042-028-000_0-000.jpg		2021-03-20 07:45:46	2021-03-20 07:45:47		NO		IN FOCUS
169542119	https://volunteer.ala.org.au/validate/task/169542119	Valid		system	Tile_042-028-000_0-000.jpg		2021-03-19 22:06:02	2021-03-20 07:45:47		NO		IN FOCUS
169542119	https://volunteer.ala.org.au/validate/task/169542119	Valid		system	Tile_042-028-000_0-000.jpg		2021-03-20 03:34:26	2021-03-20 07:45:47		NO		IN FOCUS
169542120	https://volunteer.ala.org.au/validate/task/169542120	Valid		system	Tile_042-029-000_0-000.jpg		2021-03-20 03:34:43	2021-03-20 07:46:11		NO		IN FOCUS
169542120	https://volunteer.ala.org.au/validate/task/169542120	Valid		system	Tile_042-029-000_0-000.jpg		2021-03-19 22:07:02	2021-03-20 07:46:11		NO		IN FOCUS
169542120	https://volunteer.ala.org.au/validate/task/169542120	Valid		system	Tile_042-029-000_0-000.jpg		2021-03-20 07:46:11	2021-03-20 07:46:11		NO		IN FOCUS
169542120	https://volunteer.ala.org.au/validate/task/169542120	Valid		system	Tile_042-029-000_0-000.jpg			2021-03-20 07:46:11		NO		IN FOCUS
169542121	https://volunteer.ala.org.au/validate/task/169542121	Valid		system	Tile_042-030-000_0-000.jpg		2021-03-20 07:46:23	2021-03-20 07:46:23		NO		IN FOCUS
169542121	https://volunteer.ala.org.au/validate/task/169542121	Valid		system	Tile_042-030-000_0-000.jpg			2021-03-20 07:46:23		NO		IN FOCUS
169542121	https://volunteer.ala.org.au/validate/task/169542121	Valid		system	Tile_042-030-000_0-000.jpg		2021-03-20 03:34:56	2021-03-20 07:46:23		NO		IN FOCUS
169542121	https://volunteer.ala.org.au/validate/task/169542121	Valid		system	Tile_042-030-000_0-000.jpg		2021-03-19 22:07:18	2021-03-20 07:46:23		NO		IN FOCUS
169542122	https://volunteer.ala.org.au/validate/task/169542122	Valid		system	Tile_042-031-000_0-000.jpg		2021-03-19 22:07:50	2021-03-20 07:46:40		NO		IN FOCUS
169542122	https://volunteer.ala.org.au/validate/task/169542122	Valid		system	Tile_042-031-000_0-000.jpg		2021-03-20 03:35:41	2021-03-20 07:46:40		NO		IN FOCUS
169542122	https://volunteer.ala.org.au/validate/task/169542122	Valid		system	Tile_042-031-000_0-000.jpg			2021-03-20 07:46:40		NO		IN FOCUS
169542122	https://volunteer.ala.org.au/validate/task/169542122	Valid		system	Tile_042-031-000_0-000.jpg		2021-03-20 07:46:40	2021-03-20 07:46:40		NO		IN FOCUS
169542123	https://volunteer.ala.org.au/validate/task/169542123	Valid		system	Tile_042-032-000_0-000.jpg			2021-03-20 07:47:55		NO		IN FOCUS
169542123	https://volunteer.ala.org.au/validate/task/169542123	Valid		system	Tile_042-032-000_0-000.jpg		2021-03-20 03:35:53	2021-03-20 07:47:55		NO		IN FOCUS
169542123	https://volunteer.ala.org.au/validate/task/169542123	Valid		system	Tile_042-032-000_0-000.jpg		2021-03-20 07:47:55	2021-03-20 07:47:55		NO		IN FOCUS
169542123	https://volunteer.ala.org.au/validate/task/169542123	Valid		system	Tile_042-032-000_0-000.jpg		2021-03-19 22:08:08	2021-03-20 07:47:55		NO		IN FOCUS
169542124	https://volunteer.ala.org.au/validate/task/169542124	Valid		system	Tile_042-033-000_0-000.jpg		2021-03-20 03:36:06	2021-03-20 07:48:16		NO		IN FOCUS
169542124	https://volunteer.ala.org.au/validate/task/169542124	Valid		system	Tile_042-033-000_0-000.jpg		2021-03-19 22:08:30	2021-03-20 07:48:16		NO		IN FOCUS
169542124	https://volunteer.ala.org.au/validate/task/169542124	Valid		system	Tile_042-033-000_0-000.jpg		2021-03-20 07:48:16	2021-03-20 07:48:16		NO		IN FOCUS
169542124	https://volunteer.ala.org.au/validate/task/169542124	Valid		system	Tile_042-033-000_0-000.jpg			2021-03-20 07:48:16		NO		IN FOCUS
169542125	https://volunteer.ala.org.au/validate/task/169542125	Valid		system	Tile_042-034-000_0-000.jpg		2021-03-20 07:48:43	2021-03-20 07:48:43		NO		IN FOCUS
169542125	https://volunteer.ala.org.au/validate/task/169542125	Valid		system	Tile_042-034-000_0-000.jpg		2021-03-20 03:37:00	2021-03-20 07:48:43		NO		IN FOCUS
169542125	https://volunteer.ala.org.au/validate/task/169542125	Valid		system	Tile_042-034-000_0-000.jpg			2021-03-20 07:48:43		NO		IN FOCUS
169542125	https://volunteer.ala.org.au/validate/task/169542125	Valid		system	Tile_042-034-000_0-000.jpg		2021-03-19 22:08:50	2021-03-20 07:48:43		NO		IN FOCUS
169542126	https://volunteer.ala.org.au/validate/task/169542126	Valid		system	Tile_042-035-000_0-000.jpg			2021-03-20 07:49:03		NO		IN FOCUS
169542126	https://volunteer.ala.org.au/validate/task/169542126	Valid		system	Tile_042-035-000_0-000.jpg		2021-03-20 07:49:02	2021-03-20 07:49:03		NO		IN FOCUS
169542126	https://volunteer.ala.org.au/validate/task/169542126	Valid		system	Tile_042-035-000_0-000.jpg		2021-03-20 03:37:13	2021-03-20 07:49:03		NO		IN FOCUS
169542126	https://volunteer.ala.org.au/validate/task/169542126	Valid		system	Tile_042-035-000_0-000.jpg		2021-03-19 22:09:10	2021-03-20 07:49:03		NO		IN FOCUS
169542127	https://volunteer.ala.org.au/validate/task/169542127	Valid		system	Tile_042-036-000_0-000.jpg		2021-03-20 07:49:32	2021-03-20 07:49:33		NO		IN FOCUS
169542127	https://volunteer.ala.org.au/validate/task/169542127	Valid		system	Tile_042-036-000_0-000.jpg			2021-03-20 07:49:33		NO		IN FOCUS
169542127	https://volunteer.ala.org.au/validate/task/169542127	Valid		system	Tile_042-036-000_0-000.jpg		2021-03-19 22:09:29	2021-03-20 07:49:33		NO		IN FOCUS
169542127	https://volunteer.ala.org.au/validate/task/169542127	Valid		system	Tile_042-036-000_0-000.jpg		2021-03-20 03:37:25	2021-03-20 07:49:33		NO		IN FOCUS
169542128	https://volunteer.ala.org.au/validate/task/169542128	Valid		system	Tile_042-037-000_0-000.jpg		2021-03-20 07:49:50	2021-03-20 07:49:50		NO		IN FOCUS
169542128	https://volunteer.ala.org.au/validate/task/169542128	Valid		system	Tile_042-037-000_0-000.jpg		2021-03-20 03:37:38	2021-03-20 07:49:50		NO		IN FOCUS
169542128	https://volunteer.ala.org.au/validate/task/169542128	Valid		system	Tile_042-037-000_0-000.jpg			2021-03-20 07:49:50		NO		IN FOCUS
169542128	https://volunteer.ala.org.au/validate/task/169542128	Valid		system	Tile_042-037-000_0-000.jpg		2021-03-19 22:09:46	2021-03-20 07:49:50		NO		IN FOCUS
169542132	https://volunteer.ala.org.au/validate/task/169542132	Valid		system	Tile_042-041-000_0-000.jpg		2021-03-20 07:51:11	2021-03-20 07:51:12		NO		IN FOCUS
169542132	https://volunteer.ala.org.au/validate/task/169542132	Valid		system	Tile_042-041-000_0-000.jpg			2021-03-20 07:51:12		NO		IN FOCUS
169542132	https://volunteer.ala.org.au/validate/task/169542132	Valid		system	Tile_042-041-000_0-000.jpg		2021-03-19 22:12:09	2021-03-20 07:51:12		NO		IN FOCUS
169542132	https://volunteer.ala.org.au/validate/task/169542132	Valid		system	Tile_042-041-000_0-000.jpg		2021-03-20 03:40:01	2021-03-20 07:51:12		NO		IN FOCUS
169542133	https://volunteer.ala.org.au/validate/task/169542133	Valid		system	Tile_042-042-000_0-000.jpg		2021-03-19 22:12:25	2021-03-20 07:51:27		NO		IN FOCUS
169542133	https://volunteer.ala.org.au/validate/task/169542133	Valid		system	Tile_042-042-000_0-000.jpg		2021-03-20 03:40:50	2021-03-20 07:51:27		NO		IN FOCUS
169542133	https://volunteer.ala.org.au/validate/task/169542133	Valid		system	Tile_042-042-000_0-000.jpg		2021-03-20 07:51:27	2021-03-20 07:51:27		NO		IN FOCUS
169542133	https://volunteer.ala.org.au/validate/task/169542133	Valid		system	Tile_042-042-000_0-000.jpg			2021-03-20 07:51:27		NO		IN FOCUS
169542110	https://volunteer.ala.org.au/validate/task/169542110	Valid		system	Tile_042-019-000_0-000.jpg		2021-03-20 07:37:57	2021-03-20 08:01:14		NO		IN FOCUS
169542110	https://volunteer.ala.org.au/validate/task/169542110	Valid		system	Tile_042-019-000_0-000.jpg		2021-03-19 22:02:00	2021-03-20 08:01:14	1	YES	MIDDLE	IN FOCUS		Nothofagus pollen
169542110	https://volunteer.ala.org.au/validate/task/169542110	Valid		system	Tile_042-019-000_0-000.jpg			2021-03-20 08:01:14		NO		IN FOCUS
169542110	https://volunteer.ala.org.au/validate/task/169542110	Valid		system	Tile_042-019-000_0-000.jpg		2021-03-20 03:31:06	2021-03-20 08:01:14		NO		IN FOCUS
169542110	https://volunteer.ala.org.au/validate/task/169542110	Valid		system	Tile_042-019-000_0-000.jpg		2021-03-20 08:01:14	2021-03-20 08:01:14		NO		IN FOCUS
169542117	https://volunteer.ala.org.au/validate/task/169542117	Valid		system	Tile_042-026-000_0-000.jpg		2021-03-19 22:05:12	2021-03-20 08:02:53		NO		OUT OF FOCUS
169542117	https://volunteer.ala.org.au/validate/task/169542117	Valid		system	Tile_042-026-000_0-000.jpg		2021-03-20 03:33:49	2021-03-20 08:02:53				OUT OF FOCUS
169542117	https://volunteer.ala.org.au/validate/task/169542117	Valid		system	Tile_042-026-000_0-000.jpg			2021-03-20 08:02:53				OUT OF FOCUS
169542117	https://volunteer.ala.org.au/validate/task/169542117	Valid		system	Tile_042-026-000_0-000.jpg		2021-03-20 07:45:21	2021-03-20 08:02:53				OUT OF FOCUS
169542117	https://volunteer.ala.org.au/validate/task/169542117	Valid		system	Tile_042-026-000_0-000.jpg		2021-03-20 08:02:53	2021-03-20 08:02:53				OUT OF FOCUS
169542134	https://volunteer.ala.org.au/validate/task/169542134	Valid		system	Tile_042-043-000_0-000.jpg		2021-03-20 03:41:47	2021-03-20 08:08:11	2	YES	EDGE	IN FOCUS		Nothofagus pollen
169542134	https://volunteer.ala.org.au/validate/task/169542134	Valid		system	Tile_042-043-000_0-000.jpg		2021-03-20 08:08:10	2021-03-20 08:08:11		NO		IN FOCUS
169542134	https://volunteer.ala.org.au/validate/task/169542134	Valid		system	Tile_042-043-000_0-000.jpg		2021-03-20 07:51:39	2021-03-20 08:08:11		NO		IN FOCUS
169542134	https://volunteer.ala.org.au/validate/task/169542134	Valid		system	Tile_042-043-000_0-000.jpg			2021-03-20 08:08:11		NO		IN FOCUS
169542134	https://volunteer.ala.org.au/validate/task/169542134	Valid		system	Tile_042-043-000_0-000.jpg		2021-03-19 22:12:44	2021-03-20 08:08:11		NO		IN FOCUS
169542135	https://volunteer.ala.org.au/validate/task/169542135	Valid		system	Tile_042-044-000_0-000.jpg		2021-03-19 22:13:01	2021-03-20 08:08:30		NO		IN FOCUS
169542135	https://volunteer.ala.org.au/validate/task/169542135	Valid		system	Tile_042-044-000_0-000.jpg		2021-03-20 08:09:19	2021-03-20 08:08:30	1	YES	MIDDLE	IN FOCUS		Other porate angiosperm pollen
169542135	https://volunteer.ala.org.au/validate/task/169542135	Valid		system	Tile_042-044-000_0-000.jpg		2021-03-20 07:51:50	2021-03-20 08:08:30		NO		IN FOCUS
169542135	https://volunteer.ala.org.au/validate/task/169542135	Valid		system	Tile_042-044-000_0-000.jpg			2021-03-20 08:08:30		NO		IN FOCUS
169542135	https://volunteer.ala.org.au/validate/task/169542135	Valid		system	Tile_042-044-000_0-000.jpg		2021-03-20 08:08:29	2021-03-20 08:08:30		NO		IN FOCUS
169542140	https://volunteer.ala.org.au/validate/task/169542140	Valid		system	Tile_042-049-000_0-000.jpg			2021-03-20 08:15:28		NO		IN FOCUS
169542140	https://volunteer.ala.org.au/validate/task/169542140	Valid		system	Tile_042-049-000_0-000.jpg		2021-03-20 07:52:53	2021-03-20 08:15:28		NO		IN FOCUS
169542140	https://volunteer.ala.org.au/validate/task/169542140	Valid		system	Tile_042-049-000_0-000.jpg		2021-03-19 22:15:22	2021-03-20 08:15:28		NO		IN FOCUS
169542140	https://volunteer.ala.org.au/validate/task/169542140	Valid		system	Tile_042-049-000_0-000.jpg		2021-03-20 08:15:27	2021-03-20 08:15:28		NO		IN FOCUS
169542142	https://volunteer.ala.org.au/validate/task/169542142	Valid		system	Tile_042-051-000_0-000.jpg			2021-03-20 08:16:30		NO		IN FOCUS
169542142	https://volunteer.ala.org.au/validate/task/169542142	Valid		system	Tile_042-051-000_0-000.jpg		2021-03-20 08:16:29	2021-03-20 08:16:30		NO		IN FOCUS
169542142	https://volunteer.ala.org.au/validate/task/169542142	Valid		system	Tile_042-051-000_0-000.jpg		2021-03-19 22:15:57	2021-03-20 08:16:30		NO		IN FOCUS
169542142	https://volunteer.ala.org.au/validate/task/169542142	Valid		system	Tile_042-051-000_0-000.jpg		2021-03-20 07:53:15	2021-03-20 08:16:30		NO		IN FOCUS
169542144	https://volunteer.ala.org.au/validate/task/169542144	Valid		system	Tile_042-053-000_0-000.jpg			2021-03-20 08:18:20		NO		IN FOCUS
169542144	https://volunteer.ala.org.au/validate/task/169542144	Valid		system	Tile_042-053-000_0-000.jpg		2021-03-20 08:18:20	2021-03-20 08:18:20		NO		IN FOCUS
169542144	https://volunteer.ala.org.au/validate/task/169542144	Valid		system	Tile_042-053-000_0-000.jpg		2021-03-19 22:17:01	2021-03-20 08:18:20		NO		IN FOCUS
169542144	https://volunteer.ala.org.au/validate/task/169542144	Valid		system	Tile_042-053-000_0-000.jpg		2021-03-20 07:53:44	2021-03-20 08:18:20		NO		IN FOCUS
169542145	https://volunteer.ala.org.au/validate/task/169542145	Valid		system	Tile_042-054-000_0-000.jpg		2021-03-19 22:17:16	2021-03-20 08:18:39		NO		IN FOCUS
169542145	https://volunteer.ala.org.au/validate/task/169542145	Valid		system	Tile_042-054-000_0-000.jpg			2021-03-20 08:18:39		NO		IN FOCUS
169542145	https://volunteer.ala.org.au/validate/task/169542145	Valid		system	Tile_042-054-000_0-000.jpg		2021-03-20 07:53:56	2021-03-20 08:18:39		NO		IN FOCUS
169542145	https://volunteer.ala.org.au/validate/task/169542145	Valid		system	Tile_042-054-000_0-000.jpg		2021-03-20 08:18:39	2021-03-20 08:18:39		NO		IN FOCUS
169542141	https://volunteer.ala.org.au/validate/task/169542141	Valid		system	Tile_042-050-000_0-000.jpg			2021-03-20 08:20:33		NO		IN FOCUS
169542141	https://volunteer.ala.org.au/validate/task/169542141	Valid		system	Tile_042-050-000_0-000.jpg		2021-03-20 08:20:33	2021-03-20 08:20:33		NO		IN FOCUS
169542141	https://volunteer.ala.org.au/validate/task/169542141	Valid		system	Tile_042-050-000_0-000.jpg		2021-03-20 07:53:04	2021-03-20 08:20:33		NO		IN FOCUS
169542141	https://volunteer.ala.org.au/validate/task/169542141	Valid		system	Tile_042-050-000_0-000.jpg		2021-03-20 08:16:00	2021-03-20 08:20:33	1	YES	EDGE	IN FOCUS		Fungal spores
169542141	https://volunteer.ala.org.au/validate/task/169542141	Valid		system	Tile_042-050-000_0-000.jpg		2021-03-19 22:15:39	2021-03-20 08:20:33		NO		IN FOCUS
169542147	https://volunteer.ala.org.au/validate/task/169542147	Valid		system	Tile_042-056-000_0-000.jpg		2021-03-20 08:20:50	2021-03-20 08:35:01	1	YES	EDGE	IN FOCUS		Fungal spores
169542147	https://volunteer.ala.org.au/validate/task/169542147	Valid		system	Tile_042-056-000_0-000.jpg			2021-03-20 08:35:01		NO		IN FOCUS
169542147	https://volunteer.ala.org.au/validate/task/169542147	Valid		system	Tile_042-056-000_0-000.jpg		2021-03-19 22:18:14	2021-03-20 08:35:01		NO		IN FOCUS
169542147	https://volunteer.ala.org.au/validate/task/169542147	Valid		system	Tile_042-056-000_0-000.jpg		2021-03-20 08:35:01	2021-03-20 08:35:01		NO		IN FOCUS
169542147	https://volunteer.ala.org.au/validate/task/169542147	Valid		system	Tile_042-056-000_0-000.jpg		2021-03-20 07:58:38	2021-03-20 08:35:01		NO		IN FOCUS
169542148	https://volunteer.ala.org.au/validate/task/169542148	Valid		system	Tile_042-057-000_0-000.jpg		2021-03-20 07:58:51	2021-03-20 08:35:31		NO		IN FOCUS
169542148	https://volunteer.ala.org.au/validate/task/169542148	Valid		system	Tile_042-057-000_0-000.jpg		2021-03-19 22:18:40	2021-03-20 08:35:31		NO		IN FOCUS
169542148	https://volunteer.ala.org.au/validate/task/169542148	Valid		system	Tile_042-057-000_0-000.jpg			2021-03-20 08:35:31		NO		IN FOCUS
169542148	https://volunteer.ala.org.au/validate/task/169542148	Valid		system	Tile_042-057-000_0-000.jpg		2021-03-20 08:35:31	2021-03-20 08:35:31		NO		IN FOCUS
169542149	https://volunteer.ala.org.au/validate/task/169542149	Valid		system	Tile_042-058-000_0-000.jpg		2021-03-20 08:35:52	2021-03-20 08:35:52		NO		IN FOCUS
169542149	https://volunteer.ala.org.au/validate/task/169542149	Valid		system	Tile_042-058-000_0-000.jpg			2021-03-20 08:35:52		NO		IN FOCUS
169542149	https://volunteer.ala.org.au/validate/task/169542149	Valid		system	Tile_042-058-000_0-000.jpg		2021-03-20 07:59:03	2021-03-20 08:35:52		NO		IN FOCUS
169542149	https://volunteer.ala.org.au/validate/task/169542149	Valid		system	Tile_042-058-000_0-000.jpg		2021-03-19 22:18:58	2021-03-20 08:35:52		NO		IN FOCUS
169542150	https://volunteer.ala.org.au/validate/task/169542150	Valid		system	Tile_042-059-000_0-000.jpg		2021-03-20 07:59:14	2021-03-20 08:36:15		NO		IN FOCUS
169542150	https://volunteer.ala.org.au/validate/task/169542150	Valid		system	Tile_042-059-000_0-000.jpg		2021-03-19 22:19:18	2021-03-20 08:36:15		NO		IN FOCUS
169542150	https://volunteer.ala.org.au/validate/task/169542150	Valid		system	Tile_042-059-000_0-000.jpg		2021-03-20 08:36:15	2021-03-20 08:36:15		NO		IN FOCUS
169542150	https://volunteer.ala.org.au/validate/task/169542150	Valid		system	Tile_042-059-000_0-000.jpg			2021-03-20 08:36:15		NO		IN FOCUS
169542151	https://volunteer.ala.org.au/validate/task/169542151	Valid		system	Tile_042-060-000_0-000.jpg		2021-03-20 08:36:59	2021-03-20 08:36:59		NO		IN FOCUS
169542151	https://volunteer.ala.org.au/validate/task/169542151	Valid		system	Tile_042-060-000_0-000.jpg		2021-03-20 07:59:26	2021-03-20 08:36:59		NO		IN FOCUS
169542151	https://volunteer.ala.org.au/validate/task/169542151	Valid		system	Tile_042-060-000_0-000.jpg		2021-03-19 22:19:56	2021-03-20 08:36:59		NO		IN FOCUS
169542151	https://volunteer.ala.org.au/validate/task/169542151	Valid		system	Tile_042-060-000_0-000.jpg			2021-03-20 08:36:59		NO		IN FOCUS
169542154	https://volunteer.ala.org.au/validate/task/169542154	Valid		system	Tile_043-003-000_0-000.jpg		2021-03-20 08:00:06	2021-03-20 08:42:07		NO		IN FOCUS
169542154	https://volunteer.ala.org.au/validate/task/169542154	Valid		system	Tile_043-003-000_0-000.jpg		2021-03-20 08:42:07	2021-03-20 08:42:07		NO		IN FOCUS
169542154	https://volunteer.ala.org.au/validate/task/169542154	Valid		system	Tile_043-003-000_0-000.jpg			2021-03-20 08:42:07		NO		IN FOCUS
169542154	https://volunteer.ala.org.au/validate/task/169542154	Valid		system	Tile_043-003-000_0-000.jpg		2021-03-19 22:21:51	2021-03-20 08:42:07		NO		IN FOCUS
169542155	https://volunteer.ala.org.au/validate/task/169542155	Valid		system	Tile_043-004-000_0-000.jpg		2021-03-19 22:22:09	2021-03-20 08:42:46		NO		IN FOCUS
169542155	https://volunteer.ala.org.au/validate/task/169542155	Valid		system	Tile_043-004-000_0-000.jpg		2021-03-20 08:13:59	2021-03-20 08:42:46		NO		IN FOCUS
169542155	https://volunteer.ala.org.au/validate/task/169542155	Valid		system	Tile_043-004-000_0-000.jpg			2021-03-20 08:42:46		NO		IN FOCUS
169542155	https://volunteer.ala.org.au/validate/task/169542155	Valid		system	Tile_043-004-000_0-000.jpg		2021-03-20 08:42:46	2021-03-20 08:42:46		NO		IN FOCUS
169542156	https://volunteer.ala.org.au/validate/task/169542156	Valid		system	Tile_043-005-000_0-000.jpg			2021-03-20 08:43:18		NO		IN FOCUS
169542156	https://volunteer.ala.org.au/validate/task/169542156	Valid		system	Tile_043-005-000_0-000.jpg		2021-03-20 08:43:18	2021-03-20 08:43:18		NO		IN FOCUS
169542156	https://volunteer.ala.org.au/validate/task/169542156	Valid		system	Tile_043-005-000_0-000.jpg		2021-03-19 22:22:24	2021-03-20 08:43:18		NO		IN FOCUS
169542156	https://volunteer.ala.org.au/validate/task/169542156	Valid		system	Tile_043-005-000_0-000.jpg		2021-03-20 08:14:10	2021-03-20 08:43:18		NO		IN FOCUS
169542158	https://volunteer.ala.org.au/validate/task/169542158	Valid		system	Tile_043-007-000_0-000.jpg		2021-03-20 08:14:34	2021-03-20 08:52:23		NO		IN FOCUS
169542158	https://volunteer.ala.org.au/validate/task/169542158	Valid		system	Tile_043-007-000_0-000.jpg		2021-03-19 22:23:02	2021-03-20 08:52:23		NO		IN FOCUS
169542158	https://volunteer.ala.org.au/validate/task/169542158	Valid		system	Tile_043-007-000_0-000.jpg		2021-03-20 08:52:22	2021-03-20 08:52:23		NO		IN FOCUS
169542158	https://volunteer.ala.org.au/validate/task/169542158	Valid		system	Tile_043-007-000_0-000.jpg			2021-03-20 08:52:23		NO		IN FOCUS
169542159	https://volunteer.ala.org.au/validate/task/169542159	Valid		system	Tile_043-008-000_0-000.jpg			2021-03-20 08:53:21		NO		IN FOCUS
169542159	https://volunteer.ala.org.au/validate/task/169542159	Valid		system	Tile_043-008-000_0-000.jpg		2021-03-20 08:53:20	2021-03-20 08:53:21		NO		IN FOCUS
169542159	https://volunteer.ala.org.au/validate/task/169542159	Valid		system	Tile_043-008-000_0-000.jpg		2021-03-20 08:14:45	2021-03-20 08:53:21		NO		IN FOCUS
169542159	https://volunteer.ala.org.au/validate/task/169542159	Valid		system	Tile_043-008-000_0-000.jpg		2021-03-19 22:23:23	2021-03-20 08:53:21		NO		IN FOCUS
169542160	https://volunteer.ala.org.au/validate/task/169542160	Valid		system	Tile_043-009-000_0-000.jpg		2021-03-20 08:53:50	2021-03-20 08:53:50		NO		IN FOCUS
169542160	https://volunteer.ala.org.au/validate/task/169542160	Valid		system	Tile_043-009-000_0-000.jpg			2021-03-20 08:53:50		NO		IN FOCUS
169542160	https://volunteer.ala.org.au/validate/task/169542160	Valid		system	Tile_043-009-000_0-000.jpg		2021-03-19 22:23:43	2021-03-20 08:53:50		NO		IN FOCUS
169542160	https://volunteer.ala.org.au/validate/task/169542160	Valid		system	Tile_043-009-000_0-000.jpg		2021-03-20 08:14:58	2021-03-20 08:53:50		NO		IN FOCUS
169542161	https://volunteer.ala.org.au/validate/task/169542161	Valid		system	Tile_043-010-000_0-000.jpg		2021-03-20 08:15:10	2021-03-20 08:54:44		NO		IN FOCUS
169542161	https://volunteer.ala.org.au/validate/task/169542161	Valid		system	Tile_043-010-000_0-000.jpg		2021-03-19 22:24:02	2021-03-20 08:54:44		NO		IN FOCUS
169542161	https://volunteer.ala.org.au/validate/task/169542161	Valid		system	Tile_043-010-000_0-000.jpg			2021-03-20 08:54:44		NO		IN FOCUS
169542161	https://volunteer.ala.org.au/validate/task/169542161	Valid		system	Tile_043-010-000_0-000.jpg		2021-03-20 08:54:43	2021-03-20 08:54:44		NO		IN FOCUS
169542163	https://volunteer.ala.org.au/validate/task/169542163	Valid		system	Tile_043-012-000_0-000.jpg		2021-03-19 22:25:41	2021-03-20 08:55:41		NO		IN FOCUS
169542163	https://volunteer.ala.org.au/validate/task/169542163	Valid		system	Tile_043-012-000_0-000.jpg		2021-03-20 08:15:30	2021-03-20 08:55:41		NO		IN FOCUS
169542163	https://volunteer.ala.org.au/validate/task/169542163	Valid		system	Tile_043-012-000_0-000.jpg			2021-03-20 08:55:41		NO		IN FOCUS
169542163	https://volunteer.ala.org.au/validate/task/169542163	Valid		system	Tile_043-012-000_0-000.jpg		2021-03-20 08:55:41	2021-03-20 08:55:41		NO		IN FOCUS
169542164	https://volunteer.ala.org.au/validate/task/169542164	Valid		system	Tile_043-013-000_0-000.jpg			2021-03-20 08:56:16		NO		IN FOCUS
169542164	https://volunteer.ala.org.au/validate/task/169542164	Valid		system	Tile_043-013-000_0-000.jpg		2021-03-20 08:15:40	2021-03-20 08:56:16		NO		IN FOCUS
169542164	https://volunteer.ala.org.au/validate/task/169542164	Valid		system	Tile_043-013-000_0-000.jpg		2021-03-20 08:56:15	2021-03-20 08:56:16		NO		IN FOCUS
169542164	https://volunteer.ala.org.au/validate/task/169542164	Valid		system	Tile_043-013-000_0-000.jpg		2021-03-19 22:25:56	2021-03-20 08:56:16		NO		IN FOCUS
169542166	https://volunteer.ala.org.au/validate/task/169542166	Valid		system	Tile_043-015-000_0-000.jpg			2021-03-20 08:59:20		NO		IN FOCUS
169542166	https://volunteer.ala.org.au/validate/task/169542166	Valid		system	Tile_043-015-000_0-000.jpg		2021-03-19 22:26:58	2021-03-20 08:59:20		NO		IN FOCUS
169542166	https://volunteer.ala.org.au/validate/task/169542166	Valid		system	Tile_043-015-000_0-000.jpg		2021-03-20 08:59:20	2021-03-20 08:59:20		NO		IN FOCUS
169542166	https://volunteer.ala.org.au/validate/task/169542166	Valid		system	Tile_043-015-000_0-000.jpg		2021-03-20 08:16:23	2021-03-20 08:59:20		NO		IN FOCUS
169542167	https://volunteer.ala.org.au/validate/task/169542167	Valid		system	Tile_043-016-000_0-000.jpg			2021-03-20 08:59:56		NO		IN FOCUS
169542167	https://volunteer.ala.org.au/validate/task/169542167	Valid		system	Tile_043-016-000_0-000.jpg		2021-03-20 08:16:33	2021-03-20 08:59:56		NO		IN FOCUS
169542167	https://volunteer.ala.org.au/validate/task/169542167	Valid		system	Tile_043-016-000_0-000.jpg		2021-03-20 08:59:56	2021-03-20 08:59:56		NO		IN FOCUS
169542167	https://volunteer.ala.org.au/validate/task/169542167	Valid		system	Tile_043-016-000_0-000.jpg		2021-03-19 22:27:17	2021-03-20 08:59:56		NO		IN FOCUS
169542173	https://volunteer.ala.org.au/validate/task/169542173	Valid		system	Tile_043-022-000_0-000.jpg			2021-03-20 09:19:24		NO		IN FOCUS
169542173	https://volunteer.ala.org.au/validate/task/169542173	Valid		system	Tile_043-022-000_0-000.jpg		2021-03-20 09:19:24	2021-03-20 09:19:24		NO		IN FOCUS
169542173	https://volunteer.ala.org.au/validate/task/169542173	Valid		system	Tile_043-022-000_0-000.jpg		2021-03-19 22:29:09	2021-03-20 09:19:24		NO		IN FOCUS
169542173	https://volunteer.ala.org.au/validate/task/169542173	Valid		system	Tile_043-022-000_0-000.jpg		2021-03-20 08:17:46	2021-03-20 09:19:24		NO		IN FOCUS
169542174	https://volunteer.ala.org.au/validate/task/169542174	Valid		system	Tile_043-023-000_0-000.jpg			2021-03-20 09:20:30		NO		IN FOCUS
169542174	https://volunteer.ala.org.au/validate/task/169542174	Valid		system	Tile_043-023-000_0-000.jpg		2021-03-19 22:29:33	2021-03-20 09:20:30		NO		IN FOCUS
169542174	https://volunteer.ala.org.au/validate/task/169542174	Valid		system	Tile_043-023-000_0-000.jpg		2021-03-20 08:17:57	2021-03-20 09:20:30		NO		IN FOCUS
169542174	https://volunteer.ala.org.au/validate/task/169542174	Valid		system	Tile_043-023-000_0-000.jpg		2021-03-20 09:20:30	2021-03-20 09:20:30		NO		IN FOCUS
169542176	https://volunteer.ala.org.au/validate/task/169542176	Valid		system	Tile_043-025-000_0-000.jpg		2021-03-20 10:05:14	2021-03-20 10:05:15		NO		IN FOCUS
169542176	https://volunteer.ala.org.au/validate/task/169542176	Valid		system	Tile_043-025-000_0-000.jpg		2021-03-19 22:30:15	2021-03-20 10:05:15		NO		IN FOCUS
169542176	https://volunteer.ala.org.au/validate/task/169542176	Valid		system	Tile_043-025-000_0-000.jpg		2021-03-20 08:18:18	2021-03-20 10:05:15		NO		IN FOCUS
169542176	https://volunteer.ala.org.au/validate/task/169542176	Valid		system	Tile_043-025-000_0-000.jpg			2021-03-20 10:05:15		NO		IN FOCUS
169542153	https://volunteer.ala.org.au/validate/task/169542153	Valid		system	Tile_043-002-000_0-000.jpg		2021-03-19 22:21:18	2021-03-20 10:06:37	1	YES	MIDDLE	IN FOCUS		Fungal spores
169542153	https://volunteer.ala.org.au/validate/task/169542153	Valid		system	Tile_043-002-000_0-000.jpg		2021-03-20 08:41:03	2021-03-20 10:06:37		NO		IN FOCUS
169542153	https://volunteer.ala.org.au/validate/task/169542153	Valid		system	Tile_043-002-000_0-000.jpg		2021-03-20 07:59:53	2021-03-20 10:06:37		NO		IN FOCUS
169542153	https://volunteer.ala.org.au/validate/task/169542153	Valid		system	Tile_043-002-000_0-000.jpg			2021-03-20 10:06:37		NO		IN FOCUS
169542153	https://volunteer.ala.org.au/validate/task/169542153	Valid		system	Tile_043-002-000_0-000.jpg		2021-03-20 10:06:37	2021-03-20 10:06:37		NO		IN FOCUS
169542178	https://volunteer.ala.org.au/validate/task/169542178	Valid		system	Tile_043-027-000_0-000.jpg			2021-03-20 10:06:43		NO		IN FOCUS
169542178	https://volunteer.ala.org.au/validate/task/169542178	Valid		system	Tile_043-027-000_0-000.jpg		2021-03-20 08:18:42	2021-03-20 10:06:43		NO		IN FOCUS
169542178	https://volunteer.ala.org.au/validate/task/169542178	Valid		system	Tile_043-027-000_0-000.jpg		2021-03-19 22:30:43	2021-03-20 10:06:43		NO		IN FOCUS
169542178	https://volunteer.ala.org.au/validate/task/169542178	Valid		system	Tile_043-027-000_0-000.jpg		2021-03-20 10:06:43	2021-03-20 10:06:43		NO		IN FOCUS
169542157	https://volunteer.ala.org.au/validate/task/169542157	Valid		system	Tile_043-006-000_0-000.jpg		2021-03-19 22:22:47	2021-03-20 10:07:12		NO		IN FOCUS
169542157	https://volunteer.ala.org.au/validate/task/169542157	Valid		system	Tile_043-006-000_0-000.jpg		2021-03-20 08:14:22	2021-03-20 10:07:12		NO		IN FOCUS
169542157	https://volunteer.ala.org.au/validate/task/169542157	Valid		system	Tile_043-006-000_0-000.jpg			2021-03-20 10:07:12		NO		IN FOCUS
169542157	https://volunteer.ala.org.au/validate/task/169542157	Valid		system	Tile_043-006-000_0-000.jpg		2021-03-20 08:51:58	2021-03-20 10:07:12	1	YES	MIDDLE	IN FOCUS		Unknown
169542157	https://volunteer.ala.org.au/validate/task/169542157	Valid		system	Tile_043-006-000_0-000.jpg		2021-03-20 10:07:12	2021-03-20 10:07:12		NO		IN FOCUS
169542162	https://volunteer.ala.org.au/validate/task/169542162	Valid		system	Tile_043-011-000_0-000.jpg		2021-03-20 10:07:23	2021-03-20 10:07:24		NO		IN FOCUS
169542162	https://volunteer.ala.org.au/validate/task/169542162	Valid		system	Tile_043-011-000_0-000.jpg		2021-03-20 08:55:16	2021-03-20 10:07:24		NO		IN FOCUS
169542162	https://volunteer.ala.org.au/validate/task/169542162	Valid		system	Tile_043-011-000_0-000.jpg			2021-03-20 10:07:24		NO		IN FOCUS
169542162	https://volunteer.ala.org.au/validate/task/169542162	Valid		system	Tile_043-011-000_0-000.jpg		2021-03-19 22:25:25	2021-03-20 10:07:24	1	YES	MIDDLE	IN FOCUS		Unknown
169542162	https://volunteer.ala.org.au/validate/task/169542162	Valid		system	Tile_043-011-000_0-000.jpg		2021-03-20 08:15:19	2021-03-20 10:07:24		NO		IN FOCUS
169542165	https://volunteer.ala.org.au/validate/task/169542165	Valid		system	Tile_043-014-000_0-000.jpg		2021-03-20 08:58:34	2021-03-20 10:07:35		NO		IN FOCUS
169542165	https://volunteer.ala.org.au/validate/task/169542165	Valid		system	Tile_043-014-000_0-000.jpg			2021-03-20 10:07:35		NO		IN FOCUS
169542165	https://volunteer.ala.org.au/validate/task/169542165	Valid		system	Tile_043-014-000_0-000.jpg		2021-03-20 10:07:35	2021-03-20 10:07:35		NO		IN FOCUS
169542165	https://volunteer.ala.org.au/validate/task/169542165	Valid		system	Tile_043-014-000_0-000.jpg		2021-03-19 22:26:41	2021-03-20 10:07:35	1	YES	EDGE	IN FOCUS		Saccate gymnospermous pollen
169542165	https://volunteer.ala.org.au/validate/task/169542165	Valid		system	Tile_043-014-000_0-000.jpg		2021-03-20 08:15:52	2021-03-20 10:07:35		NO		IN FOCUS
169542179	https://volunteer.ala.org.au/validate/task/169542179	Valid		system	Tile_043-028-000_0-000.jpg		2021-03-20 08:18:54	2021-03-20 10:08:05		NO		IN FOCUS
169542179	https://volunteer.ala.org.au/validate/task/169542179	Valid		system	Tile_043-028-000_0-000.jpg		2021-03-20 10:08:05	2021-03-20 10:08:05		NO		IN FOCUS
169542179	https://volunteer.ala.org.au/validate/task/169542179	Valid		system	Tile_043-028-000_0-000.jpg			2021-03-20 10:08:05		NO		IN FOCUS
169542179	https://volunteer.ala.org.au/validate/task/169542179	Valid		system	Tile_043-028-000_0-000.jpg		2021-03-19 22:31:05	2021-03-20 10:08:05		NO		IN FOCUS
169542169	https://volunteer.ala.org.au/validate/task/169542169	Valid		system	Tile_043-018-000_0-000.jpg		2021-03-20 10:08:06	2021-03-20 10:08:06		NO		IN FOCUS
169542169	https://volunteer.ala.org.au/validate/task/169542169	Valid		system	Tile_043-018-000_0-000.jpg		2021-03-19 22:27:46	2021-03-20 10:08:06		NO		IN FOCUS
169542169	https://volunteer.ala.org.au/validate/task/169542169	Valid		system	Tile_043-018-000_0-000.jpg			2021-03-20 10:08:06		NO		IN FOCUS
169542169	https://volunteer.ala.org.au/validate/task/169542169	Valid		system	Tile_043-018-000_0-000.jpg		2021-03-20 08:17:00	2021-03-20 10:08:06		NO		IN FOCUS
169542170	https://volunteer.ala.org.au/validate/task/169542170	Valid		system	Tile_043-019-000_0-000.jpg			2021-03-20 10:08:18		NO		IN FOCUS
169542170	https://volunteer.ala.org.au/validate/task/169542170	Valid		system	Tile_043-019-000_0-000.jpg		2021-03-19 22:27:59	2021-03-20 10:08:18		NO		IN FOCUS
169542170	https://volunteer.ala.org.au/validate/task/169542170	Valid		system	Tile_043-019-000_0-000.jpg		2021-03-20 09:02:32	2021-03-20 10:08:18		NO
169542170	https://volunteer.ala.org.au/validate/task/169542170	Valid		system	Tile_043-019-000_0-000.jpg		2021-03-20 08:17:13	2021-03-20 10:08:18		NO		IN FOCUS
169542170	https://volunteer.ala.org.au/validate/task/169542170	Valid		system	Tile_043-019-000_0-000.jpg		2021-03-20 10:08:17	2021-03-20 10:08:18		NO		IN FOCUS
169542171	https://volunteer.ala.org.au/validate/task/169542171	Valid		system	Tile_043-020-000_0-000.jpg		2021-03-20 09:16:27	2021-03-20 10:08:30	1	YES	MIDDLE	IN FOCUS		Unknown
169542171	https://volunteer.ala.org.au/validate/task/169542171	Valid		system	Tile_043-020-000_0-000.jpg		2021-03-20 08:17:23	2021-03-20 10:08:30		NO		IN FOCUS
169542171	https://volunteer.ala.org.au/validate/task/169542171	Valid		system	Tile_043-020-000_0-000.jpg			2021-03-20 10:08:30		NO		IN FOCUS
169542171	https://volunteer.ala.org.au/validate/task/169542171	Valid		system	Tile_043-020-000_0-000.jpg		2021-03-20 10:08:30	2021-03-20 10:08:30		NO		IN FOCUS
169542171	https://volunteer.ala.org.au/validate/task/169542171	Valid		system	Tile_043-020-000_0-000.jpg		2021-03-19 22:28:17	2021-03-20 10:08:30		NO		IN FOCUS
169542172	https://volunteer.ala.org.au/validate/task/169542172	Valid		system	Tile_043-021-000_0-000.jpg			2021-03-20 10:08:42		NO		IN FOCUS
169542172	https://volunteer.ala.org.au/validate/task/169542172	Valid		system	Tile_043-021-000_0-000.jpg		2021-03-20 10:08:41	2021-03-20 10:08:42		NO		IN FOCUS
169542172	https://volunteer.ala.org.au/validate/task/169542172	Valid		system	Tile_043-021-000_0-000.jpg		2021-03-20 08:17:34	2021-03-20 10:08:42		NO		IN FOCUS
169542172	https://volunteer.ala.org.au/validate/task/169542172	Valid		system	Tile_043-021-000_0-000.jpg		2021-03-19 22:28:34	2021-03-20 10:08:42		NO		IN FOCUS
169542180	https://volunteer.ala.org.au/validate/task/169542180	Valid		system	Tile_043-029-000_0-000.jpg		2021-03-20 08:19:13	2021-03-20 10:08:44		NO		IN FOCUS
169542180	https://volunteer.ala.org.au/validate/task/169542180	Valid		system	Tile_043-029-000_0-000.jpg		2021-03-19 22:31:34	2021-03-20 10:08:44		NO		IN FOCUS
169542180	https://volunteer.ala.org.au/validate/task/169542180	Valid		system	Tile_043-029-000_0-000.jpg			2021-03-20 10:08:44		NO		IN FOCUS
169542180	https://volunteer.ala.org.au/validate/task/169542180	Valid		system	Tile_043-029-000_0-000.jpg		2021-03-20 10:08:44	2021-03-20 10:08:44		NO		IN FOCUS
169542175	https://volunteer.ala.org.au/validate/task/169542175	Valid		system	Tile_043-024-000_0-000.jpg		2021-03-20 08:18:07	2021-03-20 10:08:53		NO		IN FOCUS
169542175	https://volunteer.ala.org.au/validate/task/169542175	Valid		system	Tile_043-024-000_0-000.jpg			2021-03-20 10:08:53		NO		IN FOCUS
169542175	https://volunteer.ala.org.au/validate/task/169542175	Valid		system	Tile_043-024-000_0-000.jpg		2021-03-20 10:08:52	2021-03-20 10:08:53		NO		IN FOCUS
169542175	https://volunteer.ala.org.au/validate/task/169542175	Valid		system	Tile_043-024-000_0-000.jpg		2021-03-19 22:29:52	2021-03-20 10:08:53		NO		IN FOCUS
169542181	https://volunteer.ala.org.au/validate/task/169542181	Valid		system	Tile_043-030-000_0-000.jpg			2021-03-20 10:09:09		NO		IN FOCUS
169542181	https://volunteer.ala.org.au/validate/task/169542181	Valid		system	Tile_043-030-000_0-000.jpg		2021-03-20 10:09:16	2021-03-20 10:09:09		NO		IN FOCUS
169542181	https://volunteer.ala.org.au/validate/task/169542181	Valid		system	Tile_043-030-000_0-000.jpg		2021-03-20 10:09:09	2021-03-20 10:09:09		NO		IN FOCUS
169542181	https://volunteer.ala.org.au/validate/task/169542181	Valid		system	Tile_043-030-000_0-000.jpg		2021-03-19 22:31:49	2021-03-20 10:09:09		NO		IN FOCUS
169542181	https://volunteer.ala.org.au/validate/task/169542181	Valid		system	Tile_043-030-000_0-000.jpg		2021-03-20 08:19:23	2021-03-20 10:09:09		NO		IN FOCUS
169542182	https://volunteer.ala.org.au/validate/task/169542182	Valid		system	Tile_043-031-000_0-000.jpg		2021-03-19 22:32:25	2021-03-20 10:09:26		NO		IN FOCUS
169542182	https://volunteer.ala.org.au/validate/task/169542182	Valid		system	Tile_043-031-000_0-000.jpg			2021-03-20 10:09:26		NO		IN FOCUS
169542182	https://volunteer.ala.org.au/validate/task/169542182	Valid		system	Tile_043-031-000_0-000.jpg		2021-03-20 08:19:40	2021-03-20 10:09:26		NO		IN FOCUS
169542182	https://volunteer.ala.org.au/validate/task/169542182	Valid		system	Tile_043-031-000_0-000.jpg		2021-03-20 10:09:42	2021-03-20 10:09:26		NO		IN FOCUS
169542182	https://volunteer.ala.org.au/validate/task/169542182	Valid		system	Tile_043-031-000_0-000.jpg		2021-03-20 10:09:26	2021-03-20 10:09:26		NO		IN FOCUS
169542183	https://volunteer.ala.org.au/validate/task/169542183	Valid		system	Tile_043-032-000_0-000.jpg			2021-03-20 10:09:39		NO		IN FOCUS
169542183	https://volunteer.ala.org.au/validate/task/169542183	Valid		system	Tile_043-032-000_0-000.jpg		2021-03-20 08:19:50	2021-03-20 10:09:39		NO		IN FOCUS
169542183	https://volunteer.ala.org.au/validate/task/169542183	Valid		system	Tile_043-032-000_0-000.jpg		2021-03-20 10:09:38	2021-03-20 10:09:39		NO		IN FOCUS
169542183	https://volunteer.ala.org.au/validate/task/169542183	Valid		system	Tile_043-032-000_0-000.jpg		2021-03-19 22:32:39	2021-03-20 10:09:39		NO		IN FOCUS
169542184	https://volunteer.ala.org.au/validate/task/169542184	Valid		system	Tile_043-033-000_0-000.jpg		2021-03-19 22:32:54	2021-03-20 10:10:01		NO		IN FOCUS
169542184	https://volunteer.ala.org.au/validate/task/169542184	Valid		system	Tile_043-033-000_0-000.jpg		2021-03-20 10:10:01	2021-03-20 10:10:01		NO		IN FOCUS
169542184	https://volunteer.ala.org.au/validate/task/169542184	Valid		system	Tile_043-033-000_0-000.jpg			2021-03-20 10:10:01		NO		IN FOCUS
169542184	https://volunteer.ala.org.au/validate/task/169542184	Valid		system	Tile_043-033-000_0-000.jpg		2021-03-20 10:10:12	2021-03-20 10:10:01		NO		IN FOCUS
169542184	https://volunteer.ala.org.au/validate/task/169542184	Valid		system	Tile_043-033-000_0-000.jpg		2021-03-20 08:20:00	2021-03-20 10:10:01		NO		IN FOCUS
169542185	https://volunteer.ala.org.au/validate/task/169542185	Valid		system	Tile_043-034-000_0-000.jpg		2021-03-19 22:33:20	2021-03-20 10:10:11		NO		IN FOCUS
169542185	https://volunteer.ala.org.au/validate/task/169542185	Valid		system	Tile_043-034-000_0-000.jpg		2021-03-20 08:20:10	2021-03-20 10:10:11		NO		IN FOCUS
169542185	https://volunteer.ala.org.au/validate/task/169542185	Valid		system	Tile_043-034-000_0-000.jpg			2021-03-20 10:10:11		NO		IN FOCUS
169542185	https://volunteer.ala.org.au/validate/task/169542185	Valid		system	Tile_043-034-000_0-000.jpg		2021-03-20 10:10:11	2021-03-20 10:10:11		NO		IN FOCUS
169542187	https://volunteer.ala.org.au/validate/task/169542187	Valid		system	Tile_043-036-000_0-000.jpg		2021-03-19 22:34:49	2021-03-20 10:10:57		NO		IN FOCUS
169542187	https://volunteer.ala.org.au/validate/task/169542187	Valid		system	Tile_043-036-000_0-000.jpg		2021-03-20 10:10:56	2021-03-20 10:10:57		NO		IN FOCUS
169542187	https://volunteer.ala.org.au/validate/task/169542187	Valid		system	Tile_043-036-000_0-000.jpg			2021-03-20 10:10:57		NO		IN FOCUS
169542187	https://volunteer.ala.org.au/validate/task/169542187	Valid		system	Tile_043-036-000_0-000.jpg		2021-03-20 08:20:34	2021-03-20 10:10:57		NO		IN FOCUS
169542189	https://volunteer.ala.org.au/validate/task/169542189	Valid		system	Tile_043-038-000_0-000.jpg			2021-03-20 10:11:31		NO		IN FOCUS
169542189	https://volunteer.ala.org.au/validate/task/169542189	Valid		system	Tile_043-038-000_0-000.jpg		2021-03-20 10:11:31	2021-03-20 10:11:31		NO		IN FOCUS
169542189	https://volunteer.ala.org.au/validate/task/169542189	Valid		system	Tile_043-038-000_0-000.jpg		2021-03-19 22:35:57	2021-03-20 10:11:31		NO		IN FOCUS
169542189	https://volunteer.ala.org.au/validate/task/169542189	Valid		system	Tile_043-038-000_0-000.jpg		2021-03-20 08:20:54	2021-03-20 10:11:31		NO		IN FOCUS
169542190	https://volunteer.ala.org.au/validate/task/169542190	Valid		system	Tile_043-039-000_0-000.jpg		2021-03-19 22:36:14	2021-03-20 10:11:45		NO		IN FOCUS
169542190	https://volunteer.ala.org.au/validate/task/169542190	Valid		system	Tile_043-039-000_0-000.jpg		2021-03-20 08:21:06	2021-03-20 10:11:45		NO		IN FOCUS
169542190	https://volunteer.ala.org.au/validate/task/169542190	Valid		system	Tile_043-039-000_0-000.jpg			2021-03-20 10:11:45		NO		IN FOCUS
169542190	https://volunteer.ala.org.au/validate/task/169542190	Valid		system	Tile_043-039-000_0-000.jpg		2021-03-20 10:11:44	2021-03-20 10:11:45		NO		IN FOCUS
169542191	https://volunteer.ala.org.au/validate/task/169542191	Valid		system	Tile_043-040-000_0-000.jpg		2021-03-20 10:11:55	2021-03-20 10:11:55		NO		IN FOCUS
169542191	https://volunteer.ala.org.au/validate/task/169542191	Valid		system	Tile_043-040-000_0-000.jpg			2021-03-20 10:11:55		NO		IN FOCUS
169542191	https://volunteer.ala.org.au/validate/task/169542191	Valid		system	Tile_043-040-000_0-000.jpg		2021-03-19 22:36:28	2021-03-20 10:11:55		NO		IN FOCUS
169542191	https://volunteer.ala.org.au/validate/task/169542191	Valid		system	Tile_043-040-000_0-000.jpg		2021-03-20 08:21:16	2021-03-20 10:11:55		NO		IN FOCUS
169542194	https://volunteer.ala.org.au/validate/task/169542194	Valid		system	Tile_043-043-000_0-000.jpg		2021-03-19 22:39:08	2021-03-20 10:23:46		NO		IN FOCUS
169542194	https://volunteer.ala.org.au/validate/task/169542194	Valid		system	Tile_043-043-000_0-000.jpg		2021-03-20 10:23:46	2021-03-20 10:23:46		NO		IN FOCUS
169542194	https://volunteer.ala.org.au/validate/task/169542194	Valid		system	Tile_043-043-000_0-000.jpg			2021-03-20 10:23:46		NO		IN FOCUS
169542194	https://volunteer.ala.org.au/validate/task/169542194	Valid		system	Tile_043-043-000_0-000.jpg		2021-03-20 08:22:41	2021-03-20 10:23:46		NO		IN FOCUS
169542196	https://volunteer.ala.org.au/validate/task/169542196	Valid		system	Tile_043-045-000_0-000.jpg		2021-03-19 22:39:53	2021-03-20 10:24:02		NO		IN FOCUS
169542196	https://volunteer.ala.org.au/validate/task/169542196	Valid		system	Tile_043-045-000_0-000.jpg		2021-03-20 08:23:04	2021-03-20 10:24:02		NO		IN FOCUS
169542196	https://volunteer.ala.org.au/validate/task/169542196	Valid		system	Tile_043-045-000_0-000.jpg			2021-03-20 10:24:02		NO		IN FOCUS
169542196	https://volunteer.ala.org.au/validate/task/169542196	Valid		system	Tile_043-045-000_0-000.jpg		2021-03-20 10:24:01	2021-03-20 10:24:02		NO		IN FOCUS
169542197	https://volunteer.ala.org.au/validate/task/169542197	Valid		system	Tile_043-046-000_0-000.jpg		2021-03-20 10:24:16	2021-03-20 10:24:16		NO		IN FOCUS
169542197	https://volunteer.ala.org.au/validate/task/169542197	Valid		system	Tile_043-046-000_0-000.jpg		2021-03-19 22:40:07	2021-03-20 10:24:16		NO		IN FOCUS
169542197	https://volunteer.ala.org.au/validate/task/169542197	Valid		system	Tile_043-046-000_0-000.jpg			2021-03-20 10:24:16		NO		IN FOCUS
169542197	https://volunteer.ala.org.au/validate/task/169542197	Valid		system	Tile_043-046-000_0-000.jpg		2021-03-20 08:23:14	2021-03-20 10:24:16		NO		IN FOCUS
169542198	https://volunteer.ala.org.au/validate/task/169542198	Valid		system	Tile_043-047-000_0-000.jpg			2021-03-20 10:24:26		NO		IN FOCUS
169542198	https://volunteer.ala.org.au/validate/task/169542198	Valid		system	Tile_043-047-000_0-000.jpg		2021-03-19 22:40:23	2021-03-20 10:24:26		NO		IN FOCUS
169542198	https://volunteer.ala.org.au/validate/task/169542198	Valid		system	Tile_043-047-000_0-000.jpg		2021-03-20 08:23:24	2021-03-20 10:24:26		NO		IN FOCUS
169542198	https://volunteer.ala.org.au/validate/task/169542198	Valid		system	Tile_043-047-000_0-000.jpg		2021-03-20 10:24:26	2021-03-20 10:24:26		NO		IN FOCUS
169542200	https://volunteer.ala.org.au/validate/task/169542200	Valid		system	Tile_043-049-000_0-000.jpg			2021-03-20 10:24:42		NO		IN FOCUS
169542200	https://volunteer.ala.org.au/validate/task/169542200	Valid		system	Tile_043-049-000_0-000.jpg		2021-03-20 10:24:42	2021-03-20 10:24:42		NO		IN FOCUS
169542200	https://volunteer.ala.org.au/validate/task/169542200	Valid		system	Tile_043-049-000_0-000.jpg		2021-03-19 22:41:18	2021-03-20 10:24:42		NO		IN FOCUS
169542200	https://volunteer.ala.org.au/validate/task/169542200	Valid		system	Tile_043-049-000_0-000.jpg		2021-03-20 08:23:47	2021-03-20 10:24:42		NO		IN FOCUS
169542202	https://volunteer.ala.org.au/validate/task/169542202	Valid		system	Tile_043-051-000_0-000.jpg		2021-03-20 08:25:29	2021-03-20 10:25:23		NO		IN FOCUS
169542202	https://volunteer.ala.org.au/validate/task/169542202	Valid		system	Tile_043-051-000_0-000.jpg		2021-03-19 22:42:25	2021-03-20 10:25:23		NO		IN FOCUS
169542202	https://volunteer.ala.org.au/validate/task/169542202	Valid		system	Tile_043-051-000_0-000.jpg		2021-03-20 10:25:23	2021-03-20 10:25:23		NO		IN FOCUS
169542202	https://volunteer.ala.org.au/validate/task/169542202	Valid		system	Tile_043-051-000_0-000.jpg			2021-03-20 10:25:23		NO		IN FOCUS
169542203	https://volunteer.ala.org.au/validate/task/169542203	Valid		system	Tile_043-052-000_0-000.jpg		2021-03-20 10:25:35	2021-03-20 10:25:36		NO		IN FOCUS
169542203	https://volunteer.ala.org.au/validate/task/169542203	Valid		system	Tile_043-052-000_0-000.jpg			2021-03-20 10:25:36		NO		IN FOCUS
[truncated: 2,241 more rows]
