# Supplementary material for: Inferring the age and environmental characteristics of fossil sites using citizen science
Source: PLoS One. 2023 Apr 17;18(4):e0284388. doi: 10.1371/journal.pone.0284388 (PMC10109468; doi:10.1371/journal.pone.0284388)
Supplement: S1 Data — (ZIP) [file pone.0284388.s004.zip › S1_Data Expedition data-all-raw/Exp2-Raw Project-168997930-DwC.xlsx]

## Sheet: All transcribed
taskID	taskURL	validationStatus		validatorID	externalIdentifier		dateTranscribed	dateValidated	individualCount	occurrenceID	occurrenceRemarks	occurrenceStatus		vernacularName
169529661	https://volunteer.ala.org.au/validate/task/169529661	Valid		system	Tile_017-041-000_0-000.jpg		2021-03-17 16:02:00	2021-03-17 16:02:01		NO		IN FOCUS
169529661	https://volunteer.ala.org.au/validate/task/169529661	Valid		system	Tile_017-041-000_0-000.jpg		2021-03-17 15:55:07	2021-03-17 16:02:01		NO		IN FOCUS
169529661	https://volunteer.ala.org.au/validate/task/169529661	Valid		system	Tile_017-041-000_0-000.jpg			2021-03-17 16:02:01		NO		IN FOCUS
169529661	https://volunteer.ala.org.au/validate/task/169529661	Valid		system	Tile_017-041-000_0-000.jpg		2021-03-17 15:43:15	2021-03-17 16:02:01		NO		IN FOCUS
169529662	https://volunteer.ala.org.au/validate/task/169529662	Valid		system	Tile_017-042-000_0-000.jpg		2021-03-17 15:55:21	2021-03-18 15:21:06		NO		IN FOCUS
169529662	https://volunteer.ala.org.au/validate/task/169529662	Valid		system	Tile_017-042-000_0-000.jpg			2021-03-18 15:21:06				IN FOCUS
169529662	https://volunteer.ala.org.au/validate/task/169529662	Valid		system	Tile_017-042-000_0-000.jpg		2021-03-17 16:03:54	2021-03-18 15:21:06		NO		IN FOCUS
169529662	https://volunteer.ala.org.au/validate/task/169529662	Valid		system	Tile_017-042-000_0-000.jpg			2021-03-18 15:21:06		NO		IN FOCUS
169529662	https://volunteer.ala.org.au/validate/task/169529662	Valid		system	Tile_017-042-000_0-000.jpg		2021-03-18 15:21:06	2021-03-18 15:21:06		NO		IN FOCUS
169529663	https://volunteer.ala.org.au/validate/task/169529663	Valid		system	Tile_017-043-000_0-000.jpg			2021-03-19 07:13:41		NO		IN FOCUS
169529663	https://volunteer.ala.org.au/validate/task/169529663	Valid		system	Tile_017-043-000_0-000.jpg		2021-03-18 16:22:05	2021-03-19 07:13:41		NO		IN FOCUS
169529663	https://volunteer.ala.org.au/validate/task/169529663	Valid		system	Tile_017-043-000_0-000.jpg		2021-03-19 07:13:41	2021-03-19 07:13:41		NO		IN FOCUS
169529663	https://volunteer.ala.org.au/validate/task/169529663	Valid		system	Tile_017-043-000_0-000.jpg		2021-03-17 15:55:37	2021-03-19 07:13:41		NO		IN FOCUS
169529664	https://volunteer.ala.org.au/validate/task/169529664	Valid		system	Tile_017-044-000_0-000.jpg		2021-03-17 16:08:20	2021-03-17 16:37:59		NO		IN FOCUS
169529664	https://volunteer.ala.org.au/validate/task/169529664	Valid		system	Tile_017-044-000_0-000.jpg		2021-03-17 15:55:54	2021-03-17 16:37:59		NO		IN FOCUS
169529664	https://volunteer.ala.org.au/validate/task/169529664	Valid		system	Tile_017-044-000_0-000.jpg			2021-03-17 16:37:59		NO		IN FOCUS
169529664	https://volunteer.ala.org.au/validate/task/169529664	Valid		system	Tile_017-044-000_0-000.jpg		2021-03-17 16:37:59	2021-03-17 16:37:59		NO		IN FOCUS
169529665	https://volunteer.ala.org.au/validate/task/169529665	Valid		system	Tile_017-045-000_0-000.jpg		2021-03-17 16:38:26	2021-03-17 16:38:27		NO		IN FOCUS
169529665	https://volunteer.ala.org.au/validate/task/169529665	Valid		system	Tile_017-045-000_0-000.jpg			2021-03-17 16:38:27		NO		IN FOCUS
169529665	https://volunteer.ala.org.au/validate/task/169529665	Valid		system	Tile_017-045-000_0-000.jpg		2021-03-17 16:08:47	2021-03-17 16:38:27		NO		IN FOCUS
169529665	https://volunteer.ala.org.au/validate/task/169529665	Valid		system	Tile_017-045-000_0-000.jpg		2021-03-17 15:56:07	2021-03-17 16:38:27		NO		IN FOCUS
169529666	https://volunteer.ala.org.au/validate/task/169529666	Valid		system	Tile_017-046-000_0-000.jpg		2021-03-17 16:10:09	2021-03-17 16:38:46		NO		IN FOCUS
169529666	https://volunteer.ala.org.au/validate/task/169529666	Valid		system	Tile_017-046-000_0-000.jpg		2021-03-17 15:56:21	2021-03-17 16:38:46		NO		IN FOCUS
169529666	https://volunteer.ala.org.au/validate/task/169529666	Valid		system	Tile_017-046-000_0-000.jpg		2021-03-17 16:38:46	2021-03-17 16:38:46		NO		IN FOCUS
169529666	https://volunteer.ala.org.au/validate/task/169529666	Valid		system	Tile_017-046-000_0-000.jpg			2021-03-17 16:38:46		NO		IN FOCUS
169529667	https://volunteer.ala.org.au/validate/task/169529667	Valid		system	Tile_017-047-000_0-000.jpg		2021-03-17 15:57:28	2021-03-18 15:14:49	1	YES	EDGE	IN FOCUS		Spores
169529667	https://volunteer.ala.org.au/validate/task/169529667	Valid		system	Tile_017-047-000_0-000.jpg		2021-03-17 16:12:19	2021-03-18 15:14:49		NO		IN FOCUS
169529667	https://volunteer.ala.org.au/validate/task/169529667	Valid		system	Tile_017-047-000_0-000.jpg		2021-03-18 15:14:49	2021-03-18 15:14:49		NO		IN FOCUS
169529667	https://volunteer.ala.org.au/validate/task/169529667	Valid		system	Tile_017-047-000_0-000.jpg			2021-03-18 15:14:49		NO		IN FOCUS
169529667	https://volunteer.ala.org.au/validate/task/169529667	Valid		system	Tile_017-047-000_0-000.jpg		2021-03-17 16:39:03	2021-03-18 15:14:49		NO		IN FOCUS
169529668	https://volunteer.ala.org.au/validate/task/169529668	Valid		system	Tile_017-048-000_0-000.jpg		2021-03-17 16:39:15	2021-03-17 16:39:16		NO		IN FOCUS
169529668	https://volunteer.ala.org.au/validate/task/169529668	Valid		system	Tile_017-048-000_0-000.jpg		2021-03-17 15:57:41	2021-03-17 16:39:16		NO		IN FOCUS
169529668	https://volunteer.ala.org.au/validate/task/169529668	Valid		system	Tile_017-048-000_0-000.jpg		2021-03-17 16:12:32	2021-03-17 16:39:16		NO		IN FOCUS
169529668	https://volunteer.ala.org.au/validate/task/169529668	Valid		system	Tile_017-048-000_0-000.jpg			2021-03-17 16:39:16		NO		IN FOCUS
169529669	https://volunteer.ala.org.au/validate/task/169529669	Valid		system	Tile_017-049-000_0-000.jpg			2021-03-19 20:57:58		NO		IN FOCUS
169529669	https://volunteer.ala.org.au/validate/task/169529669	Valid		system	Tile_017-049-000_0-000.jpg		2021-03-19 10:39:04	2021-03-19 20:57:58		NO		IN FOCUS
169529669	https://volunteer.ala.org.au/validate/task/169529669	Valid		system	Tile_017-049-000_0-000.jpg		2021-03-18 16:22:57	2021-03-19 20:57:58	1	YES	EDGE	IN FOCUS		Unknown
169529669	https://volunteer.ala.org.au/validate/task/169529669	Valid		system	Tile_017-049-000_0-000.jpg		2021-03-17 17:04:06	2021-03-19 20:57:58		NO		IN FOCUS
169529669	https://volunteer.ala.org.au/validate/task/169529669	Valid		system	Tile_017-049-000_0-000.jpg		2021-03-19 20:57:58	2021-03-19 20:57:58		NO		IN FOCUS
169529670	https://volunteer.ala.org.au/validate/task/169529670	Valid		system	Tile_017-050-000_0-000.jpg			2021-03-18 15:06:33		NO		IN FOCUS
169529670	https://volunteer.ala.org.au/validate/task/169529670	Valid		system	Tile_017-050-000_0-000.jpg		2021-03-17 15:59:02	2021-03-18 15:06:33	1	YES	MIDDLE	IN FOCUS		Unknown
169529670	https://volunteer.ala.org.au/validate/task/169529670	Valid		system	Tile_017-050-000_0-000.jpg		2021-03-17 16:14:45	2021-03-18 15:06:33		NO		IN FOCUS
169529670	https://volunteer.ala.org.au/validate/task/169529670	Valid		system	Tile_017-050-000_0-000.jpg		2021-03-17 17:04:24	2021-03-18 15:06:33		NO		IN FOCUS
169529670	https://volunteer.ala.org.au/validate/task/169529670	Valid		system	Tile_017-050-000_0-000.jpg		2021-03-18 15:06:33	2021-03-18 15:06:33		NO		IN FOCUS
169529671	https://volunteer.ala.org.au/validate/task/169529671	Valid		system	Tile_017-051-000_0-000.jpg		2021-03-17 16:15:15	2021-03-17 17:04:39		NO		IN FOCUS
169529671	https://volunteer.ala.org.au/validate/task/169529671	Valid		system	Tile_017-051-000_0-000.jpg		2021-03-17 15:59:14	2021-03-17 17:04:39		NO		IN FOCUS
169529671	https://volunteer.ala.org.au/validate/task/169529671	Valid		system	Tile_017-051-000_0-000.jpg		2021-03-17 17:04:38	2021-03-17 17:04:39		NO		IN FOCUS
169529671	https://volunteer.ala.org.au/validate/task/169529671	Valid		system	Tile_017-051-000_0-000.jpg			2021-03-17 17:04:39		NO		IN FOCUS
169529672	https://volunteer.ala.org.au/validate/task/169529672	Valid		system	Tile_017-052-000_0-000.jpg			2021-03-17 17:04:51		NO		IN FOCUS
169529672	https://volunteer.ala.org.au/validate/task/169529672	Valid		system	Tile_017-052-000_0-000.jpg		2021-03-17 17:04:51	2021-03-17 17:04:51		NO		IN FOCUS
169529672	https://volunteer.ala.org.au/validate/task/169529672	Valid		system	Tile_017-052-000_0-000.jpg		2021-03-17 16:15:39	2021-03-17 17:04:51		NO		IN FOCUS
169529672	https://volunteer.ala.org.au/validate/task/169529672	Valid		system	Tile_017-052-000_0-000.jpg		2021-03-17 15:59:27	2021-03-17 17:04:51		NO		IN FOCUS
169529673	https://volunteer.ala.org.au/validate/task/169529673	Valid		system	Tile_017-053-000_0-000.jpg		2021-03-17 17:05:06	2021-03-18 15:21:40		NO		IN FOCUS
169529673	https://volunteer.ala.org.au/validate/task/169529673	Valid		system	Tile_017-053-000_0-000.jpg		2021-03-17 16:17:46	2021-03-18 15:21:40		NO		IN FOCUS
169529673	https://volunteer.ala.org.au/validate/task/169529673	Valid		system	Tile_017-053-000_0-000.jpg		2021-03-18 15:21:40	2021-03-18 15:21:40		NO		IN FOCUS
169529673	https://volunteer.ala.org.au/validate/task/169529673	Valid		system	Tile_017-053-000_0-000.jpg			2021-03-18 15:21:40		NO		IN FOCUS
169529674	https://volunteer.ala.org.au/validate/task/169529674	Valid		system	Tile_017-054-000_0-000.jpg			2021-03-17 17:05:18		NO		IN FOCUS
169529674	https://volunteer.ala.org.au/validate/task/169529674	Valid		system	Tile_017-054-000_0-000.jpg		2021-03-17 17:05:18	2021-03-17 17:05:18		NO		IN FOCUS
169529674	https://volunteer.ala.org.au/validate/task/169529674	Valid		system	Tile_017-054-000_0-000.jpg		2021-03-17 15:59:44	2021-03-17 17:05:18		NO		IN FOCUS
169529674	https://volunteer.ala.org.au/validate/task/169529674	Valid		system	Tile_017-054-000_0-000.jpg		2021-03-17 16:18:16	2021-03-17 17:05:18		NO		IN FOCUS
169529675	https://volunteer.ala.org.au/validate/task/169529675	Valid		system	Tile_017-055-000_0-000.jpg		2021-03-17 15:59:56	2021-03-18 15:21:49		NO		IN FOCUS
169529675	https://volunteer.ala.org.au/validate/task/169529675	Valid		system	Tile_017-055-000_0-000.jpg			2021-03-18 15:21:49		NO		IN FOCUS
169529675	https://volunteer.ala.org.au/validate/task/169529675	Valid		system	Tile_017-055-000_0-000.jpg		2021-03-17 17:05:33	2021-03-18 15:21:49		NO		IN FOCUS
169529675	https://volunteer.ala.org.au/validate/task/169529675	Valid		system	Tile_017-055-000_0-000.jpg		2021-03-18 15:21:49	2021-03-18 15:21:49		NO		IN FOCUS
169529676	https://volunteer.ala.org.au/validate/task/169529676	Valid		system	Tile_017-056-000_0-000.jpg		2021-03-17 16:21:15	2021-03-17 17:05:45		NO		IN FOCUS
169529676	https://volunteer.ala.org.au/validate/task/169529676	Valid		system	Tile_017-056-000_0-000.jpg		2021-03-17 17:05:45	2021-03-17 17:05:45		NO		IN FOCUS
169529676	https://volunteer.ala.org.au/validate/task/169529676	Valid		system	Tile_017-056-000_0-000.jpg		2021-03-17 16:00:06	2021-03-17 17:05:45		NO		IN FOCUS
169529676	https://volunteer.ala.org.au/validate/task/169529676	Valid		system	Tile_017-056-000_0-000.jpg			2021-03-17 17:05:45		NO		IN FOCUS
169529677	https://volunteer.ala.org.au/validate/task/169529677	Valid		system	Tile_017-057-000_0-000.jpg		2021-03-17 16:00:17	2021-03-17 17:05:59		NO		IN FOCUS
169529677	https://volunteer.ala.org.au/validate/task/169529677	Valid		system	Tile_017-057-000_0-000.jpg			2021-03-17 17:05:59		NO		IN FOCUS
169529677	https://volunteer.ala.org.au/validate/task/169529677	Valid		system	Tile_017-057-000_0-000.jpg		2021-03-17 16:21:54	2021-03-17 17:05:59		NO		IN FOCUS
169529677	https://volunteer.ala.org.au/validate/task/169529677	Valid		system	Tile_017-057-000_0-000.jpg		2021-03-17 17:05:57	2021-03-17 17:05:59		NO		IN FOCUS
169529678	https://volunteer.ala.org.au/validate/task/169529678	Valid		system	Tile_017-058-000_0-000.jpg		2021-03-17 17:06:10	2021-03-18 15:07:00		NO		IN FOCUS
169529678	https://volunteer.ala.org.au/validate/task/169529678	Valid		system	Tile_017-058-000_0-000.jpg		2021-03-17 16:22:19	2021-03-18 15:07:00		NO		IN FOCUS
169529678	https://volunteer.ala.org.au/validate/task/169529678	Valid		system	Tile_017-058-000_0-000.jpg			2021-03-18 15:07:00		NO		IN FOCUS
169529678	https://volunteer.ala.org.au/validate/task/169529678	Valid		system	Tile_017-058-000_0-000.jpg		2021-03-17 17:10:34	2021-03-18 15:07:00
169529678	https://volunteer.ala.org.au/validate/task/169529678	Valid		system	Tile_017-058-000_0-000.jpg		2021-03-18 15:07:00	2021-03-18 15:07:00		NO		IN FOCUS
169529679	https://volunteer.ala.org.au/validate/task/169529679	Valid		system	Tile_017-059-000_0-000.jpg		2021-03-17 16:22:51	2021-03-17 17:07:26		NO		IN FOCUS
169529679	https://volunteer.ala.org.au/validate/task/169529679	Valid		system	Tile_017-059-000_0-000.jpg			2021-03-17 17:07:26		NO		IN FOCUS
169529679	https://volunteer.ala.org.au/validate/task/169529679	Valid		system	Tile_017-059-000_0-000.jpg		2021-03-17 17:06:23	2021-03-17 17:07:26		NO		IN FOCUS
169529679	https://volunteer.ala.org.au/validate/task/169529679	Valid		system	Tile_017-059-000_0-000.jpg		2021-03-17 17:07:26	2021-03-17 17:07:26		NO		IN FOCUS
169529680	https://volunteer.ala.org.au/validate/task/169529680	Valid		system	Tile_017-060-000_0-000.jpg		2021-03-17 17:06:36	2021-03-17 17:07:36		NO		IN FOCUS
169529680	https://volunteer.ala.org.au/validate/task/169529680	Valid		system	Tile_017-060-000_0-000.jpg		2021-03-17 16:23:34	2021-03-17 17:07:36		NO		IN FOCUS
169529680	https://volunteer.ala.org.au/validate/task/169529680	Valid		system	Tile_017-060-000_0-000.jpg			2021-03-17 17:07:36		NO		IN FOCUS
169529680	https://volunteer.ala.org.au/validate/task/169529680	Valid		system	Tile_017-060-000_0-000.jpg		2021-03-17 17:07:36	2021-03-17 17:07:36		NO		IN FOCUS
169529681	https://volunteer.ala.org.au/validate/task/169529681	Valid		system	Tile_018-001-000_0-000.jpg		2021-03-17 16:24:19	2021-03-18 15:21:57		NO		IN FOCUS
169529681	https://volunteer.ala.org.au/validate/task/169529681	Valid		system	Tile_018-001-000_0-000.jpg			2021-03-18 15:21:57		NO		IN FOCUS
169529681	https://volunteer.ala.org.au/validate/task/169529681	Valid		system	Tile_018-001-000_0-000.jpg		2021-03-18 15:21:57	2021-03-18 15:21:57		NO		IN FOCUS
169529681	https://volunteer.ala.org.au/validate/task/169529681	Valid		system	Tile_018-001-000_0-000.jpg		2021-03-17 17:06:56	2021-03-18 15:21:57		NO		IN FOCUS
169529682	https://volunteer.ala.org.au/validate/task/169529682	Valid		system	Tile_018-002-000_0-000.jpg		2021-03-17 16:24:43	2021-03-17 17:08:32		NO		IN FOCUS
169529682	https://volunteer.ala.org.au/validate/task/169529682	Valid		system	Tile_018-002-000_0-000.jpg			2021-03-17 17:08:32		NO		IN FOCUS
169529682	https://volunteer.ala.org.au/validate/task/169529682	Valid		system	Tile_018-002-000_0-000.jpg		2021-03-17 17:07:19	2021-03-17 17:08:32		NO		IN FOCUS
169529682	https://volunteer.ala.org.au/validate/task/169529682	Valid		system	Tile_018-002-000_0-000.jpg		2021-03-17 17:08:31	2021-03-17 17:08:32		NO		IN FOCUS
169529683	https://volunteer.ala.org.au/validate/task/169529683	Valid		system	Tile_018-003-000_0-000.jpg		2021-03-17 16:25:16	2021-03-18 15:22:05		NO		IN FOCUS
169529683	https://volunteer.ala.org.au/validate/task/169529683	Valid		system	Tile_018-003-000_0-000.jpg		2021-03-18 15:22:04	2021-03-18 15:22:05		NO		IN FOCUS
169529683	https://volunteer.ala.org.au/validate/task/169529683	Valid		system	Tile_018-003-000_0-000.jpg			2021-03-18 15:22:05		NO		IN FOCUS
169529683	https://volunteer.ala.org.au/validate/task/169529683	Valid		system	Tile_018-003-000_0-000.jpg		2021-03-17 17:07:39	2021-03-18 15:22:05		NO		IN FOCUS
169529684	https://volunteer.ala.org.au/validate/task/169529684	Valid		system	Tile_018-004-000_0-000.jpg		2021-03-18 15:22:12	2021-03-18 15:22:13		NO		IN FOCUS
169529684	https://volunteer.ala.org.au/validate/task/169529684	Valid		system	Tile_018-004-000_0-000.jpg		2021-03-17 17:08:59	2021-03-18 15:22:13		NO		IN FOCUS
169529684	https://volunteer.ala.org.au/validate/task/169529684	Valid		system	Tile_018-004-000_0-000.jpg		2021-03-17 17:08:02	2021-03-18 15:22:13		NO		IN FOCUS
169529684	https://volunteer.ala.org.au/validate/task/169529684	Valid		system	Tile_018-004-000_0-000.jpg			2021-03-18 15:22:13		NO		IN FOCUS
169529685	https://volunteer.ala.org.au/validate/task/169529685	Valid		system	Tile_018-005-000_0-000.jpg		2021-03-17 16:26:00	2021-03-17 17:09:08		NO		IN FOCUS
169529685	https://volunteer.ala.org.au/validate/task/169529685	Valid		system	Tile_018-005-000_0-000.jpg		2021-03-17 17:08:15	2021-03-17 17:09:08		NO		IN FOCUS
169529685	https://volunteer.ala.org.au/validate/task/169529685	Valid		system	Tile_018-005-000_0-000.jpg			2021-03-17 17:09:08		NO		IN FOCUS
169529685	https://volunteer.ala.org.au/validate/task/169529685	Valid		system	Tile_018-005-000_0-000.jpg		2021-03-17 17:09:08	2021-03-17 17:09:08		NO		IN FOCUS
169529686	https://volunteer.ala.org.au/validate/task/169529686	Valid		system	Tile_018-006-000_0-000.jpg			2021-03-17 17:09:19		NO		IN FOCUS
169529686	https://volunteer.ala.org.au/validate/task/169529686	Valid		system	Tile_018-006-000_0-000.jpg		2021-03-17 16:27:38	2021-03-17 17:09:19		NO		IN FOCUS
169529686	https://volunteer.ala.org.au/validate/task/169529686	Valid		system	Tile_018-006-000_0-000.jpg		2021-03-17 17:09:18	2021-03-17 17:09:19		NO		IN FOCUS
169529686	https://volunteer.ala.org.au/validate/task/169529686	Valid		system	Tile_018-006-000_0-000.jpg		2021-03-17 17:08:28	2021-03-17 17:09:19		NO		IN FOCUS
169529687	https://volunteer.ala.org.au/validate/task/169529687				Tile_018-007-000_0-000.jpg		2021-03-17 17:10:09		1	YES	Both MIDDLE and EDGE	IN FOCUS		Other colpate angiosperm pollen
169529687	https://volunteer.ala.org.au/validate/task/169529687				Tile_018-007-000_0-000.jpg		2021-03-17 17:10:34		1	YES	MIDDLE	IN FOCUS		Unknown
169529687	https://volunteer.ala.org.au/validate/task/169529687				Tile_018-007-000_0-000.jpg		2021-03-18 16:12:31			NO		IN FOCUS
169529687	https://volunteer.ala.org.au/validate/task/169529687				Tile_018-007-000_0-000.jpg		2021-03-18 15:26:09			NO		IN FOCUS
169529688	https://volunteer.ala.org.au/validate/task/169529688	Valid		system	Tile_018-008-000_0-000.jpg		2021-03-17 17:10:46	2021-03-17 17:10:47		NO		IN FOCUS
169529688	https://volunteer.ala.org.au/validate/task/169529688	Valid		system	Tile_018-008-000_0-000.jpg			2021-03-17 17:10:47		NO		IN FOCUS
169529688	https://volunteer.ala.org.au/validate/task/169529688	Valid		system	Tile_018-008-000_0-000.jpg		2021-03-17 17:10:21	2021-03-17 17:10:47		NO		IN FOCUS
169529688	https://volunteer.ala.org.au/validate/task/169529688	Valid		system	Tile_018-008-000_0-000.jpg		2021-03-17 16:49:00	2021-03-17 17:10:47		NO		IN FOCUS
169529688	https://volunteer.ala.org.au/validate/task/169529688	Valid		system	Tile_018-008-000_0-000.jpg		2021-03-17 17:11:51	2021-03-17 17:10:47				IN FOCUS
169529689	https://volunteer.ala.org.au/validate/task/169529689	Valid		system	Tile_018-009-000_0-000.jpg		2021-03-17 17:10:58	2021-03-17 17:10:59		NO		IN FOCUS
169529689	https://volunteer.ala.org.au/validate/task/169529689	Valid		system	Tile_018-009-000_0-000.jpg		2021-03-17 17:10:32	2021-03-17 17:10:59		NO		IN FOCUS
169529689	https://volunteer.ala.org.au/validate/task/169529689	Valid		system	Tile_018-009-000_0-000.jpg		2021-03-17 16:56:47	2021-03-17 17:10:59		NO		IN FOCUS
169529689	https://volunteer.ala.org.au/validate/task/169529689	Valid		system	Tile_018-009-000_0-000.jpg			2021-03-17 17:10:59		NO		IN FOCUS
169529690	https://volunteer.ala.org.au/validate/task/169529690	Valid		system	Tile_018-010-000_0-000.jpg		2021-03-17 16:57:08	2021-03-17 17:11:11		NO		IN FOCUS
169529690	https://volunteer.ala.org.au/validate/task/169529690	Valid		system	Tile_018-010-000_0-000.jpg			2021-03-17 17:11:11		NO		IN FOCUS
169529690	https://volunteer.ala.org.au/validate/task/169529690	Valid		system	Tile_018-010-000_0-000.jpg		2021-03-17 17:11:10	2021-03-17 17:11:11		NO		IN FOCUS
169529690	https://volunteer.ala.org.au/validate/task/169529690	Valid		system	Tile_018-010-000_0-000.jpg		2021-03-17 17:10:42	2021-03-17 17:11:11		NO		IN FOCUS
169529691	https://volunteer.ala.org.au/validate/task/169529691	Valid		system	Tile_018-011-000_0-000.jpg		2021-03-17 17:00:15	2021-03-17 17:11:22		NO		IN FOCUS
169529691	https://volunteer.ala.org.au/validate/task/169529691	Valid		system	Tile_018-011-000_0-000.jpg		2021-03-17 17:10:51	2021-03-17 17:11:22		NO		IN FOCUS
169529691	https://volunteer.ala.org.au/validate/task/169529691	Valid		system	Tile_018-011-000_0-000.jpg		2021-03-17 17:11:22	2021-03-17 17:11:22		NO		IN FOCUS
169529691	https://volunteer.ala.org.au/validate/task/169529691	Valid		system	Tile_018-011-000_0-000.jpg			2021-03-17 17:11:22		NO		IN FOCUS
169529692	https://volunteer.ala.org.au/validate/task/169529692	Valid		system	Tile_018-012-000_0-000.jpg		2021-03-17 17:00:37	2021-03-17 17:11:34		NO		IN FOCUS
169529692	https://volunteer.ala.org.au/validate/task/169529692	Valid		system	Tile_018-012-000_0-000.jpg		2021-03-17 17:11:01	2021-03-17 17:11:34		NO		IN FOCUS
169529692	https://volunteer.ala.org.au/validate/task/169529692	Valid		system	Tile_018-012-000_0-000.jpg		2021-03-17 17:11:34	2021-03-17 17:11:34		NO		IN FOCUS
169529692	https://volunteer.ala.org.au/validate/task/169529692	Valid		system	Tile_018-012-000_0-000.jpg			2021-03-17 17:11:34		NO		IN FOCUS
169529693	https://volunteer.ala.org.au/validate/task/169529693	Valid		system	Tile_018-013-000_0-000.jpg		2021-03-17 17:11:45	2021-03-17 17:11:46		NO		IN FOCUS
169529693	https://volunteer.ala.org.au/validate/task/169529693	Valid		system	Tile_018-013-000_0-000.jpg		2021-03-17 17:11:14	2021-03-17 17:11:46		NO		IN FOCUS
169529693	https://volunteer.ala.org.au/validate/task/169529693	Valid		system	Tile_018-013-000_0-000.jpg		2021-03-17 17:01:01	2021-03-17 17:11:46		NO		IN FOCUS
169529693	https://volunteer.ala.org.au/validate/task/169529693	Valid		system	Tile_018-013-000_0-000.jpg			2021-03-17 17:11:46		NO		IN FOCUS
169529694	https://volunteer.ala.org.au/validate/task/169529694	Valid		system	Tile_018-014-000_0-000.jpg		2021-03-17 17:11:23	2021-03-17 17:11:59		NO		IN FOCUS
169529694	https://volunteer.ala.org.au/validate/task/169529694	Valid		system	Tile_018-014-000_0-000.jpg		2021-03-17 17:01:19	2021-03-17 17:11:59		NO		IN FOCUS
169529694	https://volunteer.ala.org.au/validate/task/169529694	Valid		system	Tile_018-014-000_0-000.jpg		2021-03-17 17:11:58	2021-03-17 17:11:59		NO		IN FOCUS
169529694	https://volunteer.ala.org.au/validate/task/169529694	Valid		system	Tile_018-014-000_0-000.jpg			2021-03-17 17:11:59		NO		IN FOCUS
169529695	https://volunteer.ala.org.au/validate/task/169529695				Tile_018-015-000_0-000.jpg		2021-03-17 17:04:25		1	YES	EDGE	IN FOCUS		Nothofagus pollen
169529695	https://volunteer.ala.org.au/validate/task/169529695				Tile_018-015-000_0-000.jpg		2021-03-18 15:07:08			NO		IN FOCUS
169529695	https://volunteer.ala.org.au/validate/task/169529695				Tile_018-015-000_0-000.jpg		2021-03-17 17:13:38		1	YES	Both MIDDLE and EDGE	IN FOCUS		Nothofagus pollen
169529695	https://volunteer.ala.org.au/validate/task/169529695				Tile_018-015-000_0-000.jpg		2021-03-17 17:14:45		1	YES	EDGE	IN FOCUS		Other colpate angiosperm pollen
169529696	https://volunteer.ala.org.au/validate/task/169529696	Valid		system	Tile_018-016-000_0-000.jpg			2021-03-18 15:26:24		NO		IN FOCUS
169529696	https://volunteer.ala.org.au/validate/task/169529696	Valid		system	Tile_018-016-000_0-000.jpg		2021-03-18 15:26:23	2021-03-18 15:26:24		NO		IN FOCUS
169529696	https://volunteer.ala.org.au/validate/task/169529696	Valid		system	Tile_018-016-000_0-000.jpg		2021-03-17 17:12:13	2021-03-18 15:26:24		NO		IN FOCUS
169529696	https://volunteer.ala.org.au/validate/task/169529696	Valid		system	Tile_018-016-000_0-000.jpg		2021-03-17 17:12:40	2021-03-18 15:26:24		NO		IN FOCUS
169529697	https://volunteer.ala.org.au/validate/task/169529697	Valid		system	Tile_018-017-000_0-000.jpg		2021-03-17 17:13:03	2021-03-17 17:13:04		NO		IN FOCUS
169529697	https://volunteer.ala.org.au/validate/task/169529697	Valid		system	Tile_018-017-000_0-000.jpg			2021-03-17 17:13:04		NO		IN FOCUS
169529697	https://volunteer.ala.org.au/validate/task/169529697	Valid		system	Tile_018-017-000_0-000.jpg		2021-03-17 17:07:03	2021-03-17 17:13:04		NO		IN FOCUS
169529697	https://volunteer.ala.org.au/validate/task/169529697	Valid		system	Tile_018-017-000_0-000.jpg		2021-03-17 17:12:26	2021-03-17 17:13:04		NO		IN FOCUS
169529698	https://volunteer.ala.org.au/validate/task/169529698	Valid		system	Tile_018-018-000_0-000.jpg		2021-03-17 17:12:37	2021-03-18 15:07:17		NO		IN FOCUS
169529698	https://volunteer.ala.org.au/validate/task/169529698	Valid		system	Tile_018-018-000_0-000.jpg			2021-03-18 15:07:17		NO		IN FOCUS
169529698	https://volunteer.ala.org.au/validate/task/169529698	Valid		system	Tile_018-018-000_0-000.jpg		2021-03-18 15:07:17	2021-03-18 15:07:17		NO		IN FOCUS
169529698	https://volunteer.ala.org.au/validate/task/169529698	Valid		system	Tile_018-018-000_0-000.jpg		2021-03-17 17:07:36	2021-03-18 15:07:17		NO
169529698	https://volunteer.ala.org.au/validate/task/169529698	Valid		system	Tile_018-018-000_0-000.jpg		2021-03-17 17:13:29	2021-03-18 15:07:17		NO		IN FOCUS
169529699	https://volunteer.ala.org.au/validate/task/169529699	Valid		system	Tile_018-019-000_0-000.jpg			2021-03-18 15:22:37		NO		IN FOCUS
169529699	https://volunteer.ala.org.au/validate/task/169529699	Valid		system	Tile_018-019-000_0-000.jpg		2021-03-17 17:13:51	2021-03-18 15:22:37		NO		IN FOCUS
169529699	https://volunteer.ala.org.au/validate/task/169529699	Valid		system	Tile_018-019-000_0-000.jpg		2021-03-18 15:22:36	2021-03-18 15:22:37		NO		IN FOCUS
169529699	https://volunteer.ala.org.au/validate/task/169529699	Valid		system	Tile_018-019-000_0-000.jpg		2021-03-17 17:12:51	2021-03-18 15:22:37		NO		IN FOCUS
169529700	https://volunteer.ala.org.au/validate/task/169529700	Valid		system	Tile_018-020-000_0-000.jpg		2021-03-17 17:13:04	2021-03-18 15:22:47		NO		IN FOCUS
169529700	https://volunteer.ala.org.au/validate/task/169529700	Valid		system	Tile_018-020-000_0-000.jpg		2021-03-17 17:14:26	2021-03-18 15:22:47		NO		IN FOCUS
169529700	https://volunteer.ala.org.au/validate/task/169529700	Valid		system	Tile_018-020-000_0-000.jpg		2021-03-18 15:22:47	2021-03-18 15:22:47		NO		IN FOCUS
169529700	https://volunteer.ala.org.au/validate/task/169529700	Valid		system	Tile_018-020-000_0-000.jpg			2021-03-18 15:22:47		NO		IN FOCUS
169529701	https://volunteer.ala.org.au/validate/task/169529701	Valid		system	Tile_018-021-000_0-000.jpg			2021-03-18 18:12:43		NO		IN FOCUS
169529701	https://volunteer.ala.org.au/validate/task/169529701	Valid		system	Tile_018-021-000_0-000.jpg		2021-03-18 18:12:43	2021-03-18 18:12:43		NO		IN FOCUS
169529701	https://volunteer.ala.org.au/validate/task/169529701	Valid		system	Tile_018-021-000_0-000.jpg		2021-03-18 16:02:07	2021-03-18 18:12:43		NO		IN FOCUS
169529701	https://volunteer.ala.org.au/validate/task/169529701	Valid		system	Tile_018-021-000_0-000.jpg		2021-03-17 17:13:23	2021-03-18 18:12:43		NO		IN FOCUS
169529702	https://volunteer.ala.org.au/validate/task/169529702	Valid		system	Tile_018-022-000_0-000.jpg		2021-03-17 17:15:22	2021-03-18 15:22:56		NO		IN FOCUS
169529702	https://volunteer.ala.org.au/validate/task/169529702	Valid		system	Tile_018-022-000_0-000.jpg			2021-03-18 15:22:56		NO		IN FOCUS
169529702	https://volunteer.ala.org.au/validate/task/169529702	Valid		system	Tile_018-022-000_0-000.jpg		2021-03-18 15:22:54	2021-03-18 15:22:56		NO		IN FOCUS
169529702	https://volunteer.ala.org.au/validate/task/169529702	Valid		system	Tile_018-022-000_0-000.jpg		2021-03-17 17:13:36	2021-03-18 15:22:56		NO		IN FOCUS
169529703	https://volunteer.ala.org.au/validate/task/169529703	Valid		system	Tile_018-023-000_0-000.jpg		2021-03-17 17:20:43	2021-03-18 15:07:25	1	YES	EDGE	IN FOCUS		Fungal spores
169529703	https://volunteer.ala.org.au/validate/task/169529703	Valid		system	Tile_018-023-000_0-000.jpg			2021-03-18 15:07:25		NO		IN FOCUS
169529703	https://volunteer.ala.org.au/validate/task/169529703	Valid		system	Tile_018-023-000_0-000.jpg		2021-03-17 17:15:37	2021-03-18 15:07:25		NO		IN FOCUS
169529703	https://volunteer.ala.org.au/validate/task/169529703	Valid		system	Tile_018-023-000_0-000.jpg		2021-03-17 17:13:51	2021-03-18 15:07:25		NO		IN FOCUS
169529703	https://volunteer.ala.org.au/validate/task/169529703	Valid		system	Tile_018-023-000_0-000.jpg		2021-03-18 15:07:24	2021-03-18 15:07:25		NO		IN FOCUS
169529704	https://volunteer.ala.org.au/validate/task/169529704	Valid		system	Tile_018-024-000_0-000.jpg		2021-03-17 17:20:44	2021-03-17 17:20:45		NO		IN FOCUS
169529704	https://volunteer.ala.org.au/validate/task/169529704	Valid		system	Tile_018-024-000_0-000.jpg		2021-03-17 17:14:05	2021-03-17 17:20:45		NO		IN FOCUS
169529704	https://volunteer.ala.org.au/validate/task/169529704	Valid		system	Tile_018-024-000_0-000.jpg			2021-03-17 17:20:45		NO		IN FOCUS
169529704	https://volunteer.ala.org.au/validate/task/169529704	Valid		system	Tile_018-024-000_0-000.jpg		2021-03-17 17:15:51	2021-03-17 17:20:45		NO		IN FOCUS
169529705	https://volunteer.ala.org.au/validate/task/169529705	Valid		system	Tile_018-025-000_0-000.jpg		2021-03-17 17:14:17	2021-03-17 17:21:10		NO		IN FOCUS
169529705	https://volunteer.ala.org.au/validate/task/169529705	Valid		system	Tile_018-025-000_0-000.jpg		2021-03-17 17:21:09	2021-03-17 17:21:10		NO		IN FOCUS
169529705	https://volunteer.ala.org.au/validate/task/169529705	Valid		system	Tile_018-025-000_0-000.jpg			2021-03-17 17:21:10		NO		IN FOCUS
169529705	https://volunteer.ala.org.au/validate/task/169529705	Valid		system	Tile_018-025-000_0-000.jpg		2021-03-17 17:16:03	2021-03-17 17:21:10		NO		IN FOCUS
169529706	https://volunteer.ala.org.au/validate/task/169529706	Valid		system	Tile_018-026-000_0-000.jpg			2021-03-18 15:23:14		NO		IN FOCUS
169529706	https://volunteer.ala.org.au/validate/task/169529706	Valid		system	Tile_018-026-000_0-000.jpg		2021-03-18 15:23:14	2021-03-18 15:23:14		NO		IN FOCUS
169529706	https://volunteer.ala.org.au/validate/task/169529706	Valid		system	Tile_018-026-000_0-000.jpg		2021-03-17 17:16:15	2021-03-18 15:23:14		NO		IN FOCUS
169529706	https://volunteer.ala.org.au/validate/task/169529706	Valid		system	Tile_018-026-000_0-000.jpg		2021-03-17 17:14:29	2021-03-18 15:23:14		NO		IN FOCUS
169529707	https://volunteer.ala.org.au/validate/task/169529707	Valid		system	Tile_018-027-000_0-000.jpg		2021-03-17 17:22:05	2021-03-17 17:22:05		NO		IN FOCUS
169529707	https://volunteer.ala.org.au/validate/task/169529707	Valid		system	Tile_018-027-000_0-000.jpg			2021-03-17 17:22:05		NO		IN FOCUS
169529707	https://volunteer.ala.org.au/validate/task/169529707	Valid		system	Tile_018-027-000_0-000.jpg		2021-03-17 17:16:25	2021-03-17 17:22:05		NO		IN FOCUS
169529707	https://volunteer.ala.org.au/validate/task/169529707	Valid		system	Tile_018-027-000_0-000.jpg		2021-03-17 17:14:42	2021-03-17 17:22:05		NO		IN FOCUS
169529708	https://volunteer.ala.org.au/validate/task/169529708	Valid		system	Tile_018-028-000_0-000.jpg		2021-03-17 17:22:23	2021-03-17 17:22:23		NO		IN FOCUS
169529708	https://volunteer.ala.org.au/validate/task/169529708	Valid		system	Tile_018-028-000_0-000.jpg			2021-03-17 17:22:23		NO		IN FOCUS
169529708	https://volunteer.ala.org.au/validate/task/169529708	Valid		system	Tile_018-028-000_0-000.jpg		2021-03-17 17:15:10	2021-03-17 17:22:23		NO		IN FOCUS
169529708	https://volunteer.ala.org.au/validate/task/169529708	Valid		system	Tile_018-028-000_0-000.jpg		2021-03-17 17:16:35	2021-03-17 17:22:23		NO		IN FOCUS
169529709	https://volunteer.ala.org.au/validate/task/169529709	Valid		system	Tile_018-029-000_0-000.jpg		2021-03-17 17:15:23	2021-03-17 17:22:41		NO		IN FOCUS
169529709	https://volunteer.ala.org.au/validate/task/169529709	Valid		system	Tile_018-029-000_0-000.jpg			2021-03-17 17:22:41		NO		IN FOCUS
169529709	https://volunteer.ala.org.au/validate/task/169529709	Valid		system	Tile_018-029-000_0-000.jpg		2021-03-17 17:16:44	2021-03-17 17:22:41		NO		IN FOCUS
169529709	https://volunteer.ala.org.au/validate/task/169529709	Valid		system	Tile_018-029-000_0-000.jpg		2021-03-17 17:22:40	2021-03-17 17:22:41		NO		IN FOCUS
169529710	https://volunteer.ala.org.au/validate/task/169529710	Valid		system	Tile_018-030-000_0-000.jpg		2021-03-17 18:00:58	2021-03-18 15:07:39		NO		IN FOCUS
169529710	https://volunteer.ala.org.au/validate/task/169529710	Valid		system	Tile_018-030-000_0-000.jpg		2021-03-18 15:07:39	2021-03-18 15:07:39		NO		IN FOCUS
169529710	https://volunteer.ala.org.au/validate/task/169529710	Valid		system	Tile_018-030-000_0-000.jpg		2021-03-17 17:23:57	2021-03-18 15:07:39	1	YES	Both MIDDLE and EDGE	IN FOCUS		Unknown
169529710	https://volunteer.ala.org.au/validate/task/169529710	Valid		system	Tile_018-030-000_0-000.jpg			2021-03-18 15:07:39		NO		IN FOCUS
169529710	https://volunteer.ala.org.au/validate/task/169529710	Valid		system	Tile_018-030-000_0-000.jpg		2021-03-17 17:15:36	2021-03-18 15:07:39		NO		IN FOCUS
169529711	https://volunteer.ala.org.au/validate/task/169529711				Tile_018-031-000_0-000.jpg
169529711	https://volunteer.ala.org.au/validate/task/169529711				Tile_018-031-000_0-000.jpg		2021-03-18 15:27:08		1	YES	MIDDLE	IN FOCUS		Unknown
169529711	https://volunteer.ala.org.au/validate/task/169529711				Tile_018-031-000_0-000.jpg		2021-03-18 16:27:51			NO		IN FOCUS
169529711	https://volunteer.ala.org.au/validate/task/169529711				Tile_018-031-000_0-000.jpg		2021-03-17 17:16:51		1	YES	MIDDLE	IN FOCUS		Unknown
169529711	https://volunteer.ala.org.au/validate/task/169529711				Tile_018-031-000_0-000.jpg		2021-03-17 17:24:38		1	YES	MIDDLE	IN FOCUS		Spores,Myrtaceae and cupanieidite pollen
169529712	https://volunteer.ala.org.au/validate/task/169529712	Valid		system	Tile_018-032-000_0-000.jpg		2021-03-17 17:17:05	2021-03-17 18:04:23		NO		IN FOCUS
169529712	https://volunteer.ala.org.au/validate/task/169529712	Valid		system	Tile_018-032-000_0-000.jpg		2021-03-17 18:04:22	2021-03-17 18:04:23		NO		IN FOCUS
169529712	https://volunteer.ala.org.au/validate/task/169529712	Valid		system	Tile_018-032-000_0-000.jpg		2021-03-17 17:17:09	2021-03-17 18:04:23		NO		IN FOCUS
169529712	https://volunteer.ala.org.au/validate/task/169529712	Valid		system	Tile_018-032-000_0-000.jpg		2021-03-17 17:25:07	2021-03-17 18:04:23	1	YES	EDGE	IN FOCUS		Unknown
169529712	https://volunteer.ala.org.au/validate/task/169529712	Valid		system	Tile_018-032-000_0-000.jpg			2021-03-17 18:04:23		NO		IN FOCUS
169529713	https://volunteer.ala.org.au/validate/task/169529713	Valid		system	Tile_018-033-000_0-000.jpg			2021-03-17 18:04:47		NO		IN FOCUS
169529713	https://volunteer.ala.org.au/validate/task/169529713	Valid		system	Tile_018-033-000_0-000.jpg		2021-03-17 17:25:39	2021-03-17 18:04:47		NO		IN FOCUS
169529713	https://volunteer.ala.org.au/validate/task/169529713	Valid		system	Tile_018-033-000_0-000.jpg		2021-03-17 18:04:46	2021-03-17 18:04:47		NO		IN FOCUS
169529713	https://volunteer.ala.org.au/validate/task/169529713	Valid		system	Tile_018-033-000_0-000.jpg		2021-03-17 17:18:30	2021-03-17 18:04:47		NO		IN FOCUS
169529714	https://volunteer.ala.org.au/validate/task/169529714	Valid		system	Tile_018-034-000_0-000.jpg		2021-03-17 17:26:34	2021-03-18 15:07:58	3	YES	MIDDLE	IN FOCUS		Fungal spores
169529714	https://volunteer.ala.org.au/validate/task/169529714	Valid		system	Tile_018-034-000_0-000.jpg		2021-03-17 17:17:28	2021-03-18 15:07:58		NO		IN FOCUS
169529714	https://volunteer.ala.org.au/validate/task/169529714	Valid		system	Tile_018-034-000_0-000.jpg			2021-03-18 15:07:58		NO		IN FOCUS
169529714	https://volunteer.ala.org.au/validate/task/169529714	Valid		system	Tile_018-034-000_0-000.jpg		2021-03-17 17:18:42	2021-03-18 15:07:58		NO		IN FOCUS
169529714	https://volunteer.ala.org.au/validate/task/169529714	Valid		system	Tile_018-034-000_0-000.jpg		2021-03-18 15:07:58	2021-03-18 15:07:58		NO		IN FOCUS
169529715	https://volunteer.ala.org.au/validate/task/169529715	Valid		system	Tile_018-035-000_0-000.jpg		2021-03-17 17:27:18	2021-03-18 15:08:05	2	YES	MIDDLE	IN FOCUS		Fungal spores
169529715	https://volunteer.ala.org.au/validate/task/169529715	Valid		system	Tile_018-035-000_0-000.jpg		2021-03-17 17:17:38	2021-03-18 15:08:05		NO		IN FOCUS
169529715	https://volunteer.ala.org.au/validate/task/169529715	Valid		system	Tile_018-035-000_0-000.jpg		2021-03-18 15:08:05	2021-03-18 15:08:05		NO		IN FOCUS
169529715	https://volunteer.ala.org.au/validate/task/169529715	Valid		system	Tile_018-035-000_0-000.jpg			2021-03-18 15:08:05		NO		IN FOCUS
169529715	https://volunteer.ala.org.au/validate/task/169529715	Valid		system	Tile_018-035-000_0-000.jpg		2021-03-17 17:18:53	2021-03-18 15:08:05		NO		IN FOCUS
169529716	https://volunteer.ala.org.au/validate/task/169529716				Tile_018-036-000_0-000.jpg		2021-03-17 17:18:23		1	YES	MIDDLE	IN FOCUS		Nothofagus pollen
169529716	https://volunteer.ala.org.au/validate/task/169529716				Tile_018-036-000_0-000.jpg		2021-03-17 17:27:57		3	YES	MIDDLE	IN FOCUS		Fungal spores,Unknown
169529716	https://volunteer.ala.org.au/validate/task/169529716				Tile_018-036-000_0-000.jpg		2021-03-18 15:08:15			NO		IN FOCUS
169529716	https://volunteer.ala.org.au/validate/task/169529716				Tile_018-036-000_0-000.jpg		2021-03-17 17:19:12			NO		IN FOCUS
169529717	https://volunteer.ala.org.au/validate/task/169529717	Valid		system	Tile_018-037-000_0-000.jpg		2021-03-17 17:28:30	2021-03-17 17:28:30		NO		IN FOCUS
169529717	https://volunteer.ala.org.au/validate/task/169529717	Valid		system	Tile_018-037-000_0-000.jpg			2021-03-17 17:28:30		NO		IN FOCUS
169529717	https://volunteer.ala.org.au/validate/task/169529717	Valid		system	Tile_018-037-000_0-000.jpg		2021-03-17 17:18:33	2021-03-17 17:28:30		NO		IN FOCUS
169529717	https://volunteer.ala.org.au/validate/task/169529717	Valid		system	Tile_018-037-000_0-000.jpg		2021-03-17 17:19:27	2021-03-17 17:28:30		NO		IN FOCUS
169529718	https://volunteer.ala.org.au/validate/task/169529718	Valid		system	Tile_018-038-000_0-000.jpg		2021-03-17 17:29:05	2021-03-18 16:32:58	1	YES	MIDDLE	IN FOCUS		Saccate gymnospermous pollen
169529718	https://volunteer.ala.org.au/validate/task/169529718	Valid		system	Tile_018-038-000_0-000.jpg			2021-03-18 16:32:58		NO		IN FOCUS
169529718	https://volunteer.ala.org.au/validate/task/169529718	Valid		system	Tile_018-038-000_0-000.jpg		2021-03-17 17:19:39	2021-03-18 16:32:58		NO		IN FOCUS
169529718	https://volunteer.ala.org.au/validate/task/169529718	Valid		system	Tile_018-038-000_0-000.jpg		2021-03-18 15:27:25	2021-03-18 16:32:58		NO		IN FOCUS
169529718	https://volunteer.ala.org.au/validate/task/169529718	Valid		system	Tile_018-038-000_0-000.jpg		2021-03-18 16:32:58	2021-03-18 16:32:58		NO		IN FOCUS
169529719	https://volunteer.ala.org.au/validate/task/169529719	Valid		system	Tile_018-039-000_0-000.jpg		2021-03-17 17:29:47	2021-03-18 16:16:43	1	YES	EDGE	IN FOCUS		Fungal spores
169529719	https://volunteer.ala.org.au/validate/task/169529719	Valid		system	Tile_018-039-000_0-000.jpg		2021-03-18 15:27:38	2021-03-18 16:16:43		NO		IN FOCUS
169529719	https://volunteer.ala.org.au/validate/task/169529719	Valid		system	Tile_018-039-000_0-000.jpg		2021-03-17 17:19:55	2021-03-18 16:16:43		NO		IN FOCUS
169529719	https://volunteer.ala.org.au/validate/task/169529719	Valid		system	Tile_018-039-000_0-000.jpg			2021-03-18 16:16:43		NO		IN FOCUS
169529719	https://volunteer.ala.org.au/validate/task/169529719	Valid		system	Tile_018-039-000_0-000.jpg		2021-03-18 16:16:43	2021-03-18 16:16:43		NO		IN FOCUS
169529720	https://volunteer.ala.org.au/validate/task/169529720	Valid		system	Tile_018-040-000_0-000.jpg		2021-03-17 17:18:53	2021-03-17 17:30:06		NO		IN FOCUS
169529720	https://volunteer.ala.org.au/validate/task/169529720	Valid		system	Tile_018-040-000_0-000.jpg			2021-03-17 17:30:06		NO		IN FOCUS
169529720	https://volunteer.ala.org.au/validate/task/169529720	Valid		system	Tile_018-040-000_0-000.jpg		2021-03-17 17:30:06	2021-03-17 17:30:06		NO		IN FOCUS
169529720	https://volunteer.ala.org.au/validate/task/169529720	Valid		system	Tile_018-040-000_0-000.jpg		2021-03-17 17:20:07	2021-03-17 17:30:06		NO		IN FOCUS
169529721	https://volunteer.ala.org.au/validate/task/169529721	Valid		system	Tile_018-041-000_0-000.jpg		2021-03-17 17:19:03	2021-03-18 15:08:36		NO		IN FOCUS
169529721	https://volunteer.ala.org.au/validate/task/169529721	Valid		system	Tile_018-041-000_0-000.jpg		2021-03-17 17:20:19	2021-03-18 15:08:36		NO		IN FOCUS
169529721	https://volunteer.ala.org.au/validate/task/169529721	Valid		system	Tile_018-041-000_0-000.jpg			2021-03-18 15:08:36		NO		IN FOCUS
169529721	https://volunteer.ala.org.au/validate/task/169529721	Valid		system	Tile_018-041-000_0-000.jpg		2021-03-17 17:30:38	2021-03-18 15:08:36	1	YES	MIDDLE	IN FOCUS		Unknown
169529721	https://volunteer.ala.org.au/validate/task/169529721	Valid		system	Tile_018-041-000_0-000.jpg		2021-03-18 15:08:36	2021-03-18 15:08:36		NO		IN FOCUS
169529722	https://volunteer.ala.org.au/validate/task/169529722	Valid		system	Tile_018-042-000_0-000.jpg		2021-03-17 17:20:32	2021-03-18 16:33:17		NO		IN FOCUS
169529722	https://volunteer.ala.org.au/validate/task/169529722	Valid		system	Tile_018-042-000_0-000.jpg		2021-03-17 17:31:34	2021-03-18 16:33:17	1	YES	Both MIDDLE and EDGE	IN FOCUS		Unknown
169529722	https://volunteer.ala.org.au/validate/task/169529722	Valid		system	Tile_018-042-000_0-000.jpg		2021-03-18 15:27:56	2021-03-18 16:33:17		NO		IN FOCUS
169529722	https://volunteer.ala.org.au/validate/task/169529722	Valid		system	Tile_018-042-000_0-000.jpg		2021-03-18 16:33:17	2021-03-18 16:33:17		NO		IN FOCUS
169529722	https://volunteer.ala.org.au/validate/task/169529722	Valid		system	Tile_018-042-000_0-000.jpg			2021-03-18 16:33:17		NO		IN FOCUS
169529723	https://volunteer.ala.org.au/validate/task/169529723	Valid		system	Tile_018-043-000_0-000.jpg		2021-03-18 16:33:46	2021-03-18 16:33:47		NO		IN FOCUS
169529723	https://volunteer.ala.org.au/validate/task/169529723	Valid		system	Tile_018-043-000_0-000.jpg		2021-03-18 15:28:11	2021-03-18 16:33:47		NO		IN FOCUS
169529723	https://volunteer.ala.org.au/validate/task/169529723	Valid		system	Tile_018-043-000_0-000.jpg			2021-03-18 16:33:47		NO		IN FOCUS
169529723	https://volunteer.ala.org.au/validate/task/169529723	Valid		system	Tile_018-043-000_0-000.jpg		2021-03-17 17:20:44	2021-03-18 16:33:47		NO		IN FOCUS
169529723	https://volunteer.ala.org.au/validate/task/169529723	Valid		system	Tile_018-043-000_0-000.jpg		2021-03-17 17:32:05	2021-03-18 16:33:47	1	YES	EDGE	IN FOCUS		Unknown
169529724	https://volunteer.ala.org.au/validate/task/169529724	Valid		system	Tile_018-044-000_0-000.jpg		2021-03-17 17:20:58	2021-03-17 17:32:20		NO		IN FOCUS
169529724	https://volunteer.ala.org.au/validate/task/169529724	Valid		system	Tile_018-044-000_0-000.jpg		2021-03-17 17:19:21	2021-03-17 17:32:20		NO		IN FOCUS
169529724	https://volunteer.ala.org.au/validate/task/169529724	Valid		system	Tile_018-044-000_0-000.jpg			2021-03-17 17:32:20		NO		IN FOCUS
169529724	https://volunteer.ala.org.au/validate/task/169529724	Valid		system	Tile_018-044-000_0-000.jpg		2021-03-17 17:32:20	2021-03-17 17:32:20		NO		IN FOCUS
169529725	https://volunteer.ala.org.au/validate/task/169529725	Valid		system	Tile_018-045-000_0-000.jpg		2021-03-17 17:21:54	2021-03-17 17:32:35		NO		IN FOCUS
169529725	https://volunteer.ala.org.au/validate/task/169529725	Valid		system	Tile_018-045-000_0-000.jpg		2021-03-17 17:19:30	2021-03-17 17:32:35		NO		IN FOCUS
169529725	https://volunteer.ala.org.au/validate/task/169529725	Valid		system	Tile_018-045-000_0-000.jpg			2021-03-17 17:32:35		NO		IN FOCUS
169529725	https://volunteer.ala.org.au/validate/task/169529725	Valid		system	Tile_018-045-000_0-000.jpg		2021-03-17 17:32:35	2021-03-17 17:32:35		NO		IN FOCUS
169529726	https://volunteer.ala.org.au/validate/task/169529726	Valid		system	Tile_018-046-000_0-000.jpg		2021-03-17 17:33:04	2021-03-17 17:33:05	1	YES	EDGE	IN FOCUS		Nothofagus pollen
169529726	https://volunteer.ala.org.au/validate/task/169529726	Valid		system	Tile_018-046-000_0-000.jpg			2021-03-17 17:33:05	1	YES	EDGE	IN FOCUS		Nothofagus pollen
169529726	https://volunteer.ala.org.au/validate/task/169529726	Valid		system	Tile_018-046-000_0-000.jpg		2021-03-17 17:19:54	2021-03-17 17:33:05	1	YES	EDGE	IN FOCUS		Nothofagus pollen
169529726	https://volunteer.ala.org.au/validate/task/169529726	Valid		system	Tile_018-046-000_0-000.jpg		2021-03-17 17:22:28	2021-03-17 17:33:05	1	YES	EDGE	IN FOCUS		Nothofagus pollen
169529727	https://volunteer.ala.org.au/validate/task/169529727	Valid		system	Tile_018-047-000_0-000.jpg		2021-03-17 17:20:36	2021-03-17 17:33:32	1	YES	EDGE	IN FOCUS		Nothofagus pollen
169529727	https://volunteer.ala.org.au/validate/task/169529727	Valid		system	Tile_018-047-000_0-000.jpg		2021-03-17 17:33:32	2021-03-17 17:33:32	1	YES	EDGE	IN FOCUS		Nothofagus pollen
169529727	https://volunteer.ala.org.au/validate/task/169529727	Valid		system	Tile_018-047-000_0-000.jpg			2021-03-17 17:33:32	1	YES	EDGE	IN FOCUS		Nothofagus pollen
169529727	https://volunteer.ala.org.au/validate/task/169529727	Valid		system	Tile_018-047-000_0-000.jpg		2021-03-17 17:22:55	2021-03-17 17:33:32	1	YES	EDGE	IN FOCUS		Nothofagus pollen
169529728	https://volunteer.ala.org.au/validate/task/169529728	Valid		system	Tile_018-048-000_0-000.jpg		2021-03-17 17:20:46	2021-03-17 17:33:52		NO		IN FOCUS
169529728	https://volunteer.ala.org.au/validate/task/169529728	Valid		system	Tile_018-048-000_0-000.jpg		2021-03-17 17:23:07	2021-03-17 17:33:52		NO		IN FOCUS
169529728	https://volunteer.ala.org.au/validate/task/169529728	Valid		system	Tile_018-048-000_0-000.jpg		2021-03-17 17:33:52	2021-03-17 17:33:52		NO		IN FOCUS
169529728	https://volunteer.ala.org.au/validate/task/169529728	Valid		system	Tile_018-048-000_0-000.jpg			2021-03-17 17:33:52		NO		IN FOCUS
169529729	https://volunteer.ala.org.au/validate/task/169529729	Valid		system	Tile_018-049-000_0-000.jpg		2021-03-17 17:34:39	2021-03-17 17:34:39		NO		IN FOCUS
169529729	https://volunteer.ala.org.au/validate/task/169529729	Valid		system	Tile_018-049-000_0-000.jpg			2021-03-17 17:34:39		NO		IN FOCUS
169529729	https://volunteer.ala.org.au/validate/task/169529729	Valid		system	Tile_018-049-000_0-000.jpg		2021-03-17 17:20:56	2021-03-17 17:34:39		NO		IN FOCUS
169529729	https://volunteer.ala.org.au/validate/task/169529729	Valid		system	Tile_018-049-000_0-000.jpg		2021-03-17 17:23:18	2021-03-17 17:34:39		NO		IN FOCUS
169529730	https://volunteer.ala.org.au/validate/task/169529730	Valid		system	Tile_018-050-000_0-000.jpg		2021-03-17 17:23:32	2021-03-18 15:24:02		NO		IN FOCUS
169529730	https://volunteer.ala.org.au/validate/task/169529730	Valid		system	Tile_018-050-000_0-000.jpg		2021-03-17 17:35:01	2021-03-18 15:24:02	2	YES	MIDDLE	IN FOCUS		Unknown
169529730	https://volunteer.ala.org.au/validate/task/169529730	Valid		system	Tile_018-050-000_0-000.jpg			2021-03-18 15:24:02		NO		IN FOCUS
169529730	https://volunteer.ala.org.au/validate/task/169529730	Valid		system	Tile_018-050-000_0-000.jpg		2021-03-18 15:24:01	2021-03-18 15:24:02		NO		IN FOCUS
169529730	https://volunteer.ala.org.au/validate/task/169529730	Valid		system	Tile_018-050-000_0-000.jpg		2021-03-18 15:23:50	2021-03-18 15:24:02		NO		IN FOCUS
169529731	https://volunteer.ala.org.au/validate/task/169529731	Valid		system	Tile_018-051-000_0-000.jpg		2021-03-17 17:23:43	2021-03-17 17:35:17		NO		IN FOCUS
169529731	https://volunteer.ala.org.au/validate/task/169529731	Valid		system	Tile_018-051-000_0-000.jpg		2021-03-17 17:35:17	2021-03-17 17:35:17		NO		IN FOCUS
169529731	https://volunteer.ala.org.au/validate/task/169529731	Valid		system	Tile_018-051-000_0-000.jpg			2021-03-17 17:35:17		NO		IN FOCUS
169529731	https://volunteer.ala.org.au/validate/task/169529731	Valid		system	Tile_018-051-000_0-000.jpg		2021-03-17 17:21:16	2021-03-17 17:35:17		NO		IN FOCUS
169529732	https://volunteer.ala.org.au/validate/task/169529732	Valid		system	Tile_018-052-000_0-000.jpg			2021-03-17 17:35:34		NO		IN FOCUS
169529732	https://volunteer.ala.org.au/validate/task/169529732	Valid		system	Tile_018-052-000_0-000.jpg		2021-03-17 17:35:34	2021-03-17 17:35:34		NO		IN FOCUS
169529732	https://volunteer.ala.org.au/validate/task/169529732	Valid		system	Tile_018-052-000_0-000.jpg		2021-03-17 17:21:26	2021-03-17 17:35:34		NO		IN FOCUS
169529732	https://volunteer.ala.org.au/validate/task/169529732	Valid		system	Tile_018-052-000_0-000.jpg		2021-03-17 17:23:53	2021-03-17 17:35:34		NO		IN FOCUS
169529733	https://volunteer.ala.org.au/validate/task/169529733	Valid		system	Tile_018-053-000_0-000.jpg			2021-03-17 17:36:16		NO		IN FOCUS
169529733	https://volunteer.ala.org.au/validate/task/169529733	Valid		system	Tile_018-053-000_0-000.jpg		2021-03-17 17:21:35	2021-03-17 17:36:16		NO		IN FOCUS
169529733	https://volunteer.ala.org.au/validate/task/169529733	Valid		system	Tile_018-053-000_0-000.jpg		2021-03-17 17:36:16	2021-03-17 17:36:16		NO		IN FOCUS
169529733	https://volunteer.ala.org.au/validate/task/169529733	Valid		system	Tile_018-053-000_0-000.jpg		2021-03-17 17:24:05	2021-03-17 17:36:16		NO		IN FOCUS
169529734	https://volunteer.ala.org.au/validate/task/169529734	Valid		system	Tile_018-054-000_0-000.jpg		2021-03-17 17:21:44	2021-03-17 17:36:31		NO		IN FOCUS
169529734	https://volunteer.ala.org.au/validate/task/169529734	Valid		system	Tile_018-054-000_0-000.jpg			2021-03-17 17:36:31		NO		IN FOCUS
169529734	https://volunteer.ala.org.au/validate/task/169529734	Valid		system	Tile_018-054-000_0-000.jpg		2021-03-17 17:36:31	2021-03-17 17:36:31		NO		IN FOCUS
169529734	https://volunteer.ala.org.au/validate/task/169529734	Valid		system	Tile_018-054-000_0-000.jpg		2021-03-17 17:24:16	2021-03-17 17:36:31		NO		IN FOCUS
169529735	https://volunteer.ala.org.au/validate/task/169529735	Valid		system	Tile_018-055-000_0-000.jpg			2021-03-18 15:08:44		NO		IN FOCUS
169529735	https://volunteer.ala.org.au/validate/task/169529735	Valid		system	Tile_018-055-000_0-000.jpg		2021-03-17 17:37:03	2021-03-18 15:08:44	1	YES	EDGE	IN FOCUS		Unknown
169529735	https://volunteer.ala.org.au/validate/task/169529735	Valid		system	Tile_018-055-000_0-000.jpg		2021-03-18 15:08:44	2021-03-18 15:08:44		NO		IN FOCUS
169529735	https://volunteer.ala.org.au/validate/task/169529735	Valid		system	Tile_018-055-000_0-000.jpg		2021-03-17 17:24:44	2021-03-18 15:08:44		NO		IN FOCUS
169529735	https://volunteer.ala.org.au/validate/task/169529735	Valid		system	Tile_018-055-000_0-000.jpg		2021-03-17 17:21:54	2021-03-18 15:08:44		NO		IN FOCUS
169529736	https://volunteer.ala.org.au/validate/task/169529736	Valid		system	Tile_018-056-000_0-000.jpg		2021-03-18 15:24:16	2021-03-18 15:24:33		NO		IN FOCUS
169529736	https://volunteer.ala.org.au/validate/task/169529736	Valid		system	Tile_018-056-000_0-000.jpg			2021-03-18 15:24:33		NO		IN FOCUS
169529736	https://volunteer.ala.org.au/validate/task/169529736	Valid		system	Tile_018-056-000_0-000.jpg		2021-03-18 15:24:33	2021-03-18 15:24:33		NO		IN FOCUS
169529736	https://volunteer.ala.org.au/validate/task/169529736	Valid		system	Tile_018-056-000_0-000.jpg		2021-03-17 17:37:26	2021-03-18 15:24:33	1	YES	EDGE	IN FOCUS		Unknown
169529736	https://volunteer.ala.org.au/validate/task/169529736	Valid		system	Tile_018-056-000_0-000.jpg		2021-03-17 17:24:56	2021-03-18 15:24:33		NO		IN FOCUS
169529737	https://volunteer.ala.org.au/validate/task/169529737	Valid		system	Tile_018-057-000_0-000.jpg		2021-03-17 17:37:45	2021-03-17 17:37:45		NO		IN FOCUS
169529737	https://volunteer.ala.org.au/validate/task/169529737	Valid		system	Tile_018-057-000_0-000.jpg		2021-03-17 17:25:07	2021-03-17 17:37:45		NO		IN FOCUS
169529737	https://volunteer.ala.org.au/validate/task/169529737	Valid		system	Tile_018-057-000_0-000.jpg			2021-03-17 17:37:45		NO		IN FOCUS
169529737	https://volunteer.ala.org.au/validate/task/169529737	Valid		system	Tile_018-057-000_0-000.jpg		2021-03-17 17:22:08	2021-03-17 17:37:45		NO		IN FOCUS
169529738	https://volunteer.ala.org.au/validate/task/169529738	Valid		system	Tile_018-058-000_0-000.jpg		2021-03-17 17:22:18	2021-03-17 17:38:08		NO		IN FOCUS
169529738	https://volunteer.ala.org.au/validate/task/169529738	Valid		system	Tile_018-058-000_0-000.jpg		2021-03-17 17:25:21	2021-03-17 17:38:08		NO		IN FOCUS
169529738	https://volunteer.ala.org.au/validate/task/169529738	Valid		system	Tile_018-058-000_0-000.jpg		2021-03-17 17:38:08	2021-03-17 17:38:08		NO		IN FOCUS
169529738	https://volunteer.ala.org.au/validate/task/169529738	Valid		system	Tile_018-058-000_0-000.jpg			2021-03-17 17:38:08		NO		IN FOCUS
169529739	https://volunteer.ala.org.au/validate/task/169529739	Valid		system	Tile_018-059-000_0-000.jpg			2021-03-17 17:38:25		NO		IN FOCUS
169529739	https://volunteer.ala.org.au/validate/task/169529739	Valid		system	Tile_018-059-000_0-000.jpg		2021-03-17 17:38:25	2021-03-17 17:38:25		NO		IN FOCUS
169529739	https://volunteer.ala.org.au/validate/task/169529739	Valid		system	Tile_018-059-000_0-000.jpg		2021-03-17 17:25:32	2021-03-17 17:38:25		NO		IN FOCUS
169529739	https://volunteer.ala.org.au/validate/task/169529739	Valid		system	Tile_018-059-000_0-000.jpg		2021-03-17 17:22:48	2021-03-17 17:38:25		NO		IN FOCUS
169529740	https://volunteer.ala.org.au/validate/task/169529740	Valid		system	Tile_018-060-000_0-000.jpg		2021-03-17 17:25:45	2021-03-17 17:38:45		NO		IN FOCUS
169529740	https://volunteer.ala.org.au/validate/task/169529740	Valid		system	Tile_018-060-000_0-000.jpg		2021-03-17 17:38:45	2021-03-17 17:38:45		NO		IN FOCUS
169529740	https://volunteer.ala.org.au/validate/task/169529740	Valid		system	Tile_018-060-000_0-000.jpg			2021-03-17 17:38:45		NO		IN FOCUS
169529740	https://volunteer.ala.org.au/validate/task/169529740	Valid		system	Tile_018-060-000_0-000.jpg		2021-03-17 17:23:01	2021-03-17 17:38:45		NO		IN FOCUS
169529741	https://volunteer.ala.org.au/validate/task/169529741	Valid		system	Tile_019-001-000_0-000.jpg		2021-03-17 17:25:58	2021-03-18 15:24:25		NO		IN FOCUS
169529741	https://volunteer.ala.org.au/validate/task/169529741	Valid		system	Tile_019-001-000_0-000.jpg		2021-03-17 17:39:00	2021-03-18 15:24:25		NO		IN FOCUS
169529741	https://volunteer.ala.org.au/validate/task/169529741	Valid		system	Tile_019-001-000_0-000.jpg		2021-03-18 15:24:25	2021-03-18 15:24:25		NO		IN FOCUS
169529741	https://volunteer.ala.org.au/validate/task/169529741	Valid		system	Tile_019-001-000_0-000.jpg			2021-03-18 15:24:25		NO		IN FOCUS
169529742	https://volunteer.ala.org.au/validate/task/169529742	Valid		system	Tile_019-002-000_0-000.jpg			2021-03-18 15:24:34		NO		IN FOCUS
169529742	https://volunteer.ala.org.au/validate/task/169529742	Valid		system	Tile_019-002-000_0-000.jpg		2021-03-18 15:24:34	2021-03-18 15:24:34		NO		IN FOCUS
169529742	https://volunteer.ala.org.au/validate/task/169529742	Valid		system	Tile_019-002-000_0-000.jpg		2021-03-17 17:26:12	2021-03-18 15:24:34		NO		IN FOCUS
169529742	https://volunteer.ala.org.au/validate/task/169529742	Valid		system	Tile_019-002-000_0-000.jpg		2021-03-17 17:39:18	2021-03-18 15:24:34		NO		IN FOCUS
169529743	https://volunteer.ala.org.au/validate/task/169529743	Valid		system	Tile_019-003-000_0-000.jpg		2021-03-17 17:23:31	2021-03-17 17:39:35		NO		IN FOCUS
169529743	https://volunteer.ala.org.au/validate/task/169529743	Valid		system	Tile_019-003-000_0-000.jpg		2021-03-17 17:39:35	2021-03-17 17:39:35		NO		IN FOCUS
169529743	https://volunteer.ala.org.au/validate/task/169529743	Valid		system	Tile_019-003-000_0-000.jpg			2021-03-17 17:39:35		NO		IN FOCUS
169529743	https://volunteer.ala.org.au/validate/task/169529743	Valid		system	Tile_019-003-000_0-000.jpg		2021-03-17 17:26:26	2021-03-17 17:39:35		NO		IN FOCUS
169529744	https://volunteer.ala.org.au/validate/task/169529744	Valid		system	Tile_019-004-000_0-000.jpg		2021-03-17 18:09:59	2021-03-17 18:09:59		NO		IN FOCUS
169529744	https://volunteer.ala.org.au/validate/task/169529744	Valid		system	Tile_019-004-000_0-000.jpg		2021-03-17 17:30:17	2021-03-17 18:09:59		NO		IN FOCUS
169529744	https://volunteer.ala.org.au/validate/task/169529744	Valid		system	Tile_019-004-000_0-000.jpg		2021-03-17 17:40:14	2021-03-17 18:09:59	1	YES	MIDDLE	IN FOCUS		Unknown
169529744	https://volunteer.ala.org.au/validate/task/169529744	Valid		system	Tile_019-004-000_0-000.jpg			2021-03-17 18:09:59		NO		IN FOCUS
169529744	https://volunteer.ala.org.au/validate/task/169529744	Valid		system	Tile_019-004-000_0-000.jpg		2021-03-17 17:23:46	2021-03-17 18:09:59		NO		IN FOCUS
169529745	https://volunteer.ala.org.au/validate/task/169529745	Valid		system	Tile_019-005-000_0-000.jpg		2021-03-17 17:30:28	2021-03-17 17:40:31		NO		IN FOCUS
169529745	https://volunteer.ala.org.au/validate/task/169529745	Valid		system	Tile_019-005-000_0-000.jpg		2021-03-17 17:40:31	2021-03-17 17:40:31		NO		IN FOCUS
169529745	https://volunteer.ala.org.au/validate/task/169529745	Valid		system	Tile_019-005-000_0-000.jpg		2021-03-17 17:23:55	2021-03-17 17:40:31		NO		IN FOCUS
169529745	https://volunteer.ala.org.au/validate/task/169529745	Valid		system	Tile_019-005-000_0-000.jpg			2021-03-17 17:40:31		NO		IN FOCUS
169529746	https://volunteer.ala.org.au/validate/task/169529746	Valid		system	Tile_019-006-000_0-000.jpg		2021-03-17 18:10:16	2021-03-18 15:09:51		NO		IN FOCUS
169529746	https://volunteer.ala.org.au/validate/task/169529746	Valid		system	Tile_019-006-000_0-000.jpg		2021-03-18 15:09:50	2021-03-18 15:09:51		NO		IN FOCUS
169529746	https://volunteer.ala.org.au/validate/task/169529746	Valid		system	Tile_019-006-000_0-000.jpg		2021-03-17 17:30:40	2021-03-18 15:09:51		NO		IN FOCUS
169529746	https://volunteer.ala.org.au/validate/task/169529746	Valid		system	Tile_019-006-000_0-000.jpg		2021-03-17 17:41:07	2021-03-18 15:09:51	1	YES	MIDDLE	IN FOCUS		Unknown
169529746	https://volunteer.ala.org.au/validate/task/169529746	Valid		system	Tile_019-006-000_0-000.jpg			2021-03-18 15:09:51		NO		IN FOCUS
169529747	https://volunteer.ala.org.au/validate/task/169529747	Valid		system	Tile_019-007-000_0-000.jpg			2021-03-17 17:41:22		NO		IN FOCUS
169529747	https://volunteer.ala.org.au/validate/task/169529747	Valid		system	Tile_019-007-000_0-000.jpg		2021-03-17 17:41:22	2021-03-17 17:41:22		NO		IN FOCUS
169529747	https://volunteer.ala.org.au/validate/task/169529747	Valid		system	Tile_019-007-000_0-000.jpg		2021-03-17 17:30:52	2021-03-17 17:41:22		NO		IN FOCUS
169529747	https://volunteer.ala.org.au/validate/task/169529747	Valid		system	Tile_019-007-000_0-000.jpg		2021-03-17 17:24:10	2021-03-17 17:41:22		NO		IN FOCUS
169529748	https://volunteer.ala.org.au/validate/task/169529748	Valid		system	Tile_019-008-000_0-000.jpg		2021-03-18 15:10:58	2021-03-18 15:10:58		NO		IN FOCUS
169529748	https://volunteer.ala.org.au/validate/task/169529748	Valid		system	Tile_019-008-000_0-000.jpg		2021-03-17 17:41:50	2021-03-18 15:10:58	1	YES	EDGE	IN FOCUS		Spores
169529748	https://volunteer.ala.org.au/validate/task/169529748	Valid		system	Tile_019-008-000_0-000.jpg		2021-03-17 17:31:04	2021-03-18 15:10:58		NO		IN FOCUS
169529748	https://volunteer.ala.org.au/validate/task/169529748	Valid		system	Tile_019-008-000_0-000.jpg			2021-03-18 15:10:58		NO		IN FOCUS
169529748	https://volunteer.ala.org.au/validate/task/169529748	Valid		system	Tile_019-008-000_0-000.jpg		2021-03-17 17:24:20	2021-03-18 15:10:58		NO		IN FOCUS
169529749	https://volunteer.ala.org.au/validate/task/169529749	Valid		system	Tile_019-009-000_0-000.jpg		2021-03-18 15:25:01	2021-03-18 15:25:26		NO		IN FOCUS
169529749	https://volunteer.ala.org.au/validate/task/169529749	Valid		system	Tile_019-009-000_0-000.jpg			2021-03-18 15:25:26		NO		IN FOCUS
169529749	https://volunteer.ala.org.au/validate/task/169529749	Valid		system	Tile_019-009-000_0-000.jpg		2021-03-17 17:31:17	2021-03-18 15:25:26		NO		IN FOCUS
169529749	https://volunteer.ala.org.au/validate/task/169529749	Valid		system	Tile_019-009-000_0-000.jpg		2021-03-17 17:42:14	2021-03-18 15:25:26	1	YES	EDGE	IN FOCUS		Spores
169529749	https://volunteer.ala.org.au/validate/task/169529749	Valid		system	Tile_019-009-000_0-000.jpg		2021-03-18 15:25:26	2021-03-18 15:25:26		NO		IN FOCUS
169529750	https://volunteer.ala.org.au/validate/task/169529750	Valid		system	Tile_019-010-000_0-000.jpg		2021-03-17 17:42:31	2021-03-17 17:42:31		NO		IN FOCUS
169529750	https://volunteer.ala.org.au/validate/task/169529750	Valid		system	Tile_019-010-000_0-000.jpg		2021-03-17 17:24:34	2021-03-17 17:42:31		NO		IN FOCUS
169529750	https://volunteer.ala.org.au/validate/task/169529750	Valid		system	Tile_019-010-000_0-000.jpg		2021-03-17 17:31:29	2021-03-17 17:42:31		NO		IN FOCUS
169529750	https://volunteer.ala.org.au/validate/task/169529750	Valid		system	Tile_019-010-000_0-000.jpg			2021-03-17 17:42:31		NO		IN FOCUS
169529751	https://volunteer.ala.org.au/validate/task/169529751	Valid		system	Tile_019-011-000_0-000.jpg		2021-03-17 17:31:39	2021-03-17 17:42:46		NO		IN FOCUS
169529751	https://volunteer.ala.org.au/validate/task/169529751	Valid		system	Tile_019-011-000_0-000.jpg		2021-03-17 17:42:45	2021-03-17 17:42:46		NO		IN FOCUS
169529751	https://volunteer.ala.org.au/validate/task/169529751	Valid		system	Tile_019-011-000_0-000.jpg			2021-03-17 17:42:46		NO		IN FOCUS
169529751	https://volunteer.ala.org.au/validate/task/169529751	Valid		system	Tile_019-011-000_0-000.jpg		2021-03-17 17:24:47	2021-03-17 17:42:46		NO		IN FOCUS
169529752	https://volunteer.ala.org.au/validate/task/169529752	Valid		system	Tile_019-012-000_0-000.jpg			2021-03-17 17:43:03		NO		IN FOCUS
169529752	https://volunteer.ala.org.au/validate/task/169529752	Valid		system	Tile_019-012-000_0-000.jpg		2021-03-17 17:43:02	2021-03-17 17:43:03		NO		IN FOCUS
169529752	https://volunteer.ala.org.au/validate/task/169529752	Valid		system	Tile_019-012-000_0-000.jpg		2021-03-17 17:32:42	2021-03-17 17:43:03		NO		IN FOCUS
169529752	https://volunteer.ala.org.au/validate/task/169529752	Valid		system	Tile_019-012-000_0-000.jpg		2021-03-17 17:24:57	2021-03-17 17:43:03		NO		IN FOCUS
169529753	https://volunteer.ala.org.au/validate/task/169529753	Valid		system	Tile_019-013-000_0-000.jpg		2021-03-18 15:25:57	2021-03-18 15:25:57		NO		IN FOCUS
169529753	https://volunteer.ala.org.au/validate/task/169529753	Valid		system	Tile_019-013-000_0-000.jpg			2021-03-18 15:25:57		NO		IN FOCUS
169529753	https://volunteer.ala.org.au/validate/task/169529753	Valid		system	Tile_019-013-000_0-000.jpg		2021-03-18 15:25:30	2021-03-18 15:25:57		NO		IN FOCUS
169529753	https://volunteer.ala.org.au/validate/task/169529753	Valid		system	Tile_019-013-000_0-000.jpg		2021-03-17 17:43:32	2021-03-18 15:25:57	1	YES	MIDDLE	IN FOCUS		Unknown
169529753	https://volunteer.ala.org.au/validate/task/169529753	Valid		system	Tile_019-013-000_0-000.jpg		2021-03-17 17:32:55	2021-03-18 15:25:57		NO		IN FOCUS
169529754	https://volunteer.ala.org.au/validate/task/169529754	Valid		system	Tile_019-014-000_0-000.jpg		2021-03-17 17:43:55	2021-03-17 17:43:55		NO		IN FOCUS
169529754	https://volunteer.ala.org.au/validate/task/169529754	Valid		system	Tile_019-014-000_0-000.jpg			2021-03-17 17:43:55		NO		IN FOCUS
169529754	https://volunteer.ala.org.au/validate/task/169529754	Valid		system	Tile_019-014-000_0-000.jpg		2021-03-17 17:33:06	2021-03-17 17:43:55		NO		IN FOCUS
169529754	https://volunteer.ala.org.au/validate/task/169529754	Valid		system	Tile_019-014-000_0-000.jpg		2021-03-17 17:25:25	2021-03-17 17:43:55		NO		IN FOCUS
169529755	https://volunteer.ala.org.au/validate/task/169529755	Valid		system	Tile_019-015-000_0-000.jpg		2021-03-17 17:25:35	2021-03-17 17:44:15		NO		IN FOCUS
169529755	https://volunteer.ala.org.au/validate/task/169529755	Valid		system	Tile_019-015-000_0-000.jpg		2021-03-17 17:33:20	2021-03-17 17:44:15		NO		IN FOCUS
169529755	https://volunteer.ala.org.au/validate/task/169529755	Valid		system	Tile_019-015-000_0-000.jpg		2021-03-17 17:44:14	2021-03-17 17:44:15		NO		IN FOCUS
169529755	https://volunteer.ala.org.au/validate/task/169529755	Valid		system	Tile_019-015-000_0-000.jpg			2021-03-17 17:44:15		NO		IN FOCUS
169529756	https://volunteer.ala.org.au/validate/task/169529756	Valid		system	Tile_019-016-000_0-000.jpg		2021-03-17 17:44:39	2021-03-17 18:11:29	1	YES	MIDDLE	IN FOCUS		Unknown
169529756	https://volunteer.ala.org.au/validate/task/169529756	Valid		system	Tile_019-016-000_0-000.jpg		2021-03-17 17:25:47	2021-03-17 18:11:29		NO		IN FOCUS
169529756	https://volunteer.ala.org.au/validate/task/169529756	Valid		system	Tile_019-016-000_0-000.jpg		2021-03-17 18:11:29	2021-03-17 18:11:29		NO		IN FOCUS
169529756	https://volunteer.ala.org.au/validate/task/169529756	Valid		system	Tile_019-016-000_0-000.jpg			2021-03-17 18:11:29		NO		IN FOCUS
169529756	https://volunteer.ala.org.au/validate/task/169529756	Valid		system	Tile_019-016-000_0-000.jpg		2021-03-17 17:33:33	2021-03-17 18:11:29		NO		IN FOCUS
169529757	https://volunteer.ala.org.au/validate/task/169529757	Valid		system	Tile_019-017-000_0-000.jpg		2021-03-17 17:25:57	2021-03-17 18:11:52		NO		IN FOCUS
169529757	https://volunteer.ala.org.au/validate/task/169529757	Valid		system	Tile_019-017-000_0-000.jpg		2021-03-17 17:33:45	2021-03-17 18:11:52		NO		IN FOCUS
169529757	https://volunteer.ala.org.au/validate/task/169529757	Valid		system	Tile_019-017-000_0-000.jpg		2021-03-17 18:11:52	2021-03-17 18:11:52		NO		IN FOCUS
169529757	https://volunteer.ala.org.au/validate/task/169529757	Valid		system	Tile_019-017-000_0-000.jpg		2021-03-17 17:45:09	2021-03-17 18:11:52	1	YES	MIDDLE	IN FOCUS		Unknown
169529757	https://volunteer.ala.org.au/validate/task/169529757	Valid		system	Tile_019-017-000_0-000.jpg			2021-03-17 18:11:52		NO		IN FOCUS
169529758	https://volunteer.ala.org.au/validate/task/169529758	Valid		system	Tile_019-018-000_0-000.jpg			2021-03-17 17:45:30		NO		IN FOCUS
169529758	https://volunteer.ala.org.au/validate/task/169529758	Valid		system	Tile_019-018-000_0-000.jpg		2021-03-17 17:45:30	2021-03-17 17:45:30		NO		IN FOCUS
169529758	https://volunteer.ala.org.au/validate/task/169529758	Valid		system	Tile_019-018-000_0-000.jpg		2021-03-17 17:33:57	2021-03-17 17:45:30		NO		IN FOCUS
169529758	https://volunteer.ala.org.au/validate/task/169529758	Valid		system	Tile_019-018-000_0-000.jpg		2021-03-17 17:26:06	2021-03-17 17:45:30		NO		IN FOCUS
169529759	https://volunteer.ala.org.au/validate/task/169529759	Valid		system	Tile_019-019-000_0-000.jpg			2021-03-17 17:45:48		NO		IN FOCUS
169529759	https://volunteer.ala.org.au/validate/task/169529759	Valid		system	Tile_019-019-000_0-000.jpg		2021-03-17 17:34:08	2021-03-17 17:45:48		NO		IN FOCUS
169529759	https://volunteer.ala.org.au/validate/task/169529759	Valid		system	Tile_019-019-000_0-000.jpg		2021-03-17 17:45:48	2021-03-17 17:45:48		NO		IN FOCUS
169529759	https://volunteer.ala.org.au/validate/task/169529759	Valid		system	Tile_019-019-000_0-000.jpg		2021-03-17 17:26:17	2021-03-17 17:45:48		NO		IN FOCUS
169529760	https://volunteer.ala.org.au/validate/task/169529760	Valid		system	Tile_019-020-000_0-000.jpg		2021-03-17 17:34:21	2021-03-17 17:46:08		NO		IN FOCUS
169529760	https://volunteer.ala.org.au/validate/task/169529760	Valid		system	Tile_019-020-000_0-000.jpg			2021-03-17 17:46:08		NO		IN FOCUS
169529760	https://volunteer.ala.org.au/validate/task/169529760	Valid		system	Tile_019-020-000_0-000.jpg		2021-03-17 17:26:37	2021-03-17 17:46:08		NO		IN FOCUS
169529760	https://volunteer.ala.org.au/validate/task/169529760	Valid		system	Tile_019-020-000_0-000.jpg		2021-03-17 17:46:08	2021-03-17 17:46:08		NO		IN FOCUS
169529761	https://volunteer.ala.org.au/validate/task/169529761	Valid		system	Tile_019-021-000_0-000.jpg			2021-03-17 17:46:25		NO		IN FOCUS
169529761	https://volunteer.ala.org.au/validate/task/169529761	Valid		system	Tile_019-021-000_0-000.jpg		2021-03-17 17:34:32	2021-03-17 17:46:25		NO		IN FOCUS
169529761	https://volunteer.ala.org.au/validate/task/169529761	Valid		system	Tile_019-021-000_0-000.jpg		2021-03-17 17:46:25	2021-03-17 17:46:25		NO		IN FOCUS
169529761	https://volunteer.ala.org.au/validate/task/169529761	Valid		system	Tile_019-021-000_0-000.jpg		2021-03-17 17:26:49	2021-03-17 17:46:25		NO		IN FOCUS
169529762	https://volunteer.ala.org.au/validate/task/169529762	Valid		system	Tile_019-022-000_0-000.jpg		2021-03-17 17:26:58	2021-03-17 17:46:40		NO		IN FOCUS
169529762	https://volunteer.ala.org.au/validate/task/169529762	Valid		system	Tile_019-022-000_0-000.jpg			2021-03-17 17:46:40		NO		IN FOCUS
169529762	https://volunteer.ala.org.au/validate/task/169529762	Valid		system	Tile_019-022-000_0-000.jpg		2021-03-17 17:34:44	2021-03-17 17:46:40		NO		IN FOCUS
169529762	https://volunteer.ala.org.au/validate/task/169529762	Valid		system	Tile_019-022-000_0-000.jpg		2021-03-17 17:46:40	2021-03-17 17:46:40		NO		IN FOCUS
169529763	https://volunteer.ala.org.au/validate/task/169529763	Valid		system	Tile_019-023-000_0-000.jpg			2021-03-18 15:11:31		NO		IN FOCUS
169529763	https://volunteer.ala.org.au/validate/task/169529763	Valid		system	Tile_019-023-000_0-000.jpg		2021-03-18 15:11:30	2021-03-18 15:11:31		NO		IN FOCUS
169529763	https://volunteer.ala.org.au/validate/task/169529763	Valid		system	Tile_019-023-000_0-000.jpg		2021-03-17 17:47:13	2021-03-18 15:11:31	1	YES	MIDDLE	IN FOCUS		Fungal spores
169529763	https://volunteer.ala.org.au/validate/task/169529763	Valid		system	Tile_019-023-000_0-000.jpg		2021-03-17 17:27:12	2021-03-18 15:11:31		NO		IN FOCUS
169529763	https://volunteer.ala.org.au/validate/task/169529763	Valid		system	Tile_019-023-000_0-000.jpg		2021-03-17 17:34:57	2021-03-18 15:11:31		NO		IN FOCUS
169529764	https://volunteer.ala.org.au/validate/task/169529764	Valid		system	Tile_019-024-000_0-000.jpg		2021-03-17 17:35:10	2021-03-17 18:12:31		NO		IN FOCUS
169529764	https://volunteer.ala.org.au/validate/task/169529764	Valid		system	Tile_019-024-000_0-000.jpg		2021-03-17 17:47:51	2021-03-17 18:12:31	2	YES	MIDDLE	IN FOCUS		Fungal spores,Unknown
169529764	https://volunteer.ala.org.au/validate/task/169529764	Valid		system	Tile_019-024-000_0-000.jpg		2021-03-17 18:12:31	2021-03-17 18:12:31		NO		IN FOCUS
169529764	https://volunteer.ala.org.au/validate/task/169529764	Valid		system	Tile_019-024-000_0-000.jpg			2021-03-17 18:12:31		NO		IN FOCUS
169529764	https://volunteer.ala.org.au/validate/task/169529764	Valid		system	Tile_019-024-000_0-000.jpg		2021-03-17 17:27:22	2021-03-17 18:12:31		NO		IN FOCUS
169529765	https://volunteer.ala.org.au/validate/task/169529765	Valid		system	Tile_019-025-000_0-000.jpg		2021-03-17 17:27:41	2021-03-17 17:48:16		NO		IN FOCUS
169529765	https://volunteer.ala.org.au/validate/task/169529765	Valid		system	Tile_019-025-000_0-000.jpg		2021-03-17 17:35:22	2021-03-17 17:48:16		NO		IN FOCUS
169529765	https://volunteer.ala.org.au/validate/task/169529765	Valid		system	Tile_019-025-000_0-000.jpg			2021-03-17 17:48:16		NO		IN FOCUS
169529765	https://volunteer.ala.org.au/validate/task/169529765	Valid		system	Tile_019-025-000_0-000.jpg		2021-03-17 17:48:16	2021-03-17 17:48:16		NO		IN FOCUS
169529766	https://volunteer.ala.org.au/validate/task/169529766	Valid		system	Tile_019-026-000_0-000.jpg		2021-03-17 17:48:43	2021-03-18 15:15:06	1	YES	MIDDLE	IN FOCUS		Unknown
169529766	https://volunteer.ala.org.au/validate/task/169529766	Valid		system	Tile_019-026-000_0-000.jpg		2021-03-17 17:27:51	2021-03-18 15:15:06		NO		IN FOCUS
169529766	https://volunteer.ala.org.au/validate/task/169529766	Valid		system	Tile_019-026-000_0-000.jpg		2021-03-17 17:35:33	2021-03-18 15:15:06		NO		IN FOCUS
169529766	https://volunteer.ala.org.au/validate/task/169529766	Valid		system	Tile_019-026-000_0-000.jpg		2021-03-18 15:15:06	2021-03-18 15:15:06		NO		IN FOCUS
169529766	https://volunteer.ala.org.au/validate/task/169529766	Valid		system	Tile_019-026-000_0-000.jpg			2021-03-18 15:15:06		NO		IN FOCUS
169529767	https://volunteer.ala.org.au/validate/task/169529767	Valid		system	Tile_019-027-000_0-000.jpg		2021-03-17 17:35:45	2021-03-17 18:13:01		NO		IN FOCUS
169529767	https://volunteer.ala.org.au/validate/task/169529767	Valid		system	Tile_019-027-000_0-000.jpg			2021-03-17 18:13:01		NO		IN FOCUS
169529767	https://volunteer.ala.org.au/validate/task/169529767	Valid		system	Tile_019-027-000_0-000.jpg		2021-03-17 18:13:01	2021-03-17 18:13:01		NO		IN FOCUS
169529767	https://volunteer.ala.org.au/validate/task/169529767	Valid		system	Tile_019-027-000_0-000.jpg		2021-03-17 17:49:00	2021-03-17 18:13:01		NO		IN FOCUS
169529768	https://volunteer.ala.org.au/validate/task/169529768	Valid		system	Tile_019-028-000_0-000.jpg		2021-03-17 17:35:57	2021-03-17 17:49:26		NO		IN FOCUS
169529768	https://volunteer.ala.org.au/validate/task/169529768	Valid		system	Tile_019-028-000_0-000.jpg		2021-03-17 17:49:26	2021-03-17 17:49:26		NO		IN FOCUS
169529768	https://volunteer.ala.org.au/validate/task/169529768	Valid		system	Tile_019-028-000_0-000.jpg		2021-03-17 17:28:08	2021-03-17 17:49:26		NO		IN FOCUS
169529768	https://volunteer.ala.org.au/validate/task/169529768	Valid		system	Tile_019-028-000_0-000.jpg			2021-03-17 17:49:26		NO		IN FOCUS
169529769	https://volunteer.ala.org.au/validate/task/169529769	Valid		system	Tile_019-029-000_0-000.jpg		2021-03-17 17:49:45	2021-03-17 17:49:45		NO		IN FOCUS
169529769	https://volunteer.ala.org.au/validate/task/169529769	Valid		system	Tile_019-029-000_0-000.jpg			2021-03-17 17:49:45		NO		IN FOCUS
169529769	https://volunteer.ala.org.au/validate/task/169529769	Valid		system	Tile_019-029-000_0-000.jpg		2021-03-17 17:28:19	2021-03-17 17:49:45		NO		IN FOCUS
169529769	https://volunteer.ala.org.au/validate/task/169529769	Valid		system	Tile_019-029-000_0-000.jpg		2021-03-17 17:36:09	2021-03-17 17:49:45		NO		IN FOCUS
169529770	https://volunteer.ala.org.au/validate/task/169529770	Valid		system	Tile_019-030-000_0-000.jpg			2021-03-18 16:17:11		NO		IN FOCUS
169529770	https://volunteer.ala.org.au/validate/task/169529770	Valid		system	Tile_019-030-000_0-000.jpg		2021-03-18 15:28:28	2021-03-18 16:17:11		NO		IN FOCUS
169529770	https://volunteer.ala.org.au/validate/task/169529770	Valid		system	Tile_019-030-000_0-000.jpg		2021-03-18 16:17:11	2021-03-18 16:17:11		NO		IN FOCUS
169529770	https://volunteer.ala.org.au/validate/task/169529770	Valid		system	Tile_019-030-000_0-000.jpg		2021-03-17 17:36:32	2021-03-18 16:17:11		NO		IN FOCUS
169529770	https://volunteer.ala.org.au/validate/task/169529770	Valid		system	Tile_019-030-000_0-000.jpg		2021-03-17 17:50:25	2021-03-18 16:17:11	1	YES	MIDDLE	IN FOCUS		Unknown
169529771	https://volunteer.ala.org.au/validate/task/169529771	Valid		system	Tile_019-031-000_0-000.jpg		2021-03-17 17:50:41	2021-03-17 17:50:41		NO		IN FOCUS
169529771	https://volunteer.ala.org.au/validate/task/169529771	Valid		system	Tile_019-031-000_0-000.jpg			2021-03-17 17:50:41		NO		IN FOCUS
169529771	https://volunteer.ala.org.au/validate/task/169529771	Valid		system	Tile_019-031-000_0-000.jpg		2021-03-17 17:36:50	2021-03-17 17:50:41		NO		IN FOCUS
169529771	https://volunteer.ala.org.au/validate/task/169529771	Valid		system	Tile_019-031-000_0-000.jpg		2021-03-17 17:28:32	2021-03-17 17:50:41		NO		IN FOCUS
169529772	https://volunteer.ala.org.au/validate/task/169529772	Valid		system	Tile_019-032-000_0-000.jpg			2021-03-17 18:13:27		NO		IN FOCUS
169529772	https://volunteer.ala.org.au/validate/task/169529772	Valid		system	Tile_019-032-000_0-000.jpg		2021-03-17 18:13:26	2021-03-17 18:13:27		NO		IN FOCUS
169529772	https://volunteer.ala.org.au/validate/task/169529772	Valid		system	Tile_019-032-000_0-000.jpg		2021-03-17 17:50:57	2021-03-17 18:13:27		NO		IN FOCUS
169529772	https://volunteer.ala.org.au/validate/task/169529772	Valid		system	Tile_019-032-000_0-000.jpg		2021-03-17 17:37:04	2021-03-17 18:13:27		NO		IN FOCUS
169529773	https://volunteer.ala.org.au/validate/task/169529773	Valid		system	Tile_019-033-000_0-000.jpg		2021-03-17 17:51:29	2021-03-18 16:34:12	2	YES	MIDDLE	IN FOCUS		Unknown
169529773	https://volunteer.ala.org.au/validate/task/169529773	Valid		system	Tile_019-033-000_0-000.jpg		2021-03-17 17:41:18	2021-03-18 16:34:12		NO		IN FOCUS
169529773	https://volunteer.ala.org.au/validate/task/169529773	Valid		system	Tile_019-033-000_0-000.jpg		2021-03-18 15:28:42	2021-03-18 16:34:12		NO		IN FOCUS
169529773	https://volunteer.ala.org.au/validate/task/169529773	Valid		system	Tile_019-033-000_0-000.jpg			2021-03-18 16:34:12		NO		IN FOCUS
169529773	https://volunteer.ala.org.au/validate/task/169529773	Valid		system	Tile_019-033-000_0-000.jpg		2021-03-18 16:34:12	2021-03-18 16:34:12		NO		IN FOCUS
169529774	https://volunteer.ala.org.au/validate/task/169529774	Valid		system	Tile_019-034-000_0-000.jpg		2021-03-17 17:51:59	2021-03-18 15:12:14	1	YES	EDGE	IN FOCUS		Unknown
169529774	https://volunteer.ala.org.au/validate/task/169529774	Valid		system	Tile_019-034-000_0-000.jpg		2021-03-17 18:14:17	2021-03-18 15:12:14		NO		IN FOCUS
169529774	https://volunteer.ala.org.au/validate/task/169529774	Valid		system	Tile_019-034-000_0-000.jpg		2021-03-17 17:41:30	2021-03-18 15:12:14		NO		IN FOCUS
169529774	https://volunteer.ala.org.au/validate/task/169529774	Valid		system	Tile_019-034-000_0-000.jpg			2021-03-18 15:12:14		NO		IN FOCUS
169529774	https://volunteer.ala.org.au/validate/task/169529774	Valid		system	Tile_019-034-000_0-000.jpg		2021-03-18 15:12:14	2021-03-18 15:12:14		NO		IN FOCUS
169529775	https://volunteer.ala.org.au/validate/task/169529775	Valid		system	Tile_019-035-000_0-000.jpg		2021-03-18 15:26:10	2021-03-18 15:26:11		NO		IN FOCUS
169529775	https://volunteer.ala.org.au/validate/task/169529775	Valid		system	Tile_019-035-000_0-000.jpg			2021-03-18 15:26:11		NO		IN FOCUS
169529775	https://volunteer.ala.org.au/validate/task/169529775	Valid		system	Tile_019-035-000_0-000.jpg		2021-03-17 17:52:25	2021-03-18 15:26:11		NO		IN FOCUS
169529775	https://volunteer.ala.org.au/validate/task/169529775	Valid		system	Tile_019-035-000_0-000.jpg		2021-03-17 17:41:54	2021-03-18 15:26:11		NO		IN FOCUS
169529776	https://volunteer.ala.org.au/validate/task/169529776				Tile_019-036-000_0-000.jpg		2021-03-17 17:53:51		2	YES	Both MIDDLE and EDGE	IN FOCUS		Spores,Unknown
169529776	https://volunteer.ala.org.au/validate/task/169529776				Tile_019-036-000_0-000.jpg		2021-03-17 17:42:09			NO		IN FOCUS
169529776	https://volunteer.ala.org.au/validate/task/169529776				Tile_019-036-000_0-000.jpg		2021-03-18 16:34:29			NO		IN FOCUS
169529776	https://volunteer.ala.org.au/validate/task/169529776				Tile_019-036-000_0-000.jpg		2021-03-18 15:29:33		2	YES	MIDDLE	IN FOCUS		Unknown
169529777	https://volunteer.ala.org.au/validate/task/169529777	Valid		system	Tile_019-037-000_0-000.jpg			2021-03-17 17:54:12		NO		IN FOCUS
169529777	https://volunteer.ala.org.au/validate/task/169529777	Valid		system	Tile_019-037-000_0-000.jpg		2021-03-17 17:54:12	2021-03-17 17:54:12		NO		IN FOCUS
169529777	https://volunteer.ala.org.au/validate/task/169529777	Valid		system	Tile_019-037-000_0-000.jpg		2021-03-17 17:42:23	2021-03-17 17:54:12		NO		IN FOCUS
169529777	https://volunteer.ala.org.au/validate/task/169529777	Valid		system	Tile_019-037-000_0-000.jpg		2021-03-17 17:29:12	2021-03-17 17:54:12		NO		IN FOCUS
169529778	https://volunteer.ala.org.au/validate/task/169529778	Valid		system	Tile_019-038-000_0-000.jpg		2021-03-17 17:42:34	2021-03-18 15:27:48		NO		IN FOCUS
169529778	https://volunteer.ala.org.au/validate/task/169529778	Valid		system	Tile_019-038-000_0-000.jpg		2021-03-17 17:29:21	2021-03-18 15:27:48		NO		IN FOCUS
169529778	https://volunteer.ala.org.au/validate/task/169529778	Valid		system	Tile_019-038-000_0-000.jpg			2021-03-18 15:27:48		NO		IN FOCUS
169529778	https://volunteer.ala.org.au/validate/task/169529778	Valid		system	Tile_019-038-000_0-000.jpg		2021-03-18 15:27:48	2021-03-18 15:27:48		NO		IN FOCUS
169529779	https://volunteer.ala.org.au/validate/task/169529779	Valid		system	Tile_019-039-000_0-000.jpg		2021-03-17 17:44:17	2021-03-19 20:58:30	1	YES	MIDDLE	IN FOCUS		Unknown
169529779	https://volunteer.ala.org.au/validate/task/169529779	Valid		system	Tile_019-039-000_0-000.jpg			2021-03-19 20:58:30		NO		IN FOCUS
169529779	https://volunteer.ala.org.au/validate/task/169529779	Valid		system	Tile_019-039-000_0-000.jpg		2021-03-19 10:39:41	2021-03-19 20:58:30		NO		IN FOCUS
169529779	https://volunteer.ala.org.au/validate/task/169529779	Valid		system	Tile_019-039-000_0-000.jpg		2021-03-18 16:02:19	2021-03-19 20:58:30		NO		IN FOCUS
169529779	https://volunteer.ala.org.au/validate/task/169529779	Valid		system	Tile_019-039-000_0-000.jpg		2021-03-19 20:58:30	2021-03-19 20:58:30		NO		IN FOCUS
169529780	https://volunteer.ala.org.au/validate/task/169529780	Valid		system	Tile_019-040-000_0-000.jpg		2021-03-17 17:29:39	2021-03-17 17:54:42		NO		IN FOCUS
169529780	https://volunteer.ala.org.au/validate/task/169529780	Valid		system	Tile_019-040-000_0-000.jpg		2021-03-17 17:44:31	2021-03-17 17:54:42		NO		IN FOCUS
169529780	https://volunteer.ala.org.au/validate/task/169529780	Valid		system	Tile_019-040-000_0-000.jpg			2021-03-17 17:54:42		NO		IN FOCUS
169529780	https://volunteer.ala.org.au/validate/task/169529780	Valid		system	Tile_019-040-000_0-000.jpg		2021-03-17 17:54:42	2021-03-17 17:54:42		NO		IN FOCUS
169529781	https://volunteer.ala.org.au/validate/task/169529781	Valid		system	Tile_019-041-000_0-000.jpg		2021-03-17 18:15:03	2021-03-17 18:15:03		NO		IN FOCUS
169529781	https://volunteer.ala.org.au/validate/task/169529781	Valid		system	Tile_019-041-000_0-000.jpg			2021-03-17 18:15:03		NO		IN FOCUS
169529781	https://volunteer.ala.org.au/validate/task/169529781	Valid		system	Tile_019-041-000_0-000.jpg		2021-03-17 17:44:44	2021-03-17 18:15:03		NO		IN FOCUS
169529781	https://volunteer.ala.org.au/validate/task/169529781	Valid		system	Tile_019-041-000_0-000.jpg		2021-03-17 17:29:48	2021-03-17 18:15:03		NO		IN FOCUS
169529782	https://volunteer.ala.org.au/validate/task/169529782	Valid		system	Tile_019-042-000_0-000.jpg		2021-03-18 16:02:28	2021-03-19 10:39:57		NO		IN FOCUS
169529782	https://volunteer.ala.org.au/validate/task/169529782	Valid		system	Tile_019-042-000_0-000.jpg			2021-03-19 10:39:57		NO		IN FOCUS
169529782	https://volunteer.ala.org.au/validate/task/169529782	Valid		system	Tile_019-042-000_0-000.jpg		2021-03-19 10:39:57	2021-03-19 10:39:57		NO		IN FOCUS
169529782	https://volunteer.ala.org.au/validate/task/169529782	Valid		system	Tile_019-042-000_0-000.jpg		2021-03-17 17:44:59	2021-03-19 10:39:57		NO		IN FOCUS
169529783	https://volunteer.ala.org.au/validate/task/169529783	Valid		system	Tile_019-043-000_0-000.jpg		2021-03-17 17:30:09	2021-03-17 18:15:29		NO		IN FOCUS
169529783	https://volunteer.ala.org.au/validate/task/169529783	Valid		system	Tile_019-043-000_0-000.jpg		2021-03-17 17:45:11	2021-03-17 18:15:29		NO		IN FOCUS
169529783	https://volunteer.ala.org.au/validate/task/169529783	Valid		system	Tile_019-043-000_0-000.jpg			2021-03-17 18:15:29		NO		IN FOCUS
169529783	https://volunteer.ala.org.au/validate/task/169529783	Valid		system	Tile_019-043-000_0-000.jpg		2021-03-17 18:15:29	2021-03-17 18:15:29		NO		IN FOCUS
169529784	https://volunteer.ala.org.au/validate/task/169529784	Valid		system	Tile_019-044-000_0-000.jpg			2021-03-17 18:18:52		NO		IN FOCUS
169529784	https://volunteer.ala.org.au/validate/task/169529784	Valid		system	Tile_019-044-000_0-000.jpg		2021-03-17 18:18:52	2021-03-17 18:18:52		NO		IN FOCUS
169529784	https://volunteer.ala.org.au/validate/task/169529784	Valid		system	Tile_019-044-000_0-000.jpg		2021-03-17 17:45:24	2021-03-17 18:18:52		NO		IN FOCUS
169529784	https://volunteer.ala.org.au/validate/task/169529784	Valid		system	Tile_019-044-000_0-000.jpg		2021-03-17 17:30:22	2021-03-17 18:18:52		NO		IN FOCUS
169529785	https://volunteer.ala.org.au/validate/task/169529785	Valid		system	Tile_019-045-000_0-000.jpg		2021-03-17 17:45:37	2021-03-19 10:40:41		NO		IN FOCUS
169529785	https://volunteer.ala.org.au/validate/task/169529785	Valid		system	Tile_019-045-000_0-000.jpg		2021-03-19 10:40:39	2021-03-19 10:40:41		NO		IN FOCUS
169529785	https://volunteer.ala.org.au/validate/task/169529785	Valid		system	Tile_019-045-000_0-000.jpg			2021-03-19 10:40:41		NO		IN FOCUS
169529785	https://volunteer.ala.org.au/validate/task/169529785	Valid		system	Tile_019-045-000_0-000.jpg		2021-03-18 16:23:26	2021-03-19 10:40:41		NO		IN FOCUS
169529786	https://volunteer.ala.org.au/validate/task/169529786	Valid		system	Tile_019-046-000_0-000.jpg		2021-03-17 18:16:10	2021-03-17 18:16:10		NO		IN FOCUS
169529786	https://volunteer.ala.org.au/validate/task/169529786	Valid		system	Tile_019-046-000_0-000.jpg			2021-03-17 18:16:10		NO		IN FOCUS
169529786	https://volunteer.ala.org.au/validate/task/169529786	Valid		system	Tile_019-046-000_0-000.jpg		2021-03-17 17:45:50	2021-03-17 18:16:10		NO		IN FOCUS
169529786	https://volunteer.ala.org.au/validate/task/169529786	Valid		system	Tile_019-046-000_0-000.jpg		2021-03-17 17:30:37	2021-03-17 18:16:10		NO		IN FOCUS
169529787	https://volunteer.ala.org.au/validate/task/169529787	Valid		system	Tile_019-047-000_0-000.jpg		2021-03-17 18:20:28	2021-03-17 18:20:28		NO		IN FOCUS
169529787	https://volunteer.ala.org.au/validate/task/169529787	Valid		system	Tile_019-047-000_0-000.jpg		2021-03-17 17:46:02	2021-03-17 18:20:28		NO		IN FOCUS
169529787	https://volunteer.ala.org.au/validate/task/169529787	Valid		system	Tile_019-047-000_0-000.jpg			2021-03-17 18:20:28		NO		IN FOCUS
169529787	https://volunteer.ala.org.au/validate/task/169529787	Valid		system	Tile_019-047-000_0-000.jpg		2021-03-17 17:30:48	2021-03-17 18:20:28		NO		IN FOCUS
169529788	https://volunteer.ala.org.au/validate/task/169529788				Tile_019-048-000_0-000.jpg		2021-03-17 18:22:07		1	YES	EDGE	IN FOCUS		Nothofagus pollen
169529788	https://volunteer.ala.org.au/validate/task/169529788				Tile_019-048-000_0-000.jpg		2021-03-17 18:19:10		1	YES	EDGE	IN FOCUS		Nothofagus pollen
169529788	https://volunteer.ala.org.au/validate/task/169529788				Tile_019-048-000_0-000.jpg		2021-03-17 17:31:39		1	YES	Both MIDDLE and EDGE	IN FOCUS		Nothofagus pollen
169529788	https://volunteer.ala.org.au/validate/task/169529788				Tile_019-048-000_0-000.jpg		2021-03-17 17:46:32		1	YES	MIDDLE	IN FOCUS		Nothofagus pollen
169529789	https://volunteer.ala.org.au/validate/task/169529789	Valid		system	Tile_019-049-000_0-000.jpg		2021-03-17 17:46:46	2021-03-17 18:19:43		NO		IN FOCUS
169529789	https://volunteer.ala.org.au/validate/task/169529789	Valid		system	Tile_019-049-000_0-000.jpg		2021-03-17 17:31:50	2021-03-17 18:19:43		NO		IN FOCUS
169529789	https://volunteer.ala.org.au/validate/task/169529789	Valid		system	Tile_019-049-000_0-000.jpg		2021-03-17 18:19:42	2021-03-17 18:19:43		NO		IN FOCUS
169529789	https://volunteer.ala.org.au/validate/task/169529789	Valid		system	Tile_019-049-000_0-000.jpg			2021-03-17 18:19:43		NO		IN FOCUS
169529790	https://volunteer.ala.org.au/validate/task/169529790	Valid		system	Tile_019-050-000_0-000.jpg		2021-03-17 17:47:00	2021-03-17 18:20:00		NO		IN FOCUS
169529790	https://volunteer.ala.org.au/validate/task/169529790	Valid		system	Tile_019-050-000_0-000.jpg		2021-03-17 17:32:00	2021-03-17 18:20:00		NO		IN FOCUS
169529790	https://volunteer.ala.org.au/validate/task/169529790	Valid		system	Tile_019-050-000_0-000.jpg		2021-03-17 18:20:00	2021-03-17 18:20:00		NO		IN FOCUS
169529790	https://volunteer.ala.org.au/validate/task/169529790	Valid		system	Tile_019-050-000_0-000.jpg			2021-03-17 18:20:00		NO		IN FOCUS
169529791	https://volunteer.ala.org.au/validate/task/169529791	Valid		system	Tile_019-051-000_0-000.jpg		2021-03-17 17:32:10	2021-03-17 18:21:12		NO		IN FOCUS
169529791	https://volunteer.ala.org.au/validate/task/169529791	Valid		system	Tile_019-051-000_0-000.jpg		2021-03-17 17:47:12	2021-03-17 18:21:12		NO		IN FOCUS
169529791	https://volunteer.ala.org.au/validate/task/169529791	Valid		system	Tile_019-051-000_0-000.jpg			2021-03-17 18:21:12		NO		IN FOCUS
169529791	https://volunteer.ala.org.au/validate/task/169529791	Valid		system	Tile_019-051-000_0-000.jpg		2021-03-17 18:21:12	2021-03-17 18:21:12		NO		IN FOCUS
169529792	https://volunteer.ala.org.au/validate/task/169529792	Valid		system	Tile_019-052-000_0-000.jpg			2021-03-17 18:21:28		NO		IN FOCUS
169529792	https://volunteer.ala.org.au/validate/task/169529792	Valid		system	Tile_019-052-000_0-000.jpg		2021-03-17 17:47:23	2021-03-17 18:21:28		NO		IN FOCUS
169529792	https://volunteer.ala.org.au/validate/task/169529792	Valid		system	Tile_019-052-000_0-000.jpg		2021-03-17 17:32:20	2021-03-17 18:21:28		NO		IN FOCUS
169529792	https://volunteer.ala.org.au/validate/task/169529792	Valid		system	Tile_019-052-000_0-000.jpg		2021-03-17 18:21:28	2021-03-17 18:21:28		NO		IN FOCUS
169529793	https://volunteer.ala.org.au/validate/task/169529793	Valid		system	Tile_019-053-000_0-000.jpg		2021-03-17 17:32:38	2021-03-17 18:20:42		NO		IN FOCUS
169529793	https://volunteer.ala.org.au/validate/task/169529793	Valid		system	Tile_019-053-000_0-000.jpg		2021-03-17 17:47:38	2021-03-17 18:20:42		NO		IN FOCUS
169529793	https://volunteer.ala.org.au/validate/task/169529793	Valid		system	Tile_019-053-000_0-000.jpg		2021-03-17 18:20:42	2021-03-17 18:20:42		NO		IN FOCUS
169529793	https://volunteer.ala.org.au/validate/task/169529793	Valid		system	Tile_019-053-000_0-000.jpg			2021-03-17 18:20:42		NO		IN FOCUS
169529794	https://volunteer.ala.org.au/validate/task/169529794	Valid		system	Tile_019-054-000_0-000.jpg		2021-03-17 17:47:51	2021-03-17 18:21:12		NO		IN FOCUS
169529794	https://volunteer.ala.org.au/validate/task/169529794	Valid		system	Tile_019-054-000_0-000.jpg		2021-03-17 18:21:12	2021-03-17 18:21:12		NO		IN FOCUS
169529794	https://volunteer.ala.org.au/validate/task/169529794	Valid		system	Tile_019-054-000_0-000.jpg			2021-03-17 18:21:12		NO		IN FOCUS
169529794	https://volunteer.ala.org.au/validate/task/169529794	Valid		system	Tile_019-054-000_0-000.jpg		2021-03-17 17:32:49	2021-03-17 18:21:12		NO		IN FOCUS
169529795	https://volunteer.ala.org.au/validate/task/169529795	Valid		system	Tile_019-055-000_0-000.jpg			2021-03-17 18:21:40		NO		IN FOCUS
169529795	https://volunteer.ala.org.au/validate/task/169529795	Valid		system	Tile_019-055-000_0-000.jpg		2021-03-17 17:48:05	2021-03-17 18:21:40		NO		IN FOCUS
169529795	https://volunteer.ala.org.au/validate/task/169529795	Valid		system	Tile_019-055-000_0-000.jpg		2021-03-17 17:32:59	2021-03-17 18:21:40		NO		IN FOCUS
169529795	https://volunteer.ala.org.au/validate/task/169529795	Valid		system	Tile_019-055-000_0-000.jpg		2021-03-17 18:21:40	2021-03-17 18:21:40		NO		IN FOCUS
169529796	https://volunteer.ala.org.au/validate/task/169529796	Valid		system	Tile_019-056-000_0-000.jpg		2021-03-18 16:02:45	2021-03-19 21:02:26		NO		IN FOCUS
169529796	https://volunteer.ala.org.au/validate/task/169529796	Valid		system	Tile_019-056-000_0-000.jpg		2021-03-17 17:48:18	2021-03-19 21:02:26		NO		IN FOCUS
169529796	https://volunteer.ala.org.au/validate/task/169529796	Valid		system	Tile_019-056-000_0-000.jpg		2021-03-19 21:02:25	2021-03-19 21:02:26		NO		IN FOCUS
169529796	https://volunteer.ala.org.au/validate/task/169529796	Valid		system	Tile_019-056-000_0-000.jpg			2021-03-19 21:02:26		NO		IN FOCUS
169529797	https://volunteer.ala.org.au/validate/task/169529797	Valid		system	Tile_019-057-000_0-000.jpg		2021-03-17 18:21:33	2021-03-17 18:21:34		NO		IN FOCUS
169529797	https://volunteer.ala.org.au/validate/task/169529797	Valid		system	Tile_019-057-000_0-000.jpg			2021-03-17 18:21:34		NO		IN FOCUS
169529797	https://volunteer.ala.org.au/validate/task/169529797	Valid		system	Tile_019-057-000_0-000.jpg		2021-03-17 17:33:14	2021-03-17 18:21:34		NO		IN FOCUS
169529797	https://volunteer.ala.org.au/validate/task/169529797	Valid		system	Tile_019-057-000_0-000.jpg		2021-03-17 17:48:52	2021-03-17 18:21:34		NO		IN FOCUS
169529798	https://volunteer.ala.org.au/validate/task/169529798	Valid		system	Tile_019-058-000_0-000.jpg		2021-03-17 18:21:47	2021-03-17 18:21:47		NO		IN FOCUS
169529798	https://volunteer.ala.org.au/validate/task/169529798	Valid		system	Tile_019-058-000_0-000.jpg			2021-03-17 18:21:47		NO		IN FOCUS
169529798	https://volunteer.ala.org.au/validate/task/169529798	Valid		system	Tile_019-058-000_0-000.jpg		2021-03-17 17:33:25	2021-03-17 18:21:47		NO		IN FOCUS
169529798	https://volunteer.ala.org.au/validate/task/169529798	Valid		system	Tile_019-058-000_0-000.jpg		2021-03-17 17:54:27	2021-03-17 18:21:47		NO		IN FOCUS
169529799	https://volunteer.ala.org.au/validate/task/169529799	Valid		system	Tile_019-059-000_0-000.jpg		2021-03-17 18:22:08	2021-03-17 18:22:02		NO		IN FOCUS
169529799	https://volunteer.ala.org.au/validate/task/169529799	Valid		system	Tile_019-059-000_0-000.jpg		2021-03-17 17:54:42	2021-03-17 18:22:02		NO		IN FOCUS
169529799	https://volunteer.ala.org.au/validate/task/169529799	Valid		system	Tile_019-059-000_0-000.jpg		2021-03-17 17:33:35	2021-03-17 18:22:02		NO		IN FOCUS
169529799	https://volunteer.ala.org.au/validate/task/169529799	Valid		system	Tile_019-059-000_0-000.jpg			2021-03-17 18:22:02		NO		IN FOCUS
169529799	https://volunteer.ala.org.au/validate/task/169529799	Valid		system	Tile_019-059-000_0-000.jpg		2021-03-17 18:22:02	2021-03-17 18:22:02		NO		IN FOCUS
169529800	https://volunteer.ala.org.au/validate/task/169529800	Valid		system	Tile_019-060-000_0-000.jpg		2021-03-17 18:22:26	2021-03-17 18:22:27		NO		IN FOCUS
169529800	https://volunteer.ala.org.au/validate/task/169529800	Valid		system	Tile_019-060-000_0-000.jpg		2021-03-17 18:22:28	2021-03-17 18:22:27		NO		IN FOCUS
169529800	https://volunteer.ala.org.au/validate/task/169529800	Valid		system	Tile_019-060-000_0-000.jpg		2021-03-17 17:33:45	2021-03-17 18:22:27		NO		IN FOCUS
169529800	https://volunteer.ala.org.au/validate/task/169529800	Valid		system	Tile_019-060-000_0-000.jpg			2021-03-17 18:22:27		NO		IN FOCUS
169529800	https://volunteer.ala.org.au/validate/task/169529800	Valid		system	Tile_019-060-000_0-000.jpg		2021-03-17 17:55:01	2021-03-17 18:22:27		NO		IN FOCUS
169529801	https://volunteer.ala.org.au/validate/task/169529801	Valid		system	Tile_020-001-000_0-000.jpg		2021-03-17 17:55:21	2021-03-18 15:28:57		NO		IN FOCUS
169529801	https://volunteer.ala.org.au/validate/task/169529801	Valid		system	Tile_020-001-000_0-000.jpg		2021-03-18 15:28:57	2021-03-18 15:28:57		NO		IN FOCUS
169529801	https://volunteer.ala.org.au/validate/task/169529801	Valid		system	Tile_020-001-000_0-000.jpg			2021-03-18 15:28:57		NO		IN FOCUS
169529801	https://volunteer.ala.org.au/validate/task/169529801	Valid		system	Tile_020-001-000_0-000.jpg		2021-03-17 18:22:57	2021-03-18 15:28:57		NO		IN FOCUS
169529802	https://volunteer.ala.org.au/validate/task/169529802	Valid		system	Tile_020-002-000_0-000.jpg			2021-03-17 18:22:46		NO		IN FOCUS
169529802	https://volunteer.ala.org.au/validate/task/169529802	Valid		system	Tile_020-002-000_0-000.jpg		2021-03-17 17:55:34	2021-03-17 18:22:46		NO		IN FOCUS
169529802	https://volunteer.ala.org.au/validate/task/169529802	Valid		system	Tile_020-002-000_0-000.jpg		2021-03-17 18:23:09	2021-03-17 18:22:46		NO		IN FOCUS
169529802	https://volunteer.ala.org.au/validate/task/169529802	Valid		system	Tile_020-002-000_0-000.jpg		2021-03-17 17:34:04	2021-03-17 18:22:46		NO		IN FOCUS
169529802	https://volunteer.ala.org.au/validate/task/169529802	Valid		system	Tile_020-002-000_0-000.jpg		2021-03-17 18:22:45	2021-03-17 18:22:46		NO		IN FOCUS
169529803	https://volunteer.ala.org.au/validate/task/169529803	Valid		system	Tile_020-003-000_0-000.jpg			2021-03-17 18:23:04		NO		IN FOCUS
169529803	https://volunteer.ala.org.au/validate/task/169529803	Valid		system	Tile_020-003-000_0-000.jpg		2021-03-17 17:34:13	2021-03-17 18:23:04		NO		IN FOCUS
169529803	https://volunteer.ala.org.au/validate/task/169529803	Valid		system	Tile_020-003-000_0-000.jpg		2021-03-17 18:23:03	2021-03-17 18:23:04		NO		IN FOCUS
169529803	https://volunteer.ala.org.au/validate/task/169529803	Valid		system	Tile_020-003-000_0-000.jpg		2021-03-17 17:56:03	2021-03-17 18:23:04		NO		IN FOCUS
169529803	https://volunteer.ala.org.au/validate/task/169529803	Valid		system	Tile_020-003-000_0-000.jpg		2021-03-17 18:23:30	2021-03-17 18:23:04		NO		IN FOCUS
169529804	https://volunteer.ala.org.au/validate/task/169529804	Valid		system	Tile_020-004-000_0-000.jpg		2021-03-17 17:34:23	2021-03-17 18:23:24		NO		IN FOCUS
169529804	https://volunteer.ala.org.au/validate/task/169529804	Valid		system	Tile_020-004-000_0-000.jpg		2021-03-17 18:23:24	2021-03-17 18:23:24		NO		IN FOCUS
169529804	https://volunteer.ala.org.au/validate/task/169529804	Valid		system	Tile_020-004-000_0-000.jpg			2021-03-17 18:23:24		NO		IN FOCUS
169529804	https://volunteer.ala.org.au/validate/task/169529804	Valid		system	Tile_020-004-000_0-000.jpg		2021-03-17 17:56:19	2021-03-17 18:23:24		NO		IN FOCUS
169529804	https://volunteer.ala.org.au/validate/task/169529804	Valid		system	Tile_020-004-000_0-000.jpg		2021-03-17 18:23:29	2021-03-17 18:23:24		NO		IN FOCUS
169529805	https://volunteer.ala.org.au/validate/task/169529805	Valid		system	Tile_020-005-000_0-000.jpg		2021-03-17 17:56:45	2021-03-17 18:23:47		NO		IN FOCUS
169529805	https://volunteer.ala.org.au/validate/task/169529805	Valid		system	Tile_020-005-000_0-000.jpg		2021-03-17 18:23:47	2021-03-17 18:23:47		NO		IN FOCUS
169529805	https://volunteer.ala.org.au/validate/task/169529805	Valid		system	Tile_020-005-000_0-000.jpg		2021-03-17 17:34:33	2021-03-17 18:23:47		NO		IN FOCUS
169529805	https://volunteer.ala.org.au/validate/task/169529805	Valid		system	Tile_020-005-000_0-000.jpg			2021-03-17 18:23:47		NO		IN FOCUS
169529806	https://volunteer.ala.org.au/validate/task/169529806	Valid		system	Tile_020-006-000_0-000.jpg		2021-03-17 18:23:41	2021-03-17 18:23:42		NO		IN FOCUS
169529806	https://volunteer.ala.org.au/validate/task/169529806	Valid		system	Tile_020-006-000_0-000.jpg		2021-03-17 17:34:43	2021-03-17 18:23:42		NO		IN FOCUS
169529806	https://volunteer.ala.org.au/validate/task/169529806	Valid		system	Tile_020-006-000_0-000.jpg			2021-03-17 18:23:42		NO		IN FOCUS
169529806	https://volunteer.ala.org.au/validate/task/169529806	Valid		system	Tile_020-006-000_0-000.jpg		2021-03-17 18:24:01	2021-03-17 18:23:42		NO		IN FOCUS
169529806	https://volunteer.ala.org.au/validate/task/169529806	Valid		system	Tile_020-006-000_0-000.jpg		2021-03-17 17:57:19	2021-03-17 18:23:42		NO		IN FOCUS
169529807	https://volunteer.ala.org.au/validate/task/169529807	Valid		system	Tile_020-007-000_0-000.jpg		2021-03-17 18:24:07	2021-03-17 18:23:52		NO		IN FOCUS
169529807	https://volunteer.ala.org.au/validate/task/169529807	Valid		system	Tile_020-007-000_0-000.jpg		2021-03-17 17:34:53	2021-03-17 18:23:52		NO		IN FOCUS
169529807	https://volunteer.ala.org.au/validate/task/169529807	Valid		system	Tile_020-007-000_0-000.jpg			2021-03-17 18:23:52		NO		IN FOCUS
169529807	https://volunteer.ala.org.au/validate/task/169529807	Valid		system	Tile_020-007-000_0-000.jpg		2021-03-17 17:57:31	2021-03-17 18:23:52		NO		IN FOCUS
169529807	https://volunteer.ala.org.au/validate/task/169529807	Valid		system	Tile_020-007-000_0-000.jpg		2021-03-17 18:23:52	2021-03-17 18:23:52		NO		IN FOCUS
169529808	https://volunteer.ala.org.au/validate/task/169529808	Valid		system	Tile_020-008-000_0-000.jpg		2021-03-17 18:24:13	2021-03-17 18:24:06		NO		IN FOCUS
169529808	https://volunteer.ala.org.au/validate/task/169529808	Valid		system	Tile_020-008-000_0-000.jpg		2021-03-17 17:57:43	2021-03-17 18:24:06		NO		IN FOCUS
169529808	https://volunteer.ala.org.au/validate/task/169529808	Valid		system	Tile_020-008-000_0-000.jpg		2021-03-17 17:35:02	2021-03-17 18:24:06		NO		IN FOCUS
169529808	https://volunteer.ala.org.au/validate/task/169529808	Valid		system	Tile_020-008-000_0-000.jpg			2021-03-17 18:24:06		NO		IN FOCUS
169529808	https://volunteer.ala.org.au/validate/task/169529808	Valid		system	Tile_020-008-000_0-000.jpg		2021-03-17 18:24:06	2021-03-17 18:24:06		NO		IN FOCUS
169529809	https://volunteer.ala.org.au/validate/task/169529809	Valid		system	Tile_020-009-000_0-000.jpg		2021-03-17 17:57:54	2021-03-17 18:24:17		NO		IN FOCUS
169529809	https://volunteer.ala.org.au/validate/task/169529809	Valid		system	Tile_020-009-000_0-000.jpg			2021-03-17 18:24:17		NO		IN FOCUS
169529809	https://volunteer.ala.org.au/validate/task/169529809	Valid		system	Tile_020-009-000_0-000.jpg		2021-03-17 18:24:17	2021-03-17 18:24:17		NO		IN FOCUS
169529809	https://volunteer.ala.org.au/validate/task/169529809	Valid		system	Tile_020-009-000_0-000.jpg		2021-03-17 18:24:25	2021-03-17 18:24:17		NO		IN FOCUS
169529809	https://volunteer.ala.org.au/validate/task/169529809	Valid		system	Tile_020-009-000_0-000.jpg		2021-03-17 17:35:12	2021-03-17 18:24:17		NO		IN FOCUS
169529810	https://volunteer.ala.org.au/validate/task/169529810	Valid		system	Tile_020-010-000_0-000.jpg		2021-03-17 17:35:38	2021-03-17 18:24:27		NO		IN FOCUS
169529810	https://volunteer.ala.org.au/validate/task/169529810	Valid		system	Tile_020-010-000_0-000.jpg		2021-03-17 17:58:06	2021-03-17 18:24:27		NO		IN FOCUS
169529810	https://volunteer.ala.org.au/validate/task/169529810	Valid		system	Tile_020-010-000_0-000.jpg		2021-03-17 18:24:27	2021-03-17 18:24:27		NO		IN FOCUS
169529810	https://volunteer.ala.org.au/validate/task/169529810	Valid		system	Tile_020-010-000_0-000.jpg		2021-03-17 18:24:27	2021-03-17 18:24:27		NO		IN FOCUS
169529810	https://volunteer.ala.org.au/validate/task/169529810	Valid		system	Tile_020-010-000_0-000.jpg			2021-03-17 18:24:27		NO		IN FOCUS
169529811	https://volunteer.ala.org.au/validate/task/169529811	Valid		system	Tile_020-011-000_0-000.jpg		2021-03-17 18:24:42	2021-03-17 18:24:43		NO		IN FOCUS
169529811	https://volunteer.ala.org.au/validate/task/169529811	Valid		system	Tile_020-011-000_0-000.jpg		2021-03-17 18:24:43	2021-03-17 18:24:43		NO		IN FOCUS
169529811	https://volunteer.ala.org.au/validate/task/169529811	Valid		system	Tile_020-011-000_0-000.jpg			2021-03-17 18:24:43		NO		IN FOCUS
169529811	https://volunteer.ala.org.au/validate/task/169529811	Valid		system	Tile_020-011-000_0-000.jpg		2021-03-17 17:35:47	2021-03-17 18:24:43		NO		IN FOCUS
169529811	https://volunteer.ala.org.au/validate/task/169529811	Valid		system	Tile_020-011-000_0-000.jpg		2021-03-17 17:58:16	2021-03-17 18:24:43		NO		IN FOCUS
169529812	https://volunteer.ala.org.au/validate/task/169529812	Valid		system	Tile_020-012-000_0-000.jpg		2021-03-17 17:58:28	2021-03-17 18:24:38		NO		IN FOCUS
169529812	https://volunteer.ala.org.au/validate/task/169529812	Valid		system	Tile_020-012-000_0-000.jpg		2021-03-17 17:35:57	2021-03-17 18:24:38		NO		IN FOCUS
169529812	https://volunteer.ala.org.au/validate/task/169529812	Valid		system	Tile_020-012-000_0-000.jpg		2021-03-17 18:24:37	2021-03-17 18:24:38		NO		IN FOCUS
169529812	https://volunteer.ala.org.au/validate/task/169529812	Valid		system	Tile_020-012-000_0-000.jpg			2021-03-17 18:24:38		NO		IN FOCUS
169529813	https://volunteer.ala.org.au/validate/task/169529813	Valid		system	Tile_020-013-000_0-000.jpg			2021-03-17 18:24:47		NO		IN FOCUS
169529813	https://volunteer.ala.org.au/validate/task/169529813	Valid		system	Tile_020-013-000_0-000.jpg		2021-03-17 18:24:47	2021-03-17 18:24:47		NO		IN FOCUS
169529813	https://volunteer.ala.org.au/validate/task/169529813	Valid		system	Tile_020-013-000_0-000.jpg		2021-03-17 17:58:39	2021-03-17 18:24:47		NO		IN FOCUS
169529813	https://volunteer.ala.org.au/validate/task/169529813	Valid		system	Tile_020-013-000_0-000.jpg		2021-03-17 17:36:07	2021-03-17 18:24:47		NO		IN FOCUS
169529814	https://volunteer.ala.org.au/validate/task/169529814	Valid		system	Tile_020-014-000_0-000.jpg		2021-03-17 17:58:49	2021-03-17 18:24:57		NO		IN FOCUS
169529814	https://volunteer.ala.org.au/validate/task/169529814	Valid		system	Tile_020-014-000_0-000.jpg		2021-03-17 17:36:18	2021-03-17 18:24:57		NO		IN FOCUS
169529814	https://volunteer.ala.org.au/validate/task/169529814	Valid		system	Tile_020-014-000_0-000.jpg		2021-03-17 18:24:56	2021-03-17 18:24:57		NO		IN FOCUS
169529814	https://volunteer.ala.org.au/validate/task/169529814	Valid		system	Tile_020-014-000_0-000.jpg			2021-03-17 18:24:57		NO		IN FOCUS
169529815	https://volunteer.ala.org.au/validate/task/169529815	Valid		system	Tile_020-015-000_0-000.jpg			2021-03-17 18:25:12		NO		IN FOCUS
169529815	https://volunteer.ala.org.au/validate/task/169529815	Valid		system	Tile_020-015-000_0-000.jpg		2021-03-17 18:25:12	2021-03-17 18:25:12		NO		IN FOCUS
169529815	https://volunteer.ala.org.au/validate/task/169529815	Valid		system	Tile_020-015-000_0-000.jpg		2021-03-17 17:59:02	2021-03-17 18:25:12		NO		IN FOCUS
169529815	https://volunteer.ala.org.au/validate/task/169529815	Valid		system	Tile_020-015-000_0-000.jpg		2021-03-17 17:36:29	2021-03-17 18:25:12		NO		IN FOCUS
169529816	https://volunteer.ala.org.au/validate/task/169529816	Valid		system	Tile_020-016-000_0-000.jpg		2021-03-19 21:02:44	2021-03-19 21:02:45		NO		IN FOCUS
169529816	https://volunteer.ala.org.au/validate/task/169529816	Valid		system	Tile_020-016-000_0-000.jpg		2021-03-18 16:02:59	2021-03-19 21:02:45		NO		IN FOCUS
169529816	https://volunteer.ala.org.au/validate/task/169529816	Valid		system	Tile_020-016-000_0-000.jpg		2021-03-17 17:59:15	2021-03-19 21:02:45		NO		IN FOCUS
169529816	https://volunteer.ala.org.au/validate/task/169529816	Valid		system	Tile_020-016-000_0-000.jpg			2021-03-19 21:02:45		NO		IN FOCUS
169529817	https://volunteer.ala.org.au/validate/task/169529817	Valid		system	Tile_020-017-000_0-000.jpg		2021-03-17 18:25:54	2021-03-17 18:25:55		NO		IN FOCUS
169529817	https://volunteer.ala.org.au/validate/task/169529817	Valid		system	Tile_020-017-000_0-000.jpg		2021-03-17 17:36:44	2021-03-17 18:25:55		NO		IN FOCUS
169529817	https://volunteer.ala.org.au/validate/task/169529817	Valid		system	Tile_020-017-000_0-000.jpg		2021-03-17 18:02:13	2021-03-17 18:25:55		NO		IN FOCUS
169529817	https://volunteer.ala.org.au/validate/task/169529817	Valid		system	Tile_020-017-000_0-000.jpg			2021-03-17 18:25:55		NO		IN FOCUS
169529818	https://volunteer.ala.org.au/validate/task/169529818	Valid		system	Tile_020-018-000_0-000.jpg		2021-03-17 18:26:10	2021-03-17 18:26:10		NO		IN FOCUS
169529818	https://volunteer.ala.org.au/validate/task/169529818	Valid		system	Tile_020-018-000_0-000.jpg		2021-03-17 17:36:53	2021-03-17 18:26:10		NO		IN FOCUS
169529818	https://volunteer.ala.org.au/validate/task/169529818	Valid		system	Tile_020-018-000_0-000.jpg			2021-03-17 18:26:10		NO		IN FOCUS
169529818	https://volunteer.ala.org.au/validate/task/169529818	Valid		system	Tile_020-018-000_0-000.jpg		2021-03-17 18:02:30	2021-03-17 18:26:10		NO		IN FOCUS
169529819	https://volunteer.ala.org.au/validate/task/169529819	Valid		system	Tile_020-019-000_0-000.jpg		2021-03-17 18:02:42	2021-03-17 18:26:27		NO		IN FOCUS
169529819	https://volunteer.ala.org.au/validate/task/169529819	Valid		system	Tile_020-019-000_0-000.jpg			2021-03-17 18:26:27		NO		IN FOCUS
169529819	https://volunteer.ala.org.au/validate/task/169529819	Valid		system	Tile_020-019-000_0-000.jpg		2021-03-17 18:26:26	2021-03-17 18:26:27		NO		IN FOCUS
169529819	https://volunteer.ala.org.au/validate/task/169529819	Valid		system	Tile_020-019-000_0-000.jpg		2021-03-17 17:37:03	2021-03-17 18:26:27		NO		IN FOCUS
169529820	https://volunteer.ala.org.au/validate/task/169529820	Valid		system	Tile_020-020-000_0-000.jpg			2021-03-19 21:03:01		NO		IN FOCUS
169529820	https://volunteer.ala.org.au/validate/task/169529820	Valid		system	Tile_020-020-000_0-000.jpg		2021-03-18 16:03:08	2021-03-19 21:03:01		NO		IN FOCUS
169529820	https://volunteer.ala.org.au/validate/task/169529820	Valid		system	Tile_020-020-000_0-000.jpg		2021-03-19 21:03:00	2021-03-19 21:03:01		NO		IN FOCUS
169529820	https://volunteer.ala.org.au/validate/task/169529820	Valid		system	Tile_020-020-000_0-000.jpg		2021-03-17 18:02:55	2021-03-19 21:03:01		NO		IN FOCUS
169529821	https://volunteer.ala.org.au/validate/task/169529821	Valid		system	Tile_020-021-000_0-000.jpg			2021-03-17 18:27:13		NO		IN FOCUS
169529821	https://volunteer.ala.org.au/validate/task/169529821	Valid		system	Tile_020-021-000_0-000.jpg		2021-03-17 18:27:13	2021-03-17 18:27:13		NO		IN FOCUS
169529821	https://volunteer.ala.org.au/validate/task/169529821	Valid		system	Tile_020-021-000_0-000.jpg		2021-03-17 18:03:08	2021-03-17 18:27:13		NO		IN FOCUS
169529821	https://volunteer.ala.org.au/validate/task/169529821	Valid		system	Tile_020-021-000_0-000.jpg		2021-03-17 17:37:21	2021-03-17 18:27:13		NO		IN FOCUS
169529822	https://volunteer.ala.org.au/validate/task/169529822	Valid		system	Tile_020-022-000_0-000.jpg			2021-03-17 18:27:30		NO		IN FOCUS
169529822	https://volunteer.ala.org.au/validate/task/169529822	Valid		system	Tile_020-022-000_0-000.jpg		2021-03-17 17:37:31	2021-03-17 18:27:30		NO		IN FOCUS
169529822	https://volunteer.ala.org.au/validate/task/169529822	Valid		system	Tile_020-022-000_0-000.jpg		2021-03-17 18:27:30	2021-03-17 18:27:30		NO		IN FOCUS
169529822	https://volunteer.ala.org.au/validate/task/169529822	Valid		system	Tile_020-022-000_0-000.jpg		2021-03-17 18:03:19	2021-03-17 18:27:30		NO		IN FOCUS
169529823	https://volunteer.ala.org.au/validate/task/169529823	Valid		system	Tile_020-023-000_0-000.jpg			2021-03-17 18:27:49		NO		IN FOCUS
169529823	https://volunteer.ala.org.au/validate/task/169529823	Valid		system	Tile_020-023-000_0-000.jpg		2021-03-17 18:27:49	2021-03-17 18:27:49		NO		IN FOCUS
169529823	https://volunteer.ala.org.au/validate/task/169529823	Valid		system	Tile_020-023-000_0-000.jpg		2021-03-17 18:03:30	2021-03-17 18:27:49		NO		IN FOCUS
169529823	https://volunteer.ala.org.au/validate/task/169529823	Valid		system	Tile_020-023-000_0-000.jpg		2021-03-17 18:27:51	2021-03-17 18:27:49		NO		IN FOCUS
169529823	https://volunteer.ala.org.au/validate/task/169529823	Valid		system	Tile_020-023-000_0-000.jpg		2021-03-17 17:37:41	2021-03-17 18:27:49		NO		IN FOCUS
169529824	https://volunteer.ala.org.au/validate/task/169529824	Valid		system	Tile_020-024-000_0-000.jpg			2021-03-17 18:29:23		NO		IN FOCUS
169529824	https://volunteer.ala.org.au/validate/task/169529824	Valid		system	Tile_020-024-000_0-000.jpg		2021-03-17 18:28:01	2021-03-17 18:29:23		NO		IN FOCUS
169529824	https://volunteer.ala.org.au/validate/task/169529824	Valid		system	Tile_020-024-000_0-000.jpg		2021-03-17 18:29:23	2021-03-17 18:29:23		NO		IN FOCUS
169529824	https://volunteer.ala.org.au/validate/task/169529824	Valid		system	Tile_020-024-000_0-000.jpg		2021-03-17 18:03:41	2021-03-17 18:29:23		NO		IN FOCUS
169529825	https://volunteer.ala.org.au/validate/task/169529825				Tile_020-025-000_0-000.jpg		2021-03-21 13:23:57		2	YES	Both MIDDLE and EDGE	IN FOCUS		Spores,Triporate basketweave pollen (Casuarinacea)
169529825	https://volunteer.ala.org.au/validate/task/169529825				Tile_020-025-000_0-000.jpg		2021-03-17 18:05:16		1	YES	MIDDLE	IN FOCUS		Nothofagus pollen
169529825	https://volunteer.ala.org.au/validate/task/169529825				Tile_020-025-000_0-000.jpg		2021-03-19 21:06:11			NO		IN FOCUS
169529825	https://volunteer.ala.org.au/validate/task/169529825				Tile_020-025-000_0-000.jpg		2021-03-20 16:36:57		1	YES	MIDDLE	IN FOCUS		Spores
169529826	https://volunteer.ala.org.au/validate/task/169529826	Valid		system	Tile_020-026-000_0-000.jpg			2021-03-19 07:41:24		NO		IN FOCUS
169529826	https://volunteer.ala.org.au/validate/task/169529826	Valid		system	Tile_020-026-000_0-000.jpg		2021-03-19 07:41:23	2021-03-19 07:41:24		NO		IN FOCUS
169529826	https://volunteer.ala.org.au/validate/task/169529826	Valid		system	Tile_020-026-000_0-000.jpg		2021-03-18 16:23:55	2021-03-19 07:41:24		NO		IN FOCUS
169529826	https://volunteer.ala.org.au/validate/task/169529826	Valid		system	Tile_020-026-000_0-000.jpg		2021-03-17 18:29:33	2021-03-19 07:41:24		NO		IN FOCUS
169529827	https://volunteer.ala.org.au/validate/task/169529827	Valid		system	Tile_020-027-000_0-000.jpg		2021-03-17 18:30:39	2021-03-17 18:30:39		NO		IN FOCUS
169529827	https://volunteer.ala.org.au/validate/task/169529827	Valid		system	Tile_020-027-000_0-000.jpg			2021-03-17 18:30:39		NO		IN FOCUS
169529827	https://volunteer.ala.org.au/validate/task/169529827	Valid		system	Tile_020-027-000_0-000.jpg		2021-03-17 18:29:43	2021-03-17 18:30:39		NO		IN FOCUS
169529827	https://volunteer.ala.org.au/validate/task/169529827	Valid		system	Tile_020-027-000_0-000.jpg		2021-03-17 18:32:15	2021-03-17 18:30:39		NO		IN FOCUS
169529827	https://volunteer.ala.org.au/validate/task/169529827	Valid		system	Tile_020-027-000_0-000.jpg		2021-03-17 17:38:04	2021-03-17 18:30:39		NO		IN FOCUS
169529828	https://volunteer.ala.org.au/validate/task/169529828	Valid		system	Tile_020-028-000_0-000.jpg		2021-03-17 18:31:58	2021-03-17 18:31:59		NO		IN FOCUS
169529828	https://volunteer.ala.org.au/validate/task/169529828	Valid		system	Tile_020-028-000_0-000.jpg			2021-03-17 18:31:59		NO		IN FOCUS
169529828	https://volunteer.ala.org.au/validate/task/169529828	Valid		system	Tile_020-028-000_0-000.jpg		2021-03-17 17:38:14	2021-03-17 18:31:59		NO		IN FOCUS
169529828	https://volunteer.ala.org.au/validate/task/169529828	Valid		system	Tile_020-028-000_0-000.jpg		2021-03-17 18:29:53	2021-03-17 18:31:59		NO		IN FOCUS
169529829	https://volunteer.ala.org.au/validate/task/169529829	Valid		system	Tile_020-029-000_0-000.jpg		2021-03-17 18:30:03	2021-03-17 18:32:40		NO		IN FOCUS
169529829	https://volunteer.ala.org.au/validate/task/169529829	Valid		system	Tile_020-029-000_0-000.jpg		2021-03-17 18:32:40	2021-03-17 18:32:40		NO		IN FOCUS
169529829	https://volunteer.ala.org.au/validate/task/169529829	Valid		system	Tile_020-029-000_0-000.jpg		2021-03-17 18:32:18	2021-03-17 18:32:40		NO		IN FOCUS
169529829	https://volunteer.ala.org.au/validate/task/169529829	Valid		system	Tile_020-029-000_0-000.jpg			2021-03-17 18:32:40		NO		IN FOCUS
169529830	https://volunteer.ala.org.au/validate/task/169529830	Valid		system	Tile_020-030-000_0-000.jpg			2021-03-18 15:29:07		NO		IN FOCUS
169529830	https://volunteer.ala.org.au/validate/task/169529830	Valid		system	Tile_020-030-000_0-000.jpg		2021-03-17 18:33:18	2021-03-18 15:29:07		NO		IN FOCUS
169529830	https://volunteer.ala.org.au/validate/task/169529830	Valid		system	Tile_020-030-000_0-000.jpg		2021-03-18 15:29:07	2021-03-18 15:29:07		NO		IN FOCUS
169529830	https://volunteer.ala.org.au/validate/task/169529830	Valid		system	Tile_020-030-000_0-000.jpg		2021-03-17 18:30:45	2021-03-18 15:29:07		NO		IN FOCUS
169529831	https://volunteer.ala.org.au/validate/task/169529831	Valid		system	Tile_020-031-000_0-000.jpg		2021-03-17 17:38:43	2021-03-17 18:32:43		NO		IN FOCUS
169529831	https://volunteer.ala.org.au/validate/task/169529831	Valid		system	Tile_020-031-000_0-000.jpg			2021-03-17 18:32:43		NO		IN FOCUS
169529831	https://volunteer.ala.org.au/validate/task/169529831	Valid		system	Tile_020-031-000_0-000.jpg		2021-03-17 18:30:56	2021-03-17 18:32:43		NO		IN FOCUS
169529831	https://volunteer.ala.org.au/validate/task/169529831	Valid		system	Tile_020-031-000_0-000.jpg		2021-03-17 18:32:43	2021-03-17 18:32:43		NO		IN FOCUS
169529832	https://volunteer.ala.org.au/validate/task/169529832	Valid		system	Tile_020-032-000_0-000.jpg		2021-03-18 15:29:46	2021-03-18 15:29:46		NO		IN FOCUS
169529832	https://volunteer.ala.org.au/validate/task/169529832	Valid		system	Tile_020-032-000_0-000.jpg			2021-03-18 15:29:46		NO		IN FOCUS
169529832	https://volunteer.ala.org.au/validate/task/169529832	Valid		system	Tile_020-032-000_0-000.jpg		2021-03-17 18:31:17	2021-03-18 15:29:46		NO		IN FOCUS
169529832	https://volunteer.ala.org.au/validate/task/169529832	Valid		system	Tile_020-032-000_0-000.jpg		2021-03-17 18:33:33	2021-03-18 15:29:46		NO		IN FOCUS
169529833	https://volunteer.ala.org.au/validate/task/169529833	Valid		system	Tile_020-033-000_0-000.jpg		2021-03-17 18:33:47	2021-03-18 15:29:59		NO		IN FOCUS
169529833	https://volunteer.ala.org.au/validate/task/169529833	Valid		system	Tile_020-033-000_0-000.jpg		2021-03-17 18:31:54	2021-03-18 15:29:59		NO		IN FOCUS
169529833	https://volunteer.ala.org.au/validate/task/169529833	Valid		system	Tile_020-033-000_0-000.jpg		2021-03-18 15:29:59	2021-03-18 15:29:59		NO		IN FOCUS
169529833	https://volunteer.ala.org.au/validate/task/169529833	Valid		system	Tile_020-033-000_0-000.jpg			2021-03-18 15:29:59		NO		IN FOCUS
169529834	https://volunteer.ala.org.au/validate/task/169529834	Valid		system	Tile_020-034-000_0-000.jpg		2021-03-17 18:33:16	2021-03-17 18:34:01		NO		IN FOCUS
169529834	https://volunteer.ala.org.au/validate/task/169529834	Valid		system	Tile_020-034-000_0-000.jpg		2021-03-17 17:39:00	2021-03-17 18:34:01		NO		IN FOCUS
169529834	https://volunteer.ala.org.au/validate/task/169529834	Valid		system	Tile_020-034-000_0-000.jpg		2021-03-17 18:34:01	2021-03-17 18:34:01		NO		IN FOCUS
169529834	https://volunteer.ala.org.au/validate/task/169529834	Valid		system	Tile_020-034-000_0-000.jpg			2021-03-17 18:34:01		NO		IN FOCUS
169529835	https://volunteer.ala.org.au/validate/task/169529835	Valid		system	Tile_020-035-000_0-000.jpg		2021-03-17 18:33:42	2021-03-17 18:34:16		NO		IN FOCUS
169529835	https://volunteer.ala.org.au/validate/task/169529835	Valid		system	Tile_020-035-000_0-000.jpg			2021-03-17 18:34:16		NO		IN FOCUS
169529835	https://volunteer.ala.org.au/validate/task/169529835	Valid		system	Tile_020-035-000_0-000.jpg		2021-03-17 18:34:16	2021-03-17 18:34:16		NO		IN FOCUS
169529835	https://volunteer.ala.org.au/validate/task/169529835	Valid		system	Tile_020-035-000_0-000.jpg		2021-03-17 17:39:10	2021-03-17 18:34:16		NO		IN FOCUS
169529836	https://volunteer.ala.org.au/validate/task/169529836	Valid		system	Tile_020-036-000_0-000.jpg		2021-03-17 17:39:19	2021-03-17 18:35:02		NO		IN FOCUS
169529836	https://volunteer.ala.org.au/validate/task/169529836	Valid		system	Tile_020-036-000_0-000.jpg		2021-03-17 18:34:32	2021-03-17 18:35:02		NO		IN FOCUS
169529836	https://volunteer.ala.org.au/validate/task/169529836	Valid		system	Tile_020-036-000_0-000.jpg			2021-03-17 18:35:02		NO		IN FOCUS
169529836	https://volunteer.ala.org.au/validate/task/169529836	Valid		system	Tile_020-036-000_0-000.jpg		2021-03-17 18:36:35	2021-03-17 18:35:02		NO		IN FOCUS
169529836	https://volunteer.ala.org.au/validate/task/169529836	Valid		system	Tile_020-036-000_0-000.jpg		2021-03-17 18:35:02	2021-03-17 18:35:02		NO		IN FOCUS
169529837	https://volunteer.ala.org.au/validate/task/169529837	Valid		system	Tile_020-037-000_0-000.jpg		2021-03-17 18:34:47	2021-03-18 15:30:12		NO		IN FOCUS
169529837	https://volunteer.ala.org.au/validate/task/169529837	Valid		system	Tile_020-037-000_0-000.jpg		2021-03-18 15:30:31	2021-03-18 15:30:12		NO		IN FOCUS
169529837	https://volunteer.ala.org.au/validate/task/169529837	Valid		system	Tile_020-037-000_0-000.jpg		2021-03-17 18:37:38	2021-03-18 15:30:12		NO		IN FOCUS
169529837	https://volunteer.ala.org.au/validate/task/169529837	Valid		system	Tile_020-037-000_0-000.jpg			2021-03-18 15:30:12		NO		IN FOCUS
169529837	https://volunteer.ala.org.au/validate/task/169529837	Valid		system	Tile_020-037-000_0-000.jpg		2021-03-18 15:30:12	2021-03-18 15:30:12		NO		IN FOCUS
169529838	https://volunteer.ala.org.au/validate/task/169529838	Valid		system	Tile_020-038-000_0-000.jpg		2021-03-17 18:37:50	2021-03-17 18:37:50		NO		IN FOCUS
169529838	https://volunteer.ala.org.au/validate/task/169529838	Valid		system	Tile_020-038-000_0-000.jpg			2021-03-17 18:37:50		NO		IN FOCUS
169529838	https://volunteer.ala.org.au/validate/task/169529838	Valid		system	Tile_020-038-000_0-000.jpg		2021-03-17 18:35:08	2021-03-17 18:37:50		NO		IN FOCUS
169529838	https://volunteer.ala.org.au/validate/task/169529838	Valid		system	Tile_020-038-000_0-000.jpg		2021-03-17 18:35:23	2021-03-17 18:37:50		NO		IN FOCUS
169529839	https://volunteer.ala.org.au/validate/task/169529839	Valid		system	Tile_020-039-000_0-000.jpg			2021-03-17 18:35:41		NO		IN FOCUS
169529839	https://volunteer.ala.org.au/validate/task/169529839	Valid		system	Tile_020-039-000_0-000.jpg		2021-03-17 18:35:37	2021-03-17 18:35:41		NO		IN FOCUS
169529839	https://volunteer.ala.org.au/validate/task/169529839	Valid		system	Tile_020-039-000_0-000.jpg		2021-03-17 18:35:40	2021-03-17 18:35:41		NO		IN FOCUS
169529839	https://volunteer.ala.org.au/validate/task/169529839	Valid		system	Tile_020-039-000_0-000.jpg		2021-03-17 17:39:39	2021-03-17 18:35:41		NO		IN FOCUS
169529840	https://volunteer.ala.org.au/validate/task/169529840	Valid		system	Tile_020-040-000_0-000.jpg		2021-03-17 18:35:52	2021-03-17 18:36:00		NO		IN FOCUS
169529840	https://volunteer.ala.org.au/validate/task/169529840	Valid		system	Tile_020-040-000_0-000.jpg			2021-03-17 18:36:00		NO		IN FOCUS
169529840	https://volunteer.ala.org.au/validate/task/169529840	Valid		system	Tile_020-040-000_0-000.jpg		2021-03-17 17:39:50	2021-03-17 18:36:00		NO		IN FOCUS
169529840	https://volunteer.ala.org.au/validate/task/169529840	Valid		system	Tile_020-040-000_0-000.jpg		2021-03-17 18:36:00	2021-03-17 18:36:00		NO		IN FOCUS
169529841	https://volunteer.ala.org.au/validate/task/169529841	Valid		system	Tile_020-041-000_0-000.jpg			2021-03-18 15:30:41		NO		IN FOCUS
169529841	https://volunteer.ala.org.au/validate/task/169529841	Valid		system	Tile_020-041-000_0-000.jpg		2021-03-17 18:36:04	2021-03-18 15:30:41		NO		IN FOCUS
169529841	https://volunteer.ala.org.au/validate/task/169529841	Valid		system	Tile_020-041-000_0-000.jpg		2021-03-17 18:38:02	2021-03-18 15:30:41		NO		IN FOCUS
169529841	https://volunteer.ala.org.au/validate/task/169529841	Valid		system	Tile_020-041-000_0-000.jpg		2021-03-18 15:30:41	2021-03-18 15:30:41		NO		IN FOCUS
169529842	https://volunteer.ala.org.au/validate/task/169529842	Valid		system	Tile_020-042-000_0-000.jpg		2021-03-17 17:41:01	2021-03-17 18:36:28		NO		IN FOCUS
169529842	https://volunteer.ala.org.au/validate/task/169529842	Valid		system	Tile_020-042-000_0-000.jpg		2021-03-17 18:36:17	2021-03-17 18:36:28		NO		IN FOCUS
169529842	https://volunteer.ala.org.au/validate/task/169529842	Valid		system	Tile_020-042-000_0-000.jpg		2021-03-17 18:36:28	2021-03-17 18:36:28		NO		IN FOCUS
169529842	https://volunteer.ala.org.au/validate/task/169529842	Valid		system	Tile_020-042-000_0-000.jpg			2021-03-17 18:36:28		NO		IN FOCUS
169529843	https://volunteer.ala.org.au/validate/task/169529843	Valid		system	Tile_020-043-000_0-000.jpg		2021-03-17 18:36:38	2021-03-17 18:36:45		NO		IN FOCUS
169529843	https://volunteer.ala.org.au/validate/task/169529843	Valid		system	Tile_020-043-000_0-000.jpg		2021-03-17 17:41:22	2021-03-17 18:36:45		NO		IN FOCUS
169529843	https://volunteer.ala.org.au/validate/task/169529843	Valid		system	Tile_020-043-000_0-000.jpg			2021-03-17 18:36:45		NO		IN FOCUS
169529843	https://volunteer.ala.org.au/validate/task/169529843	Valid		system	Tile_020-043-000_0-000.jpg		2021-03-17 18:36:45	2021-03-17 18:36:45		NO		IN FOCUS
169529844	https://volunteer.ala.org.au/validate/task/169529844	Valid		system	Tile_020-044-000_0-000.jpg			2021-03-19 07:13:56		NO		IN FOCUS
169529844	https://volunteer.ala.org.au/validate/task/169529844	Valid		system	Tile_020-044-000_0-000.jpg		2021-03-17 18:36:55	2021-03-19 07:13:56		NO		IN FOCUS
169529844	https://volunteer.ala.org.au/validate/task/169529844	Valid		system	Tile_020-044-000_0-000.jpg		2021-03-18 16:39:24	2021-03-19 07:13:56		NO		IN FOCUS
169529844	https://volunteer.ala.org.au/validate/task/169529844	Valid		system	Tile_020-044-000_0-000.jpg		2021-03-19 07:13:55	2021-03-19 07:13:56		NO		IN FOCUS
169529845	https://volunteer.ala.org.au/validate/task/169529845	Valid		system	Tile_020-045-000_0-000.jpg		2021-03-17 18:37:21	2021-03-18 15:30:53		NO		IN FOCUS
169529845	https://volunteer.ala.org.au/validate/task/169529845	Valid		system	Tile_020-045-000_0-000.jpg		2021-03-17 17:41:40	2021-03-18 15:30:53		NO		IN FOCUS
169529845	https://volunteer.ala.org.au/validate/task/169529845	Valid		system	Tile_020-045-000_0-000.jpg			2021-03-18 15:30:53		NO		IN FOCUS
169529845	https://volunteer.ala.org.au/validate/task/169529845	Valid		system	Tile_020-045-000_0-000.jpg		2021-03-18 15:30:53	2021-03-18 15:30:53		NO		IN FOCUS
169529845	https://volunteer.ala.org.au/validate/task/169529845	Valid		system	Tile_020-045-000_0-000.jpg		2021-03-18 15:31:25	2021-03-18 15:30:53	1	YES	EDGE	IN FOCUS		Unknown
169529846	https://volunteer.ala.org.au/validate/task/169529846	Valid		system	Tile_020-046-000_0-000.jpg		2021-03-17 18:38:37	2021-03-17 18:38:37		NO		IN FOCUS
169529846	https://volunteer.ala.org.au/validate/task/169529846	Valid		system	Tile_020-046-000_0-000.jpg			2021-03-17 18:38:37		NO		IN FOCUS
169529846	https://volunteer.ala.org.au/validate/task/169529846	Valid		system	Tile_020-046-000_0-000.jpg		2021-03-17 17:42:01	2021-03-17 18:38:37		NO		IN FOCUS
169529846	https://volunteer.ala.org.au/validate/task/169529846	Valid		system	Tile_020-046-000_0-000.jpg		2021-03-17 18:37:34	2021-03-17 18:38:37		NO		IN FOCUS
169529847	https://volunteer.ala.org.au/validate/task/169529847	Valid		system	Tile_020-047-000_0-000.jpg		2021-03-17 18:37:46	2021-03-17 18:37:47		NO		IN FOCUS
169529847	https://volunteer.ala.org.au/validate/task/169529847	Valid		system	Tile_020-047-000_0-000.jpg		2021-03-17 18:37:44	2021-03-17 18:37:47		NO		IN FOCUS
169529847	https://volunteer.ala.org.au/validate/task/169529847	Valid		system	Tile_020-047-000_0-000.jpg			2021-03-17 18:37:47		NO		IN FOCUS
169529847	https://volunteer.ala.org.au/validate/task/169529847	Valid		system	Tile_020-047-000_0-000.jpg		2021-03-17 17:42:10	2021-03-17 18:37:47		NO		IN FOCUS
169529848	https://volunteer.ala.org.au/validate/task/169529848	Valid		system	Tile_020-048-000_0-000.jpg		2021-03-19 07:14:08	2021-03-19 08:16:51		NO		IN FOCUS
169529848	https://volunteer.ala.org.au/validate/task/169529848	Valid		system	Tile_020-048-000_0-000.jpg		2021-03-17 18:38:18	2021-03-19 08:16:51	1	YES	MIDDLE	IN FOCUS		Unknown
169529848	https://volunteer.ala.org.au/validate/task/169529848	Valid		system	Tile_020-048-000_0-000.jpg		2021-03-18 16:39:35	2021-03-19 08:16:51		NO		IN FOCUS
169529848	https://volunteer.ala.org.au/validate/task/169529848	Valid		system	Tile_020-048-000_0-000.jpg		2021-03-19 08:16:51	2021-03-19 08:16:51		NO		IN FOCUS
169529848	https://volunteer.ala.org.au/validate/task/169529848	Valid		system	Tile_020-048-000_0-000.jpg			2021-03-19 08:16:51		NO		IN FOCUS
169529849	https://volunteer.ala.org.au/validate/task/169529849	Valid		system	Tile_020-049-000_0-000.jpg		2021-03-17 17:42:25	2021-03-17 18:38:30		NO		IN FOCUS
169529849	https://volunteer.ala.org.au/validate/task/169529849	Valid		system	Tile_020-049-000_0-000.jpg			2021-03-17 18:38:30		NO		IN FOCUS
169529849	https://volunteer.ala.org.au/validate/task/169529849	Valid		system	Tile_020-049-000_0-000.jpg		2021-03-17 18:38:30	2021-03-17 18:38:30		NO		IN FOCUS
169529849	https://volunteer.ala.org.au/validate/task/169529849	Valid		system	Tile_020-049-000_0-000.jpg		2021-03-17 18:38:10	2021-03-17 18:38:30		NO		IN FOCUS
169529850	https://volunteer.ala.org.au/validate/task/169529850	Valid		system	Tile_020-050-000_0-000.jpg		2021-03-17 18:38:29	2021-03-17 18:38:44		NO		IN FOCUS
169529850	https://volunteer.ala.org.au/validate/task/169529850	Valid		system	Tile_020-050-000_0-000.jpg		2021-03-17 18:38:43	2021-03-17 18:38:44		NO		IN FOCUS
169529850	https://volunteer.ala.org.au/validate/task/169529850	Valid		system	Tile_020-050-000_0-000.jpg			2021-03-17 18:38:44		NO		IN FOCUS
169529850	https://volunteer.ala.org.au/validate/task/169529850	Valid		system	Tile_020-050-000_0-000.jpg		2021-03-17 17:42:37	2021-03-17 18:38:44		NO		IN FOCUS
169529851	https://volunteer.ala.org.au/validate/task/169529851	Valid		system	Tile_020-051-000_0-000.jpg		2021-03-17 18:38:55	2021-03-17 18:40:09		NO		IN FOCUS
169529851	https://volunteer.ala.org.au/validate/task/169529851	Valid		system	Tile_020-051-000_0-000.jpg		2021-03-17 18:40:09	2021-03-17 18:40:09		NO		IN FOCUS
169529851	https://volunteer.ala.org.au/validate/task/169529851	Valid		system	Tile_020-051-000_0-000.jpg			2021-03-17 18:40:09		NO		IN FOCUS
169529851	https://volunteer.ala.org.au/validate/task/169529851	Valid		system	Tile_020-051-000_0-000.jpg		2021-03-17 17:44:18	2021-03-17 18:40:09		NO		IN FOCUS
169529852	https://volunteer.ala.org.au/validate/task/169529852	Valid		system	Tile_020-052-000_0-000.jpg			2021-03-17 18:40:21		NO		IN FOCUS
169529852	https://volunteer.ala.org.au/validate/task/169529852	Valid		system	Tile_020-052-000_0-000.jpg		2021-03-17 18:40:20	2021-03-17 18:40:21		NO		IN FOCUS
169529852	https://volunteer.ala.org.au/validate/task/169529852	Valid		system	Tile_020-052-000_0-000.jpg		2021-03-17 18:38:52	2021-03-17 18:40:21		NO		IN FOCUS
169529852	https://volunteer.ala.org.au/validate/task/169529852	Valid		system	Tile_020-052-000_0-000.jpg		2021-03-17 18:39:07	2021-03-17 18:40:21		NO		IN FOCUS
169529853	https://volunteer.ala.org.au/validate/task/169529853	Valid		system	Tile_020-053-000_0-000.jpg		2021-03-17 18:39:12	2021-03-17 18:39:17		NO		IN FOCUS
169529853	https://volunteer.ala.org.au/validate/task/169529853	Valid		system	Tile_020-053-000_0-000.jpg		2021-03-17 17:44:32	2021-03-17 18:39:17		NO		IN FOCUS
169529853	https://volunteer.ala.org.au/validate/task/169529853	Valid		system	Tile_020-053-000_0-000.jpg		2021-03-17 18:39:17	2021-03-17 18:39:17		NO		IN FOCUS
169529853	https://volunteer.ala.org.au/validate/task/169529853	Valid		system	Tile_020-053-000_0-000.jpg			2021-03-17 18:39:17		NO		IN FOCUS
169529854	https://volunteer.ala.org.au/validate/task/169529854	Valid		system	Tile_020-054-000_0-000.jpg		2021-03-17 17:44:43	2021-03-18 15:31:09		NO		IN FOCUS
169529854	https://volunteer.ala.org.au/validate/task/169529854	Valid		system	Tile_020-054-000_0-000.jpg		2021-03-18 15:31:08	2021-03-18 15:31:09		NO		IN FOCUS
169529854	https://volunteer.ala.org.au/validate/task/169529854	Valid		system	Tile_020-054-000_0-000.jpg			2021-03-18 15:31:09		NO		IN FOCUS
169529854	https://volunteer.ala.org.au/validate/task/169529854	Valid		system	Tile_020-054-000_0-000.jpg		2021-03-17 18:40:35	2021-03-18 15:31:09		NO		IN FOCUS
169529855	https://volunteer.ala.org.au/validate/task/169529855	Valid		system	Tile_020-055-000_0-000.jpg			2021-03-17 18:39:36		NO		IN FOCUS
169529855	https://volunteer.ala.org.au/validate/task/169529855	Valid		system	Tile_020-055-000_0-000.jpg		2021-03-17 18:39:36	2021-03-17 18:39:36		NO		IN FOCUS
169529855	https://volunteer.ala.org.au/validate/task/169529855	Valid		system	Tile_020-055-000_0-000.jpg		2021-03-17 18:39:28	2021-03-17 18:39:36		NO		IN FOCUS
169529855	https://volunteer.ala.org.au/validate/task/169529855	Valid		system	Tile_020-055-000_0-000.jpg		2021-03-17 17:44:53	2021-03-17 18:39:36		NO		IN FOCUS
169529856	https://volunteer.ala.org.au/validate/task/169529856	Valid		system	Tile_020-056-000_0-000.jpg			2021-03-17 18:39:53		NO		IN FOCUS
169529856	https://volunteer.ala.org.au/validate/task/169529856	Valid		system	Tile_020-056-000_0-000.jpg		2021-03-17 17:45:03	2021-03-17 18:39:53		NO		IN FOCUS
169529856	https://volunteer.ala.org.au/validate/task/169529856	Valid		system	Tile_020-056-000_0-000.jpg		2021-03-17 18:39:53	2021-03-17 18:39:53		NO		IN FOCUS
169529856	https://volunteer.ala.org.au/validate/task/169529856	Valid		system	Tile_020-056-000_0-000.jpg		2021-03-17 18:39:39	2021-03-17 18:39:53		NO		IN FOCUS
169529857	https://volunteer.ala.org.au/validate/task/169529857	Valid		system	Tile_020-057-000_0-000.jpg		2021-03-17 18:40:12	2021-03-17 18:40:12		NO		IN FOCUS
169529857	https://volunteer.ala.org.au/validate/task/169529857	Valid		system	Tile_020-057-000_0-000.jpg		2021-03-17 18:39:49	2021-03-17 18:40:12		NO		IN FOCUS
169529857	https://volunteer.ala.org.au/validate/task/169529857	Valid		system	Tile_020-057-000_0-000.jpg		2021-03-17 17:45:15	2021-03-17 18:40:12		NO		IN FOCUS
169529857	https://volunteer.ala.org.au/validate/task/169529857	Valid		system	Tile_020-057-000_0-000.jpg			2021-03-17 18:40:12		NO		IN FOCUS
169529858	https://volunteer.ala.org.au/validate/task/169529858	Valid		system	Tile_020-058-000_0-000.jpg		2021-03-17 18:40:45	2021-03-18 15:31:22		NO		IN FOCUS
169529858	https://volunteer.ala.org.au/validate/task/169529858	Valid		system	Tile_020-058-000_0-000.jpg			2021-03-18 15:31:22		NO		IN FOCUS
169529858	https://volunteer.ala.org.au/validate/task/169529858	Valid		system	Tile_020-058-000_0-000.jpg		2021-03-18 15:31:22	2021-03-18 15:31:22		NO		IN FOCUS
169529858	https://volunteer.ala.org.au/validate/task/169529858	Valid		system	Tile_020-058-000_0-000.jpg		2021-03-17 18:39:58	2021-03-18 15:31:22		NO		IN FOCUS
169529859	https://volunteer.ala.org.au/validate/task/169529859	Valid		system	Tile_020-059-000_0-000.jpg		2021-03-17 18:40:07	2021-03-17 18:40:35		NO		IN FOCUS
169529859	https://volunteer.ala.org.au/validate/task/169529859	Valid		system	Tile_020-059-000_0-000.jpg		2021-03-17 18:40:34	2021-03-17 18:40:35		NO		IN FOCUS
169529859	https://volunteer.ala.org.au/validate/task/169529859	Valid		system	Tile_020-059-000_0-000.jpg		2021-03-17 17:45:32	2021-03-17 18:40:35		NO		IN FOCUS
169529859	https://volunteer.ala.org.au/validate/task/169529859	Valid		system	Tile_020-059-000_0-000.jpg			2021-03-17 18:40:35		NO		IN FOCUS
169529860	https://volunteer.ala.org.au/validate/task/169529860	Valid		system	Tile_020-060-000_0-000.jpg		2021-03-17 18:40:17	2021-03-18 15:12:22		NO		IN FOCUS
169529860	https://volunteer.ala.org.au/validate/task/169529860	Valid		system	Tile_020-060-000_0-000.jpg		2021-03-18 15:12:22	2021-03-18 15:12:22		NO		IN FOCUS
169529860	https://volunteer.ala.org.au/validate/task/169529860	Valid		system	Tile_020-060-000_0-000.jpg			2021-03-18 15:12:22		NO		IN FOCUS
169529860	https://volunteer.ala.org.au/validate/task/169529860	Valid		system	Tile_020-060-000_0-000.jpg		2021-03-17 18:46:17	2021-03-18 15:12:22	1		MIDDLE	IN FOCUS		Unknown
169529860	https://volunteer.ala.org.au/validate/task/169529860	Valid		system	Tile_020-060-000_0-000.jpg		2021-03-17 18:41:20	2021-03-18 15:12:22		NO		IN FOCUS
169530191	https://volunteer.ala.org.au/validate/task/169530191	Valid		system	Tile_021-001-000_0-000.jpg		2021-03-17 17:45:50	2021-03-17 18:41:35		NO		IN FOCUS
169530191	https://volunteer.ala.org.au/validate/task/169530191	Valid		system	Tile_021-001-000_0-000.jpg		2021-03-17 18:40:40	2021-03-17 18:41:35		NO		IN FOCUS
169530191	https://volunteer.ala.org.au/validate/task/169530191	Valid		system	Tile_021-001-000_0-000.jpg			2021-03-17 18:41:35		NO		IN FOCUS
169530191	https://volunteer.ala.org.au/validate/task/169530191	Valid		system	Tile_021-001-000_0-000.jpg		2021-03-17 18:41:35	2021-03-17 18:41:35		NO		IN FOCUS
169530192	https://volunteer.ala.org.au/validate/task/169530192	Valid		system	Tile_021-002-000_0-000.jpg		2021-03-17 19:47:32	2021-03-18 15:31:33		NO		IN FOCUS
169530192	https://volunteer.ala.org.au/validate/task/169530192	Valid		system	Tile_021-002-000_0-000.jpg		2021-03-17 19:04:59	2021-03-18 15:31:33		NO		IN FOCUS
169530192	https://volunteer.ala.org.au/validate/task/169530192	Valid		system	Tile_021-002-000_0-000.jpg			2021-03-18 15:31:33		NO		IN FOCUS
169530192	https://volunteer.ala.org.au/validate/task/169530192	Valid		system	Tile_021-002-000_0-000.jpg		2021-03-18 15:31:33	2021-03-18 15:31:33		NO		IN FOCUS
169530192	https://volunteer.ala.org.au/validate/task/169530192	Valid		system	Tile_021-002-000_0-000.jpg		2021-03-18 15:31:36	2021-03-18 15:31:33		NO		IN FOCUS
169530193	https://volunteer.ala.org.au/validate/task/169530193	Valid		system	Tile_021-003-000_0-000.jpg		2021-03-17 18:44:49	2021-03-17 19:47:48		NO		IN FOCUS
169530193	https://volunteer.ala.org.au/validate/task/169530193	Valid		system	Tile_021-003-000_0-000.jpg		2021-03-17 19:47:48	2021-03-17 19:47:48		NO		IN FOCUS
169530193	https://volunteer.ala.org.au/validate/task/169530193	Valid		system	Tile_021-003-000_0-000.jpg			2021-03-17 19:47:48		NO		IN FOCUS
169530193	https://volunteer.ala.org.au/validate/task/169530193	Valid		system	Tile_021-003-000_0-000.jpg		2021-03-17 19:05:09	2021-03-17 19:47:48		NO		IN FOCUS
169530194	https://volunteer.ala.org.au/validate/task/169530194	Valid		system	Tile_021-004-000_0-000.jpg			2021-03-17 19:05:20		NO		IN FOCUS
169530194	https://volunteer.ala.org.au/validate/task/169530194	Valid		system	Tile_021-004-000_0-000.jpg		2021-03-17 19:05:20	2021-03-17 19:05:20		NO		IN FOCUS
169530194	https://volunteer.ala.org.au/validate/task/169530194	Valid		system	Tile_021-004-000_0-000.jpg		2021-03-17 18:44:59	2021-03-17 19:05:20		NO		IN FOCUS
169530194	https://volunteer.ala.org.au/validate/task/169530194	Valid		system	Tile_021-004-000_0-000.jpg		2021-03-17 17:46:11	2021-03-17 19:05:20		NO		IN FOCUS
169530195	https://volunteer.ala.org.au/validate/task/169530195	Valid		system	Tile_021-005-000_0-000.jpg		2021-03-17 17:46:21	2021-03-17 19:05:30		NO		IN FOCUS
169530195	https://volunteer.ala.org.au/validate/task/169530195	Valid		system	Tile_021-005-000_0-000.jpg			2021-03-17 19:05:30		NO		IN FOCUS
169530195	https://volunteer.ala.org.au/validate/task/169530195	Valid		system	Tile_021-005-000_0-000.jpg		2021-03-17 18:45:09	2021-03-17 19:05:30		NO		IN FOCUS
169530195	https://volunteer.ala.org.au/validate/task/169530195	Valid		system	Tile_021-005-000_0-000.jpg		2021-03-17 19:05:30	2021-03-17 19:05:30		NO		IN FOCUS
169530196	https://volunteer.ala.org.au/validate/task/169530196	Valid		system	Tile_021-006-000_0-000.jpg		2021-03-17 19:48:02	2021-03-17 19:48:03		NO		IN FOCUS
169530196	https://volunteer.ala.org.au/validate/task/169530196	Valid		system	Tile_021-006-000_0-000.jpg		2021-03-17 18:45:26	2021-03-17 19:48:03		NO		IN FOCUS
169530196	https://volunteer.ala.org.au/validate/task/169530196	Valid		system	Tile_021-006-000_0-000.jpg			2021-03-17 19:48:03		NO		IN FOCUS
169530196	https://volunteer.ala.org.au/validate/task/169530196	Valid		system	Tile_021-006-000_0-000.jpg		2021-03-17 19:05:40	2021-03-17 19:48:03		NO		IN FOCUS
169530197	https://volunteer.ala.org.au/validate/task/169530197	Valid		system	Tile_021-007-000_0-000.jpg		2021-03-17 19:05:50	2021-03-17 19:05:50		NO		IN FOCUS
169530197	https://volunteer.ala.org.au/validate/task/169530197	Valid		system	Tile_021-007-000_0-000.jpg		2021-03-17 18:45:39	2021-03-17 19:05:50		NO		IN FOCUS
169530197	https://volunteer.ala.org.au/validate/task/169530197	Valid		system	Tile_021-007-000_0-000.jpg			2021-03-17 19:05:50		NO		IN FOCUS
169530197	https://volunteer.ala.org.au/validate/task/169530197	Valid		system	Tile_021-007-000_0-000.jpg		2021-03-17 17:46:35	2021-03-17 19:05:50		NO		IN FOCUS
169530198	https://volunteer.ala.org.au/validate/task/169530198	Valid		system	Tile_021-008-000_0-000.jpg		2021-03-17 19:06:00	2021-03-17 19:48:17		NO		IN FOCUS
169530198	https://volunteer.ala.org.au/validate/task/169530198	Valid		system	Tile_021-008-000_0-000.jpg		2021-03-17 19:48:17	2021-03-17 19:48:17		NO		IN FOCUS
169530198	https://volunteer.ala.org.au/validate/task/169530198	Valid		system	Tile_021-008-000_0-000.jpg			2021-03-17 19:48:17		NO		IN FOCUS
169530198	https://volunteer.ala.org.au/validate/task/169530198	Valid		system	Tile_021-008-000_0-000.jpg		2021-03-17 18:45:56	2021-03-17 19:48:17		NO		IN FOCUS
169530199	https://volunteer.ala.org.au/validate/task/169530199				Tile_021-009-000_0-000.jpg		2021-03-18 15:12:30			NO		IN FOCUS
169530199	https://volunteer.ala.org.au/validate/task/169530199				Tile_021-009-000_0-000.jpg		2021-03-17 19:50:26		1	YES	EDGE	IN FOCUS		Nothofagus pollen
169530199	https://volunteer.ala.org.au/validate/task/169530199				Tile_021-009-000_0-000.jpg		2021-03-17 19:06:15			NO		IN FOCUS
169530199	https://volunteer.ala.org.au/validate/task/169530199				Tile_021-009-000_0-000.jpg		2021-03-17 17:47:19		1	YES	MIDDLE	IN FOCUS		Unknown
169530200	https://volunteer.ala.org.au/validate/task/169530200	Valid		system	Tile_021-010-000_0-000.jpg		2021-03-17 17:47:29	2021-03-17 19:06:26		NO		IN FOCUS
169530200	https://volunteer.ala.org.au/validate/task/169530200	Valid		system	Tile_021-010-000_0-000.jpg		2021-03-17 19:06:25	2021-03-17 19:06:26		NO		IN FOCUS
169530200	https://volunteer.ala.org.au/validate/task/169530200	Valid		system	Tile_021-010-000_0-000.jpg		2021-03-17 18:47:50	2021-03-17 19:06:26		NO		IN FOCUS
169530200	https://volunteer.ala.org.au/validate/task/169530200	Valid		system	Tile_021-010-000_0-000.jpg			2021-03-17 19:06:26		NO		IN FOCUS
169530201	https://volunteer.ala.org.au/validate/task/169530201	Valid		system	Tile_021-011-000_0-000.jpg		2021-03-17 18:47:59	2021-03-17 19:06:36		NO		IN FOCUS
169530201	https://volunteer.ala.org.au/validate/task/169530201	Valid		system	Tile_021-011-000_0-000.jpg		2021-03-17 19:06:36	2021-03-17 19:06:36		NO		IN FOCUS
169530201	https://volunteer.ala.org.au/validate/task/169530201	Valid		system	Tile_021-011-000_0-000.jpg			2021-03-17 19:06:36		NO		IN FOCUS
169530201	https://volunteer.ala.org.au/validate/task/169530201	Valid		system	Tile_021-011-000_0-000.jpg		2021-03-17 17:47:39	2021-03-17 19:06:36		NO		IN FOCUS
169530202	https://volunteer.ala.org.au/validate/task/169530202	Valid		system	Tile_021-012-000_0-000.jpg		2021-03-17 17:47:49	2021-03-17 19:06:48		NO		IN FOCUS
169530202	https://volunteer.ala.org.au/validate/task/169530202	Valid		system	Tile_021-012-000_0-000.jpg			2021-03-17 19:06:48		NO		IN FOCUS
169530202	https://volunteer.ala.org.au/validate/task/169530202	Valid		system	Tile_021-012-000_0-000.jpg		2021-03-17 19:06:47	2021-03-17 19:06:48		NO		IN FOCUS
169530202	https://volunteer.ala.org.au/validate/task/169530202	Valid		system	Tile_021-012-000_0-000.jpg		2021-03-17 18:48:09	2021-03-17 19:06:48		NO		IN FOCUS
169530203	https://volunteer.ala.org.au/validate/task/169530203	Valid		system	Tile_021-013-000_0-000.jpg		2021-03-17 18:48:19	2021-03-17 19:50:44		NO		IN FOCUS
169530203	https://volunteer.ala.org.au/validate/task/169530203	Valid		system	Tile_021-013-000_0-000.jpg		2021-03-17 19:06:57	2021-03-17 19:50:44		NO		IN FOCUS
169530203	https://volunteer.ala.org.au/validate/task/169530203	Valid		system	Tile_021-013-000_0-000.jpg		2021-03-17 19:50:43	2021-03-17 19:50:44		NO		IN FOCUS
169530203	https://volunteer.ala.org.au/validate/task/169530203	Valid		system	Tile_021-013-000_0-000.jpg			2021-03-17 19:50:44		NO		IN FOCUS
169530204	https://volunteer.ala.org.au/validate/task/169530204	Valid		system	Tile_021-014-000_0-000.jpg			2021-03-17 19:51:02		NO		IN FOCUS
169530204	https://volunteer.ala.org.au/validate/task/169530204	Valid		system	Tile_021-014-000_0-000.jpg		2021-03-17 18:48:30	2021-03-17 19:51:02		NO		IN FOCUS
169530204	https://volunteer.ala.org.au/validate/task/169530204	Valid		system	Tile_021-014-000_0-000.jpg		2021-03-17 19:51:02	2021-03-17 19:51:02		NO		IN FOCUS
169530204	https://volunteer.ala.org.au/validate/task/169530204	Valid		system	Tile_021-014-000_0-000.jpg		2021-03-17 19:07:07	2021-03-17 19:51:02		NO		IN FOCUS
169530205	https://volunteer.ala.org.au/validate/task/169530205	Valid		system	Tile_021-015-000_0-000.jpg		2021-03-17 19:07:18	2021-03-17 19:07:18		NO		IN FOCUS
169530205	https://volunteer.ala.org.au/validate/task/169530205	Valid		system	Tile_021-015-000_0-000.jpg			2021-03-17 19:07:18		NO		IN FOCUS
169530205	https://volunteer.ala.org.au/validate/task/169530205	Valid		system	Tile_021-015-000_0-000.jpg		2021-03-17 18:48:39	2021-03-17 19:07:18		NO		IN FOCUS
169530205	https://volunteer.ala.org.au/validate/task/169530205	Valid		system	Tile_021-015-000_0-000.jpg		2021-03-17 17:48:31	2021-03-17 19:07:18		NO		IN FOCUS
169530206	https://volunteer.ala.org.au/validate/task/169530206	Valid		system	Tile_021-016-000_0-000.jpg		2021-03-17 18:48:49	2021-03-17 19:51:22		NO		IN FOCUS
169530206	https://volunteer.ala.org.au/validate/task/169530206	Valid		system	Tile_021-016-000_0-000.jpg		2021-03-17 19:07:30	2021-03-17 19:51:22		NO		IN FOCUS
169530206	https://volunteer.ala.org.au/validate/task/169530206	Valid		system	Tile_021-016-000_0-000.jpg			2021-03-17 19:51:22		NO		IN FOCUS
169530206	https://volunteer.ala.org.au/validate/task/169530206	Valid		system	Tile_021-016-000_0-000.jpg		2021-03-17 19:51:22	2021-03-17 19:51:22		NO		IN FOCUS
169530207	https://volunteer.ala.org.au/validate/task/169530207	Valid		system	Tile_021-017-000_0-000.jpg		2021-03-17 18:49:03	2021-03-17 19:23:15		NO		IN FOCUS
169530207	https://volunteer.ala.org.au/validate/task/169530207	Valid		system	Tile_021-017-000_0-000.jpg			2021-03-17 19:23:15		NO		IN FOCUS
169530207	https://volunteer.ala.org.au/validate/task/169530207	Valid		system	Tile_021-017-000_0-000.jpg		2021-03-17 19:23:15	2021-03-17 19:23:15		NO		IN FOCUS
169530207	https://volunteer.ala.org.au/validate/task/169530207	Valid		system	Tile_021-017-000_0-000.jpg		2021-03-17 17:48:54	2021-03-17 19:23:15		NO		IN FOCUS
169530208	https://volunteer.ala.org.au/validate/task/169530208	Valid		system	Tile_021-018-000_0-000.jpg		2021-03-17 19:24:25	2021-03-17 19:51:39		NO		IN FOCUS
169530208	https://volunteer.ala.org.au/validate/task/169530208	Valid		system	Tile_021-018-000_0-000.jpg		2021-03-17 18:49:14	2021-03-17 19:51:39		NO		IN FOCUS
169530208	https://volunteer.ala.org.au/validate/task/169530208	Valid		system	Tile_021-018-000_0-000.jpg		2021-03-17 19:51:39	2021-03-17 19:51:39		NO		IN FOCUS
169530208	https://volunteer.ala.org.au/validate/task/169530208	Valid		system	Tile_021-018-000_0-000.jpg			2021-03-17 19:51:39		NO		IN FOCUS
169530209	https://volunteer.ala.org.au/validate/task/169530209	Valid		system	Tile_021-019-000_0-000.jpg		2021-03-17 19:25:42	2021-03-17 19:25:42		NO		IN FOCUS
169530209	https://volunteer.ala.org.au/validate/task/169530209	Valid		system	Tile_021-019-000_0-000.jpg			2021-03-17 19:25:42		NO		IN FOCUS
169530209	https://volunteer.ala.org.au/validate/task/169530209	Valid		system	Tile_021-019-000_0-000.jpg		2021-03-17 17:49:09	2021-03-17 19:25:42		NO		IN FOCUS
169530209	https://volunteer.ala.org.au/validate/task/169530209	Valid		system	Tile_021-019-000_0-000.jpg		2021-03-17 18:49:24	2021-03-17 19:25:42		NO		IN FOCUS
169530210	https://volunteer.ala.org.au/validate/task/169530210	Valid		system	Tile_021-020-000_0-000.jpg		2021-03-17 18:49:33	2021-03-17 19:51:55		NO		IN FOCUS
169530210	https://volunteer.ala.org.au/validate/task/169530210	Valid		system	Tile_021-020-000_0-000.jpg			2021-03-17 19:51:55		NO		IN FOCUS
169530210	https://volunteer.ala.org.au/validate/task/169530210	Valid		system	Tile_021-020-000_0-000.jpg		2021-03-17 19:51:55	2021-03-17 19:51:55		NO		IN FOCUS
169530210	https://volunteer.ala.org.au/validate/task/169530210	Valid		system	Tile_021-020-000_0-000.jpg		2021-03-17 17:49:19	2021-03-17 19:51:55		NO		IN FOCUS
169530211	https://volunteer.ala.org.au/validate/task/169530211	Valid		system	Tile_021-021-000_0-000.jpg		2021-03-17 18:49:44	2021-03-17 19:52:15		NO		IN FOCUS
169530211	https://volunteer.ala.org.au/validate/task/169530211	Valid		system	Tile_021-021-000_0-000.jpg		2021-03-17 17:49:35	2021-03-17 19:52:15		NO		IN FOCUS
169530211	https://volunteer.ala.org.au/validate/task/169530211	Valid		system	Tile_021-021-000_0-000.jpg		2021-03-17 19:52:15	2021-03-17 19:52:15		NO		IN FOCUS
169530211	https://volunteer.ala.org.au/validate/task/169530211	Valid		system	Tile_021-021-000_0-000.jpg			2021-03-17 19:52:15		NO		IN FOCUS
169530212	https://volunteer.ala.org.au/validate/task/169530212	Valid		system	Tile_021-022-000_0-000.jpg		2021-03-17 19:52:52	2021-03-17 19:52:52		NO		IN FOCUS
169530212	https://volunteer.ala.org.au/validate/task/169530212	Valid		system	Tile_021-022-000_0-000.jpg			2021-03-17 19:52:52		NO		IN FOCUS
169530212	https://volunteer.ala.org.au/validate/task/169530212	Valid		system	Tile_021-022-000_0-000.jpg		2021-03-17 17:49:46	2021-03-17 19:52:52		NO		IN FOCUS
169530212	https://volunteer.ala.org.au/validate/task/169530212	Valid		system	Tile_021-022-000_0-000.jpg		2021-03-17 18:49:55	2021-03-17 19:52:52		NO		IN FOCUS
169530213	https://volunteer.ala.org.au/validate/task/169530213	Valid		system	Tile_021-023-000_0-000.jpg		2021-03-17 17:50:00	2021-03-17 19:53:07		NO		IN FOCUS
169530213	https://volunteer.ala.org.au/validate/task/169530213	Valid		system	Tile_021-023-000_0-000.jpg		2021-03-17 19:53:07	2021-03-17 19:53:07		NO		IN FOCUS
169530213	https://volunteer.ala.org.au/validate/task/169530213	Valid		system	Tile_021-023-000_0-000.jpg		2021-03-17 18:50:06	2021-03-17 19:53:07		NO		IN FOCUS
169530213	https://volunteer.ala.org.au/validate/task/169530213	Valid		system	Tile_021-023-000_0-000.jpg			2021-03-17 19:53:07		NO		IN FOCUS
169530214	https://volunteer.ala.org.au/validate/task/169530214	Valid		system	Tile_021-024-000_0-000.jpg		2021-03-17 19:53:25	2021-03-17 19:53:25		NO		IN FOCUS
169530214	https://volunteer.ala.org.au/validate/task/169530214	Valid		system	Tile_021-024-000_0-000.jpg			2021-03-17 19:53:25		NO		IN FOCUS
169530214	https://volunteer.ala.org.au/validate/task/169530214	Valid		system	Tile_021-024-000_0-000.jpg		2021-03-17 18:50:14	2021-03-17 19:53:25		NO		IN FOCUS
169530214	https://volunteer.ala.org.au/validate/task/169530214	Valid		system	Tile_021-024-000_0-000.jpg		2021-03-17 17:50:18	2021-03-17 19:53:25		NO		IN FOCUS
169530215	https://volunteer.ala.org.au/validate/task/169530215	Valid		system	Tile_021-025-000_0-000.jpg		2021-03-17 18:50:23	2021-03-17 19:53:43		NO		IN FOCUS
169530215	https://volunteer.ala.org.au/validate/task/169530215	Valid		system	Tile_021-025-000_0-000.jpg		2021-03-17 17:50:28	2021-03-17 19:53:43		NO		IN FOCUS
169530215	https://volunteer.ala.org.au/validate/task/169530215	Valid		system	Tile_021-025-000_0-000.jpg		2021-03-17 19:53:43	2021-03-17 19:53:43		NO		IN FOCUS
169530215	https://volunteer.ala.org.au/validate/task/169530215	Valid		system	Tile_021-025-000_0-000.jpg			2021-03-17 19:53:43		NO		IN FOCUS
169530216	https://volunteer.ala.org.au/validate/task/169530216	Valid		system	Tile_021-026-000_0-000.jpg			2021-03-17 19:53:58		NO		IN FOCUS
169530216	https://volunteer.ala.org.au/validate/task/169530216	Valid		system	Tile_021-026-000_0-000.jpg		2021-03-17 19:53:58	2021-03-17 19:53:58		NO		IN FOCUS
169530216	https://volunteer.ala.org.au/validate/task/169530216	Valid		system	Tile_021-026-000_0-000.jpg		2021-03-17 17:50:38	2021-03-17 19:53:58		NO		IN FOCUS
169530216	https://volunteer.ala.org.au/validate/task/169530216	Valid		system	Tile_021-026-000_0-000.jpg		2021-03-17 18:50:33	2021-03-17 19:53:58		NO		IN FOCUS
169530217	https://volunteer.ala.org.au/validate/task/169530217	Valid		system	Tile_021-027-000_0-000.jpg		2021-03-17 17:50:47	2021-03-17 19:54:14		NO		IN FOCUS
169530217	https://volunteer.ala.org.au/validate/task/169530217	Valid		system	Tile_021-027-000_0-000.jpg		2021-03-17 19:54:13	2021-03-17 19:54:14		NO		IN FOCUS
169530217	https://volunteer.ala.org.au/validate/task/169530217	Valid		system	Tile_021-027-000_0-000.jpg		2021-03-17 18:50:59	2021-03-17 19:54:14		NO		IN FOCUS
169530217	https://volunteer.ala.org.au/validate/task/169530217	Valid		system	Tile_021-027-000_0-000.jpg			2021-03-17 19:54:14		NO		IN FOCUS
169530218	https://volunteer.ala.org.au/validate/task/169530218	Valid		system	Tile_021-028-000_0-000.jpg		2021-03-17 19:54:38	2021-03-17 19:54:38		NO		IN FOCUS
169530218	https://volunteer.ala.org.au/validate/task/169530218	Valid		system	Tile_021-028-000_0-000.jpg			2021-03-17 19:54:38		NO		IN FOCUS
169530218	https://volunteer.ala.org.au/validate/task/169530218	Valid		system	Tile_021-028-000_0-000.jpg		2021-03-17 17:51:00	2021-03-17 19:54:38		NO		IN FOCUS
169530218	https://volunteer.ala.org.au/validate/task/169530218	Valid		system	Tile_021-028-000_0-000.jpg		2021-03-17 18:51:22	2021-03-17 19:54:38		NO		IN FOCUS
169530219	https://volunteer.ala.org.au/validate/task/169530219	Valid		system	Tile_021-029-000_0-000.jpg		2021-03-17 18:51:31	2021-03-17 19:54:56		NO		IN FOCUS
169530219	https://volunteer.ala.org.au/validate/task/169530219	Valid		system	Tile_021-029-000_0-000.jpg		2021-03-17 17:51:17	2021-03-17 19:54:56		NO		IN FOCUS
169530219	https://volunteer.ala.org.au/validate/task/169530219	Valid		system	Tile_021-029-000_0-000.jpg			2021-03-17 19:54:56		NO		IN FOCUS
169530219	https://volunteer.ala.org.au/validate/task/169530219	Valid		system	Tile_021-029-000_0-000.jpg		2021-03-17 19:54:56	2021-03-17 19:54:56		NO		IN FOCUS
169530220	https://volunteer.ala.org.au/validate/task/169530220	Valid		system	Tile_021-030-000_0-000.jpg		2021-03-18 16:49:49	2021-03-19 21:03:19		NO		IN FOCUS
169530220	https://volunteer.ala.org.au/validate/task/169530220	Valid		system	Tile_021-030-000_0-000.jpg		2021-03-19 21:03:19	2021-03-19 21:03:19		NO		IN FOCUS
169530220	https://volunteer.ala.org.au/validate/task/169530220	Valid		system	Tile_021-030-000_0-000.jpg		2021-03-19 07:39:07	2021-03-19 21:03:19		NO		IN FOCUS
169530220	https://volunteer.ala.org.au/validate/task/169530220	Valid		system	Tile_021-030-000_0-000.jpg			2021-03-19 21:03:19		NO		IN FOCUS
169530221	https://volunteer.ala.org.au/validate/task/169530221	Valid		system	Tile_021-031-000_0-000.jpg			2021-03-17 19:55:37		NO		IN FOCUS
169530221	https://volunteer.ala.org.au/validate/task/169530221	Valid		system	Tile_021-031-000_0-000.jpg		2021-03-17 19:55:37	2021-03-17 19:55:37		NO		IN FOCUS
169530221	https://volunteer.ala.org.au/validate/task/169530221	Valid		system	Tile_021-031-000_0-000.jpg		2021-03-17 17:52:01	2021-03-17 19:55:37		NO		IN FOCUS
169530221	https://volunteer.ala.org.au/validate/task/169530221	Valid		system	Tile_021-031-000_0-000.jpg		2021-03-17 18:53:22	2021-03-17 19:55:37		NO		IN FOCUS
169530222	https://volunteer.ala.org.au/validate/task/169530222	Valid		system	Tile_021-032-000_0-000.jpg		2021-03-17 18:53:39	2021-03-17 20:26:47		NO		IN FOCUS
169530222	https://volunteer.ala.org.au/validate/task/169530222	Valid		system	Tile_021-032-000_0-000.jpg		2021-03-17 20:26:47	2021-03-17 20:26:47		NO		IN FOCUS
169530222	https://volunteer.ala.org.au/validate/task/169530222	Valid		system	Tile_021-032-000_0-000.jpg		2021-03-17 19:56:10	2021-03-17 20:26:47		NO		IN FOCUS
169530222	https://volunteer.ala.org.au/validate/task/169530222	Valid		system	Tile_021-032-000_0-000.jpg			2021-03-17 20:26:47		NO		IN FOCUS
169530223	https://volunteer.ala.org.au/validate/task/169530223	Valid		system	Tile_021-033-000_0-000.jpg		2021-03-17 19:56:27	2021-03-17 19:56:27		NO		IN FOCUS
169530223	https://volunteer.ala.org.au/validate/task/169530223	Valid		system	Tile_021-033-000_0-000.jpg		2021-03-17 17:52:15	2021-03-17 19:56:27		NO		IN FOCUS
169530223	https://volunteer.ala.org.au/validate/task/169530223	Valid		system	Tile_021-033-000_0-000.jpg			2021-03-17 19:56:27		NO		IN FOCUS
169530223	https://volunteer.ala.org.au/validate/task/169530223	Valid		system	Tile_021-033-000_0-000.jpg		2021-03-17 18:53:50	2021-03-17 19:56:27		NO		IN FOCUS
169530224	https://volunteer.ala.org.au/validate/task/169530224	Valid		system	Tile_021-034-000_0-000.jpg		2021-03-17 18:54:19	2021-03-17 20:27:02		NO		IN FOCUS
169530224	https://volunteer.ala.org.au/validate/task/169530224	Valid		system	Tile_021-034-000_0-000.jpg		2021-03-17 20:27:02	2021-03-17 20:27:02		NO		IN FOCUS
169530224	https://volunteer.ala.org.au/validate/task/169530224	Valid		system	Tile_021-034-000_0-000.jpg			2021-03-17 20:27:02		NO		IN FOCUS
169530224	https://volunteer.ala.org.au/validate/task/169530224	Valid		system	Tile_021-034-000_0-000.jpg		2021-03-17 19:56:59	2021-03-17 20:27:02		NO		IN FOCUS
169530225	https://volunteer.ala.org.au/validate/task/169530225	Valid		system	Tile_021-035-000_0-000.jpg		2021-03-17 18:54:30	2021-03-17 19:57:48		NO		IN FOCUS
169530225	https://volunteer.ala.org.au/validate/task/169530225	Valid		system	Tile_021-035-000_0-000.jpg		2021-03-17 19:57:47	2021-03-17 19:57:48		NO		IN FOCUS
169530225	https://volunteer.ala.org.au/validate/task/169530225	Valid		system	Tile_021-035-000_0-000.jpg			2021-03-17 19:57:48		NO		IN FOCUS
169530225	https://volunteer.ala.org.au/validate/task/169530225	Valid		system	Tile_021-035-000_0-000.jpg		2021-03-17 17:52:30	2021-03-17 19:57:48		NO		IN FOCUS
169530226	https://volunteer.ala.org.au/validate/task/169530226	Valid		system	Tile_021-036-000_0-000.jpg		2021-03-17 18:54:41	2021-03-17 20:27:14		NO		IN FOCUS
169530226	https://volunteer.ala.org.au/validate/task/169530226	Valid		system	Tile_021-036-000_0-000.jpg		2021-03-17 20:27:13	2021-03-17 20:27:14		NO		IN FOCUS
169530226	https://volunteer.ala.org.au/validate/task/169530226	Valid		system	Tile_021-036-000_0-000.jpg			2021-03-17 20:27:14		NO		IN FOCUS
169530226	https://volunteer.ala.org.au/validate/task/169530226	Valid		system	Tile_021-036-000_0-000.jpg		2021-03-17 19:58:15	2021-03-17 20:27:14		NO		IN FOCUS
169530227	https://volunteer.ala.org.au/validate/task/169530227	Valid		system	Tile_021-037-000_0-000.jpg		2021-03-17 19:58:44	2021-03-17 19:58:44		NO		IN FOCUS
169530227	https://volunteer.ala.org.au/validate/task/169530227	Valid		system	Tile_021-037-000_0-000.jpg			2021-03-17 19:58:44		NO		IN FOCUS
169530227	https://volunteer.ala.org.au/validate/task/169530227	Valid		system	Tile_021-037-000_0-000.jpg		2021-03-17 17:52:44	2021-03-17 19:58:44		NO		IN FOCUS
169530227	https://volunteer.ala.org.au/validate/task/169530227	Valid		system	Tile_021-037-000_0-000.jpg		2021-03-17 18:54:52	2021-03-17 19:58:44		NO		IN FOCUS
169530228	https://volunteer.ala.org.au/validate/task/169530228	Valid		system	Tile_021-038-000_0-000.jpg		2021-03-17 18:55:03	2021-03-17 19:59:06		NO		IN FOCUS
169530228	https://volunteer.ala.org.au/validate/task/169530228	Valid		system	Tile_021-038-000_0-000.jpg		2021-03-17 19:59:06	2021-03-17 19:59:06		NO		IN FOCUS
169530228	https://volunteer.ala.org.au/validate/task/169530228	Valid		system	Tile_021-038-000_0-000.jpg			2021-03-17 19:59:06		NO		IN FOCUS
169530228	https://volunteer.ala.org.au/validate/task/169530228	Valid		system	Tile_021-038-000_0-000.jpg		2021-03-17 17:52:54	2021-03-17 19:59:06		NO		IN FOCUS
169530229	https://volunteer.ala.org.au/validate/task/169530229	Valid		system	Tile_021-039-000_0-000.jpg		2021-03-17 18:55:12	2021-03-17 19:59:28		NO		IN FOCUS
169530229	https://volunteer.ala.org.au/validate/task/169530229	Valid		system	Tile_021-039-000_0-000.jpg		2021-03-17 17:53:04	2021-03-17 19:59:28		NO		IN FOCUS
169530229	https://volunteer.ala.org.au/validate/task/169530229	Valid		system	Tile_021-039-000_0-000.jpg		2021-03-17 19:59:28	2021-03-17 19:59:28		NO		IN FOCUS
169530229	https://volunteer.ala.org.au/validate/task/169530229	Valid		system	Tile_021-039-000_0-000.jpg			2021-03-17 19:59:28		NO		IN FOCUS
169530230	https://volunteer.ala.org.au/validate/task/169530230	Valid		system	Tile_021-040-000_0-000.jpg		2021-03-17 17:53:13	2021-03-17 19:59:47		NO		IN FOCUS
169530230	https://volunteer.ala.org.au/validate/task/169530230	Valid		system	Tile_021-040-000_0-000.jpg		2021-03-17 18:55:21	2021-03-17 19:59:47		NO		IN FOCUS
169530230	https://volunteer.ala.org.au/validate/task/169530230	Valid		system	Tile_021-040-000_0-000.jpg			2021-03-17 19:59:47		NO		IN FOCUS
169530230	https://volunteer.ala.org.au/validate/task/169530230	Valid		system	Tile_021-040-000_0-000.jpg		2021-03-17 19:59:46	2021-03-17 19:59:47		NO		IN FOCUS
169530231	https://volunteer.ala.org.au/validate/task/169530231	Valid		system	Tile_021-041-000_0-000.jpg		2021-03-17 17:53:22	2021-03-17 20:00:03		NO		IN FOCUS
169530231	https://volunteer.ala.org.au/validate/task/169530231	Valid		system	Tile_021-041-000_0-000.jpg		2021-03-17 20:00:03	2021-03-17 20:00:03		NO		IN FOCUS
169530231	https://volunteer.ala.org.au/validate/task/169530231	Valid		system	Tile_021-041-000_0-000.jpg			2021-03-17 20:00:03		NO		IN FOCUS
169530231	https://volunteer.ala.org.au/validate/task/169530231	Valid		system	Tile_021-041-000_0-000.jpg		2021-03-17 18:55:31	2021-03-17 20:00:03		NO		IN FOCUS
169530232	https://volunteer.ala.org.au/validate/task/169530232	Valid		system	Tile_021-042-000_0-000.jpg			2021-03-17 20:00:24		NO		IN FOCUS
169530232	https://volunteer.ala.org.au/validate/task/169530232	Valid		system	Tile_021-042-000_0-000.jpg		2021-03-17 20:00:24	2021-03-17 20:00:24		NO		IN FOCUS
169530232	https://volunteer.ala.org.au/validate/task/169530232	Valid		system	Tile_021-042-000_0-000.jpg		2021-03-17 17:53:39	2021-03-17 20:00:24		NO		IN FOCUS
169530232	https://volunteer.ala.org.au/validate/task/169530232	Valid		system	Tile_021-042-000_0-000.jpg		2021-03-17 18:55:41	2021-03-17 20:00:24		NO		IN FOCUS
169530233	https://volunteer.ala.org.au/validate/task/169530233	Valid		system	Tile_021-043-000_0-000.jpg		2021-03-17 20:27:42	2021-03-18 15:31:56		NO		OUT OF FOCUS
169530233	https://volunteer.ala.org.au/validate/task/169530233	Valid		system	Tile_021-043-000_0-000.jpg		2021-03-18 15:31:55	2021-03-18 15:31:56		NO		OUT OF FOCUS
169530233	https://volunteer.ala.org.au/validate/task/169530233	Valid		system	Tile_021-043-000_0-000.jpg		2021-03-17 18:55:57	2021-03-18 15:31:56		NO		OUT OF FOCUS
169530233	https://volunteer.ala.org.au/validate/task/169530233	Valid		system	Tile_021-043-000_0-000.jpg			2021-03-18 15:31:56		NO		OUT OF FOCUS
169530234	https://volunteer.ala.org.au/validate/task/169530234	Valid		system	Tile_021-044-000_0-000.jpg		2021-03-18 16:50:25	2021-03-19 21:03:39		NO		IN FOCUS
169530234	https://volunteer.ala.org.au/validate/task/169530234	Valid		system	Tile_021-044-000_0-000.jpg		2021-03-19 07:39:38	2021-03-19 21:03:39		NO		IN FOCUS
169530234	https://volunteer.ala.org.au/validate/task/169530234	Valid		system	Tile_021-044-000_0-000.jpg		2021-03-19 21:03:39	2021-03-19 21:03:39		NO		IN FOCUS
169530234	https://volunteer.ala.org.au/validate/task/169530234	Valid		system	Tile_021-044-000_0-000.jpg			2021-03-19 21:03:39		NO		IN FOCUS
169530235	https://volunteer.ala.org.au/validate/task/169530235	Valid		system	Tile_021-045-000_0-000.jpg			2021-03-17 20:02:23		NO		IN FOCUS
169530235	https://volunteer.ala.org.au/validate/task/169530235	Valid		system	Tile_021-045-000_0-000.jpg		2021-03-17 20:02:23	2021-03-17 20:02:23		NO		IN FOCUS
169530235	https://volunteer.ala.org.au/validate/task/169530235	Valid		system	Tile_021-045-000_0-000.jpg		2021-03-17 17:54:15	2021-03-17 20:02:23		NO		IN FOCUS
169530235	https://volunteer.ala.org.au/validate/task/169530235	Valid		system	Tile_021-045-000_0-000.jpg		2021-03-17 18:57:51	2021-03-17 20:02:23		NO		IN FOCUS
169530236	https://volunteer.ala.org.au/validate/task/169530236	Valid		system	Tile_021-046-000_0-000.jpg		2021-03-17 20:29:38	2021-03-17 20:29:38		NO		IN FOCUS
169530236	https://volunteer.ala.org.au/validate/task/169530236	Valid		system	Tile_021-046-000_0-000.jpg			2021-03-17 20:29:38		NO		IN FOCUS
169530236	https://volunteer.ala.org.au/validate/task/169530236	Valid		system	Tile_021-046-000_0-000.jpg		2021-03-17 18:58:04	2021-03-17 20:29:38		NO		IN FOCUS
169530236	https://volunteer.ala.org.au/validate/task/169530236	Valid		system	Tile_021-046-000_0-000.jpg		2021-03-17 17:54:24	2021-03-17 20:29:38		NO		IN FOCUS
169530236	https://volunteer.ala.org.au/validate/task/169530236	Valid		system	Tile_021-046-000_0-000.jpg		2021-03-17 20:04:36	2021-03-17 20:29:38	1	YES	EDGE	IN FOCUS		Unknown
169530237	https://volunteer.ala.org.au/validate/task/169530237	Valid		system	Tile_021-047-000_0-000.jpg			2021-03-17 20:04:53		NO		IN FOCUS
169530237	https://volunteer.ala.org.au/validate/task/169530237	Valid		system	Tile_021-047-000_0-000.jpg		2021-03-17 20:04:52	2021-03-17 20:04:53		NO		IN FOCUS
169530237	https://volunteer.ala.org.au/validate/task/169530237	Valid		system	Tile_021-047-000_0-000.jpg		2021-03-17 17:54:34	2021-03-17 20:04:53		NO		IN FOCUS
169530237	https://volunteer.ala.org.au/validate/task/169530237	Valid		system	Tile_021-047-000_0-000.jpg		2021-03-17 18:58:13	2021-03-17 20:04:53		NO		IN FOCUS
169530238	https://volunteer.ala.org.au/validate/task/169530238	Valid		system	Tile_021-048-000_0-000.jpg		2021-03-17 17:54:45	2021-03-17 20:05:13		NO		IN FOCUS
169530238	https://volunteer.ala.org.au/validate/task/169530238	Valid		system	Tile_021-048-000_0-000.jpg		2021-03-17 18:58:32	2021-03-17 20:05:13		NO		IN FOCUS
169530238	https://volunteer.ala.org.au/validate/task/169530238	Valid		system	Tile_021-048-000_0-000.jpg			2021-03-17 20:05:13		NO		IN FOCUS
169530238	https://volunteer.ala.org.au/validate/task/169530238	Valid		system	Tile_021-048-000_0-000.jpg		2021-03-17 20:05:12	2021-03-17 20:05:13		NO		IN FOCUS
169530239	https://volunteer.ala.org.au/validate/task/169530239	Valid		system	Tile_021-049-000_0-000.jpg		2021-03-17 20:06:18	2021-03-18 15:34:53	1	YES	EDGE	IN FOCUS		Unknown
169530239	https://volunteer.ala.org.au/validate/task/169530239	Valid		system	Tile_021-049-000_0-000.jpg		2021-03-18 15:34:53	2021-03-18 15:34:53		NO		IN FOCUS
169530239	https://volunteer.ala.org.au/validate/task/169530239	Valid		system	Tile_021-049-000_0-000.jpg		2021-03-17 20:29:51	2021-03-18 15:34:53		NO		IN FOCUS
169530239	https://volunteer.ala.org.au/validate/task/169530239	Valid		system	Tile_021-049-000_0-000.jpg		2021-03-17 17:54:59	2021-03-18 15:34:53		NO		IN FOCUS
169530239	https://volunteer.ala.org.au/validate/task/169530239	Valid		system	Tile_021-049-000_0-000.jpg			2021-03-18 15:34:53		NO		IN FOCUS
169530240	https://volunteer.ala.org.au/validate/task/169530240	Valid		system	Tile_021-050-000_0-000.jpg			2021-03-17 20:06:35		NO		IN FOCUS
169530240	https://volunteer.ala.org.au/validate/task/169530240	Valid		system	Tile_021-050-000_0-000.jpg		2021-03-17 17:55:09	2021-03-17 20:06:35		NO		IN FOCUS
169530240	https://volunteer.ala.org.au/validate/task/169530240	Valid		system	Tile_021-050-000_0-000.jpg		2021-03-17 20:06:35	2021-03-17 20:06:35		NO		IN FOCUS
169530240	https://volunteer.ala.org.au/validate/task/169530240	Valid		system	Tile_021-050-000_0-000.jpg		2021-03-17 18:59:06	2021-03-17 20:06:35		NO		IN FOCUS
169530241	https://volunteer.ala.org.au/validate/task/169530241	Valid		system	Tile_021-051-000_0-000.jpg			2021-03-17 20:07:24		NO		IN FOCUS
169530241	https://volunteer.ala.org.au/validate/task/169530241	Valid		system	Tile_021-051-000_0-000.jpg		2021-03-17 20:07:24	2021-03-17 20:07:24		NO		IN FOCUS
169530241	https://volunteer.ala.org.au/validate/task/169530241	Valid		system	Tile_021-051-000_0-000.jpg		2021-03-17 17:55:18	2021-03-17 20:07:24		NO		IN FOCUS
169530241	https://volunteer.ala.org.au/validate/task/169530241	Valid		system	Tile_021-051-000_0-000.jpg		2021-03-17 18:59:20	2021-03-17 20:07:24		NO		IN FOCUS
169530242	https://volunteer.ala.org.au/validate/task/169530242	Valid		system	Tile_021-052-000_0-000.jpg		2021-03-17 18:59:34	2021-03-17 20:07:38		NO		IN FOCUS
169530242	https://volunteer.ala.org.au/validate/task/169530242	Valid		system	Tile_021-052-000_0-000.jpg		2021-03-17 20:07:38	2021-03-17 20:07:38		NO		IN FOCUS
169530242	https://volunteer.ala.org.au/validate/task/169530242	Valid		system	Tile_021-052-000_0-000.jpg			2021-03-17 20:07:38		NO		IN FOCUS
169530242	https://volunteer.ala.org.au/validate/task/169530242	Valid		system	Tile_021-052-000_0-000.jpg		2021-03-17 17:55:29	2021-03-17 20:07:38		NO		IN FOCUS
169530243	https://volunteer.ala.org.au/validate/task/169530243	Valid		system	Tile_021-053-000_0-000.jpg		2021-03-17 18:59:43	2021-03-17 20:30:05		NO		IN FOCUS
169530243	https://volunteer.ala.org.au/validate/task/169530243	Valid		system	Tile_021-053-000_0-000.jpg		2021-03-17 20:07:53	2021-03-17 20:30:05		NO		IN FOCUS
169530243	https://volunteer.ala.org.au/validate/task/169530243	Valid		system	Tile_021-053-000_0-000.jpg		2021-03-17 20:30:05	2021-03-17 20:30:05		NO		IN FOCUS
169530243	https://volunteer.ala.org.au/validate/task/169530243	Valid		system	Tile_021-053-000_0-000.jpg			2021-03-17 20:30:05		NO		IN FOCUS
169530244	https://volunteer.ala.org.au/validate/task/169530244	Valid		system	Tile_021-054-000_0-000.jpg			2021-03-17 20:30:15				OUT OF FOCUS
169530244	https://volunteer.ala.org.au/validate/task/169530244	Valid		system	Tile_021-054-000_0-000.jpg		2021-03-17 18:59:54	2021-03-17 20:30:15		NO		OUT OF FOCUS
169530244	https://volunteer.ala.org.au/validate/task/169530244	Valid		system	Tile_021-054-000_0-000.jpg		2021-03-17 20:30:14	2021-03-17 20:30:15				OUT OF FOCUS
169530244	https://volunteer.ala.org.au/validate/task/169530244	Valid		system	Tile_021-054-000_0-000.jpg		2021-03-17 20:08:06	2021-03-17 20:30:15				OUT OF FOCUS
169530244	https://volunteer.ala.org.au/validate/task/169530244	Valid		system	Tile_021-054-000_0-000.jpg		2021-03-17 17:55:47	2021-03-17 20:30:15				OUT OF FOCUS
169530245	https://volunteer.ala.org.au/validate/task/169530245	Valid		system	Tile_021-055-000_0-000.jpg			2021-03-19 08:17:03		NO		IN FOCUS
169530245	https://volunteer.ala.org.au/validate/task/169530245	Valid		system	Tile_021-055-000_0-000.jpg		2021-03-17 20:30:27	2021-03-19 08:17:03		NO		IN FOCUS
169530245	https://volunteer.ala.org.au/validate/task/169530245	Valid		system	Tile_021-055-000_0-000.jpg		2021-03-19 07:15:58	2021-03-19 08:17:03	3	YES	MIDDLE	IN FOCUS		Unknown
169530245	https://volunteer.ala.org.au/validate/task/169530245	Valid		system	Tile_021-055-000_0-000.jpg		2021-03-19 08:17:03	2021-03-19 08:17:03		NO		IN FOCUS
169530245	https://volunteer.ala.org.au/validate/task/169530245	Valid		system	Tile_021-055-000_0-000.jpg		2021-03-18 16:24:48	2021-03-19 08:17:03		NO		IN FOCUS
169530246	https://volunteer.ala.org.au/validate/task/169530246	Valid		system	Tile_021-056-000_0-000.jpg		2021-03-17 19:00:25	2021-03-17 20:08:38		NO		IN FOCUS
169530246	https://volunteer.ala.org.au/validate/task/169530246	Valid		system	Tile_021-056-000_0-000.jpg			2021-03-17 20:08:38		NO		IN FOCUS
169530246	https://volunteer.ala.org.au/validate/task/169530246	Valid		system	Tile_021-056-000_0-000.jpg		2021-03-17 17:56:03	2021-03-17 20:08:38		NO		IN FOCUS
169530246	https://volunteer.ala.org.au/validate/task/169530246	Valid		system	Tile_021-056-000_0-000.jpg		2021-03-17 20:08:37	2021-03-17 20:08:38		NO		IN FOCUS
169530247	https://volunteer.ala.org.au/validate/task/169530247	Valid		system	Tile_021-057-000_0-000.jpg		2021-03-17 17:56:15	2021-03-17 20:08:52		NO		IN FOCUS
169530247	https://volunteer.ala.org.au/validate/task/169530247	Valid		system	Tile_021-057-000_0-000.jpg		2021-03-17 19:02:03	2021-03-17 20:08:52		NO		IN FOCUS
169530247	https://volunteer.ala.org.au/validate/task/169530247	Valid		system	Tile_021-057-000_0-000.jpg			2021-03-17 20:08:52		NO		IN FOCUS
169530247	https://volunteer.ala.org.au/validate/task/169530247	Valid		system	Tile_021-057-000_0-000.jpg		2021-03-17 20:08:52	2021-03-17 20:08:52		NO		IN FOCUS
169530248	https://volunteer.ala.org.au/validate/task/169530248	Valid		system	Tile_021-058-000_0-000.jpg		2021-03-17 19:02:14	2021-03-17 20:09:10		NO		IN FOCUS
169530248	https://volunteer.ala.org.au/validate/task/169530248	Valid		system	Tile_021-058-000_0-000.jpg			2021-03-17 20:09:10		NO		IN FOCUS
169530248	https://volunteer.ala.org.au/validate/task/169530248	Valid		system	Tile_021-058-000_0-000.jpg		2021-03-17 20:09:09	2021-03-17 20:09:10		NO		IN FOCUS
169530248	https://volunteer.ala.org.au/validate/task/169530248	Valid		system	Tile_021-058-000_0-000.jpg		2021-03-17 17:56:28	2021-03-17 20:09:10		NO		IN FOCUS
169530249	https://volunteer.ala.org.au/validate/task/169530249	Valid		system	Tile_021-059-000_0-000.jpg		2021-03-17 17:56:37	2021-03-17 20:09:23		NO		IN FOCUS
169530249	https://volunteer.ala.org.au/validate/task/169530249	Valid		system	Tile_021-059-000_0-000.jpg		2021-03-17 19:02:23	2021-03-17 20:09:23		NO		IN FOCUS
169530249	https://volunteer.ala.org.au/validate/task/169530249	Valid		system	Tile_021-059-000_0-000.jpg		2021-03-17 20:09:23	2021-03-17 20:09:23		NO		IN FOCUS
169530249	https://volunteer.ala.org.au/validate/task/169530249	Valid		system	Tile_021-059-000_0-000.jpg			2021-03-17 20:09:23		NO		IN FOCUS
169530250	https://volunteer.ala.org.au/validate/task/169530250	Valid		system	Tile_021-060-000_0-000.jpg			2021-03-17 20:09:43		NO		IN FOCUS
169530250	https://volunteer.ala.org.au/validate/task/169530250	Valid		system	Tile_021-060-000_0-000.jpg		2021-03-17 20:09:43	2021-03-17 20:09:43		NO		IN FOCUS
169530250	https://volunteer.ala.org.au/validate/task/169530250	Valid		system	Tile_021-060-000_0-000.jpg		2021-03-17 19:02:38	2021-03-17 20:09:43		NO		IN FOCUS
169530250	https://volunteer.ala.org.au/validate/task/169530250	Valid		system	Tile_021-060-000_0-000.jpg		2021-03-17 17:56:47	2021-03-17 20:09:43		NO		IN FOCUS
169530251	https://volunteer.ala.org.au/validate/task/169530251	Valid		system	Tile_022-001-000_0-000.jpg		2021-03-17 17:56:57	2021-03-17 20:10:04		NO		IN FOCUS
169530251	https://volunteer.ala.org.au/validate/task/169530251	Valid		system	Tile_022-001-000_0-000.jpg			2021-03-17 20:10:04		NO		IN FOCUS
169530251	https://volunteer.ala.org.au/validate/task/169530251	Valid		system	Tile_022-001-000_0-000.jpg		2021-03-17 19:02:50	2021-03-17 20:10:04		NO		IN FOCUS
169530251	https://volunteer.ala.org.au/validate/task/169530251	Valid		system	Tile_022-001-000_0-000.jpg		2021-03-17 20:10:04	2021-03-17 20:10:04		NO		IN FOCUS
169530252	https://volunteer.ala.org.au/validate/task/169530252	Valid		system	Tile_022-002-000_0-000.jpg		2021-03-17 19:03:05	2021-03-17 20:10:20		NO		IN FOCUS
169530252	https://volunteer.ala.org.au/validate/task/169530252	Valid		system	Tile_022-002-000_0-000.jpg		2021-03-17 17:57:06	2021-03-17 20:10:20		NO		IN FOCUS
169530252	https://volunteer.ala.org.au/validate/task/169530252	Valid		system	Tile_022-002-000_0-000.jpg		2021-03-17 20:10:19	2021-03-17 20:10:20		NO		IN FOCUS
169530252	https://volunteer.ala.org.au/validate/task/169530252	Valid		system	Tile_022-002-000_0-000.jpg			2021-03-17 20:10:20		NO		IN FOCUS
169530253	https://volunteer.ala.org.au/validate/task/169530253				Tile_022-003-000_0-000.jpg		2021-03-17 17:57:28		1	YES	MIDDLE	IN FOCUS		Fungal spores
169530253	https://volunteer.ala.org.au/validate/task/169530253				Tile_022-003-000_0-000.jpg		2021-03-19 07:17:08		1	YES	MIDDLE	IN FOCUS		Fungal spores
169530253	https://volunteer.ala.org.au/validate/task/169530253				Tile_022-003-000_0-000.jpg		2021-03-19 08:17:13			NO		IN FOCUS
169530253	https://volunteer.ala.org.au/validate/task/169530253				Tile_022-003-000_0-000.jpg		2021-03-18 16:04:22		1	YES	MIDDLE	IN FOCUS		Unknown
169530254	https://volunteer.ala.org.au/validate/task/169530254	Valid		system	Tile_022-004-000_0-000.jpg		2021-03-17 20:30:53	2021-03-17 20:30:53		NO		IN FOCUS
169530254	https://volunteer.ala.org.au/validate/task/169530254	Valid		system	Tile_022-004-000_0-000.jpg		2021-03-17 20:10:52	2021-03-17 20:30:53		NO		IN FOCUS
169530254	https://volunteer.ala.org.au/validate/task/169530254	Valid		system	Tile_022-004-000_0-000.jpg			2021-03-17 20:30:53		NO		IN FOCUS
169530254	https://volunteer.ala.org.au/validate/task/169530254	Valid		system	Tile_022-004-000_0-000.jpg		2021-03-17 17:57:38	2021-03-17 20:30:53		NO		IN FOCUS
169530255	https://volunteer.ala.org.au/validate/task/169530255	Valid		system	Tile_022-005-000_0-000.jpg		2021-03-17 17:57:47	2021-03-17 20:11:06		NO		IN FOCUS
169530255	https://volunteer.ala.org.au/validate/task/169530255	Valid		system	Tile_022-005-000_0-000.jpg		2021-03-17 19:04:01	2021-03-17 20:11:06		NO		IN FOCUS
169530255	https://volunteer.ala.org.au/validate/task/169530255	Valid		system	Tile_022-005-000_0-000.jpg			2021-03-17 20:11:06		NO		IN FOCUS
169530255	https://volunteer.ala.org.au/validate/task/169530255	Valid		system	Tile_022-005-000_0-000.jpg		2021-03-17 20:11:06	2021-03-17 20:11:06		NO		IN FOCUS
169530256	https://volunteer.ala.org.au/validate/task/169530256	Valid		system	Tile_022-006-000_0-000.jpg		2021-03-17 20:11:25	2021-03-17 20:11:26		NO		IN FOCUS
169530256	https://volunteer.ala.org.au/validate/task/169530256	Valid		system	Tile_022-006-000_0-000.jpg			2021-03-17 20:11:26		NO		IN FOCUS
169530256	https://volunteer.ala.org.au/validate/task/169530256	Valid		system	Tile_022-006-000_0-000.jpg		2021-03-17 17:57:58	2021-03-17 20:11:26		NO		IN FOCUS
169530256	https://volunteer.ala.org.au/validate/task/169530256	Valid		system	Tile_022-006-000_0-000.jpg		2021-03-17 19:04:13	2021-03-17 20:11:26		NO		IN FOCUS
169530257	https://volunteer.ala.org.au/validate/task/169530257	Valid		system	Tile_022-007-000_0-000.jpg		2021-03-17 17:58:07	2021-03-17 20:11:47		NO		IN FOCUS
169530257	https://volunteer.ala.org.au/validate/task/169530257	Valid		system	Tile_022-007-000_0-000.jpg		2021-03-17 19:04:24	2021-03-17 20:11:47		NO		IN FOCUS
169530257	https://volunteer.ala.org.au/validate/task/169530257	Valid		system	Tile_022-007-000_0-000.jpg			2021-03-17 20:11:47		NO		IN FOCUS
169530257	https://volunteer.ala.org.au/validate/task/169530257	Valid		system	Tile_022-007-000_0-000.jpg		2021-03-17 20:11:47	2021-03-17 20:11:47		NO		IN FOCUS
169530258	https://volunteer.ala.org.au/validate/task/169530258	Valid		system	Tile_022-008-000_0-000.jpg		2021-03-17 20:12:06	2021-03-17 20:12:06		NO		IN FOCUS
169530258	https://volunteer.ala.org.au/validate/task/169530258	Valid		system	Tile_022-008-000_0-000.jpg		2021-03-17 19:05:31	2021-03-17 20:12:06		NO		IN FOCUS
169530258	https://volunteer.ala.org.au/validate/task/169530258	Valid		system	Tile_022-008-000_0-000.jpg		2021-03-17 17:58:37	2021-03-17 20:12:06		NO		IN FOCUS
169530258	https://volunteer.ala.org.au/validate/task/169530258	Valid		system	Tile_022-008-000_0-000.jpg			2021-03-17 20:12:06		NO		IN FOCUS
169530259	https://volunteer.ala.org.au/validate/task/169530259	Valid		system	Tile_022-009-000_0-000.jpg		2021-03-17 20:12:57	2021-03-19 08:17:27	1	YES	EDGE	IN FOCUS		Unknown
169530259	https://volunteer.ala.org.au/validate/task/169530259	Valid		system	Tile_022-009-000_0-000.jpg		2021-03-18 16:40:30	2021-03-19 08:17:27		NO		IN FOCUS
169530259	https://volunteer.ala.org.au/validate/task/169530259	Valid		system	Tile_022-009-000_0-000.jpg		2021-03-19 07:17:23	2021-03-19 08:17:27		NO		IN FOCUS
169530259	https://volunteer.ala.org.au/validate/task/169530259	Valid		system	Tile_022-009-000_0-000.jpg			2021-03-19 08:17:27		NO		IN FOCUS
169530259	https://volunteer.ala.org.au/validate/task/169530259	Valid		system	Tile_022-009-000_0-000.jpg		2021-03-19 08:17:26	2021-03-19 08:17:27		NO		IN FOCUS
169530260	https://volunteer.ala.org.au/validate/task/169530260	Valid		system	Tile_022-010-000_0-000.jpg		2021-03-17 19:06:23	2021-03-17 20:32:26		NO		IN FOCUS
169530260	https://volunteer.ala.org.au/validate/task/169530260	Valid		system	Tile_022-010-000_0-000.jpg		2021-03-17 20:32:26	2021-03-17 20:32:26		NO		IN FOCUS
169530260	https://volunteer.ala.org.au/validate/task/169530260	Valid		system	Tile_022-010-000_0-000.jpg			2021-03-17 20:32:26		NO		IN FOCUS
169530260	https://volunteer.ala.org.au/validate/task/169530260	Valid		system	Tile_022-010-000_0-000.jpg		2021-03-17 17:58:53	2021-03-17 20:32:26		NO		IN FOCUS
169530261	https://volunteer.ala.org.au/validate/task/169530261	Valid		system	Tile_022-011-000_0-000.jpg		2021-03-17 17:59:06	2021-03-18 15:12:50		NO		IN FOCUS
169530261	https://volunteer.ala.org.au/validate/task/169530261	Valid		system	Tile_022-011-000_0-000.jpg		2021-03-17 20:14:26	2021-03-18 15:12:50	1	YES	EDGE	IN FOCUS		Unknown
169530261	https://volunteer.ala.org.au/validate/task/169530261	Valid		system	Tile_022-011-000_0-000.jpg		2021-03-18 15:12:49	2021-03-18 15:12:50		NO		IN FOCUS
169530261	https://volunteer.ala.org.au/validate/task/169530261	Valid		system	Tile_022-011-000_0-000.jpg			2021-03-18 15:12:50		NO		IN FOCUS
169530261	https://volunteer.ala.org.au/validate/task/169530261	Valid		system	Tile_022-011-000_0-000.jpg		2021-03-17 20:32:41	2021-03-18 15:12:50		NO		IN FOCUS
169530262	https://volunteer.ala.org.au/validate/task/169530262	Valid		system	Tile_022-012-000_0-000.jpg			2021-03-17 20:33:03		NO		IN FOCUS
169530262	https://volunteer.ala.org.au/validate/task/169530262	Valid		system	Tile_022-012-000_0-000.jpg		2021-03-17 20:33:02	2021-03-17 20:33:03		NO		IN FOCUS
169530262	https://volunteer.ala.org.au/validate/task/169530262	Valid		system	Tile_022-012-000_0-000.jpg		2021-03-17 20:14:54	2021-03-17 20:33:03		NO		IN FOCUS
169530262	https://volunteer.ala.org.au/validate/task/169530262	Valid		system	Tile_022-012-000_0-000.jpg		2021-03-17 19:06:59	2021-03-17 20:33:03		NO		IN FOCUS
169530263	https://volunteer.ala.org.au/validate/task/169530263	Valid		system	Tile_022-013-000_0-000.jpg		2021-03-18 15:32:13	2021-03-18 15:32:13		NO		IN FOCUS
169530263	https://volunteer.ala.org.au/validate/task/169530263	Valid		system	Tile_022-013-000_0-000.jpg			2021-03-18 15:32:13		NO		IN FOCUS
169530263	https://volunteer.ala.org.au/validate/task/169530263	Valid		system	Tile_022-013-000_0-000.jpg		2021-03-17 20:15:13	2021-03-18 15:32:13		NO		IN FOCUS
169530263	https://volunteer.ala.org.au/validate/task/169530263	Valid		system	Tile_022-013-000_0-000.jpg		2021-03-17 19:07:12	2021-03-18 15:32:13		NO		IN FOCUS
169530264	https://volunteer.ala.org.au/validate/task/169530264	Valid		system	Tile_022-014-000_0-000.jpg		2021-03-17 19:07:38	2021-03-17 20:40:37		NO		IN FOCUS
169530264	https://volunteer.ala.org.au/validate/task/169530264	Valid		system	Tile_022-014-000_0-000.jpg		2021-03-17 20:15:28	2021-03-17 20:40:37		NO		IN FOCUS
169530264	https://volunteer.ala.org.au/validate/task/169530264	Valid		system	Tile_022-014-000_0-000.jpg			2021-03-17 20:40:37		NO		IN FOCUS
169530264	https://volunteer.ala.org.au/validate/task/169530264	Valid		system	Tile_022-014-000_0-000.jpg		2021-03-17 20:40:37	2021-03-17 20:40:37		NO		IN FOCUS
169530265	https://volunteer.ala.org.au/validate/task/169530265	Valid		system	Tile_022-015-000_0-000.jpg		2021-03-17 20:15:49	2021-03-17 20:40:54		NO		IN FOCUS
169530265	https://volunteer.ala.org.au/validate/task/169530265	Valid		system	Tile_022-015-000_0-000.jpg			2021-03-17 20:40:54		NO		IN FOCUS
169530265	https://volunteer.ala.org.au/validate/task/169530265	Valid		system	Tile_022-015-000_0-000.jpg		2021-03-17 20:40:53	2021-03-17 20:40:54		NO		IN FOCUS
169530265	https://volunteer.ala.org.au/validate/task/169530265	Valid		system	Tile_022-015-000_0-000.jpg		2021-03-17 19:07:49	2021-03-17 20:40:54		NO		IN FOCUS
169530266	https://volunteer.ala.org.au/validate/task/169530266	Valid		system	Tile_022-016-000_0-000.jpg			2021-03-17 20:41:07		NO		IN FOCUS
169530266	https://volunteer.ala.org.au/validate/task/169530266	Valid		system	Tile_022-016-000_0-000.jpg		2021-03-17 20:41:07	2021-03-17 20:41:07		NO		IN FOCUS
169530266	https://volunteer.ala.org.au/validate/task/169530266	Valid		system	Tile_022-016-000_0-000.jpg		2021-03-17 19:08:01	2021-03-17 20:41:07		NO		IN FOCUS
169530266	https://volunteer.ala.org.au/validate/task/169530266	Valid		system	Tile_022-016-000_0-000.jpg		2021-03-17 20:16:07	2021-03-17 20:41:07		NO		IN FOCUS
169530267	https://volunteer.ala.org.au/validate/task/169530267	Valid		system	Tile_022-017-000_0-000.jpg		2021-03-17 20:16:23	2021-03-17 20:41:21		NO		IN FOCUS
169530267	https://volunteer.ala.org.au/validate/task/169530267	Valid		system	Tile_022-017-000_0-000.jpg			2021-03-17 20:41:21		NO		IN FOCUS
169530267	https://volunteer.ala.org.au/validate/task/169530267	Valid		system	Tile_022-017-000_0-000.jpg		2021-03-17 20:41:21	2021-03-17 20:41:21		NO		IN FOCUS
169530267	https://volunteer.ala.org.au/validate/task/169530267	Valid		system	Tile_022-017-000_0-000.jpg		2021-03-17 19:08:14	2021-03-17 20:41:21		NO		IN FOCUS
169530268	https://volunteer.ala.org.au/validate/task/169530268	Valid		system	Tile_022-018-000_0-000.jpg			2021-03-17 20:41:41		NO		IN FOCUS
169530268	https://volunteer.ala.org.au/validate/task/169530268	Valid		system	Tile_022-018-000_0-000.jpg		2021-03-17 19:09:20	2021-03-17 20:41:41		NO		IN FOCUS
169530268	https://volunteer.ala.org.au/validate/task/169530268	Valid		system	Tile_022-018-000_0-000.jpg		2021-03-17 20:41:40	2021-03-17 20:41:41		NO		IN FOCUS
169530268	https://volunteer.ala.org.au/validate/task/169530268	Valid		system	Tile_022-018-000_0-000.jpg		2021-03-17 20:16:39	2021-03-17 20:41:41		NO		IN FOCUS
169530269	https://volunteer.ala.org.au/validate/task/169530269	Valid		system	Tile_022-019-000_0-000.jpg		2021-03-17 20:16:56	2021-03-17 20:42:00		NO		IN FOCUS
169530269	https://volunteer.ala.org.au/validate/task/169530269	Valid		system	Tile_022-019-000_0-000.jpg		2021-03-17 19:09:35	2021-03-17 20:42:00		NO		IN FOCUS
169530269	https://volunteer.ala.org.au/validate/task/169530269	Valid		system	Tile_022-019-000_0-000.jpg			2021-03-17 20:42:00		NO		IN FOCUS
169530269	https://volunteer.ala.org.au/validate/task/169530269	Valid		system	Tile_022-019-000_0-000.jpg		2021-03-17 20:41:59	2021-03-17 20:42:00		NO		IN FOCUS
169530270	https://volunteer.ala.org.au/validate/task/169530270	Valid		system	Tile_022-020-000_0-000.jpg		2021-03-17 20:42:11	2021-03-17 20:42:12		NO		IN FOCUS
169530270	https://volunteer.ala.org.au/validate/task/169530270	Valid		system	Tile_022-020-000_0-000.jpg			2021-03-17 20:42:12		NO		IN FOCUS
169530270	https://volunteer.ala.org.au/validate/task/169530270	Valid		system	Tile_022-020-000_0-000.jpg		2021-03-17 20:17:10	2021-03-17 20:42:12		NO		IN FOCUS
169530270	https://volunteer.ala.org.au/validate/task/169530270	Valid		system	Tile_022-020-000_0-000.jpg		2021-03-17 19:09:51	2021-03-17 20:42:12		NO		IN FOCUS
169530271	https://volunteer.ala.org.au/validate/task/169530271	Valid		system	Tile_022-021-000_0-000.jpg		2021-03-17 19:10:06	2021-03-17 20:42:23		NO		IN FOCUS
169530271	https://volunteer.ala.org.au/validate/task/169530271	Valid		system	Tile_022-021-000_0-000.jpg			2021-03-17 20:42:23		NO		IN FOCUS
169530271	https://volunteer.ala.org.au/validate/task/169530271	Valid		system	Tile_022-021-000_0-000.jpg		2021-03-17 20:42:23	2021-03-17 20:42:23		NO		IN FOCUS
169530271	https://volunteer.ala.org.au/validate/task/169530271	Valid		system	Tile_022-021-000_0-000.jpg		2021-03-17 20:17:26	2021-03-17 20:42:23		NO		IN FOCUS
169530272	https://volunteer.ala.org.au/validate/task/169530272	Valid		system	Tile_022-022-000_0-000.jpg		2021-03-17 20:42:35	2021-03-17 20:42:36		NO		IN FOCUS
169530272	https://volunteer.ala.org.au/validate/task/169530272	Valid		system	Tile_022-022-000_0-000.jpg		2021-03-17 20:17:46	2021-03-17 20:42:36		NO		IN FOCUS
169530272	https://volunteer.ala.org.au/validate/task/169530272	Valid		system	Tile_022-022-000_0-000.jpg			2021-03-17 20:42:36		NO		IN FOCUS
169530272	https://volunteer.ala.org.au/validate/task/169530272	Valid		system	Tile_022-022-000_0-000.jpg		2021-03-17 19:10:52	2021-03-17 20:42:36		NO		IN FOCUS
169530273	https://volunteer.ala.org.au/validate/task/169530273	Valid		system	Tile_022-023-000_0-000.jpg		2021-03-17 19:11:03	2021-03-17 20:42:47		NO		IN FOCUS
169530273	https://volunteer.ala.org.au/validate/task/169530273	Valid		system	Tile_022-023-000_0-000.jpg			2021-03-17 20:42:47		NO		IN FOCUS
169530273	https://volunteer.ala.org.au/validate/task/169530273	Valid		system	Tile_022-023-000_0-000.jpg		2021-03-17 20:18:07	2021-03-17 20:42:47		NO		IN FOCUS
169530273	https://volunteer.ala.org.au/validate/task/169530273	Valid		system	Tile_022-023-000_0-000.jpg		2021-03-17 20:42:47	2021-03-17 20:42:47		NO		IN FOCUS
169530274	https://volunteer.ala.org.au/validate/task/169530274	Valid		system	Tile_022-024-000_0-000.jpg		2021-03-17 19:11:12	2021-03-17 20:43:00		NO		IN FOCUS
169530274	https://volunteer.ala.org.au/validate/task/169530274	Valid		system	Tile_022-024-000_0-000.jpg		2021-03-17 20:18:22	2021-03-17 20:43:00		NO		IN FOCUS
169530274	https://volunteer.ala.org.au/validate/task/169530274	Valid		system	Tile_022-024-000_0-000.jpg		2021-03-17 20:42:59	2021-03-17 20:43:00		NO		IN FOCUS
169530274	https://volunteer.ala.org.au/validate/task/169530274	Valid		system	Tile_022-024-000_0-000.jpg			2021-03-17 20:43:00		NO		IN FOCUS
169530275	https://volunteer.ala.org.au/validate/task/169530275	Valid		system	Tile_022-025-000_0-000.jpg		2021-03-17 20:43:16	2021-03-17 20:43:17		NO		IN FOCUS
169530275	https://volunteer.ala.org.au/validate/task/169530275	Valid		system	Tile_022-025-000_0-000.jpg			2021-03-17 20:43:17		NO		IN FOCUS
169530275	https://volunteer.ala.org.au/validate/task/169530275	Valid		system	Tile_022-025-000_0-000.jpg		2021-03-17 20:18:38	2021-03-17 20:43:17		NO		IN FOCUS
169530275	https://volunteer.ala.org.au/validate/task/169530275	Valid		system	Tile_022-025-000_0-000.jpg		2021-03-17 19:11:21	2021-03-17 20:43:17		NO		IN FOCUS
169530276	https://volunteer.ala.org.au/validate/task/169530276	Valid		system	Tile_022-026-000_0-000.jpg			2021-03-17 20:43:27		NO		IN FOCUS
169530276	https://volunteer.ala.org.au/validate/task/169530276	Valid		system	Tile_022-026-000_0-000.jpg		2021-03-17 20:18:51	2021-03-17 20:43:27		NO		IN FOCUS
169530276	https://volunteer.ala.org.au/validate/task/169530276	Valid		system	Tile_022-026-000_0-000.jpg		2021-03-17 20:43:27	2021-03-17 20:43:27		NO		IN FOCUS
169530276	https://volunteer.ala.org.au/validate/task/169530276	Valid		system	Tile_022-026-000_0-000.jpg		2021-03-17 19:11:31	2021-03-17 20:43:27		NO		IN FOCUS
169530277	https://volunteer.ala.org.au/validate/task/169530277	Valid		system	Tile_022-027-000_0-000.jpg		2021-03-17 20:43:37	2021-03-17 20:43:37		NO		IN FOCUS
169530277	https://volunteer.ala.org.au/validate/task/169530277	Valid		system	Tile_022-027-000_0-000.jpg			2021-03-17 20:43:37		NO		IN FOCUS
169530277	https://volunteer.ala.org.au/validate/task/169530277	Valid		system	Tile_022-027-000_0-000.jpg		2021-03-17 19:11:40	2021-03-17 20:43:37		NO		IN FOCUS
169530277	https://volunteer.ala.org.au/validate/task/169530277	Valid		system	Tile_022-027-000_0-000.jpg		2021-03-17 20:19:04	2021-03-17 20:43:37		NO		IN FOCUS
169530278	https://volunteer.ala.org.au/validate/task/169530278	Valid		system	Tile_022-028-000_0-000.jpg		2021-03-17 20:19:23	2021-03-17 20:43:52		NO		IN FOCUS
169530278	https://volunteer.ala.org.au/validate/task/169530278	Valid		system	Tile_022-028-000_0-000.jpg			2021-03-17 20:43:52		NO		IN FOCUS
169530278	https://volunteer.ala.org.au/validate/task/169530278	Valid		system	Tile_022-028-000_0-000.jpg		2021-03-17 20:43:51	2021-03-17 20:43:52		NO		IN FOCUS
169530278	https://volunteer.ala.org.au/validate/task/169530278	Valid		system	Tile_022-028-000_0-000.jpg		2021-03-17 19:11:53	2021-03-17 20:43:52		NO		IN FOCUS
169530279	https://volunteer.ala.org.au/validate/task/169530279	Valid		system	Tile_022-029-000_0-000.jpg		2021-03-17 19:12:06	2021-03-17 20:44:03		NO		IN FOCUS
169530279	https://volunteer.ala.org.au/validate/task/169530279	Valid		system	Tile_022-029-000_0-000.jpg		2021-03-17 20:44:03	2021-03-17 20:44:03		NO		IN FOCUS
169530279	https://volunteer.ala.org.au/validate/task/169530279	Valid		system	Tile_022-029-000_0-000.jpg			2021-03-17 20:44:03		NO		IN FOCUS
169530279	https://volunteer.ala.org.au/validate/task/169530279	Valid		system	Tile_022-029-000_0-000.jpg		2021-03-17 20:19:36	2021-03-17 20:44:03		NO		IN FOCUS
169530280	https://volunteer.ala.org.au/validate/task/169530280	Valid		system	Tile_022-030-000_0-000.jpg		2021-03-17 20:19:51	2021-03-17 20:44:17		NO		IN FOCUS
169530280	https://volunteer.ala.org.au/validate/task/169530280	Valid		system	Tile_022-030-000_0-000.jpg		2021-03-17 19:12:15	2021-03-17 20:44:17		NO		IN FOCUS
169530280	https://volunteer.ala.org.au/validate/task/169530280	Valid		system	Tile_022-030-000_0-000.jpg		2021-03-17 20:44:16	2021-03-17 20:44:17		NO		IN FOCUS
169530280	https://volunteer.ala.org.au/validate/task/169530280	Valid		system	Tile_022-030-000_0-000.jpg			2021-03-17 20:44:17		NO		IN FOCUS
169530281	https://volunteer.ala.org.au/validate/task/169530281	Valid		system	Tile_022-031-000_0-000.jpg		2021-03-17 20:44:30	2021-03-17 20:44:30		NO		IN FOCUS
169530281	https://volunteer.ala.org.au/validate/task/169530281	Valid		system	Tile_022-031-000_0-000.jpg			2021-03-17 20:44:30		NO		IN FOCUS
169530281	https://volunteer.ala.org.au/validate/task/169530281	Valid		system	Tile_022-031-000_0-000.jpg		2021-03-17 20:20:05	2021-03-17 20:44:30		NO		IN FOCUS
169530281	https://volunteer.ala.org.au/validate/task/169530281	Valid		system	Tile_022-031-000_0-000.jpg		2021-03-17 19:12:26	2021-03-17 20:44:30		NO		IN FOCUS
169530282	https://volunteer.ala.org.au/validate/task/169530282	Valid		system	Tile_022-032-000_0-000.jpg		2021-03-17 19:12:38	2021-03-17 20:44:51		NO		IN FOCUS
169530282	https://volunteer.ala.org.au/validate/task/169530282	Valid		system	Tile_022-032-000_0-000.jpg		2021-03-17 20:20:19	2021-03-17 20:44:51		NO		IN FOCUS
169530282	https://volunteer.ala.org.au/validate/task/169530282	Valid		system	Tile_022-032-000_0-000.jpg			2021-03-17 20:44:51		NO		IN FOCUS
169530282	https://volunteer.ala.org.au/validate/task/169530282	Valid		system	Tile_022-032-000_0-000.jpg		2021-03-17 20:44:51	2021-03-17 20:44:51		NO		IN FOCUS
169530283	https://volunteer.ala.org.au/validate/task/169530283	Valid		system	Tile_022-033-000_0-000.jpg		2021-03-17 20:45:09	2021-03-17 22:53:34		NO		IN FOCUS
169530283	https://volunteer.ala.org.au/validate/task/169530283	Valid		system	Tile_022-033-000_0-000.jpg		2021-03-17 20:20:33	2021-03-17 22:53:34		NO		IN FOCUS
169530283	https://volunteer.ala.org.au/validate/task/169530283	Valid		system	Tile_022-033-000_0-000.jpg		2021-03-17 22:53:33	2021-03-17 22:53:34		NO		IN FOCUS
169530283	https://volunteer.ala.org.au/validate/task/169530283	Valid		system	Tile_022-033-000_0-000.jpg			2021-03-17 22:53:34		NO		IN FOCUS
169530284	https://volunteer.ala.org.au/validate/task/169530284	Valid		system	Tile_022-034-000_0-000.jpg		2021-03-17 19:13:05	2021-03-17 20:45:41		NO		IN FOCUS
169530284	https://volunteer.ala.org.au/validate/task/169530284	Valid		system	Tile_022-034-000_0-000.jpg		2021-03-17 20:20:45	2021-03-17 20:45:41		NO		IN FOCUS
169530284	https://volunteer.ala.org.au/validate/task/169530284	Valid		system	Tile_022-034-000_0-000.jpg			2021-03-17 20:45:41		NO		IN FOCUS
169530284	https://volunteer.ala.org.au/validate/task/169530284	Valid		system	Tile_022-034-000_0-000.jpg		2021-03-17 20:45:41	2021-03-17 20:45:41		NO		IN FOCUS
169530285	https://volunteer.ala.org.au/validate/task/169530285	Valid		system	Tile_022-035-000_0-000.jpg			2021-03-17 20:45:54		NO		IN FOCUS
169530285	https://volunteer.ala.org.au/validate/task/169530285	Valid		system	Tile_022-035-000_0-000.jpg		2021-03-17 20:21:00	2021-03-17 20:45:54		NO		IN FOCUS
169530285	https://volunteer.ala.org.au/validate/task/169530285	Valid		system	Tile_022-035-000_0-000.jpg		2021-03-17 19:13:15	2021-03-17 20:45:54		NO		IN FOCUS
169530285	https://volunteer.ala.org.au/validate/task/169530285	Valid		system	Tile_022-035-000_0-000.jpg		2021-03-17 20:45:54	2021-03-17 20:45:54		NO		IN FOCUS
169530286	https://volunteer.ala.org.au/validate/task/169530286	Valid		system	Tile_022-036-000_0-000.jpg		2021-03-17 20:46:10	2021-03-17 22:53:59		NO		IN FOCUS
169530286	https://volunteer.ala.org.au/validate/task/169530286	Valid		system	Tile_022-036-000_0-000.jpg		2021-03-17 22:53:59	2021-03-17 22:53:59		NO		IN FOCUS
169530286	https://volunteer.ala.org.au/validate/task/169530286	Valid		system	Tile_022-036-000_0-000.jpg			2021-03-17 22:53:59		NO		IN FOCUS
169530286	https://volunteer.ala.org.au/validate/task/169530286	Valid		system	Tile_022-036-000_0-000.jpg		2021-03-17 20:21:17	2021-03-17 22:53:59		NO		IN FOCUS
169530287	https://volunteer.ala.org.au/validate/task/169530287	Valid		system	Tile_022-037-000_0-000.jpg		2021-03-17 20:21:31	2021-03-17 20:46:23		NO		IN FOCUS
169530287	https://volunteer.ala.org.au/validate/task/169530287	Valid		system	Tile_022-037-000_0-000.jpg		2021-03-17 20:46:23	2021-03-17 20:46:23		NO		IN FOCUS
169530287	https://volunteer.ala.org.au/validate/task/169530287	Valid		system	Tile_022-037-000_0-000.jpg			2021-03-17 20:46:23		NO		IN FOCUS
169530287	https://volunteer.ala.org.au/validate/task/169530287	Valid		system	Tile_022-037-000_0-000.jpg		2021-03-17 19:13:47	2021-03-17 20:46:23		NO		IN FOCUS
169530288	https://volunteer.ala.org.au/validate/task/169530288	Valid		system	Tile_022-038-000_0-000.jpg			2021-03-17 20:46:37		NO		IN FOCUS
169530288	https://volunteer.ala.org.au/validate/task/169530288	Valid		system	Tile_022-038-000_0-000.jpg		2021-03-17 19:13:57	2021-03-17 20:46:37		NO		IN FOCUS
169530288	https://volunteer.ala.org.au/validate/task/169530288	Valid		system	Tile_022-038-000_0-000.jpg		2021-03-17 20:46:37	2021-03-17 20:46:37		NO		IN FOCUS
169530288	https://volunteer.ala.org.au/validate/task/169530288	Valid		system	Tile_022-038-000_0-000.jpg		2021-03-17 20:21:45	2021-03-17 20:46:37		NO		IN FOCUS
169530289	https://volunteer.ala.org.au/validate/task/169530289	Valid		system	Tile_022-039-000_0-000.jpg			2021-03-17 20:47:22		NO		IN FOCUS
169530289	https://volunteer.ala.org.au/validate/task/169530289	Valid		system	Tile_022-039-000_0-000.jpg		2021-03-17 20:47:22	2021-03-17 20:47:22		NO		IN FOCUS
169530289	https://volunteer.ala.org.au/validate/task/169530289	Valid		system	Tile_022-039-000_0-000.jpg		2021-03-17 20:22:00	2021-03-17 20:47:22		NO		IN FOCUS
169530289	https://volunteer.ala.org.au/validate/task/169530289	Valid		system	Tile_022-039-000_0-000.jpg		2021-03-17 19:14:07	2021-03-17 20:47:22		NO		IN FOCUS
169530290	https://volunteer.ala.org.au/validate/task/169530290	Valid		system	Tile_022-040-000_0-000.jpg		2021-03-17 20:47:36	2021-03-17 20:47:36		NO		IN FOCUS
169530290	https://volunteer.ala.org.au/validate/task/169530290	Valid		system	Tile_022-040-000_0-000.jpg		2021-03-17 19:14:16	2021-03-17 20:47:36		NO		IN FOCUS
169530290	https://volunteer.ala.org.au/validate/task/169530290	Valid		system	Tile_022-040-000_0-000.jpg			2021-03-17 20:47:36		NO		IN FOCUS
169530290	https://volunteer.ala.org.au/validate/task/169530290	Valid		system	Tile_022-040-000_0-000.jpg		2021-03-17 20:22:19	2021-03-17 20:47:36		NO		IN FOCUS
169530291	https://volunteer.ala.org.au/validate/task/169530291	Valid		system	Tile_022-041-000_0-000.jpg		2021-03-17 20:22:37	2021-03-17 20:47:48		NO		IN FOCUS
169530291	https://volunteer.ala.org.au/validate/task/169530291	Valid		system	Tile_022-041-000_0-000.jpg		2021-03-17 20:47:48	2021-03-17 20:47:48		NO		IN FOCUS
169530291	https://volunteer.ala.org.au/validate/task/169530291	Valid		system	Tile_022-041-000_0-000.jpg			2021-03-17 20:47:48		NO		IN FOCUS
169530291	https://volunteer.ala.org.au/validate/task/169530291	Valid		system	Tile_022-041-000_0-000.jpg		2021-03-17 19:14:30	2021-03-17 20:47:48		NO		IN FOCUS
169530292	https://volunteer.ala.org.au/validate/task/169530292	Valid		system	Tile_022-042-000_0-000.jpg		2021-03-17 20:22:52	2021-03-17 20:48:01		NO		IN FOCUS
169530292	https://volunteer.ala.org.au/validate/task/169530292	Valid		system	Tile_022-042-000_0-000.jpg			2021-03-17 20:48:01		NO		IN FOCUS
169530292	https://volunteer.ala.org.au/validate/task/169530292	Valid		system	Tile_022-042-000_0-000.jpg		2021-03-17 19:14:40	2021-03-17 20:48:01		NO		IN FOCUS
169530292	https://volunteer.ala.org.au/validate/task/169530292	Valid		system	Tile_022-042-000_0-000.jpg		2021-03-17 20:48:01	2021-03-17 20:48:01		NO		IN FOCUS
169530293	https://volunteer.ala.org.au/validate/task/169530293	Valid		system	Tile_022-043-000_0-000.jpg		2021-03-17 19:14:58	2021-03-17 22:54:11		NO		IN FOCUS
169530293	https://volunteer.ala.org.au/validate/task/169530293	Valid		system	Tile_022-043-000_0-000.jpg			2021-03-17 22:54:11		NO		IN FOCUS
169530293	https://volunteer.ala.org.au/validate/task/169530293	Valid		system	Tile_022-043-000_0-000.jpg		2021-03-17 22:54:10	2021-03-17 22:54:11		NO		IN FOCUS
169530293	https://volunteer.ala.org.au/validate/task/169530293	Valid		system	Tile_022-043-000_0-000.jpg		2021-03-17 20:48:12	2021-03-17 22:54:11		NO		IN FOCUS
169530294	https://volunteer.ala.org.au/validate/task/169530294				Tile_022-044-000_0-000.jpg		2021-03-17 19:16:46		1	YES	MIDDLE	IN FOCUS		Nothofagus pollen
169530294	https://volunteer.ala.org.au/validate/task/169530294				Tile_022-044-000_0-000.jpg		2021-03-17 20:24:07		1	YES	Both MIDDLE and EDGE	IN FOCUS		Nothofagus pollen
169530294	https://volunteer.ala.org.au/validate/task/169530294				Tile_022-044-000_0-000.jpg		2021-03-17 22:54:56		1	YES	Both MIDDLE and EDGE	IN FOCUS		Nothofagus pollen
169530294	https://volunteer.ala.org.au/validate/task/169530294				Tile_022-044-000_0-000.jpg		2021-03-17 20:49:37		1	YES	MIDDLE	IN FOCUS		Nothofagus pollen
169530295	https://volunteer.ala.org.au/validate/task/169530295	Valid		system	Tile_022-045-000_0-000.jpg		2021-03-17 19:16:59	2021-03-17 20:50:02		NO		IN FOCUS
169530295	https://volunteer.ala.org.au/validate/task/169530295	Valid		system	Tile_022-045-000_0-000.jpg		2021-03-17 20:50:02	2021-03-17 20:50:02		NO		IN FOCUS
169530295	https://volunteer.ala.org.au/validate/task/169530295	Valid		system	Tile_022-045-000_0-000.jpg			2021-03-17 20:50:02		NO		IN FOCUS
169530295	https://volunteer.ala.org.au/validate/task/169530295	Valid		system	Tile_022-045-000_0-000.jpg		2021-03-17 20:24:24	2021-03-17 20:50:02		NO		IN FOCUS
169530296	https://volunteer.ala.org.au/validate/task/169530296	Valid		system	Tile_022-046-000_0-000.jpg		2021-03-17 20:24:45	2021-03-17 20:50:27		NO		IN FOCUS
169530296	https://volunteer.ala.org.au/validate/task/169530296	Valid		system	Tile_022-046-000_0-000.jpg			2021-03-17 20:50:27		NO		IN FOCUS
169530296	https://volunteer.ala.org.au/validate/task/169530296	Valid		system	Tile_022-046-000_0-000.jpg		2021-03-17 20:50:27	2021-03-17 20:50:27		NO		IN FOCUS
169530296	https://volunteer.ala.org.au/validate/task/169530296	Valid		system	Tile_022-046-000_0-000.jpg		2021-03-17 19:17:10	2021-03-17 20:50:27		NO		IN FOCUS
169530297	https://volunteer.ala.org.au/validate/task/169530297	Valid		system	Tile_022-047-000_0-000.jpg			2021-03-17 20:50:38		NO		IN FOCUS
169530297	https://volunteer.ala.org.au/validate/task/169530297	Valid		system	Tile_022-047-000_0-000.jpg		2021-03-17 19:17:19	2021-03-17 20:50:38		NO		IN FOCUS
169530297	https://volunteer.ala.org.au/validate/task/169530297	Valid		system	Tile_022-047-000_0-000.jpg		2021-03-17 20:25:00	2021-03-17 20:50:38		NO		IN FOCUS
169530297	https://volunteer.ala.org.au/validate/task/169530297	Valid		system	Tile_022-047-000_0-000.jpg		2021-03-17 20:50:38	2021-03-17 20:50:38		NO		IN FOCUS
169530298	https://volunteer.ala.org.au/validate/task/169530298	Valid		system	Tile_022-048-000_0-000.jpg		2021-03-17 20:25:14	2021-03-17 20:51:00		NO		IN FOCUS
169530298	https://volunteer.ala.org.au/validate/task/169530298	Valid		system	Tile_022-048-000_0-000.jpg		2021-03-17 19:17:29	2021-03-17 20:51:00		NO		IN FOCUS
169530298	https://volunteer.ala.org.au/validate/task/169530298	Valid		system	Tile_022-048-000_0-000.jpg		2021-03-17 20:51:00	2021-03-17 20:51:00		NO		IN FOCUS
169530298	https://volunteer.ala.org.au/validate/task/169530298	Valid		system	Tile_022-048-000_0-000.jpg			2021-03-17 20:51:00		NO		IN FOCUS
169530299	https://volunteer.ala.org.au/validate/task/169530299	Valid		system	Tile_022-049-000_0-000.jpg		2021-03-17 20:51:11	2021-03-17 20:51:11		NO		IN FOCUS
169530299	https://volunteer.ala.org.au/validate/task/169530299	Valid		system	Tile_022-049-000_0-000.jpg		2021-03-17 20:25:29	2021-03-17 20:51:11		NO		IN FOCUS
169530299	https://volunteer.ala.org.au/validate/task/169530299	Valid		system	Tile_022-049-000_0-000.jpg			2021-03-17 20:51:11		NO		IN FOCUS
169530299	https://volunteer.ala.org.au/validate/task/169530299	Valid		system	Tile_022-049-000_0-000.jpg		2021-03-17 19:17:38	2021-03-17 20:51:11		NO		IN FOCUS
169530300	https://volunteer.ala.org.au/validate/task/169530300	Valid		system	Tile_022-050-000_0-000.jpg		2021-03-17 20:51:32	2021-03-17 20:51:32		NO		IN FOCUS
169530300	https://volunteer.ala.org.au/validate/task/169530300	Valid		system	Tile_022-050-000_0-000.jpg			2021-03-17 20:51:32		NO		IN FOCUS
169530300	https://volunteer.ala.org.au/validate/task/169530300	Valid		system	Tile_022-050-000_0-000.jpg		2021-03-17 19:17:48	2021-03-17 20:51:32		NO		IN FOCUS
169530300	https://volunteer.ala.org.au/validate/task/169530300	Valid		system	Tile_022-050-000_0-000.jpg		2021-03-17 20:25:47	2021-03-17 20:51:32		NO		IN FOCUS
169530301	https://volunteer.ala.org.au/validate/task/169530301	Valid		system	Tile_022-051-000_0-000.jpg		2021-03-17 20:26:01	2021-03-17 20:51:44		NO		IN FOCUS
169530301	https://volunteer.ala.org.au/validate/task/169530301	Valid		system	Tile_022-051-000_0-000.jpg		2021-03-17 19:17:57	2021-03-17 20:51:44		NO		IN FOCUS
169530301	https://volunteer.ala.org.au/validate/task/169530301	Valid		system	Tile_022-051-000_0-000.jpg			2021-03-17 20:51:44		NO		IN FOCUS
169530301	https://volunteer.ala.org.au/validate/task/169530301	Valid		system	Tile_022-051-000_0-000.jpg		2021-03-17 20:51:44	2021-03-17 20:51:44		NO		IN FOCUS
169530302	https://volunteer.ala.org.au/validate/task/169530302	Valid		system	Tile_022-052-000_0-000.jpg			2021-03-17 20:52:02		NO		IN FOCUS
169530302	https://volunteer.ala.org.au/validate/task/169530302	Valid		system	Tile_022-052-000_0-000.jpg		2021-03-17 20:52:02	2021-03-17 20:52:02		NO		IN FOCUS
169530302	https://volunteer.ala.org.au/validate/task/169530302	Valid		system	Tile_022-052-000_0-000.jpg		2021-03-17 19:18:06	2021-03-17 20:52:02		NO		IN FOCUS
169530302	https://volunteer.ala.org.au/validate/task/169530302	Valid		system	Tile_022-052-000_0-000.jpg		2021-03-17 20:26:17	2021-03-17 20:52:02		NO		IN FOCUS
169530303	https://volunteer.ala.org.au/validate/task/169530303	Valid		system	Tile_022-053-000_0-000.jpg		2021-03-17 20:26:33	2021-03-17 20:52:17		NO		IN FOCUS
169530303	https://volunteer.ala.org.au/validate/task/169530303	Valid		system	Tile_022-053-000_0-000.jpg		2021-03-17 20:52:17	2021-03-17 20:52:17		NO		IN FOCUS
169530303	https://volunteer.ala.org.au/validate/task/169530303	Valid		system	Tile_022-053-000_0-000.jpg			2021-03-17 20:52:17		NO		IN FOCUS
169530303	https://volunteer.ala.org.au/validate/task/169530303	Valid		system	Tile_022-053-000_0-000.jpg		2021-03-17 19:18:16	2021-03-17 20:52:17		NO		IN FOCUS
169530304	https://volunteer.ala.org.au/validate/task/169530304	Valid		system	Tile_022-054-000_0-000.jpg		2021-03-17 20:26:48	2021-03-17 20:52:30		NO		IN FOCUS
169530304	https://volunteer.ala.org.au/validate/task/169530304	Valid		system	Tile_022-054-000_0-000.jpg		2021-03-17 19:18:25	2021-03-17 20:52:30		NO		IN FOCUS
169530304	https://volunteer.ala.org.au/validate/task/169530304	Valid		system	Tile_022-054-000_0-000.jpg			2021-03-17 20:52:30		NO		IN FOCUS
169530304	https://volunteer.ala.org.au/validate/task/169530304	Valid		system	Tile_022-054-000_0-000.jpg		2021-03-17 20:52:30	2021-03-17 20:52:30		NO		IN FOCUS
169530305	https://volunteer.ala.org.au/validate/task/169530305	Valid		system	Tile_022-055-000_0-000.jpg			2021-03-17 22:55:07		NO		IN FOCUS
169530305	https://volunteer.ala.org.au/validate/task/169530305	Valid		system	Tile_022-055-000_0-000.jpg		2021-03-17 20:52:40	2021-03-17 22:55:07		NO		IN FOCUS
169530305	https://volunteer.ala.org.au/validate/task/169530305	Valid		system	Tile_022-055-000_0-000.jpg		2021-03-17 22:55:07	2021-03-17 22:55:07		NO		IN FOCUS
169530305	https://volunteer.ala.org.au/validate/task/169530305	Valid		system	Tile_022-055-000_0-000.jpg		2021-03-17 20:27:05	2021-03-17 22:55:07		NO		IN FOCUS
169530306	https://volunteer.ala.org.au/validate/task/169530306	Valid		system	Tile_022-056-000_0-000.jpg		2021-03-17 19:19:50	2021-03-17 20:52:55		NO		IN FOCUS
169530306	https://volunteer.ala.org.au/validate/task/169530306	Valid		system	Tile_022-056-000_0-000.jpg		2021-03-17 20:52:55	2021-03-17 20:52:55		NO		IN FOCUS
169530306	https://volunteer.ala.org.au/validate/task/169530306	Valid		system	Tile_022-056-000_0-000.jpg			2021-03-17 20:52:55		NO		IN FOCUS
169530306	https://volunteer.ala.org.au/validate/task/169530306	Valid		system	Tile_022-056-000_0-000.jpg		2021-03-17 20:27:21	2021-03-17 20:52:55		NO		IN FOCUS
169530307	https://volunteer.ala.org.au/validate/task/169530307	Valid		system	Tile_022-057-000_0-000.jpg		2021-03-17 20:53:13	2021-03-17 20:53:14		NO		IN FOCUS
169530307	https://volunteer.ala.org.au/validate/task/169530307	Valid		system	Tile_022-057-000_0-000.jpg			2021-03-17 20:53:14		NO		IN FOCUS
169530307	https://volunteer.ala.org.au/validate/task/169530307	Valid		system	Tile_022-057-000_0-000.jpg		2021-03-17 19:20:05	2021-03-17 20:53:14		NO		IN FOCUS
169530307	https://volunteer.ala.org.au/validate/task/169530307	Valid		system	Tile_022-057-000_0-000.jpg		2021-03-17 20:27:36	2021-03-17 20:53:14		NO		IN FOCUS
169530308	https://volunteer.ala.org.au/validate/task/169530308	Valid		system	Tile_022-058-000_0-000.jpg		2021-03-17 19:20:15	2021-03-17 20:53:32		NO		IN FOCUS
169530308	https://volunteer.ala.org.au/validate/task/169530308	Valid		system	Tile_022-058-000_0-000.jpg			2021-03-17 20:53:32		NO		IN FOCUS
169530308	https://volunteer.ala.org.au/validate/task/169530308	Valid		system	Tile_022-058-000_0-000.jpg		2021-03-17 20:27:52	2021-03-17 20:53:32		NO		IN FOCUS
169530308	https://volunteer.ala.org.au/validate/task/169530308	Valid		system	Tile_022-058-000_0-000.jpg		2021-03-17 20:53:32	2021-03-17 20:53:32		NO		IN FOCUS
169530309	https://volunteer.ala.org.au/validate/task/169530309	Valid		system	Tile_022-059-000_0-000.jpg		2021-03-17 19:20:25	2021-03-17 20:53:48		NO		IN FOCUS
169530309	https://volunteer.ala.org.au/validate/task/169530309	Valid		system	Tile_022-059-000_0-000.jpg		2021-03-17 20:28:07	2021-03-17 20:53:48		NO		IN FOCUS
169530309	https://volunteer.ala.org.au/validate/task/169530309	Valid		system	Tile_022-059-000_0-000.jpg			2021-03-17 20:53:48		NO		IN FOCUS
169530309	https://volunteer.ala.org.au/validate/task/169530309	Valid		system	Tile_022-059-000_0-000.jpg		2021-03-17 20:53:48	2021-03-17 20:53:48		NO		IN FOCUS
169530310	https://volunteer.ala.org.au/validate/task/169530310	Valid		system	Tile_022-060-000_0-000.jpg			2021-03-17 20:54:02		NO		IN FOCUS
169530310	https://volunteer.ala.org.au/validate/task/169530310	Valid		system	Tile_022-060-000_0-000.jpg		2021-03-17 20:54:01	2021-03-17 20:54:02		NO		IN FOCUS
169530310	https://volunteer.ala.org.au/validate/task/169530310	Valid		system	Tile_022-060-000_0-000.jpg		2021-03-17 20:28:27	2021-03-17 20:54:02		NO		IN FOCUS
169530310	https://volunteer.ala.org.au/validate/task/169530310	Valid		system	Tile_022-060-000_0-000.jpg		2021-03-17 19:20:54	2021-03-17 20:54:02		NO		IN FOCUS
169530311	https://volunteer.ala.org.au/validate/task/169530311	Valid		system	Tile_023-001-000_0-000.jpg		2021-03-17 19:21:06	2021-03-17 20:54:13		NO		IN FOCUS
169530311	https://volunteer.ala.org.au/validate/task/169530311	Valid		system	Tile_023-001-000_0-000.jpg		2021-03-17 20:28:41	2021-03-17 20:54:13		NO		IN FOCUS
169530311	https://volunteer.ala.org.au/validate/task/169530311	Valid		system	Tile_023-001-000_0-000.jpg			2021-03-17 20:54:13		NO		IN FOCUS
169530311	https://volunteer.ala.org.au/validate/task/169530311	Valid		system	Tile_023-001-000_0-000.jpg		2021-03-17 20:54:13	2021-03-17 20:54:13		NO		IN FOCUS
169530312	https://volunteer.ala.org.au/validate/task/169530312	Valid		system	Tile_023-002-000_0-000.jpg		2021-03-17 19:21:17	2021-03-17 20:54:27		NO		IN FOCUS
169530312	https://volunteer.ala.org.au/validate/task/169530312	Valid		system	Tile_023-002-000_0-000.jpg			2021-03-17 20:54:27		NO		IN FOCUS
169530312	https://volunteer.ala.org.au/validate/task/169530312	Valid		system	Tile_023-002-000_0-000.jpg		2021-03-17 20:54:26	2021-03-17 20:54:27		NO		IN FOCUS
169530312	https://volunteer.ala.org.au/validate/task/169530312	Valid		system	Tile_023-002-000_0-000.jpg		2021-03-17 20:28:56	2021-03-17 20:54:27		NO		IN FOCUS
169530313	https://volunteer.ala.org.au/validate/task/169530313	Valid		system	Tile_023-003-000_0-000.jpg		2021-03-17 19:21:37	2021-03-17 20:54:40		NO		IN FOCUS
169530313	https://volunteer.ala.org.au/validate/task/169530313	Valid		system	Tile_023-003-000_0-000.jpg		2021-03-17 20:29:14	2021-03-17 20:54:40		NO		IN FOCUS
169530313	https://volunteer.ala.org.au/validate/task/169530313	Valid		system	Tile_023-003-000_0-000.jpg			2021-03-17 20:54:40		NO		IN FOCUS
169530313	https://volunteer.ala.org.au/validate/task/169530313	Valid		system	Tile_023-003-000_0-000.jpg		2021-03-17 20:54:40	2021-03-17 20:54:40		NO		IN FOCUS
169530314	https://volunteer.ala.org.au/validate/task/169530314	Valid		system	Tile_023-004-000_0-000.jpg		2021-03-17 19:21:47	2021-03-17 20:55:00		NO		IN FOCUS
169530314	https://volunteer.ala.org.au/validate/task/169530314	Valid		system	Tile_023-004-000_0-000.jpg			2021-03-17 20:55:00		NO		IN FOCUS
169530314	https://volunteer.ala.org.au/validate/task/169530314	Valid		system	Tile_023-004-000_0-000.jpg		2021-03-17 20:29:32	2021-03-17 20:55:00		NO		IN FOCUS
169530314	https://volunteer.ala.org.au/validate/task/169530314	Valid		system	Tile_023-004-000_0-000.jpg		2021-03-17 20:54:59	2021-03-17 20:55:00		NO		IN FOCUS
169530315	https://volunteer.ala.org.au/validate/task/169530315	Valid		system	Tile_023-005-000_0-000.jpg		2021-03-17 20:29:52	2021-03-17 20:55:14		NO		IN FOCUS
169530315	https://volunteer.ala.org.au/validate/task/169530315	Valid		system	Tile_023-005-000_0-000.jpg		2021-03-17 20:55:13	2021-03-17 20:55:14		NO		IN FOCUS
169530315	https://volunteer.ala.org.au/validate/task/169530315	Valid		system	Tile_023-005-000_0-000.jpg		2021-03-17 19:23:13	2021-03-17 20:55:14		NO		IN FOCUS
169530315	https://volunteer.ala.org.au/validate/task/169530315	Valid		system	Tile_023-005-000_0-000.jpg			2021-03-17 20:55:14		NO		IN FOCUS
169530316	https://volunteer.ala.org.au/validate/task/169530316	Valid		system	Tile_023-006-000_0-000.jpg		2021-03-17 22:55:23	2021-03-17 23:52:14		NO		IN FOCUS
169530316	https://volunteer.ala.org.au/validate/task/169530316	Valid		system	Tile_023-006-000_0-000.jpg		2021-03-17 20:55:25	2021-03-17 23:52:14		NO		IN FOCUS
169530316	https://volunteer.ala.org.au/validate/task/169530316	Valid		system	Tile_023-006-000_0-000.jpg		2021-03-17 23:52:14	2021-03-17 23:52:14		NO		IN FOCUS
169530316	https://volunteer.ala.org.au/validate/task/169530316	Valid		system	Tile_023-006-000_0-000.jpg			2021-03-17 23:52:14		NO		IN FOCUS
169530317	https://volunteer.ala.org.au/validate/task/169530317	Valid		system	Tile_023-007-000_0-000.jpg		2021-03-17 22:56:22	2021-03-17 22:56:23		NO		IN FOCUS
169530317	https://volunteer.ala.org.au/validate/task/169530317	Valid		system	Tile_023-007-000_0-000.jpg		2021-03-17 19:23:36	2021-03-17 22:56:23		NO		IN FOCUS
169530317	https://volunteer.ala.org.au/validate/task/169530317	Valid		system	Tile_023-007-000_0-000.jpg			2021-03-17 22:56:23		NO		IN FOCUS
169530317	https://volunteer.ala.org.au/validate/task/169530317	Valid		system	Tile_023-007-000_0-000.jpg		2021-03-17 20:55:39	2021-03-17 22:56:23		NO		IN FOCUS
169530318	https://volunteer.ala.org.au/validate/task/169530318	Valid		system	Tile_023-008-000_0-000.jpg		2021-03-18 15:15:51	2021-03-18 15:15:51		NO		IN FOCUS
169530318	https://volunteer.ala.org.au/validate/task/169530318	Valid		system	Tile_023-008-000_0-000.jpg		2021-03-17 23:53:00	2021-03-18 15:15:51	1	YES	MIDDLE	IN FOCUS		Fungal spores
169530318	https://volunteer.ala.org.au/validate/task/169530318	Valid		system	Tile_023-008-000_0-000.jpg		2021-03-17 20:55:53	2021-03-18 15:15:51		NO		IN FOCUS
169530318	https://volunteer.ala.org.au/validate/task/169530318	Valid		system	Tile_023-008-000_0-000.jpg			2021-03-18 15:15:51		NO		IN FOCUS
169530318	https://volunteer.ala.org.au/validate/task/169530318	Valid		system	Tile_023-008-000_0-000.jpg		2021-03-17 22:56:35	2021-03-18 15:15:51		NO		IN FOCUS
169530319	https://volunteer.ala.org.au/validate/task/169530319	Valid		system	Tile_023-009-000_0-000.jpg			2021-03-17 22:57:56		NO		IN FOCUS
169530319	https://volunteer.ala.org.au/validate/task/169530319	Valid		system	Tile_023-009-000_0-000.jpg		2021-03-17 19:24:18	2021-03-17 22:57:56		NO		IN FOCUS
169530319	https://volunteer.ala.org.au/validate/task/169530319	Valid		system	Tile_023-009-000_0-000.jpg		2021-03-17 22:57:55	2021-03-17 22:57:56		NO		IN FOCUS
169530319	https://volunteer.ala.org.au/validate/task/169530319	Valid		system	Tile_023-009-000_0-000.jpg		2021-03-17 20:56:06	2021-03-17 22:57:56		NO		IN FOCUS
169530320	https://volunteer.ala.org.au/validate/task/169530320	Valid		system	Tile_023-010-000_0-000.jpg		2021-03-17 20:56:18	2021-03-17 22:58:09		NO		IN FOCUS
169530320	https://volunteer.ala.org.au/validate/task/169530320	Valid		system	Tile_023-010-000_0-000.jpg		2021-03-17 19:24:33	2021-03-17 22:58:09		NO		IN FOCUS
169530320	https://volunteer.ala.org.au/validate/task/169530320	Valid		system	Tile_023-010-000_0-000.jpg			2021-03-17 22:58:09		NO		IN FOCUS
169530320	https://volunteer.ala.org.au/validate/task/169530320	Valid		system	Tile_023-010-000_0-000.jpg		2021-03-17 22:58:08	2021-03-17 22:58:09		NO		IN FOCUS
169530321	https://volunteer.ala.org.au/validate/task/169530321	Valid		system	Tile_023-011-000_0-000.jpg			2021-03-17 22:58:28		NO		IN FOCUS
169530321	https://volunteer.ala.org.au/validate/task/169530321	Valid		system	Tile_023-011-000_0-000.jpg		2021-03-17 20:56:34	2021-03-17 22:58:28		NO		IN FOCUS
169530321	https://volunteer.ala.org.au/validate/task/169530321	Valid		system	Tile_023-011-000_0-000.jpg		2021-03-17 22:58:27	2021-03-17 22:58:28		NO		IN FOCUS
169530321	https://volunteer.ala.org.au/validate/task/169530321	Valid		system	Tile_023-011-000_0-000.jpg		2021-03-17 19:24:43	2021-03-17 22:58:28		NO		IN FOCUS
169530322	https://volunteer.ala.org.au/validate/task/169530322	Valid		system	Tile_023-012-000_0-000.jpg			2021-03-17 22:58:50		NO		IN FOCUS
169530322	https://volunteer.ala.org.au/validate/task/169530322	Valid		system	Tile_023-012-000_0-000.jpg		2021-03-17 19:24:54	2021-03-17 22:58:50		NO		IN FOCUS
169530322	https://volunteer.ala.org.au/validate/task/169530322	Valid		system	Tile_023-012-000_0-000.jpg		2021-03-17 22:58:50	2021-03-17 22:58:50		NO		IN FOCUS
169530322	https://volunteer.ala.org.au/validate/task/169530322	Valid		system	Tile_023-012-000_0-000.jpg		2021-03-17 21:49:02	2021-03-17 22:58:50		NO		IN FOCUS
169530323	https://volunteer.ala.org.au/validate/task/169530323	Valid		system	Tile_023-013-000_0-000.jpg		2021-03-17 19:25:07	2021-03-17 22:59:00		NO		IN FOCUS
169530323	https://volunteer.ala.org.au/validate/task/169530323	Valid		system	Tile_023-013-000_0-000.jpg			2021-03-17 22:59:00		NO		IN FOCUS
169530323	https://volunteer.ala.org.au/validate/task/169530323	Valid		system	Tile_023-013-000_0-000.jpg		2021-03-17 22:59:00	2021-03-17 22:59:00		NO		IN FOCUS
169530323	https://volunteer.ala.org.au/validate/task/169530323	Valid		system	Tile_023-013-000_0-000.jpg		2021-03-17 21:49:19	2021-03-17 22:59:00		NO		IN FOCUS
169530324	https://volunteer.ala.org.au/validate/task/169530324	Valid		system	Tile_023-014-000_0-000.jpg		2021-03-17 22:59:09	2021-03-17 23:25:44		NO		IN FOCUS
169530324	https://volunteer.ala.org.au/validate/task/169530324	Valid		system	Tile_023-014-000_0-000.jpg		2021-03-17 23:25:44	2021-03-17 23:25:44		NO		IN FOCUS
169530324	https://volunteer.ala.org.au/validate/task/169530324	Valid		system	Tile_023-014-000_0-000.jpg			2021-03-17 23:25:44		NO		IN FOCUS
169530324	https://volunteer.ala.org.au/validate/task/169530324	Valid		system	Tile_023-014-000_0-000.jpg		2021-03-17 19:25:19	2021-03-17 23:25:44		NO		IN FOCUS
169530325	https://volunteer.ala.org.au/validate/task/169530325	Valid		system	Tile_023-015-000_0-000.jpg		2021-03-17 22:59:50	2021-03-18 15:16:04		NO		IN FOCUS
169530325	https://volunteer.ala.org.au/validate/task/169530325	Valid		system	Tile_023-015-000_0-000.jpg		2021-03-17 23:26:08	2021-03-18 15:16:04		NO		IN FOCUS
169530325	https://volunteer.ala.org.au/validate/task/169530325	Valid		system	Tile_023-015-000_0-000.jpg		2021-03-18 15:16:03	2021-03-18 15:16:04		NO		IN FOCUS
169530325	https://volunteer.ala.org.au/validate/task/169530325	Valid		system	Tile_023-015-000_0-000.jpg			2021-03-18 15:16:04		NO		IN FOCUS
169530325	https://volunteer.ala.org.au/validate/task/169530325	Valid		system	Tile_023-015-000_0-000.jpg		2021-03-17 23:53:31	2021-03-18 15:16:04	1	YES	MIDDLE	IN FOCUS		Spores
169530326	https://volunteer.ala.org.au/validate/task/169530326	Valid		system	Tile_023-016-000_0-000.jpg			2021-03-18 15:16:16		NO		IN FOCUS
169530326	https://volunteer.ala.org.au/validate/task/169530326	Valid		system	Tile_023-016-000_0-000.jpg		2021-03-18 15:16:16	2021-03-18 15:16:16		NO		IN FOCUS
169530326	https://volunteer.ala.org.au/validate/task/169530326	Valid		system	Tile_023-016-000_0-000.jpg		2021-03-17 19:25:57	2021-03-18 15:16:16		NO		IN FOCUS
169530326	https://volunteer.ala.org.au/validate/task/169530326	Valid		system	Tile_023-016-000_0-000.jpg		2021-03-17 23:00:28	2021-03-18 15:16:16		NO		IN FOCUS
169530326	https://volunteer.ala.org.au/validate/task/169530326	Valid		system	Tile_023-016-000_0-000.jpg		2021-03-17 23:54:12	2021-03-18 15:16:16	1	YES	MIDDLE	IN FOCUS		Nothofagus pollen
169530327	https://volunteer.ala.org.au/validate/task/169530327				Tile_023-017-000_0-000.jpg		2021-03-17 23:01:01		1	YES	Both MIDDLE and EDGE	IN FOCUS		Nothofagus pollen
169530327	https://volunteer.ala.org.au/validate/task/169530327				Tile_023-017-000_0-000.jpg		2021-03-17 23:55:04		1	YES	MIDDLE	IN FOCUS		Nothofagus pollen
169530327	https://volunteer.ala.org.au/validate/task/169530327				Tile_023-017-000_0-000.jpg		2021-03-17 23:27:36		1	YES	MIDDLE	IN FOCUS		Nothofagus pollen
169530327	https://volunteer.ala.org.au/validate/task/169530327				Tile_023-017-000_0-000.jpg		2021-03-18 15:16:29			NO		IN FOCUS
169530328	https://volunteer.ala.org.au/validate/task/169530328	Valid		system	Tile_023-018-000_0-000.jpg		2021-03-17 19:28:17	2021-03-17 23:28:07		NO		IN FOCUS
169530328	https://volunteer.ala.org.au/validate/task/169530328	Valid		system	Tile_023-018-000_0-000.jpg			2021-03-17 23:28:07		NO		IN FOCUS
169530328	https://volunteer.ala.org.au/validate/task/169530328	Valid		system	Tile_023-018-000_0-000.jpg		2021-03-17 23:01:11	2021-03-17 23:28:07		NO		IN FOCUS
169530328	https://volunteer.ala.org.au/validate/task/169530328	Valid		system	Tile_023-018-000_0-000.jpg		2021-03-17 23:28:07	2021-03-17 23:28:07		NO		IN FOCUS
169530329	https://volunteer.ala.org.au/validate/task/169530329	Valid		system	Tile_023-019-000_0-000.jpg		2021-03-17 19:28:26	2021-03-17 23:31:22		NO		IN FOCUS
169530329	https://volunteer.ala.org.au/validate/task/169530329	Valid		system	Tile_023-019-000_0-000.jpg		2021-03-17 23:02:01	2021-03-17 23:31:22		NO		IN FOCUS
169530329	https://volunteer.ala.org.au/validate/task/169530329	Valid		system	Tile_023-019-000_0-000.jpg			2021-03-17 23:31:22		NO		IN FOCUS
169530329	https://volunteer.ala.org.au/validate/task/169530329	Valid		system	Tile_023-019-000_0-000.jpg		2021-03-17 23:31:21	2021-03-17 23:31:22		NO		IN FOCUS
169530330	https://volunteer.ala.org.au/validate/task/169530330	Valid		system	Tile_023-020-000_0-000.jpg			2021-03-17 23:31:36		NO		IN FOCUS
169530330	https://volunteer.ala.org.au/validate/task/169530330	Valid		system	Tile_023-020-000_0-000.jpg		2021-03-17 23:31:35	2021-03-17 23:31:36		NO		IN FOCUS
169530330	https://volunteer.ala.org.au/validate/task/169530330	Valid		system	Tile_023-020-000_0-000.jpg		2021-03-17 23:02:10	2021-03-17 23:31:36		NO		IN FOCUS
169530330	https://volunteer.ala.org.au/validate/task/169530330	Valid		system	Tile_023-020-000_0-000.jpg		2021-03-17 19:28:37	2021-03-17 23:31:36		NO		IN FOCUS
169530331	https://volunteer.ala.org.au/validate/task/169530331	Valid		system	Tile_023-021-000_0-000.jpg		2021-03-17 19:28:47	2021-03-17 23:31:45		NO		IN FOCUS
169530331	https://volunteer.ala.org.au/validate/task/169530331	Valid		system	Tile_023-021-000_0-000.jpg		2021-03-17 23:31:45	2021-03-17 23:31:45		NO		IN FOCUS
169530331	https://volunteer.ala.org.au/validate/task/169530331	Valid		system	Tile_023-021-000_0-000.jpg			2021-03-17 23:31:45		NO		IN FOCUS
169530331	https://volunteer.ala.org.au/validate/task/169530331	Valid		system	Tile_023-021-000_0-000.jpg		2021-03-17 23:02:29	2021-03-17 23:31:45		NO		IN FOCUS
169530332	https://volunteer.ala.org.au/validate/task/169530332	Valid		system	Tile_023-022-000_0-000.jpg		2021-03-17 23:02:42	2021-03-17 23:31:56		NO		IN FOCUS
169530332	https://volunteer.ala.org.au/validate/task/169530332	Valid		system	Tile_023-022-000_0-000.jpg		2021-03-17 23:31:55	2021-03-17 23:31:56		NO		IN FOCUS
169530332	https://volunteer.ala.org.au/validate/task/169530332	Valid		system	Tile_023-022-000_0-000.jpg		2021-03-17 19:29:00	2021-03-17 23:31:56		NO		IN FOCUS
169530332	https://volunteer.ala.org.au/validate/task/169530332	Valid		system	Tile_023-022-000_0-000.jpg			2021-03-17 23:31:56		NO		IN FOCUS
169530333	https://volunteer.ala.org.au/validate/task/169530333	Valid		system	Tile_023-023-000_0-000.jpg		2021-03-17 19:29:09	2021-03-17 23:32:06		NO		IN FOCUS
169530333	https://volunteer.ala.org.au/validate/task/169530333	Valid		system	Tile_023-023-000_0-000.jpg		2021-03-17 23:02:56	2021-03-17 23:32:06		NO		IN FOCUS
169530333	https://volunteer.ala.org.au/validate/task/169530333	Valid		system	Tile_023-023-000_0-000.jpg		2021-03-17 23:32:06	2021-03-17 23:32:06		NO		IN FOCUS
169530333	https://volunteer.ala.org.au/validate/task/169530333	Valid		system	Tile_023-023-000_0-000.jpg			2021-03-17 23:32:06		NO		IN FOCUS
169530334	https://volunteer.ala.org.au/validate/task/169530334	Valid		system	Tile_023-024-000_0-000.jpg			2021-03-17 23:32:17		NO		IN FOCUS
169530334	https://volunteer.ala.org.au/validate/task/169530334	Valid		system	Tile_023-024-000_0-000.jpg		2021-03-17 19:29:17	2021-03-17 23:32:17		NO		IN FOCUS
169530334	https://volunteer.ala.org.au/validate/task/169530334	Valid		system	Tile_023-024-000_0-000.jpg		2021-03-17 23:32:16	2021-03-17 23:32:17		NO		IN FOCUS
169530334	https://volunteer.ala.org.au/validate/task/169530334	Valid		system	Tile_023-024-000_0-000.jpg		2021-03-17 23:03:05	2021-03-17 23:32:17		NO		IN FOCUS
169530335	https://volunteer.ala.org.au/validate/task/169530335	Valid		system	Tile_023-025-000_0-000.jpg		2021-03-17 23:32:29	2021-03-17 23:32:29		NO		IN FOCUS
169530335	https://volunteer.ala.org.au/validate/task/169530335	Valid		system	Tile_023-025-000_0-000.jpg			2021-03-17 23:32:29		NO		IN FOCUS
169530335	https://volunteer.ala.org.au/validate/task/169530335	Valid		system	Tile_023-025-000_0-000.jpg		2021-03-17 19:29:26	2021-03-17 23:32:29		NO		IN FOCUS
169530335	https://volunteer.ala.org.au/validate/task/169530335	Valid		system	Tile_023-025-000_0-000.jpg		2021-03-17 23:03:15	2021-03-17 23:32:29		NO		IN FOCUS
169530336	https://volunteer.ala.org.au/validate/task/169530336	Valid		system	Tile_023-026-000_0-000.jpg		2021-03-17 23:03:23	2021-03-17 23:32:39		NO		IN FOCUS
169530336	https://volunteer.ala.org.au/validate/task/169530336	Valid		system	Tile_023-026-000_0-000.jpg		2021-03-17 23:32:39	2021-03-17 23:32:39		NO		IN FOCUS
169530336	https://volunteer.ala.org.au/validate/task/169530336	Valid		system	Tile_023-026-000_0-000.jpg		2021-03-17 19:29:36	2021-03-17 23:32:39		NO		IN FOCUS
169530336	https://volunteer.ala.org.au/validate/task/169530336	Valid		system	Tile_023-026-000_0-000.jpg			2021-03-17 23:32:39		NO		IN FOCUS
169530337	https://volunteer.ala.org.au/validate/task/169530337	Valid		system	Tile_023-027-000_0-000.jpg		2021-03-17 23:32:49	2021-03-17 23:32:49		NO		IN FOCUS
169530337	https://volunteer.ala.org.au/validate/task/169530337	Valid		system	Tile_023-027-000_0-000.jpg		2021-03-17 19:29:47	2021-03-17 23:32:49		NO		IN FOCUS
169530337	https://volunteer.ala.org.au/validate/task/169530337	Valid		system	Tile_023-027-000_0-000.jpg			2021-03-17 23:32:49		NO		IN FOCUS
169530337	https://volunteer.ala.org.au/validate/task/169530337	Valid		system	Tile_023-027-000_0-000.jpg		2021-03-17 23:03:32	2021-03-17 23:32:49		NO		IN FOCUS
169530338	https://volunteer.ala.org.au/validate/task/169530338	Valid		system	Tile_023-028-000_0-000.jpg		2021-03-17 23:03:42	2021-03-17 23:33:00		NO		IN FOCUS
169530338	https://volunteer.ala.org.au/validate/task/169530338	Valid		system	Tile_023-028-000_0-000.jpg		2021-03-17 23:32:59	2021-03-17 23:33:00		NO		IN FOCUS
169530338	https://volunteer.ala.org.au/validate/task/169530338	Valid		system	Tile_023-028-000_0-000.jpg			2021-03-17 23:33:00		NO		IN FOCUS
169530338	https://volunteer.ala.org.au/validate/task/169530338	Valid		system	Tile_023-028-000_0-000.jpg		2021-03-17 19:29:56	2021-03-17 23:33:00		NO		IN FOCUS
169530339	https://volunteer.ala.org.au/validate/task/169530339	Valid		system	Tile_023-029-000_0-000.jpg		2021-03-17 19:30:06	2021-03-17 23:33:09		NO		IN FOCUS
169530339	https://volunteer.ala.org.au/validate/task/169530339	Valid		system	Tile_023-029-000_0-000.jpg		2021-03-17 23:03:51	2021-03-17 23:33:09		NO		IN FOCUS
169530339	https://volunteer.ala.org.au/validate/task/169530339	Valid		system	Tile_023-029-000_0-000.jpg		2021-03-17 23:33:09	2021-03-17 23:33:09		NO		IN FOCUS
169530339	https://volunteer.ala.org.au/validate/task/169530339	Valid		system	Tile_023-029-000_0-000.jpg			2021-03-17 23:33:09		NO		IN FOCUS
169530340	https://volunteer.ala.org.au/validate/task/169530340	Valid		system	Tile_023-030-000_0-000.jpg		2021-03-17 19:30:15	2021-03-17 23:33:18		NO		IN FOCUS
169530340	https://volunteer.ala.org.au/validate/task/169530340	Valid		system	Tile_023-030-000_0-000.jpg		2021-03-17 23:04:02	2021-03-17 23:33:18		NO		IN FOCUS
169530340	https://volunteer.ala.org.au/validate/task/169530340	Valid		system	Tile_023-030-000_0-000.jpg		2021-03-17 23:33:18	2021-03-17 23:33:18		NO		IN FOCUS
169530340	https://volunteer.ala.org.au/validate/task/169530340	Valid		system	Tile_023-030-000_0-000.jpg			2021-03-17 23:33:18		NO		IN FOCUS
169530341	https://volunteer.ala.org.au/validate/task/169530341	Valid		system	Tile_023-031-000_0-000.jpg		2021-03-17 19:30:36	2021-03-17 23:33:34		NO		IN FOCUS
169530341	https://volunteer.ala.org.au/validate/task/169530341	Valid		system	Tile_023-031-000_0-000.jpg			2021-03-17 23:33:34		NO		IN FOCUS
169530341	https://volunteer.ala.org.au/validate/task/169530341	Valid		system	Tile_023-031-000_0-000.jpg		2021-03-17 23:04:50	2021-03-17 23:33:34		NO		IN FOCUS
169530341	https://volunteer.ala.org.au/validate/task/169530341	Valid		system	Tile_023-031-000_0-000.jpg		2021-03-17 23:33:34	2021-03-17 23:33:34		NO		IN FOCUS
169530342	https://volunteer.ala.org.au/validate/task/169530342	Valid		system	Tile_023-032-000_0-000.jpg			2021-03-17 23:33:44		NO		IN FOCUS
169530342	https://volunteer.ala.org.au/validate/task/169530342	Valid		system	Tile_023-032-000_0-000.jpg		2021-03-17 23:33:44	2021-03-17 23:33:44		NO		IN FOCUS
169530342	https://volunteer.ala.org.au/validate/task/169530342	Valid		system	Tile_023-032-000_0-000.jpg		2021-03-17 19:30:45	2021-03-17 23:33:44		NO		IN FOCUS
169530342	https://volunteer.ala.org.au/validate/task/169530342	Valid		system	Tile_023-032-000_0-000.jpg		2021-03-17 23:05:17	2021-03-17 23:33:44		NO		IN FOCUS
169530343	https://volunteer.ala.org.au/validate/task/169530343	Valid		system	Tile_023-033-000_0-000.jpg		2021-03-17 23:05:26	2021-03-17 23:33:54		NO		IN FOCUS
169530343	https://volunteer.ala.org.au/validate/task/169530343	Valid		system	Tile_023-033-000_0-000.jpg			2021-03-17 23:33:54		NO		IN FOCUS
169530343	https://volunteer.ala.org.au/validate/task/169530343	Valid		system	Tile_023-033-000_0-000.jpg		2021-03-17 23:33:54	2021-03-17 23:33:54		NO		IN FOCUS
169530343	https://volunteer.ala.org.au/validate/task/169530343	Valid		system	Tile_023-033-000_0-000.jpg		2021-03-17 19:31:07	2021-03-17 23:33:54		NO		IN FOCUS
169530344	https://volunteer.ala.org.au/validate/task/169530344	Valid		system	Tile_023-034-000_0-000.jpg		2021-03-17 23:55:24	2021-03-17 23:55:24		NO		IN FOCUS
169530344	https://volunteer.ala.org.au/validate/task/169530344	Valid		system	Tile_023-034-000_0-000.jpg			2021-03-17 23:55:24		NO		IN FOCUS
169530344	https://volunteer.ala.org.au/validate/task/169530344	Valid		system	Tile_023-034-000_0-000.jpg		2021-03-17 23:34:04	2021-03-17 23:55:24		NO		IN FOCUS
169530344	https://volunteer.ala.org.au/validate/task/169530344	Valid		system	Tile_023-034-000_0-000.jpg		2021-03-17 23:05:36	2021-03-17 23:55:24		NO		IN FOCUS
169530345	https://volunteer.ala.org.au/validate/task/169530345	Valid		system	Tile_023-035-000_0-000.jpg		2021-03-17 23:05:46	2021-03-17 23:34:14		NO		IN FOCUS
169530345	https://volunteer.ala.org.au/validate/task/169530345	Valid		system	Tile_023-035-000_0-000.jpg			2021-03-17 23:34:14		NO		IN FOCUS
169530345	https://volunteer.ala.org.au/validate/task/169530345	Valid		system	Tile_023-035-000_0-000.jpg		2021-03-17 19:31:35	2021-03-17 23:34:14		NO		IN FOCUS
169530345	https://volunteer.ala.org.au/validate/task/169530345	Valid		system	Tile_023-035-000_0-000.jpg		2021-03-17 23:34:14	2021-03-17 23:34:14		NO		IN FOCUS
169530346	https://volunteer.ala.org.au/validate/task/169530346	Valid		system	Tile_023-036-000_0-000.jpg			2021-03-17 23:34:25		NO		IN FOCUS
169530346	https://volunteer.ala.org.au/validate/task/169530346	Valid		system	Tile_023-036-000_0-000.jpg		2021-03-17 19:31:48	2021-03-17 23:34:25		NO		IN FOCUS
169530346	https://volunteer.ala.org.au/validate/task/169530346	Valid		system	Tile_023-036-000_0-000.jpg		2021-03-17 23:34:25	2021-03-17 23:34:25		NO		IN FOCUS
169530346	https://volunteer.ala.org.au/validate/task/169530346	Valid		system	Tile_023-036-000_0-000.jpg		2021-03-17 23:05:57	2021-03-17 23:34:25		NO		IN FOCUS
169530347	https://volunteer.ala.org.au/validate/task/169530347	Valid		system	Tile_023-037-000_0-000.jpg		2021-03-17 23:06:07	2021-03-17 23:34:34		NO		IN FOCUS
169530347	https://volunteer.ala.org.au/validate/task/169530347	Valid		system	Tile_023-037-000_0-000.jpg			2021-03-17 23:34:34		NO		IN FOCUS
169530347	https://volunteer.ala.org.au/validate/task/169530347	Valid		system	Tile_023-037-000_0-000.jpg		2021-03-17 23:34:34	2021-03-17 23:34:34		NO		IN FOCUS
169530347	https://volunteer.ala.org.au/validate/task/169530347	Valid		system	Tile_023-037-000_0-000.jpg		2021-03-17 19:31:57	2021-03-17 23:34:34		NO		IN FOCUS
169530348	https://volunteer.ala.org.au/validate/task/169530348	Valid		system	Tile_023-038-000_0-000.jpg		2021-03-17 19:32:09	2021-03-17 23:34:44		NO		IN FOCUS
169530348	https://volunteer.ala.org.au/validate/task/169530348	Valid		system	Tile_023-038-000_0-000.jpg			2021-03-17 23:34:44		NO		IN FOCUS
169530348	https://volunteer.ala.org.au/validate/task/169530348	Valid		system	Tile_023-038-000_0-000.jpg		2021-03-17 23:06:15	2021-03-17 23:34:44		NO		IN FOCUS
169530348	https://volunteer.ala.org.au/validate/task/169530348	Valid		system	Tile_023-038-000_0-000.jpg		2021-03-17 23:34:44	2021-03-17 23:34:44		NO		IN FOCUS
169530349	https://volunteer.ala.org.au/validate/task/169530349	Valid		system	Tile_023-039-000_0-000.jpg			2021-03-17 23:34:54		NO		IN FOCUS
169530349	https://volunteer.ala.org.au/validate/task/169530349	Valid		system	Tile_023-039-000_0-000.jpg		2021-03-17 23:34:54	2021-03-17 23:34:54		NO		IN FOCUS
169530349	https://volunteer.ala.org.au/validate/task/169530349	Valid		system	Tile_023-039-000_0-000.jpg		2021-03-17 19:32:18	2021-03-17 23:34:54		NO		IN FOCUS
169530349	https://volunteer.ala.org.au/validate/task/169530349	Valid		system	Tile_023-039-000_0-000.jpg		2021-03-17 23:06:24	2021-03-17 23:34:54		NO		IN FOCUS
169530350	https://volunteer.ala.org.au/validate/task/169530350	Valid		system	Tile_023-040-000_0-000.jpg		2021-03-17 23:06:48	2021-03-17 23:35:10		NO		IN FOCUS
169530350	https://volunteer.ala.org.au/validate/task/169530350	Valid		system	Tile_023-040-000_0-000.jpg		2021-03-17 19:32:28	2021-03-17 23:35:10		NO		IN FOCUS
169530350	https://volunteer.ala.org.au/validate/task/169530350	Valid		system	Tile_023-040-000_0-000.jpg		2021-03-17 23:35:09	2021-03-17 23:35:10		NO		IN FOCUS
169530350	https://volunteer.ala.org.au/validate/task/169530350	Valid		system	Tile_023-040-000_0-000.jpg			2021-03-17 23:35:10		NO		IN FOCUS
169530351	https://volunteer.ala.org.au/validate/task/169530351	Valid		system	Tile_023-041-000_0-000.jpg		2021-03-17 23:35:20	2021-03-17 23:35:20		NO		IN FOCUS
169530351	https://volunteer.ala.org.au/validate/task/169530351	Valid		system	Tile_023-041-000_0-000.jpg			2021-03-17 23:35:20		NO		IN FOCUS
169530351	https://volunteer.ala.org.au/validate/task/169530351	Valid		system	Tile_023-041-000_0-000.jpg		2021-03-17 19:32:40	2021-03-17 23:35:20		NO		IN FOCUS
169530351	https://volunteer.ala.org.au/validate/task/169530351	Valid		system	Tile_023-041-000_0-000.jpg		2021-03-17 23:06:58	2021-03-17 23:35:20		NO		IN FOCUS
169530352	https://volunteer.ala.org.au/validate/task/169530352	Valid		system	Tile_023-042-000_0-000.jpg			2021-03-17 23:55:41		NO		IN FOCUS
169530352	https://volunteer.ala.org.au/validate/task/169530352	Valid		system	Tile_023-042-000_0-000.jpg		2021-03-17 23:07:18	2021-03-17 23:55:41		NO		IN FOCUS
169530352	https://volunteer.ala.org.au/validate/task/169530352	Valid		system	Tile_023-042-000_0-000.jpg		2021-03-17 19:34:18	2021-03-17 23:55:41		NO		IN FOCUS
169530352	https://volunteer.ala.org.au/validate/task/169530352	Valid		system	Tile_023-042-000_0-000.jpg		2021-03-17 23:55:40	2021-03-17 23:55:41		NO		IN FOCUS
169530353	https://volunteer.ala.org.au/validate/task/169530353	Valid		system	Tile_023-043-000_0-000.jpg			2021-03-17 23:55:57		NO		IN FOCUS
169530353	https://volunteer.ala.org.au/validate/task/169530353	Valid		system	Tile_023-043-000_0-000.jpg		2021-03-17 23:55:57	2021-03-17 23:55:57		NO		IN FOCUS
169530353	https://volunteer.ala.org.au/validate/task/169530353	Valid		system	Tile_023-043-000_0-000.jpg		2021-03-17 23:07:38	2021-03-17 23:55:57		NO		IN FOCUS
169530353	https://volunteer.ala.org.au/validate/task/169530353	Valid		system	Tile_023-043-000_0-000.jpg		2021-03-17 19:34:26	2021-03-17 23:55:57		NO		IN FOCUS
169530354	https://volunteer.ala.org.au/validate/task/169530354	Valid		system	Tile_023-044-000_0-000.jpg		2021-03-17 19:34:36	2021-03-17 23:56:33		NO		IN FOCUS
169530354	https://volunteer.ala.org.au/validate/task/169530354	Valid		system	Tile_023-044-000_0-000.jpg			2021-03-17 23:56:33		NO		IN FOCUS
169530354	https://volunteer.ala.org.au/validate/task/169530354	Valid		system	Tile_023-044-000_0-000.jpg		2021-03-17 23:56:32	2021-03-17 23:56:33		NO		IN FOCUS
169530354	https://volunteer.ala.org.au/validate/task/169530354	Valid		system	Tile_023-044-000_0-000.jpg		2021-03-17 23:07:51	2021-03-17 23:56:33		NO		IN FOCUS
169530355	https://volunteer.ala.org.au/validate/task/169530355	Valid		system	Tile_023-045-000_0-000.jpg		2021-03-17 23:56:45	2021-03-17 23:56:45		NO		IN FOCUS
169530355	https://volunteer.ala.org.au/validate/task/169530355	Valid		system	Tile_023-045-000_0-000.jpg			2021-03-17 23:56:45		NO		IN FOCUS
169530355	https://volunteer.ala.org.au/validate/task/169530355	Valid		system	Tile_023-045-000_0-000.jpg		2021-03-17 23:08:02	2021-03-17 23:56:45		NO		IN FOCUS
169530355	https://volunteer.ala.org.au/validate/task/169530355	Valid		system	Tile_023-045-000_0-000.jpg		2021-03-17 19:34:44	2021-03-17 23:56:45		NO		IN FOCUS
169530356	https://volunteer.ala.org.au/validate/task/169530356	Valid		system	Tile_023-046-000_0-000.jpg		2021-03-17 23:56:58	2021-03-17 23:56:58		NO		IN FOCUS
169530356	https://volunteer.ala.org.au/validate/task/169530356	Valid		system	Tile_023-046-000_0-000.jpg			2021-03-17 23:56:58		NO		IN FOCUS
169530356	https://volunteer.ala.org.au/validate/task/169530356	Valid		system	Tile_023-046-000_0-000.jpg		2021-03-17 23:08:23	2021-03-17 23:56:58		NO		IN FOCUS
169530356	https://volunteer.ala.org.au/validate/task/169530356	Valid		system	Tile_023-046-000_0-000.jpg		2021-03-17 19:34:54	2021-03-17 23:56:58		NO		IN FOCUS
169530357	https://volunteer.ala.org.au/validate/task/169530357	Valid		system	Tile_023-047-000_0-000.jpg		2021-03-17 23:08:33	2021-03-18 00:58:17		NO		IN FOCUS
169530357	https://volunteer.ala.org.au/validate/task/169530357	Valid		system	Tile_023-047-000_0-000.jpg		2021-03-17 19:35:04	2021-03-18 00:58:17		NO		IN FOCUS
169530357	https://volunteer.ala.org.au/validate/task/169530357	Valid		system	Tile_023-047-000_0-000.jpg		2021-03-17 23:57:32	2021-03-18 00:58:17	1	YES	MIDDLE	IN FOCUS		Nothofagus pollen
169530357	https://volunteer.ala.org.au/validate/task/169530357	Valid		system	Tile_023-047-000_0-000.jpg		2021-03-18 00:58:17	2021-03-18 00:58:17		NO		IN FOCUS
169530357	https://volunteer.ala.org.au/validate/task/169530357	Valid		system	Tile_023-047-000_0-000.jpg			2021-03-18 00:58:17		NO		IN FOCUS
169530358	https://volunteer.ala.org.au/validate/task/169530358	Valid		system	Tile_023-048-000_0-000.jpg		2021-03-17 19:35:15	2021-03-17 23:57:54		NO		IN FOCUS
169530358	https://volunteer.ala.org.au/validate/task/169530358	Valid		system	Tile_023-048-000_0-000.jpg		2021-03-17 23:08:42	2021-03-17 23:57:54		NO		IN FOCUS
169530358	https://volunteer.ala.org.au/validate/task/169530358	Valid		system	Tile_023-048-000_0-000.jpg			2021-03-17 23:57:54		NO		IN FOCUS
169530358	https://volunteer.ala.org.au/validate/task/169530358	Valid		system	Tile_023-048-000_0-000.jpg		2021-03-17 23:57:54	2021-03-17 23:57:54		NO		IN FOCUS
169530359	https://volunteer.ala.org.au/validate/task/169530359	Valid		system	Tile_023-049-000_0-000.jpg		2021-03-17 23:58:11	2021-03-18 00:58:46		NO		IN FOCUS
169530359	https://volunteer.ala.org.au/validate/task/169530359	Valid		system	Tile_023-049-000_0-000.jpg			2021-03-18 00:58:46		NO		IN FOCUS
169530359	https://volunteer.ala.org.au/validate/task/169530359	Valid		system	Tile_023-049-000_0-000.jpg		2021-03-18 00:58:46	2021-03-18 00:58:46		NO		IN FOCUS
169530359	https://volunteer.ala.org.au/validate/task/169530359	Valid		system	Tile_023-049-000_0-000.jpg		2021-03-17 23:09:01	2021-03-18 00:58:46		NO		IN FOCUS
169530360	https://volunteer.ala.org.au/validate/task/169530360	Valid		system	Tile_023-050-000_0-000.jpg		2021-03-17 23:09:11	2021-03-17 23:58:32		NO		IN FOCUS
169530360	https://volunteer.ala.org.au/validate/task/169530360	Valid		system	Tile_023-050-000_0-000.jpg		2021-03-17 23:58:32	2021-03-17 23:58:32		NO		IN FOCUS
169530360	https://volunteer.ala.org.au/validate/task/169530360	Valid		system	Tile_023-050-000_0-000.jpg		2021-03-17 19:35:31	2021-03-17 23:58:32		NO		IN FOCUS
169530360	https://volunteer.ala.org.au/validate/task/169530360	Valid		system	Tile_023-050-000_0-000.jpg			2021-03-17 23:58:32		NO		IN FOCUS
169530361	https://volunteer.ala.org.au/validate/task/169530361	Valid		system	Tile_023-051-000_0-000.jpg		2021-03-17 23:58:44	2021-03-17 23:58:45		NO		IN FOCUS
169530361	https://volunteer.ala.org.au/validate/task/169530361	Valid		system	Tile_023-051-000_0-000.jpg			2021-03-17 23:58:45		NO		IN FOCUS
169530361	https://volunteer.ala.org.au/validate/task/169530361	Valid		system	Tile_023-051-000_0-000.jpg		2021-03-17 23:09:20	2021-03-17 23:58:45		NO		IN FOCUS
169530361	https://volunteer.ala.org.au/validate/task/169530361	Valid		system	Tile_023-051-000_0-000.jpg		2021-03-17 19:35:50	2021-03-17 23:58:45		NO		IN FOCUS
169530362	https://volunteer.ala.org.au/validate/task/169530362	Valid		system	Tile_023-052-000_0-000.jpg		2021-03-17 23:09:29	2021-03-17 23:59:01		NO		IN FOCUS
169530362	https://volunteer.ala.org.au/validate/task/169530362	Valid		system	Tile_023-052-000_0-000.jpg		2021-03-17 19:36:17	2021-03-17 23:59:01		NO		IN FOCUS
169530362	https://volunteer.ala.org.au/validate/task/169530362	Valid		system	Tile_023-052-000_0-000.jpg			2021-03-17 23:59:01		NO		IN FOCUS
169530362	https://volunteer.ala.org.au/validate/task/169530362	Valid		system	Tile_023-052-000_0-000.jpg		2021-03-17 23:59:00	2021-03-17 23:59:01		NO		IN FOCUS
169530363	https://volunteer.ala.org.au/validate/task/169530363	Valid		system	Tile_023-053-000_0-000.jpg		2021-03-17 23:59:14	2021-03-17 23:59:15		NO		IN FOCUS
169530363	https://volunteer.ala.org.au/validate/task/169530363	Valid		system	Tile_023-053-000_0-000.jpg			2021-03-17 23:59:15		NO		IN FOCUS
169530363	https://volunteer.ala.org.au/validate/task/169530363	Valid		system	Tile_023-053-000_0-000.jpg		2021-03-17 19:36:26	2021-03-17 23:59:15		NO		IN FOCUS
169530363	https://volunteer.ala.org.au/validate/task/169530363	Valid		system	Tile_023-053-000_0-000.jpg		2021-03-17 23:09:38	2021-03-17 23:59:15		NO		IN FOCUS
169530364	https://volunteer.ala.org.au/validate/task/169530364	Valid		system	Tile_023-054-000_0-000.jpg		2021-03-17 23:09:47	2021-03-17 23:59:47		NO		IN FOCUS
169530364	https://volunteer.ala.org.au/validate/task/169530364	Valid		system	Tile_023-054-000_0-000.jpg		2021-03-17 19:36:44	2021-03-17 23:59:47		NO		IN FOCUS
169530364	https://volunteer.ala.org.au/validate/task/169530364	Valid		system	Tile_023-054-000_0-000.jpg		2021-03-17 23:59:47	2021-03-17 23:59:47		NO		IN FOCUS
169530364	https://volunteer.ala.org.au/validate/task/169530364	Valid		system	Tile_023-054-000_0-000.jpg			2021-03-17 23:59:47		NO		IN FOCUS
169530365	https://volunteer.ala.org.au/validate/task/169530365	Valid		system	Tile_023-055-000_0-000.jpg		2021-03-18 00:00:09	2021-03-18 00:00:09		NO		IN FOCUS
169530365	https://volunteer.ala.org.au/validate/task/169530365	Valid		system	Tile_023-055-000_0-000.jpg			2021-03-18 00:00:09		NO		IN FOCUS
169530365	https://volunteer.ala.org.au/validate/task/169530365	Valid		system	Tile_023-055-000_0-000.jpg		2021-03-17 23:09:56	2021-03-18 00:00:09		NO		IN FOCUS
169530365	https://volunteer.ala.org.au/validate/task/169530365	Valid		system	Tile_023-055-000_0-000.jpg		2021-03-17 19:37:40	2021-03-18 00:00:09		NO		IN FOCUS
169530366	https://volunteer.ala.org.au/validate/task/169530366	Valid		system	Tile_023-056-000_0-000.jpg		2021-03-18 00:00:49	2021-03-18 00:00:49		NO		IN FOCUS
169530366	https://volunteer.ala.org.au/validate/task/169530366	Valid		system	Tile_023-056-000_0-000.jpg			2021-03-18 00:00:49		NO		IN FOCUS
169530366	https://volunteer.ala.org.au/validate/task/169530366	Valid		system	Tile_023-056-000_0-000.jpg		2021-03-17 19:38:13	2021-03-18 00:00:49		NO		IN FOCUS
169530366	https://volunteer.ala.org.au/validate/task/169530366	Valid		system	Tile_023-056-000_0-000.jpg		2021-03-17 23:10:24	2021-03-18 00:00:49		NO		IN FOCUS
169530367	https://volunteer.ala.org.au/validate/task/169530367	Valid		system	Tile_023-057-000_0-000.jpg		2021-03-17 23:10:36	2021-03-18 00:01:05		NO		IN FOCUS
169530367	https://volunteer.ala.org.au/validate/task/169530367	Valid		system	Tile_023-057-000_0-000.jpg		2021-03-18 00:01:04	2021-03-18 00:01:05		NO		IN FOCUS
169530367	https://volunteer.ala.org.au/validate/task/169530367	Valid		system	Tile_023-057-000_0-000.jpg			2021-03-18 00:01:05		NO		IN FOCUS
169530367	https://volunteer.ala.org.au/validate/task/169530367	Valid		system	Tile_023-057-000_0-000.jpg		2021-03-17 19:38:23	2021-03-18 00:01:05		NO		IN FOCUS
169530368	https://volunteer.ala.org.au/validate/task/169530368	Valid		system	Tile_023-058-000_0-000.jpg			2021-03-18 16:17:35		NO		IN FOCUS
169530368	https://volunteer.ala.org.au/validate/task/169530368	Valid		system	Tile_023-058-000_0-000.jpg		2021-03-17 19:38:33	2021-03-18 16:17:35		NO		IN FOCUS
169530368	https://volunteer.ala.org.au/validate/task/169530368	Valid		system	Tile_023-058-000_0-000.jpg		2021-03-18 15:36:49	2021-03-18 16:17:35		NO		IN FOCUS
169530368	https://volunteer.ala.org.au/validate/task/169530368	Valid		system	Tile_023-058-000_0-000.jpg		2021-03-18 00:01:31	2021-03-18 16:17:35	1	YES	MIDDLE	IN FOCUS		Nothofagus pollen
169530368	https://volunteer.ala.org.au/validate/task/169530368	Valid		system	Tile_023-058-000_0-000.jpg		2021-03-18 16:17:35	2021-03-18 16:17:35		NO		IN FOCUS
169530369	https://volunteer.ala.org.au/validate/task/169530369	Valid		system	Tile_023-059-000_0-000.jpg		2021-03-17 19:38:52	2021-03-18 00:02:28		NO		IN FOCUS
169530369	https://volunteer.ala.org.au/validate/task/169530369	Valid		system	Tile_023-059-000_0-000.jpg		2021-03-17 23:11:00	2021-03-18 00:02:28		NO		IN FOCUS
169530369	https://volunteer.ala.org.au/validate/task/169530369	Valid		system	Tile_023-059-000_0-000.jpg		2021-03-18 00:02:28	2021-03-18 00:02:28		NO		IN FOCUS
169530369	https://volunteer.ala.org.au/validate/task/169530369	Valid		system	Tile_023-059-000_0-000.jpg			2021-03-18 00:02:28		NO		IN FOCUS
169530370	https://volunteer.ala.org.au/validate/task/169530370	Valid		system	Tile_023-060-000_0-000.jpg		2021-03-17 23:11:19	2021-03-18 00:02:41		NO		IN FOCUS
169530370	https://volunteer.ala.org.au/validate/task/169530370	Valid		system	Tile_023-060-000_0-000.jpg		2021-03-17 19:39:05	2021-03-18 00:02:41		NO		IN FOCUS
169530370	https://volunteer.ala.org.au/validate/task/169530370	Valid		system	Tile_023-060-000_0-000.jpg		2021-03-18 00:02:41	2021-03-18 00:02:41		NO		IN FOCUS
169530370	https://volunteer.ala.org.au/validate/task/169530370	Valid		system	Tile_023-060-000_0-000.jpg			2021-03-18 00:02:41		NO		IN FOCUS
169530371	https://volunteer.ala.org.au/validate/task/169530371	Valid		system	Tile_024-001-000_0-000.jpg		2021-03-17 19:39:14	2021-03-18 00:03:02		NO		IN FOCUS
169530371	https://volunteer.ala.org.au/validate/task/169530371	Valid		system	Tile_024-001-000_0-000.jpg		2021-03-17 23:11:28	2021-03-18 00:03:02		NO		IN FOCUS
169530371	https://volunteer.ala.org.au/validate/task/169530371	Valid		system	Tile_024-001-000_0-000.jpg		2021-03-18 00:03:02	2021-03-18 00:03:02		NO		IN FOCUS
169530371	https://volunteer.ala.org.au/validate/task/169530371	Valid		system	Tile_024-001-000_0-000.jpg			2021-03-18 00:03:02		NO		IN FOCUS
169530372	https://volunteer.ala.org.au/validate/task/169530372	Valid		system	Tile_024-002-000_0-000.jpg		2021-03-17 19:39:23	2021-03-18 00:59:17		NO		IN FOCUS
169530372	https://volunteer.ala.org.au/validate/task/169530372	Valid		system	Tile_024-002-000_0-000.jpg		2021-03-18 00:59:17	2021-03-18 00:59:17		NO		IN FOCUS
169530372	https://volunteer.ala.org.au/validate/task/169530372	Valid		system	Tile_024-002-000_0-000.jpg		2021-03-17 23:11:38	2021-03-18 00:59:17		NO		IN FOCUS
169530372	https://volunteer.ala.org.au/validate/task/169530372	Valid		system	Tile_024-002-000_0-000.jpg		2021-03-18 00:23:16	2021-03-18 00:59:17	2	YES	Both MIDDLE and EDGE	IN FOCUS		Fungal spores,Nothofagus pollen
169530372	https://volunteer.ala.org.au/validate/task/169530372	Valid		system	Tile_024-002-000_0-000.jpg			2021-03-18 00:59:17		NO		IN FOCUS
169530373	https://volunteer.ala.org.au/validate/task/169530373	Valid		system	Tile_024-003-000_0-000.jpg			2021-03-18 00:59:29		NO		IN FOCUS
169530373	https://volunteer.ala.org.au/validate/task/169530373	Valid		system	Tile_024-003-000_0-000.jpg		2021-03-18 00:59:29	2021-03-18 00:59:29		NO		IN FOCUS
169530373	https://volunteer.ala.org.au/validate/task/169530373	Valid		system	Tile_024-003-000_0-000.jpg		2021-03-18 00:24:39	2021-03-18 00:59:29	1	YES	MIDDLE	IN FOCUS		Triporate basketweave pollen (Casuarinacea)
169530373	https://volunteer.ala.org.au/validate/task/169530373	Valid		system	Tile_024-003-000_0-000.jpg		2021-03-17 23:11:57	2021-03-18 00:59:29		NO		IN FOCUS
169530373	https://volunteer.ala.org.au/validate/task/169530373	Valid		system	Tile_024-003-000_0-000.jpg		2021-03-17 19:39:34	2021-03-18 00:59:29		NO		IN FOCUS
169530374	https://volunteer.ala.org.au/validate/task/169530374	Valid		system	Tile_024-004-000_0-000.jpg		2021-03-17 23:12:05	2021-03-18 00:59:45		NO		IN FOCUS
169530374	https://volunteer.ala.org.au/validate/task/169530374	Valid		system	Tile_024-004-000_0-000.jpg		2021-03-17 19:39:43	2021-03-18 00:59:45		NO		IN FOCUS
169530374	https://volunteer.ala.org.au/validate/task/169530374	Valid		system	Tile_024-004-000_0-000.jpg		2021-03-18 00:25:24	2021-03-18 00:59:45	1	YES	MIDDLE	IN FOCUS		Spores
169530374	https://volunteer.ala.org.au/validate/task/169530374	Valid		system	Tile_024-004-000_0-000.jpg		2021-03-18 00:59:45	2021-03-18 00:59:45		NO		IN FOCUS
169530374	https://volunteer.ala.org.au/validate/task/169530374	Valid		system	Tile_024-004-000_0-000.jpg			2021-03-18 00:59:45		NO		IN FOCUS
169530375	https://volunteer.ala.org.au/validate/task/169530375	Valid		system	Tile_024-005-000_0-000.jpg		2021-03-18 00:26:06	2021-03-19 07:04:06	2	YES	Both MIDDLE and EDGE	IN FOCUS		Nothofagus pollen
169530375	https://volunteer.ala.org.au/validate/task/169530375	Valid		system	Tile_024-005-000_0-000.jpg		2021-03-18 18:12:56	2021-03-19 07:04:06		NO		IN FOCUS
169530375	https://volunteer.ala.org.au/validate/task/169530375	Valid		system	Tile_024-005-000_0-000.jpg		2021-03-18 16:25:37	2021-03-19 07:04:06		NO		IN FOCUS
169530375	https://volunteer.ala.org.au/validate/task/169530375	Valid		system	Tile_024-005-000_0-000.jpg		2021-03-19 07:04:06	2021-03-19 07:04:06		NO		IN FOCUS
169530375	https://volunteer.ala.org.au/validate/task/169530375	Valid		system	Tile_024-005-000_0-000.jpg			2021-03-19 07:04:06		NO		IN FOCUS
169530376	https://volunteer.ala.org.au/validate/task/169530376	Valid		system	Tile_024-006-000_0-000.jpg		2021-03-18 16:34:50	2021-03-18 16:34:50		NO		IN FOCUS
169530376	https://volunteer.ala.org.au/validate/task/169530376	Valid		system	Tile_024-006-000_0-000.jpg			2021-03-18 16:34:50		NO		IN FOCUS
169530376	https://volunteer.ala.org.au/validate/task/169530376	Valid		system	Tile_024-006-000_0-000.jpg		2021-03-18 15:37:25	2021-03-18 16:34:50		NO		IN FOCUS
169530376	https://volunteer.ala.org.au/validate/task/169530376	Valid		system	Tile_024-006-000_0-000.jpg		2021-03-18 00:27:00	2021-03-18 16:34:50	4	YES	Both MIDDLE and EDGE	IN FOCUS		Fungal spores,Nothofagus pollen
169530376	https://volunteer.ala.org.au/validate/task/169530376	Valid		system	Tile_024-006-000_0-000.jpg		2021-03-18 01:00:13	2021-03-18 16:34:50		NO		IN FOCUS
169530377	https://volunteer.ala.org.au/validate/task/169530377	Valid		system	Tile_024-007-000_0-000.jpg		2021-03-17 19:40:08	2021-03-18 00:27:15		NO		IN FOCUS
169530377	https://volunteer.ala.org.au/validate/task/169530377	Valid		system	Tile_024-007-000_0-000.jpg		2021-03-17 23:12:22	2021-03-18 00:27:15		NO		IN FOCUS
169530377	https://volunteer.ala.org.au/validate/task/169530377	Valid		system	Tile_024-007-000_0-000.jpg			2021-03-18 00:27:15		NO		IN FOCUS
169530377	https://volunteer.ala.org.au/validate/task/169530377	Valid		system	Tile_024-007-000_0-000.jpg		2021-03-18 00:27:15	2021-03-18 00:27:15		NO		IN FOCUS
169530378	https://volunteer.ala.org.au/validate/task/169530378	Valid		system	Tile_024-008-000_0-000.jpg		2021-03-17 23:12:31	2021-03-18 00:27:29		NO		IN FOCUS
169530378	https://volunteer.ala.org.au/validate/task/169530378	Valid		system	Tile_024-008-000_0-000.jpg			2021-03-18 00:27:29		NO		IN FOCUS
169530378	https://volunteer.ala.org.au/validate/task/169530378	Valid		system	Tile_024-008-000_0-000.jpg		2021-03-18 00:27:29	2021-03-18 00:27:29		NO		IN FOCUS
169530378	https://volunteer.ala.org.au/validate/task/169530378	Valid		system	Tile_024-008-000_0-000.jpg		2021-03-17 19:40:19	2021-03-18 00:27:29		NO		IN FOCUS
169530379	https://volunteer.ala.org.au/validate/task/169530379	Valid		system	Tile_024-009-000_0-000.jpg		2021-03-17 19:40:32	2021-03-18 00:27:43		NO		IN FOCUS
169530379	https://volunteer.ala.org.au/validate/task/169530379	Valid		system	Tile_024-009-000_0-000.jpg			2021-03-18 00:27:43		NO		IN FOCUS
169530379	https://volunteer.ala.org.au/validate/task/169530379	Valid		system	Tile_024-009-000_0-000.jpg		2021-03-18 00:27:43	2021-03-18 00:27:43		NO		IN FOCUS
169530379	https://volunteer.ala.org.au/validate/task/169530379	Valid		system	Tile_024-009-000_0-000.jpg		2021-03-17 23:12:41	2021-03-18 00:27:43		NO		IN FOCUS
169530380	https://volunteer.ala.org.au/validate/task/169530380	Valid		system	Tile_024-010-000_0-000.jpg			2021-03-18 00:27:59		NO		IN FOCUS
169530380	https://volunteer.ala.org.au/validate/task/169530380	Valid		system	Tile_024-010-000_0-000.jpg		2021-03-17 23:12:50	2021-03-18 00:27:59		NO		IN FOCUS
169530380	https://volunteer.ala.org.au/validate/task/169530380	Valid		system	Tile_024-010-000_0-000.jpg		2021-03-17 19:40:41	2021-03-18 00:27:59		NO		IN FOCUS
169530380	https://volunteer.ala.org.au/validate/task/169530380	Valid		system	Tile_024-010-000_0-000.jpg		2021-03-18 00:27:59	2021-03-18 00:27:59		NO		IN FOCUS
169530381	https://volunteer.ala.org.au/validate/task/169530381	Valid		system	Tile_024-011-000_0-000.jpg			2021-03-18 01:00:24		NO		IN FOCUS
169530381	https://volunteer.ala.org.au/validate/task/169530381	Valid		system	Tile_024-011-000_0-000.jpg		2021-03-17 23:13:00	2021-03-18 01:00:24		NO		IN FOCUS
169530381	https://volunteer.ala.org.au/validate/task/169530381	Valid		system	Tile_024-011-000_0-000.jpg		2021-03-18 01:00:23	2021-03-18 01:00:24		NO		IN FOCUS
169530381	https://volunteer.ala.org.au/validate/task/169530381	Valid		system	Tile_024-011-000_0-000.jpg		2021-03-17 19:40:50	2021-03-18 01:00:24		NO		IN FOCUS
169530381	https://volunteer.ala.org.au/validate/task/169530381	Valid		system	Tile_024-011-000_0-000.jpg		2021-03-18 00:28:45	2021-03-18 01:00:24	1	YES	MIDDLE	IN FOCUS		Spores
169530382	https://volunteer.ala.org.au/validate/task/169530382	Valid		system	Tile_024-012-000_0-000.jpg		2021-03-17 19:40:59	2021-03-18 00:29:02		NO		IN FOCUS
169530382	https://volunteer.ala.org.au/validate/task/169530382	Valid		system	Tile_024-012-000_0-000.jpg			2021-03-18 00:29:02		NO		IN FOCUS
169530382	https://volunteer.ala.org.au/validate/task/169530382	Valid		system	Tile_024-012-000_0-000.jpg		2021-03-18 00:29:02	2021-03-18 00:29:02		NO		IN FOCUS
169530382	https://volunteer.ala.org.au/validate/task/169530382	Valid		system	Tile_024-012-000_0-000.jpg		2021-03-17 23:13:10	2021-03-18 00:29:02		NO		IN FOCUS
169530383	https://volunteer.ala.org.au/validate/task/169530383	Valid		system	Tile_024-013-000_0-000.jpg		2021-03-17 23:13:21	2021-03-18 00:29:20		NO		IN FOCUS
169530383	https://volunteer.ala.org.au/validate/task/169530383	Valid		system	Tile_024-013-000_0-000.jpg			2021-03-18 00:29:20		NO		IN FOCUS
169530383	https://volunteer.ala.org.au/validate/task/169530383	Valid		system	Tile_024-013-000_0-000.jpg		2021-03-18 00:29:20	2021-03-18 00:29:20		NO		IN FOCUS
169530383	https://volunteer.ala.org.au/validate/task/169530383	Valid		system	Tile_024-013-000_0-000.jpg		2021-03-17 19:41:07	2021-03-18 00:29:20		NO		IN FOCUS
169530384	https://volunteer.ala.org.au/validate/task/169530384	Valid		system	Tile_024-014-000_0-000.jpg		2021-03-17 19:41:19	2021-03-18 01:00:38		NO		IN FOCUS
169530384	https://volunteer.ala.org.au/validate/task/169530384	Valid		system	Tile_024-014-000_0-000.jpg		2021-03-18 00:30:07	2021-03-18 01:00:38	3	YES	MIDDLE	IN FOCUS		Nothofagus pollen
169530384	https://volunteer.ala.org.au/validate/task/169530384	Valid		system	Tile_024-014-000_0-000.jpg		2021-03-17 23:13:31	2021-03-18 01:00:38		NO		IN FOCUS
169530384	https://volunteer.ala.org.au/validate/task/169530384	Valid		system	Tile_024-014-000_0-000.jpg			2021-03-18 01:00:38		NO		IN FOCUS
169530384	https://volunteer.ala.org.au/validate/task/169530384	Valid		system	Tile_024-014-000_0-000.jpg		2021-03-18 01:00:38	2021-03-18 01:00:38		NO		IN FOCUS
169530385	https://volunteer.ala.org.au/validate/task/169530385	Valid		system	Tile_024-015-000_0-000.jpg		2021-03-18 01:00:49	2021-03-18 01:00:50		NO		IN FOCUS
169530385	https://volunteer.ala.org.au/validate/task/169530385	Valid		system	Tile_024-015-000_0-000.jpg			2021-03-18 01:00:50		NO		IN FOCUS
169530385	https://volunteer.ala.org.au/validate/task/169530385	Valid		system	Tile_024-015-000_0-000.jpg		2021-03-17 19:41:32	2021-03-18 01:00:50		NO		IN FOCUS
169530385	https://volunteer.ala.org.au/validate/task/169530385	Valid		system	Tile_024-015-000_0-000.jpg		2021-03-18 00:31:27	2021-03-18 01:00:50	2	YES	MIDDLE	IN FOCUS		Fungal spores,Nothofagus pollen
169530385	https://volunteer.ala.org.au/validate/task/169530385	Valid		system	Tile_024-015-000_0-000.jpg		2021-03-17 23:14:04	2021-03-18 01:00:50		NO		IN FOCUS
169530386	https://volunteer.ala.org.au/validate/task/169530386	Valid		system	Tile_024-016-000_0-000.jpg			2021-03-18 00:32:09		NO		IN FOCUS
169530386	https://volunteer.ala.org.au/validate/task/169530386	Valid		system	Tile_024-016-000_0-000.jpg		2021-03-17 23:14:13	2021-03-18 00:32:09		NO		IN FOCUS
169530386	https://volunteer.ala.org.au/validate/task/169530386	Valid		system	Tile_024-016-000_0-000.jpg		2021-03-18 00:32:08	2021-03-18 00:32:09		NO		IN FOCUS
169530386	https://volunteer.ala.org.au/validate/task/169530386	Valid		system	Tile_024-016-000_0-000.jpg		2021-03-17 19:41:42	2021-03-18 00:32:09		NO		IN FOCUS
169530387	https://volunteer.ala.org.au/validate/task/169530387	Valid		system	Tile_024-017-000_0-000.jpg		2021-03-18 00:32:22	2021-03-18 01:01:06		NO		IN FOCUS
169530387	https://volunteer.ala.org.au/validate/task/169530387	Valid		system	Tile_024-017-000_0-000.jpg		2021-03-17 23:14:22	2021-03-18 01:01:06		NO		IN FOCUS
169530387	https://volunteer.ala.org.au/validate/task/169530387	Valid		system	Tile_024-017-000_0-000.jpg		2021-03-18 01:01:06	2021-03-18 01:01:06		NO		IN FOCUS
169530387	https://volunteer.ala.org.au/validate/task/169530387	Valid		system	Tile_024-017-000_0-000.jpg			2021-03-18 01:01:06		NO		IN FOCUS
169530388	https://volunteer.ala.org.au/validate/task/169530388	Valid		system	Tile_024-018-000_0-000.jpg		2021-03-17 19:42:10	2021-03-18 00:32:43		NO		IN FOCUS
169530388	https://volunteer.ala.org.au/validate/task/169530388	Valid		system	Tile_024-018-000_0-000.jpg		2021-03-18 00:32:43	2021-03-18 00:32:43		NO		IN FOCUS
169530388	https://volunteer.ala.org.au/validate/task/169530388	Valid		system	Tile_024-018-000_0-000.jpg			2021-03-18 00:32:43		NO		IN FOCUS
169530388	https://volunteer.ala.org.au/validate/task/169530388	Valid		system	Tile_024-018-000_0-000.jpg		2021-03-17 23:14:30	2021-03-18 00:32:43		NO		IN FOCUS
169530389	https://volunteer.ala.org.au/validate/task/169530389	Valid		system	Tile_024-019-000_0-000.jpg		2021-03-18 00:32:58	2021-03-18 00:32:58		NO		IN FOCUS
169530389	https://volunteer.ala.org.au/validate/task/169530389	Valid		system	Tile_024-019-000_0-000.jpg		2021-03-17 19:42:20	2021-03-18 00:32:58		NO		IN FOCUS
169530389	https://volunteer.ala.org.au/validate/task/169530389	Valid		system	Tile_024-019-000_0-000.jpg			2021-03-18 00:32:58		NO		IN FOCUS
169530389	https://volunteer.ala.org.au/validate/task/169530389	Valid		system	Tile_024-019-000_0-000.jpg		2021-03-17 23:14:38	2021-03-18 00:32:58		NO		IN FOCUS
169530390	https://volunteer.ala.org.au/validate/task/169530390	Valid		system	Tile_024-020-000_0-000.jpg		2021-03-17 23:14:47	2021-03-18 01:01:18		NO		IN FOCUS
169530390	https://volunteer.ala.org.au/validate/task/169530390	Valid		system	Tile_024-020-000_0-000.jpg		2021-03-18 00:33:29	2021-03-18 01:01:18	1	YES	MIDDLE	IN FOCUS		Triporate basketweave pollen (Casuarinacea)
169530390	https://volunteer.ala.org.au/validate/task/169530390	Valid		system	Tile_024-020-000_0-000.jpg		2021-03-17 19:42:33	2021-03-18 01:01:18		NO		IN FOCUS
169530390	https://volunteer.ala.org.au/validate/task/169530390	Valid		system	Tile_024-020-000_0-000.jpg		2021-03-18 01:01:18	2021-03-18 01:01:18		NO		IN FOCUS
169530390	https://volunteer.ala.org.au/validate/task/169530390	Valid		system	Tile_024-020-000_0-000.jpg			2021-03-18 01:01:18		NO		IN FOCUS
169530715	https://volunteer.ala.org.au/validate/task/169530715	Valid		system	Tile_024-021-000_0-000.jpg		2021-03-17 23:14:55	2021-03-18 00:33:46		NO		IN FOCUS
169530715	https://volunteer.ala.org.au/validate/task/169530715	Valid		system	Tile_024-021-000_0-000.jpg		2021-03-17 19:42:43	2021-03-18 00:33:46		NO		IN FOCUS
169530715	https://volunteer.ala.org.au/validate/task/169530715	Valid		system	Tile_024-021-000_0-000.jpg			2021-03-18 00:33:46		NO		IN FOCUS
169530715	https://volunteer.ala.org.au/validate/task/169530715	Valid		system	Tile_024-021-000_0-000.jpg		2021-03-18 00:33:46	2021-03-18 00:33:46		NO		IN FOCUS
169530716	https://volunteer.ala.org.au/validate/task/169530716	Valid		system	Tile_024-022-000_0-000.jpg		2021-03-17 19:42:59	2021-03-18 00:34:29		NO		IN FOCUS
169530716	https://volunteer.ala.org.au/validate/task/169530716	Valid		system	Tile_024-022-000_0-000.jpg			2021-03-18 00:34:29		NO		IN FOCUS
169530716	https://volunteer.ala.org.au/validate/task/169530716	Valid		system	Tile_024-022-000_0-000.jpg		2021-03-17 23:15:04	2021-03-18 00:34:29		NO		IN FOCUS
169530716	https://volunteer.ala.org.au/validate/task/169530716	Valid		system	Tile_024-022-000_0-000.jpg		2021-03-18 00:34:28	2021-03-18 00:34:29		NO		IN FOCUS
169530717	https://volunteer.ala.org.au/validate/task/169530717	Valid		system	Tile_024-023-000_0-000.jpg		2021-03-17 23:15:15	2021-03-18 00:34:42		NO		IN FOCUS
169530717	https://volunteer.ala.org.au/validate/task/169530717	Valid		system	Tile_024-023-000_0-000.jpg			2021-03-18 00:34:42		NO		IN FOCUS
169530717	https://volunteer.ala.org.au/validate/task/169530717	Valid		system	Tile_024-023-000_0-000.jpg		2021-03-18 00:34:42	2021-03-18 00:34:42		NO		IN FOCUS
169530717	https://volunteer.ala.org.au/validate/task/169530717	Valid		system	Tile_024-023-000_0-000.jpg		2021-03-17 19:43:07	2021-03-18 00:34:42		NO		IN FOCUS
169530718	https://volunteer.ala.org.au/validate/task/169530718	Valid		system	Tile_024-024-000_0-000.jpg			2021-03-18 00:34:56		NO		IN FOCUS
169530718	https://volunteer.ala.org.au/validate/task/169530718	Valid		system	Tile_024-024-000_0-000.jpg		2021-03-18 00:34:55	2021-03-18 00:34:56		NO		IN FOCUS
169530718	https://volunteer.ala.org.au/validate/task/169530718	Valid		system	Tile_024-024-000_0-000.jpg		2021-03-17 19:43:16	2021-03-18 00:34:56		NO		IN FOCUS
169530718	https://volunteer.ala.org.au/validate/task/169530718	Valid		system	Tile_024-024-000_0-000.jpg		2021-03-17 23:15:22	2021-03-18 00:34:56		NO		IN FOCUS
169530719	https://volunteer.ala.org.au/validate/task/169530719	Valid		system	Tile_024-025-000_0-000.jpg		2021-03-17 23:15:30	2021-03-18 01:01:50		NO		IN FOCUS
169530719	https://volunteer.ala.org.au/validate/task/169530719	Valid		system	Tile_024-025-000_0-000.jpg		2021-03-17 19:43:27	2021-03-18 01:01:50		NO		IN FOCUS
169530719	https://volunteer.ala.org.au/validate/task/169530719	Valid		system	Tile_024-025-000_0-000.jpg		2021-03-18 00:35:37	2021-03-18 01:01:50	2	YES	Both MIDDLE and EDGE	IN FOCUS		Nothofagus pollen,Triporate basketweave pollen (Casuarinacea)
169530719	https://volunteer.ala.org.au/validate/task/169530719	Valid		system	Tile_024-025-000_0-000.jpg			2021-03-18 01:01:50		NO		IN FOCUS
169530719	https://volunteer.ala.org.au/validate/task/169530719	Valid		system	Tile_024-025-000_0-000.jpg		2021-03-18 01:01:50	2021-03-18 01:01:50		NO		IN FOCUS
169530720	https://volunteer.ala.org.au/validate/task/169530720	Valid		system	Tile_024-026-000_0-000.jpg		2021-03-18 00:35:51	2021-03-18 00:35:52		NO		IN FOCUS
169530720	https://volunteer.ala.org.au/validate/task/169530720	Valid		system	Tile_024-026-000_0-000.jpg		2021-03-17 19:43:42	2021-03-18 00:35:52		NO		IN FOCUS
169530720	https://volunteer.ala.org.au/validate/task/169530720	Valid		system	Tile_024-026-000_0-000.jpg			2021-03-18 00:35:52		NO		IN FOCUS
169530720	https://volunteer.ala.org.au/validate/task/169530720	Valid		system	Tile_024-026-000_0-000.jpg		2021-03-17 23:15:39	2021-03-18 00:35:52		NO		IN FOCUS
169530721	https://volunteer.ala.org.au/validate/task/169530721	Valid		system	Tile_024-027-000_0-000.jpg		2021-03-17 19:43:53	2021-03-18 00:36:09		NO		IN FOCUS
169530721	https://volunteer.ala.org.au/validate/task/169530721	Valid		system	Tile_024-027-000_0-000.jpg			2021-03-18 00:36:09		NO		IN FOCUS
169530721	https://volunteer.ala.org.au/validate/task/169530721	Valid		system	Tile_024-027-000_0-000.jpg		2021-03-18 00:36:08	2021-03-18 00:36:09		NO		IN FOCUS
169530721	https://volunteer.ala.org.au/validate/task/169530721	Valid		system	Tile_024-027-000_0-000.jpg		2021-03-17 23:15:46	2021-03-18 00:36:09		NO		IN FOCUS
169530722	https://volunteer.ala.org.au/validate/task/169530722	Valid		system	Tile_024-028-000_0-000.jpg		2021-03-17 19:59:48	2021-03-18 00:36:21		NO		IN FOCUS
169530722	https://volunteer.ala.org.au/validate/task/169530722	Valid		system	Tile_024-028-000_0-000.jpg		2021-03-17 23:15:54	2021-03-18 00:36:21		NO		IN FOCUS
169530722	https://volunteer.ala.org.au/validate/task/169530722	Valid		system	Tile_024-028-000_0-000.jpg			2021-03-18 00:36:21		NO		IN FOCUS
169530722	https://volunteer.ala.org.au/validate/task/169530722	Valid		system	Tile_024-028-000_0-000.jpg		2021-03-18 00:36:21	2021-03-18 00:36:21		NO		IN FOCUS
169530723	https://volunteer.ala.org.au/validate/task/169530723	Valid		system	Tile_024-029-000_0-000.jpg			2021-03-18 00:36:45		NO		IN FOCUS
169530723	https://volunteer.ala.org.au/validate/task/169530723	Valid		system	Tile_024-029-000_0-000.jpg		2021-03-18 00:36:45	2021-03-18 00:36:45		NO		IN FOCUS
169530723	https://volunteer.ala.org.au/validate/task/169530723	Valid		system	Tile_024-029-000_0-000.jpg		2021-03-17 23:16:02	2021-03-18 00:36:45		NO		IN FOCUS
169530723	https://volunteer.ala.org.au/validate/task/169530723	Valid		system	Tile_024-029-000_0-000.jpg		2021-03-17 20:00:04	2021-03-18 00:36:45		NO		IN FOCUS
169530724	https://volunteer.ala.org.au/validate/task/169530724	Valid		system	Tile_024-030-000_0-000.jpg			2021-03-18 00:36:59		NO		IN FOCUS
169530724	https://volunteer.ala.org.au/validate/task/169530724	Valid		system	Tile_024-030-000_0-000.jpg		2021-03-18 00:36:59	2021-03-18 00:36:59		NO		IN FOCUS
169530724	https://volunteer.ala.org.au/validate/task/169530724	Valid		system	Tile_024-030-000_0-000.jpg		2021-03-17 23:16:10	2021-03-18 00:36:59		NO		IN FOCUS
169530724	https://volunteer.ala.org.au/validate/task/169530724	Valid		system	Tile_024-030-000_0-000.jpg		2021-03-17 20:00:20	2021-03-18 00:36:59		NO		IN FOCUS
169530725	https://volunteer.ala.org.au/validate/task/169530725	Valid		system	Tile_024-031-000_0-000.jpg		2021-03-17 20:00:36	2021-03-18 00:37:14		NO		IN FOCUS
169530725	https://volunteer.ala.org.au/validate/task/169530725	Valid		system	Tile_024-031-000_0-000.jpg			2021-03-18 00:37:14		NO		IN FOCUS
169530725	https://volunteer.ala.org.au/validate/task/169530725	Valid		system	Tile_024-031-000_0-000.jpg		2021-03-18 00:37:13	2021-03-18 00:37:14		NO		IN FOCUS
169530725	https://volunteer.ala.org.au/validate/task/169530725	Valid		system	Tile_024-031-000_0-000.jpg		2021-03-17 23:16:19	2021-03-18 00:37:14		NO		IN FOCUS
169530726	https://volunteer.ala.org.au/validate/task/169530726	Valid		system	Tile_024-032-000_0-000.jpg		2021-03-18 00:37:27	2021-03-18 00:37:27		NO		IN FOCUS
169530726	https://volunteer.ala.org.au/validate/task/169530726	Valid		system	Tile_024-032-000_0-000.jpg			2021-03-18 00:37:27		NO		IN FOCUS
169530726	https://volunteer.ala.org.au/validate/task/169530726	Valid		system	Tile_024-032-000_0-000.jpg		2021-03-17 20:00:57	2021-03-18 00:37:27		NO		IN FOCUS
169530726	https://volunteer.ala.org.au/validate/task/169530726	Valid		system	Tile_024-032-000_0-000.jpg		2021-03-17 23:16:29	2021-03-18 00:37:27		NO		IN FOCUS
169530727	https://volunteer.ala.org.au/validate/task/169530727	Valid		system	Tile_024-033-000_0-000.jpg		2021-03-18 01:02:10	2021-03-18 15:16:42		NO		IN FOCUS
169530727	https://volunteer.ala.org.au/validate/task/169530727	Valid		system	Tile_024-033-000_0-000.jpg		2021-03-17 23:16:38	2021-03-18 15:16:42		NO		IN FOCUS
169530727	https://volunteer.ala.org.au/validate/task/169530727	Valid		system	Tile_024-033-000_0-000.jpg		2021-03-18 15:16:42	2021-03-18 15:16:42		NO		IN FOCUS
169530727	https://volunteer.ala.org.au/validate/task/169530727	Valid		system	Tile_024-033-000_0-000.jpg		2021-03-18 00:38:08	2021-03-18 15:16:42	2	YES	MIDDLE	IN FOCUS		Nothofagus pollen
169530727	https://volunteer.ala.org.au/validate/task/169530727	Valid		system	Tile_024-033-000_0-000.jpg			2021-03-18 15:16:42		NO		IN FOCUS
169530728	https://volunteer.ala.org.au/validate/task/169530728	Valid		system	Tile_024-034-000_0-000.jpg		2021-03-18 15:16:54	2021-03-18 15:16:55		NO		IN FOCUS
169530728	https://volunteer.ala.org.au/validate/task/169530728	Valid		system	Tile_024-034-000_0-000.jpg		2021-03-18 00:39:17	2021-03-18 15:16:55	1	YES	MIDDLE	IN FOCUS		Fungal spores
169530728	https://volunteer.ala.org.au/validate/task/169530728	Valid		system	Tile_024-034-000_0-000.jpg			2021-03-18 15:16:55		NO		IN FOCUS
169530728	https://volunteer.ala.org.au/validate/task/169530728	Valid		system	Tile_024-034-000_0-000.jpg		2021-03-17 23:17:24	2021-03-18 15:16:55		NO		IN FOCUS
169530728	https://volunteer.ala.org.au/validate/task/169530728	Valid		system	Tile_024-034-000_0-000.jpg		2021-03-17 20:01:56	2021-03-18 15:16:55		NO		IN FOCUS
169530729	https://volunteer.ala.org.au/validate/task/169530729	Valid		system	Tile_024-035-000_0-000.jpg			2021-03-19 08:17:38		NO		IN FOCUS
169530729	https://volunteer.ala.org.au/validate/task/169530729	Valid		system	Tile_024-035-000_0-000.jpg		2021-03-18 00:40:00	2021-03-19 08:17:38	1	YES	MIDDLE	IN FOCUS		Fungal spores
169530729	https://volunteer.ala.org.au/validate/task/169530729	Valid		system	Tile_024-035-000_0-000.jpg		2021-03-19 08:17:38	2021-03-19 08:17:38		NO		IN FOCUS
169530729	https://volunteer.ala.org.au/validate/task/169530729	Valid		system	Tile_024-035-000_0-000.jpg		2021-03-18 15:37:56	2021-03-19 08:17:38		NO		IN FOCUS
169530729	https://volunteer.ala.org.au/validate/task/169530729	Valid		system	Tile_024-035-000_0-000.jpg		2021-03-17 23:18:27	2021-03-19 08:17:38		NO		IN FOCUS
169530730	https://volunteer.ala.org.au/validate/task/169530730	Valid		system	Tile_024-036-000_0-000.jpg		2021-03-17 23:19:25	2021-03-18 15:38:20		NO		IN FOCUS
169530730	https://volunteer.ala.org.au/validate/task/169530730	Valid		system	Tile_024-036-000_0-000.jpg		2021-03-18 00:40:19	2021-03-18 15:38:20		NO		IN FOCUS
169530730	https://volunteer.ala.org.au/validate/task/169530730	Valid		system	Tile_024-036-000_0-000.jpg			2021-03-18 15:38:20		NO		IN FOCUS
169530730	https://volunteer.ala.org.au/validate/task/169530730	Valid		system	Tile_024-036-000_0-000.jpg		2021-03-18 15:38:20	2021-03-18 15:38:20		NO		IN FOCUS
169530731	https://volunteer.ala.org.au/validate/task/169530731	Valid		system	Tile_024-037-000_0-000.jpg		2021-03-17 20:02:50	2021-03-18 01:02:45		NO		IN FOCUS
169530731	https://volunteer.ala.org.au/validate/task/169530731	Valid		system	Tile_024-037-000_0-000.jpg			2021-03-18 01:02:45		NO		IN FOCUS
169530731	https://volunteer.ala.org.au/validate/task/169530731	Valid		system	Tile_024-037-000_0-000.jpg		2021-03-18 01:02:44	2021-03-18 01:02:45		NO		IN FOCUS
169530731	https://volunteer.ala.org.au/validate/task/169530731	Valid		system	Tile_024-037-000_0-000.jpg		2021-03-17 23:19:36	2021-03-18 01:02:45		NO		IN FOCUS
169530731	https://volunteer.ala.org.au/validate/task/169530731	Valid		system	Tile_024-037-000_0-000.jpg		2021-03-18 00:40:55	2021-03-18 01:02:45	1	YES	MIDDLE	IN FOCUS		Fungal spores
169530732	https://volunteer.ala.org.au/validate/task/169530732	Valid		system	Tile_024-038-000_0-000.jpg		2021-03-17 23:20:38	2021-03-18 01:02:58		NO		IN FOCUS
169530732	https://volunteer.ala.org.au/validate/task/169530732	Valid		system	Tile_024-038-000_0-000.jpg		2021-03-18 00:41:32	2021-03-18 01:02:58		NO		IN FOCUS
169530732	https://volunteer.ala.org.au/validate/task/169530732	Valid		system	Tile_024-038-000_0-000.jpg		2021-03-18 01:02:58	2021-03-18 01:02:58		NO		IN FOCUS
169530732	https://volunteer.ala.org.au/validate/task/169530732	Valid		system	Tile_024-038-000_0-000.jpg			2021-03-18 01:02:58		NO		IN FOCUS
169530733	https://volunteer.ala.org.au/validate/task/169530733	Valid		system	Tile_024-039-000_0-000.jpg		2021-03-18 01:03:10	2021-03-18 01:03:10		NO		IN FOCUS
169530733	https://volunteer.ala.org.au/validate/task/169530733	Valid		system	Tile_024-039-000_0-000.jpg			2021-03-18 01:03:10		NO		IN FOCUS
169530733	https://volunteer.ala.org.au/validate/task/169530733	Valid		system	Tile_024-039-000_0-000.jpg		2021-03-17 23:20:46	2021-03-18 01:03:10		NO		IN FOCUS
169530733	https://volunteer.ala.org.au/validate/task/169530733	Valid		system	Tile_024-039-000_0-000.jpg		2021-03-18 00:41:48	2021-03-18 01:03:10		NO		IN FOCUS
169530734	https://volunteer.ala.org.au/validate/task/169530734	Valid		system	Tile_024-040-000_0-000.jpg		2021-03-18 00:42:02	2021-03-18 00:42:03		NO		IN FOCUS
169530734	https://volunteer.ala.org.au/validate/task/169530734	Valid		system	Tile_024-040-000_0-000.jpg			2021-03-18 00:42:03		NO		IN FOCUS
169530734	https://volunteer.ala.org.au/validate/task/169530734	Valid		system	Tile_024-040-000_0-000.jpg		2021-03-17 23:20:55	2021-03-18 00:42:03		NO		IN FOCUS
169530734	https://volunteer.ala.org.au/validate/task/169530734	Valid		system	Tile_024-040-000_0-000.jpg		2021-03-17 20:03:08	2021-03-18 00:42:03		NO		IN FOCUS
169530735	https://volunteer.ala.org.au/validate/task/169530735				Tile_024-041-000_0-000.jpg		2021-03-18 15:38:33			NO		IN FOCUS
169530735	https://volunteer.ala.org.au/validate/task/169530735				Tile_024-041-000_0-000.jpg		2021-03-18 00:42:34		1	YES	MIDDLE	IN FOCUS		Fungal spores
169530735	https://volunteer.ala.org.au/validate/task/169530735				Tile_024-041-000_0-000.jpg		2021-03-17 23:21:37		1	YES	Both MIDDLE and EDGE	IN FOCUS		Triporate basketweave pollen (Casuarinacea)
169530735	https://volunteer.ala.org.au/validate/task/169530735				Tile_024-041-000_0-000.jpg		2021-03-19 08:17:47			NO		IN FOCUS
169530736	https://volunteer.ala.org.au/validate/task/169530736	Valid		system	Tile_024-042-000_0-000.jpg		2021-03-17 20:03:23	2021-03-18 00:42:49		NO		IN FOCUS
169530736	https://volunteer.ala.org.au/validate/task/169530736	Valid		system	Tile_024-042-000_0-000.jpg			2021-03-18 00:42:49		NO		IN FOCUS
169530736	https://volunteer.ala.org.au/validate/task/169530736	Valid		system	Tile_024-042-000_0-000.jpg		2021-03-18 00:42:49	2021-03-18 00:42:49		NO		IN FOCUS
169530736	https://volunteer.ala.org.au/validate/task/169530736	Valid		system	Tile_024-042-000_0-000.jpg		2021-03-17 23:21:46	2021-03-18 00:42:49		NO		IN FOCUS
169530737	https://volunteer.ala.org.au/validate/task/169530737	Valid		system	Tile_024-043-000_0-000.jpg			2021-03-18 00:43:03		NO		IN FOCUS
169530737	https://volunteer.ala.org.au/validate/task/169530737	Valid		system	Tile_024-043-000_0-000.jpg		2021-03-18 00:43:03	2021-03-18 00:43:03		NO		IN FOCUS
169530737	https://volunteer.ala.org.au/validate/task/169530737	Valid		system	Tile_024-043-000_0-000.jpg		2021-03-17 23:21:54	2021-03-18 00:43:03		NO		IN FOCUS
169530737	https://volunteer.ala.org.au/validate/task/169530737	Valid		system	Tile_024-043-000_0-000.jpg		2021-03-17 20:03:49	2021-03-18 00:43:03		NO		IN FOCUS
169530738	https://volunteer.ala.org.au/validate/task/169530738	Valid		system	Tile_024-044-000_0-000.jpg		2021-03-18 00:43:21	2021-03-18 01:03:38		NO		IN FOCUS
169530738	https://volunteer.ala.org.au/validate/task/169530738	Valid		system	Tile_024-044-000_0-000.jpg			2021-03-18 01:03:38		NO		IN FOCUS
169530738	https://volunteer.ala.org.au/validate/task/169530738	Valid		system	Tile_024-044-000_0-000.jpg		2021-03-17 23:22:02	2021-03-18 01:03:38		NO		IN FOCUS
169530738	https://volunteer.ala.org.au/validate/task/169530738	Valid		system	Tile_024-044-000_0-000.jpg		2021-03-18 01:03:38	2021-03-18 01:03:38		NO		IN FOCUS
169530739	https://volunteer.ala.org.au/validate/task/169530739	Valid		system	Tile_024-045-000_0-000.jpg		2021-03-17 20:04:08	2021-03-18 00:43:39		NO		IN FOCUS
169530739	https://volunteer.ala.org.au/validate/task/169530739	Valid		system	Tile_024-045-000_0-000.jpg			2021-03-18 00:43:39		NO		IN FOCUS
169530739	https://volunteer.ala.org.au/validate/task/169530739	Valid		system	Tile_024-045-000_0-000.jpg		2021-03-18 00:43:39	2021-03-18 00:43:39		NO		IN FOCUS
169530739	https://volunteer.ala.org.au/validate/task/169530739	Valid		system	Tile_024-045-000_0-000.jpg		2021-03-17 23:22:12	2021-03-18 00:43:39		NO		IN FOCUS
169530740	https://volunteer.ala.org.au/validate/task/169530740	Valid		system	Tile_024-046-000_0-000.jpg		2021-03-17 23:22:23	2021-03-18 01:03:49		NO		IN FOCUS
169530740	https://volunteer.ala.org.au/validate/task/169530740	Valid		system	Tile_024-046-000_0-000.jpg			2021-03-18 01:03:49		NO		IN FOCUS
169530740	https://volunteer.ala.org.au/validate/task/169530740	Valid		system	Tile_024-046-000_0-000.jpg		2021-03-18 01:03:49	2021-03-18 01:03:49		NO		IN FOCUS
169530740	https://volunteer.ala.org.au/validate/task/169530740	Valid		system	Tile_024-046-000_0-000.jpg		2021-03-18 00:44:00	2021-03-18 01:03:49		NO		IN FOCUS
169530741	https://volunteer.ala.org.au/validate/task/169530741	Valid		system	Tile_024-047-000_0-000.jpg		2021-03-17 20:04:42	2021-03-18 00:44:16		NO		IN FOCUS
169530741	https://volunteer.ala.org.au/validate/task/169530741	Valid		system	Tile_024-047-000_0-000.jpg			2021-03-18 00:44:16		NO		IN FOCUS
169530741	https://volunteer.ala.org.au/validate/task/169530741	Valid		system	Tile_024-047-000_0-000.jpg		2021-03-18 00:44:16	2021-03-18 00:44:16		NO		IN FOCUS
169530741	https://volunteer.ala.org.au/validate/task/169530741	Valid		system	Tile_024-047-000_0-000.jpg		2021-03-17 23:22:49	2021-03-18 00:44:16		NO		IN FOCUS
169530742	https://volunteer.ala.org.au/validate/task/169530742	Valid		system	Tile_024-048-000_0-000.jpg		2021-03-17 23:23:00	2021-03-18 01:03:59		NO		IN FOCUS
169530742	https://volunteer.ala.org.au/validate/task/169530742	Valid		system	Tile_024-048-000_0-000.jpg		2021-03-18 00:44:29	2021-03-18 01:03:59		NO		IN FOCUS
169530742	https://volunteer.ala.org.au/validate/task/169530742	Valid		system	Tile_024-048-000_0-000.jpg		2021-03-18 01:03:59	2021-03-18 01:03:59		NO		IN FOCUS
169530742	https://volunteer.ala.org.au/validate/task/169530742	Valid		system	Tile_024-048-000_0-000.jpg			2021-03-18 01:03:59		NO		IN FOCUS
169530743	https://volunteer.ala.org.au/validate/task/169530743	Valid		system	Tile_024-049-000_0-000.jpg		2021-03-17 20:05:18	2021-03-18 00:44:42		NO		IN FOCUS
169530743	https://volunteer.ala.org.au/validate/task/169530743	Valid		system	Tile_024-049-000_0-000.jpg			2021-03-18 00:44:42		NO		IN FOCUS
169530743	https://volunteer.ala.org.au/validate/task/169530743	Valid		system	Tile_024-049-000_0-000.jpg		2021-03-18 00:44:42	2021-03-18 00:44:42		NO		IN FOCUS
169530743	https://volunteer.ala.org.au/validate/task/169530743	Valid		system	Tile_024-049-000_0-000.jpg		2021-03-17 23:23:09	2021-03-18 00:44:42		NO		IN FOCUS
169530744	https://volunteer.ala.org.au/validate/task/169530744	Valid		system	Tile_024-050-000_0-000.jpg		2021-03-17 23:23:16	2021-03-18 00:45:00		NO		IN FOCUS
169530744	https://volunteer.ala.org.au/validate/task/169530744	Valid		system	Tile_024-050-000_0-000.jpg		2021-03-18 00:45:00	2021-03-18 00:45:00		NO		IN FOCUS
169530744	https://volunteer.ala.org.au/validate/task/169530744	Valid		system	Tile_024-050-000_0-000.jpg		2021-03-17 20:05:41	2021-03-18 00:45:00		NO		IN FOCUS
169530744	https://volunteer.ala.org.au/validate/task/169530744	Valid		system	Tile_024-050-000_0-000.jpg			2021-03-18 00:45:00		NO		IN FOCUS
169530745	https://volunteer.ala.org.au/validate/task/169530745	Valid		system	Tile_024-051-000_0-000.jpg		2021-03-18 00:45:49	2021-03-18 00:45:49		NO		IN FOCUS
169530745	https://volunteer.ala.org.au/validate/task/169530745	Valid		system	Tile_024-051-000_0-000.jpg			2021-03-18 00:45:49		NO		IN FOCUS
169530745	https://volunteer.ala.org.au/validate/task/169530745	Valid		system	Tile_024-051-000_0-000.jpg		2021-03-17 23:23:25	2021-03-18 00:45:49		NO		IN FOCUS
169530745	https://volunteer.ala.org.au/validate/task/169530745	Valid		system	Tile_024-051-000_0-000.jpg		2021-03-17 20:05:54	2021-03-18 00:45:49		NO		IN FOCUS
169530746	https://volunteer.ala.org.au/validate/task/169530746	Valid		system	Tile_024-052-000_0-000.jpg		2021-03-18 00:46:41	2021-03-18 15:17:08	2	YES	Both MIDDLE and EDGE	IN FOCUS		Spores,Fungal spores
169530746	https://volunteer.ala.org.au/validate/task/169530746	Valid		system	Tile_024-052-000_0-000.jpg		2021-03-18 15:17:07	2021-03-18 15:17:08		NO		IN FOCUS
169530746	https://volunteer.ala.org.au/validate/task/169530746	Valid		system	Tile_024-052-000_0-000.jpg			2021-03-18 15:17:08		NO		IN FOCUS
169530746	https://volunteer.ala.org.au/validate/task/169530746	Valid		system	Tile_024-052-000_0-000.jpg		2021-03-17 23:23:34	2021-03-18 15:17:08		NO		IN FOCUS
169530746	https://volunteer.ala.org.au/validate/task/169530746	Valid		system	Tile_024-052-000_0-000.jpg		2021-03-17 20:07:32	2021-03-18 15:17:08		NO		IN FOCUS
169530747	https://volunteer.ala.org.au/validate/task/169530747	Valid		system	Tile_024-053-000_0-000.jpg		2021-03-17 23:23:46	2021-03-18 00:47:03		NO		IN FOCUS
169530747	https://volunteer.ala.org.au/validate/task/169530747	Valid		system	Tile_024-053-000_0-000.jpg		2021-03-17 20:07:42	2021-03-18 00:47:03		NO		IN FOCUS
169530747	https://volunteer.ala.org.au/validate/task/169530747	Valid		system	Tile_024-053-000_0-000.jpg			2021-03-18 00:47:03		NO		IN FOCUS
169530747	https://volunteer.ala.org.au/validate/task/169530747	Valid		system	Tile_024-053-000_0-000.jpg		2021-03-18 00:47:02	2021-03-18 00:47:03		NO		IN FOCUS
169530748	https://volunteer.ala.org.au/validate/task/169530748	Valid		system	Tile_024-054-000_0-000.jpg		2021-03-17 20:08:00	2021-03-18 00:47:58		NO		IN FOCUS
169530748	https://volunteer.ala.org.au/validate/task/169530748	Valid		system	Tile_024-054-000_0-000.jpg		2021-03-18 00:47:58	2021-03-18 00:47:58		NO		IN FOCUS
169530748	https://volunteer.ala.org.au/validate/task/169530748	Valid		system	Tile_024-054-000_0-000.jpg			2021-03-18 00:47:58		NO		IN FOCUS
169530748	https://volunteer.ala.org.au/validate/task/169530748	Valid		system	Tile_024-054-000_0-000.jpg		2021-03-17 23:23:56	2021-03-18 00:47:58		NO		IN FOCUS
169530749	https://volunteer.ala.org.au/validate/task/169530749	Valid		system	Tile_024-055-000_0-000.jpg		2021-03-17 23:24:07	2021-03-18 00:48:11		NO		IN FOCUS
169530749	https://volunteer.ala.org.au/validate/task/169530749	Valid		system	Tile_024-055-000_0-000.jpg			2021-03-18 00:48:11		NO		IN FOCUS
169530749	https://volunteer.ala.org.au/validate/task/169530749	Valid		system	Tile_024-055-000_0-000.jpg		2021-03-17 20:08:16	2021-03-18 00:48:11		NO		IN FOCUS
169530749	https://volunteer.ala.org.au/validate/task/169530749	Valid		system	Tile_024-055-000_0-000.jpg		2021-03-18 00:48:10	2021-03-18 00:48:11		NO		IN FOCUS
169530750	https://volunteer.ala.org.au/validate/task/169530750	Valid		system	Tile_024-056-000_0-000.jpg			2021-03-18 00:48:25		NO		IN FOCUS
169530750	https://volunteer.ala.org.au/validate/task/169530750	Valid		system	Tile_024-056-000_0-000.jpg		2021-03-18 00:48:25	2021-03-18 00:48:25		NO		IN FOCUS
169530750	https://volunteer.ala.org.au/validate/task/169530750	Valid		system	Tile_024-056-000_0-000.jpg		2021-03-17 20:08:25	2021-03-18 00:48:25		NO		IN FOCUS
169530750	https://volunteer.ala.org.au/validate/task/169530750	Valid		system	Tile_024-056-000_0-000.jpg		2021-03-17 23:24:14	2021-03-18 00:48:25		NO		IN FOCUS
169530751	https://volunteer.ala.org.au/validate/task/169530751	Valid		system	Tile_024-057-000_0-000.jpg		2021-03-18 00:48:56	2021-03-18 15:17:29	1	YES	MIDDLE	IN FOCUS		Nothofagus pollen
169530751	https://volunteer.ala.org.au/validate/task/169530751	Valid		system	Tile_024-057-000_0-000.jpg		2021-03-17 20:08:43	2021-03-18 15:17:29		NO		IN FOCUS
169530751	https://volunteer.ala.org.au/validate/task/169530751	Valid		system	Tile_024-057-000_0-000.jpg		2021-03-17 23:24:22	2021-03-18 15:17:29		NO		IN FOCUS
169530751	https://volunteer.ala.org.au/validate/task/169530751	Valid		system	Tile_024-057-000_0-000.jpg		2021-03-18 15:17:28	2021-03-18 15:17:29		NO		IN FOCUS
169530751	https://volunteer.ala.org.au/validate/task/169530751	Valid		system	Tile_024-057-000_0-000.jpg			2021-03-18 15:17:29		NO		IN FOCUS
169530752	https://volunteer.ala.org.au/validate/task/169530752	Valid		system	Tile_024-058-000_0-000.jpg		2021-03-19 07:17:37	2021-03-19 10:27:39		NO		IN FOCUS
169530752	https://volunteer.ala.org.au/validate/task/169530752	Valid		system	Tile_024-058-000_0-000.jpg		2021-03-18 00:50:16	2021-03-19 10:27:39	3	YES	Both MIDDLE and EDGE	IN FOCUS		Spores,Nothofagus pollen
169530752	https://volunteer.ala.org.au/validate/task/169530752	Valid		system	Tile_024-058-000_0-000.jpg		2021-03-18 16:26:03	2021-03-19 10:27:39		NO		IN FOCUS
169530752	https://volunteer.ala.org.au/validate/task/169530752	Valid		system	Tile_024-058-000_0-000.jpg		2021-03-19 10:27:39	2021-03-19 10:27:39		NO		IN FOCUS
169530752	https://volunteer.ala.org.au/validate/task/169530752	Valid		system	Tile_024-058-000_0-000.jpg			2021-03-19 10:27:39		NO		IN FOCUS
169530753	https://volunteer.ala.org.au/validate/task/169530753				Tile_024-059-000_0-000.jpg		2021-03-17 23:24:38			NO		IN FOCUS
169530753	https://volunteer.ala.org.au/validate/task/169530753				Tile_024-059-000_0-000.jpg		2021-03-18 15:17:44			NO		IN FOCUS
169530753	https://volunteer.ala.org.au/validate/task/169530753				Tile_024-059-000_0-000.jpg		2021-03-17 20:10:32		1	YES	MIDDLE	IN FOCUS		Fungal spores
169530753	https://volunteer.ala.org.au/validate/task/169530753				Tile_024-059-000_0-000.jpg		2021-03-18 00:50:42		1	YES	MIDDLE	IN FOCUS		Nothofagus pollen
169530754	https://volunteer.ala.org.au/validate/task/169530754	Valid		system	Tile_024-060-000_0-000.jpg		2021-03-18 00:51:00	2021-03-18 00:51:00		NO		IN FOCUS
169530754	https://volunteer.ala.org.au/validate/task/169530754	Valid		system	Tile_024-060-000_0-000.jpg			2021-03-18 00:51:00		NO		IN FOCUS
169530754	https://volunteer.ala.org.au/validate/task/169530754	Valid		system	Tile_024-060-000_0-000.jpg		2021-03-17 23:24:47	2021-03-18 00:51:00		NO		IN FOCUS
169530754	https://volunteer.ala.org.au/validate/task/169530754	Valid		system	Tile_024-060-000_0-000.jpg		2021-03-17 20:10:49	2021-03-18 00:51:00		NO		IN FOCUS
169530755	https://volunteer.ala.org.au/validate/task/169530755	Valid		system	Tile_025-001-000_0-000.jpg		2021-03-18 18:09:13	2021-03-18 18:09:13		NO		IN FOCUS
169530755	https://volunteer.ala.org.au/validate/task/169530755	Valid		system	Tile_025-001-000_0-000.jpg			2021-03-18 18:09:13		NO		IN FOCUS
169530755	https://volunteer.ala.org.au/validate/task/169530755	Valid		system	Tile_025-001-000_0-000.jpg		2021-03-18 00:51:34	2021-03-18 18:09:13	2	YES	MIDDLE	IN FOCUS		Nothofagus pollen
169530755	https://volunteer.ala.org.au/validate/task/169530755	Valid		system	Tile_025-001-000_0-000.jpg		2021-03-18 15:38:57	2021-03-18 18:09:13		NO		IN FOCUS
169530755	https://volunteer.ala.org.au/validate/task/169530755	Valid		system	Tile_025-001-000_0-000.jpg		2021-03-17 23:24:56	2021-03-18 18:09:13		NO		IN FOCUS
169530756	https://volunteer.ala.org.au/validate/task/169530756	Valid		system	Tile_025-002-000_0-000.jpg			2021-03-18 15:18:00		NO		IN FOCUS
169530756	https://volunteer.ala.org.au/validate/task/169530756	Valid		system	Tile_025-002-000_0-000.jpg		2021-03-18 15:18:00	2021-03-18 15:18:00		NO		IN FOCUS
169530756	https://volunteer.ala.org.au/validate/task/169530756	Valid		system	Tile_025-002-000_0-000.jpg		2021-03-18 00:52:16	2021-03-18 15:18:00	2	YES	Both MIDDLE and EDGE	IN FOCUS		Fungal spores
169530756	https://volunteer.ala.org.au/validate/task/169530756	Valid		system	Tile_025-002-000_0-000.jpg		2021-03-18 01:04:31	2021-03-18 15:18:00		NO		IN FOCUS
169530756	https://volunteer.ala.org.au/validate/task/169530756	Valid		system	Tile_025-002-000_0-000.jpg		2021-03-17 23:25:03	2021-03-18 15:18:00		NO		IN FOCUS
169530757	https://volunteer.ala.org.au/validate/task/169530757	Valid		system	Tile_025-003-000_0-000.jpg		2021-03-17 20:11:21	2021-03-18 00:52:34		NO		IN FOCUS
169530757	https://volunteer.ala.org.au/validate/task/169530757	Valid		system	Tile_025-003-000_0-000.jpg			2021-03-18 00:52:34		NO		IN FOCUS
169530757	https://volunteer.ala.org.au/validate/task/169530757	Valid		system	Tile_025-003-000_0-000.jpg		2021-03-18 00:52:34	2021-03-18 00:52:34		NO		IN FOCUS
169530757	https://volunteer.ala.org.au/validate/task/169530757	Valid		system	Tile_025-003-000_0-000.jpg		2021-03-17 23:25:10	2021-03-18 00:52:34		NO		IN FOCUS
169530758	https://volunteer.ala.org.au/validate/task/169530758	Valid		system	Tile_025-004-000_0-000.jpg		2021-03-18 18:09:23	2021-03-18 18:09:24		NO		IN FOCUS
169530758	https://volunteer.ala.org.au/validate/task/169530758	Valid		system	Tile_025-004-000_0-000.jpg			2021-03-18 18:09:24		NO		IN FOCUS
169530758	https://volunteer.ala.org.au/validate/task/169530758	Valid		system	Tile_025-004-000_0-000.jpg		2021-03-18 15:41:24	2021-03-18 18:09:24		NO		IN FOCUS
169530758	https://volunteer.ala.org.au/validate/task/169530758	Valid		system	Tile_025-004-000_0-000.jpg		2021-03-18 00:53:21	2021-03-18 18:09:24	1	YES	EDGE	IN FOCUS		Nothofagus pollen
169530758	https://volunteer.ala.org.au/validate/task/169530758	Valid		system	Tile_025-004-000_0-000.jpg		2021-03-17 23:25:18	2021-03-18 18:09:24		NO		IN FOCUS
169530759	https://volunteer.ala.org.au/validate/task/169530759	Valid		system	Tile_025-005-000_0-000.jpg		2021-03-17 23:25:25	2021-03-18 00:53:38		NO		IN FOCUS
169530759	https://volunteer.ala.org.au/validate/task/169530759	Valid		system	Tile_025-005-000_0-000.jpg		2021-03-18 00:53:38	2021-03-18 00:53:38		NO		IN FOCUS
169530759	https://volunteer.ala.org.au/validate/task/169530759	Valid		system	Tile_025-005-000_0-000.jpg			2021-03-18 00:53:38		NO		IN FOCUS
169530759	https://volunteer.ala.org.au/validate/task/169530759	Valid		system	Tile_025-005-000_0-000.jpg		2021-03-17 20:12:04	2021-03-18 00:53:38		NO		IN FOCUS
169530760	https://volunteer.ala.org.au/validate/task/169530760	Valid		system	Tile_025-006-000_0-000.jpg		2021-03-17 20:12:19	2021-03-18 00:53:59		NO		IN FOCUS
169530760	https://volunteer.ala.org.au/validate/task/169530760	Valid		system	Tile_025-006-000_0-000.jpg		2021-03-17 23:25:33	2021-03-18 00:53:59		NO		IN FOCUS
169530760	https://volunteer.ala.org.au/validate/task/169530760	Valid		system	Tile_025-006-000_0-000.jpg			2021-03-18 00:53:59		NO		IN FOCUS
169530760	https://volunteer.ala.org.au/validate/task/169530760	Valid		system	Tile_025-006-000_0-000.jpg		2021-03-18 00:53:59	2021-03-18 00:53:59		NO		IN FOCUS
169530761	https://volunteer.ala.org.au/validate/task/169530761	Valid		system	Tile_025-007-000_0-000.jpg		2021-03-17 23:25:44	2021-03-18 00:54:35		NO		IN FOCUS
169530761	https://volunteer.ala.org.au/validate/task/169530761	Valid		system	Tile_025-007-000_0-000.jpg		2021-03-17 20:12:31	2021-03-18 00:54:35		NO		IN FOCUS
169530761	https://volunteer.ala.org.au/validate/task/169530761	Valid		system	Tile_025-007-000_0-000.jpg			2021-03-18 00:54:35		NO		IN FOCUS
169530761	https://volunteer.ala.org.au/validate/task/169530761	Valid		system	Tile_025-007-000_0-000.jpg		2021-03-18 00:54:35	2021-03-18 00:54:35		NO		IN FOCUS
169530762	https://volunteer.ala.org.au/validate/task/169530762	Valid		system	Tile_025-008-000_0-000.jpg		2021-03-18 00:54:54	2021-03-18 15:46:48		NO		IN FOCUS
169530762	https://volunteer.ala.org.au/validate/task/169530762	Valid		system	Tile_025-008-000_0-000.jpg		2021-03-17 23:25:55	2021-03-18 15:46:48		NO		IN FOCUS
169530762	https://volunteer.ala.org.au/validate/task/169530762	Valid		system	Tile_025-008-000_0-000.jpg			2021-03-18 15:46:48		NO		IN FOCUS
169530762	https://volunteer.ala.org.au/validate/task/169530762	Valid		system	Tile_025-008-000_0-000.jpg		2021-03-18 15:46:48	2021-03-18 15:46:48		NO		IN FOCUS
169530763	https://volunteer.ala.org.au/validate/task/169530763	Valid		system	Tile_025-009-000_0-000.jpg		2021-03-17 23:26:07	2021-03-18 01:04:51		NO		IN FOCUS
169530763	https://volunteer.ala.org.au/validate/task/169530763	Valid		system	Tile_025-009-000_0-000.jpg		2021-03-18 00:56:08	2021-03-18 01:04:51		NO		IN FOCUS
169530763	https://volunteer.ala.org.au/validate/task/169530763	Valid		system	Tile_025-009-000_0-000.jpg		2021-03-18 01:04:51	2021-03-18 01:04:51		NO		IN FOCUS
169530763	https://volunteer.ala.org.au/validate/task/169530763	Valid		system	Tile_025-009-000_0-000.jpg			2021-03-18 01:04:51		NO		IN FOCUS
169530764	https://volunteer.ala.org.au/validate/task/169530764	Valid		system	Tile_025-010-000_0-000.jpg		2021-03-17 23:26:16	2021-03-18 00:56:50		NO		IN FOCUS
169530764	https://volunteer.ala.org.au/validate/task/169530764	Valid		system	Tile_025-010-000_0-000.jpg			2021-03-18 00:56:50		NO		IN FOCUS
169530764	https://volunteer.ala.org.au/validate/task/169530764	Valid		system	Tile_025-010-000_0-000.jpg		2021-03-17 20:13:41	2021-03-18 00:56:50		NO		IN FOCUS
169530764	https://volunteer.ala.org.au/validate/task/169530764	Valid		system	Tile_025-010-000_0-000.jpg		2021-03-18 00:56:50	2021-03-18 00:56:50		NO		IN FOCUS
169530765	https://volunteer.ala.org.au/validate/task/169530765	Valid		system	Tile_025-011-000_0-000.jpg			2021-03-18 00:57:08		NO		IN FOCUS
169530765	https://volunteer.ala.org.au/validate/task/169530765	Valid		system	Tile_025-011-000_0-000.jpg		2021-03-18 00:57:08	2021-03-18 00:57:08		NO		IN FOCUS
169530765	https://volunteer.ala.org.au/validate/task/169530765	Valid		system	Tile_025-011-000_0-000.jpg		2021-03-17 20:13:58	2021-03-18 00:57:08		NO		IN FOCUS
169530765	https://volunteer.ala.org.au/validate/task/169530765	Valid		system	Tile_025-011-000_0-000.jpg		2021-03-17 23:26:22	2021-03-18 00:57:08		NO		IN FOCUS
169530766	https://volunteer.ala.org.au/validate/task/169530766	Valid		system	Tile_025-012-000_0-000.jpg		2021-03-18 00:57:39	2021-03-18 00:57:39		NO		IN FOCUS
169530766	https://volunteer.ala.org.au/validate/task/169530766	Valid		system	Tile_025-012-000_0-000.jpg		2021-03-17 20:14:15	2021-03-18 00:57:39		NO		IN FOCUS
169530766	https://volunteer.ala.org.au/validate/task/169530766	Valid		system	Tile_025-012-000_0-000.jpg		2021-03-17 23:26:30	2021-03-18 00:57:39		NO		IN FOCUS
169530766	https://volunteer.ala.org.au/validate/task/169530766	Valid		system	Tile_025-012-000_0-000.jpg			2021-03-18 00:57:39		NO		IN FOCUS
169530767	https://volunteer.ala.org.au/validate/task/169530767	Valid		system	Tile_025-013-000_0-000.jpg		2021-03-18 01:05:03	2021-03-18 15:18:12		NO		IN FOCUS
169530767	https://volunteer.ala.org.au/validate/task/169530767	Valid		system	Tile_025-013-000_0-000.jpg		2021-03-17 23:27:38	2021-03-18 15:18:12		NO		IN FOCUS
169530767	https://volunteer.ala.org.au/validate/task/169530767	Valid		system	Tile_025-013-000_0-000.jpg		2021-03-18 15:18:12	2021-03-18 15:18:12		NO		IN FOCUS
169530767	https://volunteer.ala.org.au/validate/task/169530767	Valid		system	Tile_025-013-000_0-000.jpg			2021-03-18 15:18:12		NO		IN FOCUS
169530767	https://volunteer.ala.org.au/validate/task/169530767	Valid		system	Tile_025-013-000_0-000.jpg		2021-03-18 00:58:13	2021-03-18 15:18:12	3	YES	MIDDLE	IN FOCUS		Fungal spores,Nothofagus pollen
169530768	https://volunteer.ala.org.au/validate/task/169530768	Valid		system	Tile_025-014-000_0-000.jpg			2021-03-18 18:15:24		NO		IN FOCUS
169530768	https://volunteer.ala.org.au/validate/task/169530768	Valid		system	Tile_025-014-000_0-000.jpg		2021-03-18 18:15:24	2021-03-18 18:15:24		NO		IN FOCUS
169530768	https://volunteer.ala.org.au/validate/task/169530768	Valid		system	Tile_025-014-000_0-000.jpg		2021-03-18 00:58:33	2021-03-18 18:15:24		NO		IN FOCUS
169530768	https://volunteer.ala.org.au/validate/task/169530768	Valid		system	Tile_025-014-000_0-000.jpg		2021-03-18 16:26:37	2021-03-18 18:15:24		NO		IN FOCUS
169530769	https://volunteer.ala.org.au/validate/task/169530769	Valid		system	Tile_025-015-000_0-000.jpg		2021-03-17 20:15:00	2021-03-18 15:48:12		NO		IN FOCUS
169530769	https://volunteer.ala.org.au/validate/task/169530769	Valid		system	Tile_025-015-000_0-000.jpg		2021-03-18 15:48:12	2021-03-18 15:48:12		NO		IN FOCUS
169530769	https://volunteer.ala.org.au/validate/task/169530769	Valid		system	Tile_025-015-000_0-000.jpg			2021-03-18 15:48:12		NO		IN FOCUS
169530769	https://volunteer.ala.org.au/validate/task/169530769	Valid		system	Tile_025-015-000_0-000.jpg		2021-03-18 00:58:47	2021-03-18 15:48:12		NO		IN FOCUS
169530770	https://volunteer.ala.org.au/validate/task/169530770	Valid		system	Tile_025-016-000_0-000.jpg		2021-03-17 20:15:32	2021-03-18 01:05:22		NO		IN FOCUS
169530770	https://volunteer.ala.org.au/validate/task/169530770	Valid		system	Tile_025-016-000_0-000.jpg			2021-03-18 01:05:22		NO		IN FOCUS
169530770	https://volunteer.ala.org.au/validate/task/169530770	Valid		system	Tile_025-016-000_0-000.jpg		2021-03-17 23:27:57	2021-03-18 01:05:22		NO		IN FOCUS
169530770	https://volunteer.ala.org.au/validate/task/169530770	Valid		system	Tile_025-016-000_0-000.jpg		2021-03-18 01:05:22	2021-03-18 01:05:22		NO		IN FOCUS
169530770	https://volunteer.ala.org.au/validate/task/169530770	Valid		system	Tile_025-016-000_0-000.jpg		2021-03-18 00:59:35	2021-03-18 01:05:22	2	YES	MIDDLE	IN FOCUS		Fungal spores,Nothofagus pollen
169530771	https://volunteer.ala.org.au/validate/task/169530771	Valid		system	Tile_025-017-000_0-000.jpg		2021-03-17 20:15:49	2021-03-18 01:05:31		NO		IN FOCUS
169530771	https://volunteer.ala.org.au/validate/task/169530771	Valid		system	Tile_025-017-000_0-000.jpg		2021-03-17 23:28:05	2021-03-18 01:05:31		NO		IN FOCUS
169530771	https://volunteer.ala.org.au/validate/task/169530771	Valid		system	Tile_025-017-000_0-000.jpg		2021-03-18 01:00:14	2021-03-18 01:05:31	1	YES	MIDDLE	IN FOCUS		Spores
169530771	https://volunteer.ala.org.au/validate/task/169530771	Valid		system	Tile_025-017-000_0-000.jpg		2021-03-18 01:05:31	2021-03-18 01:05:31		NO		IN FOCUS
169530771	https://volunteer.ala.org.au/validate/task/169530771	Valid		system	Tile_025-017-000_0-000.jpg			2021-03-18 01:05:31		NO		IN FOCUS
169530772	https://volunteer.ala.org.au/validate/task/169530772	Valid		system	Tile_025-018-000_0-000.jpg		2021-03-17 23:28:13	2021-03-18 15:18:24		NO		IN FOCUS
169530772	https://volunteer.ala.org.au/validate/task/169530772	Valid		system	Tile_025-018-000_0-000.jpg		2021-03-18 15:18:24	2021-03-18 15:18:24		NO		IN FOCUS
169530772	https://volunteer.ala.org.au/validate/task/169530772	Valid		system	Tile_025-018-000_0-000.jpg			2021-03-18 15:18:24		NO		IN FOCUS
169530772	https://volunteer.ala.org.au/validate/task/169530772	Valid		system	Tile_025-018-000_0-000.jpg		2021-03-17 20:16:05	2021-03-18 15:18:24		NO		IN FOCUS
169530772	https://volunteer.ala.org.au/validate/task/169530772	Valid		system	Tile_025-018-000_0-000.jpg		2021-03-18 01:01:02	2021-03-18 15:18:24	2	YES	MIDDLE	IN FOCUS		Spores
169530773	https://volunteer.ala.org.au/validate/task/169530773	Valid		system	Tile_025-019-000_0-000.jpg		2021-03-18 01:01:29	2021-03-18 01:01:29		NO		IN FOCUS
169530773	https://volunteer.ala.org.au/validate/task/169530773	Valid		system	Tile_025-019-000_0-000.jpg		2021-03-17 23:28:20	2021-03-18 01:01:29		NO		IN FOCUS
169530773	https://volunteer.ala.org.au/validate/task/169530773	Valid		system	Tile_025-019-000_0-000.jpg			2021-03-18 01:01:29		NO		IN FOCUS
169530773	https://volunteer.ala.org.au/validate/task/169530773	Valid		system	Tile_025-019-000_0-000.jpg		2021-03-17 20:16:23	2021-03-18 01:01:29		NO		IN FOCUS
169530774	https://volunteer.ala.org.au/validate/task/169530774	Valid		system	Tile_025-020-000_0-000.jpg		2021-03-18 01:02:14	2021-03-18 01:02:14		NO		IN FOCUS
169530774	https://volunteer.ala.org.au/validate/task/169530774	Valid		system	Tile_025-020-000_0-000.jpg			2021-03-18 01:02:14		NO		IN FOCUS
169530774	https://volunteer.ala.org.au/validate/task/169530774	Valid		system	Tile_025-020-000_0-000.jpg		2021-03-17 20:16:38	2021-03-18 01:02:14		NO		IN FOCUS
169530774	https://volunteer.ala.org.au/validate/task/169530774	Valid		system	Tile_025-020-000_0-000.jpg		2021-03-17 23:28:29	2021-03-18 01:02:14		NO		IN FOCUS
169530775	https://volunteer.ala.org.au/validate/task/169530775	Valid		system	Tile_025-021-000_0-000.jpg		2021-03-18 01:02:31	2021-03-18 01:05:46		NO		IN FOCUS
169530775	https://volunteer.ala.org.au/validate/task/169530775	Valid		system	Tile_025-021-000_0-000.jpg			2021-03-18 01:05:46		NO		IN FOCUS
169530775	https://volunteer.ala.org.au/validate/task/169530775	Valid		system	Tile_025-021-000_0-000.jpg		2021-03-18 01:05:45	2021-03-18 01:05:46		NO		IN FOCUS
169530775	https://volunteer.ala.org.au/validate/task/169530775	Valid		system	Tile_025-021-000_0-000.jpg		2021-03-17 23:28:38	2021-03-18 01:05:46		NO		IN FOCUS
169530776	https://volunteer.ala.org.au/validate/task/169530776	Valid		system	Tile_025-022-000_0-000.jpg		2021-03-18 16:27:00	2021-03-19 07:18:52		NO		IN FOCUS
169530776	https://volunteer.ala.org.au/validate/task/169530776	Valid		system	Tile_025-022-000_0-000.jpg		2021-03-19 07:18:51	2021-03-19 07:18:52		NO		IN FOCUS
169530776	https://volunteer.ala.org.au/validate/task/169530776	Valid		system	Tile_025-022-000_0-000.jpg			2021-03-19 07:18:52		NO		IN FOCUS
169530776	https://volunteer.ala.org.au/validate/task/169530776	Valid		system	Tile_025-022-000_0-000.jpg		2021-03-18 01:03:19	2021-03-19 07:18:52		NO		IN FOCUS
169530777	https://volunteer.ala.org.au/validate/task/169530777	Valid		system	Tile_025-023-000_0-000.jpg		2021-03-17 20:17:21	2021-03-18 01:03:37		NO		IN FOCUS
169530777	https://volunteer.ala.org.au/validate/task/169530777	Valid		system	Tile_025-023-000_0-000.jpg		2021-03-17 23:28:49	2021-03-18 01:03:37		NO		IN FOCUS
169530777	https://volunteer.ala.org.au/validate/task/169530777	Valid		system	Tile_025-023-000_0-000.jpg		2021-03-18 01:03:37	2021-03-18 01:03:37		NO		IN FOCUS
169530777	https://volunteer.ala.org.au/validate/task/169530777	Valid		system	Tile_025-023-000_0-000.jpg			2021-03-18 01:03:37		NO		IN FOCUS
169530778	https://volunteer.ala.org.au/validate/task/169530778	Valid		system	Tile_025-024-000_0-000.jpg		2021-03-17 23:28:58	2021-03-18 15:18:38		NO		IN FOCUS
169530778	https://volunteer.ala.org.au/validate/task/169530778	Valid		system	Tile_025-024-000_0-000.jpg		2021-03-18 01:04:09	2021-03-18 15:18:38	1	YES	MIDDLE	IN FOCUS		Nothofagus pollen
169530778	https://volunteer.ala.org.au/validate/task/169530778	Valid		system	Tile_025-024-000_0-000.jpg			2021-03-18 15:18:38		NO		IN FOCUS
169530778	https://volunteer.ala.org.au/validate/task/169530778	Valid		system	Tile_025-024-000_0-000.jpg		2021-03-18 15:18:38	2021-03-18 15:18:38		NO		IN FOCUS
169530778	https://volunteer.ala.org.au/validate/task/169530778	Valid		system	Tile_025-024-000_0-000.jpg		2021-03-17 20:17:35	2021-03-18 15:18:38		NO		IN FOCUS
169530779	https://volunteer.ala.org.au/validate/task/169530779	Valid		system	Tile_025-025-000_0-000.jpg		2021-03-17 20:17:59	2021-03-18 01:04:50		NO		IN FOCUS
169530779	https://volunteer.ala.org.au/validate/task/169530779	Valid		system	Tile_025-025-000_0-000.jpg		2021-03-18 01:04:50	2021-03-18 01:04:50		NO		IN FOCUS
169530779	https://volunteer.ala.org.au/validate/task/169530779	Valid		system	Tile_025-025-000_0-000.jpg			2021-03-18 01:04:50		NO		IN FOCUS
169530779	https://volunteer.ala.org.au/validate/task/169530779	Valid		system	Tile_025-025-000_0-000.jpg		2021-03-17 23:29:06	2021-03-18 01:04:50		NO		IN FOCUS
169530780	https://volunteer.ala.org.au/validate/task/169530780	Valid		system	Tile_025-026-000_0-000.jpg		2021-03-18 15:48:26	2021-03-18 18:09:36		NO		IN FOCUS
169530780	https://volunteer.ala.org.au/validate/task/169530780	Valid		system	Tile_025-026-000_0-000.jpg			2021-03-18 18:09:36		NO		IN FOCUS
169530780	https://volunteer.ala.org.au/validate/task/169530780	Valid		system	Tile_025-026-000_0-000.jpg		2021-03-18 01:05:34	2021-03-18 18:09:36	1	YES	MIDDLE	IN FOCUS		Fungal spores
169530780	https://volunteer.ala.org.au/validate/task/169530780	Valid		system	Tile_025-026-000_0-000.jpg		2021-03-17 23:29:13	2021-03-18 18:09:36		NO		IN FOCUS
169530780	https://volunteer.ala.org.au/validate/task/169530780	Valid		system	Tile_025-026-000_0-000.jpg		2021-03-18 18:09:35	2021-03-18 18:09:36		NO		IN FOCUS
169530781	https://volunteer.ala.org.au/validate/task/169530781	Valid		system	Tile_025-027-000_0-000.jpg		2021-03-18 01:06:03	2021-03-18 01:06:03		NO		IN FOCUS
169530781	https://volunteer.ala.org.au/validate/task/169530781	Valid		system	Tile_025-027-000_0-000.jpg		2021-03-17 23:29:22	2021-03-18 01:06:03		NO		IN FOCUS
169530781	https://volunteer.ala.org.au/validate/task/169530781	Valid		system	Tile_025-027-000_0-000.jpg		2021-03-17 20:18:48	2021-03-18 01:06:03		NO		IN FOCUS
169530781	https://volunteer.ala.org.au/validate/task/169530781	Valid		system	Tile_025-027-000_0-000.jpg			2021-03-18 01:06:03		NO		IN FOCUS
169530782	https://volunteer.ala.org.au/validate/task/169530782	Valid		system	Tile_025-028-000_0-000.jpg		2021-03-18 15:18:51	2021-03-18 15:18:51		NO		IN FOCUS
169530782	https://volunteer.ala.org.au/validate/task/169530782	Valid		system	Tile_025-028-000_0-000.jpg			2021-03-18 15:18:51		NO		IN FOCUS
169530782	https://volunteer.ala.org.au/validate/task/169530782	Valid		system	Tile_025-028-000_0-000.jpg		2021-03-18 01:10:58	2021-03-18 15:18:51	1	YES	MIDDLE	IN FOCUS		Fungal spores
169530782	https://volunteer.ala.org.au/validate/task/169530782	Valid		system	Tile_025-028-000_0-000.jpg		2021-03-18 01:06:32	2021-03-18 15:18:51		NO		IN FOCUS
169530782	https://volunteer.ala.org.au/validate/task/169530782	Valid		system	Tile_025-028-000_0-000.jpg		2021-03-17 23:29:31	2021-03-18 15:18:51		NO		IN FOCUS
169530783	https://volunteer.ala.org.au/validate/task/169530783	Valid		system	Tile_025-029-000_0-000.jpg		2021-03-17 23:29:40	2021-03-18 01:06:42		NO		IN FOCUS
169530783	https://volunteer.ala.org.au/validate/task/169530783	Valid		system	Tile_025-029-000_0-000.jpg			2021-03-18 01:06:42		NO		IN FOCUS
169530783	https://volunteer.ala.org.au/validate/task/169530783	Valid		system	Tile_025-029-000_0-000.jpg		2021-03-18 01:06:42	2021-03-18 01:06:42		NO		IN FOCUS
169530783	https://volunteer.ala.org.au/validate/task/169530783	Valid		system	Tile_025-029-000_0-000.jpg		2021-03-17 20:20:13	2021-03-18 01:06:42		NO		IN FOCUS
169530784	https://volunteer.ala.org.au/validate/task/169530784	Valid		system	Tile_025-030-000_0-000.jpg		2021-03-18 01:12:29	2021-03-18 01:12:29		NO		IN FOCUS
169530784	https://volunteer.ala.org.au/validate/task/169530784	Valid		system	Tile_025-030-000_0-000.jpg			2021-03-18 01:12:29		NO		IN FOCUS
169530784	https://volunteer.ala.org.au/validate/task/169530784	Valid		system	Tile_025-030-000_0-000.jpg		2021-03-17 20:20:22	2021-03-18 01:12:29		NO		IN FOCUS
169530784	https://volunteer.ala.org.au/validate/task/169530784	Valid		system	Tile_025-030-000_0-000.jpg		2021-03-17 23:29:47	2021-03-18 01:12:29		NO		IN FOCUS
169530785	https://volunteer.ala.org.au/validate/task/169530785	Valid		system	Tile_025-031-000_0-000.jpg		2021-03-18 01:06:58	2021-03-18 01:12:55		NO		IN FOCUS
169530785	https://volunteer.ala.org.au/validate/task/169530785	Valid		system	Tile_025-031-000_0-000.jpg		2021-03-17 23:29:59	2021-03-18 01:12:55		NO		IN FOCUS
169530785	https://volunteer.ala.org.au/validate/task/169530785	Valid		system	Tile_025-031-000_0-000.jpg			2021-03-18 01:12:55		NO		IN FOCUS
169530785	https://volunteer.ala.org.au/validate/task/169530785	Valid		system	Tile_025-031-000_0-000.jpg		2021-03-18 01:12:55	2021-03-18 01:12:55		NO		IN FOCUS
169530786	https://volunteer.ala.org.au/validate/task/169530786	Valid		system	Tile_025-032-000_0-000.jpg		2021-03-17 23:30:07	2021-03-18 01:07:09		NO		IN FOCUS
169530786	https://volunteer.ala.org.au/validate/task/169530786	Valid		system	Tile_025-032-000_0-000.jpg		2021-03-18 01:07:09	2021-03-18 01:07:09		NO		IN FOCUS
169530786	https://volunteer.ala.org.au/validate/task/169530786	Valid		system	Tile_025-032-000_0-000.jpg		2021-03-17 20:21:01	2021-03-18 01:07:09		NO		IN FOCUS
169530786	https://volunteer.ala.org.au/validate/task/169530786	Valid		system	Tile_025-032-000_0-000.jpg			2021-03-18 01:07:09		NO		IN FOCUS
169530787	https://volunteer.ala.org.au/validate/task/169530787	Valid		system	Tile_025-033-000_0-000.jpg		2021-03-18 18:09:45	2021-03-18 18:09:45		NO		IN FOCUS
169530787	https://volunteer.ala.org.au/validate/task/169530787	Valid		system	Tile_025-033-000_0-000.jpg			2021-03-18 18:09:45		NO		IN FOCUS
169530787	https://volunteer.ala.org.au/validate/task/169530787	Valid		system	Tile_025-033-000_0-000.jpg		2021-03-18 15:48:43	2021-03-18 18:09:45		NO		IN FOCUS
169530787	https://volunteer.ala.org.au/validate/task/169530787	Valid		system	Tile_025-033-000_0-000.jpg		2021-03-18 01:13:59	2021-03-18 18:09:45	2	YES	MIDDLE	IN FOCUS		Fungal spores
169530787	https://volunteer.ala.org.au/validate/task/169530787	Valid		system	Tile_025-033-000_0-000.jpg		2021-03-17 23:30:14	2021-03-18 18:09:45		NO		IN FOCUS
169530788	https://volunteer.ala.org.au/validate/task/169530788				Tile_025-034-000_0-000.jpg		2021-03-17 20:21:19			NO		OUT OF FOCUS
169530788	https://volunteer.ala.org.au/validate/task/169530788				Tile_025-034-000_0-000.jpg		2021-03-17 23:30:24					OUT OF FOCUS
169530788	https://volunteer.ala.org.au/validate/task/169530788				Tile_025-034-000_0-000.jpg		2021-03-18 01:07:33					OUT OF FOCUS
169530788	https://volunteer.ala.org.au/validate/task/169530788				Tile_025-034-000_0-000.jpg		2021-03-18 01:14:38			NO		IN FOCUS
169530789	https://volunteer.ala.org.au/validate/task/169530789	Valid		system	Tile_025-035-000_0-000.jpg		2021-03-17 23:30:32	2021-03-18 01:07:43		NO		IN FOCUS
169530789	https://volunteer.ala.org.au/validate/task/169530789	Valid		system	Tile_025-035-000_0-000.jpg		2021-03-17 20:21:33	2021-03-18 01:07:43		NO		IN FOCUS
169530789	https://volunteer.ala.org.au/validate/task/169530789	Valid		system	Tile_025-035-000_0-000.jpg			2021-03-18 01:07:43		NO		IN FOCUS
169530789	https://volunteer.ala.org.au/validate/task/169530789	Valid		system	Tile_025-035-000_0-000.jpg		2021-03-18 01:07:42	2021-03-18 01:07:43		NO		IN FOCUS
169530790	https://volunteer.ala.org.au/validate/task/169530790	Valid		system	Tile_025-036-000_0-000.jpg		2021-03-18 01:07:54	2021-03-18 01:15:00		NO		IN FOCUS
169530790	https://volunteer.ala.org.au/validate/task/169530790	Valid		system	Tile_025-036-000_0-000.jpg		2021-03-18 01:14:59	2021-03-18 01:15:00		NO		IN FOCUS
169530790	https://volunteer.ala.org.au/validate/task/169530790	Valid		system	Tile_025-036-000_0-000.jpg		2021-03-17 23:30:40	2021-03-18 01:15:00		NO		IN FOCUS
169530790	https://volunteer.ala.org.au/validate/task/169530790	Valid		system	Tile_025-036-000_0-000.jpg			2021-03-18 01:15:00		NO		IN FOCUS
169530791	https://volunteer.ala.org.au/validate/task/169530791	Valid		system	Tile_025-037-000_0-000.jpg		2021-03-17 23:30:48	2021-03-18 01:08:07		NO		IN FOCUS
169530791	https://volunteer.ala.org.au/validate/task/169530791	Valid		system	Tile_025-037-000_0-000.jpg			2021-03-18 01:08:07		NO		IN FOCUS
[truncated: 2,193 more rows]
