# Supplementary material for: Inferring the age and environmental characteristics of fossil sites using citizen science
Source: PLoS One. 2023 Apr 17;18(4):e0284388. doi: 10.1371/journal.pone.0284388 (PMC10109468; doi:10.1371/journal.pone.0284388)
Supplement: S1 Data — (ZIP) [file pone.0284388.s004.zip › S1_Data Expedition data-all-raw/Exp28-Project-179077527-DwC.xlsx]

## Sheet: All transcribed
taskID	taskURL	validationStatus		validatorID	externalIdentifier		dateTranscribed	dateValidated	individualCount	occurrenceID	occurrenceRemarks	occurrenceStatus		vernacularName
181612637	https://volunteer.ala.org.au/validate/task/181612637	Valid		system	Tile_051-001-000_0-000.jpg		2021-06-07 08:26:04	2021-06-07 09:58:40		NO		IN FOCUS
181612637	https://volunteer.ala.org.au/validate/task/181612637	Valid		system	Tile_051-001-000_0-000.jpg		2021-06-07 09:45:30	2021-06-07 09:58:40		NO		IN FOCUS
181612637	https://volunteer.ala.org.au/validate/task/181612637	Valid		system	Tile_051-001-000_0-000.jpg		2021-06-07 09:58:39	2021-06-07 09:58:40		NO		IN FOCUS
181612637	https://volunteer.ala.org.au/validate/task/181612637	Valid		system	Tile_051-001-000_0-000.jpg			2021-06-07 09:58:40		NO		IN FOCUS
181612638	https://volunteer.ala.org.au/validate/task/181612638	Valid		system	Tile_051-002-000_0-000.jpg		2021-06-07 09:58:55	2021-06-07 09:58:55		NO		IN FOCUS
181612638	https://volunteer.ala.org.au/validate/task/181612638	Valid		system	Tile_051-002-000_0-000.jpg			2021-06-07 09:58:55		NO		IN FOCUS
181612638	https://volunteer.ala.org.au/validate/task/181612638	Valid		system	Tile_051-002-000_0-000.jpg		2021-06-07 08:26:29	2021-06-07 09:58:55		NO		IN FOCUS
181612638	https://volunteer.ala.org.au/validate/task/181612638	Valid		system	Tile_051-002-000_0-000.jpg		2021-06-07 09:46:02	2021-06-07 09:58:55		NO		IN FOCUS
181612639	https://volunteer.ala.org.au/validate/task/181612639	Valid		system	Tile_051-003-000_0-000.jpg		2021-06-07 08:26:50	2021-06-07 10:07:34		NO		IN FOCUS
181612639	https://volunteer.ala.org.au/validate/task/181612639	Valid		system	Tile_051-003-000_0-000.jpg		2021-06-07 09:59:07	2021-06-07 10:07:34		NO		IN FOCUS
181612639	https://volunteer.ala.org.au/validate/task/181612639	Valid		system	Tile_051-003-000_0-000.jpg			2021-06-07 10:07:34		NO		IN FOCUS
181612639	https://volunteer.ala.org.au/validate/task/181612639	Valid		system	Tile_051-003-000_0-000.jpg		2021-06-07 10:07:34	2021-06-07 10:07:34		NO		IN FOCUS
181612640	https://volunteer.ala.org.au/validate/task/181612640	Valid		system	Tile_051-004-000_0-000.jpg		2021-06-07 08:27:11	2021-06-07 10:07:45		NO		IN FOCUS
181612640	https://volunteer.ala.org.au/validate/task/181612640	Valid		system	Tile_051-004-000_0-000.jpg		2021-06-07 09:46:36	2021-06-07 10:07:45		NO		IN FOCUS
181612640	https://volunteer.ala.org.au/validate/task/181612640	Valid		system	Tile_051-004-000_0-000.jpg		2021-06-07 10:07:44	2021-06-07 10:07:45		NO		IN FOCUS
181612640	https://volunteer.ala.org.au/validate/task/181612640	Valid		system	Tile_051-004-000_0-000.jpg			2021-06-07 10:07:45		NO		IN FOCUS
181612641	https://volunteer.ala.org.au/validate/task/181612641	Valid		system	Tile_051-005-000_0-000.jpg			2021-06-07 10:07:56		NO		IN FOCUS
181612641	https://volunteer.ala.org.au/validate/task/181612641	Valid		system	Tile_051-005-000_0-000.jpg		2021-06-07 09:46:48	2021-06-07 10:07:56		NO		IN FOCUS
181612641	https://volunteer.ala.org.au/validate/task/181612641	Valid		system	Tile_051-005-000_0-000.jpg		2021-06-07 10:07:56	2021-06-07 10:07:56		NO		IN FOCUS
181612641	https://volunteer.ala.org.au/validate/task/181612641	Valid		system	Tile_051-005-000_0-000.jpg		2021-06-07 08:27:34	2021-06-07 10:07:56		NO		IN FOCUS
181612642	https://volunteer.ala.org.au/validate/task/181612642	Valid		system	Tile_051-006-000_0-000.jpg			2021-06-07 10:08:21		NO		IN FOCUS
181612642	https://volunteer.ala.org.au/validate/task/181612642	Valid		system	Tile_051-006-000_0-000.jpg		2021-06-07 09:46:59	2021-06-07 10:08:21		NO		IN FOCUS
181612642	https://volunteer.ala.org.au/validate/task/181612642	Valid		system	Tile_051-006-000_0-000.jpg		2021-06-07 08:27:59	2021-06-07 10:08:21		NO		IN FOCUS
181612642	https://volunteer.ala.org.au/validate/task/181612642	Valid		system	Tile_051-006-000_0-000.jpg		2021-06-07 10:08:20	2021-06-07 10:08:21		NO		IN FOCUS
181612643	https://volunteer.ala.org.au/validate/task/181612643	Valid		system	Tile_051-007-000_0-000.jpg			2021-06-07 10:08:38		NO		IN FOCUS
181612643	https://volunteer.ala.org.au/validate/task/181612643	Valid		system	Tile_051-007-000_0-000.jpg		2021-06-07 10:08:33	2021-06-07 10:08:38		NO		IN FOCUS
181612643	https://volunteer.ala.org.au/validate/task/181612643	Valid		system	Tile_051-007-000_0-000.jpg		2021-06-07 10:08:38	2021-06-07 10:08:38		NO		IN FOCUS
181612643	https://volunteer.ala.org.au/validate/task/181612643	Valid		system	Tile_051-007-000_0-000.jpg		2021-06-07 08:28:25	2021-06-07 10:08:38		NO		IN FOCUS
181612644	https://volunteer.ala.org.au/validate/task/181612644	Valid		system	Tile_051-008-000_0-000.jpg			2021-06-07 10:08:44		NO		IN FOCUS
181612644	https://volunteer.ala.org.au/validate/task/181612644	Valid		system	Tile_051-008-000_0-000.jpg		2021-06-07 10:08:44	2021-06-07 10:08:44		NO		IN FOCUS
181612644	https://volunteer.ala.org.au/validate/task/181612644	Valid		system	Tile_051-008-000_0-000.jpg		2021-06-07 09:47:15	2021-06-07 10:08:44		NO		IN FOCUS
181612644	https://volunteer.ala.org.au/validate/task/181612644	Valid		system	Tile_051-008-000_0-000.jpg		2021-06-07 08:30:28	2021-06-07 10:08:44		NO		IN FOCUS
181612645	https://volunteer.ala.org.au/validate/task/181612645	Valid		system	Tile_051-009-000_0-000.jpg		2021-06-07 08:30:51	2021-06-07 10:08:55		NO		IN FOCUS
181612645	https://volunteer.ala.org.au/validate/task/181612645	Valid		system	Tile_051-009-000_0-000.jpg		2021-06-07 09:47:25	2021-06-07 10:08:55		NO		IN FOCUS
181612645	https://volunteer.ala.org.au/validate/task/181612645	Valid		system	Tile_051-009-000_0-000.jpg			2021-06-07 10:08:55		NO		IN FOCUS
181612645	https://volunteer.ala.org.au/validate/task/181612645	Valid		system	Tile_051-009-000_0-000.jpg		2021-06-07 10:08:55	2021-06-07 10:08:55		NO		IN FOCUS
181612646	https://volunteer.ala.org.au/validate/task/181612646	Valid		system	Tile_051-010-000_0-000.jpg		2021-06-07 09:47:34	2021-06-07 10:09:07		NO		IN FOCUS
181612646	https://volunteer.ala.org.au/validate/task/181612646	Valid		system	Tile_051-010-000_0-000.jpg			2021-06-07 10:09:07		NO		IN FOCUS
181612646	https://volunteer.ala.org.au/validate/task/181612646	Valid		system	Tile_051-010-000_0-000.jpg		2021-06-07 08:31:13	2021-06-07 10:09:07		NO		IN FOCUS
181612646	https://volunteer.ala.org.au/validate/task/181612646	Valid		system	Tile_051-010-000_0-000.jpg		2021-06-07 10:09:06	2021-06-07 10:09:07		NO		IN FOCUS
181612647	https://volunteer.ala.org.au/validate/task/181612647	Valid		system	Tile_051-011-000_0-000.jpg		2021-06-07 09:47:45	2021-06-07 10:09:19		NO		IN FOCUS
181612647	https://volunteer.ala.org.au/validate/task/181612647	Valid		system	Tile_051-011-000_0-000.jpg			2021-06-07 10:09:19		NO		IN FOCUS
181612647	https://volunteer.ala.org.au/validate/task/181612647	Valid		system	Tile_051-011-000_0-000.jpg		2021-06-07 08:31:35	2021-06-07 10:09:19		NO		IN FOCUS
181612647	https://volunteer.ala.org.au/validate/task/181612647	Valid		system	Tile_051-011-000_0-000.jpg		2021-06-07 10:09:17	2021-06-07 10:09:19		NO		IN FOCUS
181612648	https://volunteer.ala.org.au/validate/task/181612648	Valid		system	Tile_051-012-000_0-000.jpg		2021-06-07 08:32:12	2021-06-07 10:09:29		NO		IN FOCUS
181612648	https://volunteer.ala.org.au/validate/task/181612648	Valid		system	Tile_051-012-000_0-000.jpg		2021-06-07 10:09:29	2021-06-07 10:09:29		NO		IN FOCUS
181612648	https://volunteer.ala.org.au/validate/task/181612648	Valid		system	Tile_051-012-000_0-000.jpg		2021-06-07 09:47:54	2021-06-07 10:09:29		NO		IN FOCUS
181612648	https://volunteer.ala.org.au/validate/task/181612648	Valid		system	Tile_051-012-000_0-000.jpg			2021-06-07 10:09:29		NO		IN FOCUS
181612649	https://volunteer.ala.org.au/validate/task/181612649	Valid		system	Tile_051-013-000_0-000.jpg		2021-06-07 10:09:40	2021-06-07 10:09:40		NO		IN FOCUS
181612649	https://volunteer.ala.org.au/validate/task/181612649	Valid		system	Tile_051-013-000_0-000.jpg			2021-06-07 10:09:40		NO		IN FOCUS
181612649	https://volunteer.ala.org.au/validate/task/181612649	Valid		system	Tile_051-013-000_0-000.jpg		2021-06-07 08:32:47	2021-06-07 10:09:40		NO		IN FOCUS
181612649	https://volunteer.ala.org.au/validate/task/181612649	Valid		system	Tile_051-013-000_0-000.jpg		2021-06-07 09:48:03	2021-06-07 10:09:40		NO		IN FOCUS
181612650	https://volunteer.ala.org.au/validate/task/181612650	Valid		system	Tile_051-014-000_0-000.jpg		2021-06-07 10:09:52	2021-06-07 10:09:52		NO		IN FOCUS
181612650	https://volunteer.ala.org.au/validate/task/181612650	Valid		system	Tile_051-014-000_0-000.jpg		2021-06-07 09:48:12	2021-06-07 10:09:52		NO		IN FOCUS
181612650	https://volunteer.ala.org.au/validate/task/181612650	Valid		system	Tile_051-014-000_0-000.jpg			2021-06-07 10:09:52		NO		IN FOCUS
181612650	https://volunteer.ala.org.au/validate/task/181612650	Valid		system	Tile_051-014-000_0-000.jpg		2021-06-07 08:35:23	2021-06-07 10:09:52		NO		IN FOCUS
181612651	https://volunteer.ala.org.au/validate/task/181612651	Valid		system	Tile_051-015-000_0-000.jpg		2021-06-07 08:35:46	2021-06-07 10:10:06		NO		IN FOCUS
181612651	https://volunteer.ala.org.au/validate/task/181612651	Valid		system	Tile_051-015-000_0-000.jpg		2021-06-07 09:48:24	2021-06-07 10:10:06		NO		IN FOCUS
181612651	https://volunteer.ala.org.au/validate/task/181612651	Valid		system	Tile_051-015-000_0-000.jpg		2021-06-07 10:10:06	2021-06-07 10:10:06		NO		IN FOCUS
181612651	https://volunteer.ala.org.au/validate/task/181612651	Valid		system	Tile_051-015-000_0-000.jpg			2021-06-07 10:10:06		NO		IN FOCUS
181612652	https://volunteer.ala.org.au/validate/task/181612652	Valid		system	Tile_051-016-000_0-000.jpg			2021-06-07 10:10:18		NO		IN FOCUS
181612652	https://volunteer.ala.org.au/validate/task/181612652	Valid		system	Tile_051-016-000_0-000.jpg		2021-06-07 09:48:34	2021-06-07 10:10:18		NO		IN FOCUS
181612652	https://volunteer.ala.org.au/validate/task/181612652	Valid		system	Tile_051-016-000_0-000.jpg		2021-06-07 08:36:09	2021-06-07 10:10:18		NO		IN FOCUS
181612652	https://volunteer.ala.org.au/validate/task/181612652	Valid		system	Tile_051-016-000_0-000.jpg		2021-06-07 10:10:18	2021-06-07 10:10:18		NO		IN FOCUS
181612653	https://volunteer.ala.org.au/validate/task/181612653	Valid		system	Tile_051-017-000_0-000.jpg		2021-06-07 10:10:38	2021-06-07 10:10:30		NO		IN FOCUS
181612653	https://volunteer.ala.org.au/validate/task/181612653	Valid		system	Tile_051-017-000_0-000.jpg		2021-06-07 09:48:44	2021-06-07 10:10:30		NO		IN FOCUS
181612653	https://volunteer.ala.org.au/validate/task/181612653	Valid		system	Tile_051-017-000_0-000.jpg		2021-06-07 08:36:33	2021-06-07 10:10:30		NO		IN FOCUS
181612653	https://volunteer.ala.org.au/validate/task/181612653	Valid		system	Tile_051-017-000_0-000.jpg			2021-06-07 10:10:30		NO		IN FOCUS
181612653	https://volunteer.ala.org.au/validate/task/181612653	Valid		system	Tile_051-017-000_0-000.jpg		2021-06-07 10:10:29	2021-06-07 10:10:30		NO		IN FOCUS
181612654	https://volunteer.ala.org.au/validate/task/181612654	Valid		system	Tile_051-018-000_0-000.jpg		2021-06-07 09:48:53	2021-06-07 10:10:40		NO		IN FOCUS
181612654	https://volunteer.ala.org.au/validate/task/181612654	Valid		system	Tile_051-018-000_0-000.jpg		2021-06-07 10:10:40	2021-06-07 10:10:40		NO		IN FOCUS
181612654	https://volunteer.ala.org.au/validate/task/181612654	Valid		system	Tile_051-018-000_0-000.jpg		2021-06-07 08:36:56	2021-06-07 10:10:40		NO		IN FOCUS
181612654	https://volunteer.ala.org.au/validate/task/181612654	Valid		system	Tile_051-018-000_0-000.jpg			2021-06-07 10:10:40		NO		IN FOCUS
181612655	https://volunteer.ala.org.au/validate/task/181612655	Valid		system	Tile_051-019-000_0-000.jpg		2021-06-07 09:49:03	2021-06-07 10:10:51		NO		IN FOCUS
181612655	https://volunteer.ala.org.au/validate/task/181612655	Valid		system	Tile_051-019-000_0-000.jpg		2021-06-07 08:37:18	2021-06-07 10:10:51		NO		IN FOCUS
181612655	https://volunteer.ala.org.au/validate/task/181612655	Valid		system	Tile_051-019-000_0-000.jpg		2021-06-07 10:10:51	2021-06-07 10:10:51		NO		IN FOCUS
181612655	https://volunteer.ala.org.au/validate/task/181612655	Valid		system	Tile_051-019-000_0-000.jpg		2021-06-07 10:10:53	2021-06-07 10:10:51		NO		IN FOCUS
181612655	https://volunteer.ala.org.au/validate/task/181612655	Valid		system	Tile_051-019-000_0-000.jpg			2021-06-07 10:10:51		NO		IN FOCUS
181612656	https://volunteer.ala.org.au/validate/task/181612656	Valid		system	Tile_051-020-000_0-000.jpg		2021-06-07 10:11:04	2021-06-07 10:11:04		NO		IN FOCUS
181612656	https://volunteer.ala.org.au/validate/task/181612656	Valid		system	Tile_051-020-000_0-000.jpg		2021-06-07 10:11:06	2021-06-07 10:11:04		NO		IN FOCUS
181612656	https://volunteer.ala.org.au/validate/task/181612656	Valid		system	Tile_051-020-000_0-000.jpg		2021-06-07 09:49:12	2021-06-07 10:11:04		NO		IN FOCUS
181612656	https://volunteer.ala.org.au/validate/task/181612656	Valid		system	Tile_051-020-000_0-000.jpg			2021-06-07 10:11:04		NO		IN FOCUS
181612656	https://volunteer.ala.org.au/validate/task/181612656	Valid		system	Tile_051-020-000_0-000.jpg		2021-06-07 08:37:42	2021-06-07 10:11:04		NO		IN FOCUS
181612657	https://volunteer.ala.org.au/validate/task/181612657	Valid		system	Tile_051-021-000_0-000.jpg		2021-06-07 09:49:22	2021-06-07 10:11:16		NO		IN FOCUS
181612657	https://volunteer.ala.org.au/validate/task/181612657	Valid		system	Tile_051-021-000_0-000.jpg		2021-06-07 10:11:14	2021-06-07 10:11:16		NO		IN FOCUS
181612657	https://volunteer.ala.org.au/validate/task/181612657	Valid		system	Tile_051-021-000_0-000.jpg			2021-06-07 10:11:16		NO		IN FOCUS
181612657	https://volunteer.ala.org.au/validate/task/181612657	Valid		system	Tile_051-021-000_0-000.jpg		2021-06-07 10:11:20	2021-06-07 10:11:16		NO		IN FOCUS
181612657	https://volunteer.ala.org.au/validate/task/181612657	Valid		system	Tile_051-021-000_0-000.jpg		2021-06-07 08:38:09	2021-06-07 10:11:16		NO		IN FOCUS
181612658	https://volunteer.ala.org.au/validate/task/181612658	Valid		system	Tile_051-022-000_0-000.jpg			2021-06-07 10:11:26		NO		IN FOCUS
181612658	https://volunteer.ala.org.au/validate/task/181612658	Valid		system	Tile_051-022-000_0-000.jpg		2021-06-07 09:49:31	2021-06-07 10:11:26		NO		IN FOCUS
181612658	https://volunteer.ala.org.au/validate/task/181612658	Valid		system	Tile_051-022-000_0-000.jpg		2021-06-07 08:38:32	2021-06-07 10:11:26		NO		IN FOCUS
181612658	https://volunteer.ala.org.au/validate/task/181612658	Valid		system	Tile_051-022-000_0-000.jpg		2021-06-07 10:11:32	2021-06-07 10:11:26		NO		IN FOCUS
181612658	https://volunteer.ala.org.au/validate/task/181612658	Valid		system	Tile_051-022-000_0-000.jpg		2021-06-07 10:11:24	2021-06-07 10:11:26		NO		IN FOCUS
181612659	https://volunteer.ala.org.au/validate/task/181612659	Valid		system	Tile_051-023-000_0-000.jpg		2021-06-07 08:38:55	2021-06-07 10:11:37		NO		IN FOCUS
181612659	https://volunteer.ala.org.au/validate/task/181612659	Valid		system	Tile_051-023-000_0-000.jpg			2021-06-07 10:11:37		NO		IN FOCUS
181612659	https://volunteer.ala.org.au/validate/task/181612659	Valid		system	Tile_051-023-000_0-000.jpg		2021-06-07 10:11:36	2021-06-07 10:11:37		NO		IN FOCUS
181612659	https://volunteer.ala.org.au/validate/task/181612659	Valid		system	Tile_051-023-000_0-000.jpg		2021-06-07 09:49:41	2021-06-07 10:11:37		NO		IN FOCUS
181612659	https://volunteer.ala.org.au/validate/task/181612659	Valid		system	Tile_051-023-000_0-000.jpg		2021-06-07 10:11:43	2021-06-07 10:11:37		NO		IN FOCUS
181612660	https://volunteer.ala.org.au/validate/task/181612660	Valid		system	Tile_051-024-000_0-000.jpg		2021-06-07 09:49:50	2021-06-07 10:11:46		NO		IN FOCUS
181612660	https://volunteer.ala.org.au/validate/task/181612660	Valid		system	Tile_051-024-000_0-000.jpg			2021-06-07 10:11:46		NO		IN FOCUS
181612660	https://volunteer.ala.org.au/validate/task/181612660	Valid		system	Tile_051-024-000_0-000.jpg		2021-06-07 10:11:46	2021-06-07 10:11:46		NO		IN FOCUS
181612660	https://volunteer.ala.org.au/validate/task/181612660	Valid		system	Tile_051-024-000_0-000.jpg		2021-06-07 10:11:55	2021-06-07 10:11:46		NO		IN FOCUS
181612660	https://volunteer.ala.org.au/validate/task/181612660	Valid		system	Tile_051-024-000_0-000.jpg		2021-06-07 08:39:18	2021-06-07 10:11:46		NO		IN FOCUS
181612661	https://volunteer.ala.org.au/validate/task/181612661	Valid		system	Tile_051-025-000_0-000.jpg		2021-06-07 10:12:05	2021-06-07 10:12:06		NO		IN FOCUS
181612661	https://volunteer.ala.org.au/validate/task/181612661	Valid		system	Tile_051-025-000_0-000.jpg			2021-06-07 10:12:06		NO		IN FOCUS
181612661	https://volunteer.ala.org.au/validate/task/181612661	Valid		system	Tile_051-025-000_0-000.jpg		2021-06-07 08:39:40	2021-06-07 10:12:06		NO		IN FOCUS
181612661	https://volunteer.ala.org.au/validate/task/181612661	Valid		system	Tile_051-025-000_0-000.jpg		2021-06-07 10:11:58	2021-06-07 10:12:06		NO		IN FOCUS
181612662	https://volunteer.ala.org.au/validate/task/181612662	Valid		system	Tile_051-026-000_0-000.jpg		2021-06-07 10:12:09	2021-06-07 10:12:09		NO		IN FOCUS
181612662	https://volunteer.ala.org.au/validate/task/181612662	Valid		system	Tile_051-026-000_0-000.jpg		2021-06-07 08:40:05	2021-06-07 10:12:09		NO		IN FOCUS
181612662	https://volunteer.ala.org.au/validate/task/181612662	Valid		system	Tile_051-026-000_0-000.jpg			2021-06-07 10:12:09		NO		IN FOCUS
181612662	https://volunteer.ala.org.au/validate/task/181612662	Valid		system	Tile_051-026-000_0-000.jpg		2021-06-07 09:52:37	2021-06-07 10:12:09		NO		IN FOCUS
181612663	https://volunteer.ala.org.au/validate/task/181612663	Valid		system	Tile_051-027-000_0-000.jpg		2021-06-07 09:52:47	2021-06-07 10:12:21		NO		IN FOCUS
181612663	https://volunteer.ala.org.au/validate/task/181612663	Valid		system	Tile_051-027-000_0-000.jpg		2021-06-07 10:12:20	2021-06-07 10:12:21		NO		IN FOCUS
181612663	https://volunteer.ala.org.au/validate/task/181612663	Valid		system	Tile_051-027-000_0-000.jpg			2021-06-07 10:12:21		NO		IN FOCUS
181612663	https://volunteer.ala.org.au/validate/task/181612663	Valid		system	Tile_051-027-000_0-000.jpg		2021-06-07 08:40:30	2021-06-07 10:12:21		NO		IN FOCUS
181612663	https://volunteer.ala.org.au/validate/task/181612663	Valid		system	Tile_051-027-000_0-000.jpg		2021-06-07 10:12:25	2021-06-07 10:12:21		NO		IN FOCUS
181612664	https://volunteer.ala.org.au/validate/task/181612664	Valid		system	Tile_051-028-000_0-000.jpg		2021-06-07 10:12:30	2021-06-07 10:12:31		NO		IN FOCUS
181612664	https://volunteer.ala.org.au/validate/task/181612664	Valid		system	Tile_051-028-000_0-000.jpg		2021-06-07 08:40:53	2021-06-07 10:12:31		NO		IN FOCUS
181612664	https://volunteer.ala.org.au/validate/task/181612664	Valid		system	Tile_051-028-000_0-000.jpg		2021-06-07 09:53:00	2021-06-07 10:12:31		NO		IN FOCUS
181612664	https://volunteer.ala.org.au/validate/task/181612664	Valid		system	Tile_051-028-000_0-000.jpg		2021-06-07 10:12:47	2021-06-07 10:12:31		NO		IN FOCUS
181612664	https://volunteer.ala.org.au/validate/task/181612664	Valid		system	Tile_051-028-000_0-000.jpg			2021-06-07 10:12:31		NO		IN FOCUS
181612665	https://volunteer.ala.org.au/validate/task/181612665	Valid		system	Tile_051-029-000_0-000.jpg		2021-06-07 10:12:42	2021-06-07 10:12:42		NO		IN FOCUS
181612665	https://volunteer.ala.org.au/validate/task/181612665	Valid		system	Tile_051-029-000_0-000.jpg			2021-06-07 10:12:42		NO		IN FOCUS
181612665	https://volunteer.ala.org.au/validate/task/181612665	Valid		system	Tile_051-029-000_0-000.jpg		2021-06-07 08:49:24	2021-06-07 10:12:42		NO		IN FOCUS
181612665	https://volunteer.ala.org.au/validate/task/181612665	Valid		system	Tile_051-029-000_0-000.jpg		2021-06-07 09:53:09	2021-06-07 10:12:42		NO		IN FOCUS
181612666	https://volunteer.ala.org.au/validate/task/181612666	Valid		system	Tile_051-030-000_0-000.jpg		2021-06-07 10:13:02	2021-06-07 10:13:06		NO		IN FOCUS
181612666	https://volunteer.ala.org.au/validate/task/181612666	Valid		system	Tile_051-030-000_0-000.jpg			2021-06-07 10:13:06		NO		IN FOCUS
181612666	https://volunteer.ala.org.au/validate/task/181612666	Valid		system	Tile_051-030-000_0-000.jpg		2021-06-07 10:13:06	2021-06-07 10:13:06		NO		IN FOCUS
181612666	https://volunteer.ala.org.au/validate/task/181612666	Valid		system	Tile_051-030-000_0-000.jpg		2021-06-07 08:49:50	2021-06-07 10:13:06		NO		IN FOCUS
181612667	https://volunteer.ala.org.au/validate/task/181612667	Valid		system	Tile_051-031-000_0-000.jpg		2021-06-07 08:50:13	2021-06-07 10:13:18		NO		IN FOCUS
181612667	https://volunteer.ala.org.au/validate/task/181612667	Valid		system	Tile_051-031-000_0-000.jpg		2021-06-07 10:13:18	2021-06-07 10:13:18		NO		IN FOCUS
181612667	https://volunteer.ala.org.au/validate/task/181612667	Valid		system	Tile_051-031-000_0-000.jpg		2021-06-07 10:13:19	2021-06-07 10:13:18		NO		IN FOCUS
181612667	https://volunteer.ala.org.au/validate/task/181612667	Valid		system	Tile_051-031-000_0-000.jpg			2021-06-07 10:13:18		NO		IN FOCUS
181612667	https://volunteer.ala.org.au/validate/task/181612667	Valid		system	Tile_051-031-000_0-000.jpg		2021-06-07 09:53:23	2021-06-07 10:13:18		NO		IN FOCUS
181612668	https://volunteer.ala.org.au/validate/task/181612668	Valid		system	Tile_051-032-000_0-000.jpg		2021-06-07 08:50:36	2021-06-07 10:13:30		NO		IN FOCUS
181612668	https://volunteer.ala.org.au/validate/task/181612668	Valid		system	Tile_051-032-000_0-000.jpg		2021-06-07 10:13:30	2021-06-07 10:13:30		NO		IN FOCUS
181612668	https://volunteer.ala.org.au/validate/task/181612668	Valid		system	Tile_051-032-000_0-000.jpg		2021-06-07 09:53:32	2021-06-07 10:13:30		NO		IN FOCUS
181612668	https://volunteer.ala.org.au/validate/task/181612668	Valid		system	Tile_051-032-000_0-000.jpg		2021-06-07 10:13:32	2021-06-07 10:13:30		NO		IN FOCUS
181612668	https://volunteer.ala.org.au/validate/task/181612668	Valid		system	Tile_051-032-000_0-000.jpg			2021-06-07 10:13:30		NO		IN FOCUS
181612669	https://volunteer.ala.org.au/validate/task/181612669	Valid		system	Tile_051-033-000_0-000.jpg		2021-06-07 08:50:58	2021-06-07 10:13:40		NO		IN FOCUS
181612669	https://volunteer.ala.org.au/validate/task/181612669	Valid		system	Tile_051-033-000_0-000.jpg		2021-06-07 09:53:41	2021-06-07 10:13:40		NO		IN FOCUS
181612669	https://volunteer.ala.org.au/validate/task/181612669	Valid		system	Tile_051-033-000_0-000.jpg			2021-06-07 10:13:40		NO		IN FOCUS
181612669	https://volunteer.ala.org.au/validate/task/181612669	Valid		system	Tile_051-033-000_0-000.jpg		2021-06-07 10:13:45	2021-06-07 10:13:40		NO		IN FOCUS
181612669	https://volunteer.ala.org.au/validate/task/181612669	Valid		system	Tile_051-033-000_0-000.jpg		2021-06-07 10:13:39	2021-06-07 10:13:40		NO		IN FOCUS
181612670	https://volunteer.ala.org.au/validate/task/181612670	Valid		system	Tile_051-034-000_0-000.jpg		2021-06-07 10:13:53	2021-06-07 10:14:02		NO		IN FOCUS
181612670	https://volunteer.ala.org.au/validate/task/181612670	Valid		system	Tile_051-034-000_0-000.jpg		2021-06-07 10:14:02	2021-06-07 10:14:02		NO		IN FOCUS
181612670	https://volunteer.ala.org.au/validate/task/181612670	Valid		system	Tile_051-034-000_0-000.jpg			2021-06-07 10:14:02		NO		IN FOCUS
181612670	https://volunteer.ala.org.au/validate/task/181612670	Valid		system	Tile_051-034-000_0-000.jpg		2021-06-07 08:51:22	2021-06-07 10:14:02		NO		IN FOCUS
181612671	https://volunteer.ala.org.au/validate/task/181612671	Valid		system	Tile_051-035-000_0-000.jpg		2021-06-07 09:53:56	2021-06-07 10:14:13		NO		IN FOCUS
181612671	https://volunteer.ala.org.au/validate/task/181612671	Valid		system	Tile_051-035-000_0-000.jpg		2021-06-07 10:14:13	2021-06-07 10:14:13		NO		IN FOCUS
181612671	https://volunteer.ala.org.au/validate/task/181612671	Valid		system	Tile_051-035-000_0-000.jpg			2021-06-07 10:14:13		NO		IN FOCUS
181612671	https://volunteer.ala.org.au/validate/task/181612671	Valid		system	Tile_051-035-000_0-000.jpg		2021-06-07 10:14:17	2021-06-07 10:14:13		NO		IN FOCUS
181612671	https://volunteer.ala.org.au/validate/task/181612671	Valid		system	Tile_051-035-000_0-000.jpg		2021-06-07 08:51:45	2021-06-07 10:14:13		NO		IN FOCUS
181612672	https://volunteer.ala.org.au/validate/task/181612672	Valid		system	Tile_051-036-000_0-000.jpg		2021-06-07 08:52:10	2021-06-07 10:14:25		NO		IN FOCUS
181612672	https://volunteer.ala.org.au/validate/task/181612672	Valid		system	Tile_051-036-000_0-000.jpg		2021-06-07 09:54:05	2021-06-07 10:14:25		NO		IN FOCUS
181612672	https://volunteer.ala.org.au/validate/task/181612672	Valid		system	Tile_051-036-000_0-000.jpg		2021-06-07 10:14:31	2021-06-07 10:14:25		NO		IN FOCUS
181612672	https://volunteer.ala.org.au/validate/task/181612672	Valid		system	Tile_051-036-000_0-000.jpg		2021-06-07 10:14:25	2021-06-07 10:14:25		NO		IN FOCUS
181612672	https://volunteer.ala.org.au/validate/task/181612672	Valid		system	Tile_051-036-000_0-000.jpg			2021-06-07 10:14:25		NO		IN FOCUS
181612673	https://volunteer.ala.org.au/validate/task/181612673	Valid		system	Tile_051-037-000_0-000.jpg			2021-06-07 10:14:36		NO		IN FOCUS
181612673	https://volunteer.ala.org.au/validate/task/181612673	Valid		system	Tile_051-037-000_0-000.jpg		2021-06-07 08:52:32	2021-06-07 10:14:36		NO		IN FOCUS
181612673	https://volunteer.ala.org.au/validate/task/181612673	Valid		system	Tile_051-037-000_0-000.jpg		2021-06-07 10:14:47	2021-06-07 10:14:36		NO		IN FOCUS
181612673	https://volunteer.ala.org.au/validate/task/181612673	Valid		system	Tile_051-037-000_0-000.jpg		2021-06-07 10:14:36	2021-06-07 10:14:36		NO		IN FOCUS
181612673	https://volunteer.ala.org.au/validate/task/181612673	Valid		system	Tile_051-037-000_0-000.jpg		2021-06-07 09:54:14	2021-06-07 10:14:36		NO		IN FOCUS
181612674	https://volunteer.ala.org.au/validate/task/181612674	Valid		system	Tile_051-038-000_0-000.jpg		2021-06-07 08:52:54	2021-06-07 10:14:57		NO		IN FOCUS
181612674	https://volunteer.ala.org.au/validate/task/181612674	Valid		system	Tile_051-038-000_0-000.jpg		2021-06-07 09:54:23	2021-06-07 10:14:57		NO		IN FOCUS
181612674	https://volunteer.ala.org.au/validate/task/181612674	Valid		system	Tile_051-038-000_0-000.jpg		2021-06-07 10:14:57	2021-06-07 10:14:57		NO		IN FOCUS
181612674	https://volunteer.ala.org.au/validate/task/181612674	Valid		system	Tile_051-038-000_0-000.jpg			2021-06-07 10:14:57		NO		IN FOCUS
181612675	https://volunteer.ala.org.au/validate/task/181612675	Valid		system	Tile_051-039-000_0-000.jpg		2021-06-07 08:53:18	2021-06-07 10:15:07		NO		IN FOCUS
181612675	https://volunteer.ala.org.au/validate/task/181612675	Valid		system	Tile_051-039-000_0-000.jpg		2021-06-07 09:54:33	2021-06-07 10:15:07		NO		IN FOCUS
181612675	https://volunteer.ala.org.au/validate/task/181612675	Valid		system	Tile_051-039-000_0-000.jpg		2021-06-07 10:15:07	2021-06-07 10:15:07		NO		IN FOCUS
181612675	https://volunteer.ala.org.au/validate/task/181612675	Valid		system	Tile_051-039-000_0-000.jpg			2021-06-07 10:15:07		NO		IN FOCUS
181612676	https://volunteer.ala.org.au/validate/task/181612676	Valid		system	Tile_051-040-000_0-000.jpg		2021-06-07 10:15:19	2021-06-07 10:15:19		NO		IN FOCUS
181612676	https://volunteer.ala.org.au/validate/task/181612676	Valid		system	Tile_051-040-000_0-000.jpg			2021-06-07 10:15:19		NO		IN FOCUS
181612676	https://volunteer.ala.org.au/validate/task/181612676	Valid		system	Tile_051-040-000_0-000.jpg		2021-06-07 08:53:41	2021-06-07 10:15:19		NO		IN FOCUS
181612676	https://volunteer.ala.org.au/validate/task/181612676	Valid		system	Tile_051-040-000_0-000.jpg		2021-06-07 09:54:43	2021-06-07 10:15:19		NO		IN FOCUS
181612677	https://volunteer.ala.org.au/validate/task/181612677	Valid		system	Tile_051-041-000_0-000.jpg		2021-06-07 09:54:53	2021-06-07 10:15:30		NO		IN FOCUS
181612677	https://volunteer.ala.org.au/validate/task/181612677	Valid		system	Tile_051-041-000_0-000.jpg		2021-06-07 08:54:04	2021-06-07 10:15:30		NO		IN FOCUS
181612677	https://volunteer.ala.org.au/validate/task/181612677	Valid		system	Tile_051-041-000_0-000.jpg		2021-06-07 10:15:30	2021-06-07 10:15:30		NO		IN FOCUS
181612677	https://volunteer.ala.org.au/validate/task/181612677	Valid		system	Tile_051-041-000_0-000.jpg			2021-06-07 10:15:30		NO		IN FOCUS
181612678	https://volunteer.ala.org.au/validate/task/181612678	Valid		system	Tile_051-042-000_0-000.jpg		2021-06-07 09:55:06	2021-06-07 10:15:41		NO		IN FOCUS
181612678	https://volunteer.ala.org.au/validate/task/181612678	Valid		system	Tile_051-042-000_0-000.jpg		2021-06-07 08:54:28	2021-06-07 10:15:41		NO		IN FOCUS
181612678	https://volunteer.ala.org.au/validate/task/181612678	Valid		system	Tile_051-042-000_0-000.jpg		2021-06-07 10:15:41	2021-06-07 10:15:41		NO		IN FOCUS
181612678	https://volunteer.ala.org.au/validate/task/181612678	Valid		system	Tile_051-042-000_0-000.jpg			2021-06-07 10:15:41		NO		IN FOCUS
181612679	https://volunteer.ala.org.au/validate/task/181612679	Valid		system	Tile_051-043-000_0-000.jpg			2021-06-07 10:15:52		NO		IN FOCUS
181612679	https://volunteer.ala.org.au/validate/task/181612679	Valid		system	Tile_051-043-000_0-000.jpg		2021-06-07 10:15:52	2021-06-07 10:15:52		NO		IN FOCUS
181612679	https://volunteer.ala.org.au/validate/task/181612679	Valid		system	Tile_051-043-000_0-000.jpg		2021-06-07 09:55:15	2021-06-07 10:15:52		NO		IN FOCUS
181612679	https://volunteer.ala.org.au/validate/task/181612679	Valid		system	Tile_051-043-000_0-000.jpg		2021-06-07 08:54:51	2021-06-07 10:15:52		NO		IN FOCUS
181612680	https://volunteer.ala.org.au/validate/task/181612680	Valid		system	Tile_051-044-000_0-000.jpg		2021-06-07 08:55:17	2021-06-07 10:16:03		NO		IN FOCUS
181612680	https://volunteer.ala.org.au/validate/task/181612680	Valid		system	Tile_051-044-000_0-000.jpg			2021-06-07 10:16:03		NO		IN FOCUS
181612680	https://volunteer.ala.org.au/validate/task/181612680	Valid		system	Tile_051-044-000_0-000.jpg		2021-06-07 10:16:03	2021-06-07 10:16:03		NO		IN FOCUS
181612680	https://volunteer.ala.org.au/validate/task/181612680	Valid		system	Tile_051-044-000_0-000.jpg		2021-06-07 09:55:27	2021-06-07 10:16:03		NO		IN FOCUS
181612681	https://volunteer.ala.org.au/validate/task/181612681	Valid		system	Tile_051-045-000_0-000.jpg		2021-06-07 09:55:38	2021-06-07 10:16:13		NO		IN FOCUS
181612681	https://volunteer.ala.org.au/validate/task/181612681	Valid		system	Tile_051-045-000_0-000.jpg		2021-06-07 08:55:43	2021-06-07 10:16:13		NO		IN FOCUS
181612681	https://volunteer.ala.org.au/validate/task/181612681	Valid		system	Tile_051-045-000_0-000.jpg			2021-06-07 10:16:13		NO		IN FOCUS
181612681	https://volunteer.ala.org.au/validate/task/181612681	Valid		system	Tile_051-045-000_0-000.jpg		2021-06-07 10:16:13	2021-06-07 10:16:13		NO		IN FOCUS
181612683	https://volunteer.ala.org.au/validate/task/181612683	Valid		system	Tile_051-047-000_0-000.jpg			2021-06-07 10:16:34		NO		IN FOCUS
181612683	https://volunteer.ala.org.au/validate/task/181612683	Valid		system	Tile_051-047-000_0-000.jpg		2021-06-07 10:16:34	2021-06-07 10:16:34		NO		IN FOCUS
181612683	https://volunteer.ala.org.au/validate/task/181612683	Valid		system	Tile_051-047-000_0-000.jpg		2021-06-07 09:55:54	2021-06-07 10:16:34		NO		IN FOCUS
181612683	https://volunteer.ala.org.au/validate/task/181612683	Valid		system	Tile_051-047-000_0-000.jpg		2021-06-07 08:57:56	2021-06-07 10:16:34		NO		IN FOCUS
181612684	https://volunteer.ala.org.au/validate/task/181612684	Valid		system	Tile_051-048-000_0-000.jpg		2021-06-07 09:56:06	2021-06-07 10:16:44		NO		IN FOCUS
181612684	https://volunteer.ala.org.au/validate/task/181612684	Valid		system	Tile_051-048-000_0-000.jpg		2021-06-07 08:58:20	2021-06-07 10:16:44		NO		IN FOCUS
181612684	https://volunteer.ala.org.au/validate/task/181612684	Valid		system	Tile_051-048-000_0-000.jpg		2021-06-07 10:16:44	2021-06-07 10:16:44		NO		IN FOCUS
181612684	https://volunteer.ala.org.au/validate/task/181612684	Valid		system	Tile_051-048-000_0-000.jpg			2021-06-07 10:16:44		NO		IN FOCUS
181612685	https://volunteer.ala.org.au/validate/task/181612685	Valid		system	Tile_051-049-000_0-000.jpg		2021-06-07 09:56:16	2021-06-07 10:16:56		NO		IN FOCUS
181612685	https://volunteer.ala.org.au/validate/task/181612685	Valid		system	Tile_051-049-000_0-000.jpg			2021-06-07 10:16:56		NO		IN FOCUS
181612685	https://volunteer.ala.org.au/validate/task/181612685	Valid		system	Tile_051-049-000_0-000.jpg		2021-06-07 10:16:56	2021-06-07 10:16:56		NO		IN FOCUS
181612685	https://volunteer.ala.org.au/validate/task/181612685	Valid		system	Tile_051-049-000_0-000.jpg		2021-06-07 08:58:42	2021-06-07 10:16:56		NO		IN FOCUS
181612686	https://volunteer.ala.org.au/validate/task/181612686	Valid		system	Tile_051-050-000_0-000.jpg		2021-06-07 09:56:27	2021-06-07 10:17:07		NO		IN FOCUS
181612686	https://volunteer.ala.org.au/validate/task/181612686	Valid		system	Tile_051-050-000_0-000.jpg			2021-06-07 10:17:07		NO		IN FOCUS
181612686	https://volunteer.ala.org.au/validate/task/181612686	Valid		system	Tile_051-050-000_0-000.jpg		2021-06-07 10:17:07	2021-06-07 10:17:07		NO		IN FOCUS
181612686	https://volunteer.ala.org.au/validate/task/181612686	Valid		system	Tile_051-050-000_0-000.jpg		2021-06-07 09:06:28	2021-06-07 10:17:07		NO		IN FOCUS
181612687	https://volunteer.ala.org.au/validate/task/181612687	Valid		system	Tile_051-051-000_0-000.jpg		2021-06-07 10:17:19	2021-06-07 10:17:19		NO		IN FOCUS
181612687	https://volunteer.ala.org.au/validate/task/181612687	Valid		system	Tile_051-051-000_0-000.jpg		2021-06-07 09:07:00	2021-06-07 10:17:19		NO		IN FOCUS
181612687	https://volunteer.ala.org.au/validate/task/181612687	Valid		system	Tile_051-051-000_0-000.jpg			2021-06-07 10:17:19		NO		IN FOCUS
181612687	https://volunteer.ala.org.au/validate/task/181612687	Valid		system	Tile_051-051-000_0-000.jpg		2021-06-07 09:56:36	2021-06-07 10:17:19		NO		IN FOCUS
181612688	https://volunteer.ala.org.au/validate/task/181612688	Valid		system	Tile_051-052-000_0-000.jpg		2021-06-07 09:56:46	2021-06-07 10:17:30		NO		IN FOCUS
181612688	https://volunteer.ala.org.au/validate/task/181612688	Valid		system	Tile_051-052-000_0-000.jpg			2021-06-07 10:17:30		NO		IN FOCUS
181612688	https://volunteer.ala.org.au/validate/task/181612688	Valid		system	Tile_051-052-000_0-000.jpg		2021-06-07 09:07:21	2021-06-07 10:17:30		NO		IN FOCUS
181612688	https://volunteer.ala.org.au/validate/task/181612688	Valid		system	Tile_051-052-000_0-000.jpg		2021-06-07 10:17:30	2021-06-07 10:17:30		NO		IN FOCUS
181612689	https://volunteer.ala.org.au/validate/task/181612689	Valid		system	Tile_051-053-000_0-000.jpg		2021-06-07 09:07:43	2021-06-07 10:17:41		NO		IN FOCUS
181612689	https://volunteer.ala.org.au/validate/task/181612689	Valid		system	Tile_051-053-000_0-000.jpg			2021-06-07 10:17:41		NO		IN FOCUS
181612689	https://volunteer.ala.org.au/validate/task/181612689	Valid		system	Tile_051-053-000_0-000.jpg		2021-06-07 10:17:41	2021-06-07 10:17:41		NO		IN FOCUS
181612689	https://volunteer.ala.org.au/validate/task/181612689	Valid		system	Tile_051-053-000_0-000.jpg		2021-06-07 09:56:55	2021-06-07 10:17:41		NO		IN FOCUS
181612690	https://volunteer.ala.org.au/validate/task/181612690	Valid		system	Tile_051-054-000_0-000.jpg		2021-06-07 09:57:08	2021-06-07 10:17:53		NO		IN FOCUS
181612690	https://volunteer.ala.org.au/validate/task/181612690	Valid		system	Tile_051-054-000_0-000.jpg			2021-06-07 10:17:53		NO		IN FOCUS
181612690	https://volunteer.ala.org.au/validate/task/181612690	Valid		system	Tile_051-054-000_0-000.jpg		2021-06-07 09:08:05	2021-06-07 10:17:53		NO		IN FOCUS
181612690	https://volunteer.ala.org.au/validate/task/181612690	Valid		system	Tile_051-054-000_0-000.jpg		2021-06-07 10:17:53	2021-06-07 10:17:53		NO		IN FOCUS
181612691	https://volunteer.ala.org.au/validate/task/181612691	Valid		system	Tile_051-055-000_0-000.jpg			2021-06-07 10:18:04		NO		IN FOCUS
181612691	https://volunteer.ala.org.au/validate/task/181612691	Valid		system	Tile_051-055-000_0-000.jpg		2021-06-07 10:18:03	2021-06-07 10:18:04		NO		IN FOCUS
181612691	https://volunteer.ala.org.au/validate/task/181612691	Valid		system	Tile_051-055-000_0-000.jpg		2021-06-07 09:08:28	2021-06-07 10:18:04		NO		IN FOCUS
181612691	https://volunteer.ala.org.au/validate/task/181612691	Valid		system	Tile_051-055-000_0-000.jpg		2021-06-07 09:57:18	2021-06-07 10:18:04		NO		IN FOCUS
181612692	https://volunteer.ala.org.au/validate/task/181612692	Valid		system	Tile_051-056-000_0-000.jpg		2021-06-07 09:57:29	2021-06-07 10:18:15		NO		IN FOCUS
181612692	https://volunteer.ala.org.au/validate/task/181612692	Valid		system	Tile_051-056-000_0-000.jpg		2021-06-07 09:08:58	2021-06-07 10:18:15		NO		IN FOCUS
181612692	https://volunteer.ala.org.au/validate/task/181612692	Valid		system	Tile_051-056-000_0-000.jpg			2021-06-07 10:18:15		NO		IN FOCUS
181612692	https://volunteer.ala.org.au/validate/task/181612692	Valid		system	Tile_051-056-000_0-000.jpg		2021-06-07 10:18:14	2021-06-07 10:18:15		NO		IN FOCUS
181612694	https://volunteer.ala.org.au/validate/task/181612694	Valid		system	Tile_051-058-000_0-000.jpg			2021-06-07 10:18:36		NO		IN FOCUS
181612694	https://volunteer.ala.org.au/validate/task/181612694	Valid		system	Tile_051-058-000_0-000.jpg		2021-06-07 10:15:14	2021-06-07 10:18:36		NO		IN FOCUS
181612694	https://volunteer.ala.org.au/validate/task/181612694	Valid		system	Tile_051-058-000_0-000.jpg		2021-06-07 10:18:36	2021-06-07 10:18:36		NO		IN FOCUS
181612694	https://volunteer.ala.org.au/validate/task/181612694	Valid		system	Tile_051-058-000_0-000.jpg		2021-06-07 09:57:51	2021-06-07 10:18:36		NO		IN FOCUS
181612695	https://volunteer.ala.org.au/validate/task/181612695	Valid		system	Tile_051-059-000_0-000.jpg		2021-06-07 10:18:47	2021-06-07 10:18:49		NO		IN FOCUS
181612695	https://volunteer.ala.org.au/validate/task/181612695	Valid		system	Tile_051-059-000_0-000.jpg			2021-06-07 10:18:49		NO		IN FOCUS
181612695	https://volunteer.ala.org.au/validate/task/181612695	Valid		system	Tile_051-059-000_0-000.jpg		2021-06-07 09:58:01	2021-06-07 10:18:49		NO		IN FOCUS
181612695	https://volunteer.ala.org.au/validate/task/181612695	Valid		system	Tile_051-059-000_0-000.jpg		2021-06-07 10:15:36	2021-06-07 10:18:49		NO		IN FOCUS
181612696	https://volunteer.ala.org.au/validate/task/181612696	Valid		system	Tile_051-060-000_0-000.jpg		2021-06-07 09:58:14	2021-06-07 10:19:00		NO		IN FOCUS
181612696	https://volunteer.ala.org.au/validate/task/181612696	Valid		system	Tile_051-060-000_0-000.jpg		2021-06-07 10:15:58	2021-06-07 10:19:00		NO		IN FOCUS
181612696	https://volunteer.ala.org.au/validate/task/181612696	Valid		system	Tile_051-060-000_0-000.jpg			2021-06-07 10:19:00		NO		IN FOCUS
181612696	https://volunteer.ala.org.au/validate/task/181612696	Valid		system	Tile_051-060-000_0-000.jpg		2021-06-07 10:19:00	2021-06-07 10:19:00		NO		IN FOCUS
181612697	https://volunteer.ala.org.au/validate/task/181612697	Valid		system	Tile_052-001-000_0-000.jpg		2021-06-07 09:58:31	2021-06-07 10:19:11		NO		IN FOCUS
181612697	https://volunteer.ala.org.au/validate/task/181612697	Valid		system	Tile_052-001-000_0-000.jpg			2021-06-07 10:19:11		NO		IN FOCUS
181612697	https://volunteer.ala.org.au/validate/task/181612697	Valid		system	Tile_052-001-000_0-000.jpg		2021-06-07 10:19:11	2021-06-07 10:19:11		NO		IN FOCUS
181612697	https://volunteer.ala.org.au/validate/task/181612697	Valid		system	Tile_052-001-000_0-000.jpg		2021-06-07 10:16:33	2021-06-07 10:19:11		NO		IN FOCUS
181612698	https://volunteer.ala.org.au/validate/task/181612698	Valid		system	Tile_052-002-000_0-000.jpg		2021-06-07 09:58:41	2021-06-07 10:19:23		NO		IN FOCUS
181612698	https://volunteer.ala.org.au/validate/task/181612698	Valid		system	Tile_052-002-000_0-000.jpg		2021-06-07 10:19:22	2021-06-07 10:19:23		NO		IN FOCUS
181612698	https://volunteer.ala.org.au/validate/task/181612698	Valid		system	Tile_052-002-000_0-000.jpg		2021-06-07 10:16:56	2021-06-07 10:19:23		NO		IN FOCUS
181612698	https://volunteer.ala.org.au/validate/task/181612698	Valid		system	Tile_052-002-000_0-000.jpg			2021-06-07 10:19:23		NO		IN FOCUS
181612682	https://volunteer.ala.org.au/validate/task/181612682	Valid		system	Tile_051-046-000_0-000.jpg		2021-06-07 10:19:26	2021-06-07 10:19:26		NO		IN FOCUS
181612682	https://volunteer.ala.org.au/validate/task/181612682	Valid		system	Tile_051-046-000_0-000.jpg		2021-06-07 10:16:23	2021-06-07 10:19:26		NO		IN FOCUS
181612682	https://volunteer.ala.org.au/validate/task/181612682	Valid		system	Tile_051-046-000_0-000.jpg			2021-06-07 10:19:26		NO		IN FOCUS
181612682	https://volunteer.ala.org.au/validate/task/181612682	Valid		system	Tile_051-046-000_0-000.jpg		2021-06-07 08:57:23	2021-06-07 10:19:26		NO		IN FOCUS
181612699	https://volunteer.ala.org.au/validate/task/181612699	Valid		system	Tile_052-003-000_0-000.jpg		2021-06-07 09:58:51	2021-06-07 10:19:33		NO		IN FOCUS
181612699	https://volunteer.ala.org.au/validate/task/181612699	Valid		system	Tile_052-003-000_0-000.jpg			2021-06-07 10:19:33		NO		IN FOCUS
181612699	https://volunteer.ala.org.au/validate/task/181612699	Valid		system	Tile_052-003-000_0-000.jpg		2021-06-07 10:17:33	2021-06-07 10:19:33		NO		IN FOCUS
181612699	https://volunteer.ala.org.au/validate/task/181612699	Valid		system	Tile_052-003-000_0-000.jpg		2021-06-07 10:19:33	2021-06-07 10:19:33		NO		IN FOCUS
181612700	https://volunteer.ala.org.au/validate/task/181612700	Valid		system	Tile_052-004-000_0-000.jpg		2021-06-07 10:17:47	2021-06-07 10:19:44		NO		IN FOCUS
181612700	https://volunteer.ala.org.au/validate/task/181612700	Valid		system	Tile_052-004-000_0-000.jpg			2021-06-07 10:19:44		NO		IN FOCUS
181612700	https://volunteer.ala.org.au/validate/task/181612700	Valid		system	Tile_052-004-000_0-000.jpg		2021-06-07 10:19:44	2021-06-07 10:19:44		NO		IN FOCUS
181612700	https://volunteer.ala.org.au/validate/task/181612700	Valid		system	Tile_052-004-000_0-000.jpg		2021-06-07 09:59:01	2021-06-07 10:19:44		NO		IN FOCUS
181612701	https://volunteer.ala.org.au/validate/task/181612701	Valid		system	Tile_052-005-000_0-000.jpg		2021-06-07 09:59:10	2021-06-07 10:20:02		NO		IN FOCUS
181612701	https://volunteer.ala.org.au/validate/task/181612701	Valid		system	Tile_052-005-000_0-000.jpg			2021-06-07 10:20:02		NO		IN FOCUS
181612701	https://volunteer.ala.org.au/validate/task/181612701	Valid		system	Tile_052-005-000_0-000.jpg		2021-06-07 10:20:22	2021-06-07 10:20:02		NO		IN FOCUS
181612701	https://volunteer.ala.org.au/validate/task/181612701	Valid		system	Tile_052-005-000_0-000.jpg		2021-06-07 10:20:01	2021-06-07 10:20:02		NO		IN FOCUS
181612701	https://volunteer.ala.org.au/validate/task/181612701	Valid		system	Tile_052-005-000_0-000.jpg		2021-06-07 10:18:01	2021-06-07 10:20:02		NO		IN FOCUS
181612702	https://volunteer.ala.org.au/validate/task/181612702	Valid		system	Tile_052-006-000_0-000.jpg			2021-06-07 10:20:13		NO		IN FOCUS
181612702	https://volunteer.ala.org.au/validate/task/181612702	Valid		system	Tile_052-006-000_0-000.jpg		2021-06-07 10:18:25	2021-06-07 10:20:13		NO		IN FOCUS
181612702	https://volunteer.ala.org.au/validate/task/181612702	Valid		system	Tile_052-006-000_0-000.jpg		2021-06-07 09:59:19	2021-06-07 10:20:13		NO		IN FOCUS
181612702	https://volunteer.ala.org.au/validate/task/181612702	Valid		system	Tile_052-006-000_0-000.jpg		2021-06-07 10:20:13	2021-06-07 10:20:13		NO		IN FOCUS
181612704	https://volunteer.ala.org.au/validate/task/181612704	Valid		system	Tile_052-008-000_0-000.jpg		2021-06-07 10:20:51	2021-06-07 10:20:52		NO		IN FOCUS
181612704	https://volunteer.ala.org.au/validate/task/181612704	Valid		system	Tile_052-008-000_0-000.jpg			2021-06-07 10:20:52		NO		IN FOCUS
181612704	https://volunteer.ala.org.au/validate/task/181612704	Valid		system	Tile_052-008-000_0-000.jpg		2021-06-07 10:20:55	2021-06-07 10:20:52		NO		IN FOCUS
181612704	https://volunteer.ala.org.au/validate/task/181612704	Valid		system	Tile_052-008-000_0-000.jpg		2021-06-07 10:19:45	2021-06-07 10:20:52		NO		IN FOCUS
181612704	https://volunteer.ala.org.au/validate/task/181612704	Valid		system	Tile_052-008-000_0-000.jpg		2021-06-07 09:59:35	2021-06-07 10:20:52		NO		IN FOCUS
181612705	https://volunteer.ala.org.au/validate/task/181612705	Valid		system	Tile_052-009-000_0-000.jpg		2021-06-07 09:59:45	2021-06-07 10:21:03		NO		IN FOCUS
181612705	https://volunteer.ala.org.au/validate/task/181612705	Valid		system	Tile_052-009-000_0-000.jpg		2021-06-07 10:20:06	2021-06-07 10:21:03		NO		IN FOCUS
181612705	https://volunteer.ala.org.au/validate/task/181612705	Valid		system	Tile_052-009-000_0-000.jpg		2021-06-07 10:21:03	2021-06-07 10:21:03		NO		IN FOCUS
181612705	https://volunteer.ala.org.au/validate/task/181612705	Valid		system	Tile_052-009-000_0-000.jpg		2021-06-07 10:21:05	2021-06-07 10:21:03		NO		IN FOCUS
181612705	https://volunteer.ala.org.au/validate/task/181612705	Valid		system	Tile_052-009-000_0-000.jpg			2021-06-07 10:21:03		NO		IN FOCUS
181612706	https://volunteer.ala.org.au/validate/task/181612706	Valid		system	Tile_052-010-000_0-000.jpg		2021-06-07 10:20:30	2021-06-07 10:21:15		NO		IN FOCUS
181612706	https://volunteer.ala.org.au/validate/task/181612706	Valid		system	Tile_052-010-000_0-000.jpg		2021-06-07 10:21:16	2021-06-07 10:21:15		NO		IN FOCUS
181612706	https://volunteer.ala.org.au/validate/task/181612706	Valid		system	Tile_052-010-000_0-000.jpg		2021-06-07 09:59:55	2021-06-07 10:21:15		NO		IN FOCUS
181612706	https://volunteer.ala.org.au/validate/task/181612706	Valid		system	Tile_052-010-000_0-000.jpg			2021-06-07 10:21:15		NO		IN FOCUS
181612706	https://volunteer.ala.org.au/validate/task/181612706	Valid		system	Tile_052-010-000_0-000.jpg		2021-06-07 10:21:15	2021-06-07 10:21:15		NO		IN FOCUS
181612707	https://volunteer.ala.org.au/validate/task/181612707	Valid		system	Tile_052-011-000_0-000.jpg		2021-06-07 10:21:28	2021-06-07 10:21:28		NO		IN FOCUS
181612707	https://volunteer.ala.org.au/validate/task/181612707	Valid		system	Tile_052-011-000_0-000.jpg			2021-06-07 10:21:28		NO		IN FOCUS
181612707	https://volunteer.ala.org.au/validate/task/181612707	Valid		system	Tile_052-011-000_0-000.jpg		2021-06-07 10:21:27	2021-06-07 10:21:28		NO		IN FOCUS
181612707	https://volunteer.ala.org.au/validate/task/181612707	Valid		system	Tile_052-011-000_0-000.jpg		2021-06-07 10:20:53	2021-06-07 10:21:28		NO		IN FOCUS
181612707	https://volunteer.ala.org.au/validate/task/181612707	Valid		system	Tile_052-011-000_0-000.jpg		2021-06-07 10:00:04	2021-06-07 10:21:28		NO		IN FOCUS
181612708	https://volunteer.ala.org.au/validate/task/181612708	Valid		system	Tile_052-012-000_0-000.jpg		2021-06-07 10:00:14	2021-06-07 10:21:42		NO		IN FOCUS
181612708	https://volunteer.ala.org.au/validate/task/181612708	Valid		system	Tile_052-012-000_0-000.jpg		2021-06-07 10:21:42	2021-06-07 10:21:42		NO		IN FOCUS
181612708	https://volunteer.ala.org.au/validate/task/181612708	Valid		system	Tile_052-012-000_0-000.jpg			2021-06-07 10:21:42		NO		IN FOCUS
181612708	https://volunteer.ala.org.au/validate/task/181612708	Valid		system	Tile_052-012-000_0-000.jpg		2021-06-07 10:21:20	2021-06-07 10:21:42		NO		IN FOCUS
181612709	https://volunteer.ala.org.au/validate/task/181612709	Valid		system	Tile_052-013-000_0-000.jpg		2021-06-07 10:21:55	2021-06-07 10:21:56		NO		IN FOCUS
181612709	https://volunteer.ala.org.au/validate/task/181612709	Valid		system	Tile_052-013-000_0-000.jpg		2021-06-07 10:00:24	2021-06-07 10:21:56		NO		IN FOCUS
181612709	https://volunteer.ala.org.au/validate/task/181612709	Valid		system	Tile_052-013-000_0-000.jpg		2021-06-07 10:22:00	2021-06-07 10:21:56		NO		IN FOCUS
181612709	https://volunteer.ala.org.au/validate/task/181612709	Valid		system	Tile_052-013-000_0-000.jpg			2021-06-07 10:21:56		NO		IN FOCUS
181612709	https://volunteer.ala.org.au/validate/task/181612709	Valid		system	Tile_052-013-000_0-000.jpg		2021-06-07 10:21:56	2021-06-07 10:21:56		NO		IN FOCUS
181612710	https://volunteer.ala.org.au/validate/task/181612710	Valid		system	Tile_052-014-000_0-000.jpg		2021-06-07 10:22:07	2021-06-07 10:22:11		NO		IN FOCUS
181612710	https://volunteer.ala.org.au/validate/task/181612710	Valid		system	Tile_052-014-000_0-000.jpg		2021-06-07 10:22:20	2021-06-07 10:22:11		NO		IN FOCUS
181612710	https://volunteer.ala.org.au/validate/task/181612710	Valid		system	Tile_052-014-000_0-000.jpg			2021-06-07 10:22:11		NO		IN FOCUS
181612710	https://volunteer.ala.org.au/validate/task/181612710	Valid		system	Tile_052-014-000_0-000.jpg		2021-06-07 10:22:10	2021-06-07 10:22:11		NO		IN FOCUS
181612710	https://volunteer.ala.org.au/validate/task/181612710	Valid		system	Tile_052-014-000_0-000.jpg		2021-06-07 10:00:33	2021-06-07 10:22:11		NO		IN FOCUS
181612711	https://volunteer.ala.org.au/validate/task/181612711	Valid		system	Tile_052-015-000_0-000.jpg		2021-06-07 10:00:45	2021-06-07 10:22:41		NO		IN FOCUS
181612711	https://volunteer.ala.org.au/validate/task/181612711	Valid		system	Tile_052-015-000_0-000.jpg		2021-06-07 10:22:22	2021-06-07 10:22:41		NO		IN FOCUS
181612711	https://volunteer.ala.org.au/validate/task/181612711	Valid		system	Tile_052-015-000_0-000.jpg		2021-06-07 10:24:58	2021-06-07 10:22:41		NO		IN FOCUS
181612711	https://volunteer.ala.org.au/validate/task/181612711	Valid		system	Tile_052-015-000_0-000.jpg		2021-06-07 10:22:41	2021-06-07 10:22:41		NO		IN FOCUS
181612711	https://volunteer.ala.org.au/validate/task/181612711	Valid		system	Tile_052-015-000_0-000.jpg			2021-06-07 10:22:41		NO		IN FOCUS
181612712	https://volunteer.ala.org.au/validate/task/181612712	Valid		system	Tile_052-016-000_0-000.jpg		2021-06-07 10:23:05	2021-06-07 10:23:05		NO		IN FOCUS
181612712	https://volunteer.ala.org.au/validate/task/181612712	Valid		system	Tile_052-016-000_0-000.jpg			2021-06-07 10:23:05		NO		IN FOCUS
181612712	https://volunteer.ala.org.au/validate/task/181612712	Valid		system	Tile_052-016-000_0-000.jpg		2021-06-07 10:00:55	2021-06-07 10:23:05		NO		IN FOCUS
181612712	https://volunteer.ala.org.au/validate/task/181612712	Valid		system	Tile_052-016-000_0-000.jpg		2021-06-07 10:22:33	2021-06-07 10:23:05		NO		IN FOCUS
181612714	https://volunteer.ala.org.au/validate/task/181612714	Valid		system	Tile_052-018-000_0-000.jpg		2021-06-07 10:25:47	2021-06-07 10:25:47		NO		IN FOCUS
181612714	https://volunteer.ala.org.au/validate/task/181612714	Valid		system	Tile_052-018-000_0-000.jpg		2021-06-07 10:22:54	2021-06-07 10:25:47		NO		IN FOCUS
181612714	https://volunteer.ala.org.au/validate/task/181612714	Valid		system	Tile_052-018-000_0-000.jpg			2021-06-07 10:25:47		NO		IN FOCUS
181612714	https://volunteer.ala.org.au/validate/task/181612714	Valid		system	Tile_052-018-000_0-000.jpg		2021-06-07 10:01:10	2021-06-07 10:25:47		NO		IN FOCUS
181612717	https://volunteer.ala.org.au/validate/task/181612717	Valid		system	Tile_052-021-000_0-000.jpg		2021-06-07 10:01:36	2021-06-07 10:28:19		NO		IN FOCUS
181612717	https://volunteer.ala.org.au/validate/task/181612717	Valid		system	Tile_052-021-000_0-000.jpg		2021-06-07 10:28:19	2021-06-07 10:28:19		NO		IN FOCUS
181612717	https://volunteer.ala.org.au/validate/task/181612717	Valid		system	Tile_052-021-000_0-000.jpg			2021-06-07 10:28:19		NO		IN FOCUS
181612717	https://volunteer.ala.org.au/validate/task/181612717	Valid		system	Tile_052-021-000_0-000.jpg		2021-06-07 10:23:30	2021-06-07 10:28:19		NO		IN FOCUS
181612718	https://volunteer.ala.org.au/validate/task/181612718	Valid		system	Tile_052-022-000_0-000.jpg		2021-06-07 10:01:47	2021-06-07 10:29:15		NO		IN FOCUS
181612718	https://volunteer.ala.org.au/validate/task/181612718	Valid		system	Tile_052-022-000_0-000.jpg		2021-06-07 10:23:40	2021-06-07 10:29:15		NO		IN FOCUS
181612718	https://volunteer.ala.org.au/validate/task/181612718	Valid		system	Tile_052-022-000_0-000.jpg			2021-06-07 10:29:15		NO		IN FOCUS
181612718	https://volunteer.ala.org.au/validate/task/181612718	Valid		system	Tile_052-022-000_0-000.jpg		2021-06-07 10:29:15	2021-06-07 10:29:15		NO		IN FOCUS
181612719	https://volunteer.ala.org.au/validate/task/181612719	Valid		system	Tile_052-023-000_0-000.jpg		2021-06-07 10:01:58	2021-06-07 10:29:50		NO		IN FOCUS
181612719	https://volunteer.ala.org.au/validate/task/181612719	Valid		system	Tile_052-023-000_0-000.jpg		2021-06-07 10:29:50	2021-06-07 10:29:50		NO		IN FOCUS
181612719	https://volunteer.ala.org.au/validate/task/181612719	Valid		system	Tile_052-023-000_0-000.jpg			2021-06-07 10:29:50		NO		IN FOCUS
181612719	https://volunteer.ala.org.au/validate/task/181612719	Valid		system	Tile_052-023-000_0-000.jpg		2021-06-07 10:23:51	2021-06-07 10:29:50		NO		IN FOCUS
181612720	https://volunteer.ala.org.au/validate/task/181612720	Valid		system	Tile_052-024-000_0-000.jpg		2021-06-07 10:24:02	2021-06-07 10:30:08		NO		IN FOCUS
181612720	https://volunteer.ala.org.au/validate/task/181612720	Valid		system	Tile_052-024-000_0-000.jpg		2021-06-07 10:30:08	2021-06-07 10:30:08		NO		IN FOCUS
181612720	https://volunteer.ala.org.au/validate/task/181612720	Valid		system	Tile_052-024-000_0-000.jpg			2021-06-07 10:30:08		NO		IN FOCUS
181612720	https://volunteer.ala.org.au/validate/task/181612720	Valid		system	Tile_052-024-000_0-000.jpg		2021-06-07 10:02:07	2021-06-07 10:30:08		NO		IN FOCUS
181612721	https://volunteer.ala.org.au/validate/task/181612721	Valid		system	Tile_052-025-000_0-000.jpg		2021-06-07 10:02:17	2021-06-07 10:32:02		NO		IN FOCUS
181612721	https://volunteer.ala.org.au/validate/task/181612721	Valid		system	Tile_052-025-000_0-000.jpg			2021-06-07 10:32:02		NO		IN FOCUS
181612721	https://volunteer.ala.org.au/validate/task/181612721	Valid		system	Tile_052-025-000_0-000.jpg		2021-06-07 10:32:02	2021-06-07 10:32:02		NO		IN FOCUS
181612721	https://volunteer.ala.org.au/validate/task/181612721	Valid		system	Tile_052-025-000_0-000.jpg		2021-06-07 10:24:14	2021-06-07 10:32:02		NO		IN FOCUS
181612722	https://volunteer.ala.org.au/validate/task/181612722	Valid		system	Tile_052-026-000_0-000.jpg			2021-06-07 10:32:23		NO		IN FOCUS
181612722	https://volunteer.ala.org.au/validate/task/181612722	Valid		system	Tile_052-026-000_0-000.jpg		2021-06-07 10:32:23	2021-06-07 10:32:23		NO		IN FOCUS
181612722	https://volunteer.ala.org.au/validate/task/181612722	Valid		system	Tile_052-026-000_0-000.jpg		2021-06-07 10:02:27	2021-06-07 10:32:23		NO		IN FOCUS
181612722	https://volunteer.ala.org.au/validate/task/181612722	Valid		system	Tile_052-026-000_0-000.jpg		2021-06-07 10:24:24	2021-06-07 10:32:23		NO		IN FOCUS
181612723	https://volunteer.ala.org.au/validate/task/181612723	Valid		system	Tile_052-027-000_0-000.jpg			2021-06-07 10:32:51		NO		IN FOCUS
181612723	https://volunteer.ala.org.au/validate/task/181612723	Valid		system	Tile_052-027-000_0-000.jpg		2021-06-07 10:02:36	2021-06-07 10:32:51		NO		IN FOCUS
181612723	https://volunteer.ala.org.au/validate/task/181612723	Valid		system	Tile_052-027-000_0-000.jpg		2021-06-07 10:24:58	2021-06-07 10:32:51		NO		IN FOCUS
181612723	https://volunteer.ala.org.au/validate/task/181612723	Valid		system	Tile_052-027-000_0-000.jpg		2021-06-07 10:32:51	2021-06-07 10:32:51		NO		IN FOCUS
181612724	https://volunteer.ala.org.au/validate/task/181612724	Valid		system	Tile_052-028-000_0-000.jpg		2021-06-07 10:02:47	2021-06-07 10:33:22		NO		IN FOCUS
181612724	https://volunteer.ala.org.au/validate/task/181612724	Valid		system	Tile_052-028-000_0-000.jpg			2021-06-07 10:33:22		NO		IN FOCUS
181612724	https://volunteer.ala.org.au/validate/task/181612724	Valid		system	Tile_052-028-000_0-000.jpg		2021-06-07 10:33:21	2021-06-07 10:33:22		NO		IN FOCUS
181612724	https://volunteer.ala.org.au/validate/task/181612724	Valid		system	Tile_052-028-000_0-000.jpg		2021-06-07 10:25:11	2021-06-07 10:33:22		NO		IN FOCUS
181612725	https://volunteer.ala.org.au/validate/task/181612725	Valid		system	Tile_052-029-000_0-000.jpg		2021-06-07 10:03:00	2021-06-07 10:34:07		NO		IN FOCUS
181612725	https://volunteer.ala.org.au/validate/task/181612725	Valid		system	Tile_052-029-000_0-000.jpg		2021-06-07 10:34:07	2021-06-07 10:34:07		NO		IN FOCUS
181612725	https://volunteer.ala.org.au/validate/task/181612725	Valid		system	Tile_052-029-000_0-000.jpg			2021-06-07 10:34:07		NO		IN FOCUS
181612725	https://volunteer.ala.org.au/validate/task/181612725	Valid		system	Tile_052-029-000_0-000.jpg		2021-06-07 10:25:22	2021-06-07 10:34:07		NO		IN FOCUS
181612726	https://volunteer.ala.org.au/validate/task/181612726	Valid		system	Tile_052-030-000_0-000.jpg		2021-06-07 10:35:44	2021-06-07 10:35:44		NO		IN FOCUS
181612726	https://volunteer.ala.org.au/validate/task/181612726	Valid		system	Tile_052-030-000_0-000.jpg			2021-06-07 10:35:44		NO		IN FOCUS
181612726	https://volunteer.ala.org.au/validate/task/181612726	Valid		system	Tile_052-030-000_0-000.jpg		2021-06-07 10:25:33	2021-06-07 10:35:44		NO		IN FOCUS
181612726	https://volunteer.ala.org.au/validate/task/181612726	Valid		system	Tile_052-030-000_0-000.jpg		2021-06-07 10:03:10	2021-06-07 10:35:44		NO		IN FOCUS
181612727	https://volunteer.ala.org.au/validate/task/181612727	Valid		system	Tile_052-031-000_0-000.jpg		2021-06-07 10:36:11	2021-06-07 10:36:12		NO		IN FOCUS
181612727	https://volunteer.ala.org.au/validate/task/181612727	Valid		system	Tile_052-031-000_0-000.jpg			2021-06-07 10:36:12		NO		IN FOCUS
181612727	https://volunteer.ala.org.au/validate/task/181612727	Valid		system	Tile_052-031-000_0-000.jpg		2021-06-07 10:25:44	2021-06-07 10:36:12		NO		IN FOCUS
181612727	https://volunteer.ala.org.au/validate/task/181612727	Valid		system	Tile_052-031-000_0-000.jpg		2021-06-07 10:03:23	2021-06-07 10:36:12		NO		IN FOCUS
181612716	https://volunteer.ala.org.au/validate/task/181612716	Valid		system	Tile_052-020-000_0-000.jpg			2021-06-07 10:36:30		NO		IN FOCUS
181612716	https://volunteer.ala.org.au/validate/task/181612716	Valid		system	Tile_052-020-000_0-000.jpg		2021-06-07 10:36:30	2021-06-07 10:36:30		NO		IN FOCUS
181612716	https://volunteer.ala.org.au/validate/task/181612716	Valid		system	Tile_052-020-000_0-000.jpg		2021-06-07 10:23:19	2021-06-07 10:36:30		NO		IN FOCUS
181612716	https://volunteer.ala.org.au/validate/task/181612716	Valid		system	Tile_052-020-000_0-000.jpg		2021-06-07 10:01:27	2021-06-07 10:36:30		NO		IN FOCUS
181612729	https://volunteer.ala.org.au/validate/task/181612729	Valid		system	Tile_052-033-000_0-000.jpg		2021-06-07 10:36:48	2021-06-07 10:36:48		NO		IN FOCUS
181612729	https://volunteer.ala.org.au/validate/task/181612729	Valid		system	Tile_052-033-000_0-000.jpg			2021-06-07 10:36:48		NO		IN FOCUS
181612729	https://volunteer.ala.org.au/validate/task/181612729	Valid		system	Tile_052-033-000_0-000.jpg		2021-06-07 10:03:44	2021-06-07 10:36:48		NO		IN FOCUS
181612729	https://volunteer.ala.org.au/validate/task/181612729	Valid		system	Tile_052-033-000_0-000.jpg		2021-06-07 10:26:04	2021-06-07 10:36:48		NO		IN FOCUS
181612728	https://volunteer.ala.org.au/validate/task/181612728	Valid		system	Tile_052-032-000_0-000.jpg		2021-06-07 10:03:34	2021-06-07 10:37:00		NO		IN FOCUS
181612728	https://volunteer.ala.org.au/validate/task/181612728	Valid		system	Tile_052-032-000_0-000.jpg		2021-06-07 10:25:54	2021-06-07 10:37:00		NO		IN FOCUS
181612728	https://volunteer.ala.org.au/validate/task/181612728	Valid		system	Tile_052-032-000_0-000.jpg		2021-06-07 10:37:01	2021-06-07 10:37:00		NO		IN FOCUS
181612728	https://volunteer.ala.org.au/validate/task/181612728	Valid		system	Tile_052-032-000_0-000.jpg			2021-06-07 10:37:00		NO		IN FOCUS
181612728	https://volunteer.ala.org.au/validate/task/181612728	Valid		system	Tile_052-032-000_0-000.jpg		2021-06-07 10:36:59	2021-06-07 10:37:00		NO		IN FOCUS
181612730	https://volunteer.ala.org.au/validate/task/181612730	Valid		system	Tile_052-034-000_0-000.jpg		2021-06-07 10:37:17	2021-06-07 10:37:05		NO		IN FOCUS
181612730	https://volunteer.ala.org.au/validate/task/181612730	Valid		system	Tile_052-034-000_0-000.jpg		2021-06-07 10:37:05	2021-06-07 10:37:05		NO		IN FOCUS
181612730	https://volunteer.ala.org.au/validate/task/181612730	Valid		system	Tile_052-034-000_0-000.jpg		2021-06-07 10:03:54	2021-06-07 10:37:05		NO		IN FOCUS
181612730	https://volunteer.ala.org.au/validate/task/181612730	Valid		system	Tile_052-034-000_0-000.jpg			2021-06-07 10:37:05		NO		IN FOCUS
181612730	https://volunteer.ala.org.au/validate/task/181612730	Valid		system	Tile_052-034-000_0-000.jpg		2021-06-07 10:26:16	2021-06-07 10:37:05		NO		IN FOCUS
181612731	https://volunteer.ala.org.au/validate/task/181612731	Valid		system	Tile_052-035-000_0-000.jpg		2021-06-07 10:37:36	2021-06-07 10:37:32		NO		IN FOCUS
181612731	https://volunteer.ala.org.au/validate/task/181612731	Valid		system	Tile_052-035-000_0-000.jpg		2021-06-07 10:26:27	2021-06-07 10:37:32		NO		IN FOCUS
181612731	https://volunteer.ala.org.au/validate/task/181612731	Valid		system	Tile_052-035-000_0-000.jpg		2021-06-07 10:04:03	2021-06-07 10:37:32		NO		IN FOCUS
181612731	https://volunteer.ala.org.au/validate/task/181612731	Valid		system	Tile_052-035-000_0-000.jpg			2021-06-07 10:37:32		NO		IN FOCUS
181612731	https://volunteer.ala.org.au/validate/task/181612731	Valid		system	Tile_052-035-000_0-000.jpg		2021-06-07 10:37:31	2021-06-07 10:37:32		NO		IN FOCUS
181612732	https://volunteer.ala.org.au/validate/task/181612732	Valid		system	Tile_052-036-000_0-000.jpg		2021-06-07 10:04:12	2021-06-07 10:37:45		NO		IN FOCUS
181612732	https://volunteer.ala.org.au/validate/task/181612732	Valid		system	Tile_052-036-000_0-000.jpg			2021-06-07 10:37:45		NO		IN FOCUS
181612732	https://volunteer.ala.org.au/validate/task/181612732	Valid		system	Tile_052-036-000_0-000.jpg		2021-06-07 10:37:45	2021-06-07 10:37:45		NO		IN FOCUS
181612732	https://volunteer.ala.org.au/validate/task/181612732	Valid		system	Tile_052-036-000_0-000.jpg		2021-06-07 10:26:41	2021-06-07 10:37:45		NO		IN FOCUS
181612732	https://volunteer.ala.org.au/validate/task/181612732	Valid		system	Tile_052-036-000_0-000.jpg		2021-06-07 10:37:46	2021-06-07 10:37:45		NO		IN FOCUS
181612733	https://volunteer.ala.org.au/validate/task/181612733	Valid		system	Tile_052-037-000_0-000.jpg		2021-06-07 10:26:51	2021-06-07 10:38:00		NO		IN FOCUS
181612733	https://volunteer.ala.org.au/validate/task/181612733	Valid		system	Tile_052-037-000_0-000.jpg		2021-06-07 10:04:22	2021-06-07 10:38:00		NO		IN FOCUS
181612733	https://volunteer.ala.org.au/validate/task/181612733	Valid		system	Tile_052-037-000_0-000.jpg			2021-06-07 10:38:00		NO		IN FOCUS
181612733	https://volunteer.ala.org.au/validate/task/181612733	Valid		system	Tile_052-037-000_0-000.jpg		2021-06-07 10:38:00	2021-06-07 10:38:00		NO		IN FOCUS
181612733	https://volunteer.ala.org.au/validate/task/181612733	Valid		system	Tile_052-037-000_0-000.jpg		2021-06-07 10:38:37	2021-06-07 10:38:00		NO		IN FOCUS
181612734	https://volunteer.ala.org.au/validate/task/181612734	Valid		system	Tile_052-038-000_0-000.jpg		2021-06-07 10:27:05	2021-06-07 10:38:01		NO		IN FOCUS
181612734	https://volunteer.ala.org.au/validate/task/181612734	Valid		system	Tile_052-038-000_0-000.jpg			2021-06-07 10:38:01		NO		IN FOCUS
181612734	https://volunteer.ala.org.au/validate/task/181612734	Valid		system	Tile_052-038-000_0-000.jpg		2021-06-07 10:04:33	2021-06-07 10:38:01		NO		IN FOCUS
181612734	https://volunteer.ala.org.au/validate/task/181612734	Valid		system	Tile_052-038-000_0-000.jpg		2021-06-07 10:38:01	2021-06-07 10:38:01		NO		IN FOCUS
181612735	https://volunteer.ala.org.au/validate/task/181612735	Valid		system	Tile_052-039-000_0-000.jpg		2021-06-07 10:04:44	2021-06-07 10:38:13		NO		IN FOCUS
181612735	https://volunteer.ala.org.au/validate/task/181612735	Valid		system	Tile_052-039-000_0-000.jpg		2021-06-07 10:38:13	2021-06-07 10:38:13		NO		IN FOCUS
181612735	https://volunteer.ala.org.au/validate/task/181612735	Valid		system	Tile_052-039-000_0-000.jpg		2021-06-07 10:38:15	2021-06-07 10:38:13		NO		IN FOCUS
181612735	https://volunteer.ala.org.au/validate/task/181612735	Valid		system	Tile_052-039-000_0-000.jpg			2021-06-07 10:38:13		NO		IN FOCUS
181612735	https://volunteer.ala.org.au/validate/task/181612735	Valid		system	Tile_052-039-000_0-000.jpg		2021-06-07 10:27:16	2021-06-07 10:38:13		NO		IN FOCUS
181612736	https://volunteer.ala.org.au/validate/task/181612736	Valid		system	Tile_052-040-000_0-000.jpg		2021-06-07 10:27:29	2021-06-07 10:38:25		NO		IN FOCUS
181612736	https://volunteer.ala.org.au/validate/task/181612736	Valid		system	Tile_052-040-000_0-000.jpg		2021-06-07 10:38:25	2021-06-07 10:38:25		NO		IN FOCUS
181612736	https://volunteer.ala.org.au/validate/task/181612736	Valid		system	Tile_052-040-000_0-000.jpg			2021-06-07 10:38:25		NO		IN FOCUS
181612736	https://volunteer.ala.org.au/validate/task/181612736	Valid		system	Tile_052-040-000_0-000.jpg		2021-06-07 10:04:53	2021-06-07 10:38:25		NO		IN FOCUS
181612736	https://volunteer.ala.org.au/validate/task/181612736	Valid		system	Tile_052-040-000_0-000.jpg		2021-06-07 10:38:30	2021-06-07 10:38:25		NO		IN FOCUS
181612737	https://volunteer.ala.org.au/validate/task/181612737	Valid		system	Tile_052-041-000_0-000.jpg		2021-06-07 10:05:03	2021-06-07 10:38:39		NO		IN FOCUS
181612737	https://volunteer.ala.org.au/validate/task/181612737	Valid		system	Tile_052-041-000_0-000.jpg			2021-06-07 10:38:39		NO		IN FOCUS
181612737	https://volunteer.ala.org.au/validate/task/181612737	Valid		system	Tile_052-041-000_0-000.jpg		2021-06-07 10:27:40	2021-06-07 10:38:39		NO		IN FOCUS
181612737	https://volunteer.ala.org.au/validate/task/181612737	Valid		system	Tile_052-041-000_0-000.jpg		2021-06-07 10:38:43	2021-06-07 10:38:39		NO		IN FOCUS
181612737	https://volunteer.ala.org.au/validate/task/181612737	Valid		system	Tile_052-041-000_0-000.jpg		2021-06-07 10:38:38	2021-06-07 10:38:39		NO		IN FOCUS
181612738	https://volunteer.ala.org.au/validate/task/181612738	Valid		system	Tile_052-042-000_0-000.jpg			2021-06-07 10:38:50		NO		IN FOCUS
181612738	https://volunteer.ala.org.au/validate/task/181612738	Valid		system	Tile_052-042-000_0-000.jpg		2021-06-07 10:27:53	2021-06-07 10:38:50		NO		IN FOCUS
181612738	https://volunteer.ala.org.au/validate/task/181612738	Valid		system	Tile_052-042-000_0-000.jpg		2021-06-07 10:05:13	2021-06-07 10:38:50		NO		IN FOCUS
181612738	https://volunteer.ala.org.au/validate/task/181612738	Valid		system	Tile_052-042-000_0-000.jpg		2021-06-07 10:38:55	2021-06-07 10:38:50		NO		IN FOCUS
181612738	https://volunteer.ala.org.au/validate/task/181612738	Valid		system	Tile_052-042-000_0-000.jpg		2021-06-07 10:38:50	2021-06-07 10:38:50		NO		IN FOCUS
181612739	https://volunteer.ala.org.au/validate/task/181612739	Valid		system	Tile_052-043-000_0-000.jpg		2021-06-07 10:39:06	2021-06-07 10:39:06		NO		IN FOCUS
181612739	https://volunteer.ala.org.au/validate/task/181612739	Valid		system	Tile_052-043-000_0-000.jpg			2021-06-07 10:39:06		NO		IN FOCUS
181612739	https://volunteer.ala.org.au/validate/task/181612739	Valid		system	Tile_052-043-000_0-000.jpg		2021-06-07 10:39:08	2021-06-07 10:39:06		NO		IN FOCUS
181612739	https://volunteer.ala.org.au/validate/task/181612739	Valid		system	Tile_052-043-000_0-000.jpg		2021-06-07 10:28:04	2021-06-07 10:39:06		NO		IN FOCUS
181612739	https://volunteer.ala.org.au/validate/task/181612739	Valid		system	Tile_052-043-000_0-000.jpg		2021-06-07 10:05:27	2021-06-07 10:39:06		NO		IN FOCUS
181612740	https://volunteer.ala.org.au/validate/task/181612740	Valid		system	Tile_052-044-000_0-000.jpg		2021-06-07 10:39:33	2021-06-07 10:39:19		NO		IN FOCUS
181612740	https://volunteer.ala.org.au/validate/task/181612740	Valid		system	Tile_052-044-000_0-000.jpg		2021-06-07 10:05:37	2021-06-07 10:39:19		NO		IN FOCUS
181612740	https://volunteer.ala.org.au/validate/task/181612740	Valid		system	Tile_052-044-000_0-000.jpg		2021-06-07 10:28:13	2021-06-07 10:39:19		NO		IN FOCUS
181612740	https://volunteer.ala.org.au/validate/task/181612740	Valid		system	Tile_052-044-000_0-000.jpg		2021-06-07 10:39:19	2021-06-07 10:39:19		NO		IN FOCUS
181612740	https://volunteer.ala.org.au/validate/task/181612740	Valid		system	Tile_052-044-000_0-000.jpg			2021-06-07 10:39:19		NO		IN FOCUS
181612741	https://volunteer.ala.org.au/validate/task/181612741	Valid		system	Tile_052-045-000_0-000.jpg		2021-06-07 10:39:31	2021-06-07 10:39:26		NO		IN FOCUS
181612741	https://volunteer.ala.org.au/validate/task/181612741	Valid		system	Tile_052-045-000_0-000.jpg			2021-06-07 10:39:26		NO		IN FOCUS
181612741	https://volunteer.ala.org.au/validate/task/181612741	Valid		system	Tile_052-045-000_0-000.jpg		2021-06-07 10:39:26	2021-06-07 10:39:26		NO		IN FOCUS
181612741	https://volunteer.ala.org.au/validate/task/181612741	Valid		system	Tile_052-045-000_0-000.jpg		2021-06-07 10:28:25	2021-06-07 10:39:26		NO		IN FOCUS
181612741	https://volunteer.ala.org.au/validate/task/181612741	Valid		system	Tile_052-045-000_0-000.jpg		2021-06-07 10:05:47	2021-06-07 10:39:26		NO		IN FOCUS
181612742	https://volunteer.ala.org.au/validate/task/181612742	Valid		system	Tile_052-046-000_0-000.jpg		2021-06-07 10:39:51	2021-06-07 10:39:41		NO		IN FOCUS
181612742	https://volunteer.ala.org.au/validate/task/181612742	Valid		system	Tile_052-046-000_0-000.jpg		2021-06-07 10:05:57	2021-06-07 10:39:41		NO		IN FOCUS
181612742	https://volunteer.ala.org.au/validate/task/181612742	Valid		system	Tile_052-046-000_0-000.jpg			2021-06-07 10:39:41		NO		IN FOCUS
181612742	https://volunteer.ala.org.au/validate/task/181612742	Valid		system	Tile_052-046-000_0-000.jpg		2021-06-07 10:39:41	2021-06-07 10:39:41		NO		IN FOCUS
181612742	https://volunteer.ala.org.au/validate/task/181612742	Valid		system	Tile_052-046-000_0-000.jpg		2021-06-07 10:28:36	2021-06-07 10:39:41		NO		IN FOCUS
181612743	https://volunteer.ala.org.au/validate/task/181612743	Valid		system	Tile_052-047-000_0-000.jpg			2021-06-07 10:39:53		NO		IN FOCUS
181612743	https://volunteer.ala.org.au/validate/task/181612743	Valid		system	Tile_052-047-000_0-000.jpg		2021-06-07 10:28:48	2021-06-07 10:39:53		NO		IN FOCUS
181612743	https://volunteer.ala.org.au/validate/task/181612743	Valid		system	Tile_052-047-000_0-000.jpg		2021-06-07 10:39:55	2021-06-07 10:39:53		NO		IN FOCUS
181612743	https://volunteer.ala.org.au/validate/task/181612743	Valid		system	Tile_052-047-000_0-000.jpg		2021-06-07 10:06:06	2021-06-07 10:39:53		NO		IN FOCUS
181612743	https://volunteer.ala.org.au/validate/task/181612743	Valid		system	Tile_052-047-000_0-000.jpg		2021-06-07 10:39:53	2021-06-07 10:39:53		NO		IN FOCUS
181612744	https://volunteer.ala.org.au/validate/task/181612744	Valid		system	Tile_052-048-000_0-000.jpg		2021-06-07 10:29:00	2021-06-07 10:40:07		NO		IN FOCUS
181612744	https://volunteer.ala.org.au/validate/task/181612744	Valid		system	Tile_052-048-000_0-000.jpg		2021-06-07 10:40:15	2021-06-07 10:40:07		NO		IN FOCUS
181612744	https://volunteer.ala.org.au/validate/task/181612744	Valid		system	Tile_052-048-000_0-000.jpg			2021-06-07 10:40:07		NO		IN FOCUS
181612744	https://volunteer.ala.org.au/validate/task/181612744	Valid		system	Tile_052-048-000_0-000.jpg		2021-06-07 10:40:05	2021-06-07 10:40:07		NO		IN FOCUS
181612744	https://volunteer.ala.org.au/validate/task/181612744	Valid		system	Tile_052-048-000_0-000.jpg		2021-06-07 10:06:15	2021-06-07 10:40:07		NO		IN FOCUS
181612745	https://volunteer.ala.org.au/validate/task/181612745	Valid		system	Tile_052-049-000_0-000.jpg		2021-06-07 10:06:28	2021-06-07 10:40:08		NO		IN FOCUS
181612745	https://volunteer.ala.org.au/validate/task/181612745	Valid		system	Tile_052-049-000_0-000.jpg		2021-06-07 10:40:08	2021-06-07 10:40:08		NO		IN FOCUS
181612745	https://volunteer.ala.org.au/validate/task/181612745	Valid		system	Tile_052-049-000_0-000.jpg		2021-06-07 10:29:10	2021-06-07 10:40:08		NO		IN FOCUS
181612745	https://volunteer.ala.org.au/validate/task/181612745	Valid		system	Tile_052-049-000_0-000.jpg			2021-06-07 10:40:08		NO		IN FOCUS
181612746	https://volunteer.ala.org.au/validate/task/181612746	Valid		system	Tile_052-050-000_0-000.jpg		2021-06-07 10:06:38	2021-06-07 10:40:19		NO		IN FOCUS
181612746	https://volunteer.ala.org.au/validate/task/181612746	Valid		system	Tile_052-050-000_0-000.jpg		2021-06-07 10:29:21	2021-06-07 10:40:19		NO		IN FOCUS
181612746	https://volunteer.ala.org.au/validate/task/181612746	Valid		system	Tile_052-050-000_0-000.jpg		2021-06-07 10:40:19	2021-06-07 10:40:19		NO		IN FOCUS
181612746	https://volunteer.ala.org.au/validate/task/181612746	Valid		system	Tile_052-050-000_0-000.jpg		2021-06-07 10:40:22	2021-06-07 10:40:19		NO		IN FOCUS
181612746	https://volunteer.ala.org.au/validate/task/181612746	Valid		system	Tile_052-050-000_0-000.jpg			2021-06-07 10:40:19		NO		IN FOCUS
181612748	https://volunteer.ala.org.au/validate/task/181612748	Valid		system	Tile_052-052-000_0-000.jpg		2021-06-07 10:29:51	2021-06-07 10:40:38		NO		IN FOCUS
181612748	https://volunteer.ala.org.au/validate/task/181612748	Valid		system	Tile_052-052-000_0-000.jpg		2021-06-07 10:41:40	2021-06-07 10:40:38		NO		IN FOCUS
181612748	https://volunteer.ala.org.au/validate/task/181612748	Valid		system	Tile_052-052-000_0-000.jpg		2021-06-07 10:40:38	2021-06-07 10:40:38		NO		IN FOCUS
181612748	https://volunteer.ala.org.au/validate/task/181612748	Valid		system	Tile_052-052-000_0-000.jpg		2021-06-07 10:07:15	2021-06-07 10:40:38		NO		IN FOCUS
181612748	https://volunteer.ala.org.au/validate/task/181612748	Valid		system	Tile_052-052-000_0-000.jpg			2021-06-07 10:40:38		NO		IN FOCUS
181612749	https://volunteer.ala.org.au/validate/task/181612749	Valid		system	Tile_052-053-000_0-000.jpg		2021-06-07 10:40:52	2021-06-07 10:40:52		NO		IN FOCUS
181612749	https://volunteer.ala.org.au/validate/task/181612749	Valid		system	Tile_052-053-000_0-000.jpg		2021-06-07 10:30:24	2021-06-07 10:40:52		NO		IN FOCUS
181612749	https://volunteer.ala.org.au/validate/task/181612749	Valid		system	Tile_052-053-000_0-000.jpg		2021-06-07 10:07:26	2021-06-07 10:40:52		NO		IN FOCUS
181612749	https://volunteer.ala.org.au/validate/task/181612749	Valid		system	Tile_052-053-000_0-000.jpg			2021-06-07 10:40:52		NO		IN FOCUS
181612750	https://volunteer.ala.org.au/validate/task/181612750	Valid		system	Tile_052-054-000_0-000.jpg			2021-06-07 10:41:06		NO		IN FOCUS
181612750	https://volunteer.ala.org.au/validate/task/181612750	Valid		system	Tile_052-054-000_0-000.jpg		2021-06-07 10:30:35	2021-06-07 10:41:06		NO		IN FOCUS
181612750	https://volunteer.ala.org.au/validate/task/181612750	Valid		system	Tile_052-054-000_0-000.jpg		2021-06-07 10:41:30	2021-06-07 10:41:06		NO		IN FOCUS
181612750	https://volunteer.ala.org.au/validate/task/181612750	Valid		system	Tile_052-054-000_0-000.jpg		2021-06-07 10:41:06	2021-06-07 10:41:06		NO		IN FOCUS
181612750	https://volunteer.ala.org.au/validate/task/181612750	Valid		system	Tile_052-054-000_0-000.jpg		2021-06-07 10:07:36	2021-06-07 10:41:06		NO		IN FOCUS
181612751	https://volunteer.ala.org.au/validate/task/181612751	Valid		system	Tile_052-055-000_0-000.jpg		2021-06-07 10:41:19	2021-06-07 10:41:19		NO		IN FOCUS
181612751	https://volunteer.ala.org.au/validate/task/181612751	Valid		system	Tile_052-055-000_0-000.jpg			2021-06-07 10:41:19		NO		IN FOCUS
181612751	https://volunteer.ala.org.au/validate/task/181612751	Valid		system	Tile_052-055-000_0-000.jpg		2021-06-07 10:07:46	2021-06-07 10:41:19		NO		IN FOCUS
181612751	https://volunteer.ala.org.au/validate/task/181612751	Valid		system	Tile_052-055-000_0-000.jpg		2021-06-07 10:30:45	2021-06-07 10:41:19		NO		IN FOCUS
181612752	https://volunteer.ala.org.au/validate/task/181612752	Valid		system	Tile_052-056-000_0-000.jpg		2021-06-07 10:07:55	2021-06-07 10:41:33		NO		IN FOCUS
181612752	https://volunteer.ala.org.au/validate/task/181612752	Valid		system	Tile_052-056-000_0-000.jpg		2021-06-07 10:30:56	2021-06-07 10:41:33		NO		IN FOCUS
181612752	https://volunteer.ala.org.au/validate/task/181612752	Valid		system	Tile_052-056-000_0-000.jpg			2021-06-07 10:41:33		NO		IN FOCUS
181612752	https://volunteer.ala.org.au/validate/task/181612752	Valid		system	Tile_052-056-000_0-000.jpg		2021-06-07 10:41:33	2021-06-07 10:41:33		NO		IN FOCUS
181612753	https://volunteer.ala.org.au/validate/task/181612753	Valid		system	Tile_052-057-000_0-000.jpg		2021-06-07 10:31:07	2021-06-07 10:41:46		NO		IN FOCUS
181612753	https://volunteer.ala.org.au/validate/task/181612753	Valid		system	Tile_052-057-000_0-000.jpg		2021-06-07 10:08:05	2021-06-07 10:41:46		NO		IN FOCUS
181612753	https://volunteer.ala.org.au/validate/task/181612753	Valid		system	Tile_052-057-000_0-000.jpg		2021-06-07 10:41:46	2021-06-07 10:41:46		NO		IN FOCUS
181612753	https://volunteer.ala.org.au/validate/task/181612753	Valid		system	Tile_052-057-000_0-000.jpg			2021-06-07 10:41:46		NO		IN FOCUS
181612754	https://volunteer.ala.org.au/validate/task/181612754	Valid		system	Tile_052-058-000_0-000.jpg		2021-06-07 10:08:16	2021-06-07 10:42:01		NO		IN FOCUS
181612754	https://volunteer.ala.org.au/validate/task/181612754	Valid		system	Tile_052-058-000_0-000.jpg		2021-06-07 10:31:18	2021-06-07 10:42:01		NO		IN FOCUS
181612754	https://volunteer.ala.org.au/validate/task/181612754	Valid		system	Tile_052-058-000_0-000.jpg		2021-06-07 10:42:01	2021-06-07 10:42:01		NO		IN FOCUS
181612754	https://volunteer.ala.org.au/validate/task/181612754	Valid		system	Tile_052-058-000_0-000.jpg			2021-06-07 10:42:01		NO		IN FOCUS
181612755	https://volunteer.ala.org.au/validate/task/181612755	Valid		system	Tile_052-059-000_0-000.jpg			2021-06-07 10:42:13		NO		IN FOCUS
181612755	https://volunteer.ala.org.au/validate/task/181612755	Valid		system	Tile_052-059-000_0-000.jpg		2021-06-07 10:42:13	2021-06-07 10:42:13		NO		IN FOCUS
181612755	https://volunteer.ala.org.au/validate/task/181612755	Valid		system	Tile_052-059-000_0-000.jpg		2021-06-07 10:08:25	2021-06-07 10:42:13		NO		IN FOCUS
181612755	https://volunteer.ala.org.au/validate/task/181612755	Valid		system	Tile_052-059-000_0-000.jpg		2021-06-07 10:35:14	2021-06-07 10:42:13		NO		IN FOCUS
181612756	https://volunteer.ala.org.au/validate/task/181612756	Valid		system	Tile_052-060-000_0-000.jpg		2021-06-07 10:35:25	2021-06-07 10:42:26		NO		IN FOCUS
181612756	https://volunteer.ala.org.au/validate/task/181612756	Valid		system	Tile_052-060-000_0-000.jpg		2021-06-07 10:08:35	2021-06-07 10:42:26		NO		IN FOCUS
181612756	https://volunteer.ala.org.au/validate/task/181612756	Valid		system	Tile_052-060-000_0-000.jpg			2021-06-07 10:42:26		NO		IN FOCUS
181612756	https://volunteer.ala.org.au/validate/task/181612756	Valid		system	Tile_052-060-000_0-000.jpg		2021-06-07 10:42:34	2021-06-07 10:42:26		NO		IN FOCUS
181612756	https://volunteer.ala.org.au/validate/task/181612756	Valid		system	Tile_052-060-000_0-000.jpg		2021-06-07 10:42:26	2021-06-07 10:42:26		NO		IN FOCUS
181612757	https://volunteer.ala.org.au/validate/task/181612757	Valid		system	Tile_053-001-000_0-000.jpg		2021-06-07 10:08:47	2021-06-07 10:42:43		NO		IN FOCUS
181612757	https://volunteer.ala.org.au/validate/task/181612757	Valid		system	Tile_053-001-000_0-000.jpg			2021-06-07 10:42:43		NO		IN FOCUS
181612757	https://volunteer.ala.org.au/validate/task/181612757	Valid		system	Tile_053-001-000_0-000.jpg		2021-06-07 10:36:37	2021-06-07 10:42:43		NO		IN FOCUS
181612757	https://volunteer.ala.org.au/validate/task/181612757	Valid		system	Tile_053-001-000_0-000.jpg		2021-06-07 10:43:17	2021-06-07 10:42:43		NO		IN FOCUS
181612757	https://volunteer.ala.org.au/validate/task/181612757	Valid		system	Tile_053-001-000_0-000.jpg		2021-06-07 10:42:43	2021-06-07 10:42:43		NO		IN FOCUS
181612758	https://volunteer.ala.org.au/validate/task/181612758	Valid		system	Tile_053-002-000_0-000.jpg			2021-06-07 10:42:56		NO		IN FOCUS
181612758	https://volunteer.ala.org.au/validate/task/181612758	Valid		system	Tile_053-002-000_0-000.jpg		2021-06-07 10:42:56	2021-06-07 10:42:56		NO		IN FOCUS
181612758	https://volunteer.ala.org.au/validate/task/181612758	Valid		system	Tile_053-002-000_0-000.jpg		2021-06-07 10:09:02	2021-06-07 10:42:56		NO		IN FOCUS
181612758	https://volunteer.ala.org.au/validate/task/181612758	Valid		system	Tile_053-002-000_0-000.jpg		2021-06-07 10:36:48	2021-06-07 10:42:56		NO		IN FOCUS
181612759	https://volunteer.ala.org.au/validate/task/181612759	Valid		system	Tile_053-003-000_0-000.jpg		2021-06-07 10:37:01	2021-06-07 10:43:11		NO		IN FOCUS
181612759	https://volunteer.ala.org.au/validate/task/181612759	Valid		system	Tile_053-003-000_0-000.jpg		2021-06-07 10:09:29	2021-06-07 10:43:11		NO		IN FOCUS
181612759	https://volunteer.ala.org.au/validate/task/181612759	Valid		system	Tile_053-003-000_0-000.jpg		2021-06-07 10:43:10	2021-06-07 10:43:11		NO		IN FOCUS
181612759	https://volunteer.ala.org.au/validate/task/181612759	Valid		system	Tile_053-003-000_0-000.jpg			2021-06-07 10:43:11		NO		IN FOCUS
181612760	https://volunteer.ala.org.au/validate/task/181612760	Valid		system	Tile_053-004-000_0-000.jpg		2021-06-07 10:43:40	2021-06-07 10:43:25		NO		IN FOCUS
181612760	https://volunteer.ala.org.au/validate/task/181612760	Valid		system	Tile_053-004-000_0-000.jpg		2021-06-07 10:37:24	2021-06-07 10:43:25		NO		IN FOCUS
181612760	https://volunteer.ala.org.au/validate/task/181612760	Valid		system	Tile_053-004-000_0-000.jpg			2021-06-07 10:43:25		NO		IN FOCUS
181612760	https://volunteer.ala.org.au/validate/task/181612760	Valid		system	Tile_053-004-000_0-000.jpg		2021-06-07 10:43:24	2021-06-07 10:43:25		NO		IN FOCUS
181612760	https://volunteer.ala.org.au/validate/task/181612760	Valid		system	Tile_053-004-000_0-000.jpg		2021-06-07 10:10:00	2021-06-07 10:43:25		NO		IN FOCUS
181612762	https://volunteer.ala.org.au/validate/task/181612762	Valid		system	Tile_053-006-000_0-000.jpg		2021-06-07 10:10:35	2021-06-07 10:44:13		NO		IN FOCUS
181612762	https://volunteer.ala.org.au/validate/task/181612762	Valid		system	Tile_053-006-000_0-000.jpg		2021-06-07 10:44:26	2021-06-07 10:44:13		NO		IN FOCUS
181612762	https://volunteer.ala.org.au/validate/task/181612762	Valid		system	Tile_053-006-000_0-000.jpg			2021-06-07 10:44:13		NO		IN FOCUS
181612762	https://volunteer.ala.org.au/validate/task/181612762	Valid		system	Tile_053-006-000_0-000.jpg		2021-06-07 10:44:13	2021-06-07 10:44:13		NO		IN FOCUS
181612762	https://volunteer.ala.org.au/validate/task/181612762	Valid		system	Tile_053-006-000_0-000.jpg		2021-06-07 10:37:58	2021-06-07 10:44:13		NO		IN FOCUS
181612765	https://volunteer.ala.org.au/validate/task/181612765	Valid		system	Tile_053-009-000_0-000.jpg			2021-06-07 10:45:28		NO		IN FOCUS
181612765	https://volunteer.ala.org.au/validate/task/181612765	Valid		system	Tile_053-009-000_0-000.jpg		2021-06-07 10:38:40	2021-06-07 10:45:28		NO		IN FOCUS
181612765	https://volunteer.ala.org.au/validate/task/181612765	Valid		system	Tile_053-009-000_0-000.jpg		2021-06-07 10:10:57	2021-06-07 10:45:28		NO		IN FOCUS
181612765	https://volunteer.ala.org.au/validate/task/181612765	Valid		system	Tile_053-009-000_0-000.jpg		2021-06-07 10:45:33	2021-06-07 10:45:28		NO		IN FOCUS
181612765	https://volunteer.ala.org.au/validate/task/181612765	Valid		system	Tile_053-009-000_0-000.jpg		2021-06-07 10:45:27	2021-06-07 10:45:28		NO		IN FOCUS
181612766	https://volunteer.ala.org.au/validate/task/181612766	Valid		system	Tile_053-010-000_0-000.jpg		2021-06-07 10:45:46	2021-06-07 10:45:46		NO		IN FOCUS
181612766	https://volunteer.ala.org.au/validate/task/181612766	Valid		system	Tile_053-010-000_0-000.jpg			2021-06-07 10:45:46		NO		IN FOCUS
181612766	https://volunteer.ala.org.au/validate/task/181612766	Valid		system	Tile_053-010-000_0-000.jpg		2021-06-07 10:46:01	2021-06-07 10:45:46		NO		IN FOCUS
181612766	https://volunteer.ala.org.au/validate/task/181612766	Valid		system	Tile_053-010-000_0-000.jpg		2021-06-07 10:38:50	2021-06-07 10:45:46		NO		IN FOCUS
181612766	https://volunteer.ala.org.au/validate/task/181612766	Valid		system	Tile_053-010-000_0-000.jpg		2021-06-07 10:11:06	2021-06-07 10:45:46		NO		IN FOCUS
181612767	https://volunteer.ala.org.au/validate/task/181612767	Valid		system	Tile_053-011-000_0-000.jpg		2021-06-07 10:39:01	2021-06-07 10:45:58		NO		IN FOCUS
181612767	https://volunteer.ala.org.au/validate/task/181612767	Valid		system	Tile_053-011-000_0-000.jpg		2021-06-07 10:11:15	2021-06-07 10:45:58		NO		IN FOCUS
181612767	https://volunteer.ala.org.au/validate/task/181612767	Valid		system	Tile_053-011-000_0-000.jpg		2021-06-07 10:45:58	2021-06-07 10:45:58		NO		IN FOCUS
181612767	https://volunteer.ala.org.au/validate/task/181612767	Valid		system	Tile_053-011-000_0-000.jpg		2021-06-07 10:46:04	2021-06-07 10:45:58		NO		IN FOCUS
181612767	https://volunteer.ala.org.au/validate/task/181612767	Valid		system	Tile_053-011-000_0-000.jpg			2021-06-07 10:45:58		NO		IN FOCUS
181612768	https://volunteer.ala.org.au/validate/task/181612768	Valid		system	Tile_053-012-000_0-000.jpg		2021-06-07 10:39:12	2021-06-07 10:46:11		NO		IN FOCUS
181612768	https://volunteer.ala.org.au/validate/task/181612768	Valid		system	Tile_053-012-000_0-000.jpg		2021-06-07 10:46:11	2021-06-07 10:46:11		NO		IN FOCUS
181612768	https://volunteer.ala.org.au/validate/task/181612768	Valid		system	Tile_053-012-000_0-000.jpg		2021-06-07 10:46:25	2021-06-07 10:46:11		NO		IN FOCUS
181612768	https://volunteer.ala.org.au/validate/task/181612768	Valid		system	Tile_053-012-000_0-000.jpg			2021-06-07 10:46:11		NO		IN FOCUS
181612768	https://volunteer.ala.org.au/validate/task/181612768	Valid		system	Tile_053-012-000_0-000.jpg		2021-06-07 10:11:25	2021-06-07 10:46:11		NO		IN FOCUS
181612769	https://volunteer.ala.org.au/validate/task/181612769	Valid		system	Tile_053-013-000_0-000.jpg		2021-06-07 10:11:35	2021-06-07 10:46:30		NO		IN FOCUS
181612769	https://volunteer.ala.org.au/validate/task/181612769	Valid		system	Tile_053-013-000_0-000.jpg		2021-06-07 10:39:23	2021-06-07 10:46:30		NO		IN FOCUS
181612769	https://volunteer.ala.org.au/validate/task/181612769	Valid		system	Tile_053-013-000_0-000.jpg		2021-06-07 10:46:29	2021-06-07 10:46:30		NO		IN FOCUS
181612769	https://volunteer.ala.org.au/validate/task/181612769	Valid		system	Tile_053-013-000_0-000.jpg			2021-06-07 10:46:30		NO		IN FOCUS
181612770	https://volunteer.ala.org.au/validate/task/181612770	Valid		system	Tile_053-014-000_0-000.jpg		2021-06-07 10:11:45	2021-06-07 10:46:46		NO		IN FOCUS
181612770	https://volunteer.ala.org.au/validate/task/181612770	Valid		system	Tile_053-014-000_0-000.jpg		2021-06-07 10:46:41	2021-06-07 10:46:46		NO		IN FOCUS
181612770	https://volunteer.ala.org.au/validate/task/181612770	Valid		system	Tile_053-014-000_0-000.jpg			2021-06-07 10:46:46		NO		IN FOCUS
181612770	https://volunteer.ala.org.au/validate/task/181612770	Valid		system	Tile_053-014-000_0-000.jpg		2021-06-07 10:46:46	2021-06-07 10:46:46		NO		IN FOCUS
181612771	https://volunteer.ala.org.au/validate/task/181612771	Valid		system	Tile_053-015-000_0-000.jpg		2021-06-07 10:40:12	2021-06-07 10:46:53		NO		IN FOCUS
181612771	https://volunteer.ala.org.au/validate/task/181612771	Valid		system	Tile_053-015-000_0-000.jpg		2021-06-07 10:11:57	2021-06-07 10:46:53		NO		IN FOCUS
181612771	https://volunteer.ala.org.au/validate/task/181612771	Valid		system	Tile_053-015-000_0-000.jpg		2021-06-07 10:46:53	2021-06-07 10:46:53		NO		IN FOCUS
181612771	https://volunteer.ala.org.au/validate/task/181612771	Valid		system	Tile_053-015-000_0-000.jpg		2021-06-07 10:47:06	2021-06-07 10:46:53		NO		IN FOCUS
181612771	https://volunteer.ala.org.au/validate/task/181612771	Valid		system	Tile_053-015-000_0-000.jpg			2021-06-07 10:46:53		NO		IN FOCUS
181612772	https://volunteer.ala.org.au/validate/task/181612772	Valid		system	Tile_053-016-000_0-000.jpg		2021-06-07 10:47:17	2021-06-07 10:47:17		NO		IN FOCUS
181612772	https://volunteer.ala.org.au/validate/task/181612772	Valid		system	Tile_053-016-000_0-000.jpg			2021-06-07 10:47:17		NO		IN FOCUS
181612772	https://volunteer.ala.org.au/validate/task/181612772	Valid		system	Tile_053-016-000_0-000.jpg		2021-06-07 10:47:26	2021-06-07 10:47:17		NO		IN FOCUS
181612772	https://volunteer.ala.org.au/validate/task/181612772	Valid		system	Tile_053-016-000_0-000.jpg		2021-06-07 10:12:05	2021-06-07 10:47:17		NO		IN FOCUS
181612772	https://volunteer.ala.org.au/validate/task/181612772	Valid		system	Tile_053-016-000_0-000.jpg		2021-06-07 10:40:28	2021-06-07 10:47:17		NO		IN FOCUS
181612774	https://volunteer.ala.org.au/validate/task/181612774	Valid		system	Tile_053-018-000_0-000.jpg			2021-06-07 10:48:20		NO		IN FOCUS
181612774	https://volunteer.ala.org.au/validate/task/181612774	Valid		system	Tile_053-018-000_0-000.jpg		2021-06-07 10:48:19	2021-06-07 10:48:20		NO		IN FOCUS
181612774	https://volunteer.ala.org.au/validate/task/181612774	Valid		system	Tile_053-018-000_0-000.jpg		2021-06-07 10:40:51	2021-06-07 10:48:20		NO		IN FOCUS
181612774	https://volunteer.ala.org.au/validate/task/181612774	Valid		system	Tile_053-018-000_0-000.jpg		2021-06-07 10:12:21	2021-06-07 10:48:20		NO		IN FOCUS
181612775	https://volunteer.ala.org.au/validate/task/181612775	Valid		system	Tile_053-019-000_0-000.jpg		2021-06-07 10:12:31	2021-06-07 10:48:42		NO		IN FOCUS
181612775	https://volunteer.ala.org.au/validate/task/181612775	Valid		system	Tile_053-019-000_0-000.jpg		2021-06-07 10:41:03	2021-06-07 10:48:42		NO		IN FOCUS
181612775	https://volunteer.ala.org.au/validate/task/181612775	Valid		system	Tile_053-019-000_0-000.jpg		2021-06-07 10:48:44	2021-06-07 10:48:42		NO		IN FOCUS
181612775	https://volunteer.ala.org.au/validate/task/181612775	Valid		system	Tile_053-019-000_0-000.jpg		2021-06-07 10:48:42	2021-06-07 10:48:42		NO		IN FOCUS
181612775	https://volunteer.ala.org.au/validate/task/181612775	Valid		system	Tile_053-019-000_0-000.jpg			2021-06-07 10:48:42		NO		IN FOCUS
181612776	https://volunteer.ala.org.au/validate/task/181612776	Valid		system	Tile_053-020-000_0-000.jpg		2021-06-07 10:41:35	2021-06-07 10:49:08		NO		IN FOCUS
181612776	https://volunteer.ala.org.au/validate/task/181612776	Valid		system	Tile_053-020-000_0-000.jpg			2021-06-07 10:49:08		NO		IN FOCUS
181612776	https://volunteer.ala.org.au/validate/task/181612776	Valid		system	Tile_053-020-000_0-000.jpg		2021-06-07 10:49:08	2021-06-07 10:49:08		NO		IN FOCUS
181612776	https://volunteer.ala.org.au/validate/task/181612776	Valid		system	Tile_053-020-000_0-000.jpg		2021-06-07 10:49:02	2021-06-07 10:49:08		NO		IN FOCUS
181612777	https://volunteer.ala.org.au/validate/task/181612777	Valid		system	Tile_053-021-000_0-000.jpg			2021-06-07 10:49:22		NO		IN FOCUS
181612777	https://volunteer.ala.org.au/validate/task/181612777	Valid		system	Tile_053-021-000_0-000.jpg		2021-06-07 10:41:56	2021-06-07 10:49:22		NO		IN FOCUS
181612777	https://volunteer.ala.org.au/validate/task/181612777	Valid		system	Tile_053-021-000_0-000.jpg		2021-06-07 10:49:21	2021-06-07 10:49:22		NO		IN FOCUS
181612777	https://volunteer.ala.org.au/validate/task/181612777	Valid		system	Tile_053-021-000_0-000.jpg		2021-06-07 10:12:52	2021-06-07 10:49:22		NO		IN FOCUS
181612777	https://volunteer.ala.org.au/validate/task/181612777	Valid		system	Tile_053-021-000_0-000.jpg		2021-06-07 10:50:42	2021-06-07 10:49:22		NO		IN FOCUS
181612778	https://volunteer.ala.org.au/validate/task/181612778	Valid		system	Tile_053-022-000_0-000.jpg		2021-06-07 10:13:10	2021-06-07 10:49:36		NO		IN FOCUS
181612778	https://volunteer.ala.org.au/validate/task/181612778	Valid		system	Tile_053-022-000_0-000.jpg		2021-06-07 10:42:06	2021-06-07 10:49:36		NO		IN FOCUS
181612778	https://volunteer.ala.org.au/validate/task/181612778	Valid		system	Tile_053-022-000_0-000.jpg		2021-06-07 10:49:36	2021-06-07 10:49:36		NO		IN FOCUS
181612778	https://volunteer.ala.org.au/validate/task/181612778	Valid		system	Tile_053-022-000_0-000.jpg			2021-06-07 10:49:36		NO		IN FOCUS
181612779	https://volunteer.ala.org.au/validate/task/181612779	Valid		system	Tile_053-023-000_0-000.jpg		2021-06-07 10:13:19	2021-06-07 10:50:14		NO		IN FOCUS
181612779	https://volunteer.ala.org.au/validate/task/181612779	Valid		system	Tile_053-023-000_0-000.jpg			2021-06-07 10:50:14		NO		IN FOCUS
181612779	https://volunteer.ala.org.au/validate/task/181612779	Valid		system	Tile_053-023-000_0-000.jpg		2021-06-07 10:50:14	2021-06-07 10:50:14		NO		IN FOCUS
181612779	https://volunteer.ala.org.au/validate/task/181612779	Valid		system	Tile_053-023-000_0-000.jpg		2021-06-07 10:42:19	2021-06-07 10:50:14		NO		IN FOCUS
181612780	https://volunteer.ala.org.au/validate/task/181612780	Valid		system	Tile_053-024-000_0-000.jpg		2021-06-07 10:42:30	2021-06-07 10:51:12		NO		IN FOCUS
181612780	https://volunteer.ala.org.au/validate/task/181612780	Valid		system	Tile_053-024-000_0-000.jpg		2021-06-07 10:50:26	2021-06-07 10:51:12		NO
181612780	https://volunteer.ala.org.au/validate/task/181612780	Valid		system	Tile_053-024-000_0-000.jpg		2021-06-07 10:13:32	2021-06-07 10:51:12		NO		IN FOCUS
181612780	https://volunteer.ala.org.au/validate/task/181612780	Valid		system	Tile_053-024-000_0-000.jpg			2021-06-07 10:51:12		NO		IN FOCUS
181612780	https://volunteer.ala.org.au/validate/task/181612780	Valid		system	Tile_053-024-000_0-000.jpg		2021-06-07 10:51:11	2021-06-07 10:51:12		NO		IN FOCUS
181612781	https://volunteer.ala.org.au/validate/task/181612781	Valid		system	Tile_053-025-000_0-000.jpg		2021-06-07 10:42:40	2021-06-07 10:51:17		NO		IN FOCUS
181612781	https://volunteer.ala.org.au/validate/task/181612781	Valid		system	Tile_053-025-000_0-000.jpg		2021-06-07 10:51:17	2021-06-07 10:51:17		NO		IN FOCUS
181612781	https://volunteer.ala.org.au/validate/task/181612781	Valid		system	Tile_053-025-000_0-000.jpg		2021-06-07 10:13:44	2021-06-07 10:51:17		NO		IN FOCUS
181612781	https://volunteer.ala.org.au/validate/task/181612781	Valid		system	Tile_053-025-000_0-000.jpg			2021-06-07 10:51:17		NO		IN FOCUS
181612784	https://volunteer.ala.org.au/validate/task/181612784	Valid		system	Tile_053-028-000_0-000.jpg		2021-06-07 10:15:18	2021-06-07 10:52:56		NO		IN FOCUS
181612784	https://volunteer.ala.org.au/validate/task/181612784	Valid		system	Tile_053-028-000_0-000.jpg		2021-06-07 10:44:50	2021-06-07 10:52:56		NO		IN FOCUS
181612784	https://volunteer.ala.org.au/validate/task/181612784	Valid		system	Tile_053-028-000_0-000.jpg		2021-06-07 10:52:56	2021-06-07 10:52:56		NO		IN FOCUS
181612784	https://volunteer.ala.org.au/validate/task/181612784	Valid		system	Tile_053-028-000_0-000.jpg			2021-06-07 10:52:56		NO		IN FOCUS
181612785	https://volunteer.ala.org.au/validate/task/181612785	Valid		system	Tile_053-029-000_0-000.jpg		2021-06-07 10:45:00	2021-06-07 10:54:00		NO		IN FOCUS
181612785	https://volunteer.ala.org.au/validate/task/181612785	Valid		system	Tile_053-029-000_0-000.jpg			2021-06-07 10:54:00		NO		IN FOCUS
181612785	https://volunteer.ala.org.au/validate/task/181612785	Valid		system	Tile_053-029-000_0-000.jpg		2021-06-07 10:15:28	2021-06-07 10:54:00		NO		IN FOCUS
181612785	https://volunteer.ala.org.au/validate/task/181612785	Valid		system	Tile_053-029-000_0-000.jpg		2021-06-07 10:54:00	2021-06-07 10:54:00		NO		IN FOCUS
181612786	https://volunteer.ala.org.au/validate/task/181612786	Valid		system	Tile_053-030-000_0-000.jpg		2021-06-07 10:45:13	2021-06-07 10:55:47		NO		IN FOCUS
181612786	https://volunteer.ala.org.au/validate/task/181612786	Valid		system	Tile_053-030-000_0-000.jpg		2021-06-07 10:55:46	2021-06-07 10:55:47		NO		IN FOCUS
181612786	https://volunteer.ala.org.au/validate/task/181612786	Valid		system	Tile_053-030-000_0-000.jpg		2021-06-07 10:15:41	2021-06-07 10:55:47		NO		IN FOCUS
181612786	https://volunteer.ala.org.au/validate/task/181612786	Valid		system	Tile_053-030-000_0-000.jpg			2021-06-07 10:55:47		NO		IN FOCUS
181612787	https://volunteer.ala.org.au/validate/task/181612787	Valid		system	Tile_053-031-000_0-000.jpg			2021-06-07 10:56:05		NO		IN FOCUS
181612787	https://volunteer.ala.org.au/validate/task/181612787	Valid		system	Tile_053-031-000_0-000.jpg		2021-06-07 10:56:04	2021-06-07 10:56:05		NO		IN FOCUS
181612787	https://volunteer.ala.org.au/validate/task/181612787	Valid		system	Tile_053-031-000_0-000.jpg		2021-06-07 10:15:51	2021-06-07 10:56:05		NO		IN FOCUS
181612787	https://volunteer.ala.org.au/validate/task/181612787	Valid		system	Tile_053-031-000_0-000.jpg		2021-06-07 10:45:24	2021-06-07 10:56:05		NO		IN FOCUS
181612788	https://volunteer.ala.org.au/validate/task/181612788	Valid		system	Tile_053-032-000_0-000.jpg		2021-06-07 10:45:42	2021-06-07 10:56:37		NO		IN FOCUS
181612788	https://volunteer.ala.org.au/validate/task/181612788	Valid		system	Tile_053-032-000_0-000.jpg			2021-06-07 10:56:37		NO		IN FOCUS
181612788	https://volunteer.ala.org.au/validate/task/181612788	Valid		system	Tile_053-032-000_0-000.jpg		2021-06-07 10:16:04	2021-06-07 10:56:37		NO		IN FOCUS
181612788	https://volunteer.ala.org.au/validate/task/181612788	Valid		system	Tile_053-032-000_0-000.jpg		2021-06-07 10:56:45	2021-06-07 10:56:37		NO		IN FOCUS
181612788	https://volunteer.ala.org.au/validate/task/181612788	Valid		system	Tile_053-032-000_0-000.jpg		2021-06-07 10:56:37	2021-06-07 10:56:37		NO		IN FOCUS
181612789	https://volunteer.ala.org.au/validate/task/181612789	Valid		system	Tile_053-033-000_0-000.jpg			2021-06-07 10:57:13		NO		IN FOCUS
181612789	https://volunteer.ala.org.au/validate/task/181612789	Valid		system	Tile_053-033-000_0-000.jpg		2021-06-07 10:56:53	2021-06-07 10:57:13		NO		IN FOCUS
181612789	https://volunteer.ala.org.au/validate/task/181612789	Valid		system	Tile_053-033-000_0-000.jpg		2021-06-07 10:57:13	2021-06-07 10:57:13		NO		IN FOCUS
181612789	https://volunteer.ala.org.au/validate/task/181612789	Valid		system	Tile_053-033-000_0-000.jpg		2021-06-07 10:45:52	2021-06-07 10:57:13		NO		IN FOCUS
181612790	https://volunteer.ala.org.au/validate/task/181612790	Valid		system	Tile_053-034-000_0-000.jpg		2021-06-07 10:46:04	2021-06-07 10:57:34		NO		IN FOCUS
181612790	https://volunteer.ala.org.au/validate/task/181612790	Valid		system	Tile_053-034-000_0-000.jpg		2021-06-07 10:57:26	2021-06-07 10:57:34		NO		IN FOCUS
181612790	https://volunteer.ala.org.au/validate/task/181612790	Valid		system	Tile_053-034-000_0-000.jpg			2021-06-07 10:57:34		NO		IN FOCUS
181612790	https://volunteer.ala.org.au/validate/task/181612790	Valid		system	Tile_053-034-000_0-000.jpg		2021-06-07 10:57:34	2021-06-07 10:57:34		NO		IN FOCUS
181612791	https://volunteer.ala.org.au/validate/task/181612791	Valid		system	Tile_053-035-000_0-000.jpg		2021-06-07 10:58:17	2021-06-07 10:58:10		NO		IN FOCUS
181612791	https://volunteer.ala.org.au/validate/task/181612791	Valid		system	Tile_053-035-000_0-000.jpg		2021-06-07 10:58:10	2021-06-07 10:58:10		NO		IN FOCUS
181612791	https://volunteer.ala.org.au/validate/task/181612791	Valid		system	Tile_053-035-000_0-000.jpg			2021-06-07 10:58:10		NO		IN FOCUS
181612791	https://volunteer.ala.org.au/validate/task/181612791	Valid		system	Tile_053-035-000_0-000.jpg		2021-06-07 10:16:31	2021-06-07 10:58:10		NO		IN FOCUS
181612791	https://volunteer.ala.org.au/validate/task/181612791	Valid		system	Tile_053-035-000_0-000.jpg		2021-06-07 10:46:14	2021-06-07 10:58:10		NO		IN FOCUS
181612792	https://volunteer.ala.org.au/validate/task/181612792	Valid		system	Tile_053-036-000_0-000.jpg		2021-06-07 10:46:25	2021-06-07 10:58:48		NO		IN FOCUS
181612792	https://volunteer.ala.org.au/validate/task/181612792	Valid		system	Tile_053-036-000_0-000.jpg		2021-06-07 10:16:43	2021-06-07 10:58:48		NO		IN FOCUS
181612792	https://volunteer.ala.org.au/validate/task/181612792	Valid		system	Tile_053-036-000_0-000.jpg		2021-06-07 10:58:47	2021-06-07 10:58:48		NO		IN FOCUS
181612792	https://volunteer.ala.org.au/validate/task/181612792	Valid		system	Tile_053-036-000_0-000.jpg		2021-06-07 10:58:47	2021-06-07 10:58:48		NO		IN FOCUS
181612792	https://volunteer.ala.org.au/validate/task/181612792	Valid		system	Tile_053-036-000_0-000.jpg			2021-06-07 10:58:48		NO		IN FOCUS
181612793	https://volunteer.ala.org.au/validate/task/181612793	Valid		system	Tile_053-037-000_0-000.jpg			2021-06-07 10:59:09		NO		IN FOCUS
181612793	https://volunteer.ala.org.au/validate/task/181612793	Valid		system	Tile_053-037-000_0-000.jpg		2021-06-07 10:46:35	2021-06-07 10:59:09		NO		IN FOCUS
181612793	https://volunteer.ala.org.au/validate/task/181612793	Valid		system	Tile_053-037-000_0-000.jpg		2021-06-07 10:59:15	2021-06-07 10:59:09		NO		IN FOCUS
181612793	https://volunteer.ala.org.au/validate/task/181612793	Valid		system	Tile_053-037-000_0-000.jpg		2021-06-07 10:59:09	2021-06-07 10:59:09		NO		IN FOCUS
181612793	https://volunteer.ala.org.au/validate/task/181612793	Valid		system	Tile_053-037-000_0-000.jpg		2021-06-07 10:16:56	2021-06-07 10:59:09		NO		IN FOCUS
181612794	https://volunteer.ala.org.au/validate/task/181612794	Valid		system	Tile_053-038-000_0-000.jpg		2021-06-07 10:17:07	2021-06-07 10:59:28		NO		IN FOCUS
181612794	https://volunteer.ala.org.au/validate/task/181612794	Valid		system	Tile_053-038-000_0-000.jpg		2021-06-07 10:59:27	2021-06-07 10:59:28		NO		IN FOCUS
181612794	https://volunteer.ala.org.au/validate/task/181612794	Valid		system	Tile_053-038-000_0-000.jpg		2021-06-07 10:59:54	2021-06-07 10:59:28		NO		IN FOCUS
181612794	https://volunteer.ala.org.au/validate/task/181612794	Valid		system	Tile_053-038-000_0-000.jpg			2021-06-07 10:59:28		NO		IN FOCUS
181612794	https://volunteer.ala.org.au/validate/task/181612794	Valid		system	Tile_053-038-000_0-000.jpg		2021-06-07 10:46:47	2021-06-07 10:59:28		NO		IN FOCUS
181612795	https://volunteer.ala.org.au/validate/task/181612795	Valid		system	Tile_053-039-000_0-000.jpg		2021-06-07 10:46:59	2021-06-07 10:59:56		NO		IN FOCUS
181612795	https://volunteer.ala.org.au/validate/task/181612795	Valid		system	Tile_053-039-000_0-000.jpg		2021-06-07 10:17:17	2021-06-07 10:59:56		NO		IN FOCUS
181612795	https://volunteer.ala.org.au/validate/task/181612795	Valid		system	Tile_053-039-000_0-000.jpg		2021-06-07 10:59:55	2021-06-07 10:59:56		NO		IN FOCUS
181612795	https://volunteer.ala.org.au/validate/task/181612795	Valid		system	Tile_053-039-000_0-000.jpg			2021-06-07 10:59:56		NO		IN FOCUS
181612796	https://volunteer.ala.org.au/validate/task/181612796	Valid		system	Tile_053-040-000_0-000.jpg		2021-06-07 10:17:27	2021-06-07 11:00:17		NO		IN FOCUS
181612796	https://volunteer.ala.org.au/validate/task/181612796	Valid		system	Tile_053-040-000_0-000.jpg			2021-06-07 11:00:17		NO		IN FOCUS
181612796	https://volunteer.ala.org.au/validate/task/181612796	Valid		system	Tile_053-040-000_0-000.jpg		2021-06-07 11:01:11	2021-06-07 11:00:17		NO		IN FOCUS
181612796	https://volunteer.ala.org.au/validate/task/181612796	Valid		system	Tile_053-040-000_0-000.jpg		2021-06-07 10:47:12	2021-06-07 11:00:17		NO		IN FOCUS
181612796	https://volunteer.ala.org.au/validate/task/181612796	Valid		system	Tile_053-040-000_0-000.jpg		2021-06-07 11:00:17	2021-06-07 11:00:17		NO		IN FOCUS
181612797	https://volunteer.ala.org.au/validate/task/181612797	Valid		system	Tile_053-041-000_0-000.jpg		2021-06-07 10:17:37	2021-06-07 11:01:50		NO		IN FOCUS
181612797	https://volunteer.ala.org.au/validate/task/181612797	Valid		system	Tile_053-041-000_0-000.jpg		2021-06-07 11:01:58	2021-06-07 11:01:50		NO		IN FOCUS
181612797	https://volunteer.ala.org.au/validate/task/181612797	Valid		system	Tile_053-041-000_0-000.jpg		2021-06-07 10:47:22	2021-06-07 11:01:50		NO		IN FOCUS
181612797	https://volunteer.ala.org.au/validate/task/181612797	Valid		system	Tile_053-041-000_0-000.jpg			2021-06-07 11:01:50		NO		IN FOCUS
181612797	https://volunteer.ala.org.au/validate/task/181612797	Valid		system	Tile_053-041-000_0-000.jpg		2021-06-07 11:01:50	2021-06-07 11:01:50		NO		IN FOCUS
181612798	https://volunteer.ala.org.au/validate/task/181612798	Valid		system	Tile_053-042-000_0-000.jpg		2021-06-07 11:02:24	2021-06-07 11:02:24		NO		IN FOCUS
181612798	https://volunteer.ala.org.au/validate/task/181612798	Valid		system	Tile_053-042-000_0-000.jpg		2021-06-07 10:17:48	2021-06-07 11:02:24		NO		IN FOCUS
181612798	https://volunteer.ala.org.au/validate/task/181612798	Valid		system	Tile_053-042-000_0-000.jpg			2021-06-07 11:02:24		NO		IN FOCUS
181612798	https://volunteer.ala.org.au/validate/task/181612798	Valid		system	Tile_053-042-000_0-000.jpg		2021-06-07 10:47:32	2021-06-07 11:02:24		NO		IN FOCUS
181612798	https://volunteer.ala.org.au/validate/task/181612798	Valid		system	Tile_053-042-000_0-000.jpg		2021-06-07 11:02:27	2021-06-07 11:02:24		NO		IN FOCUS
181612799	https://volunteer.ala.org.au/validate/task/181612799	Valid		system	Tile_053-043-000_0-000.jpg		2021-06-07 11:02:40	2021-06-07 11:02:40		NO		IN FOCUS
181612799	https://volunteer.ala.org.au/validate/task/181612799	Valid		system	Tile_053-043-000_0-000.jpg			2021-06-07 11:02:40		NO		IN FOCUS
181612799	https://volunteer.ala.org.au/validate/task/181612799	Valid		system	Tile_053-043-000_0-000.jpg		2021-06-07 10:47:47	2021-06-07 11:02:40		NO		IN FOCUS
181612799	https://volunteer.ala.org.au/validate/task/181612799	Valid		system	Tile_053-043-000_0-000.jpg		2021-06-07 11:05:16	2021-06-07 11:02:40		NO		IN FOCUS
181612799	https://volunteer.ala.org.au/validate/task/181612799	Valid		system	Tile_053-043-000_0-000.jpg		2021-06-07 10:18:01	2021-06-07 11:02:40		NO		IN FOCUS
181612800	https://volunteer.ala.org.au/validate/task/181612800	Valid		system	Tile_053-044-000_0-000.jpg			2021-06-07 11:03:33		NO		IN FOCUS
181612800	https://volunteer.ala.org.au/validate/task/181612800	Valid		system	Tile_053-044-000_0-000.jpg		2021-06-07 10:18:11	2021-06-07 11:03:33		NO		IN FOCUS
181612800	https://volunteer.ala.org.au/validate/task/181612800	Valid		system	Tile_053-044-000_0-000.jpg		2021-06-07 10:48:01	2021-06-07 11:03:33		NO		IN FOCUS
181612800	https://volunteer.ala.org.au/validate/task/181612800	Valid		system	Tile_053-044-000_0-000.jpg		2021-06-07 11:03:33	2021-06-07 11:03:33		NO		IN FOCUS
181612802	https://volunteer.ala.org.au/validate/task/181612802	Valid		system	Tile_053-046-000_0-000.jpg		2021-06-07 10:48:38	2021-06-07 11:04:27		NO		IN FOCUS
181612802	https://volunteer.ala.org.au/validate/task/181612802	Valid		system	Tile_053-046-000_0-000.jpg		2021-06-07 11:08:44	2021-06-07 11:04:27		NO		IN FOCUS
181612802	https://volunteer.ala.org.au/validate/task/181612802	Valid		system	Tile_053-046-000_0-000.jpg		2021-06-07 11:04:27	2021-06-07 11:04:27		NO		IN FOCUS
181612802	https://volunteer.ala.org.au/validate/task/181612802	Valid		system	Tile_053-046-000_0-000.jpg			2021-06-07 11:04:27		NO		IN FOCUS
181612802	https://volunteer.ala.org.au/validate/task/181612802	Valid		system	Tile_053-046-000_0-000.jpg		2021-06-07 10:18:37	2021-06-07 11:04:27		NO		IN FOCUS
181612803	https://volunteer.ala.org.au/validate/task/181612803	Valid		system	Tile_053-047-000_0-000.jpg		2021-06-07 10:18:47	2021-06-07 11:05:37		NO		IN FOCUS
181612803	https://volunteer.ala.org.au/validate/task/181612803	Valid		system	Tile_053-047-000_0-000.jpg		2021-06-07 10:48:54	2021-06-07 11:05:37		NO		IN FOCUS
181612803	https://volunteer.ala.org.au/validate/task/181612803	Valid		system	Tile_053-047-000_0-000.jpg			2021-06-07 11:05:37		NO		IN FOCUS
181612803	https://volunteer.ala.org.au/validate/task/181612803	Valid		system	Tile_053-047-000_0-000.jpg		2021-06-07 11:05:37	2021-06-07 11:05:37		NO		IN FOCUS
181612803	https://volunteer.ala.org.au/validate/task/181612803	Valid		system	Tile_053-047-000_0-000.jpg		2021-06-07 11:06:02	2021-06-07 11:05:37		NO		IN FOCUS
181612804	https://volunteer.ala.org.au/validate/task/181612804	Valid		system	Tile_053-048-000_0-000.jpg		2021-06-07 10:18:59	2021-06-07 11:06:26		NO		IN FOCUS
181612804	https://volunteer.ala.org.au/validate/task/181612804	Valid		system	Tile_053-048-000_0-000.jpg			2021-06-07 11:06:26		NO		IN FOCUS
181612804	https://volunteer.ala.org.au/validate/task/181612804	Valid		system	Tile_053-048-000_0-000.jpg		2021-06-07 10:49:06	2021-06-07 11:06:26		NO		IN FOCUS
181612804	https://volunteer.ala.org.au/validate/task/181612804	Valid		system	Tile_053-048-000_0-000.jpg		2021-06-07 11:06:26	2021-06-07 11:06:26		NO		IN FOCUS
181612805	https://volunteer.ala.org.au/validate/task/181612805	Valid		system	Tile_053-049-000_0-000.jpg		2021-06-07 11:08:48	2021-06-07 11:08:48		NO		IN FOCUS
181612805	https://volunteer.ala.org.au/validate/task/181612805	Valid		system	Tile_053-049-000_0-000.jpg			2021-06-07 11:08:48		NO		IN FOCUS
181612805	https://volunteer.ala.org.au/validate/task/181612805	Valid		system	Tile_053-049-000_0-000.jpg		2021-06-07 10:19:11	2021-06-07 11:08:48		NO		IN FOCUS
181612805	https://volunteer.ala.org.au/validate/task/181612805	Valid		system	Tile_053-049-000_0-000.jpg		2021-06-07 10:49:20	2021-06-07 11:08:48		NO		IN FOCUS
181612806	https://volunteer.ala.org.au/validate/task/181612806	Valid		system	Tile_053-050-000_0-000.jpg		2021-06-07 10:49:33	2021-06-07 11:09:24		NO		IN FOCUS
181612806	https://volunteer.ala.org.au/validate/task/181612806	Valid		system	Tile_053-050-000_0-000.jpg		2021-06-07 11:09:23	2021-06-07 11:09:24		NO		IN FOCUS
181612806	https://volunteer.ala.org.au/validate/task/181612806	Valid		system	Tile_053-050-000_0-000.jpg		2021-06-07 10:19:23	2021-06-07 11:09:24		NO		IN FOCUS
181612806	https://volunteer.ala.org.au/validate/task/181612806	Valid		system	Tile_053-050-000_0-000.jpg			2021-06-07 11:09:24		NO		IN FOCUS
181612806	https://volunteer.ala.org.au/validate/task/181612806	Valid		system	Tile_053-050-000_0-000.jpg		2021-06-07 11:09:27	2021-06-07 11:09:24		NO		IN FOCUS
181612809	https://volunteer.ala.org.au/validate/task/181612809	Valid		system	Tile_053-053-000_0-000.jpg			2021-06-07 11:10:40		NO		IN FOCUS
181612809	https://volunteer.ala.org.au/validate/task/181612809	Valid		system	Tile_053-053-000_0-000.jpg		2021-06-07 10:19:49	2021-06-07 11:10:40		NO		IN FOCUS
181612809	https://volunteer.ala.org.au/validate/task/181612809	Valid		system	Tile_053-053-000_0-000.jpg		2021-06-07 10:50:36	2021-06-07 11:10:40		NO		IN FOCUS
181612809	https://volunteer.ala.org.au/validate/task/181612809	Valid		system	Tile_053-053-000_0-000.jpg		2021-06-07 11:10:40	2021-06-07 11:10:40		NO		IN FOCUS
181612808	https://volunteer.ala.org.au/validate/task/181612808	Valid		system	Tile_053-052-000_0-000.jpg		2021-06-07 10:19:39	2021-06-07 11:11:00		NO		IN FOCUS
181612808	https://volunteer.ala.org.au/validate/task/181612808	Valid		system	Tile_053-052-000_0-000.jpg			2021-06-07 11:11:00		NO		IN FOCUS
181612808	https://volunteer.ala.org.au/validate/task/181612808	Valid		system	Tile_053-052-000_0-000.jpg		2021-06-07 11:10:59	2021-06-07 11:11:00		NO		IN FOCUS
181612808	https://volunteer.ala.org.au/validate/task/181612808	Valid		system	Tile_053-052-000_0-000.jpg		2021-06-07 10:50:23	2021-06-07 11:11:00		NO		IN FOCUS
181612810	https://volunteer.ala.org.au/validate/task/181612810	Valid		system	Tile_053-054-000_0-000.jpg		2021-06-07 11:11:09	2021-06-07 11:11:09		NO		IN FOCUS
181612810	https://volunteer.ala.org.au/validate/task/181612810	Valid		system	Tile_053-054-000_0-000.jpg		2021-06-07 10:19:58	2021-06-07 11:11:09		NO		IN FOCUS
181612810	https://volunteer.ala.org.au/validate/task/181612810	Valid		system	Tile_053-054-000_0-000.jpg			2021-06-07 11:11:09		NO		IN FOCUS
181612810	https://volunteer.ala.org.au/validate/task/181612810	Valid		system	Tile_053-054-000_0-000.jpg		2021-06-07 10:50:50	2021-06-07 11:11:09		NO		IN FOCUS
181612811	https://volunteer.ala.org.au/validate/task/181612811	Valid		system	Tile_053-055-000_0-000.jpg			2021-06-07 11:11:35		NO		IN FOCUS
181612811	https://volunteer.ala.org.au/validate/task/181612811	Valid		system	Tile_053-055-000_0-000.jpg		2021-06-07 11:11:35	2021-06-07 11:11:35		NO		IN FOCUS
181612811	https://volunteer.ala.org.au/validate/task/181612811	Valid		system	Tile_053-055-000_0-000.jpg		2021-06-07 10:51:02	2021-06-07 11:11:35		NO		IN FOCUS
181612811	https://volunteer.ala.org.au/validate/task/181612811	Valid		system	Tile_053-055-000_0-000.jpg		2021-06-07 11:11:36	2021-06-07 11:11:35		NO		IN FOCUS
181612811	https://volunteer.ala.org.au/validate/task/181612811	Valid		system	Tile_053-055-000_0-000.jpg		2021-06-07 10:20:13	2021-06-07 11:11:35		NO		IN FOCUS
181612812	https://volunteer.ala.org.au/validate/task/181612812	Valid		system	Tile_053-056-000_0-000.jpg		2021-06-07 10:51:13	2021-06-07 11:11:57		NO		IN FOCUS
181612812	https://volunteer.ala.org.au/validate/task/181612812	Valid		system	Tile_053-056-000_0-000.jpg			2021-06-07 11:11:57		NO		IN FOCUS
181612812	https://volunteer.ala.org.au/validate/task/181612812	Valid		system	Tile_053-056-000_0-000.jpg		2021-06-07 11:11:57	2021-06-07 11:11:57		NO		IN FOCUS
181612812	https://volunteer.ala.org.au/validate/task/181612812	Valid		system	Tile_053-056-000_0-000.jpg		2021-06-07 10:20:38	2021-06-07 11:11:57		NO		IN FOCUS
181612812	https://volunteer.ala.org.au/validate/task/181612812	Valid		system	Tile_053-056-000_0-000.jpg		2021-06-07 11:11:58	2021-06-07 11:11:57		NO		IN FOCUS
181612813	https://volunteer.ala.org.au/validate/task/181612813	Valid		system	Tile_053-057-000_0-000.jpg		2021-06-07 11:12:15	2021-06-07 11:12:17		NO		IN FOCUS
181612813	https://volunteer.ala.org.au/validate/task/181612813	Valid		system	Tile_053-057-000_0-000.jpg			2021-06-07 11:12:17		NO		IN FOCUS
181612813	https://volunteer.ala.org.au/validate/task/181612813	Valid		system	Tile_053-057-000_0-000.jpg		2021-06-07 10:20:48	2021-06-07 11:12:17		NO		IN FOCUS
181612813	https://volunteer.ala.org.au/validate/task/181612813	Valid		system	Tile_053-057-000_0-000.jpg		2021-06-07 11:12:18	2021-06-07 11:12:17		NO		IN FOCUS
181612813	https://volunteer.ala.org.au/validate/task/181612813	Valid		system	Tile_053-057-000_0-000.jpg		2021-06-07 10:51:24	2021-06-07 11:12:17		NO		IN FOCUS
181612814	https://volunteer.ala.org.au/validate/task/181612814	Valid		system	Tile_053-058-000_0-000.jpg		2021-06-07 10:51:35	2021-06-07 11:12:45		NO		IN FOCUS
181612814	https://volunteer.ala.org.au/validate/task/181612814	Valid		system	Tile_053-058-000_0-000.jpg			2021-06-07 11:12:45		NO		IN FOCUS
181612814	https://volunteer.ala.org.au/validate/task/181612814	Valid		system	Tile_053-058-000_0-000.jpg		2021-06-07 10:20:58	2021-06-07 11:12:45		NO		IN FOCUS
181612814	https://volunteer.ala.org.au/validate/task/181612814	Valid		system	Tile_053-058-000_0-000.jpg		2021-06-07 11:13:12	2021-06-07 11:12:45		NO		IN FOCUS
181612814	https://volunteer.ala.org.au/validate/task/181612814	Valid		system	Tile_053-058-000_0-000.jpg		2021-06-07 11:12:45	2021-06-07 11:12:45		NO		IN FOCUS
181612815	https://volunteer.ala.org.au/validate/task/181612815	Valid		system	Tile_053-059-000_0-000.jpg		2021-06-07 11:13:01	2021-06-07 11:13:01		NO		IN FOCUS
181612815	https://volunteer.ala.org.au/validate/task/181612815	Valid		system	Tile_053-059-000_0-000.jpg			2021-06-07 11:13:01		NO		IN FOCUS
181612815	https://volunteer.ala.org.au/validate/task/181612815	Valid		system	Tile_053-059-000_0-000.jpg		2021-06-07 10:51:46	2021-06-07 11:13:01		NO		IN FOCUS
181612815	https://volunteer.ala.org.au/validate/task/181612815	Valid		system	Tile_053-059-000_0-000.jpg		2021-06-07 10:21:09	2021-06-07 11:13:01		NO		IN FOCUS
181612816	https://volunteer.ala.org.au/validate/task/181612816	Valid		system	Tile_053-060-000_0-000.jpg		2021-06-07 10:21:18	2021-06-07 11:13:18		NO		IN FOCUS
181612816	https://volunteer.ala.org.au/validate/task/181612816	Valid		system	Tile_053-060-000_0-000.jpg			2021-06-07 11:13:18		NO		IN FOCUS
181612816	https://volunteer.ala.org.au/validate/task/181612816	Valid		system	Tile_053-060-000_0-000.jpg		2021-06-07 10:51:56	2021-06-07 11:13:18		NO		IN FOCUS
181612816	https://volunteer.ala.org.au/validate/task/181612816	Valid		system	Tile_053-060-000_0-000.jpg		2021-06-07 11:13:17	2021-06-07 11:13:18		NO		IN FOCUS
181612817	https://volunteer.ala.org.au/validate/task/181612817	Valid		system	Tile_054-001-000_0-000.jpg		2021-06-07 10:52:07	2021-06-07 11:13:45		NO		IN FOCUS
181612817	https://volunteer.ala.org.au/validate/task/181612817	Valid		system	Tile_054-001-000_0-000.jpg		2021-06-07 11:13:45	2021-06-07 11:13:45		NO		IN FOCUS
181612817	https://volunteer.ala.org.au/validate/task/181612817	Valid		system	Tile_054-001-000_0-000.jpg		2021-06-07 10:21:28	2021-06-07 11:13:45		NO		IN FOCUS
181612817	https://volunteer.ala.org.au/validate/task/181612817	Valid		system	Tile_054-001-000_0-000.jpg			2021-06-07 11:13:45		NO		IN FOCUS
181612817	https://volunteer.ala.org.au/validate/task/181612817	Valid		system	Tile_054-001-000_0-000.jpg		2021-06-07 11:14:13	2021-06-07 11:13:45		NO		IN FOCUS
181612818	https://volunteer.ala.org.au/validate/task/181612818	Valid		system	Tile_054-002-000_0-000.jpg		2021-06-07 11:14:22	2021-06-07 11:14:22		NO		IN FOCUS
181612818	https://volunteer.ala.org.au/validate/task/181612818	Valid		system	Tile_054-002-000_0-000.jpg			2021-06-07 11:14:22		NO		IN FOCUS
181612818	https://volunteer.ala.org.au/validate/task/181612818	Valid		system	Tile_054-002-000_0-000.jpg		2021-06-07 10:21:41	2021-06-07 11:14:22		NO		IN FOCUS
181612818	https://volunteer.ala.org.au/validate/task/181612818	Valid		system	Tile_054-002-000_0-000.jpg		2021-06-07 11:14:35	2021-06-07 11:14:22		NO		IN FOCUS
181612818	https://volunteer.ala.org.au/validate/task/181612818	Valid		system	Tile_054-002-000_0-000.jpg		2021-06-07 10:52:21	2021-06-07 11:14:22		NO		IN FOCUS
181612819	https://volunteer.ala.org.au/validate/task/181612819	Valid		system	Tile_054-003-000_0-000.jpg		2021-06-07 10:52:31	2021-06-07 11:14:48		NO		IN FOCUS
181612819	https://volunteer.ala.org.au/validate/task/181612819	Valid		system	Tile_054-003-000_0-000.jpg		2021-06-07 11:14:58	2021-06-07 11:14:48		NO		IN FOCUS
181612819	https://volunteer.ala.org.au/validate/task/181612819	Valid		system	Tile_054-003-000_0-000.jpg			2021-06-07 11:14:48		NO		IN FOCUS
181612819	https://volunteer.ala.org.au/validate/task/181612819	Valid		system	Tile_054-003-000_0-000.jpg		2021-06-07 10:21:53	2021-06-07 11:14:48		NO		IN FOCUS
181612819	https://volunteer.ala.org.au/validate/task/181612819	Valid		system	Tile_054-003-000_0-000.jpg		2021-06-07 11:14:47	2021-06-07 11:14:48		NO		IN FOCUS
181612820	https://volunteer.ala.org.au/validate/task/181612820	Valid		system	Tile_054-004-000_0-000.jpg			2021-06-07 11:15:08		NO		IN FOCUS
181612820	https://volunteer.ala.org.au/validate/task/181612820	Valid		system	Tile_054-004-000_0-000.jpg		2021-06-07 11:15:08	2021-06-07 11:15:08		NO		IN FOCUS
181612820	https://volunteer.ala.org.au/validate/task/181612820	Valid		system	Tile_054-004-000_0-000.jpg		2021-06-07 10:52:42	2021-06-07 11:15:08		NO		IN FOCUS
181612820	https://volunteer.ala.org.au/validate/task/181612820	Valid		system	Tile_054-004-000_0-000.jpg		2021-06-07 11:15:29	2021-06-07 11:15:08		NO		IN FOCUS
181612820	https://volunteer.ala.org.au/validate/task/181612820	Valid		system	Tile_054-004-000_0-000.jpg		2021-06-07 10:22:02	2021-06-07 11:15:08		NO		IN FOCUS
181612821	https://volunteer.ala.org.au/validate/task/181612821	Valid		system	Tile_054-005-000_0-000.jpg		2021-06-07 11:15:32	2021-06-07 11:15:32		NO		IN FOCUS
181612821	https://volunteer.ala.org.au/validate/task/181612821	Valid		system	Tile_054-005-000_0-000.jpg			2021-06-07 11:15:32		NO		IN FOCUS
181612821	https://volunteer.ala.org.au/validate/task/181612821	Valid		system	Tile_054-005-000_0-000.jpg		2021-06-07 10:22:13	2021-06-07 11:15:32		NO		IN FOCUS
181612821	https://volunteer.ala.org.au/validate/task/181612821	Valid		system	Tile_054-005-000_0-000.jpg		2021-06-07 10:52:53	2021-06-07 11:15:32		NO		IN FOCUS
181612822	https://volunteer.ala.org.au/validate/task/181612822	Valid		system	Tile_054-006-000_0-000.jpg		2021-06-07 10:53:03	2021-06-07 11:15:45		NO		IN FOCUS
181612822	https://volunteer.ala.org.au/validate/task/181612822	Valid		system	Tile_054-006-000_0-000.jpg		2021-06-07 11:15:51	2021-06-07 11:15:45		NO		IN FOCUS
181612822	https://volunteer.ala.org.au/validate/task/181612822	Valid		system	Tile_054-006-000_0-000.jpg			2021-06-07 11:15:45		NO		IN FOCUS
181612822	https://volunteer.ala.org.au/validate/task/181612822	Valid		system	Tile_054-006-000_0-000.jpg		2021-06-07 11:15:45	2021-06-07 11:15:45		NO		IN FOCUS
181612822	https://volunteer.ala.org.au/validate/task/181612822	Valid		system	Tile_054-006-000_0-000.jpg		2021-06-07 10:22:22	2021-06-07 11:15:45		NO		IN FOCUS
181612823	https://volunteer.ala.org.au/validate/task/181612823	Valid		system	Tile_054-007-000_0-000.jpg		2021-06-07 11:15:59	2021-06-07 11:16:06		NO		IN FOCUS
181612823	https://volunteer.ala.org.au/validate/task/181612823	Valid		system	Tile_054-007-000_0-000.jpg		2021-06-07 11:16:06	2021-06-07 11:16:06		NO		IN FOCUS
181612823	https://volunteer.ala.org.au/validate/task/181612823	Valid		system	Tile_054-007-000_0-000.jpg			2021-06-07 11:16:06		NO		IN FOCUS
181612823	https://volunteer.ala.org.au/validate/task/181612823	Valid		system	Tile_054-007-000_0-000.jpg		2021-06-07 10:53:28	2021-06-07 11:16:06		NO		IN FOCUS
181612824	https://volunteer.ala.org.au/validate/task/181612824	Valid		system	Tile_054-008-000_0-000.jpg		2021-06-07 10:53:40	2021-06-07 11:16:24		NO		IN FOCUS
181612824	https://volunteer.ala.org.au/validate/task/181612824	Valid		system	Tile_054-008-000_0-000.jpg		2021-06-07 10:22:37	2021-06-07 11:16:24		NO		IN FOCUS
181612824	https://volunteer.ala.org.au/validate/task/181612824	Valid		system	Tile_054-008-000_0-000.jpg			2021-06-07 11:16:24		NO		IN FOCUS
181612824	https://volunteer.ala.org.au/validate/task/181612824	Valid		system	Tile_054-008-000_0-000.jpg		2021-06-07 11:16:25	2021-06-07 11:16:24		NO		IN FOCUS
181612824	https://volunteer.ala.org.au/validate/task/181612824	Valid		system	Tile_054-008-000_0-000.jpg		2021-06-07 11:16:24	2021-06-07 11:16:24		NO		IN FOCUS
181612825	https://volunteer.ala.org.au/validate/task/181612825	Valid		system	Tile_054-009-000_0-000.jpg			2021-06-07 11:16:29		NO		IN FOCUS
181612825	https://volunteer.ala.org.au/validate/task/181612825	Valid		system	Tile_054-009-000_0-000.jpg		2021-06-07 11:16:28	2021-06-07 11:16:29		NO		IN FOCUS
181612825	https://volunteer.ala.org.au/validate/task/181612825	Valid		system	Tile_054-009-000_0-000.jpg		2021-06-07 10:22:47	2021-06-07 11:16:29		NO		IN FOCUS
181612825	https://volunteer.ala.org.au/validate/task/181612825	Valid		system	Tile_054-009-000_0-000.jpg		2021-06-07 10:53:55	2021-06-07 11:16:29		NO		IN FOCUS
181612826	https://volunteer.ala.org.au/validate/task/181612826	Valid		system	Tile_054-010-000_0-000.jpg		2021-06-07 10:54:05	2021-06-07 11:16:47		NO		IN FOCUS
181612826	https://volunteer.ala.org.au/validate/task/181612826	Valid		system	Tile_054-010-000_0-000.jpg		2021-06-07 11:16:45	2021-06-07 11:16:47		NO		IN FOCUS
181612826	https://volunteer.ala.org.au/validate/task/181612826	Valid		system	Tile_054-010-000_0-000.jpg			2021-06-07 11:16:47		NO		IN FOCUS
181612826	https://volunteer.ala.org.au/validate/task/181612826	Valid		system	Tile_054-010-000_0-000.jpg		2021-06-07 11:17:16	2021-06-07 11:16:47		NO		IN FOCUS
181612826	https://volunteer.ala.org.au/validate/task/181612826	Valid		system	Tile_054-010-000_0-000.jpg		2021-06-07 10:22:58	2021-06-07 11:16:47		NO		IN FOCUS
181612827	https://volunteer.ala.org.au/validate/task/181612827	Valid		system	Tile_054-011-000_0-000.jpg		2021-06-07 11:16:51	2021-06-07 11:16:52		NO		IN FOCUS
181612827	https://volunteer.ala.org.au/validate/task/181612827	Valid		system	Tile_054-011-000_0-000.jpg			2021-06-07 11:16:52		NO		IN FOCUS
181612827	https://volunteer.ala.org.au/validate/task/181612827	Valid		system	Tile_054-011-000_0-000.jpg		2021-06-07 10:23:07	2021-06-07 11:16:52		NO		IN FOCUS
181612827	https://volunteer.ala.org.au/validate/task/181612827	Valid		system	Tile_054-011-000_0-000.jpg		2021-06-07 10:54:16	2021-06-07 11:16:52		NO		IN FOCUS
181612829	https://volunteer.ala.org.au/validate/task/181612829	Valid		system	Tile_054-013-000_0-000.jpg			2021-06-07 11:18:26		NO		IN FOCUS
181612829	https://volunteer.ala.org.au/validate/task/181612829	Valid		system	Tile_054-013-000_0-000.jpg		2021-06-07 10:23:22	2021-06-07 11:18:26		NO		IN FOCUS
181612829	https://volunteer.ala.org.au/validate/task/181612829	Valid		system	Tile_054-013-000_0-000.jpg		2021-06-07 10:54:42	2021-06-07 11:18:26		NO		IN FOCUS
181612829	https://volunteer.ala.org.au/validate/task/181612829	Valid		system	Tile_054-013-000_0-000.jpg		2021-06-07 11:18:26	2021-06-07 11:18:26		NO		IN FOCUS
181612830	https://volunteer.ala.org.au/validate/task/181612830	Valid		system	Tile_054-014-000_0-000.jpg			2021-06-07 11:19:05		NO		IN FOCUS
181612830	https://volunteer.ala.org.au/validate/task/181612830	Valid		system	Tile_054-014-000_0-000.jpg		2021-06-07 11:19:05	2021-06-07 11:19:05		NO		IN FOCUS
181612830	https://volunteer.ala.org.au/validate/task/181612830	Valid		system	Tile_054-014-000_0-000.jpg		2021-06-07 10:23:32	2021-06-07 11:19:05		NO		IN FOCUS
181612830	https://volunteer.ala.org.au/validate/task/181612830	Valid		system	Tile_054-014-000_0-000.jpg		2021-06-07 10:54:52	2021-06-07 11:19:05		NO		IN FOCUS
181612833	https://volunteer.ala.org.au/validate/task/181612833	Valid		system	Tile_054-017-000_0-000.jpg		2021-06-07 11:21:32	2021-06-07 11:21:33	1	YES	EDGE	IN FOCUS		Spores
181612833	https://volunteer.ala.org.au/validate/task/181612833	Valid		system	Tile_054-017-000_0-000.jpg		2021-06-07 10:24:45	2021-06-07 11:21:33	1	YES	EDGE	IN FOCUS		Spores
181612833	https://volunteer.ala.org.au/validate/task/181612833	Valid		system	Tile_054-017-000_0-000.jpg			2021-06-07 11:21:33	1	YES	EDGE	IN FOCUS		Spores
181612833	https://volunteer.ala.org.au/validate/task/181612833	Valid		system	Tile_054-017-000_0-000.jpg		2021-06-07 10:57:59	2021-06-07 11:21:33	1	YES	EDGE	IN FOCUS		Spores
181612834	https://volunteer.ala.org.au/validate/task/181612834	Valid		system	Tile_054-018-000_0-000.jpg		2021-06-07 10:58:11	2021-06-07 11:21:58		NO		IN FOCUS
181612834	https://volunteer.ala.org.au/validate/task/181612834	Valid		system	Tile_054-018-000_0-000.jpg			2021-06-07 11:21:58		NO		IN FOCUS
181612834	https://volunteer.ala.org.au/validate/task/181612834	Valid		system	Tile_054-018-000_0-000.jpg		2021-06-07 11:21:58	2021-06-07 11:21:58		NO		IN FOCUS
181612834	https://volunteer.ala.org.au/validate/task/181612834	Valid		system	Tile_054-018-000_0-000.jpg		2021-06-07 10:24:56	2021-06-07 11:21:58		NO		IN FOCUS
181612835	https://volunteer.ala.org.au/validate/task/181612835	Valid		system	Tile_054-019-000_0-000.jpg		2021-06-07 10:25:10	2021-06-07 11:22:23		NO		IN FOCUS
181612835	https://volunteer.ala.org.au/validate/task/181612835	Valid		system	Tile_054-019-000_0-000.jpg			2021-06-07 11:22:23		NO		IN FOCUS
181612835	https://volunteer.ala.org.au/validate/task/181612835	Valid		system	Tile_054-019-000_0-000.jpg		2021-06-07 10:58:21	2021-06-07 11:22:23		NO		IN FOCUS
181612835	https://volunteer.ala.org.au/validate/task/181612835	Valid		system	Tile_054-019-000_0-000.jpg		2021-06-07 11:22:23	2021-06-07 11:22:23		NO		IN FOCUS
181612836	https://volunteer.ala.org.au/validate/task/181612836	Valid		system	Tile_054-020-000_0-000.jpg			2021-06-07 11:23:57		NO		IN FOCUS
181612836	https://volunteer.ala.org.au/validate/task/181612836	Valid		system	Tile_054-020-000_0-000.jpg		2021-06-07 10:58:32	2021-06-07 11:23:57		NO		IN FOCUS
181612836	https://volunteer.ala.org.au/validate/task/181612836	Valid		system	Tile_054-020-000_0-000.jpg		2021-06-07 10:25:19	2021-06-07 11:23:57		NO		IN FOCUS
181612836	https://volunteer.ala.org.au/validate/task/181612836	Valid		system	Tile_054-020-000_0-000.jpg		2021-06-07 11:23:56	2021-06-07 11:23:57		NO		IN FOCUS
181614046	https://volunteer.ala.org.au/validate/task/181614046	Valid		system	Tile_054-021-000_0-000.jpg		2021-06-07 11:24:23	2021-06-07 11:24:23		NO		IN FOCUS
181614046	https://volunteer.ala.org.au/validate/task/181614046	Valid		system	Tile_054-021-000_0-000.jpg			2021-06-07 11:24:23		NO		IN FOCUS
181614046	https://volunteer.ala.org.au/validate/task/181614046	Valid		system	Tile_054-021-000_0-000.jpg		2021-06-07 10:25:30	2021-06-07 11:24:23		NO		IN FOCUS
181614046	https://volunteer.ala.org.au/validate/task/181614046	Valid		system	Tile_054-021-000_0-000.jpg		2021-06-07 10:58:45	2021-06-07 11:24:23		NO		IN FOCUS
181614047	https://volunteer.ala.org.au/validate/task/181614047	Valid		system	Tile_054-022-000_0-000.jpg		2021-06-07 10:25:41	2021-06-07 11:24:51		NO		IN FOCUS
181614047	https://volunteer.ala.org.au/validate/task/181614047	Valid		system	Tile_054-022-000_0-000.jpg			2021-06-07 11:24:51		NO		IN FOCUS
181614047	https://volunteer.ala.org.au/validate/task/181614047	Valid		system	Tile_054-022-000_0-000.jpg		2021-06-07 11:24:51	2021-06-07 11:24:51		NO		IN FOCUS
181614047	https://volunteer.ala.org.au/validate/task/181614047	Valid		system	Tile_054-022-000_0-000.jpg		2021-06-07 10:58:59	2021-06-07 11:24:51		NO		IN FOCUS
181614049	https://volunteer.ala.org.au/validate/task/181614049	Valid		system	Tile_054-024-000_0-000.jpg		2021-06-07 11:27:39	2021-06-07 11:27:39		NO		IN FOCUS
181614049	https://volunteer.ala.org.au/validate/task/181614049	Valid		system	Tile_054-024-000_0-000.jpg		2021-06-07 10:25:58	2021-06-07 11:27:39		NO		IN FOCUS
181614049	https://volunteer.ala.org.au/validate/task/181614049	Valid		system	Tile_054-024-000_0-000.jpg		2021-06-07 10:59:49	2021-06-07 11:27:39		NO		IN FOCUS
181614049	https://volunteer.ala.org.au/validate/task/181614049	Valid		system	Tile_054-024-000_0-000.jpg			2021-06-07 11:27:39		NO		IN FOCUS
181612828	https://volunteer.ala.org.au/validate/task/181612828	Valid		system	Tile_054-012-000_0-000.jpg			2021-06-07 11:33:39		NO		IN FOCUS
181612828	https://volunteer.ala.org.au/validate/task/181612828	Valid		system	Tile_054-012-000_0-000.jpg		2021-06-07 10:54:31	2021-06-07 11:33:39		NO		IN FOCUS
181612828	https://volunteer.ala.org.au/validate/task/181612828	Valid		system	Tile_054-012-000_0-000.jpg		2021-06-07 11:33:39	2021-06-07 11:33:39		NO		IN FOCUS
181612828	https://volunteer.ala.org.au/validate/task/181612828	Valid		system	Tile_054-012-000_0-000.jpg		2021-06-07 11:17:42	2021-06-07 11:33:39		NO		IN FOCUS
181614050	https://volunteer.ala.org.au/validate/task/181614050	Valid		system	Tile_054-025-000_0-000.jpg			2021-06-07 11:36:05		NO		IN FOCUS
181614050	https://volunteer.ala.org.au/validate/task/181614050	Valid		system	Tile_054-025-000_0-000.jpg		2021-06-07 11:36:05	2021-06-07 11:36:05		NO		IN FOCUS
181614050	https://volunteer.ala.org.au/validate/task/181614050	Valid		system	Tile_054-025-000_0-000.jpg		2021-06-07 11:28:24	2021-06-07 11:36:05		NO		IN FOCUS
181614050	https://volunteer.ala.org.au/validate/task/181614050	Valid		system	Tile_054-025-000_0-000.jpg		2021-06-07 10:26:08	2021-06-07 11:36:05		NO		IN FOCUS
181614054	https://volunteer.ala.org.au/validate/task/181614054	Valid		system	Tile_054-029-000_0-000.jpg			2021-06-07 11:38:05		NO		IN FOCUS
181614054	https://volunteer.ala.org.au/validate/task/181614054	Valid		system	Tile_054-029-000_0-000.jpg		2021-06-07 10:27:39	2021-06-07 11:38:05		NO		IN FOCUS
181614054	https://volunteer.ala.org.au/validate/task/181614054	Valid		system	Tile_054-029-000_0-000.jpg		2021-06-07 11:38:04	2021-06-07 11:38:05		NO		IN FOCUS
181614054	https://volunteer.ala.org.au/validate/task/181614054	Valid		system	Tile_054-029-000_0-000.jpg		2021-06-07 11:35:40	2021-06-07 11:38:05		NO		IN FOCUS
181614055	https://volunteer.ala.org.au/validate/task/181614055	Valid		system	Tile_054-030-000_0-000.jpg		2021-06-07 11:39:19	2021-06-07 11:39:19		NO		IN FOCUS
181614055	https://volunteer.ala.org.au/validate/task/181614055	Valid		system	Tile_054-030-000_0-000.jpg			2021-06-07 11:39:19		NO		IN FOCUS
181614055	https://volunteer.ala.org.au/validate/task/181614055	Valid		system	Tile_054-030-000_0-000.jpg		2021-06-07 10:27:48	2021-06-07 11:39:19		NO		IN FOCUS
181614055	https://volunteer.ala.org.au/validate/task/181614055	Valid		system	Tile_054-030-000_0-000.jpg		2021-06-07 11:37:46	2021-06-07 11:39:19		NO		IN FOCUS
181614056	https://volunteer.ala.org.au/validate/task/181614056	Valid		system	Tile_054-031-000_0-000.jpg		2021-06-07 11:38:09	2021-06-07 11:42:42		NO		IN FOCUS
181614056	https://volunteer.ala.org.au/validate/task/181614056	Valid		system	Tile_054-031-000_0-000.jpg		2021-06-07 11:42:42	2021-06-07 11:42:42		NO		IN FOCUS
181614056	https://volunteer.ala.org.au/validate/task/181614056	Valid		system	Tile_054-031-000_0-000.jpg		2021-06-07 10:28:01	2021-06-07 11:42:42		NO		IN FOCUS
181614056	https://volunteer.ala.org.au/validate/task/181614056	Valid		system	Tile_054-031-000_0-000.jpg			2021-06-07 11:42:42		NO		IN FOCUS
181614057	https://volunteer.ala.org.au/validate/task/181614057	Valid		system	Tile_054-032-000_0-000.jpg		2021-06-07 11:45:09	2021-06-07 11:45:10		NO		IN FOCUS
181614057	https://volunteer.ala.org.au/validate/task/181614057	Valid		system	Tile_054-032-000_0-000.jpg		2021-06-07 10:28:10	2021-06-07 11:45:10		NO		IN FOCUS
181614057	https://volunteer.ala.org.au/validate/task/181614057	Valid		system	Tile_054-032-000_0-000.jpg		2021-06-07 11:38:47	2021-06-07 11:45:10		NO		IN FOCUS
181614057	https://volunteer.ala.org.au/validate/task/181614057	Valid		system	Tile_054-032-000_0-000.jpg			2021-06-07 11:45:10		NO		IN FOCUS
181614058	https://volunteer.ala.org.au/validate/task/181614058	Valid		system	Tile_054-033-000_0-000.jpg			2021-06-07 11:45:41		NO		IN FOCUS
181614058	https://volunteer.ala.org.au/validate/task/181614058	Valid		system	Tile_054-033-000_0-000.jpg		2021-06-07 10:28:19	2021-06-07 11:45:41		NO		IN FOCUS
181614058	https://volunteer.ala.org.au/validate/task/181614058	Valid		system	Tile_054-033-000_0-000.jpg		2021-06-07 11:45:40	2021-06-07 11:45:41		NO		IN FOCUS
181614058	https://volunteer.ala.org.au/validate/task/181614058	Valid		system	Tile_054-033-000_0-000.jpg		2021-06-07 11:39:49	2021-06-07 11:45:41		NO		IN FOCUS
181614059	https://volunteer.ala.org.au/validate/task/181614059	Valid		system	Tile_054-034-000_0-000.jpg		2021-06-07 11:46:02	2021-06-07 11:46:02		NO		IN FOCUS
181614059	https://volunteer.ala.org.au/validate/task/181614059	Valid		system	Tile_054-034-000_0-000.jpg			2021-06-07 11:46:02		NO		IN FOCUS
181614059	https://volunteer.ala.org.au/validate/task/181614059	Valid		system	Tile_054-034-000_0-000.jpg		2021-06-07 10:28:32	2021-06-07 11:46:02		NO		IN FOCUS
181614059	https://volunteer.ala.org.au/validate/task/181614059	Valid		system	Tile_054-034-000_0-000.jpg		2021-06-07 11:40:25	2021-06-07 11:46:02		NO		IN FOCUS
181614061	https://volunteer.ala.org.au/validate/task/181614061	Valid		system	Tile_054-036-000_0-000.jpg		2021-06-07 11:43:43	2021-06-07 11:46:48		NO		IN FOCUS
181614061	https://volunteer.ala.org.au/validate/task/181614061	Valid		system	Tile_054-036-000_0-000.jpg		2021-06-07 11:46:47	2021-06-07 11:46:48		NO		IN FOCUS
181614061	https://volunteer.ala.org.au/validate/task/181614061	Valid		system	Tile_054-036-000_0-000.jpg			2021-06-07 11:46:48		NO		IN FOCUS
181614061	https://volunteer.ala.org.au/validate/task/181614061	Valid		system	Tile_054-036-000_0-000.jpg		2021-06-07 10:28:51	2021-06-07 11:46:48		NO		IN FOCUS
181614062	https://volunteer.ala.org.au/validate/task/181614062	Valid		system	Tile_054-037-000_0-000.jpg		2021-06-07 10:29:01	2021-06-07 11:47:37		NO		IN FOCUS
181614062	https://volunteer.ala.org.au/validate/task/181614062	Valid		system	Tile_054-037-000_0-000.jpg		2021-06-07 11:47:36	2021-06-07 11:47:37		NO		IN FOCUS
181614062	https://volunteer.ala.org.au/validate/task/181614062	Valid		system	Tile_054-037-000_0-000.jpg			2021-06-07 11:47:37		NO		IN FOCUS
181614062	https://volunteer.ala.org.au/validate/task/181614062	Valid		system	Tile_054-037-000_0-000.jpg		2021-06-07 11:44:05	2021-06-07 11:47:37		NO		IN FOCUS
181614063	https://volunteer.ala.org.au/validate/task/181614063	Valid		system	Tile_054-038-000_0-000.jpg		2021-06-07 11:47:51	2021-06-07 11:47:51		NO		IN FOCUS
181614063	https://volunteer.ala.org.au/validate/task/181614063	Valid		system	Tile_054-038-000_0-000.jpg		2021-06-07 10:29:11	2021-06-07 11:47:51		NO		IN FOCUS
181614063	https://volunteer.ala.org.au/validate/task/181614063	Valid		system	Tile_054-038-000_0-000.jpg			2021-06-07 11:47:51		NO		IN FOCUS
181614063	https://volunteer.ala.org.au/validate/task/181614063	Valid		system	Tile_054-038-000_0-000.jpg		2021-06-07 11:45:45	2021-06-07 11:47:51		NO		IN FOCUS
181614064	https://volunteer.ala.org.au/validate/task/181614064	Valid		system	Tile_054-039-000_0-000.jpg		2021-06-07 11:53:16	2021-06-07 11:53:16		NO		IN FOCUS
181614064	https://volunteer.ala.org.au/validate/task/181614064	Valid		system	Tile_054-039-000_0-000.jpg		2021-06-07 10:29:21	2021-06-07 11:53:16		NO		IN FOCUS
181614064	https://volunteer.ala.org.au/validate/task/181614064	Valid		system	Tile_054-039-000_0-000.jpg		2021-06-07 11:46:59	2021-06-07 11:53:16		NO		IN FOCUS
181614064	https://volunteer.ala.org.au/validate/task/181614064	Valid		system	Tile_054-039-000_0-000.jpg			2021-06-07 11:53:16		NO		IN FOCUS
181614065	https://volunteer.ala.org.au/validate/task/181614065	Valid		system	Tile_054-040-000_0-000.jpg		2021-06-07 11:47:15	2021-06-07 11:53:45		NO		IN FOCUS
181614065	https://volunteer.ala.org.au/validate/task/181614065	Valid		system	Tile_054-040-000_0-000.jpg		2021-06-07 10:29:30	2021-06-07 11:53:45		NO		IN FOCUS
181614065	https://volunteer.ala.org.au/validate/task/181614065	Valid		system	Tile_054-040-000_0-000.jpg			2021-06-07 11:53:45		NO		IN FOCUS
181614065	https://volunteer.ala.org.au/validate/task/181614065	Valid		system	Tile_054-040-000_0-000.jpg		2021-06-07 11:53:44	2021-06-07 11:53:45		NO		IN FOCUS
181614066	https://volunteer.ala.org.au/validate/task/181614066	Valid		system	Tile_054-041-000_0-000.jpg			2021-06-07 11:55:03		NO		IN FOCUS
181614066	https://volunteer.ala.org.au/validate/task/181614066	Valid		system	Tile_054-041-000_0-000.jpg		2021-06-07 11:48:22	2021-06-07 11:55:03		NO		IN FOCUS
181614066	https://volunteer.ala.org.au/validate/task/181614066	Valid		system	Tile_054-041-000_0-000.jpg		2021-06-07 11:55:03	2021-06-07 11:55:03		NO		IN FOCUS
181614066	https://volunteer.ala.org.au/validate/task/181614066	Valid		system	Tile_054-041-000_0-000.jpg		2021-06-07 10:29:40	2021-06-07 11:55:03		NO		IN FOCUS
181614068	https://volunteer.ala.org.au/validate/task/181614068	Valid		system	Tile_054-043-000_0-000.jpg		2021-06-07 11:56:57	2021-06-07 11:56:57		NO		IN FOCUS
181614068	https://volunteer.ala.org.au/validate/task/181614068	Valid		system	Tile_054-043-000_0-000.jpg		2021-06-07 10:29:58	2021-06-07 11:56:57		NO		IN FOCUS
181614068	https://volunteer.ala.org.au/validate/task/181614068	Valid		system	Tile_054-043-000_0-000.jpg			2021-06-07 11:56:57		NO		IN FOCUS
181614068	https://volunteer.ala.org.au/validate/task/181614068	Valid		system	Tile_054-043-000_0-000.jpg		2021-06-07 11:49:39	2021-06-07 11:56:57		NO		IN FOCUS
181614069	https://volunteer.ala.org.au/validate/task/181614069	Valid		system	Tile_054-044-000_0-000.jpg			2021-06-07 11:57:21		NO		IN FOCUS
181614069	https://volunteer.ala.org.au/validate/task/181614069	Valid		system	Tile_054-044-000_0-000.jpg		2021-06-07 11:50:10	2021-06-07 11:57:21		NO		IN FOCUS
181614069	https://volunteer.ala.org.au/validate/task/181614069	Valid		system	Tile_054-044-000_0-000.jpg		2021-06-07 10:30:11	2021-06-07 11:57:21		NO		IN FOCUS
181614069	https://volunteer.ala.org.au/validate/task/181614069	Valid		system	Tile_054-044-000_0-000.jpg		2021-06-07 11:57:21	2021-06-07 11:57:21		NO		IN FOCUS
181614070	https://volunteer.ala.org.au/validate/task/181614070	Valid		system	Tile_054-045-000_0-000.jpg		2021-06-07 11:50:28	2021-06-07 11:57:41		NO		IN FOCUS
181614070	https://volunteer.ala.org.au/validate/task/181614070	Valid		system	Tile_054-045-000_0-000.jpg		2021-06-07 11:57:41	2021-06-07 11:57:41		NO		IN FOCUS
181614070	https://volunteer.ala.org.au/validate/task/181614070	Valid		system	Tile_054-045-000_0-000.jpg			2021-06-07 11:57:41		NO		IN FOCUS
181614070	https://volunteer.ala.org.au/validate/task/181614070	Valid		system	Tile_054-045-000_0-000.jpg		2021-06-07 10:30:20	2021-06-07 11:57:41		NO		IN FOCUS
181614071	https://volunteer.ala.org.au/validate/task/181614071	Valid		system	Tile_054-046-000_0-000.jpg			2021-06-07 11:59:03		NO		IN FOCUS
181614071	https://volunteer.ala.org.au/validate/task/181614071	Valid		system	Tile_054-046-000_0-000.jpg		2021-06-07 11:59:02	2021-06-07 11:59:03		NO		IN FOCUS
181614071	https://volunteer.ala.org.au/validate/task/181614071	Valid		system	Tile_054-046-000_0-000.jpg		2021-06-07 11:50:43	2021-06-07 11:59:03		NO		IN FOCUS
181614071	https://volunteer.ala.org.au/validate/task/181614071	Valid		system	Tile_054-046-000_0-000.jpg		2021-06-07 10:30:29	2021-06-07 11:59:03		NO		IN FOCUS
181614072	https://volunteer.ala.org.au/validate/task/181614072	Valid		system	Tile_054-047-000_0-000.jpg		2021-06-07 11:50:55	2021-06-07 12:04:01		NO		IN FOCUS
181614072	https://volunteer.ala.org.au/validate/task/181614072	Valid		system	Tile_054-047-000_0-000.jpg		2021-06-07 10:30:41	2021-06-07 12:04:01		NO		IN FOCUS
181614072	https://volunteer.ala.org.au/validate/task/181614072	Valid		system	Tile_054-047-000_0-000.jpg		2021-06-07 12:04:01	2021-06-07 12:04:01		NO		IN FOCUS
181614072	https://volunteer.ala.org.au/validate/task/181614072	Valid		system	Tile_054-047-000_0-000.jpg			2021-06-07 12:04:01		NO		IN FOCUS
181614073	https://volunteer.ala.org.au/validate/task/181614073	Valid		system	Tile_054-048-000_0-000.jpg			2021-06-07 12:04:16		NO		IN FOCUS
181614073	https://volunteer.ala.org.au/validate/task/181614073	Valid		system	Tile_054-048-000_0-000.jpg		2021-06-07 11:51:07	2021-06-07 12:04:16		NO		IN FOCUS
181614073	https://volunteer.ala.org.au/validate/task/181614073	Valid		system	Tile_054-048-000_0-000.jpg		2021-06-07 12:04:16	2021-06-07 12:04:16		NO		IN FOCUS
181614073	https://volunteer.ala.org.au/validate/task/181614073	Valid		system	Tile_054-048-000_0-000.jpg		2021-06-07 10:30:50	2021-06-07 12:04:16		NO		IN FOCUS
181614075	https://volunteer.ala.org.au/validate/task/181614075	Valid		system	Tile_054-050-000_0-000.jpg		2021-06-07 10:31:06	2021-06-07 12:06:18		NO		IN FOCUS
181614075	https://volunteer.ala.org.au/validate/task/181614075	Valid		system	Tile_054-050-000_0-000.jpg		2021-06-07 11:52:00	2021-06-07 12:06:18		NO		IN FOCUS
181614075	https://volunteer.ala.org.au/validate/task/181614075	Valid		system	Tile_054-050-000_0-000.jpg		2021-06-07 12:06:17	2021-06-07 12:06:18		NO		IN FOCUS
181614075	https://volunteer.ala.org.au/validate/task/181614075	Valid		system	Tile_054-050-000_0-000.jpg			2021-06-07 12:06:18		NO		IN FOCUS
181614076	https://volunteer.ala.org.au/validate/task/181614076	Valid		system	Tile_054-051-000_0-000.jpg			2021-06-07 12:07:25		NO		IN FOCUS
181614076	https://volunteer.ala.org.au/validate/task/181614076	Valid		system	Tile_054-051-000_0-000.jpg		2021-06-07 11:54:58	2021-06-07 12:07:25		NO		IN FOCUS
181614076	https://volunteer.ala.org.au/validate/task/181614076	Valid		system	Tile_054-051-000_0-000.jpg		2021-06-07 12:07:24	2021-06-07 12:07:25		NO		IN FOCUS
181614076	https://volunteer.ala.org.au/validate/task/181614076	Valid		system	Tile_054-051-000_0-000.jpg		2021-06-07 10:31:21	2021-06-07 12:07:25		NO		IN FOCUS
181614077	https://volunteer.ala.org.au/validate/task/181614077	Valid		system	Tile_054-052-000_0-000.jpg		2021-06-07 11:55:14	2021-06-07 12:07:55		NO		IN FOCUS
181614077	https://volunteer.ala.org.au/validate/task/181614077	Valid		system	Tile_054-052-000_0-000.jpg		2021-06-07 10:31:32	2021-06-07 12:07:55		NO		IN FOCUS
181614077	https://volunteer.ala.org.au/validate/task/181614077	Valid		system	Tile_054-052-000_0-000.jpg		2021-06-07 12:07:55	2021-06-07 12:07:55		NO		IN FOCUS
181614077	https://volunteer.ala.org.au/validate/task/181614077	Valid		system	Tile_054-052-000_0-000.jpg			2021-06-07 12:07:55		NO		IN FOCUS
181614078	https://volunteer.ala.org.au/validate/task/181614078	Valid		system	Tile_054-053-000_0-000.jpg		2021-06-07 12:10:57	2021-06-07 12:10:59		NO		IN FOCUS
181614078	https://volunteer.ala.org.au/validate/task/181614078	Valid		system	Tile_054-053-000_0-000.jpg		2021-06-07 11:55:29	2021-06-07 12:10:59		NO		IN FOCUS
181614078	https://volunteer.ala.org.au/validate/task/181614078	Valid		system	Tile_054-053-000_0-000.jpg		2021-06-07 10:31:43	2021-06-07 12:10:59		NO		IN FOCUS
181614078	https://volunteer.ala.org.au/validate/task/181614078	Valid		system	Tile_054-053-000_0-000.jpg			2021-06-07 12:10:59		NO		IN FOCUS
181614079	https://volunteer.ala.org.au/validate/task/181614079	Valid		system	Tile_054-054-000_0-000.jpg		2021-06-07 10:31:52	2021-06-07 12:11:24		NO		IN FOCUS
181614079	https://volunteer.ala.org.au/validate/task/181614079	Valid		system	Tile_054-054-000_0-000.jpg			2021-06-07 12:11:24		NO		IN FOCUS
181614079	https://volunteer.ala.org.au/validate/task/181614079	Valid		system	Tile_054-054-000_0-000.jpg		2021-06-07 12:11:23	2021-06-07 12:11:24		NO		IN FOCUS
181614079	https://volunteer.ala.org.au/validate/task/181614079	Valid		system	Tile_054-054-000_0-000.jpg		2021-06-07 11:55:46	2021-06-07 12:11:24		NO		IN FOCUS
181614080	https://volunteer.ala.org.au/validate/task/181614080	Valid		system	Tile_054-055-000_0-000.jpg			2021-06-07 12:14:02		NO		IN FOCUS
181614080	https://volunteer.ala.org.au/validate/task/181614080	Valid		system	Tile_054-055-000_0-000.jpg		2021-06-07 12:14:02	2021-06-07 12:14:02		NO		IN FOCUS
181614080	https://volunteer.ala.org.au/validate/task/181614080	Valid		system	Tile_054-055-000_0-000.jpg		2021-06-07 10:32:02	2021-06-07 12:14:02		NO		IN FOCUS
181614080	https://volunteer.ala.org.au/validate/task/181614080	Valid		system	Tile_054-055-000_0-000.jpg		2021-06-07 11:56:30	2021-06-07 12:14:02		NO		IN FOCUS
181614081	https://volunteer.ala.org.au/validate/task/181614081	Valid		system	Tile_054-056-000_0-000.jpg			2021-06-07 12:17:17		NO		IN FOCUS
181614081	https://volunteer.ala.org.au/validate/task/181614081	Valid		system	Tile_054-056-000_0-000.jpg		2021-06-07 10:32:12	2021-06-07 12:17:17		NO		IN FOCUS
181614081	https://volunteer.ala.org.au/validate/task/181614081	Valid		system	Tile_054-056-000_0-000.jpg		2021-06-07 11:56:49	2021-06-07 12:17:17		NO		IN FOCUS
181614081	https://volunteer.ala.org.au/validate/task/181614081	Valid		system	Tile_054-056-000_0-000.jpg		2021-06-07 12:17:17	2021-06-07 12:17:17		NO		IN FOCUS
181614082	https://volunteer.ala.org.au/validate/task/181614082	Valid		system	Tile_054-057-000_0-000.jpg		2021-06-07 11:57:37	2021-06-07 12:17:50		NO		IN FOCUS
181614082	https://volunteer.ala.org.au/validate/task/181614082	Valid		system	Tile_054-057-000_0-000.jpg		2021-06-07 12:17:50	2021-06-07 12:17:50		NO		IN FOCUS
181614082	https://volunteer.ala.org.au/validate/task/181614082	Valid		system	Tile_054-057-000_0-000.jpg		2021-06-07 10:32:21	2021-06-07 12:17:50		NO		IN FOCUS
181614082	https://volunteer.ala.org.au/validate/task/181614082	Valid		system	Tile_054-057-000_0-000.jpg			2021-06-07 12:17:50		NO		IN FOCUS
181614083	https://volunteer.ala.org.au/validate/task/181614083	Valid		system	Tile_054-058-000_0-000.jpg			2021-06-07 12:18:19		NO		IN FOCUS
181614083	https://volunteer.ala.org.au/validate/task/181614083	Valid		system	Tile_054-058-000_0-000.jpg		2021-06-07 11:57:53	2021-06-07 12:18:19		NO		IN FOCUS
181614083	https://volunteer.ala.org.au/validate/task/181614083	Valid		system	Tile_054-058-000_0-000.jpg		2021-06-07 10:32:30	2021-06-07 12:18:19		NO		IN FOCUS
181614083	https://volunteer.ala.org.au/validate/task/181614083	Valid		system	Tile_054-058-000_0-000.jpg		2021-06-07 12:18:19	2021-06-07 12:18:19		NO		IN FOCUS
181614084	https://volunteer.ala.org.au/validate/task/181614084	Valid		system	Tile_054-059-000_0-000.jpg			2021-06-07 12:18:40		NO		IN FOCUS
181614084	https://volunteer.ala.org.au/validate/task/181614084	Valid		system	Tile_054-059-000_0-000.jpg		2021-06-07 12:18:39	2021-06-07 12:18:40		NO		IN FOCUS
181614084	https://volunteer.ala.org.au/validate/task/181614084	Valid		system	Tile_054-059-000_0-000.jpg		2021-06-07 10:32:41	2021-06-07 12:18:40		NO		IN FOCUS
181614084	https://volunteer.ala.org.au/validate/task/181614084	Valid		system	Tile_054-059-000_0-000.jpg		2021-06-07 11:58:19	2021-06-07 12:18:40		NO		IN FOCUS
181614085	https://volunteer.ala.org.au/validate/task/181614085	Valid		system	Tile_054-060-000_0-000.jpg		2021-06-07 11:59:47	2021-06-07 12:22:02		NO		IN FOCUS
181614085	https://volunteer.ala.org.au/validate/task/181614085	Valid		system	Tile_054-060-000_0-000.jpg		2021-06-07 10:32:50	2021-06-07 12:22:02		NO		IN FOCUS
181614085	https://volunteer.ala.org.au/validate/task/181614085	Valid		system	Tile_054-060-000_0-000.jpg			2021-06-07 12:22:02		NO		IN FOCUS
181614085	https://volunteer.ala.org.au/validate/task/181614085	Valid		system	Tile_054-060-000_0-000.jpg		2021-06-07 12:22:02	2021-06-07 12:22:02		NO		IN FOCUS
181614086	https://volunteer.ala.org.au/validate/task/181614086	Valid		system	Tile_055-001-000_0-000.jpg		2021-06-07 12:22:23	2021-06-07 12:22:23		NO		IN FOCUS
181614086	https://volunteer.ala.org.au/validate/task/181614086	Valid		system	Tile_055-001-000_0-000.jpg			2021-06-07 12:22:23		NO		IN FOCUS
181614086	https://volunteer.ala.org.au/validate/task/181614086	Valid		system	Tile_055-001-000_0-000.jpg		2021-06-07 12:00:20	2021-06-07 12:22:23		NO		IN FOCUS
181614086	https://volunteer.ala.org.au/validate/task/181614086	Valid		system	Tile_055-001-000_0-000.jpg		2021-06-07 10:33:00	2021-06-07 12:22:23		NO		IN FOCUS
181614087	https://volunteer.ala.org.au/validate/task/181614087	Valid		system	Tile_055-002-000_0-000.jpg		2021-06-07 10:33:10	2021-06-07 12:23:10		NO		IN FOCUS
181614087	https://volunteer.ala.org.au/validate/task/181614087	Valid		system	Tile_055-002-000_0-000.jpg		2021-06-07 12:23:10	2021-06-07 12:23:10		NO		IN FOCUS
181614087	https://volunteer.ala.org.au/validate/task/181614087	Valid		system	Tile_055-002-000_0-000.jpg			2021-06-07 12:23:10		NO		IN FOCUS
181614087	https://volunteer.ala.org.au/validate/task/181614087	Valid		system	Tile_055-002-000_0-000.jpg		2021-06-07 12:00:42	2021-06-07 12:23:10		NO		IN FOCUS
181614088	https://volunteer.ala.org.au/validate/task/181614088	Valid		system	Tile_055-003-000_0-000.jpg		2021-06-07 12:24:03	2021-06-07 12:24:03		NO		IN FOCUS
181614088	https://volunteer.ala.org.au/validate/task/181614088	Valid		system	Tile_055-003-000_0-000.jpg		2021-06-07 12:01:24	2021-06-07 12:24:03		NO		IN FOCUS
181614088	https://volunteer.ala.org.au/validate/task/181614088	Valid		system	Tile_055-003-000_0-000.jpg			2021-06-07 12:24:03		NO		IN FOCUS
181614088	https://volunteer.ala.org.au/validate/task/181614088	Valid		system	Tile_055-003-000_0-000.jpg		2021-06-07 10:33:20	2021-06-07 12:24:03		NO		IN FOCUS
181614089	https://volunteer.ala.org.au/validate/task/181614089	Valid		system	Tile_055-004-000_0-000.jpg		2021-06-07 12:01:46	2021-06-07 12:24:21		NO		IN FOCUS
181614089	https://volunteer.ala.org.au/validate/task/181614089	Valid		system	Tile_055-004-000_0-000.jpg		2021-06-07 12:24:20	2021-06-07 12:24:21		NO		IN FOCUS
181614089	https://volunteer.ala.org.au/validate/task/181614089	Valid		system	Tile_055-004-000_0-000.jpg		2021-06-07 10:33:30	2021-06-07 12:24:21		NO		IN FOCUS
181614089	https://volunteer.ala.org.au/validate/task/181614089	Valid		system	Tile_055-004-000_0-000.jpg			2021-06-07 12:24:21		NO		IN FOCUS
181614090	https://volunteer.ala.org.au/validate/task/181614090	Valid		system	Tile_055-005-000_0-000.jpg		2021-06-07 12:02:47	2021-06-07 12:24:37		NO		IN FOCUS
181614090	https://volunteer.ala.org.au/validate/task/181614090	Valid		system	Tile_055-005-000_0-000.jpg		2021-06-07 10:33:40	2021-06-07 12:24:37		NO		IN FOCUS
181614090	https://volunteer.ala.org.au/validate/task/181614090	Valid		system	Tile_055-005-000_0-000.jpg			2021-06-07 12:24:37		NO		IN FOCUS
181614090	https://volunteer.ala.org.au/validate/task/181614090	Valid		system	Tile_055-005-000_0-000.jpg		2021-06-07 12:24:37	2021-06-07 12:24:37		NO		IN FOCUS
181614093	https://volunteer.ala.org.au/validate/task/181614093	Valid		system	Tile_055-008-000_0-000.jpg			2021-06-07 12:25:47		NO		IN FOCUS
181614093	https://volunteer.ala.org.au/validate/task/181614093	Valid		system	Tile_055-008-000_0-000.jpg		2021-06-07 12:03:43	2021-06-07 12:25:47		NO		IN FOCUS
181614093	https://volunteer.ala.org.au/validate/task/181614093	Valid		system	Tile_055-008-000_0-000.jpg		2021-06-07 10:34:13	2021-06-07 12:25:47		NO		IN FOCUS
181614093	https://volunteer.ala.org.au/validate/task/181614093	Valid		system	Tile_055-008-000_0-000.jpg		2021-06-07 12:25:46	2021-06-07 12:25:47		NO		IN FOCUS
181614094	https://volunteer.ala.org.au/validate/task/181614094	Valid		system	Tile_055-009-000_0-000.jpg		2021-06-07 12:26:00	2021-06-07 12:26:00		NO		IN FOCUS
181614094	https://volunteer.ala.org.au/validate/task/181614094	Valid		system	Tile_055-009-000_0-000.jpg			2021-06-07 12:26:00		NO		IN FOCUS
181614094	https://volunteer.ala.org.au/validate/task/181614094	Valid		system	Tile_055-009-000_0-000.jpg		2021-06-07 12:04:17	2021-06-07 12:26:00		NO		IN FOCUS
181614094	https://volunteer.ala.org.au/validate/task/181614094	Valid		system	Tile_055-009-000_0-000.jpg		2021-06-07 10:34:23	2021-06-07 12:26:00		NO		IN FOCUS
181614095	https://volunteer.ala.org.au/validate/task/181614095	Valid		system	Tile_055-010-000_0-000.jpg		2021-06-07 10:34:32	2021-06-07 12:26:23		NO		IN FOCUS
181614095	https://volunteer.ala.org.au/validate/task/181614095	Valid		system	Tile_055-010-000_0-000.jpg		2021-06-07 12:26:23	2021-06-07 12:26:23		NO		IN FOCUS
181614095	https://volunteer.ala.org.au/validate/task/181614095	Valid		system	Tile_055-010-000_0-000.jpg			2021-06-07 12:26:23		NO		IN FOCUS
181614095	https://volunteer.ala.org.au/validate/task/181614095	Valid		system	Tile_055-010-000_0-000.jpg		2021-06-07 12:04:52	2021-06-07 12:26:23		NO		IN FOCUS
181614096	https://volunteer.ala.org.au/validate/task/181614096	Valid		system	Tile_055-011-000_0-000.jpg		2021-06-07 12:05:33	2021-06-07 12:26:39		NO		IN FOCUS
181614096	https://volunteer.ala.org.au/validate/task/181614096	Valid		system	Tile_055-011-000_0-000.jpg		2021-06-07 12:26:38	2021-06-07 12:26:39		NO		IN FOCUS
181614096	https://volunteer.ala.org.au/validate/task/181614096	Valid		system	Tile_055-011-000_0-000.jpg			2021-06-07 12:26:39		NO		IN FOCUS
181614096	https://volunteer.ala.org.au/validate/task/181614096	Valid		system	Tile_055-011-000_0-000.jpg		2021-06-07 10:34:41	2021-06-07 12:26:39		NO		IN FOCUS
181614097	https://volunteer.ala.org.au/validate/task/181614097	Valid		system	Tile_055-012-000_0-000.jpg		2021-06-07 10:34:50	2021-06-07 12:26:54		NO		IN FOCUS
181614097	https://volunteer.ala.org.au/validate/task/181614097	Valid		system	Tile_055-012-000_0-000.jpg		2021-06-07 12:26:54	2021-06-07 12:26:54		NO		IN FOCUS
181614097	https://volunteer.ala.org.au/validate/task/181614097	Valid		system	Tile_055-012-000_0-000.jpg			2021-06-07 12:26:54		NO		IN FOCUS
181614097	https://volunteer.ala.org.au/validate/task/181614097	Valid		system	Tile_055-012-000_0-000.jpg		2021-06-07 12:06:08	2021-06-07 12:26:54		NO		IN FOCUS
181614098	https://volunteer.ala.org.au/validate/task/181614098	Valid		system	Tile_055-013-000_0-000.jpg		2021-06-07 12:07:53	2021-06-07 12:26:58		NO		IN FOCUS
181614098	https://volunteer.ala.org.au/validate/task/181614098	Valid		system	Tile_055-013-000_0-000.jpg		2021-06-07 10:35:01	2021-06-07 12:26:58		NO		IN FOCUS
181614098	https://volunteer.ala.org.au/validate/task/181614098	Valid		system	Tile_055-013-000_0-000.jpg		2021-06-07 12:26:58	2021-06-07 12:26:58		NO		IN FOCUS
181614098	https://volunteer.ala.org.au/validate/task/181614098	Valid		system	Tile_055-013-000_0-000.jpg			2021-06-07 12:26:58		NO		IN FOCUS
181614099	https://volunteer.ala.org.au/validate/task/181614099	Valid		system	Tile_055-014-000_0-000.jpg		2021-06-07 10:35:12	2021-06-07 12:27:12		NO		IN FOCUS
181614099	https://volunteer.ala.org.au/validate/task/181614099	Valid		system	Tile_055-014-000_0-000.jpg			2021-06-07 12:27:12		NO		IN FOCUS
181614099	https://volunteer.ala.org.au/validate/task/181614099	Valid		system	Tile_055-014-000_0-000.jpg		2021-06-07 12:27:12	2021-06-07 12:27:12		NO		IN FOCUS
181614099	https://volunteer.ala.org.au/validate/task/181614099	Valid		system	Tile_055-014-000_0-000.jpg		2021-06-07 12:08:31	2021-06-07 12:27:12		NO		IN FOCUS
181614100	https://volunteer.ala.org.au/validate/task/181614100	Valid		system	Tile_055-015-000_0-000.jpg		2021-06-07 10:35:21	2021-06-07 12:27:13		NO		IN FOCUS
181614100	https://volunteer.ala.org.au/validate/task/181614100	Valid		system	Tile_055-015-000_0-000.jpg		2021-06-07 12:09:06	2021-06-07 12:27:13		NO		IN FOCUS
181614100	https://volunteer.ala.org.au/validate/task/181614100	Valid		system	Tile_055-015-000_0-000.jpg			2021-06-07 12:27:13		NO		IN FOCUS
181614100	https://volunteer.ala.org.au/validate/task/181614100	Valid		system	Tile_055-015-000_0-000.jpg		2021-06-07 12:27:11	2021-06-07 12:27:13		NO		IN FOCUS
181614101	https://volunteer.ala.org.au/validate/task/181614101	Valid		system	Tile_055-016-000_0-000.jpg		2021-06-07 12:27:28	2021-06-07 12:27:28		NO		IN FOCUS
181614101	https://volunteer.ala.org.au/validate/task/181614101	Valid		system	Tile_055-016-000_0-000.jpg		2021-06-07 10:35:31	2021-06-07 12:27:28		NO		IN FOCUS
181614101	https://volunteer.ala.org.au/validate/task/181614101	Valid		system	Tile_055-016-000_0-000.jpg			2021-06-07 12:27:28		NO		IN FOCUS
181614101	https://volunteer.ala.org.au/validate/task/181614101	Valid		system	Tile_055-016-000_0-000.jpg		2021-06-07 12:09:29	2021-06-07 12:27:28		NO		IN FOCUS
181614101	https://volunteer.ala.org.au/validate/task/181614101	Valid		system	Tile_055-016-000_0-000.jpg		2021-06-07 12:27:28	2021-06-07 12:27:28		NO		IN FOCUS
181614092	https://volunteer.ala.org.au/validate/task/181614092	Valid		system	Tile_055-007-000_0-000.jpg		2021-06-07 12:27:39	2021-06-07 12:27:39		NO		IN FOCUS
181614092	https://volunteer.ala.org.au/validate/task/181614092	Valid		system	Tile_055-007-000_0-000.jpg			2021-06-07 12:27:39		NO		IN FOCUS
181614092	https://volunteer.ala.org.au/validate/task/181614092	Valid		system	Tile_055-007-000_0-000.jpg		2021-06-07 10:34:02	2021-06-07 12:27:39		NO		IN FOCUS
181614092	https://volunteer.ala.org.au/validate/task/181614092	Valid		system	Tile_055-007-000_0-000.jpg		2021-06-07 12:03:24	2021-06-07 12:27:39		NO		IN FOCUS
181614102	https://volunteer.ala.org.au/validate/task/181614102	Valid		system	Tile_055-017-000_0-000.jpg		2021-06-07 12:09:46	2021-06-07 12:27:41		NO		IN FOCUS
181614102	https://volunteer.ala.org.au/validate/task/181614102	Valid		system	Tile_055-017-000_0-000.jpg		2021-06-07 12:27:47	2021-06-07 12:27:41		NO		IN FOCUS
181614102	https://volunteer.ala.org.au/validate/task/181614102	Valid		system	Tile_055-017-000_0-000.jpg		2021-06-07 10:35:41	2021-06-07 12:27:41		NO		IN FOCUS
181614102	https://volunteer.ala.org.au/validate/task/181614102	Valid		system	Tile_055-017-000_0-000.jpg		2021-06-07 12:27:41	2021-06-07 12:27:41		NO		IN FOCUS
181614102	https://volunteer.ala.org.au/validate/task/181614102	Valid		system	Tile_055-017-000_0-000.jpg			2021-06-07 12:27:41		NO		IN FOCUS
181614103	https://volunteer.ala.org.au/validate/task/181614103	Valid		system	Tile_055-018-000_0-000.jpg		2021-06-07 12:27:54	2021-06-07 12:27:59		NO		IN FOCUS
181614103	https://volunteer.ala.org.au/validate/task/181614103	Valid		system	Tile_055-018-000_0-000.jpg			2021-06-07 12:27:59		NO		IN FOCUS
181614103	https://volunteer.ala.org.au/validate/task/181614103	Valid		system	Tile_055-018-000_0-000.jpg		2021-06-07 12:27:58	2021-06-07 12:27:59		NO		IN FOCUS
181614103	https://volunteer.ala.org.au/validate/task/181614103	Valid		system	Tile_055-018-000_0-000.jpg		2021-06-07 12:10:29	2021-06-07 12:27:59		NO		IN FOCUS
181614104	https://volunteer.ala.org.au/validate/task/181614104	Valid		system	Tile_055-019-000_0-000.jpg		2021-06-07 12:28:37	2021-06-07 12:28:03		NO		IN FOCUS
181614104	https://volunteer.ala.org.au/validate/task/181614104	Valid		system	Tile_055-019-000_0-000.jpg		2021-06-07 10:35:55	2021-06-07 12:28:03		NO		IN FOCUS
181614104	https://volunteer.ala.org.au/validate/task/181614104	Valid		system	Tile_055-019-000_0-000.jpg		2021-06-07 12:28:03	2021-06-07 12:28:03		NO		IN FOCUS
181614104	https://volunteer.ala.org.au/validate/task/181614104	Valid		system	Tile_055-019-000_0-000.jpg			2021-06-07 12:28:03		NO		IN FOCUS
181614104	https://volunteer.ala.org.au/validate/task/181614104	Valid		system	Tile_055-019-000_0-000.jpg		2021-06-07 12:11:04	2021-06-07 12:28:03		NO		IN FOCUS
181614105	https://volunteer.ala.org.au/validate/task/181614105	Valid		system	Tile_055-020-000_0-000.jpg		2021-06-07 12:28:15	2021-06-07 12:28:15		NO		IN FOCUS
181614105	https://volunteer.ala.org.au/validate/task/181614105	Valid		system	Tile_055-020-000_0-000.jpg			2021-06-07 12:28:15		NO		IN FOCUS
181614105	https://volunteer.ala.org.au/validate/task/181614105	Valid		system	Tile_055-020-000_0-000.jpg		2021-06-07 12:11:21	2021-06-07 12:28:15		NO		IN FOCUS
181614105	https://volunteer.ala.org.au/validate/task/181614105	Valid		system	Tile_055-020-000_0-000.jpg		2021-06-07 10:36:06	2021-06-07 12:28:15		NO		IN FOCUS
181614105	https://volunteer.ala.org.au/validate/task/181614105	Valid		system	Tile_055-020-000_0-000.jpg		2021-06-07 12:28:20	2021-06-07 12:28:15		NO		IN FOCUS
181614106	https://volunteer.ala.org.au/validate/task/181614106	Valid		system	Tile_055-021-000_0-000.jpg		2021-06-07 12:28:36	2021-06-07 12:28:29		NO		IN FOCUS
181614106	https://volunteer.ala.org.au/validate/task/181614106	Valid		system	Tile_055-021-000_0-000.jpg		2021-06-07 10:36:15	2021-06-07 12:28:29		NO		IN FOCUS
181614106	https://volunteer.ala.org.au/validate/task/181614106	Valid		system	Tile_055-021-000_0-000.jpg		2021-06-07 12:28:29	2021-06-07 12:28:29		NO		IN FOCUS
181614106	https://volunteer.ala.org.au/validate/task/181614106	Valid		system	Tile_055-021-000_0-000.jpg		2021-06-07 12:11:43	2021-06-07 12:28:29		NO		IN FOCUS
181614106	https://volunteer.ala.org.au/validate/task/181614106	Valid		system	Tile_055-021-000_0-000.jpg			2021-06-07 12:28:29		NO		IN FOCUS
181614107	https://volunteer.ala.org.au/validate/task/181614107	Valid		system	Tile_055-022-000_0-000.jpg		2021-06-07 10:36:25	2021-06-07 12:28:40		NO		IN FOCUS
181614107	https://volunteer.ala.org.au/validate/task/181614107	Valid		system	Tile_055-022-000_0-000.jpg		2021-06-07 12:28:40	2021-06-07 12:28:40		NO		IN FOCUS
181614107	https://volunteer.ala.org.au/validate/task/181614107	Valid		system	Tile_055-022-000_0-000.jpg		2021-06-07 12:29:13	2021-06-07 12:28:40		NO		IN FOCUS
181614107	https://volunteer.ala.org.au/validate/task/181614107	Valid		system	Tile_055-022-000_0-000.jpg		2021-06-07 12:12:12	2021-06-07 12:28:40		NO		IN FOCUS
181614107	https://volunteer.ala.org.au/validate/task/181614107	Valid		system	Tile_055-022-000_0-000.jpg			2021-06-07 12:28:40		NO		IN FOCUS
181614108	https://volunteer.ala.org.au/validate/task/181614108	Valid		system	Tile_055-023-000_0-000.jpg		2021-06-07 12:28:56	2021-06-07 12:28:56		NO		IN FOCUS
181614108	https://volunteer.ala.org.au/validate/task/181614108	Valid		system	Tile_055-023-000_0-000.jpg		2021-06-07 12:28:58	2021-06-07 12:28:56		NO		IN FOCUS
181614108	https://volunteer.ala.org.au/validate/task/181614108	Valid		system	Tile_055-023-000_0-000.jpg		2021-06-07 12:12:42	2021-06-07 12:28:56		NO		IN FOCUS
181614108	https://volunteer.ala.org.au/validate/task/181614108	Valid		system	Tile_055-023-000_0-000.jpg			2021-06-07 12:28:56		NO		IN FOCUS
181614108	https://volunteer.ala.org.au/validate/task/181614108	Valid		system	Tile_055-023-000_0-000.jpg		2021-06-07 10:36:35	2021-06-07 12:28:56		NO		IN FOCUS
181614109	https://volunteer.ala.org.au/validate/task/181614109	Valid		system	Tile_055-024-000_0-000.jpg			2021-06-07 12:29:16		NO		IN FOCUS
181614109	https://volunteer.ala.org.au/validate/task/181614109	Valid		system	Tile_055-024-000_0-000.jpg		2021-06-07 12:12:54	2021-06-07 12:29:16		NO		IN FOCUS
181614109	https://volunteer.ala.org.au/validate/task/181614109	Valid		system	Tile_055-024-000_0-000.jpg		2021-06-07 10:36:44	2021-06-07 12:29:16		NO		IN FOCUS
181614109	https://volunteer.ala.org.au/validate/task/181614109	Valid		system	Tile_055-024-000_0-000.jpg		2021-06-07 12:29:29	2021-06-07 12:29:16		NO		IN FOCUS
181614109	https://volunteer.ala.org.au/validate/task/181614109	Valid		system	Tile_055-024-000_0-000.jpg		2021-06-07 12:29:16	2021-06-07 12:29:16		NO		IN FOCUS
181614110	https://volunteer.ala.org.au/validate/task/181614110	Valid		system	Tile_055-025-000_0-000.jpg		2021-06-07 12:13:06	2021-06-07 12:29:29		NO		IN FOCUS
181614110	https://volunteer.ala.org.au/validate/task/181614110	Valid		system	Tile_055-025-000_0-000.jpg		2021-06-07 10:36:55	2021-06-07 12:29:29		NO		IN FOCUS
181614110	https://volunteer.ala.org.au/validate/task/181614110	Valid		system	Tile_055-025-000_0-000.jpg			2021-06-07 12:29:29		NO		IN FOCUS
181614110	https://volunteer.ala.org.au/validate/task/181614110	Valid		system	Tile_055-025-000_0-000.jpg		2021-06-07 12:29:29	2021-06-07 12:29:29		NO		IN FOCUS
181614110	https://volunteer.ala.org.au/validate/task/181614110	Valid		system	Tile_055-025-000_0-000.jpg		2021-06-07 12:29:35	2021-06-07 12:29:29		NO		IN FOCUS
181614111	https://volunteer.ala.org.au/validate/task/181614111	Valid		system	Tile_055-026-000_0-000.jpg		2021-06-07 12:13:34	2021-06-07 12:29:42		NO		IN FOCUS
181614111	https://volunteer.ala.org.au/validate/task/181614111	Valid		system	Tile_055-026-000_0-000.jpg		2021-06-07 12:29:43	2021-06-07 12:29:42		NO		IN FOCUS
181614111	https://volunteer.ala.org.au/validate/task/181614111	Valid		system	Tile_055-026-000_0-000.jpg		2021-06-07 12:29:41	2021-06-07 12:29:42		NO		IN FOCUS
181614111	https://volunteer.ala.org.au/validate/task/181614111	Valid		system	Tile_055-026-000_0-000.jpg		2021-06-07 10:37:05	2021-06-07 12:29:42		NO		IN FOCUS
181614111	https://volunteer.ala.org.au/validate/task/181614111	Valid		system	Tile_055-026-000_0-000.jpg			2021-06-07 12:29:42		NO		IN FOCUS
181614112	https://volunteer.ala.org.au/validate/task/181614112	Valid		system	Tile_055-027-000_0-000.jpg		2021-06-07 12:30:06	2021-06-07 12:29:44		NO		IN FOCUS
181614112	https://volunteer.ala.org.au/validate/task/181614112	Valid		system	Tile_055-027-000_0-000.jpg		2021-06-07 12:29:43	2021-06-07 12:29:44		NO		IN FOCUS
181614112	https://volunteer.ala.org.au/validate/task/181614112	Valid		system	Tile_055-027-000_0-000.jpg		2021-06-07 12:13:48	2021-06-07 12:29:44		NO		IN FOCUS
181614112	https://volunteer.ala.org.au/validate/task/181614112	Valid		system	Tile_055-027-000_0-000.jpg			2021-06-07 12:29:44		NO		IN FOCUS
181614112	https://volunteer.ala.org.au/validate/task/181614112	Valid		system	Tile_055-027-000_0-000.jpg		2021-06-07 10:37:14	2021-06-07 12:29:44		NO		IN FOCUS
181614113	https://volunteer.ala.org.au/validate/task/181614113	Valid		system	Tile_055-028-000_0-000.jpg		2021-06-07 12:30:00	2021-06-07 12:30:00		NO		IN FOCUS
181614113	https://volunteer.ala.org.au/validate/task/181614113	Valid		system	Tile_055-028-000_0-000.jpg		2021-06-07 12:30:00	2021-06-07 12:30:00		NO		IN FOCUS
181614113	https://volunteer.ala.org.au/validate/task/181614113	Valid		system	Tile_055-028-000_0-000.jpg		2021-06-07 12:14:01	2021-06-07 12:30:00		NO		IN FOCUS
181614113	https://volunteer.ala.org.au/validate/task/181614113	Valid		system	Tile_055-028-000_0-000.jpg			2021-06-07 12:30:00		NO		IN FOCUS
181614113	https://volunteer.ala.org.au/validate/task/181614113	Valid		system	Tile_055-028-000_0-000.jpg		2021-06-07 10:37:24	2021-06-07 12:30:00		NO		IN FOCUS
181614114	https://volunteer.ala.org.au/validate/task/181614114	Valid		system	Tile_055-029-000_0-000.jpg			2021-06-07 12:30:15		NO		IN FOCUS
181614114	https://volunteer.ala.org.au/validate/task/181614114	Valid		system	Tile_055-029-000_0-000.jpg		2021-06-07 12:30:15	2021-06-07 12:30:15		NO		IN FOCUS
181614114	https://volunteer.ala.org.au/validate/task/181614114	Valid		system	Tile_055-029-000_0-000.jpg		2021-06-07 12:14:19	2021-06-07 12:30:15		NO		IN FOCUS
181614114	https://volunteer.ala.org.au/validate/task/181614114	Valid		system	Tile_055-029-000_0-000.jpg		2021-06-07 12:30:08	2021-06-07 12:30:15		NO		IN FOCUS
181614116	https://volunteer.ala.org.au/validate/task/181614116	Valid		system	Tile_055-031-000_0-000.jpg		2021-06-07 12:30:48	2021-06-07 12:30:32		NO		IN FOCUS
181614116	https://volunteer.ala.org.au/validate/task/181614116	Valid		system	Tile_055-031-000_0-000.jpg		2021-06-07 12:30:32	2021-06-07 12:30:32		NO		IN FOCUS
181614116	https://volunteer.ala.org.au/validate/task/181614116	Valid		system	Tile_055-031-000_0-000.jpg			2021-06-07 12:30:32		NO		IN FOCUS
181614116	https://volunteer.ala.org.au/validate/task/181614116	Valid		system	Tile_055-031-000_0-000.jpg		2021-06-07 12:14:44	2021-06-07 12:30:32		NO		IN FOCUS
181614116	https://volunteer.ala.org.au/validate/task/181614116	Valid		system	Tile_055-031-000_0-000.jpg		2021-06-07 10:37:54	2021-06-07 12:30:32		NO		IN FOCUS
181614117	https://volunteer.ala.org.au/validate/task/181614117	Valid		system	Tile_055-032-000_0-000.jpg			2021-06-07 12:30:46		NO		IN FOCUS
181614117	https://volunteer.ala.org.au/validate/task/181614117	Valid		system	Tile_055-032-000_0-000.jpg		2021-06-07 12:30:45	2021-06-07 12:30:46		NO		IN FOCUS
181614117	https://volunteer.ala.org.au/validate/task/181614117	Valid		system	Tile_055-032-000_0-000.jpg		2021-06-07 12:30:55	2021-06-07 12:30:46		NO		IN FOCUS
181614117	https://volunteer.ala.org.au/validate/task/181614117	Valid		system	Tile_055-032-000_0-000.jpg		2021-06-07 10:38:03	2021-06-07 12:30:46		NO		IN FOCUS
181614117	https://volunteer.ala.org.au/validate/task/181614117	Valid		system	Tile_055-032-000_0-000.jpg		2021-06-07 12:15:22	2021-06-07 12:30:46		NO		IN FOCUS
181614118	https://volunteer.ala.org.au/validate/task/181614118	Valid		system	Tile_055-033-000_0-000.jpg		2021-06-07 12:15:41	2021-06-07 12:31:12		NO		IN FOCUS
181614118	https://volunteer.ala.org.au/validate/task/181614118	Valid		system	Tile_055-033-000_0-000.jpg		2021-06-07 12:31:37	2021-06-07 12:31:12		NO		IN FOCUS
181614118	https://volunteer.ala.org.au/validate/task/181614118	Valid		system	Tile_055-033-000_0-000.jpg			2021-06-07 12:31:12		NO		IN FOCUS
181614118	https://volunteer.ala.org.au/validate/task/181614118	Valid		system	Tile_055-033-000_0-000.jpg		2021-06-07 12:30:57	2021-06-07 12:31:12		NO		IN FOCUS
181614118	https://volunteer.ala.org.au/validate/task/181614118	Valid		system	Tile_055-033-000_0-000.jpg		2021-06-07 12:31:12	2021-06-07 12:31:12		NO		IN FOCUS
181614119	https://volunteer.ala.org.au/validate/task/181614119	Valid		system	Tile_055-034-000_0-000.jpg		2021-06-07 10:38:27	2021-06-07 12:31:12		NO		IN FOCUS
181614119	https://volunteer.ala.org.au/validate/task/181614119	Valid		system	Tile_055-034-000_0-000.jpg		2021-06-07 12:15:55	2021-06-07 12:31:12		NO		IN FOCUS
181614119	https://volunteer.ala.org.au/validate/task/181614119	Valid		system	Tile_055-034-000_0-000.jpg		2021-06-07 12:31:12	2021-06-07 12:31:12		NO		IN FOCUS
181614119	https://volunteer.ala.org.au/validate/task/181614119	Valid		system	Tile_055-034-000_0-000.jpg			2021-06-07 12:31:12		NO		IN FOCUS
181614120	https://volunteer.ala.org.au/validate/task/181614120	Valid		system	Tile_055-035-000_0-000.jpg		2021-06-07 12:16:12	2021-06-07 12:31:24		NO		IN FOCUS
181614120	https://volunteer.ala.org.au/validate/task/181614120	Valid		system	Tile_055-035-000_0-000.jpg			2021-06-07 12:31:24		NO		IN FOCUS
181614120	https://volunteer.ala.org.au/validate/task/181614120	Valid		system	Tile_055-035-000_0-000.jpg		2021-06-07 10:38:37	2021-06-07 12:31:24		NO		IN FOCUS
181614120	https://volunteer.ala.org.au/validate/task/181614120	Valid		system	Tile_055-035-000_0-000.jpg		2021-06-07 12:31:25	2021-06-07 12:31:24		NO		IN FOCUS
181614120	https://volunteer.ala.org.au/validate/task/181614120	Valid		system	Tile_055-035-000_0-000.jpg		2021-06-07 12:31:24	2021-06-07 12:31:24		NO		IN FOCUS
181614121	https://volunteer.ala.org.au/validate/task/181614121	Valid		system	Tile_055-036-000_0-000.jpg			2021-06-07 12:31:47		NO		IN FOCUS
181614121	https://volunteer.ala.org.au/validate/task/181614121	Valid		system	Tile_055-036-000_0-000.jpg		2021-06-07 12:16:28	2021-06-07 12:31:47		NO		IN FOCUS
181614121	https://volunteer.ala.org.au/validate/task/181614121	Valid		system	Tile_055-036-000_0-000.jpg		2021-06-07 12:31:46	2021-06-07 12:31:47		NO		IN FOCUS
181614121	https://volunteer.ala.org.au/validate/task/181614121	Valid		system	Tile_055-036-000_0-000.jpg		2021-06-07 10:38:47	2021-06-07 12:31:47		NO		IN FOCUS
181614122	https://volunteer.ala.org.au/validate/task/181614122	Valid		system	Tile_055-037-000_0-000.jpg		2021-06-07 10:38:58	2021-06-07 12:32:03		NO		IN FOCUS
181614122	https://volunteer.ala.org.au/validate/task/181614122	Valid		system	Tile_055-037-000_0-000.jpg		2021-06-07 12:32:01	2021-06-07 12:32:03		NO		IN FOCUS
181614122	https://volunteer.ala.org.au/validate/task/181614122	Valid		system	Tile_055-037-000_0-000.jpg			2021-06-07 12:32:03		NO		IN FOCUS
181614122	https://volunteer.ala.org.au/validate/task/181614122	Valid		system	Tile_055-037-000_0-000.jpg		2021-06-07 12:32:11	2021-06-07 12:32:03		NO		IN FOCUS
181614122	https://volunteer.ala.org.au/validate/task/181614122	Valid		system	Tile_055-037-000_0-000.jpg		2021-06-07 12:16:51	2021-06-07 12:32:03		NO		IN FOCUS
181614123	https://volunteer.ala.org.au/validate/task/181614123	Valid		system	Tile_055-038-000_0-000.jpg		2021-06-07 10:39:09	2021-06-07 12:32:07		NO		IN FOCUS
181614123	https://volunteer.ala.org.au/validate/task/181614123	Valid		system	Tile_055-038-000_0-000.jpg		2021-06-07 12:32:24	2021-06-07 12:32:07		NO		IN FOCUS
181614123	https://volunteer.ala.org.au/validate/task/181614123	Valid		system	Tile_055-038-000_0-000.jpg		2021-06-07 12:32:06	2021-06-07 12:32:07		NO		IN FOCUS
181614123	https://volunteer.ala.org.au/validate/task/181614123	Valid		system	Tile_055-038-000_0-000.jpg			2021-06-07 12:32:07		NO		IN FOCUS
181614123	https://volunteer.ala.org.au/validate/task/181614123	Valid		system	Tile_055-038-000_0-000.jpg		2021-06-07 12:17:06	2021-06-07 12:32:07		NO		IN FOCUS
181614124	https://volunteer.ala.org.au/validate/task/181614124	Valid		system	Tile_055-039-000_0-000.jpg			2021-06-07 12:32:22		NO		IN FOCUS
181614124	https://volunteer.ala.org.au/validate/task/181614124	Valid		system	Tile_055-039-000_0-000.jpg		2021-06-07 12:17:50	2021-06-07 12:32:22		NO		IN FOCUS
181614124	https://volunteer.ala.org.au/validate/task/181614124	Valid		system	Tile_055-039-000_0-000.jpg		2021-06-07 12:32:21	2021-06-07 12:32:22		NO		IN FOCUS
181614124	https://volunteer.ala.org.au/validate/task/181614124	Valid		system	Tile_055-039-000_0-000.jpg		2021-06-07 10:39:20	2021-06-07 12:32:22		NO		IN FOCUS
181614127	https://volunteer.ala.org.au/validate/task/181614127	Valid		system	Tile_055-042-000_0-000.jpg		2021-06-07 12:18:45	2021-06-07 12:33:08		NO		IN FOCUS
181614127	https://volunteer.ala.org.au/validate/task/181614127	Valid		system	Tile_055-042-000_0-000.jpg		2021-06-07 10:40:41	2021-06-07 12:33:08		NO		IN FOCUS
181614127	https://volunteer.ala.org.au/validate/task/181614127	Valid		system	Tile_055-042-000_0-000.jpg		2021-06-07 12:33:08	2021-06-07 12:33:08		NO		IN FOCUS
181614127	https://volunteer.ala.org.au/validate/task/181614127	Valid		system	Tile_055-042-000_0-000.jpg			2021-06-07 12:33:08		NO		IN FOCUS
181614126	https://volunteer.ala.org.au/validate/task/181614126	Valid		system	Tile_055-041-000_0-000.jpg		2021-06-07 12:32:53	2021-06-07 12:33:30		NO		IN FOCUS
181614126	https://volunteer.ala.org.au/validate/task/181614126	Valid		system	Tile_055-041-000_0-000.jpg			2021-06-07 12:33:30		NO		IN FOCUS
181614126	https://volunteer.ala.org.au/validate/task/181614126	Valid		system	Tile_055-041-000_0-000.jpg		2021-06-07 12:33:30	2021-06-07 12:33:30		NO		IN FOCUS
181614126	https://volunteer.ala.org.au/validate/task/181614126	Valid		system	Tile_055-041-000_0-000.jpg		2021-06-07 12:18:31	2021-06-07 12:33:30		NO		IN FOCUS
181614129	https://volunteer.ala.org.au/validate/task/181614129	Valid		system	Tile_055-044-000_0-000.jpg		2021-06-07 10:40:58	2021-06-07 12:33:35		NO		IN FOCUS
181614129	https://volunteer.ala.org.au/validate/task/181614129	Valid		system	Tile_055-044-000_0-000.jpg		2021-06-07 12:33:35	2021-06-07 12:33:35		NO		IN FOCUS
181614129	https://volunteer.ala.org.au/validate/task/181614129	Valid		system	Tile_055-044-000_0-000.jpg		2021-06-07 12:19:39	2021-06-07 12:33:35		NO		IN FOCUS
181614129	https://volunteer.ala.org.au/validate/task/181614129	Valid		system	Tile_055-044-000_0-000.jpg			2021-06-07 12:33:35		NO		IN FOCUS
181614128	https://volunteer.ala.org.au/validate/task/181614128	Valid		system	Tile_055-043-000_0-000.jpg		2021-06-07 12:33:22	2021-06-07 12:33:48		NO		IN FOCUS
181614128	https://volunteer.ala.org.au/validate/task/181614128	Valid		system	Tile_055-043-000_0-000.jpg		2021-06-07 12:19:20	2021-06-07 12:33:48		NO		IN FOCUS
181614128	https://volunteer.ala.org.au/validate/task/181614128	Valid		system	Tile_055-043-000_0-000.jpg		2021-06-07 12:33:47	2021-06-07 12:33:48		NO		IN FOCUS
181614128	https://volunteer.ala.org.au/validate/task/181614128	Valid		system	Tile_055-043-000_0-000.jpg			2021-06-07 12:33:48		NO		IN FOCUS
181614130	https://volunteer.ala.org.au/validate/task/181614130	Valid		system	Tile_055-045-000_0-000.jpg		2021-06-07 10:41:07	2021-06-07 12:33:48		NO		IN FOCUS
181614130	https://volunteer.ala.org.au/validate/task/181614130	Valid		system	Tile_055-045-000_0-000.jpg			2021-06-07 12:33:48		NO		IN FOCUS
181614130	https://volunteer.ala.org.au/validate/task/181614130	Valid		system	Tile_055-045-000_0-000.jpg		2021-06-07 12:33:48	2021-06-07 12:33:48		NO		IN FOCUS
181614130	https://volunteer.ala.org.au/validate/task/181614130	Valid		system	Tile_055-045-000_0-000.jpg		2021-06-07 12:19:54	2021-06-07 12:33:48		NO		IN FOCUS
181614131	https://volunteer.ala.org.au/validate/task/181614131	Valid		system	Tile_055-046-000_0-000.jpg		2021-06-07 12:20:12	2021-06-07 12:34:02		NO		IN FOCUS
181614131	https://volunteer.ala.org.au/validate/task/181614131	Valid		system	Tile_055-046-000_0-000.jpg		2021-06-07 12:34:01	2021-06-07 12:34:02		NO		IN FOCUS
181614131	https://volunteer.ala.org.au/validate/task/181614131	Valid		system	Tile_055-046-000_0-000.jpg		2021-06-07 12:34:03	2021-06-07 12:34:02		NO		IN FOCUS
181614131	https://volunteer.ala.org.au/validate/task/181614131	Valid		system	Tile_055-046-000_0-000.jpg		2021-06-07 10:41:19	2021-06-07 12:34:02		NO		IN FOCUS
181614131	https://volunteer.ala.org.au/validate/task/181614131	Valid		system	Tile_055-046-000_0-000.jpg			2021-06-07 12:34:02		NO		IN FOCUS
181614132	https://volunteer.ala.org.au/validate/task/181614132	Valid		system	Tile_055-047-000_0-000.jpg		2021-06-07 12:34:20	2021-06-07 12:34:21		NO		IN FOCUS
181614132	https://volunteer.ala.org.au/validate/task/181614132	Valid		system	Tile_055-047-000_0-000.jpg		2021-06-07 10:41:29	2021-06-07 12:34:21		NO		IN FOCUS
181614132	https://volunteer.ala.org.au/validate/task/181614132	Valid		system	Tile_055-047-000_0-000.jpg		2021-06-07 12:20:57	2021-06-07 12:34:21		NO		IN FOCUS
181614132	https://volunteer.ala.org.au/validate/task/181614132	Valid		system	Tile_055-047-000_0-000.jpg			2021-06-07 12:34:21		NO		IN FOCUS
181614132	https://volunteer.ala.org.au/validate/task/181614132	Valid		system	Tile_055-047-000_0-000.jpg		2021-06-07 12:34:20	2021-06-07 12:34:21		NO		IN FOCUS
181614133	https://volunteer.ala.org.au/validate/task/181614133	Valid		system	Tile_055-048-000_0-000.jpg		2021-06-07 12:34:32	2021-06-07 12:34:32		NO		IN FOCUS
181614133	https://volunteer.ala.org.au/validate/task/181614133	Valid		system	Tile_055-048-000_0-000.jpg		2021-06-07 12:21:20	2021-06-07 12:34:32		NO		IN FOCUS
181614133	https://volunteer.ala.org.au/validate/task/181614133	Valid		system	Tile_055-048-000_0-000.jpg		2021-06-07 12:34:45	2021-06-07 12:34:32		NO		IN FOCUS
181614133	https://volunteer.ala.org.au/validate/task/181614133	Valid		system	Tile_055-048-000_0-000.jpg			2021-06-07 12:34:32		NO		IN FOCUS
181614133	https://volunteer.ala.org.au/validate/task/181614133	Valid		system	Tile_055-048-000_0-000.jpg		2021-06-07 10:41:38	2021-06-07 12:34:32		NO		IN FOCUS
181614134	https://volunteer.ala.org.au/validate/task/181614134	Valid		system	Tile_055-049-000_0-000.jpg		2021-06-07 10:41:47	2021-06-07 12:34:46		NO		IN FOCUS
181614134	https://volunteer.ala.org.au/validate/task/181614134	Valid		system	Tile_055-049-000_0-000.jpg		2021-06-07 12:34:46	2021-06-07 12:34:46		NO		IN FOCUS
181614134	https://volunteer.ala.org.au/validate/task/181614134	Valid		system	Tile_055-049-000_0-000.jpg			2021-06-07 12:34:46		NO		IN FOCUS
181614134	https://volunteer.ala.org.au/validate/task/181614134	Valid		system	Tile_055-049-000_0-000.jpg		2021-06-07 12:21:35	2021-06-07 12:34:46		NO		IN FOCUS
181614135	https://volunteer.ala.org.au/validate/task/181614135	Valid		system	Tile_055-050-000_0-000.jpg		2021-06-07 12:35:01	2021-06-07 12:35:01		NO		IN FOCUS
181614135	https://volunteer.ala.org.au/validate/task/181614135	Valid		system	Tile_055-050-000_0-000.jpg		2021-06-07 12:22:04	2021-06-07 12:35:01		NO		IN FOCUS
181614135	https://volunteer.ala.org.au/validate/task/181614135	Valid		system	Tile_055-050-000_0-000.jpg			2021-06-07 12:35:01		NO		IN FOCUS
181614135	https://volunteer.ala.org.au/validate/task/181614135	Valid		system	Tile_055-050-000_0-000.jpg		2021-06-07 12:34:59	2021-06-07 12:35:01		NO		IN FOCUS
181614136	https://volunteer.ala.org.au/validate/task/181614136	Valid		system	Tile_055-051-000_0-000.jpg		2021-06-07 10:42:21	2021-06-07 12:35:15		NO		IN FOCUS
181614136	https://volunteer.ala.org.au/validate/task/181614136	Valid		system	Tile_055-051-000_0-000.jpg			2021-06-07 12:35:15		NO		IN FOCUS
181614136	https://volunteer.ala.org.au/validate/task/181614136	Valid		system	Tile_055-051-000_0-000.jpg		2021-06-07 12:35:14	2021-06-07 12:35:15		NO		IN FOCUS
181614136	https://volunteer.ala.org.au/validate/task/181614136	Valid		system	Tile_055-051-000_0-000.jpg		2021-06-07 12:35:17	2021-06-07 12:35:15		NO		IN FOCUS
181614136	https://volunteer.ala.org.au/validate/task/181614136	Valid		system	Tile_055-051-000_0-000.jpg		2021-06-07 12:24:36	2021-06-07 12:35:15		NO		IN FOCUS
181614137	https://volunteer.ala.org.au/validate/task/181614137	Valid		system	Tile_055-052-000_0-000.jpg		2021-06-07 12:24:53	2021-06-07 12:35:31		NO		IN FOCUS
181614137	https://volunteer.ala.org.au/validate/task/181614137	Valid		system	Tile_055-052-000_0-000.jpg		2021-06-07 10:42:33	2021-06-07 12:35:31		NO		IN FOCUS
181614137	https://volunteer.ala.org.au/validate/task/181614137	Valid		system	Tile_055-052-000_0-000.jpg			2021-06-07 12:35:31		NO		IN FOCUS
181614137	https://volunteer.ala.org.au/validate/task/181614137	Valid		system	Tile_055-052-000_0-000.jpg		2021-06-07 12:35:36	2021-06-07 12:35:31		NO		IN FOCUS
181614137	https://volunteer.ala.org.au/validate/task/181614137	Valid		system	Tile_055-052-000_0-000.jpg		2021-06-07 12:35:30	2021-06-07 12:35:31		NO		IN FOCUS
181614138	https://volunteer.ala.org.au/validate/task/181614138	Valid		system	Tile_055-053-000_0-000.jpg			2021-06-07 12:35:44		NO		IN FOCUS
181614138	https://volunteer.ala.org.au/validate/task/181614138	Valid		system	Tile_055-053-000_0-000.jpg		2021-06-07 12:35:43	2021-06-07 12:35:44		NO		IN FOCUS
181614138	https://volunteer.ala.org.au/validate/task/181614138	Valid		system	Tile_055-053-000_0-000.jpg		2021-06-07 12:36:47	2021-06-07 12:35:44		NO		IN FOCUS
181614138	https://volunteer.ala.org.au/validate/task/181614138	Valid		system	Tile_055-053-000_0-000.jpg		2021-06-07 12:25:26	2021-06-07 12:35:44		NO		IN FOCUS
181614138	https://volunteer.ala.org.au/validate/task/181614138	Valid		system	Tile_055-053-000_0-000.jpg		2021-06-07 10:42:43	2021-06-07 12:35:44		NO		IN FOCUS
181614141	https://volunteer.ala.org.au/validate/task/181614141	Valid		system	Tile_055-056-000_0-000.jpg		2021-06-07 10:43:09	2021-06-07 12:38:14		NO		IN FOCUS
181614141	https://volunteer.ala.org.au/validate/task/181614141	Valid		system	Tile_055-056-000_0-000.jpg		2021-06-07 12:36:34	2021-06-07 12:38:14		NO		IN FOCUS
181614141	https://volunteer.ala.org.au/validate/task/181614141	Valid		system	Tile_055-056-000_0-000.jpg			2021-06-07 12:38:14		NO		IN FOCUS
181614141	https://volunteer.ala.org.au/validate/task/181614141	Valid		system	Tile_055-056-000_0-000.jpg		2021-06-07 12:38:14	2021-06-07 12:38:14		NO		IN FOCUS
181614142	https://volunteer.ala.org.au/validate/task/181614142	Valid		system	Tile_055-057-000_0-000.jpg			2021-06-07 12:38:58		NO		IN FOCUS
181614142	https://volunteer.ala.org.au/validate/task/181614142	Valid		system	Tile_055-057-000_0-000.jpg		2021-06-07 10:43:25	2021-06-07 12:38:58		NO		IN FOCUS
181614142	https://volunteer.ala.org.au/validate/task/181614142	Valid		system	Tile_055-057-000_0-000.jpg		2021-06-07 12:38:58	2021-06-07 12:38:58		NO		IN FOCUS
181614142	https://volunteer.ala.org.au/validate/task/181614142	Valid		system	Tile_055-057-000_0-000.jpg		2021-06-07 12:37:00	2021-06-07 12:38:58		NO		IN FOCUS
181614144	https://volunteer.ala.org.au/validate/task/181614144	Valid		system	Tile_055-059-000_0-000.jpg		2021-06-07 12:37:47	2021-06-07 12:39:37		NO		IN FOCUS
181614144	https://volunteer.ala.org.au/validate/task/181614144	Valid		system	Tile_055-059-000_0-000.jpg		2021-06-07 12:39:37	2021-06-07 12:39:37		NO		IN FOCUS
181614144	https://volunteer.ala.org.au/validate/task/181614144	Valid		system	Tile_055-059-000_0-000.jpg			2021-06-07 12:39:37		NO		IN FOCUS
181614144	https://volunteer.ala.org.au/validate/task/181614144	Valid		system	Tile_055-059-000_0-000.jpg		2021-06-07 10:43:49	2021-06-07 12:39:37		NO		IN FOCUS
181614145	https://volunteer.ala.org.au/validate/task/181614145	Valid		system	Tile_055-060-000_0-000.jpg		2021-06-07 10:44:02	2021-06-07 12:39:57		NO		IN FOCUS
181614145	https://volunteer.ala.org.au/validate/task/181614145	Valid		system	Tile_055-060-000_0-000.jpg		2021-06-07 12:37:59	2021-06-07 12:39:57		NO		IN FOCUS
181614145	https://volunteer.ala.org.au/validate/task/181614145	Valid		system	Tile_055-060-000_0-000.jpg		2021-06-07 12:39:57	2021-06-07 12:39:57		NO		IN FOCUS
181614145	https://volunteer.ala.org.au/validate/task/181614145	Valid		system	Tile_055-060-000_0-000.jpg			2021-06-07 12:39:57		NO		IN FOCUS
181614143	https://volunteer.ala.org.au/validate/task/181614143	Valid		system	Tile_055-058-000_0-000.jpg		2021-06-07 12:37:14	2021-06-07 12:39:59		NO		IN FOCUS
181614143	https://volunteer.ala.org.au/validate/task/181614143	Valid		system	Tile_055-058-000_0-000.jpg		2021-06-07 12:39:58	2021-06-07 12:39:59		NO		IN FOCUS
181614143	https://volunteer.ala.org.au/validate/task/181614143	Valid		system	Tile_055-058-000_0-000.jpg			2021-06-07 12:39:59		NO		IN FOCUS
181614143	https://volunteer.ala.org.au/validate/task/181614143	Valid		system	Tile_055-058-000_0-000.jpg		2021-06-07 12:39:21	2021-06-07 12:39:59		NO		IN FOCUS
181614146	https://volunteer.ala.org.au/validate/task/181614146	Valid		system	Tile_056-001-000_0-000.jpg		2021-06-07 10:44:21	2021-06-07 12:40:21		NO		IN FOCUS
181614146	https://volunteer.ala.org.au/validate/task/181614146	Valid		system	Tile_056-001-000_0-000.jpg		2021-06-07 12:46:28	2021-06-07 12:40:21		NO		IN FOCUS
181614146	https://volunteer.ala.org.au/validate/task/181614146	Valid		system	Tile_056-001-000_0-000.jpg		2021-06-07 12:38:16	2021-06-07 12:40:21		NO		IN FOCUS
181614146	https://volunteer.ala.org.au/validate/task/181614146	Valid		system	Tile_056-001-000_0-000.jpg			2021-06-07 12:40:21		NO		IN FOCUS
181614146	https://volunteer.ala.org.au/validate/task/181614146	Valid		system	Tile_056-001-000_0-000.jpg		2021-06-07 12:40:21	2021-06-07 12:40:21		NO		IN FOCUS
181614147	https://volunteer.ala.org.au/validate/task/181614147	Valid		system	Tile_056-002-000_0-000.jpg		2021-06-07 12:40:38	2021-06-07 12:40:38		NO		IN FOCUS
181614147	https://volunteer.ala.org.au/validate/task/181614147	Valid		system	Tile_056-002-000_0-000.jpg			2021-06-07 12:40:38		NO		IN FOCUS
181614147	https://volunteer.ala.org.au/validate/task/181614147	Valid		system	Tile_056-002-000_0-000.jpg		2021-06-07 10:44:31	2021-06-07 12:40:38		NO		IN FOCUS
181614147	https://volunteer.ala.org.au/validate/task/181614147	Valid		system	Tile_056-002-000_0-000.jpg		2021-06-07 12:38:42	2021-06-07 12:40:38		NO		IN FOCUS
181614148	https://volunteer.ala.org.au/validate/task/181614148	Valid		system	Tile_056-003-000_0-000.jpg		2021-06-07 12:38:56	2021-06-07 12:40:57		NO		IN FOCUS
181614148	https://volunteer.ala.org.au/validate/task/181614148	Valid		system	Tile_056-003-000_0-000.jpg		2021-06-07 10:44:42	2021-06-07 12:40:57		NO		IN FOCUS
181614148	https://volunteer.ala.org.au/validate/task/181614148	Valid		system	Tile_056-003-000_0-000.jpg		2021-06-07 12:40:57	2021-06-07 12:40:57		NO		IN FOCUS
181614148	https://volunteer.ala.org.au/validate/task/181614148	Valid		system	Tile_056-003-000_0-000.jpg			2021-06-07 12:40:57		NO		IN FOCUS
181614149	https://volunteer.ala.org.au/validate/task/181614149	Valid		system	Tile_056-004-000_0-000.jpg			2021-06-07 12:41:25		NO		IN FOCUS
181614149	https://volunteer.ala.org.au/validate/task/181614149	Valid		system	Tile_056-004-000_0-000.jpg		2021-06-07 12:39:09	2021-06-07 12:41:25		NO		IN FOCUS
181614149	https://volunteer.ala.org.au/validate/task/181614149	Valid		system	Tile_056-004-000_0-000.jpg		2021-06-07 10:44:52	2021-06-07 12:41:25		NO		IN FOCUS
181614149	https://volunteer.ala.org.au/validate/task/181614149	Valid		system	Tile_056-004-000_0-000.jpg		2021-06-07 12:41:24	2021-06-07 12:41:25		NO		IN FOCUS
181614150	https://volunteer.ala.org.au/validate/task/181614150	Valid		system	Tile_056-005-000_0-000.jpg		2021-06-07 12:39:49	2021-06-07 12:41:41		NO		IN FOCUS
181614150	https://volunteer.ala.org.au/validate/task/181614150	Valid		system	Tile_056-005-000_0-000.jpg		2021-06-07 10:45:05	2021-06-07 12:41:41		NO		IN FOCUS
181614150	https://volunteer.ala.org.au/validate/task/181614150	Valid		system	Tile_056-005-000_0-000.jpg		2021-06-07 12:41:41	2021-06-07 12:41:41		NO		IN FOCUS
181614150	https://volunteer.ala.org.au/validate/task/181614150	Valid		system	Tile_056-005-000_0-000.jpg			2021-06-07 12:41:41		NO		IN FOCUS
181614151	https://volunteer.ala.org.au/validate/task/181614151	Valid		system	Tile_056-006-000_0-000.jpg			2021-06-07 12:42:03		NO		IN FOCUS
181614151	https://volunteer.ala.org.au/validate/task/181614151	Valid		system	Tile_056-006-000_0-000.jpg		2021-06-07 12:42:03	2021-06-07 12:42:03		NO		IN FOCUS
181614151	https://volunteer.ala.org.au/validate/task/181614151	Valid		system	Tile_056-006-000_0-000.jpg		2021-06-07 10:45:16	2021-06-07 12:42:03		NO		IN FOCUS
181614151	https://volunteer.ala.org.au/validate/task/181614151	Valid		system	Tile_056-006-000_0-000.jpg		2021-06-07 12:40:12	2021-06-07 12:42:03		NO		IN FOCUS
181614152	https://volunteer.ala.org.au/validate/task/181614152	Valid		system	Tile_056-007-000_0-000.jpg		2021-06-07 10:45:28	2021-06-07 12:42:25		NO		IN FOCUS
181614152	https://volunteer.ala.org.au/validate/task/181614152	Valid		system	Tile_056-007-000_0-000.jpg		2021-06-07 12:40:25	2021-06-07 12:42:25		NO		IN FOCUS
181614152	https://volunteer.ala.org.au/validate/task/181614152	Valid		system	Tile_056-007-000_0-000.jpg		2021-06-07 12:42:25	2021-06-07 12:42:25		NO		IN FOCUS
181614152	https://volunteer.ala.org.au/validate/task/181614152	Valid		system	Tile_056-007-000_0-000.jpg			2021-06-07 12:42:25		NO		IN FOCUS
181614153	https://volunteer.ala.org.au/validate/task/181614153	Valid		system	Tile_056-008-000_0-000.jpg		2021-06-07 10:45:44	2021-06-07 12:42:50		NO		IN FOCUS
181614153	https://volunteer.ala.org.au/validate/task/181614153	Valid		system	Tile_056-008-000_0-000.jpg			2021-06-07 12:42:50		NO		IN FOCUS
181614153	https://volunteer.ala.org.au/validate/task/181614153	Valid		system	Tile_056-008-000_0-000.jpg		2021-06-07 12:42:50	2021-06-07 12:42:50		NO		IN FOCUS
181614153	https://volunteer.ala.org.au/validate/task/181614153	Valid		system	Tile_056-008-000_0-000.jpg		2021-06-07 12:40:45	2021-06-07 12:42:50		NO		IN FOCUS
181614154	https://volunteer.ala.org.au/validate/task/181614154	Valid		system	Tile_056-009-000_0-000.jpg		2021-06-07 10:46:00	2021-06-07 12:43:53		NO		IN FOCUS
181614154	https://volunteer.ala.org.au/validate/task/181614154	Valid		system	Tile_056-009-000_0-000.jpg			2021-06-07 12:43:53		NO		IN FOCUS
181614154	https://volunteer.ala.org.au/validate/task/181614154	Valid		system	Tile_056-009-000_0-000.jpg		2021-06-07 12:43:53	2021-06-07 12:43:53		NO		IN FOCUS
181614154	https://volunteer.ala.org.au/validate/task/181614154	Valid		system	Tile_056-009-000_0-000.jpg		2021-06-07 12:40:58	2021-06-07 12:43:53		NO		IN FOCUS
181614155	https://volunteer.ala.org.au/validate/task/181614155	Valid		system	Tile_056-010-000_0-000.jpg		2021-06-07 10:49:34	2021-06-07 12:44:05		NO		IN FOCUS
181614155	https://volunteer.ala.org.au/validate/task/181614155	Valid		system	Tile_056-010-000_0-000.jpg			2021-06-07 12:44:05		NO		IN FOCUS
181614155	https://volunteer.ala.org.au/validate/task/181614155	Valid		system	Tile_056-010-000_0-000.jpg		2021-06-07 12:41:12	2021-06-07 12:44:05		NO		IN FOCUS
181614155	https://volunteer.ala.org.au/validate/task/181614155	Valid		system	Tile_056-010-000_0-000.jpg		2021-06-07 12:44:05	2021-06-07 12:44:05		NO		IN FOCUS
181614156	https://volunteer.ala.org.au/validate/task/181614156	Valid		system	Tile_056-011-000_0-000.jpg		2021-06-07 12:41:32	2021-06-07 12:44:31		NO		IN FOCUS
181614156	https://volunteer.ala.org.au/validate/task/181614156	Valid		system	Tile_056-011-000_0-000.jpg			2021-06-07 12:44:31		NO		IN FOCUS
181614156	https://volunteer.ala.org.au/validate/task/181614156	Valid		system	Tile_056-011-000_0-000.jpg		2021-06-07 10:49:44	2021-06-07 12:44:31		NO		IN FOCUS
181614156	https://volunteer.ala.org.au/validate/task/181614156	Valid		system	Tile_056-011-000_0-000.jpg		2021-06-07 12:44:30	2021-06-07 12:44:31		NO		IN FOCUS
181614157	https://volunteer.ala.org.au/validate/task/181614157	Valid		system	Tile_056-012-000_0-000.jpg		2021-06-07 12:46:54	2021-06-07 12:46:55		NO		IN FOCUS
181614157	https://volunteer.ala.org.au/validate/task/181614157	Valid		system	Tile_056-012-000_0-000.jpg		2021-06-07 12:47:30	2021-06-07 12:46:55		NO
181614157	https://volunteer.ala.org.au/validate/task/181614157	Valid		system	Tile_056-012-000_0-000.jpg		2021-06-07 12:41:56	2021-06-07 12:46:55		NO		IN FOCUS
181614157	https://volunteer.ala.org.au/validate/task/181614157	Valid		system	Tile_056-012-000_0-000.jpg			2021-06-07 12:46:55		NO		IN FOCUS
181614157	https://volunteer.ala.org.au/validate/task/181614157	Valid		system	Tile_056-012-000_0-000.jpg		2021-06-07 10:49:53	2021-06-07 12:46:55		NO		IN FOCUS
181614158	https://volunteer.ala.org.au/validate/task/181614158	Valid		system	Tile_056-013-000_0-000.jpg		2021-06-07 10:50:02	2021-06-07 12:47:14		NO		IN FOCUS
181614158	https://volunteer.ala.org.au/validate/task/181614158	Valid		system	Tile_056-013-000_0-000.jpg		2021-06-07 12:47:13	2021-06-07 12:47:14		NO		IN FOCUS
181614158	https://volunteer.ala.org.au/validate/task/181614158	Valid		system	Tile_056-013-000_0-000.jpg			2021-06-07 12:47:14		NO		IN FOCUS
181614158	https://volunteer.ala.org.au/validate/task/181614158	Valid		system	Tile_056-013-000_0-000.jpg		2021-06-07 12:42:24	2021-06-07 12:47:14		NO		IN FOCUS
181614159	https://volunteer.ala.org.au/validate/task/181614159	Valid		system	Tile_056-014-000_0-000.jpg		2021-06-07 12:47:34	2021-06-07 12:47:34		NO		IN FOCUS
181614159	https://volunteer.ala.org.au/validate/task/181614159	Valid		system	Tile_056-014-000_0-000.jpg		2021-06-07 12:47:58	2021-06-07 12:47:34		NO		IN FOCUS
181614159	https://volunteer.ala.org.au/validate/task/181614159	Valid		system	Tile_056-014-000_0-000.jpg			2021-06-07 12:47:34		NO		IN FOCUS
181614159	https://volunteer.ala.org.au/validate/task/181614159	Valid		system	Tile_056-014-000_0-000.jpg		2021-06-07 12:42:51	2021-06-07 12:47:34		NO		IN FOCUS
181614159	https://volunteer.ala.org.au/validate/task/181614159	Valid		system	Tile_056-014-000_0-000.jpg		2021-06-07 10:56:03	2021-06-07 12:47:34		NO		IN FOCUS
181614160	https://volunteer.ala.org.au/validate/task/181614160	Valid		system	Tile_056-015-000_0-000.jpg		2021-06-07 10:56:12	2021-06-07 12:48:27		NO		IN FOCUS
181614160	https://volunteer.ala.org.au/validate/task/181614160	Valid		system	Tile_056-015-000_0-000.jpg		2021-06-07 12:43:11	2021-06-07 12:48:27		NO		IN FOCUS
181614160	https://volunteer.ala.org.au/validate/task/181614160	Valid		system	Tile_056-015-000_0-000.jpg			2021-06-07 12:48:27		NO		IN FOCUS
181614160	https://volunteer.ala.org.au/validate/task/181614160	Valid		system	Tile_056-015-000_0-000.jpg		2021-06-07 12:48:27	2021-06-07 12:48:27		NO		IN FOCUS
181614161	https://volunteer.ala.org.au/validate/task/181614161	Valid		system	Tile_056-016-000_0-000.jpg		2021-06-07 12:43:28	2021-06-07 12:48:45		NO		IN FOCUS
181614161	https://volunteer.ala.org.au/validate/task/181614161	Valid		system	Tile_056-016-000_0-000.jpg		2021-06-07 12:48:45	2021-06-07 12:48:45		NO		IN FOCUS
181614161	https://volunteer.ala.org.au/validate/task/181614161	Valid		system	Tile_056-016-000_0-000.jpg		2021-06-07 11:03:26	2021-06-07 12:48:45		NO		IN FOCUS
181614161	https://volunteer.ala.org.au/validate/task/181614161	Valid		system	Tile_056-016-000_0-000.jpg			2021-06-07 12:48:45		NO		IN FOCUS
181614162	https://volunteer.ala.org.au/validate/task/181614162	Valid		system	Tile_056-017-000_0-000.jpg		2021-06-07 12:43:46	2021-06-07 12:49:57		NO		IN FOCUS
181614162	https://volunteer.ala.org.au/validate/task/181614162	Valid		system	Tile_056-017-000_0-000.jpg		2021-06-07 12:49:57	2021-06-07 12:49:57		NO		IN FOCUS
181614162	https://volunteer.ala.org.au/validate/task/181614162	Valid		system	Tile_056-017-000_0-000.jpg			2021-06-07 12:49:57		NO		IN FOCUS
181614162	https://volunteer.ala.org.au/validate/task/181614162	Valid		system	Tile_056-017-000_0-000.jpg		2021-06-07 12:49:30	2021-06-07 12:49:57		NO		IN FOCUS
181614164	https://volunteer.ala.org.au/validate/task/181614164	Valid		system	Tile_056-019-000_0-000.jpg			2021-06-07 12:50:29		NO		IN FOCUS
181614164	https://volunteer.ala.org.au/validate/task/181614164	Valid		system	Tile_056-019-000_0-000.jpg		2021-06-07 11:06:21	2021-06-07 12:50:29		NO		IN FOCUS
181614164	https://volunteer.ala.org.au/validate/task/181614164	Valid		system	Tile_056-019-000_0-000.jpg		2021-06-07 12:44:11	2021-06-07 12:50:29		NO		IN FOCUS
181614164	https://volunteer.ala.org.au/validate/task/181614164	Valid		system	Tile_056-019-000_0-000.jpg		2021-06-07 12:50:28	2021-06-07 12:50:29		NO		IN FOCUS
181614163	https://volunteer.ala.org.au/validate/task/181614163	Valid		system	Tile_056-018-000_0-000.jpg		2021-06-07 12:43:59	2021-06-07 12:52:02		NO		IN FOCUS
181614163	https://volunteer.ala.org.au/validate/task/181614163	Valid		system	Tile_056-018-000_0-000.jpg			2021-06-07 12:52:02		NO		IN FOCUS
181614163	https://volunteer.ala.org.au/validate/task/181614163	Valid		system	Tile_056-018-000_0-000.jpg		2021-06-07 12:52:01	2021-06-07 12:52:02		NO		IN FOCUS
181614163	https://volunteer.ala.org.au/validate/task/181614163	Valid		system	Tile_056-018-000_0-000.jpg		2021-06-07 12:50:09	2021-06-07 12:52:02		NO		IN FOCUS
181614165	https://volunteer.ala.org.au/validate/task/181614165	Valid		system	Tile_056-020-000_0-000.jpg		2021-06-07 12:44:22	2021-06-07 12:52:57		NO		IN FOCUS
181614165	https://volunteer.ala.org.au/validate/task/181614165	Valid		system	Tile_056-020-000_0-000.jpg			2021-06-07 12:52:57		NO		IN FOCUS
181614165	https://volunteer.ala.org.au/validate/task/181614165	Valid		system	Tile_056-020-000_0-000.jpg		2021-06-07 12:52:57	2021-06-07 12:52:57		NO		IN FOCUS
181614165	https://volunteer.ala.org.au/validate/task/181614165	Valid		system	Tile_056-020-000_0-000.jpg		2021-06-07 11:06:31	2021-06-07 12:52:57		NO		IN FOCUS
181614165	https://volunteer.ala.org.au/validate/task/181614165	Valid		system	Tile_056-020-000_0-000.jpg		2021-06-07 13:17:33	2021-06-07 12:52:57		NO		IN FOCUS
181614166	https://volunteer.ala.org.au/validate/task/181614166	Valid		system	Tile_056-021-000_0-000.jpg		2021-06-07 12:54:09	2021-06-07 12:54:09		NO		IN FOCUS
181614166	https://volunteer.ala.org.au/validate/task/181614166	Valid		system	Tile_056-021-000_0-000.jpg			2021-06-07 12:54:09		NO		IN FOCUS
181614166	https://volunteer.ala.org.au/validate/task/181614166	Valid		system	Tile_056-021-000_0-000.jpg		2021-06-07 12:44:34	2021-06-07 12:54:09		NO		IN FOCUS
181614166	https://volunteer.ala.org.au/validate/task/181614166	Valid		system	Tile_056-021-000_0-000.jpg		2021-06-07 11:06:43	2021-06-07 12:54:09		NO		IN FOCUS
181614167	https://volunteer.ala.org.au/validate/task/181614167	Valid		system	Tile_056-022-000_0-000.jpg		2021-06-07 11:06:55	2021-06-07 12:54:32		NO		IN FOCUS
181614167	https://volunteer.ala.org.au/validate/task/181614167	Valid		system	Tile_056-022-000_0-000.jpg		2021-06-07 12:44:50	2021-06-07 12:54:32		NO		IN FOCUS
181614167	https://volunteer.ala.org.au/validate/task/181614167	Valid		system	Tile_056-022-000_0-000.jpg		2021-06-07 12:54:32	2021-06-07 12:54:32		NO		IN FOCUS
181614167	https://volunteer.ala.org.au/validate/task/181614167	Valid		system	Tile_056-022-000_0-000.jpg			2021-06-07 12:54:32		NO		IN FOCUS
181614168	https://volunteer.ala.org.au/validate/task/181614168	Valid		system	Tile_056-023-000_0-000.jpg			2021-06-07 12:54:49		NO		IN FOCUS
181614168	https://volunteer.ala.org.au/validate/task/181614168	Valid		system	Tile_056-023-000_0-000.jpg		2021-06-07 12:54:49	2021-06-07 12:54:49		NO		IN FOCUS
181614168	https://volunteer.ala.org.au/validate/task/181614168	Valid		system	Tile_056-023-000_0-000.jpg		2021-06-07 12:45:31	2021-06-07 12:54:49		NO		IN FOCUS
181614168	https://volunteer.ala.org.au/validate/task/181614168	Valid		system	Tile_056-023-000_0-000.jpg		2021-06-07 11:07:05	2021-06-07 12:54:49		NO		IN FOCUS
181614169	https://volunteer.ala.org.au/validate/task/181614169	Valid		system	Tile_056-024-000_0-000.jpg		2021-06-07 11:07:15	2021-06-07 12:55:13		NO		IN FOCUS
181614169	https://volunteer.ala.org.au/validate/task/181614169	Valid		system	Tile_056-024-000_0-000.jpg		2021-06-07 12:45:47	2021-06-07 12:55:13		NO		IN FOCUS
181614169	https://volunteer.ala.org.au/validate/task/181614169	Valid		system	Tile_056-024-000_0-000.jpg		2021-06-07 12:55:13	2021-06-07 12:55:13		NO		IN FOCUS
181614169	https://volunteer.ala.org.au/validate/task/181614169	Valid		system	Tile_056-024-000_0-000.jpg			2021-06-07 12:55:13		NO		IN FOCUS
181614170	https://volunteer.ala.org.au/validate/task/181614170	Valid		system	Tile_056-025-000_0-000.jpg		2021-06-07 12:46:02	2021-06-07 12:57:42		NO		IN FOCUS
181614170	https://volunteer.ala.org.au/validate/task/181614170	Valid		system	Tile_056-025-000_0-000.jpg			2021-06-07 12:57:42		NO		IN FOCUS
181614170	https://volunteer.ala.org.au/validate/task/181614170	Valid		system	Tile_056-025-000_0-000.jpg		2021-06-07 12:57:42	2021-06-07 12:57:42		NO		IN FOCUS
181614170	https://volunteer.ala.org.au/validate/task/181614170	Valid		system	Tile_056-025-000_0-000.jpg		2021-06-07 11:07:26	2021-06-07 12:57:42		NO		IN FOCUS
181614171	https://volunteer.ala.org.au/validate/task/181614171	Valid		system	Tile_056-026-000_0-000.jpg		2021-06-07 12:59:54	2021-06-07 12:59:55		NO		IN FOCUS
181614171	https://volunteer.ala.org.au/validate/task/181614171	Valid		system	Tile_056-026-000_0-000.jpg		2021-06-07 12:46:14	2021-06-07 12:59:55		NO		IN FOCUS
181614171	https://volunteer.ala.org.au/validate/task/181614171	Valid		system	Tile_056-026-000_0-000.jpg		2021-06-07 11:07:37	2021-06-07 12:59:55		NO		IN FOCUS
181614171	https://volunteer.ala.org.au/validate/task/181614171	Valid		system	Tile_056-026-000_0-000.jpg			2021-06-07 12:59:55		NO		IN FOCUS
181614172	https://volunteer.ala.org.au/validate/task/181614172	Valid		system	Tile_056-027-000_0-000.jpg		2021-06-07 11:07:47	2021-06-07 13:00:06		NO		IN FOCUS
181614172	https://volunteer.ala.org.au/validate/task/181614172	Valid		system	Tile_056-027-000_0-000.jpg			2021-06-07 13:00:06		NO		IN FOCUS
181614172	https://volunteer.ala.org.au/validate/task/181614172	Valid		system	Tile_056-027-000_0-000.jpg		2021-06-07 13:00:05	2021-06-07 13:00:06		NO		IN FOCUS
181614172	https://volunteer.ala.org.au/validate/task/181614172	Valid		system	Tile_056-027-000_0-000.jpg		2021-06-07 12:46:29	2021-06-07 13:00:06		NO		IN FOCUS
181614173	https://volunteer.ala.org.au/validate/task/181614173	Valid		system	Tile_056-028-000_0-000.jpg			2021-06-07 13:00:40		NO		IN FOCUS
181614173	https://volunteer.ala.org.au/validate/task/181614173	Valid		system	Tile_056-028-000_0-000.jpg		2021-06-07 13:00:40	2021-06-07 13:00:40		NO		IN FOCUS
181614173	https://volunteer.ala.org.au/validate/task/181614173	Valid		system	Tile_056-028-000_0-000.jpg		2021-06-07 12:46:41	2021-06-07 13:00:40		NO		IN FOCUS
181614173	https://volunteer.ala.org.au/validate/task/181614173	Valid		system	Tile_056-028-000_0-000.jpg		2021-06-07 11:07:57	2021-06-07 13:00:40		NO		IN FOCUS
181614174	https://volunteer.ala.org.au/validate/task/181614174	Valid		system	Tile_056-029-000_0-000.jpg		2021-06-07 12:46:53	2021-06-07 13:01:23		NO		IN FOCUS
181614174	https://volunteer.ala.org.au/validate/task/181614174	Valid		system	Tile_056-029-000_0-000.jpg		2021-06-07 11:08:11	2021-06-07 13:01:23		NO		IN FOCUS
181614174	https://volunteer.ala.org.au/validate/task/181614174	Valid		system	Tile_056-029-000_0-000.jpg			2021-06-07 13:01:23		NO		IN FOCUS
181614174	https://volunteer.ala.org.au/validate/task/181614174	Valid		system	Tile_056-029-000_0-000.jpg		2021-06-07 13:01:23	2021-06-07 13:01:23		NO		IN FOCUS
181614175	https://volunteer.ala.org.au/validate/task/181614175	Valid		system	Tile_056-030-000_0-000.jpg			2021-06-07 13:01:59		NO		IN FOCUS
181614175	https://volunteer.ala.org.au/validate/task/181614175	Valid		system	Tile_056-030-000_0-000.jpg		2021-06-07 13:01:59	2021-06-07 13:01:59		NO		IN FOCUS
181614175	https://volunteer.ala.org.au/validate/task/181614175	Valid		system	Tile_056-030-000_0-000.jpg		2021-06-07 12:47:05	2021-06-07 13:01:59		NO		IN FOCUS
181614175	https://volunteer.ala.org.au/validate/task/181614175	Valid		system	Tile_056-030-000_0-000.jpg		2021-06-07 11:08:21	2021-06-07 13:01:59		NO		IN FOCUS
181614176	https://volunteer.ala.org.au/validate/task/181614176	Valid		system	Tile_056-031-000_0-000.jpg		2021-06-07 12:47:17	2021-06-07 13:02:46		NO		IN FOCUS
181614176	https://volunteer.ala.org.au/validate/task/181614176	Valid		system	Tile_056-031-000_0-000.jpg		2021-06-07 11:08:31	2021-06-07 13:02:46		NO		IN FOCUS
181614176	https://volunteer.ala.org.au/validate/task/181614176	Valid		system	Tile_056-031-000_0-000.jpg			2021-06-07 13:02:46		NO		IN FOCUS
181614176	https://volunteer.ala.org.au/validate/task/181614176	Valid		system	Tile_056-031-000_0-000.jpg		2021-06-07 13:02:46	2021-06-07 13:02:46		NO		IN FOCUS
181614178	https://volunteer.ala.org.au/validate/task/181614178	Valid		system	Tile_056-033-000_0-000.jpg		2021-06-07 12:47:43	2021-06-07 13:04:17		NO		IN FOCUS
181614178	https://volunteer.ala.org.au/validate/task/181614178	Valid		system	Tile_056-033-000_0-000.jpg		2021-06-07 11:08:48	2021-06-07 13:04:17		NO		IN FOCUS
181614178	https://volunteer.ala.org.au/validate/task/181614178	Valid		system	Tile_056-033-000_0-000.jpg			2021-06-07 13:04:17		NO		IN FOCUS
181614178	https://volunteer.ala.org.au/validate/task/181614178	Valid		system	Tile_056-033-000_0-000.jpg		2021-06-07 13:04:17	2021-06-07 13:04:17		NO		IN FOCUS
181614180	https://volunteer.ala.org.au/validate/task/181614180	Valid		system	Tile_056-035-000_0-000.jpg			2021-06-07 13:07:39		NO		IN FOCUS
181614180	https://volunteer.ala.org.au/validate/task/181614180	Valid		system	Tile_056-035-000_0-000.jpg		2021-06-07 11:11:32	2021-06-07 13:07:39		NO		IN FOCUS
181614180	https://volunteer.ala.org.au/validate/task/181614180	Valid		system	Tile_056-035-000_0-000.jpg		2021-06-07 13:07:38	2021-06-07 13:07:39		NO		IN FOCUS
181614180	https://volunteer.ala.org.au/validate/task/181614180	Valid		system	Tile_056-035-000_0-000.jpg		2021-06-07 12:48:10	2021-06-07 13:07:39		NO		IN FOCUS
181614181	https://volunteer.ala.org.au/validate/task/181614181	Valid		system	Tile_056-036-000_0-000.jpg		2021-06-07 12:48:22	2021-06-07 13:09:41		NO		IN FOCUS
181614181	https://volunteer.ala.org.au/validate/task/181614181	Valid		system	Tile_056-036-000_0-000.jpg		2021-06-07 11:11:44	2021-06-07 13:09:41		NO		IN FOCUS
181614181	https://volunteer.ala.org.au/validate/task/181614181	Valid		system	Tile_056-036-000_0-000.jpg		2021-06-07 13:09:41	2021-06-07 13:09:41		NO		IN FOCUS
181614181	https://volunteer.ala.org.au/validate/task/181614181	Valid		system	Tile_056-036-000_0-000.jpg			2021-06-07 13:09:41		NO		IN FOCUS
181614182	https://volunteer.ala.org.au/validate/task/181614182	Valid		system	Tile_056-037-000_0-000.jpg		2021-06-07 13:09:50	2021-06-07 13:09:51		NO		IN FOCUS
181614182	https://volunteer.ala.org.au/validate/task/181614182	Valid		system	Tile_056-037-000_0-000.jpg		2021-06-07 11:11:53	2021-06-07 13:09:51		NO		IN FOCUS
181614182	https://volunteer.ala.org.au/validate/task/181614182	Valid		system	Tile_056-037-000_0-000.jpg			2021-06-07 13:09:51		NO		IN FOCUS
181614182	https://volunteer.ala.org.au/validate/task/181614182	Valid		system	Tile_056-037-000_0-000.jpg		2021-06-07 12:48:34	2021-06-07 13:09:51		NO		IN FOCUS
181614125	https://volunteer.ala.org.au/validate/task/181614125	Valid		system	Tile_055-040-000_0-000.jpg		2021-06-07 12:32:33	2021-06-07 13:10:49		NO		IN FOCUS
181614125	https://volunteer.ala.org.au/validate/task/181614125	Valid		system	Tile_055-040-000_0-000.jpg			2021-06-07 13:10:49		NO		IN FOCUS
181614125	https://volunteer.ala.org.au/validate/task/181614125	Valid		system	Tile_055-040-000_0-000.jpg		2021-06-07 13:10:49	2021-06-07 13:10:49		NO		IN FOCUS
181614125	https://volunteer.ala.org.au/validate/task/181614125	Valid		system	Tile_055-040-000_0-000.jpg		2021-06-07 12:18:15	2021-06-07 13:10:49		NO		IN FOCUS
181614177	https://volunteer.ala.org.au/validate/task/181614177	Valid		system	Tile_056-032-000_0-000.jpg		2021-06-07 13:03:29	2021-06-07 13:11:14		NO		IN FOCUS
181614177	https://volunteer.ala.org.au/validate/task/181614177	Valid		system	Tile_056-032-000_0-000.jpg			2021-06-07 13:11:14		NO		IN FOCUS
181614177	https://volunteer.ala.org.au/validate/task/181614177	Valid		system	Tile_056-032-000_0-000.jpg		2021-06-07 13:11:14	2021-06-07 13:11:14		NO		IN FOCUS
181614177	https://volunteer.ala.org.au/validate/task/181614177	Valid		system	Tile_056-032-000_0-000.jpg		2021-06-07 12:47:30	2021-06-07 13:11:14		NO		IN FOCUS
181614179	https://volunteer.ala.org.au/validate/task/181614179	Valid		system	Tile_056-034-000_0-000.jpg			2021-06-07 13:11:36		NO		IN FOCUS
181614179	https://volunteer.ala.org.au/validate/task/181614179	Valid		system	Tile_056-034-000_0-000.jpg		2021-06-07 12:47:55	2021-06-07 13:11:36		NO		IN FOCUS
181614179	https://volunteer.ala.org.au/validate/task/181614179	Valid		system	Tile_056-034-000_0-000.jpg		2021-06-07 13:11:36	2021-06-07 13:11:36		NO		IN FOCUS
181614179	https://volunteer.ala.org.au/validate/task/181614179	Valid		system	Tile_056-034-000_0-000.jpg		2021-06-07 13:05:23	2021-06-07 13:11:36		NO		IN FOCUS
181614183	https://volunteer.ala.org.au/validate/task/181614183	Valid		system	Tile_056-038-000_0-000.jpg		2021-06-07 12:49:17	2021-06-07 13:11:48		NO		IN FOCUS
181614183	https://volunteer.ala.org.au/validate/task/181614183	Valid		system	Tile_056-038-000_0-000.jpg		2021-06-07 11:12:03	2021-06-07 13:11:48		NO		IN FOCUS
181614183	https://volunteer.ala.org.au/validate/task/181614183	Valid		system	Tile_056-038-000_0-000.jpg			2021-06-07 13:11:48		NO		IN FOCUS
181614183	https://volunteer.ala.org.au/validate/task/181614183	Valid		system	Tile_056-038-000_0-000.jpg		2021-06-07 13:11:59	2021-06-07 13:11:48		NO		IN FOCUS
181614183	https://volunteer.ala.org.au/validate/task/181614183	Valid		system	Tile_056-038-000_0-000.jpg		2021-06-07 13:11:46	2021-06-07 13:11:48		NO		IN FOCUS
181614184	https://volunteer.ala.org.au/validate/task/181614184	Valid		system	Tile_056-039-000_0-000.jpg		2021-06-07 13:11:56	2021-06-07 13:11:57		NO		IN FOCUS
181614184	https://volunteer.ala.org.au/validate/task/181614184	Valid		system	Tile_056-039-000_0-000.jpg			2021-06-07 13:11:57		NO		IN FOCUS
181614184	https://volunteer.ala.org.au/validate/task/181614184	Valid		system	Tile_056-039-000_0-000.jpg		2021-06-07 11:12:15	2021-06-07 13:11:57		NO		IN FOCUS
181614184	https://volunteer.ala.org.au/validate/task/181614184	Valid		system	Tile_056-039-000_0-000.jpg		2021-06-07 12:49:29	2021-06-07 13:11:57		NO		IN FOCUS
181614185	https://volunteer.ala.org.au/validate/task/181614185	Valid		system	Tile_056-040-000_0-000.jpg			2021-06-07 13:12:25		NO		IN FOCUS
181614185	https://volunteer.ala.org.au/validate/task/181614185	Valid		system	Tile_056-040-000_0-000.jpg		2021-06-07 13:12:25	2021-06-07 13:12:25		NO		IN FOCUS
181614185	https://volunteer.ala.org.au/validate/task/181614185	Valid		system	Tile_056-040-000_0-000.jpg		2021-06-07 12:49:41	2021-06-07 13:12:25		NO		IN FOCUS
181614185	https://volunteer.ala.org.au/validate/task/181614185	Valid		system	Tile_056-040-000_0-000.jpg		2021-06-07 11:12:26	2021-06-07 13:12:25		NO		IN FOCUS
181614186	https://volunteer.ala.org.au/validate/task/181614186	Valid		system	Tile_056-041-000_0-000.jpg		2021-06-07 12:49:52	2021-06-07 13:12:48		NO		IN FOCUS
181614186	https://volunteer.ala.org.au/validate/task/181614186	Valid		system	Tile_056-041-000_0-000.jpg		2021-06-07 13:12:48	2021-06-07 13:12:48		NO		IN FOCUS
181614186	https://volunteer.ala.org.au/validate/task/181614186	Valid		system	Tile_056-041-000_0-000.jpg		2021-06-07 11:12:39	2021-06-07 13:12:48		NO		IN FOCUS
181614186	https://volunteer.ala.org.au/validate/task/181614186	Valid		system	Tile_056-041-000_0-000.jpg			2021-06-07 13:12:48		NO		IN FOCUS
181614187	https://volunteer.ala.org.au/validate/task/181614187	Valid		system	Tile_056-042-000_0-000.jpg		2021-06-07 12:50:08	2021-06-07 13:16:15		NO		IN FOCUS
181614187	https://volunteer.ala.org.au/validate/task/181614187	Valid		system	Tile_056-042-000_0-000.jpg		2021-06-07 13:13:13	2021-06-07 13:16:15		NO		IN FOCUS
181614187	https://volunteer.ala.org.au/validate/task/181614187	Valid		system	Tile_056-042-000_0-000.jpg			2021-06-07 13:16:15		NO		IN FOCUS
181614187	https://volunteer.ala.org.au/validate/task/181614187	Valid		system	Tile_056-042-000_0-000.jpg		2021-06-07 13:16:15	2021-06-07 13:16:15		NO		IN FOCUS
181614188	https://volunteer.ala.org.au/validate/task/181614188	Valid		system	Tile_056-043-000_0-000.jpg		2021-06-07 11:12:54	2021-06-07 13:16:25		NO		IN FOCUS
181614188	https://volunteer.ala.org.au/validate/task/181614188	Valid		system	Tile_056-043-000_0-000.jpg		2021-06-07 13:16:24	2021-06-07 13:16:25		NO		IN FOCUS
181614188	https://volunteer.ala.org.au/validate/task/181614188	Valid		system	Tile_056-043-000_0-000.jpg			2021-06-07 13:16:25		NO		IN FOCUS
181614188	https://volunteer.ala.org.au/validate/task/181614188	Valid		system	Tile_056-043-000_0-000.jpg		2021-06-07 13:19:08	2021-06-07 13:16:25		NO		IN FOCUS
181614188	https://volunteer.ala.org.au/validate/task/181614188	Valid		system	Tile_056-043-000_0-000.jpg		2021-06-07 12:50:19	2021-06-07 13:16:25		NO		IN FOCUS
181614189	https://volunteer.ala.org.au/validate/task/181614189	Valid		system	Tile_056-044-000_0-000.jpg			2021-06-07 13:17:53		NO		IN FOCUS
181614189	https://volunteer.ala.org.au/validate/task/181614189	Valid		system	Tile_056-044-000_0-000.jpg		2021-06-07 13:18:25	2021-06-07 13:17:53		NO		IN FOCUS
181614189	https://volunteer.ala.org.au/validate/task/181614189	Valid		system	Tile_056-044-000_0-000.jpg		2021-06-07 11:13:05	2021-06-07 13:17:53		NO		IN FOCUS
181614189	https://volunteer.ala.org.au/validate/task/181614189	Valid		system	Tile_056-044-000_0-000.jpg		2021-06-07 12:50:41	2021-06-07 13:17:53		NO		IN FOCUS
181614189	https://volunteer.ala.org.au/validate/task/181614189	Valid		system	Tile_056-044-000_0-000.jpg		2021-06-07 13:17:53	2021-06-07 13:17:53		NO		IN FOCUS
181614190	https://volunteer.ala.org.au/validate/task/181614190	Valid		system	Tile_056-045-000_0-000.jpg		2021-06-07 11:13:15	2021-06-07 13:18:07		NO		IN FOCUS
181614190	https://volunteer.ala.org.au/validate/task/181614190	Valid		system	Tile_056-045-000_0-000.jpg		2021-06-07 12:50:55	2021-06-07 13:18:07		NO		IN FOCUS
181614190	https://volunteer.ala.org.au/validate/task/181614190	Valid		system	Tile_056-045-000_0-000.jpg			2021-06-07 13:18:07		NO		IN FOCUS
181614190	https://volunteer.ala.org.au/validate/task/181614190	Valid		system	Tile_056-045-000_0-000.jpg		2021-06-07 13:18:07	2021-06-07 13:18:07		NO		IN FOCUS
181614191	https://volunteer.ala.org.au/validate/task/181614191	Valid		system	Tile_056-046-000_0-000.jpg		2021-06-07 12:51:06	2021-06-07 13:18:23		NO		IN FOCUS
181614191	https://volunteer.ala.org.au/validate/task/181614191	Valid		system	Tile_056-046-000_0-000.jpg		2021-06-07 13:18:23	2021-06-07 13:18:23		NO		IN FOCUS
181614191	https://volunteer.ala.org.au/validate/task/181614191	Valid		system	Tile_056-046-000_0-000.jpg			2021-06-07 13:18:23		NO		IN FOCUS
181614191	https://volunteer.ala.org.au/validate/task/181614191	Valid		system	Tile_056-046-000_0-000.jpg		2021-06-07 11:13:26	2021-06-07 13:18:23		NO		IN FOCUS
181614192	https://volunteer.ala.org.au/validate/task/181614192	Valid		system	Tile_056-047-000_0-000.jpg		2021-06-07 13:18:47	2021-06-07 13:18:47		NO		IN FOCUS
181614192	https://volunteer.ala.org.au/validate/task/181614192	Valid		system	Tile_056-047-000_0-000.jpg		2021-06-07 11:13:36	2021-06-07 13:18:47		NO		IN FOCUS
181614192	https://volunteer.ala.org.au/validate/task/181614192	Valid		system	Tile_056-047-000_0-000.jpg		2021-06-07 12:51:19	2021-06-07 13:18:47		NO		IN FOCUS
181614192	https://volunteer.ala.org.au/validate/task/181614192	Valid		system	Tile_056-047-000_0-000.jpg			2021-06-07 13:18:47		NO		IN FOCUS
181614193	https://volunteer.ala.org.au/validate/task/181614193	Valid		system	Tile_056-048-000_0-000.jpg		2021-06-07 13:19:04	2021-06-07 13:19:06		NO		IN FOCUS
181614193	https://volunteer.ala.org.au/validate/task/181614193	Valid		system	Tile_056-048-000_0-000.jpg			2021-06-07 13:19:06		NO		IN FOCUS
181614193	https://volunteer.ala.org.au/validate/task/181614193	Valid		system	Tile_056-048-000_0-000.jpg		2021-06-07 11:13:45	2021-06-07 13:19:06		NO		IN FOCUS
181614193	https://volunteer.ala.org.au/validate/task/181614193	Valid		system	Tile_056-048-000_0-000.jpg		2021-06-07 12:51:30	2021-06-07 13:19:06		NO		IN FOCUS
181614194	https://volunteer.ala.org.au/validate/task/181614194	Valid		system	Tile_056-049-000_0-000.jpg		2021-06-07 13:19:31	2021-06-07 13:19:32		NO		IN FOCUS
181614194	https://volunteer.ala.org.au/validate/task/181614194	Valid		system	Tile_056-049-000_0-000.jpg		2021-06-07 13:19:37	2021-06-07 13:19:32		NO		IN FOCUS
181614194	https://volunteer.ala.org.au/validate/task/181614194	Valid		system	Tile_056-049-000_0-000.jpg		2021-06-07 12:51:43	2021-06-07 13:19:32		NO		IN FOCUS
181614194	https://volunteer.ala.org.au/validate/task/181614194	Valid		system	Tile_056-049-000_0-000.jpg			2021-06-07 13:19:32		NO		IN FOCUS
181614194	https://volunteer.ala.org.au/validate/task/181614194	Valid		system	Tile_056-049-000_0-000.jpg		2021-06-07 11:13:54	2021-06-07 13:19:32		NO		IN FOCUS
181614195	https://volunteer.ala.org.au/validate/task/181614195	Valid		system	Tile_056-050-000_0-000.jpg		2021-06-07 13:20:15	2021-06-07 13:20:16		NO		IN FOCUS
181614195	https://volunteer.ala.org.au/validate/task/181614195	Valid		system	Tile_056-050-000_0-000.jpg		2021-06-07 12:51:58	2021-06-07 13:20:16		NO		IN FOCUS
181614195	https://volunteer.ala.org.au/validate/task/181614195	Valid		system	Tile_056-050-000_0-000.jpg			2021-06-07 13:20:16		NO		IN FOCUS
181614195	https://volunteer.ala.org.au/validate/task/181614195	Valid		system	Tile_056-050-000_0-000.jpg		2021-06-07 13:19:52	2021-06-07 13:20:16		NO		IN FOCUS
181614197	https://volunteer.ala.org.au/validate/task/181614197	Valid		system	Tile_056-052-000_0-000.jpg		2021-06-07 11:14:14	2021-06-07 13:20:24		NO		IN FOCUS
181614197	https://volunteer.ala.org.au/validate/task/181614197	Valid		system	Tile_056-052-000_0-000.jpg		2021-06-07 13:20:38	2021-06-07 13:20:24		NO		IN FOCUS
181614197	https://volunteer.ala.org.au/validate/task/181614197	Valid		system	Tile_056-052-000_0-000.jpg		2021-06-07 13:20:24	2021-06-07 13:20:24		NO		IN FOCUS
181614197	https://volunteer.ala.org.au/validate/task/181614197	Valid		system	Tile_056-052-000_0-000.jpg			2021-06-07 13:20:24		NO		IN FOCUS
181614197	https://volunteer.ala.org.au/validate/task/181614197	Valid		system	Tile_056-052-000_0-000.jpg		2021-06-07 12:52:27	2021-06-07 13:20:24		NO		IN FOCUS
181614198	https://volunteer.ala.org.au/validate/task/181614198	Valid		system	Tile_056-053-000_0-000.jpg		2021-06-07 12:52:40	2021-06-07 13:20:57		NO		IN FOCUS
181614198	https://volunteer.ala.org.au/validate/task/181614198	Valid		system	Tile_056-053-000_0-000.jpg		2021-06-07 13:21:02	2021-06-07 13:20:57		NO		IN FOCUS
181614198	https://volunteer.ala.org.au/validate/task/181614198	Valid		system	Tile_056-053-000_0-000.jpg		2021-06-07 11:14:24	2021-06-07 13:20:57		NO		IN FOCUS
181614198	https://volunteer.ala.org.au/validate/task/181614198	Valid		system	Tile_056-053-000_0-000.jpg		2021-06-07 13:20:57	2021-06-07 13:20:57		NO		IN FOCUS
181614198	https://volunteer.ala.org.au/validate/task/181614198	Valid		system	Tile_056-053-000_0-000.jpg			2021-06-07 13:20:57		NO		IN FOCUS
181614199	https://volunteer.ala.org.au/validate/task/181614199	Valid		system	Tile_056-054-000_0-000.jpg			2021-06-07 13:21:15		NO		IN FOCUS
181614199	https://volunteer.ala.org.au/validate/task/181614199	Valid		system	Tile_056-054-000_0-000.jpg		2021-06-07 11:14:34	2021-06-07 13:21:15		NO		IN FOCUS
181614199	https://volunteer.ala.org.au/validate/task/181614199	Valid		system	Tile_056-054-000_0-000.jpg		2021-06-07 13:21:13	2021-06-07 13:21:15		NO		IN FOCUS
181614199	https://volunteer.ala.org.au/validate/task/181614199	Valid		system	Tile_056-054-000_0-000.jpg		2021-06-07 13:21:24	2021-06-07 13:21:15		NO		IN FOCUS
181614199	https://volunteer.ala.org.au/validate/task/181614199	Valid		system	Tile_056-054-000_0-000.jpg		2021-06-07 12:52:54	2021-06-07 13:21:15		NO		IN FOCUS
181614200	https://volunteer.ala.org.au/validate/task/181614200	Valid		system	Tile_056-055-000_0-000.jpg		2021-06-07 13:21:32	2021-06-07 13:21:33		NO		IN FOCUS
181614200	https://volunteer.ala.org.au/validate/task/181614200	Valid		system	Tile_056-055-000_0-000.jpg		2021-06-07 13:21:45	2021-06-07 13:21:33		NO		IN FOCUS
181614200	https://volunteer.ala.org.au/validate/task/181614200	Valid		system	Tile_056-055-000_0-000.jpg			2021-06-07 13:21:33		NO		IN FOCUS
181614200	https://volunteer.ala.org.au/validate/task/181614200	Valid		system	Tile_056-055-000_0-000.jpg		2021-06-07 12:53:08	2021-06-07 13:21:33		NO		IN FOCUS
181614200	https://volunteer.ala.org.au/validate/task/181614200	Valid		system	Tile_056-055-000_0-000.jpg		2021-06-07 11:14:44	2021-06-07 13:21:33		NO		IN FOCUS
181614201	https://volunteer.ala.org.au/validate/task/181614201	Valid		system	Tile_056-056-000_0-000.jpg		2021-06-07 11:14:53	2021-06-07 13:21:46		NO		IN FOCUS
181614201	https://volunteer.ala.org.au/validate/task/181614201	Valid		system	Tile_056-056-000_0-000.jpg			2021-06-07 13:21:46		NO		IN FOCUS
181614201	https://volunteer.ala.org.au/validate/task/181614201	Valid		system	Tile_056-056-000_0-000.jpg		2021-06-07 12:53:20	2021-06-07 13:21:46		NO		IN FOCUS
181614201	https://volunteer.ala.org.au/validate/task/181614201	Valid		system	Tile_056-056-000_0-000.jpg		2021-06-07 13:21:53	2021-06-07 13:21:46		NO		IN FOCUS
181614201	https://volunteer.ala.org.au/validate/task/181614201	Valid		system	Tile_056-056-000_0-000.jpg		2021-06-07 13:21:44	2021-06-07 13:21:46		NO		IN FOCUS
181614202	https://volunteer.ala.org.au/validate/task/181614202	Valid		system	Tile_056-057-000_0-000.jpg		2021-06-07 12:53:34	2021-06-07 13:22:09		NO		IN FOCUS
181614202	https://volunteer.ala.org.au/validate/task/181614202	Valid		system	Tile_056-057-000_0-000.jpg		2021-06-07 13:22:09	2021-06-07 13:22:09		NO		IN FOCUS
181614202	https://volunteer.ala.org.au/validate/task/181614202	Valid		system	Tile_056-057-000_0-000.jpg		2021-06-07 11:15:03	2021-06-07 13:22:09		NO		IN FOCUS
181614202	https://volunteer.ala.org.au/validate/task/181614202	Valid		system	Tile_056-057-000_0-000.jpg			2021-06-07 13:22:09		NO		IN FOCUS
181614202	https://volunteer.ala.org.au/validate/task/181614202	Valid		system	Tile_056-057-000_0-000.jpg		2021-06-07 13:22:10	2021-06-07 13:22:09		NO		IN FOCUS
181614203	https://volunteer.ala.org.au/validate/task/181614203	Valid		system	Tile_056-058-000_0-000.jpg		2021-06-07 12:53:48	2021-06-07 13:22:28		NO		IN FOCUS
181614203	https://volunteer.ala.org.au/validate/task/181614203	Valid		system	Tile_056-058-000_0-000.jpg		2021-06-07 13:22:28	2021-06-07 13:22:28		NO		IN FOCUS
181614203	https://volunteer.ala.org.au/validate/task/181614203	Valid		system	Tile_056-058-000_0-000.jpg			2021-06-07 13:22:28		NO		IN FOCUS
181614203	https://volunteer.ala.org.au/validate/task/181614203	Valid		system	Tile_056-058-000_0-000.jpg		2021-06-07 13:22:33	2021-06-07 13:22:28		NO		IN FOCUS
181614203	https://volunteer.ala.org.au/validate/task/181614203	Valid		system	Tile_056-058-000_0-000.jpg		2021-06-07 11:15:12	2021-06-07 13:22:28		NO		IN FOCUS
181614204	https://volunteer.ala.org.au/validate/task/181614204	Valid		system	Tile_056-059-000_0-000.jpg		2021-06-07 12:54:05	2021-06-07 13:22:44		NO		IN FOCUS
181614204	https://volunteer.ala.org.au/validate/task/181614204	Valid		system	Tile_056-059-000_0-000.jpg		2021-06-07 13:22:43	2021-06-07 13:22:44		NO		IN FOCUS
181614204	https://volunteer.ala.org.au/validate/task/181614204	Valid		system	Tile_056-059-000_0-000.jpg		2021-06-07 11:15:22	2021-06-07 13:22:44		NO		IN FOCUS
181614204	https://volunteer.ala.org.au/validate/task/181614204	Valid		system	Tile_056-059-000_0-000.jpg		2021-06-07 13:22:59	2021-06-07 13:22:44		NO		IN FOCUS
181614204	https://volunteer.ala.org.au/validate/task/181614204	Valid		system	Tile_056-059-000_0-000.jpg			2021-06-07 13:22:44		NO		IN FOCUS
181614205	https://volunteer.ala.org.au/validate/task/181614205	Valid		system	Tile_056-060-000_0-000.jpg			2021-06-07 13:23:27		NO		IN FOCUS
181614205	https://volunteer.ala.org.au/validate/task/181614205	Valid		system	Tile_056-060-000_0-000.jpg		2021-06-07 11:15:35	2021-06-07 13:23:27		NO		IN FOCUS
181614205	https://volunteer.ala.org.au/validate/task/181614205	Valid		system	Tile_056-060-000_0-000.jpg		2021-06-07 12:54:19	2021-06-07 13:23:27		NO		IN FOCUS
181614205	https://volunteer.ala.org.au/validate/task/181614205	Valid		system	Tile_056-060-000_0-000.jpg		2021-06-07 13:23:26	2021-06-07 13:23:27		NO		IN FOCUS
181614206	https://volunteer.ala.org.au/validate/task/181614206	Valid		system	Tile_057-001-000_0-000.jpg			2021-06-07 13:23:51		NO		IN FOCUS
181614206	https://volunteer.ala.org.au/validate/task/181614206	Valid		system	Tile_057-001-000_0-000.jpg		2021-06-07 13:23:51	2021-06-07 13:23:51		NO		IN FOCUS
181614206	https://volunteer.ala.org.au/validate/task/181614206	Valid		system	Tile_057-001-000_0-000.jpg		2021-06-07 11:15:46	2021-06-07 13:23:51		NO		IN FOCUS
181614206	https://volunteer.ala.org.au/validate/task/181614206	Valid		system	Tile_057-001-000_0-000.jpg		2021-06-07 13:24:21	2021-06-07 13:23:51		NO		IN FOCUS
181614206	https://volunteer.ala.org.au/validate/task/181614206	Valid		system	Tile_057-001-000_0-000.jpg		2021-06-07 12:54:45	2021-06-07 13:23:51		NO		IN FOCUS
181614207	https://volunteer.ala.org.au/validate/task/181614207	Valid		system	Tile_057-002-000_0-000.jpg		2021-06-07 13:24:17	2021-06-07 13:24:18		NO		IN FOCUS
181614207	https://volunteer.ala.org.au/validate/task/181614207	Valid		system	Tile_057-002-000_0-000.jpg		2021-06-07 11:15:55	2021-06-07 13:24:18		NO		IN FOCUS
181614207	https://volunteer.ala.org.au/validate/task/181614207	Valid		system	Tile_057-002-000_0-000.jpg		2021-06-07 12:55:44	2021-06-07 13:24:18		NO		IN FOCUS
181614207	https://volunteer.ala.org.au/validate/task/181614207	Valid		system	Tile_057-002-000_0-000.jpg			2021-06-07 13:24:18		NO		IN FOCUS
181614208	https://volunteer.ala.org.au/validate/task/181614208	Valid		system	Tile_057-003-000_0-000.jpg		2021-06-07 12:56:26	2021-06-07 13:24:38		NO		IN FOCUS
181614208	https://volunteer.ala.org.au/validate/task/181614208	Valid		system	Tile_057-003-000_0-000.jpg			2021-06-07 13:24:38		NO		IN FOCUS
181614208	https://volunteer.ala.org.au/validate/task/181614208	Valid		system	Tile_057-003-000_0-000.jpg		2021-06-07 13:24:38	2021-06-07 13:24:38		NO		IN FOCUS
181614208	https://volunteer.ala.org.au/validate/task/181614208	Valid		system	Tile_057-003-000_0-000.jpg		2021-06-07 13:24:45	2021-06-07 13:24:38		NO		IN FOCUS
181614208	https://volunteer.ala.org.au/validate/task/181614208	Valid		system	Tile_057-003-000_0-000.jpg		2021-06-07 11:16:07	2021-06-07 13:24:38		NO		IN FOCUS
181614209	https://volunteer.ala.org.au/validate/task/181614209	Valid		system	Tile_057-004-000_0-000.jpg		2021-06-07 13:25:16	2021-06-07 13:25:16		NO		IN FOCUS
181614209	https://volunteer.ala.org.au/validate/task/181614209	Valid		system	Tile_057-004-000_0-000.jpg		2021-06-07 12:56:58	2021-06-07 13:25:16		NO		IN FOCUS
181614209	https://volunteer.ala.org.au/validate/task/181614209	Valid		system	Tile_057-004-000_0-000.jpg		2021-06-07 11:16:19	2021-06-07 13:25:16		NO		IN FOCUS
181614209	https://volunteer.ala.org.au/validate/task/181614209	Valid		system	Tile_057-004-000_0-000.jpg			2021-06-07 13:25:16		NO		IN FOCUS
181614210	https://volunteer.ala.org.au/validate/task/181614210	Valid		system	Tile_057-005-000_0-000.jpg		2021-06-07 12:57:34	2021-06-07 13:26:35		NO		IN FOCUS
181614210	https://volunteer.ala.org.au/validate/task/181614210	Valid		system	Tile_057-005-000_0-000.jpg			2021-06-07 13:26:35		NO		IN FOCUS
181614210	https://volunteer.ala.org.au/validate/task/181614210	Valid		system	Tile_057-005-000_0-000.jpg		2021-06-07 13:26:35	2021-06-07 13:26:35		NO		IN FOCUS
181614210	https://volunteer.ala.org.au/validate/task/181614210	Valid		system	Tile_057-005-000_0-000.jpg		2021-06-07 13:30:06	2021-06-07 13:26:35		NO		IN FOCUS
181614210	https://volunteer.ala.org.au/validate/task/181614210	Valid		system	Tile_057-005-000_0-000.jpg		2021-06-07 11:16:29	2021-06-07 13:26:35		NO		IN FOCUS
181614211	https://volunteer.ala.org.au/validate/task/181614211	Valid		system	Tile_057-006-000_0-000.jpg		2021-06-07 13:26:58	2021-06-07 13:28:13		NO		IN FOCUS
181614211	https://volunteer.ala.org.au/validate/task/181614211	Valid		system	Tile_057-006-000_0-000.jpg		2021-06-07 13:28:12	2021-06-07 13:28:13		NO		IN FOCUS
181614211	https://volunteer.ala.org.au/validate/task/181614211	Valid		system	Tile_057-006-000_0-000.jpg			2021-06-07 13:28:13		NO		IN FOCUS
181614211	https://volunteer.ala.org.au/validate/task/181614211	Valid		system	Tile_057-006-000_0-000.jpg		2021-06-07 12:57:49	2021-06-07 13:28:13		NO		IN FOCUS
181614212	https://volunteer.ala.org.au/validate/task/181614212	Valid		system	Tile_057-007-000_0-000.jpg		2021-06-07 11:16:47	2021-06-07 13:28:25		NO		IN FOCUS
181614212	https://volunteer.ala.org.au/validate/task/181614212	Valid		system	Tile_057-007-000_0-000.jpg		2021-06-07 12:58:09	2021-06-07 13:28:25		NO		IN FOCUS
181614212	https://volunteer.ala.org.au/validate/task/181614212	Valid		system	Tile_057-007-000_0-000.jpg		2021-06-07 13:28:25	2021-06-07 13:28:25		NO		IN FOCUS
181614212	https://volunteer.ala.org.au/validate/task/181614212	Valid		system	Tile_057-007-000_0-000.jpg			2021-06-07 13:28:25		NO		IN FOCUS
181614212	https://volunteer.ala.org.au/validate/task/181614212	Valid		system	Tile_057-007-000_0-000.jpg		2021-06-07 13:28:25	2021-06-07 13:28:25		NO		IN FOCUS
181614213	https://volunteer.ala.org.au/validate/task/181614213	Valid		system	Tile_057-008-000_0-000.jpg		2021-06-07 12:58:52	2021-06-07 13:28:38		NO		IN FOCUS
181614213	https://volunteer.ala.org.au/validate/task/181614213	Valid		system	Tile_057-008-000_0-000.jpg		2021-06-07 13:28:36	2021-06-07 13:28:38		NO		IN FOCUS
181614213	https://volunteer.ala.org.au/validate/task/181614213	Valid		system	Tile_057-008-000_0-000.jpg		2021-06-07 13:28:45	2021-06-07 13:28:38		NO		IN FOCUS
181614213	https://volunteer.ala.org.au/validate/task/181614213	Valid		system	Tile_057-008-000_0-000.jpg			2021-06-07 13:28:38		NO		IN FOCUS
181614213	https://volunteer.ala.org.au/validate/task/181614213	Valid		system	Tile_057-008-000_0-000.jpg		2021-06-07 11:17:00	2021-06-07 13:28:38		NO		IN FOCUS
181614214	https://volunteer.ala.org.au/validate/task/181614214	Valid		system	Tile_057-009-000_0-000.jpg		2021-06-07 11:17:13	2021-06-07 13:28:46		NO		IN FOCUS
181614214	https://volunteer.ala.org.au/validate/task/181614214	Valid		system	Tile_057-009-000_0-000.jpg		2021-06-07 12:59:35	2021-06-07 13:28:46		NO		IN FOCUS
181614214	https://volunteer.ala.org.au/validate/task/181614214	Valid		system	Tile_057-009-000_0-000.jpg		2021-06-07 13:28:46	2021-06-07 13:28:46		NO		IN FOCUS
181614214	https://volunteer.ala.org.au/validate/task/181614214	Valid		system	Tile_057-009-000_0-000.jpg			2021-06-07 13:28:46		NO		IN FOCUS
181614214	https://volunteer.ala.org.au/validate/task/181614214	Valid		system	Tile_057-009-000_0-000.jpg		2021-06-07 13:28:53	2021-06-07 13:28:46		NO		IN FOCUS
181614215	https://volunteer.ala.org.au/validate/task/181614215	Valid		system	Tile_057-010-000_0-000.jpg		2021-06-07 13:29:10	2021-06-07 13:28:59		NO		IN FOCUS
181614215	https://volunteer.ala.org.au/validate/task/181614215	Valid		system	Tile_057-010-000_0-000.jpg		2021-06-07 13:28:58	2021-06-07 13:28:59		NO		IN FOCUS
181614215	https://volunteer.ala.org.au/validate/task/181614215	Valid		system	Tile_057-010-000_0-000.jpg		2021-06-07 13:00:10	2021-06-07 13:28:59		NO		IN FOCUS
181614215	https://volunteer.ala.org.au/validate/task/181614215	Valid		system	Tile_057-010-000_0-000.jpg			2021-06-07 13:28:59		NO		IN FOCUS
181614215	https://volunteer.ala.org.au/validate/task/181614215	Valid		system	Tile_057-010-000_0-000.jpg		2021-06-07 11:17:22	2021-06-07 13:28:59		NO		IN FOCUS
181614216	https://volunteer.ala.org.au/validate/task/181614216	Valid		system	Tile_057-011-000_0-000.jpg		2021-06-07 11:17:31	2021-06-07 13:29:14		NO		IN FOCUS
181614216	https://volunteer.ala.org.au/validate/task/181614216	Valid		system	Tile_057-011-000_0-000.jpg		2021-06-07 13:00:36	2021-06-07 13:29:14		NO		IN FOCUS
181614216	https://volunteer.ala.org.au/validate/task/181614216	Valid		system	Tile_057-011-000_0-000.jpg			2021-06-07 13:29:14		NO		IN FOCUS
181614216	https://volunteer.ala.org.au/validate/task/181614216	Valid		system	Tile_057-011-000_0-000.jpg		2021-06-07 13:29:14	2021-06-07 13:29:14		NO		IN FOCUS
181614217	https://volunteer.ala.org.au/validate/task/181614217	Valid		system	Tile_057-012-000_0-000.jpg		2021-06-07 13:00:58	2021-06-07 13:29:29		NO		IN FOCUS
181614217	https://volunteer.ala.org.au/validate/task/181614217	Valid		system	Tile_057-012-000_0-000.jpg		2021-06-07 13:29:29	2021-06-07 13:29:29		NO		IN FOCUS
181614217	https://volunteer.ala.org.au/validate/task/181614217	Valid		system	Tile_057-012-000_0-000.jpg		2021-06-07 11:17:41	2021-06-07 13:29:29		NO		IN FOCUS
181614217	https://volunteer.ala.org.au/validate/task/181614217	Valid		system	Tile_057-012-000_0-000.jpg			2021-06-07 13:29:29		NO		IN FOCUS
181614218	https://volunteer.ala.org.au/validate/task/181614218	Valid		system	Tile_057-013-000_0-000.jpg		2021-06-07 11:17:52	2021-06-07 13:29:48		NO		IN FOCUS
181614218	https://volunteer.ala.org.au/validate/task/181614218	Valid		system	Tile_057-013-000_0-000.jpg		2021-06-07 13:29:48	2021-06-07 13:29:48		NO		IN FOCUS
181614218	https://volunteer.ala.org.au/validate/task/181614218	Valid		system	Tile_057-013-000_0-000.jpg		2021-06-07 13:01:26	2021-06-07 13:29:48		NO		IN FOCUS
181614218	https://volunteer.ala.org.au/validate/task/181614218	Valid		system	Tile_057-013-000_0-000.jpg			2021-06-07 13:29:48		NO		IN FOCUS
181614218	https://volunteer.ala.org.au/validate/task/181614218	Valid		system	Tile_057-013-000_0-000.jpg		2021-06-07 13:29:49	2021-06-07 13:29:48		NO		IN FOCUS
181614219	https://volunteer.ala.org.au/validate/task/181614219	Valid		system	Tile_057-014-000_0-000.jpg		2021-06-07 13:30:04	2021-06-07 13:30:00		NO		IN FOCUS
181614219	https://volunteer.ala.org.au/validate/task/181614219	Valid		system	Tile_057-014-000_0-000.jpg		2021-06-07 13:02:03	2021-06-07 13:30:00		NO		IN FOCUS
181614219	https://volunteer.ala.org.au/validate/task/181614219	Valid		system	Tile_057-014-000_0-000.jpg		2021-06-07 13:29:59	2021-06-07 13:30:00		NO		IN FOCUS
181614219	https://volunteer.ala.org.au/validate/task/181614219	Valid		system	Tile_057-014-000_0-000.jpg		2021-06-07 11:18:01	2021-06-07 13:30:00		NO		IN FOCUS
181614219	https://volunteer.ala.org.au/validate/task/181614219	Valid		system	Tile_057-014-000_0-000.jpg			2021-06-07 13:30:00		NO		IN FOCUS
181614220	https://volunteer.ala.org.au/validate/task/181614220	Valid		system	Tile_057-015-000_0-000.jpg		2021-06-07 13:30:23	2021-06-07 13:30:12		NO		IN FOCUS
181614220	https://volunteer.ala.org.au/validate/task/181614220	Valid		system	Tile_057-015-000_0-000.jpg		2021-06-07 13:30:11	2021-06-07 13:30:12		NO		IN FOCUS
181614220	https://volunteer.ala.org.au/validate/task/181614220	Valid		system	Tile_057-015-000_0-000.jpg			2021-06-07 13:30:12		NO		IN FOCUS
181614220	https://volunteer.ala.org.au/validate/task/181614220	Valid		system	Tile_057-015-000_0-000.jpg		2021-06-07 13:02:36	2021-06-07 13:30:12		NO		IN FOCUS
181614220	https://volunteer.ala.org.au/validate/task/181614220	Valid		system	Tile_057-015-000_0-000.jpg		2021-06-07 11:18:13	2021-06-07 13:30:12		NO		IN FOCUS
181614221	https://volunteer.ala.org.au/validate/task/181614221	Valid		system	Tile_057-016-000_0-000.jpg		2021-06-07 13:03:03	2021-06-07 13:30:47		NO		IN FOCUS
181614221	https://volunteer.ala.org.au/validate/task/181614221	Valid		system	Tile_057-016-000_0-000.jpg		2021-06-07 13:30:46	2021-06-07 13:30:47		NO		IN FOCUS
181614221	https://volunteer.ala.org.au/validate/task/181614221	Valid		system	Tile_057-016-000_0-000.jpg			2021-06-07 13:30:47		NO		IN FOCUS
181614221	https://volunteer.ala.org.au/validate/task/181614221	Valid		system	Tile_057-016-000_0-000.jpg		2021-06-07 13:30:32	2021-06-07 13:30:47		NO		IN FOCUS
181614223	https://volunteer.ala.org.au/validate/task/181614223	Valid		system	Tile_057-018-000_0-000.jpg		2021-06-07 13:03:50	2021-06-07 13:30:59		NO		IN FOCUS
181614223	https://volunteer.ala.org.au/validate/task/181614223	Valid		system	Tile_057-018-000_0-000.jpg		2021-06-07 13:30:59	2021-06-07 13:30:59		NO		IN FOCUS
181614223	https://volunteer.ala.org.au/validate/task/181614223	Valid		system	Tile_057-018-000_0-000.jpg			2021-06-07 13:30:59		NO		IN FOCUS
181614223	https://volunteer.ala.org.au/validate/task/181614223	Valid		system	Tile_057-018-000_0-000.jpg		2021-06-07 13:31:02	2021-06-07 13:30:59		NO		IN FOCUS
181614223	https://volunteer.ala.org.au/validate/task/181614223	Valid		system	Tile_057-018-000_0-000.jpg		2021-06-07 11:18:32	2021-06-07 13:30:59		NO		IN FOCUS
181614224	https://volunteer.ala.org.au/validate/task/181614224	Valid		system	Tile_057-019-000_0-000.jpg		2021-06-07 13:04:49	2021-06-07 13:31:20		NO		IN FOCUS
181614224	https://volunteer.ala.org.au/validate/task/181614224	Valid		system	Tile_057-019-000_0-000.jpg		2021-06-07 13:31:20	2021-06-07 13:31:20		NO		IN FOCUS
181614224	https://volunteer.ala.org.au/validate/task/181614224	Valid		system	Tile_057-019-000_0-000.jpg		2021-06-07 13:31:24	2021-06-07 13:31:20		NO		IN FOCUS
181614224	https://volunteer.ala.org.au/validate/task/181614224	Valid		system	Tile_057-019-000_0-000.jpg		2021-06-07 11:18:42	2021-06-07 13:31:20		NO		IN FOCUS
181614224	https://volunteer.ala.org.au/validate/task/181614224	Valid		system	Tile_057-019-000_0-000.jpg			2021-06-07 13:31:20		NO		IN FOCUS
181614225	https://volunteer.ala.org.au/validate/task/181614225	Valid		system	Tile_057-020-000_0-000.jpg		2021-06-07 13:31:38	2021-06-07 13:31:38		NO		IN FOCUS
181614225	https://volunteer.ala.org.au/validate/task/181614225	Valid		system	Tile_057-020-000_0-000.jpg			2021-06-07 13:31:38		NO		IN FOCUS
181614225	https://volunteer.ala.org.au/validate/task/181614225	Valid		system	Tile_057-020-000_0-000.jpg		2021-06-07 13:31:45	2021-06-07 13:31:38		NO		IN FOCUS
181614225	https://volunteer.ala.org.au/validate/task/181614225	Valid		system	Tile_057-020-000_0-000.jpg		2021-06-07 13:05:12	2021-06-07 13:31:38		NO		IN FOCUS
181614225	https://volunteer.ala.org.au/validate/task/181614225	Valid		system	Tile_057-020-000_0-000.jpg		2021-06-07 11:18:52	2021-06-07 13:31:38		NO		IN FOCUS
181614227	https://volunteer.ala.org.au/validate/task/181614227	Valid		system	Tile_057-022-000_0-000.jpg		2021-06-07 13:31:57	2021-06-07 13:31:57		NO		IN FOCUS
181614227	https://volunteer.ala.org.au/validate/task/181614227	Valid		system	Tile_057-022-000_0-000.jpg		2021-06-07 11:19:12	2021-06-07 13:31:57		NO		IN FOCUS
181614227	https://volunteer.ala.org.au/validate/task/181614227	Valid		system	Tile_057-022-000_0-000.jpg			2021-06-07 13:31:57		NO		IN FOCUS
181614227	https://volunteer.ala.org.au/validate/task/181614227	Valid		system	Tile_057-022-000_0-000.jpg		2021-06-07 13:05:33	2021-06-07 13:31:57		NO		IN FOCUS
181614226	https://volunteer.ala.org.au/validate/task/181614226	Valid		system	Tile_057-021-000_0-000.jpg			2021-06-07 13:32:00		NO		IN FOCUS
181614226	https://volunteer.ala.org.au/validate/task/181614226	Valid		system	Tile_057-021-000_0-000.jpg		2021-06-07 11:19:02	2021-06-07 13:32:00		NO		IN FOCUS
181614226	https://volunteer.ala.org.au/validate/task/181614226	Valid		system	Tile_057-021-000_0-000.jpg		2021-06-07 13:05:22	2021-06-07 13:32:00		NO		IN FOCUS
181614226	https://volunteer.ala.org.au/validate/task/181614226	Valid		system	Tile_057-021-000_0-000.jpg		2021-06-07 13:31:59	2021-06-07 13:32:00		NO		IN FOCUS
181614226	https://volunteer.ala.org.au/validate/task/181614226	Valid		system	Tile_057-021-000_0-000.jpg		2021-06-07 13:31:59	2021-06-07 13:32:00		NO		IN FOCUS
181614228	https://volunteer.ala.org.au/validate/task/181614228	Valid		system	Tile_057-023-000_0-000.jpg			2021-06-07 13:32:14		NO		IN FOCUS
181614228	https://volunteer.ala.org.au/validate/task/181614228	Valid		system	Tile_057-023-000_0-000.jpg		2021-06-07 13:32:14	2021-06-07 13:32:14		NO		IN FOCUS
181614228	https://volunteer.ala.org.au/validate/task/181614228	Valid		system	Tile_057-023-000_0-000.jpg		2021-06-07 13:32:45	2021-06-07 13:32:14		NO		IN FOCUS
181614228	https://volunteer.ala.org.au/validate/task/181614228	Valid		system	Tile_057-023-000_0-000.jpg		2021-06-07 11:19:21	2021-06-07 13:32:14		NO		IN FOCUS
181614228	https://volunteer.ala.org.au/validate/task/181614228	Valid		system	Tile_057-023-000_0-000.jpg		2021-06-07 13:05:43	2021-06-07 13:32:14		NO		IN FOCUS
181614229	https://volunteer.ala.org.au/validate/task/181614229	Valid		system	Tile_057-024-000_0-000.jpg			2021-06-07 13:32:32		NO		IN FOCUS
181614229	https://volunteer.ala.org.au/validate/task/181614229	Valid		system	Tile_057-024-000_0-000.jpg		2021-06-07 13:05:55	2021-06-07 13:32:32		NO		IN FOCUS
181614229	https://volunteer.ala.org.au/validate/task/181614229	Valid		system	Tile_057-024-000_0-000.jpg		2021-06-07 13:32:32	2021-06-07 13:32:32		NO		IN FOCUS
181614229	https://volunteer.ala.org.au/validate/task/181614229	Valid		system	Tile_057-024-000_0-000.jpg		2021-06-07 11:19:35	2021-06-07 13:32:32		NO		IN FOCUS
181614233	https://volunteer.ala.org.au/validate/task/181614233	Valid		system	Tile_057-028-000_0-000.jpg		2021-06-07 13:06:49	2021-06-07 13:33:47		NO		IN FOCUS
181614233	https://volunteer.ala.org.au/validate/task/181614233	Valid		system	Tile_057-028-000_0-000.jpg			2021-06-07 13:33:47		NO		IN FOCUS
181614233	https://volunteer.ala.org.au/validate/task/181614233	Valid		system	Tile_057-028-000_0-000.jpg		2021-06-07 13:33:46	2021-06-07 13:33:47		NO		IN FOCUS
181614233	https://volunteer.ala.org.au/validate/task/181614233	Valid		system	Tile_057-028-000_0-000.jpg		2021-06-07 11:20:31	2021-06-07 13:33:47		NO		IN FOCUS
181614234	https://volunteer.ala.org.au/validate/task/181614234	Valid		system	Tile_057-029-000_0-000.jpg		2021-06-07 11:20:40	2021-06-07 13:34:02		NO		IN FOCUS
181614234	https://volunteer.ala.org.au/validate/task/181614234	Valid		system	Tile_057-029-000_0-000.jpg		2021-06-07 13:34:01	2021-06-07 13:34:02		NO		IN FOCUS
181614234	https://volunteer.ala.org.au/validate/task/181614234	Valid		system	Tile_057-029-000_0-000.jpg			2021-06-07 13:34:02		NO		IN FOCUS
181614234	https://volunteer.ala.org.au/validate/task/181614234	Valid		system	Tile_057-029-000_0-000.jpg		2021-06-07 13:07:04	2021-06-07 13:34:02		NO		IN FOCUS
181614235	https://volunteer.ala.org.au/validate/task/181614235	Valid		system	Tile_057-030-000_0-000.jpg		2021-06-07 13:07:15	2021-06-07 13:34:20		NO		IN FOCUS
181614235	https://volunteer.ala.org.au/validate/task/181614235	Valid		system	Tile_057-030-000_0-000.jpg		2021-06-07 13:34:20	2021-06-07 13:34:20		NO		IN FOCUS
181614235	https://volunteer.ala.org.au/validate/task/181614235	Valid		system	Tile_057-030-000_0-000.jpg		2021-06-07 11:20:49	2021-06-07 13:34:20		NO		IN FOCUS
181614235	https://volunteer.ala.org.au/validate/task/181614235	Valid		system	Tile_057-030-000_0-000.jpg			2021-06-07 13:34:20		NO		IN FOCUS
181614237	https://volunteer.ala.org.au/validate/task/181614237	Valid		system	Tile_057-032-000_0-000.jpg		2021-06-07 11:21:04	2021-06-07 13:36:20		NO		IN FOCUS
181614237	https://volunteer.ala.org.au/validate/task/181614237	Valid		system	Tile_057-032-000_0-000.jpg		2021-06-07 13:36:25	2021-06-07 13:36:20		NO		IN FOCUS
181614237	https://volunteer.ala.org.au/validate/task/181614237	Valid		system	Tile_057-032-000_0-000.jpg		2021-06-07 13:07:43	2021-06-07 13:36:20		NO		IN FOCUS
181614237	https://volunteer.ala.org.au/validate/task/181614237	Valid		system	Tile_057-032-000_0-000.jpg		2021-06-07 13:36:19	2021-06-07 13:36:20		NO		IN FOCUS
181614237	https://volunteer.ala.org.au/validate/task/181614237	Valid		system	Tile_057-032-000_0-000.jpg			2021-06-07 13:36:20		NO		IN FOCUS
181614239	https://volunteer.ala.org.au/validate/task/181614239	Valid		system	Tile_057-034-000_0-000.jpg		2021-06-07 13:08:12	2021-06-07 13:36:56		NO		IN FOCUS
181614239	https://volunteer.ala.org.au/validate/task/181614239	Valid		system	Tile_057-034-000_0-000.jpg		2021-06-07 11:21:20	2021-06-07 13:36:56		NO		IN FOCUS
181614239	https://volunteer.ala.org.au/validate/task/181614239	Valid		system	Tile_057-034-000_0-000.jpg		2021-06-07 13:36:56	2021-06-07 13:36:56		NO		IN FOCUS
181614239	https://volunteer.ala.org.au/validate/task/181614239	Valid		system	Tile_057-034-000_0-000.jpg			2021-06-07 13:36:56		NO		IN FOCUS
181614240	https://volunteer.ala.org.au/validate/task/181614240	Valid		system	Tile_057-035-000_0-000.jpg			2021-06-07 13:37:21		NO		IN FOCUS
181614240	https://volunteer.ala.org.au/validate/task/181614240	Valid		system	Tile_057-035-000_0-000.jpg		2021-06-07 13:08:24	2021-06-07 13:37:21		NO		IN FOCUS
181614240	https://volunteer.ala.org.au/validate/task/181614240	Valid		system	Tile_057-035-000_0-000.jpg		2021-06-07 11:21:31	2021-06-07 13:37:21		NO		IN FOCUS
181614240	https://volunteer.ala.org.au/validate/task/181614240	Valid		system	Tile_057-035-000_0-000.jpg		2021-06-07 13:37:21	2021-06-07 13:37:21		NO		IN FOCUS
181614241	https://volunteer.ala.org.au/validate/task/181614241	Valid		system	Tile_057-036-000_0-000.jpg			2021-06-07 13:37:37		NO		IN FOCUS
181614241	https://volunteer.ala.org.au/validate/task/181614241	Valid		system	Tile_057-036-000_0-000.jpg		2021-06-07 13:38:37	2021-06-07 13:37:37		NO		IN FOCUS
181614241	https://volunteer.ala.org.au/validate/task/181614241	Valid		system	Tile_057-036-000_0-000.jpg		2021-06-07 11:21:43	2021-06-07 13:37:37		NO		IN FOCUS
181614241	https://volunteer.ala.org.au/validate/task/181614241	Valid		system	Tile_057-036-000_0-000.jpg		2021-06-07 13:09:45	2021-06-07 13:37:37		NO		IN FOCUS
181614241	https://volunteer.ala.org.au/validate/task/181614241	Valid		system	Tile_057-036-000_0-000.jpg		2021-06-07 13:37:37	2021-06-07 13:37:37		NO		IN FOCUS
181614242	https://volunteer.ala.org.au/validate/task/181614242	Valid		system	Tile_057-037-000_0-000.jpg		2021-06-07 11:21:52	2021-06-07 13:37:54		NO		IN FOCUS
181614242	https://volunteer.ala.org.au/validate/task/181614242	Valid		system	Tile_057-037-000_0-000.jpg		2021-06-07 13:10:08	2021-06-07 13:37:54		NO		IN FOCUS
181614242	https://volunteer.ala.org.au/validate/task/181614242	Valid		system	Tile_057-037-000_0-000.jpg		2021-06-07 13:37:54	2021-06-07 13:37:54		NO		IN FOCUS
181614242	https://volunteer.ala.org.au/validate/task/181614242	Valid		system	Tile_057-037-000_0-000.jpg			2021-06-07 13:37:54		NO		IN FOCUS
181614242	https://volunteer.ala.org.au/validate/task/181614242	Valid		system	Tile_057-037-000_0-000.jpg		2021-06-07 13:39:52	2021-06-07 13:37:54	3	YES	MIDDLE	IN FOCUS		Fungal spores,Nothofagus pollen
181614243	https://volunteer.ala.org.au/validate/task/181614243	Valid		system	Tile_057-038-000_0-000.jpg		2021-06-07 13:38:11	2021-06-07 13:38:11		NO		IN FOCUS
181614243	https://volunteer.ala.org.au/validate/task/181614243	Valid		system	Tile_057-038-000_0-000.jpg			2021-06-07 13:38:11		NO		IN FOCUS
181614243	https://volunteer.ala.org.au/validate/task/181614243	Valid		system	Tile_057-038-000_0-000.jpg		2021-06-07 13:10:32	2021-06-07 13:38:11		NO		IN FOCUS
181614243	https://volunteer.ala.org.au/validate/task/181614243	Valid		system	Tile_057-038-000_0-000.jpg		2021-06-07 11:22:03	2021-06-07 13:38:11		NO		IN FOCUS
181614244	https://volunteer.ala.org.au/validate/task/181614244	Valid		system	Tile_057-039-000_0-000.jpg			2021-06-07 13:38:29		NO		IN FOCUS
181614244	https://volunteer.ala.org.au/validate/task/181614244	Valid		system	Tile_057-039-000_0-000.jpg		2021-06-07 11:22:14	2021-06-07 13:38:29		NO		IN FOCUS
181614244	https://volunteer.ala.org.au/validate/task/181614244	Valid		system	Tile_057-039-000_0-000.jpg		2021-06-07 13:10:44	2021-06-07 13:38:29		NO		IN FOCUS
181614244	https://volunteer.ala.org.au/validate/task/181614244	Valid		system	Tile_057-039-000_0-000.jpg		2021-06-07 13:38:29	2021-06-07 13:38:29		NO		IN FOCUS
181614245	https://volunteer.ala.org.au/validate/task/181614245	Valid		system	Tile_057-040-000_0-000.jpg		2021-06-07 13:38:45	2021-06-07 13:38:46		NO		IN FOCUS
181614245	https://volunteer.ala.org.au/validate/task/181614245	Valid		system	Tile_057-040-000_0-000.jpg			2021-06-07 13:38:46		NO		IN FOCUS
181614245	https://volunteer.ala.org.au/validate/task/181614245	Valid		system	Tile_057-040-000_0-000.jpg		2021-06-07 11:22:25	2021-06-07 13:38:46		NO		IN FOCUS
181614245	https://volunteer.ala.org.au/validate/task/181614245	Valid		system	Tile_057-040-000_0-000.jpg		2021-06-07 13:11:00	2021-06-07 13:38:46		NO		IN FOCUS
181615087	https://volunteer.ala.org.au/validate/task/181615087	Valid		system	Tile_057-041-000_0-000.jpg		2021-06-07 13:11:13	2021-06-07 13:39:03		NO		IN FOCUS
181615087	https://volunteer.ala.org.au/validate/task/181615087	Valid		system	Tile_057-041-000_0-000.jpg		2021-06-07 11:22:35	2021-06-07 13:39:03		NO		IN FOCUS
181615087	https://volunteer.ala.org.au/validate/task/181615087	Valid		system	Tile_057-041-000_0-000.jpg		2021-06-07 13:39:14	2021-06-07 13:39:03		NO		IN FOCUS
181615087	https://volunteer.ala.org.au/validate/task/181615087	Valid		system	Tile_057-041-000_0-000.jpg		2021-06-07 13:39:03	2021-06-07 13:39:03		NO		IN FOCUS
181615087	https://volunteer.ala.org.au/validate/task/181615087	Valid		system	Tile_057-041-000_0-000.jpg			2021-06-07 13:39:03		NO		IN FOCUS
181615089	https://volunteer.ala.org.au/validate/task/181615089	Valid		system	Tile_057-043-000_0-000.jpg		2021-06-07 13:39:43	2021-06-07 13:39:44		NO		IN FOCUS
181615089	https://volunteer.ala.org.au/validate/task/181615089	Valid		system	Tile_057-043-000_0-000.jpg		2021-06-07 11:22:50	2021-06-07 13:39:44		NO		IN FOCUS
181615089	https://volunteer.ala.org.au/validate/task/181615089	Valid		system	Tile_057-043-000_0-000.jpg		2021-06-07 13:11:45	2021-06-07 13:39:44		NO		IN FOCUS
181615089	https://volunteer.ala.org.au/validate/task/181615089	Valid		system	Tile_057-043-000_0-000.jpg			2021-06-07 13:39:44		NO		IN FOCUS
181615089	https://volunteer.ala.org.au/validate/task/181615089	Valid		system	Tile_057-043-000_0-000.jpg		2021-06-07 13:43:31	2021-06-07 13:39:44		NO		IN FOCUS
181615090	https://volunteer.ala.org.au/validate/task/181615090	Valid		system	Tile_057-044-000_0-000.jpg		2021-06-07 13:39:59	2021-06-07 13:39:59		NO		IN FOCUS
181615090	https://volunteer.ala.org.au/validate/task/181615090	Valid		system	Tile_057-044-000_0-000.jpg			2021-06-07 13:39:59		NO		IN FOCUS
181615090	https://volunteer.ala.org.au/validate/task/181615090	Valid		system	Tile_057-044-000_0-000.jpg		2021-06-07 13:11:59	2021-06-07 13:39:59		NO		IN FOCUS
181615090	https://volunteer.ala.org.au/validate/task/181615090	Valid		system	Tile_057-044-000_0-000.jpg		2021-06-07 13:40:53	2021-06-07 13:39:59		NO		IN FOCUS
181615090	https://volunteer.ala.org.au/validate/task/181615090	Valid		system	Tile_057-044-000_0-000.jpg		2021-06-07 11:23:00	2021-06-07 13:39:59		NO		IN FOCUS
181615091	https://volunteer.ala.org.au/validate/task/181615091	Valid		system	Tile_057-045-000_0-000.jpg			2021-06-07 13:40:21		NO		IN FOCUS
181615091	https://volunteer.ala.org.au/validate/task/181615091	Valid		system	Tile_057-045-000_0-000.jpg		2021-06-07 11:23:10	2021-06-07 13:40:21		NO		IN FOCUS
181615091	https://volunteer.ala.org.au/validate/task/181615091	Valid		system	Tile_057-045-000_0-000.jpg		2021-06-07 13:40:21	2021-06-07 13:40:21		NO		IN FOCUS
181615091	https://volunteer.ala.org.au/validate/task/181615091	Valid		system	Tile_057-045-000_0-000.jpg		2021-06-07 13:12:12	2021-06-07 13:40:21		NO		IN FOCUS
181615092	https://volunteer.ala.org.au/validate/task/181615092	Valid		system	Tile_057-046-000_0-000.jpg			2021-06-07 13:40:44		NO		IN FOCUS
181615092	https://volunteer.ala.org.au/validate/task/181615092	Valid		system	Tile_057-046-000_0-000.jpg		2021-06-07 13:40:43	2021-06-07 13:40:44		NO		IN FOCUS
181615092	https://volunteer.ala.org.au/validate/task/181615092	Valid		system	Tile_057-046-000_0-000.jpg		2021-06-07 11:23:22	2021-06-07 13:40:44		NO		IN FOCUS
181615092	https://volunteer.ala.org.au/validate/task/181615092	Valid		system	Tile_057-046-000_0-000.jpg		2021-06-07 13:12:26	2021-06-07 13:40:44		NO		IN FOCUS
181615093	https://volunteer.ala.org.au/validate/task/181615093	Valid		system	Tile_057-047-000_0-000.jpg		2021-06-07 13:12:38	2021-06-07 13:41:40		NO		IN FOCUS
181615093	https://volunteer.ala.org.au/validate/task/181615093	Valid		system	Tile_057-047-000_0-000.jpg		2021-06-07 11:23:32	2021-06-07 13:41:40		NO		IN FOCUS
181615093	https://volunteer.ala.org.au/validate/task/181615093	Valid		system	Tile_057-047-000_0-000.jpg		2021-06-07 13:41:39	2021-06-07 13:41:40		NO		IN FOCUS
181615093	https://volunteer.ala.org.au/validate/task/181615093	Valid		system	Tile_057-047-000_0-000.jpg			2021-06-07 13:41:40		NO		IN FOCUS
181615094	https://volunteer.ala.org.au/validate/task/181615094	Valid		system	Tile_057-048-000_0-000.jpg			2021-06-07 13:41:49		NO		IN FOCUS
181615094	https://volunteer.ala.org.au/validate/task/181615094	Valid		system	Tile_057-048-000_0-000.jpg		2021-06-07 13:12:50	2021-06-07 13:41:49		NO		IN FOCUS
181615094	https://volunteer.ala.org.au/validate/task/181615094	Valid		system	Tile_057-048-000_0-000.jpg		2021-06-07 11:23:41	2021-06-07 13:41:49		NO		IN FOCUS
181615094	https://volunteer.ala.org.au/validate/task/181615094	Valid		system	Tile_057-048-000_0-000.jpg		2021-06-07 13:41:48	2021-06-07 13:41:49		NO		IN FOCUS
181615095	https://volunteer.ala.org.au/validate/task/181615095	Valid		system	Tile_057-049-000_0-000.jpg		2021-06-07 13:13:07	2021-06-07 13:42:11		NO		IN FOCUS
181615095	https://volunteer.ala.org.au/validate/task/181615095	Valid		system	Tile_057-049-000_0-000.jpg		2021-06-07 13:42:12	2021-06-07 13:42:11		NO		IN FOCUS
181615095	https://volunteer.ala.org.au/validate/task/181615095	Valid		system	Tile_057-049-000_0-000.jpg			2021-06-07 13:42:11		NO		IN FOCUS
181615095	https://volunteer.ala.org.au/validate/task/181615095	Valid		system	Tile_057-049-000_0-000.jpg		2021-06-07 13:42:10	2021-06-07 13:42:11		NO		IN FOCUS
181615095	https://volunteer.ala.org.au/validate/task/181615095	Valid		system	Tile_057-049-000_0-000.jpg		2021-06-07 11:23:52	2021-06-07 13:42:11		NO		IN FOCUS
181615096	https://volunteer.ala.org.au/validate/task/181615096	Valid		system	Tile_057-050-000_0-000.jpg		2021-06-07 13:42:35	2021-06-07 13:42:36		NO		IN FOCUS
181615096	https://volunteer.ala.org.au/validate/task/181615096	Valid		system	Tile_057-050-000_0-000.jpg			2021-06-07 13:42:36		NO		IN FOCUS
181615096	https://volunteer.ala.org.au/validate/task/181615096	Valid		system	Tile_057-050-000_0-000.jpg		2021-06-07 13:13:17	2021-06-07 13:42:36		NO		IN FOCUS
181615096	https://volunteer.ala.org.au/validate/task/181615096	Valid		system	Tile_057-050-000_0-000.jpg		2021-06-07 11:24:01	2021-06-07 13:42:36		NO		IN FOCUS
181615096	https://volunteer.ala.org.au/validate/task/181615096	Valid		system	Tile_057-050-000_0-000.jpg		2021-06-07 13:43:47	2021-06-07 13:42:36	1	YES	MIDDLE	IN FOCUS		Unknown
181615097	https://volunteer.ala.org.au/validate/task/181615097	Valid		system	Tile_057-051-000_0-000.jpg		2021-06-07 13:13:31	2021-06-07 13:42:50		NO		IN FOCUS
181615097	https://volunteer.ala.org.au/validate/task/181615097	Valid		system	Tile_057-051-000_0-000.jpg		2021-06-07 11:24:11	2021-06-07 13:42:50		NO		IN FOCUS
181615097	https://volunteer.ala.org.au/validate/task/181615097	Valid		system	Tile_057-051-000_0-000.jpg			2021-06-07 13:42:50		NO		IN FOCUS
181615097	https://volunteer.ala.org.au/validate/task/181615097	Valid		system	Tile_057-051-000_0-000.jpg		2021-06-07 13:42:50	2021-06-07 13:42:50		NO		IN FOCUS
181615099	https://volunteer.ala.org.au/validate/task/181615099	Valid		system	Tile_057-053-000_0-000.jpg			2021-06-07 13:43:43		NO		IN FOCUS
181615099	https://volunteer.ala.org.au/validate/task/181615099	Valid		system	Tile_057-053-000_0-000.jpg		2021-06-07 13:14:08	2021-06-07 13:43:43		NO		IN FOCUS
181615099	https://volunteer.ala.org.au/validate/task/181615099	Valid		system	Tile_057-053-000_0-000.jpg		2021-06-07 13:44:47	2021-06-07 13:43:43		NO		IN FOCUS
181615099	https://volunteer.ala.org.au/validate/task/181615099	Valid		system	Tile_057-053-000_0-000.jpg		2021-06-07 13:43:43	2021-06-07 13:43:43		NO		IN FOCUS
181615099	https://volunteer.ala.org.au/validate/task/181615099	Valid		system	Tile_057-053-000_0-000.jpg		2021-06-07 11:24:27	2021-06-07 13:43:43		NO		IN FOCUS
181615100	https://volunteer.ala.org.au/validate/task/181615100	Valid		system	Tile_057-054-000_0-000.jpg		2021-06-07 11:24:37	2021-06-07 13:43:53		NO		IN FOCUS
181615100	https://volunteer.ala.org.au/validate/task/181615100	Valid		system	Tile_057-054-000_0-000.jpg		2021-06-07 13:43:53	2021-06-07 13:43:53		NO		IN FOCUS
181615100	https://volunteer.ala.org.au/validate/task/181615100	Valid		system	Tile_057-054-000_0-000.jpg			2021-06-07 13:43:53		NO		IN FOCUS
181615100	https://volunteer.ala.org.au/validate/task/181615100	Valid		system	Tile_057-054-000_0-000.jpg		2021-06-07 13:44:08	2021-06-07 13:43:53		NO		IN FOCUS
181615100	https://volunteer.ala.org.au/validate/task/181615100	Valid		system	Tile_057-054-000_0-000.jpg		2021-06-07 13:14:19	2021-06-07 13:43:53		NO		IN FOCUS
181615101	https://volunteer.ala.org.au/validate/task/181615101	Valid		system	Tile_057-055-000_0-000.jpg		2021-06-07 13:44:43	2021-06-07 13:44:17		NO		IN FOCUS
181615101	https://volunteer.ala.org.au/validate/task/181615101	Valid		system	Tile_057-055-000_0-000.jpg		2021-06-07 13:44:17	2021-06-07 13:44:17		NO		IN FOCUS
181615101	https://volunteer.ala.org.au/validate/task/181615101	Valid		system	Tile_057-055-000_0-000.jpg		2021-06-07 11:24:46	2021-06-07 13:44:17		NO		IN FOCUS
181615101	https://volunteer.ala.org.au/validate/task/181615101	Valid		system	Tile_057-055-000_0-000.jpg			2021-06-07 13:44:17		NO		IN FOCUS
181615101	https://volunteer.ala.org.au/validate/task/181615101	Valid		system	Tile_057-055-000_0-000.jpg		2021-06-07 13:14:37	2021-06-07 13:44:17		NO		IN FOCUS
181615102	https://volunteer.ala.org.au/validate/task/181615102	Valid		system	Tile_057-056-000_0-000.jpg		2021-06-07 13:44:42	2021-06-07 13:44:42		NO		IN FOCUS
181615102	https://volunteer.ala.org.au/validate/task/181615102	Valid		system	Tile_057-056-000_0-000.jpg		2021-06-07 13:14:48	2021-06-07 13:44:42		NO		IN FOCUS
181615102	https://volunteer.ala.org.au/validate/task/181615102	Valid		system	Tile_057-056-000_0-000.jpg			2021-06-07 13:44:42		NO		IN FOCUS
181615102	https://volunteer.ala.org.au/validate/task/181615102	Valid		system	Tile_057-056-000_0-000.jpg		2021-06-07 13:44:35	2021-06-07 13:44:42		NO		IN FOCUS
181615104	https://volunteer.ala.org.au/validate/task/181615104	Valid		system	Tile_057-058-000_0-000.jpg			2021-06-07 13:45:05		NO		IN FOCUS
181615104	https://volunteer.ala.org.au/validate/task/181615104	Valid		system	Tile_057-058-000_0-000.jpg		2021-06-07 13:45:05	2021-06-07 13:45:05		NO		IN FOCUS
181615104	https://volunteer.ala.org.au/validate/task/181615104	Valid		system	Tile_057-058-000_0-000.jpg		2021-06-07 11:25:07	2021-06-07 13:45:05		NO		IN FOCUS
181615104	https://volunteer.ala.org.au/validate/task/181615104	Valid		system	Tile_057-058-000_0-000.jpg		2021-06-07 13:15:11	2021-06-07 13:45:05		NO		IN FOCUS
181615104	https://volunteer.ala.org.au/validate/task/181615104	Valid		system	Tile_057-058-000_0-000.jpg		2021-06-07 13:48:18	2021-06-07 13:45:05		NO		IN FOCUS
181615103	https://volunteer.ala.org.au/validate/task/181615103	Valid		system	Tile_057-057-000_0-000.jpg		2021-06-07 13:15:00	2021-06-07 13:45:11		NO		IN FOCUS
181615103	https://volunteer.ala.org.au/validate/task/181615103	Valid		system	Tile_057-057-000_0-000.jpg		2021-06-07 13:45:07	2021-06-07 13:45:11		NO		IN FOCUS
181615103	https://volunteer.ala.org.au/validate/task/181615103	Valid		system	Tile_057-057-000_0-000.jpg		2021-06-07 13:45:10	2021-06-07 13:45:11		NO		IN FOCUS
181615103	https://volunteer.ala.org.au/validate/task/181615103	Valid		system	Tile_057-057-000_0-000.jpg			2021-06-07 13:45:11		NO		IN FOCUS
181615105	https://volunteer.ala.org.au/validate/task/181615105	Valid		system	Tile_057-059-000_0-000.jpg		2021-06-07 13:45:30	2021-06-07 13:45:30		NO		IN FOCUS
181615105	https://volunteer.ala.org.au/validate/task/181615105	Valid		system	Tile_057-059-000_0-000.jpg		2021-06-07 13:15:24	2021-06-07 13:45:30		NO		IN FOCUS
181615105	https://volunteer.ala.org.au/validate/task/181615105	Valid		system	Tile_057-059-000_0-000.jpg		2021-06-07 11:25:17	2021-06-07 13:45:30		NO		IN FOCUS
181615105	https://volunteer.ala.org.au/validate/task/181615105	Valid		system	Tile_057-059-000_0-000.jpg			2021-06-07 13:45:30		NO		IN FOCUS
181615105	https://volunteer.ala.org.au/validate/task/181615105	Valid		system	Tile_057-059-000_0-000.jpg		2021-06-07 13:46:12	2021-06-07 13:45:30	1	YES	MIDDLE	IN FOCUS		Nothofagus pollen
181615106	https://volunteer.ala.org.au/validate/task/181615106	Valid		system	Tile_057-060-000_0-000.jpg		2021-06-07 13:45:40	2021-06-07 13:45:40		NO		IN FOCUS
181615106	https://volunteer.ala.org.au/validate/task/181615106	Valid		system	Tile_057-060-000_0-000.jpg		2021-06-07 11:25:27	2021-06-07 13:45:40		NO		IN FOCUS
181615106	https://volunteer.ala.org.au/validate/task/181615106	Valid		system	Tile_057-060-000_0-000.jpg			2021-06-07 13:45:40		NO		IN FOCUS
181615106	https://volunteer.ala.org.au/validate/task/181615106	Valid		system	Tile_057-060-000_0-000.jpg		2021-06-07 13:45:54	2021-06-07 13:45:40		NO		IN FOCUS
181615106	https://volunteer.ala.org.au/validate/task/181615106	Valid		system	Tile_057-060-000_0-000.jpg		2021-06-07 13:15:36	2021-06-07 13:45:40		NO		IN FOCUS
181615107	https://volunteer.ala.org.au/validate/task/181615107	Valid		system	Tile_058-001-000_0-000.jpg		2021-06-07 13:15:46	2021-06-07 13:46:03		NO		IN FOCUS
181615107	https://volunteer.ala.org.au/validate/task/181615107	Valid		system	Tile_058-001-000_0-000.jpg			2021-06-07 13:46:03		NO		IN FOCUS
181615107	https://volunteer.ala.org.au/validate/task/181615107	Valid		system	Tile_058-001-000_0-000.jpg		2021-06-07 11:25:37	2021-06-07 13:46:03		NO		IN FOCUS
181615107	https://volunteer.ala.org.au/validate/task/181615107	Valid		system	Tile_058-001-000_0-000.jpg		2021-06-07 13:46:17	2021-06-07 13:46:03		NO		IN FOCUS
181615107	https://volunteer.ala.org.au/validate/task/181615107	Valid		system	Tile_058-001-000_0-000.jpg		2021-06-07 13:46:03	2021-06-07 13:46:03		NO		IN FOCUS
181615108	https://volunteer.ala.org.au/validate/task/181615108	Valid		system	Tile_058-002-000_0-000.jpg			2021-06-07 13:46:53		NO		IN FOCUS
181615108	https://volunteer.ala.org.au/validate/task/181615108	Valid		system	Tile_058-002-000_0-000.jpg		2021-06-07 13:46:53	2021-06-07 13:46:53		NO		IN FOCUS
181615108	https://volunteer.ala.org.au/validate/task/181615108	Valid		system	Tile_058-002-000_0-000.jpg		2021-06-07 13:51:26	2021-06-07 13:46:53		NO		IN FOCUS
181615108	https://volunteer.ala.org.au/validate/task/181615108	Valid		system	Tile_058-002-000_0-000.jpg		2021-06-07 11:25:47	2021-06-07 13:46:53		NO		IN FOCUS
181615108	https://volunteer.ala.org.au/validate/task/181615108	Valid		system	Tile_058-002-000_0-000.jpg		2021-06-07 13:15:58	2021-06-07 13:46:53		NO		IN FOCUS
181615109	https://volunteer.ala.org.au/validate/task/181615109	Valid		system	Tile_058-003-000_0-000.jpg		2021-06-07 13:47:05	2021-06-07 13:47:05		NO		IN FOCUS
181615109	https://volunteer.ala.org.au/validate/task/181615109	Valid		system	Tile_058-003-000_0-000.jpg		2021-06-07 11:26:00	2021-06-07 13:47:05		NO		IN FOCUS
181615109	https://volunteer.ala.org.au/validate/task/181615109	Valid		system	Tile_058-003-000_0-000.jpg			2021-06-07 13:47:05		NO		IN FOCUS
181615109	https://volunteer.ala.org.au/validate/task/181615109	Valid		system	Tile_058-003-000_0-000.jpg		2021-06-07 13:16:09	2021-06-07 13:47:05		NO		IN FOCUS
181615109	https://volunteer.ala.org.au/validate/task/181615109	Valid		system	Tile_058-003-000_0-000.jpg		2021-06-07 13:47:23	2021-06-07 13:47:05		NO		IN FOCUS
181615110	https://volunteer.ala.org.au/validate/task/181615110	Valid		system	Tile_058-004-000_0-000.jpg		2021-06-07 13:48:03	2021-06-07 13:47:43		NO		IN FOCUS
181615110	https://volunteer.ala.org.au/validate/task/181615110	Valid		system	Tile_058-004-000_0-000.jpg		2021-06-07 11:26:10	2021-06-07 13:47:43		NO		IN FOCUS
181615110	https://volunteer.ala.org.au/validate/task/181615110	Valid		system	Tile_058-004-000_0-000.jpg		2021-06-07 13:47:43	2021-06-07 13:47:43		NO		IN FOCUS
181615110	https://volunteer.ala.org.au/validate/task/181615110	Valid		system	Tile_058-004-000_0-000.jpg		2021-06-07 13:16:22	2021-06-07 13:47:43		NO		IN FOCUS
181615110	https://volunteer.ala.org.au/validate/task/181615110	Valid		system	Tile_058-004-000_0-000.jpg			2021-06-07 13:47:43		NO		IN FOCUS
181615111	https://volunteer.ala.org.au/validate/task/181615111	Valid		system	Tile_058-005-000_0-000.jpg		2021-06-07 13:48:07	2021-06-07 13:48:07		NO		IN FOCUS
181615111	https://volunteer.ala.org.au/validate/task/181615111	Valid		system	Tile_058-005-000_0-000.jpg			2021-06-07 13:48:07		NO		IN FOCUS
181615111	https://volunteer.ala.org.au/validate/task/181615111	Valid		system	Tile_058-005-000_0-000.jpg		2021-06-07 11:26:20	2021-06-07 13:48:07		NO		IN FOCUS
181615111	https://volunteer.ala.org.au/validate/task/181615111	Valid		system	Tile_058-005-000_0-000.jpg		2021-06-07 13:16:39	2021-06-07 13:48:07		NO		IN FOCUS
181615113	https://volunteer.ala.org.au/validate/task/181615113	Valid		system	Tile_058-007-000_0-000.jpg		2021-06-07 11:26:40	2021-06-07 13:48:37		NO		IN FOCUS
181615113	https://volunteer.ala.org.au/validate/task/181615113	Valid		system	Tile_058-007-000_0-000.jpg		2021-06-07 13:17:03	2021-06-07 13:48:37		NO		IN FOCUS
181615113	https://volunteer.ala.org.au/validate/task/181615113	Valid		system	Tile_058-007-000_0-000.jpg		2021-06-07 13:48:37	2021-06-07 13:48:37		NO		IN FOCUS
181615113	https://volunteer.ala.org.au/validate/task/181615113	Valid		system	Tile_058-007-000_0-000.jpg			2021-06-07 13:48:37		NO		IN FOCUS
181615112	https://volunteer.ala.org.au/validate/task/181615112	Valid		system	Tile_058-006-000_0-000.jpg		2021-06-07 13:48:42	2021-06-07 13:48:43		NO		IN FOCUS
181615112	https://volunteer.ala.org.au/validate/task/181615112	Valid		system	Tile_058-006-000_0-000.jpg		2021-06-07 13:16:51	2021-06-07 13:48:43		NO		IN FOCUS
181615112	https://volunteer.ala.org.au/validate/task/181615112	Valid		system	Tile_058-006-000_0-000.jpg			2021-06-07 13:48:43		NO		IN FOCUS
181615112	https://volunteer.ala.org.au/validate/task/181615112	Valid		system	Tile_058-006-000_0-000.jpg		2021-06-07 11:26:30	2021-06-07 13:48:43		NO		IN FOCUS
181615112	https://volunteer.ala.org.au/validate/task/181615112	Valid		system	Tile_058-006-000_0-000.jpg		2021-06-07 13:49:42	2021-06-07 13:48:43	3	YES	MIDDLE	IN FOCUS		Nothofagus pollen
181615114	https://volunteer.ala.org.au/validate/task/181615114	Valid		system	Tile_058-008-000_0-000.jpg		2021-06-07 11:26:50	2021-06-07 13:49:22		NO		IN FOCUS
181615114	https://volunteer.ala.org.au/validate/task/181615114	Valid		system	Tile_058-008-000_0-000.jpg		2021-06-07 13:17:15	2021-06-07 13:49:22		NO		IN FOCUS
181615114	https://volunteer.ala.org.au/validate/task/181615114	Valid		system	Tile_058-008-000_0-000.jpg		2021-06-07 13:49:21	2021-06-07 13:49:22		NO		IN FOCUS
181615114	https://volunteer.ala.org.au/validate/task/181615114	Valid		system	Tile_058-008-000_0-000.jpg			2021-06-07 13:49:22		NO		IN FOCUS
181615115	https://volunteer.ala.org.au/validate/task/181615115	Valid		system	Tile_058-009-000_0-000.jpg		2021-06-07 13:17:26	2021-06-07 13:49:48		NO		IN FOCUS
181615115	https://volunteer.ala.org.au/validate/task/181615115	Valid		system	Tile_058-009-000_0-000.jpg		2021-06-07 13:49:47	2021-06-07 13:49:48		NO		IN FOCUS
181615115	https://volunteer.ala.org.au/validate/task/181615115	Valid		system	Tile_058-009-000_0-000.jpg			2021-06-07 13:49:48		NO		IN FOCUS
181615115	https://volunteer.ala.org.au/validate/task/181615115	Valid		system	Tile_058-009-000_0-000.jpg		2021-06-07 13:49:49	2021-06-07 13:49:48		NO
181615115	https://volunteer.ala.org.au/validate/task/181615115	Valid		system	Tile_058-009-000_0-000.jpg		2021-06-07 11:27:05	2021-06-07 13:49:48		NO		IN FOCUS
181615116	https://volunteer.ala.org.au/validate/task/181615116	Valid		system	Tile_058-010-000_0-000.jpg		2021-06-07 13:50:13	2021-06-07 13:50:13		NO		IN FOCUS
181615116	https://volunteer.ala.org.au/validate/task/181615116	Valid		system	Tile_058-010-000_0-000.jpg		2021-06-07 11:27:16	2021-06-07 13:50:13		NO		IN FOCUS
181615116	https://volunteer.ala.org.au/validate/task/181615116	Valid		system	Tile_058-010-000_0-000.jpg			2021-06-07 13:50:13		NO		IN FOCUS
181615116	https://volunteer.ala.org.au/validate/task/181615116	Valid		system	Tile_058-010-000_0-000.jpg		2021-06-07 13:17:44	2021-06-07 13:50:13		NO		IN FOCUS
181615117	https://volunteer.ala.org.au/validate/task/181615117	Valid		system	Tile_058-011-000_0-000.jpg		2021-06-07 11:27:25	2021-06-07 13:50:28		NO		IN FOCUS
181615117	https://volunteer.ala.org.au/validate/task/181615117	Valid		system	Tile_058-011-000_0-000.jpg			2021-06-07 13:50:28		NO		IN FOCUS
181615117	https://volunteer.ala.org.au/validate/task/181615117	Valid		system	Tile_058-011-000_0-000.jpg		2021-06-07 13:50:28	2021-06-07 13:50:28		NO		IN FOCUS
181615117	https://volunteer.ala.org.au/validate/task/181615117	Valid		system	Tile_058-011-000_0-000.jpg		2021-06-07 13:18:00	2021-06-07 13:50:28		NO		IN FOCUS
181615118	https://volunteer.ala.org.au/validate/task/181615118	Valid		system	Tile_058-012-000_0-000.jpg			2021-06-07 13:51:35		NO		IN FOCUS
181615118	https://volunteer.ala.org.au/validate/task/181615118	Valid		system	Tile_058-012-000_0-000.jpg		2021-06-07 11:27:35	2021-06-07 13:51:35		NO		IN FOCUS
181615118	https://volunteer.ala.org.au/validate/task/181615118	Valid		system	Tile_058-012-000_0-000.jpg		2021-06-07 13:18:26	2021-06-07 13:51:35		NO		IN FOCUS
181615118	https://volunteer.ala.org.au/validate/task/181615118	Valid		system	Tile_058-012-000_0-000.jpg		2021-06-07 13:51:35	2021-06-07 13:51:35		NO		IN FOCUS
181615118	https://volunteer.ala.org.au/validate/task/181615118	Valid		system	Tile_058-012-000_0-000.jpg		2021-06-07 13:51:54	2021-06-07 13:51:35		NO		IN FOCUS
181615119	https://volunteer.ala.org.au/validate/task/181615119	Valid		system	Tile_058-013-000_0-000.jpg		2021-06-07 13:52:12	2021-06-07 13:52:13		NO		IN FOCUS
181615119	https://volunteer.ala.org.au/validate/task/181615119	Valid		system	Tile_058-013-000_0-000.jpg			2021-06-07 13:52:13		NO		IN FOCUS
181615119	https://volunteer.ala.org.au/validate/task/181615119	Valid		system	Tile_058-013-000_0-000.jpg		2021-06-07 13:18:36	2021-06-07 13:52:13		NO		IN FOCUS
181615119	https://volunteer.ala.org.au/validate/task/181615119	Valid		system	Tile_058-013-000_0-000.jpg		2021-06-07 11:27:44	2021-06-07 13:52:13		NO		IN FOCUS
181615119	https://volunteer.ala.org.au/validate/task/181615119	Valid		system	Tile_058-013-000_0-000.jpg		2021-06-07 13:53:36	2021-06-07 13:52:13	1	YES	MIDDLE	IN FOCUS		Nothofagus pollen
181615120	https://volunteer.ala.org.au/validate/task/181615120	Valid		system	Tile_058-014-000_0-000.jpg		2021-06-07 11:27:53	2021-06-07 13:52:37		NO		IN FOCUS
181615120	https://volunteer.ala.org.au/validate/task/181615120	Valid		system	Tile_058-014-000_0-000.jpg		2021-06-07 13:52:37	2021-06-07 13:52:37		NO		IN FOCUS
181615120	https://volunteer.ala.org.au/validate/task/181615120	Valid		system	Tile_058-014-000_0-000.jpg			2021-06-07 13:52:37		NO		IN FOCUS
181615120	https://volunteer.ala.org.au/validate/task/181615120	Valid		system	Tile_058-014-000_0-000.jpg		2021-06-07 13:18:46	2021-06-07 13:52:37		NO		IN FOCUS
181615120	https://volunteer.ala.org.au/validate/task/181615120	Valid		system	Tile_058-014-000_0-000.jpg		2021-06-07 13:53:23	2021-06-07 13:52:37		NO		IN FOCUS
181615121	https://volunteer.ala.org.au/validate/task/181615121	Valid		system	Tile_058-015-000_0-000.jpg		2021-06-07 13:18:59	2021-06-07 13:52:48		NO		IN FOCUS
181615121	https://volunteer.ala.org.au/validate/task/181615121	Valid		system	Tile_058-015-000_0-000.jpg		2021-06-07 11:28:02	2021-06-07 13:52:48		NO		IN FOCUS
181615121	https://volunteer.ala.org.au/validate/task/181615121	Valid		system	Tile_058-015-000_0-000.jpg		2021-06-07 13:52:47	2021-06-07 13:52:48		NO		IN FOCUS
181615121	https://volunteer.ala.org.au/validate/task/181615121	Valid		system	Tile_058-015-000_0-000.jpg			2021-06-07 13:52:48		NO		IN FOCUS
181615121	https://volunteer.ala.org.au/validate/task/181615121	Valid		system	Tile_058-015-000_0-000.jpg		2021-06-07 13:53:05	2021-06-07 13:52:48		NO		IN FOCUS
181615122	https://volunteer.ala.org.au/validate/task/181615122	Valid		system	Tile_058-016-000_0-000.jpg		2021-06-07 13:53:22	2021-06-07 13:53:22		NO		IN FOCUS
181615122	https://volunteer.ala.org.au/validate/task/181615122	Valid		system	Tile_058-016-000_0-000.jpg		2021-06-07 13:53:11	2021-06-07 13:53:22		NO		IN FOCUS
181615122	https://volunteer.ala.org.au/validate/task/181615122	Valid		system	Tile_058-016-000_0-000.jpg			2021-06-07 13:53:22		NO		IN FOCUS
181615122	https://volunteer.ala.org.au/validate/task/181615122	Valid		system	Tile_058-016-000_0-000.jpg		2021-06-07 13:19:11	2021-06-07 13:53:22		NO		IN FOCUS
181615125	https://volunteer.ala.org.au/validate/task/181615125	Valid		system	Tile_058-019-000_0-000.jpg		2021-06-07 13:19:49	2021-06-07 13:53:56		NO		IN FOCUS
181615125	https://volunteer.ala.org.au/validate/task/181615125	Valid		system	Tile_058-019-000_0-000.jpg		2021-06-07 13:54:14	2021-06-07 13:53:56		NO		IN FOCUS
181615125	https://volunteer.ala.org.au/validate/task/181615125	Valid		system	Tile_058-019-000_0-000.jpg			2021-06-07 13:53:56		NO		IN FOCUS
181615125	https://volunteer.ala.org.au/validate/task/181615125	Valid		system	Tile_058-019-000_0-000.jpg		2021-06-07 11:28:35	2021-06-07 13:53:56		NO		IN FOCUS
181615125	https://volunteer.ala.org.au/validate/task/181615125	Valid		system	Tile_058-019-000_0-000.jpg		2021-06-07 13:53:56	2021-06-07 13:53:56		NO		IN FOCUS
181615124	https://volunteer.ala.org.au/validate/task/181615124	Valid		system	Tile_058-018-000_0-000.jpg		2021-06-07 13:54:00	2021-06-07 13:54:00		NO		IN FOCUS
181615124	https://volunteer.ala.org.au/validate/task/181615124	Valid		system	Tile_058-018-000_0-000.jpg		2021-06-07 11:28:24	2021-06-07 13:54:00		NO		IN FOCUS
181615124	https://volunteer.ala.org.au/validate/task/181615124	Valid		system	Tile_058-018-000_0-000.jpg			2021-06-07 13:54:00		NO		IN FOCUS
181615124	https://volunteer.ala.org.au/validate/task/181615124	Valid		system	Tile_058-018-000_0-000.jpg		2021-06-07 13:55:51	2021-06-07 13:54:00		NO		IN FOCUS
181615124	https://volunteer.ala.org.au/validate/task/181615124	Valid		system	Tile_058-018-000_0-000.jpg		2021-06-07 13:19:34	2021-06-07 13:54:00		NO		IN FOCUS
181615126	https://volunteer.ala.org.au/validate/task/181615126	Valid		system	Tile_058-020-000_0-000.jpg		2021-06-07 11:28:44	2021-06-07 13:54:21		NO		IN FOCUS
181615126	https://volunteer.ala.org.au/validate/task/181615126	Valid		system	Tile_058-020-000_0-000.jpg		2021-06-07 13:54:43	2021-06-07 13:54:21		NO		IN FOCUS
181615126	https://volunteer.ala.org.au/validate/task/181615126	Valid		system	Tile_058-020-000_0-000.jpg		2021-06-07 13:20:00	2021-06-07 13:54:21		NO		IN FOCUS
181615126	https://volunteer.ala.org.au/validate/task/181615126	Valid		system	Tile_058-020-000_0-000.jpg			2021-06-07 13:54:21		NO		IN FOCUS
181615126	https://volunteer.ala.org.au/validate/task/181615126	Valid		system	Tile_058-020-000_0-000.jpg		2021-06-07 13:54:19	2021-06-07 13:54:21		NO		IN FOCUS
181615127	https://volunteer.ala.org.au/validate/task/181615127	Valid		system	Tile_058-021-000_0-000.jpg		2021-06-07 13:54:35	2021-06-07 13:54:37		NO		IN FOCUS
181615127	https://volunteer.ala.org.au/validate/task/181615127	Valid		system	Tile_058-021-000_0-000.jpg		2021-06-07 11:28:53	2021-06-07 13:54:37		NO		IN FOCUS
181615127	https://volunteer.ala.org.au/validate/task/181615127	Valid		system	Tile_058-021-000_0-000.jpg			2021-06-07 13:54:37		NO		IN FOCUS
181615127	https://volunteer.ala.org.au/validate/task/181615127	Valid		system	Tile_058-021-000_0-000.jpg		2021-06-07 13:20:11	2021-06-07 13:54:37		NO		IN FOCUS
181615127	https://volunteer.ala.org.au/validate/task/181615127	Valid		system	Tile_058-021-000_0-000.jpg		2021-06-07 13:54:49	2021-06-07 13:54:37	1	YES	MIDDLE	IN FOCUS		Nothofagus pollen
181615129	https://volunteer.ala.org.au/validate/task/181615129	Valid		system	Tile_058-023-000_0-000.jpg		2021-06-07 13:55:08	2021-06-07 13:55:08		NO		IN FOCUS
181615129	https://volunteer.ala.org.au/validate/task/181615129	Valid		system	Tile_058-023-000_0-000.jpg			2021-06-07 13:55:08		NO		IN FOCUS
181615129	https://volunteer.ala.org.au/validate/task/181615129	Valid		system	Tile_058-023-000_0-000.jpg		2021-06-07 11:29:07	2021-06-07 13:55:08		NO		IN FOCUS
181615129	https://volunteer.ala.org.au/validate/task/181615129	Valid		system	Tile_058-023-000_0-000.jpg		2021-06-07 13:20:36	2021-06-07 13:55:08		NO		IN FOCUS
181615129	https://volunteer.ala.org.au/validate/task/181615129	Valid		system	Tile_058-023-000_0-000.jpg		2021-06-07 13:56:01	2021-06-07 13:55:08	2	YES	MIDDLE	IN FOCUS		Fungal spores,Unknown
181615128	https://volunteer.ala.org.au/validate/task/181615128	Valid		system	Tile_058-022-000_0-000.jpg		2021-06-07 13:55:09	2021-06-07 13:55:10		NO		IN FOCUS
181615128	https://volunteer.ala.org.au/validate/task/181615128	Valid		system	Tile_058-022-000_0-000.jpg		2021-06-07 13:54:51	2021-06-07 13:55:10		NO		IN FOCUS
181615128	https://volunteer.ala.org.au/validate/task/181615128	Valid		system	Tile_058-022-000_0-000.jpg		2021-06-07 13:20:24	2021-06-07 13:55:10		NO		IN FOCUS
181615128	https://volunteer.ala.org.au/validate/task/181615128	Valid		system	Tile_058-022-000_0-000.jpg			2021-06-07 13:55:10		NO		IN FOCUS
181615130	https://volunteer.ala.org.au/validate/task/181615130	Valid		system	Tile_058-024-000_0-000.jpg		2021-06-07 11:29:20	2021-06-07 13:55:26		NO		IN FOCUS
181615130	https://volunteer.ala.org.au/validate/task/181615130	Valid		system	Tile_058-024-000_0-000.jpg		2021-06-07 13:55:26	2021-06-07 13:55:26		NO		IN FOCUS
181615130	https://volunteer.ala.org.au/validate/task/181615130	Valid		system	Tile_058-024-000_0-000.jpg		2021-06-07 13:20:47	2021-06-07 13:55:26		NO		IN FOCUS
181615130	https://volunteer.ala.org.au/validate/task/181615130	Valid		system	Tile_058-024-000_0-000.jpg		2021-06-07 13:55:32	2021-06-07 13:55:26		NO		IN FOCUS
181615130	https://volunteer.ala.org.au/validate/task/181615130	Valid		system	Tile_058-024-000_0-000.jpg			2021-06-07 13:55:26		NO		IN FOCUS
181615131	https://volunteer.ala.org.au/validate/task/181615131	Valid		system	Tile_058-025-000_0-000.jpg		2021-06-07 13:56:06	2021-06-07 13:55:57		NO		IN FOCUS
181615131	https://volunteer.ala.org.au/validate/task/181615131	Valid		system	Tile_058-025-000_0-000.jpg		2021-06-07 13:20:58	2021-06-07 13:55:57		NO		IN FOCUS
181615131	https://volunteer.ala.org.au/validate/task/181615131	Valid		system	Tile_058-025-000_0-000.jpg		2021-06-07 13:55:57	2021-06-07 13:55:57		NO		IN FOCUS
181615131	https://volunteer.ala.org.au/validate/task/181615131	Valid		system	Tile_058-025-000_0-000.jpg			2021-06-07 13:55:57		NO		IN FOCUS
181615131	https://volunteer.ala.org.au/validate/task/181615131	Valid		system	Tile_058-025-000_0-000.jpg		2021-06-07 11:29:30	2021-06-07 13:55:57		NO		IN FOCUS
181615132	https://volunteer.ala.org.au/validate/task/181615132	Valid		system	Tile_058-026-000_0-000.jpg		2021-06-07 13:21:09	2021-06-07 13:56:13		NO		IN FOCUS
181615132	https://volunteer.ala.org.au/validate/task/181615132	Valid		system	Tile_058-026-000_0-000.jpg		2021-06-07 13:56:13	2021-06-07 13:56:13		NO		IN FOCUS
181615132	https://volunteer.ala.org.au/validate/task/181615132	Valid		system	Tile_058-026-000_0-000.jpg		2021-06-07 13:56:31	2021-06-07 13:56:13		NO		IN FOCUS
181615132	https://volunteer.ala.org.au/validate/task/181615132	Valid		system	Tile_058-026-000_0-000.jpg		2021-06-07 11:29:39	2021-06-07 13:56:13		NO		IN FOCUS
181615132	https://volunteer.ala.org.au/validate/task/181615132	Valid		system	Tile_058-026-000_0-000.jpg			2021-06-07 13:56:13		NO		IN FOCUS
181615133	https://volunteer.ala.org.au/validate/task/181615133	Valid		system	Tile_058-027-000_0-000.jpg		2021-06-07 13:21:24	2021-06-07 13:56:29		NO		IN FOCUS
181615133	https://volunteer.ala.org.au/validate/task/181615133	Valid		system	Tile_058-027-000_0-000.jpg		2021-06-07 13:56:31	2021-06-07 13:56:29		NO		IN FOCUS
181615133	https://volunteer.ala.org.au/validate/task/181615133	Valid		system	Tile_058-027-000_0-000.jpg		2021-06-07 11:30:00	2021-06-07 13:56:29		NO		IN FOCUS
181615133	https://volunteer.ala.org.au/validate/task/181615133	Valid		system	Tile_058-027-000_0-000.jpg			2021-06-07 13:56:29		NO		IN FOCUS
181615133	https://volunteer.ala.org.au/validate/task/181615133	Valid		system	Tile_058-027-000_0-000.jpg		2021-06-07 13:56:29	2021-06-07 13:56:29		NO		IN FOCUS
181615135	https://volunteer.ala.org.au/validate/task/181615135	Valid		system	Tile_058-029-000_0-000.jpg		2021-06-07 13:57:43	2021-06-07 13:57:43		NO		IN FOCUS
181615135	https://volunteer.ala.org.au/validate/task/181615135	Valid		system	Tile_058-029-000_0-000.jpg			2021-06-07 13:57:43		NO		IN FOCUS
181615135	https://volunteer.ala.org.au/validate/task/181615135	Valid		system	Tile_058-029-000_0-000.jpg		2021-06-07 13:21:50	2021-06-07 13:57:43		NO		IN FOCUS
181615135	https://volunteer.ala.org.au/validate/task/181615135	Valid		system	Tile_058-029-000_0-000.jpg		2021-06-07 13:57:04	2021-06-07 13:57:43		NO		IN FOCUS
181615135	https://volunteer.ala.org.au/validate/task/181615135	Valid		system	Tile_058-029-000_0-000.jpg		2021-06-07 13:57:38	2021-06-07 13:57:43	5 or more	YES	Both MIDDLE and EDGE	IN FOCUS		Nothofagus pollen,Unknown
181615136	https://volunteer.ala.org.au/validate/task/181615136	Valid		system	Tile_058-030-000_0-000.jpg		2021-06-07 13:57:23	2021-06-07 13:58:13		NO		IN FOCUS
181615136	https://volunteer.ala.org.au/validate/task/181615136	Valid		system	Tile_058-030-000_0-000.jpg		2021-06-07 13:22:02	2021-06-07 13:58:13		NO		IN FOCUS
181615136	https://volunteer.ala.org.au/validate/task/181615136	Valid		system	Tile_058-030-000_0-000.jpg			2021-06-07 13:58:13		NO		IN FOCUS
181615136	https://volunteer.ala.org.au/validate/task/181615136	Valid		system	Tile_058-030-000_0-000.jpg		2021-06-07 13:58:13	2021-06-07 13:58:13		NO		IN FOCUS
181615136	https://volunteer.ala.org.au/validate/task/181615136	Valid		system	Tile_058-030-000_0-000.jpg		2021-06-07 13:59:16	2021-06-07 13:58:13	3	YES	Both MIDDLE and EDGE	IN FOCUS		Nothofagus pollen,Unknown
181615137	https://volunteer.ala.org.au/validate/task/181615137	Valid		system	Tile_058-031-000_0-000.jpg		2021-06-07 13:57:41	2021-06-07 13:58:25		NO		IN FOCUS
181615137	https://volunteer.ala.org.au/validate/task/181615137	Valid		system	Tile_058-031-000_0-000.jpg			2021-06-07 13:58:25		NO		IN FOCUS
181615137	https://volunteer.ala.org.au/validate/task/181615137	Valid		system	Tile_058-031-000_0-000.jpg		2021-06-07 13:22:14	2021-06-07 13:58:25		NO		IN FOCUS
181615137	https://volunteer.ala.org.au/validate/task/181615137	Valid		system	Tile_058-031-000_0-000.jpg		2021-06-07 13:58:25	2021-06-07 13:58:25		NO		IN FOCUS
181615138	https://volunteer.ala.org.au/validate/task/181615138	Valid		system	Tile_058-032-000_0-000.jpg		2021-06-07 13:58:55	2021-06-07 13:58:55		NO		IN FOCUS
181615138	https://volunteer.ala.org.au/validate/task/181615138	Valid		system	Tile_058-032-000_0-000.jpg			2021-06-07 13:58:55		NO		IN FOCUS
181615138	https://volunteer.ala.org.au/validate/task/181615138	Valid		system	Tile_058-032-000_0-000.jpg		2021-06-07 13:22:27	2021-06-07 13:58:55		NO		IN FOCUS
181615138	https://volunteer.ala.org.au/validate/task/181615138	Valid		system	Tile_058-032-000_0-000.jpg		2021-06-07 13:57:57	2021-06-07 13:58:55		NO		IN FOCUS
181615139	https://volunteer.ala.org.au/validate/task/181615139	Valid		system	Tile_058-033-000_0-000.jpg		2021-06-07 13:59:27	2021-06-07 13:59:35		NO		IN FOCUS
181615139	https://volunteer.ala.org.au/validate/task/181615139	Valid		system	Tile_058-033-000_0-000.jpg		2021-06-07 13:59:35	2021-06-07 13:59:35		NO		IN FOCUS
181615139	https://volunteer.ala.org.au/validate/task/181615139	Valid		system	Tile_058-033-000_0-000.jpg			2021-06-07 13:59:35		NO		IN FOCUS
181615139	https://volunteer.ala.org.au/validate/task/181615139	Valid		system	Tile_058-033-000_0-000.jpg		2021-06-07 13:22:39	2021-06-07 13:59:35		NO		IN FOCUS
181615140	https://volunteer.ala.org.au/validate/task/181615140	Valid		system	Tile_058-034-000_0-000.jpg		2021-06-07 13:22:51	2021-06-07 14:00:03		NO		IN FOCUS
181615140	https://volunteer.ala.org.au/validate/task/181615140	Valid		system	Tile_058-034-000_0-000.jpg			2021-06-07 14:00:03		NO		IN FOCUS
181615140	https://volunteer.ala.org.au/validate/task/181615140	Valid		system	Tile_058-034-000_0-000.jpg		2021-06-07 14:00:03	2021-06-07 14:00:03		NO		IN FOCUS
181615140	https://volunteer.ala.org.au/validate/task/181615140	Valid		system	Tile_058-034-000_0-000.jpg		2021-06-07 13:58:29	2021-06-07 14:00:03		NO		IN FOCUS
181615140	https://volunteer.ala.org.au/validate/task/181615140	Valid		system	Tile_058-034-000_0-000.jpg		2021-06-07 14:00:31	2021-06-07 14:00:03	1	YES	MIDDLE	IN FOCUS		Fungal spores
181615141	https://volunteer.ala.org.au/validate/task/181615141	Valid		system	Tile_058-035-000_0-000.jpg		2021-06-07 13:58:47	2021-06-07 14:00:35		NO		IN FOCUS
181615141	https://volunteer.ala.org.au/validate/task/181615141	Valid		system	Tile_058-035-000_0-000.jpg		2021-06-07 14:00:35	2021-06-07 14:00:35		NO		IN FOCUS
181615141	https://volunteer.ala.org.au/validate/task/181615141	Valid		system	Tile_058-035-000_0-000.jpg		2021-06-07 13:23:02	2021-06-07 14:00:35		NO		IN FOCUS
181615141	https://volunteer.ala.org.au/validate/task/181615141	Valid		system	Tile_058-035-000_0-000.jpg			2021-06-07 14:00:35		NO		IN FOCUS
181615141	https://volunteer.ala.org.au/validate/task/181615141	Valid		system	Tile_058-035-000_0-000.jpg		2021-06-07 14:00:50	2021-06-07 14:00:35		NO		IN FOCUS
181615142	https://volunteer.ala.org.au/validate/task/181615142	Valid		system	Tile_058-036-000_0-000.jpg		2021-06-07 13:59:06	2021-06-07 14:01:07		NO		IN FOCUS
181615142	https://volunteer.ala.org.au/validate/task/181615142	Valid		system	Tile_058-036-000_0-000.jpg		2021-06-07 13:23:20	2021-06-07 14:01:07		NO		IN FOCUS
181615142	https://volunteer.ala.org.au/validate/task/181615142	Valid		system	Tile_058-036-000_0-000.jpg		2021-06-07 14:01:42	2021-06-07 14:01:07		NO		IN FOCUS
181615142	https://volunteer.ala.org.au/validate/task/181615142	Valid		system	Tile_058-036-000_0-000.jpg			2021-06-07 14:01:07		NO		IN FOCUS
181615142	https://volunteer.ala.org.au/validate/task/181615142	Valid		system	Tile_058-036-000_0-000.jpg		2021-06-07 14:01:07	2021-06-07 14:01:07		NO		IN FOCUS
181615143	https://volunteer.ala.org.au/validate/task/181615143	Valid		system	Tile_058-037-000_0-000.jpg		2021-06-07 14:01:36	2021-06-07 14:01:37		NO		IN FOCUS
181615143	https://volunteer.ala.org.au/validate/task/181615143	Valid		system	Tile_058-037-000_0-000.jpg			2021-06-07 14:01:37		NO		IN FOCUS
181615143	https://volunteer.ala.org.au/validate/task/181615143	Valid		system	Tile_058-037-000_0-000.jpg		2021-06-07 14:01:50	2021-06-07 14:01:37		NO		IN FOCUS
181615143	https://volunteer.ala.org.au/validate/task/181615143	Valid		system	Tile_058-037-000_0-000.jpg		2021-06-07 13:59:31	2021-06-07 14:01:37		NO		IN FOCUS
181615143	https://volunteer.ala.org.au/validate/task/181615143	Valid		system	Tile_058-037-000_0-000.jpg		2021-06-07 13:23:31	2021-06-07 14:01:37		NO		IN FOCUS
181615144	https://volunteer.ala.org.au/validate/task/181615144	Valid		system	Tile_058-038-000_0-000.jpg		2021-06-07 13:59:50	2021-06-07 14:02:32		NO		IN FOCUS
181615144	https://volunteer.ala.org.au/validate/task/181615144	Valid		system	Tile_058-038-000_0-000.jpg			2021-06-07 14:02:32		NO		IN FOCUS
181615144	https://volunteer.ala.org.au/validate/task/181615144	Valid		system	Tile_058-038-000_0-000.jpg		2021-06-07 14:03:34	2021-06-07 14:02:32		NO		IN FOCUS
181615144	https://volunteer.ala.org.au/validate/task/181615144	Valid		system	Tile_058-038-000_0-000.jpg		2021-06-07 13:23:41	2021-06-07 14:02:32		NO		IN FOCUS
181615144	https://volunteer.ala.org.au/validate/task/181615144	Valid		system	Tile_058-038-000_0-000.jpg		2021-06-07 14:02:32	2021-06-07 14:02:32		NO		IN FOCUS
181615146	https://volunteer.ala.org.au/validate/task/181615146	Valid		system	Tile_058-040-000_0-000.jpg		2021-06-07 13:24:03	2021-06-07 14:04:50		NO		IN FOCUS
181615146	https://volunteer.ala.org.au/validate/task/181615146	Valid		system	Tile_058-040-000_0-000.jpg			2021-06-07 14:04:50		NO		IN FOCUS
181615146	https://volunteer.ala.org.au/validate/task/181615146	Valid		system	Tile_058-040-000_0-000.jpg		2021-06-07 14:04:48	2021-06-07 14:04:50		NO		IN FOCUS
181615146	https://volunteer.ala.org.au/validate/task/181615146	Valid		system	Tile_058-040-000_0-000.jpg		2021-06-07 14:03:20	2021-06-07 14:04:50		NO		IN FOCUS
181615146	https://volunteer.ala.org.au/validate/task/181615146	Valid		system	Tile_058-040-000_0-000.jpg		2021-06-07 14:06:04	2021-06-07 14:04:50	2	YES	MIDDLE	IN FOCUS		Fungal spores,Unknown
181615148	https://volunteer.ala.org.au/validate/task/181615148	Valid		system	Tile_058-042-000_0-000.jpg		2021-06-07 14:09:42	2021-06-07 14:09:42		NO		IN FOCUS
181615148	https://volunteer.ala.org.au/validate/task/181615148	Valid		system	Tile_058-042-000_0-000.jpg		2021-06-07 14:04:16	2021-06-07 14:09:42		NO		IN FOCUS
181615148	https://volunteer.ala.org.au/validate/task/181615148	Valid		system	Tile_058-042-000_0-000.jpg			2021-06-07 14:09:42		NO		IN FOCUS
181615148	https://volunteer.ala.org.au/validate/task/181615148	Valid		system	Tile_058-042-000_0-000.jpg		2021-06-07 13:24:25	2021-06-07 14:09:42		NO		IN FOCUS
181615152	https://volunteer.ala.org.au/validate/task/181615152	Valid		system	Tile_058-046-000_0-000.jpg		2021-06-07 14:18:16	2021-06-07 14:18:17		NO		IN FOCUS
181615152	https://volunteer.ala.org.au/validate/task/181615152	Valid		system	Tile_058-046-000_0-000.jpg		2021-06-07 13:25:18	2021-06-07 14:18:17		NO		IN FOCUS
181615152	https://volunteer.ala.org.au/validate/task/181615152	Valid		system	Tile_058-046-000_0-000.jpg			2021-06-07 14:18:17		NO		IN FOCUS
181615152	https://volunteer.ala.org.au/validate/task/181615152	Valid		system	Tile_058-046-000_0-000.jpg		2021-06-07 14:06:56	2021-06-07 14:18:17		NO		IN FOCUS
181615149	https://volunteer.ala.org.au/validate/task/181615149	Valid		system	Tile_058-043-000_0-000.jpg		2021-06-07 14:04:43	2021-06-07 14:18:58		NO		IN FOCUS
181615149	https://volunteer.ala.org.au/validate/task/181615149	Valid		system	Tile_058-043-000_0-000.jpg		2021-06-07 13:24:36	2021-06-07 14:18:58		NO		IN FOCUS
181615149	https://volunteer.ala.org.au/validate/task/181615149	Valid		system	Tile_058-043-000_0-000.jpg			2021-06-07 14:18:58		NO		IN FOCUS
181615149	https://volunteer.ala.org.au/validate/task/181615149	Valid		system	Tile_058-043-000_0-000.jpg		2021-06-07 14:18:58	2021-06-07 14:18:58		NO		IN FOCUS
181615149	https://volunteer.ala.org.au/validate/task/181615149	Valid		system	Tile_058-043-000_0-000.jpg		2021-06-07 14:12:34	2021-06-07 14:18:58	2	YES	Both MIDDLE and EDGE	IN FOCUS		Fungal spores,Unknown
181615150	https://volunteer.ala.org.au/validate/task/181615150	Valid		system	Tile_058-044-000_0-000.jpg		2021-06-07 14:19:08	2021-06-07 14:19:08		NO		IN FOCUS
181615150	https://volunteer.ala.org.au/validate/task/181615150	Valid		system	Tile_058-044-000_0-000.jpg		2021-06-07 13:24:46	2021-06-07 14:19:08		NO		IN FOCUS
181615150	https://volunteer.ala.org.au/validate/task/181615150	Valid		system	Tile_058-044-000_0-000.jpg			2021-06-07 14:19:08		NO		IN FOCUS
181615150	https://volunteer.ala.org.au/validate/task/181615150	Valid		system	Tile_058-044-000_0-000.jpg		2021-06-07 14:05:29	2021-06-07 14:19:08		NO		IN FOCUS
181615150	https://volunteer.ala.org.au/validate/task/181615150	Valid		system	Tile_058-044-000_0-000.jpg		2021-06-07 14:14:11	2021-06-07 14:19:08	3	YES	Both MIDDLE and EDGE	IN FOCUS		Nothofagus pollen,Unknown
181615151	https://volunteer.ala.org.au/validate/task/181615151	Valid		system	Tile_058-045-000_0-000.jpg		2021-06-07 14:06:07	2021-06-07 14:19:56		NO		IN FOCUS
181615151	https://volunteer.ala.org.au/validate/task/181615151	Valid		system	Tile_058-045-000_0-000.jpg		2021-06-07 13:25:06	2021-06-07 14:19:56		NO		IN FOCUS
181615151	https://volunteer.ala.org.au/validate/task/181615151	Valid		system	Tile_058-045-000_0-000.jpg			2021-06-07 14:19:56		NO		IN FOCUS
181615151	https://volunteer.ala.org.au/validate/task/181615151	Valid		system	Tile_058-045-000_0-000.jpg		2021-06-07 14:19:55	2021-06-07 14:19:56		NO		IN FOCUS
181615151	https://volunteer.ala.org.au/validate/task/181615151	Valid		system	Tile_058-045-000_0-000.jpg		2021-06-07 14:15:52	2021-06-07 14:19:56	2	YES	MIDDLE	IN FOCUS		Fungal spores
181615155	https://volunteer.ala.org.au/validate/task/181615155	Valid		system	Tile_058-049-000_0-000.jpg		2021-06-07 13:25:45	2021-06-07 14:22:23		NO		IN FOCUS
181615155	https://volunteer.ala.org.au/validate/task/181615155	Valid		system	Tile_058-049-000_0-000.jpg			2021-06-07 14:22:23		NO		IN FOCUS
181615155	https://volunteer.ala.org.au/validate/task/181615155	Valid		system	Tile_058-049-000_0-000.jpg		2021-06-07 14:22:22	2021-06-07 14:22:23		NO		IN FOCUS
181615155	https://volunteer.ala.org.au/validate/task/181615155	Valid		system	Tile_058-049-000_0-000.jpg		2021-06-07 14:21:38	2021-06-07 14:22:23		NO		IN FOCUS
181615157	https://volunteer.ala.org.au/validate/task/181615157	Valid		system	Tile_058-051-000_0-000.jpg		2021-06-07 14:22:24	2021-06-07 14:22:24		NO		IN FOCUS
181615157	https://volunteer.ala.org.au/validate/task/181615157	Valid		system	Tile_058-051-000_0-000.jpg		2021-06-07 14:08:41	2021-06-07 14:22:24		NO		IN FOCUS
181615157	https://volunteer.ala.org.au/validate/task/181615157	Valid		system	Tile_058-051-000_0-000.jpg		2021-06-07 13:26:07	2021-06-07 14:22:24		NO		IN FOCUS
181615157	https://volunteer.ala.org.au/validate/task/181615157	Valid		system	Tile_058-051-000_0-000.jpg			2021-06-07 14:22:24		NO		IN FOCUS
181615159	https://volunteer.ala.org.au/validate/task/181615159	Valid		system	Tile_058-053-000_0-000.jpg		2021-06-07 14:24:21	2021-06-07 14:24:22		NO		IN FOCUS
181615159	https://volunteer.ala.org.au/validate/task/181615159	Valid		system	Tile_058-053-000_0-000.jpg		2021-06-07 14:11:22	2021-06-07 14:24:22		NO		IN FOCUS
181615159	https://volunteer.ala.org.au/validate/task/181615159	Valid		system	Tile_058-053-000_0-000.jpg		2021-06-07 13:26:26	2021-06-07 14:24:22		NO		IN FOCUS
181615159	https://volunteer.ala.org.au/validate/task/181615159	Valid		system	Tile_058-053-000_0-000.jpg			2021-06-07 14:24:22		NO		IN FOCUS
181615160	https://volunteer.ala.org.au/validate/task/181615160	Valid		system	Tile_058-054-000_0-000.jpg		2021-06-07 14:12:06	2021-06-07 14:24:42		NO		IN FOCUS
181615160	https://volunteer.ala.org.au/validate/task/181615160	Valid		system	Tile_058-054-000_0-000.jpg			2021-06-07 14:24:42		NO		IN FOCUS
181615160	https://volunteer.ala.org.au/validate/task/181615160	Valid		system	Tile_058-054-000_0-000.jpg		2021-06-07 14:24:41	2021-06-07 14:24:42		NO		IN FOCUS
181615160	https://volunteer.ala.org.au/validate/task/181615160	Valid		system	Tile_058-054-000_0-000.jpg		2021-06-07 13:26:38	2021-06-07 14:24:42		NO		IN FOCUS
181615163	https://volunteer.ala.org.au/validate/task/181615163	Valid		system	Tile_058-057-000_0-000.jpg		2021-06-07 14:25:22	2021-06-07 14:25:22		NO		IN FOCUS
181615163	https://volunteer.ala.org.au/validate/task/181615163	Valid		system	Tile_058-057-000_0-000.jpg		2021-06-07 14:13:53	2021-06-07 14:25:22		NO		IN FOCUS
181615163	https://volunteer.ala.org.au/validate/task/181615163	Valid		system	Tile_058-057-000_0-000.jpg			2021-06-07 14:25:22		NO		IN FOCUS
181615163	https://volunteer.ala.org.au/validate/task/181615163	Valid		system	Tile_058-057-000_0-000.jpg		2021-06-07 13:27:11	2021-06-07 14:25:22		NO		IN FOCUS
181615164	https://volunteer.ala.org.au/validate/task/181615164	Valid		system	Tile_058-058-000_0-000.jpg			2021-06-07 14:25:38		NO		IN FOCUS
181615164	https://volunteer.ala.org.au/validate/task/181615164	Valid		system	Tile_058-058-000_0-000.jpg		2021-06-07 14:14:12	2021-06-07 14:25:38		NO		IN FOCUS
181615164	https://volunteer.ala.org.au/validate/task/181615164	Valid		system	Tile_058-058-000_0-000.jpg		2021-06-07 14:25:38	2021-06-07 14:25:38		NO		IN FOCUS
181615164	https://volunteer.ala.org.au/validate/task/181615164	Valid		system	Tile_058-058-000_0-000.jpg		2021-06-07 13:27:23	2021-06-07 14:25:38		NO		IN FOCUS
181615156	https://volunteer.ala.org.au/validate/task/181615156	Valid		system	Tile_058-050-000_0-000.jpg		2021-06-07 13:25:57	2021-06-07 14:26:23		NO		IN FOCUS
181615156	https://volunteer.ala.org.au/validate/task/181615156	Valid		system	Tile_058-050-000_0-000.jpg		2021-06-07 14:08:23	2021-06-07 14:26:23		NO		IN FOCUS
181615156	https://volunteer.ala.org.au/validate/task/181615156	Valid		system	Tile_058-050-000_0-000.jpg		2021-06-07 14:26:23	2021-06-07 14:26:23		NO		IN FOCUS
181615156	https://volunteer.ala.org.au/validate/task/181615156	Valid		system	Tile_058-050-000_0-000.jpg			2021-06-07 14:26:23		NO		IN FOCUS
181615168	https://volunteer.ala.org.au/validate/task/181615168	Valid		system	Tile_059-002-000_0-000.jpg		2021-06-07 14:26:34	2021-06-07 14:26:35		NO		IN FOCUS
181615168	https://volunteer.ala.org.au/validate/task/181615168	Valid		system	Tile_059-002-000_0-000.jpg			2021-06-07 14:26:35		NO		IN FOCUS
181615168	https://volunteer.ala.org.au/validate/task/181615168	Valid		system	Tile_059-002-000_0-000.jpg		2021-06-07 13:28:02	2021-06-07 14:26:35		NO		IN FOCUS
181615168	https://volunteer.ala.org.au/validate/task/181615168	Valid		system	Tile_059-002-000_0-000.jpg		2021-06-07 14:16:26	2021-06-07 14:26:35		NO		IN FOCUS
181615161	https://volunteer.ala.org.au/validate/task/181615161	Valid		system	Tile_058-055-000_0-000.jpg		2021-06-07 14:12:52	2021-06-07 14:26:47		NO		IN FOCUS
181615161	https://volunteer.ala.org.au/validate/task/181615161	Valid		system	Tile_058-055-000_0-000.jpg		2021-06-07 14:26:47	2021-06-07 14:26:47		NO		IN FOCUS
181615161	https://volunteer.ala.org.au/validate/task/181615161	Valid		system	Tile_058-055-000_0-000.jpg			2021-06-07 14:26:47		NO		IN FOCUS
181615161	https://volunteer.ala.org.au/validate/task/181615161	Valid		system	Tile_058-055-000_0-000.jpg		2021-06-07 13:26:49	2021-06-07 14:26:47		NO		IN FOCUS
181615169	https://volunteer.ala.org.au/validate/task/181615169	Valid		system	Tile_059-003-000_0-000.jpg		2021-06-07 14:16:43	2021-06-07 14:26:51		NO		IN FOCUS
181615169	https://volunteer.ala.org.au/validate/task/181615169	Valid		system	Tile_059-003-000_0-000.jpg			2021-06-07 14:26:51		NO		IN FOCUS
181615169	https://volunteer.ala.org.au/validate/task/181615169	Valid		system	Tile_059-003-000_0-000.jpg		2021-06-07 13:28:15	2021-06-07 14:26:51		NO		IN FOCUS
181615169	https://volunteer.ala.org.au/validate/task/181615169	Valid		system	Tile_059-003-000_0-000.jpg		2021-06-07 14:26:51	2021-06-07 14:26:51		NO		IN FOCUS
181615170	https://volunteer.ala.org.au/validate/task/181615170	Valid		system	Tile_059-004-000_0-000.jpg			2021-06-07 14:27:34		NO		IN FOCUS
181615170	https://volunteer.ala.org.au/validate/task/181615170	Valid		system	Tile_059-004-000_0-000.jpg		2021-06-07 14:27:34	2021-06-07 14:27:34		NO		IN FOCUS
181615170	https://volunteer.ala.org.au/validate/task/181615170	Valid		system	Tile_059-004-000_0-000.jpg		2021-06-07 13:28:26	2021-06-07 14:27:34		NO		IN FOCUS
181615170	https://volunteer.ala.org.au/validate/task/181615170	Valid		system	Tile_059-004-000_0-000.jpg		2021-06-07 14:17:14	2021-06-07 14:27:34		NO		IN FOCUS
181615171	https://volunteer.ala.org.au/validate/task/181615171	Valid		system	Tile_059-005-000_0-000.jpg		2021-06-07 13:28:39	2021-06-07 14:28:33		NO		IN FOCUS
181615171	https://volunteer.ala.org.au/validate/task/181615171	Valid		system	Tile_059-005-000_0-000.jpg		2021-06-07 14:28:33	2021-06-07 14:28:33		NO		IN FOCUS
181615171	https://volunteer.ala.org.au/validate/task/181615171	Valid		system	Tile_059-005-000_0-000.jpg			2021-06-07 14:28:33		NO		IN FOCUS
181615171	https://volunteer.ala.org.au/validate/task/181615171	Valid		system	Tile_059-005-000_0-000.jpg		2021-06-07 14:18:01	2021-06-07 14:28:33		NO		IN FOCUS
181615173	https://volunteer.ala.org.au/validate/task/181615173	Valid		system	Tile_059-007-000_0-000.jpg		2021-06-07 14:26:17	2021-06-07 14:29:07		NO		IN FOCUS
181615173	https://volunteer.ala.org.au/validate/task/181615173	Valid		system	Tile_059-007-000_0-000.jpg		2021-06-07 13:29:03	2021-06-07 14:29:07		NO		IN FOCUS
181615173	https://volunteer.ala.org.au/validate/task/181615173	Valid		system	Tile_059-007-000_0-000.jpg			2021-06-07 14:29:07		NO		IN FOCUS
181615173	https://volunteer.ala.org.au/validate/task/181615173	Valid		system	Tile_059-007-000_0-000.jpg		2021-06-07 14:29:07	2021-06-07 14:29:07		NO		IN FOCUS
181615174	https://volunteer.ala.org.au/validate/task/181615174	Valid		system	Tile_059-008-000_0-000.jpg		2021-06-07 14:29:19	2021-06-07 14:29:19		NO		IN FOCUS
181615174	https://volunteer.ala.org.au/validate/task/181615174	Valid		system	Tile_059-008-000_0-000.jpg			2021-06-07 14:29:19		NO		IN FOCUS
181615174	https://volunteer.ala.org.au/validate/task/181615174	Valid		system	Tile_059-008-000_0-000.jpg		2021-06-07 14:27:42	2021-06-07 14:29:19		NO		IN FOCUS
181615174	https://volunteer.ala.org.au/validate/task/181615174	Valid		system	Tile_059-008-000_0-000.jpg		2021-06-07 13:29:13	2021-06-07 14:29:19		NO		IN FOCUS
181615167	https://volunteer.ala.org.au/validate/task/181615167	Valid		system	Tile_059-001-000_0-000.jpg		2021-06-07 13:27:49	2021-06-07 14:30:48		NO		IN FOCUS
181615167	https://volunteer.ala.org.au/validate/task/181615167	Valid		system	Tile_059-001-000_0-000.jpg		2021-06-07 14:15:59	2021-06-07 14:30:48		NO		IN FOCUS
181615167	https://volunteer.ala.org.au/validate/task/181615167	Valid		system	Tile_059-001-000_0-000.jpg		2021-06-07 14:30:48	2021-06-07 14:30:48		NO		IN FOCUS
181615167	https://volunteer.ala.org.au/validate/task/181615167	Valid		system	Tile_059-001-000_0-000.jpg			2021-06-07 14:30:48		NO		IN FOCUS
181615172	https://volunteer.ala.org.au/validate/task/181615172	Valid		system	Tile_059-006-000_0-000.jpg		2021-06-07 14:28:49	2021-06-07 14:32:34		NO		IN FOCUS
181615172	https://volunteer.ala.org.au/validate/task/181615172	Valid		system	Tile_059-006-000_0-000.jpg			2021-06-07 14:32:34		NO		IN FOCUS
181615172	https://volunteer.ala.org.au/validate/task/181615172	Valid		system	Tile_059-006-000_0-000.jpg		2021-06-07 13:28:51	2021-06-07 14:32:34		NO		IN FOCUS
181615172	https://volunteer.ala.org.au/validate/task/181615172	Valid		system	Tile_059-006-000_0-000.jpg		2021-06-07 14:32:34	2021-06-07 14:32:34		NO		IN FOCUS
181615181	https://volunteer.ala.org.au/validate/task/181615181	Valid		system	Tile_059-015-000_0-000.jpg		2021-06-07 14:07:37	2021-06-07 14:32:36		NO		IN FOCUS
181615181	https://volunteer.ala.org.au/validate/task/181615181	Valid		system	Tile_059-015-000_0-000.jpg		2021-06-07 14:32:36	2021-06-07 14:32:36		NO		IN FOCUS
181615181	https://volunteer.ala.org.au/validate/task/181615181	Valid		system	Tile_059-015-000_0-000.jpg		2021-06-07 14:30:08	2021-06-07 14:32:36		NO		IN FOCUS
181615181	https://volunteer.ala.org.au/validate/task/181615181	Valid		system	Tile_059-015-000_0-000.jpg			2021-06-07 14:32:36		NO		IN FOCUS
181615182	https://volunteer.ala.org.au/validate/task/181615182	Valid		system	Tile_059-016-000_0-000.jpg			2021-06-07 14:32:50		NO		IN FOCUS
181615182	https://volunteer.ala.org.au/validate/task/181615182	Valid		system	Tile_059-016-000_0-000.jpg		2021-06-07 14:31:56	2021-06-07 14:32:50		NO		IN FOCUS
181615182	https://volunteer.ala.org.au/validate/task/181615182	Valid		system	Tile_059-016-000_0-000.jpg		2021-06-07 14:32:50	2021-06-07 14:32:50		NO		IN FOCUS
181615182	https://volunteer.ala.org.au/validate/task/181615182	Valid		system	Tile_059-016-000_0-000.jpg		2021-06-07 14:08:02	2021-06-07 14:32:50		NO		IN FOCUS
181615184	https://volunteer.ala.org.au/validate/task/181615184	Valid		system	Tile_059-018-000_0-000.jpg			2021-06-07 14:34:41		NO		IN FOCUS
181615184	https://volunteer.ala.org.au/validate/task/181615184	Valid		system	Tile_059-018-000_0-000.jpg		2021-06-07 14:08:44	2021-06-07 14:34:41		NO		IN FOCUS
181615184	https://volunteer.ala.org.au/validate/task/181615184	Valid		system	Tile_059-018-000_0-000.jpg		2021-06-07 14:33:04	2021-06-07 14:34:41		NO		IN FOCUS
181615184	https://volunteer.ala.org.au/validate/task/181615184	Valid		system	Tile_059-018-000_0-000.jpg		2021-06-07 14:34:39	2021-06-07 14:34:41		NO		IN FOCUS
181615185	https://volunteer.ala.org.au/validate/task/181615185	Valid		system	Tile_059-019-000_0-000.jpg		2021-06-07 14:34:53	2021-06-07 14:34:53		NO		IN FOCUS
181615185	https://volunteer.ala.org.au/validate/task/181615185	Valid		system	Tile_059-019-000_0-000.jpg			2021-06-07 14:34:53		NO		IN FOCUS
181615185	https://volunteer.ala.org.au/validate/task/181615185	Valid		system	Tile_059-019-000_0-000.jpg		2021-06-07 14:08:55	2021-06-07 14:34:53		NO		IN FOCUS
181615185	https://volunteer.ala.org.au/validate/task/181615185	Valid		system	Tile_059-019-000_0-000.jpg		2021-06-07 14:33:24	2021-06-07 14:34:53		NO		IN FOCUS
181615187	https://volunteer.ala.org.au/validate/task/181615187	Valid		system	Tile_059-021-000_0-000.jpg		2021-06-07 14:34:05	2021-06-07 14:35:19		NO		IN FOCUS
181615187	https://volunteer.ala.org.au/validate/task/181615187	Valid		system	Tile_059-021-000_0-000.jpg		2021-06-07 14:35:19	2021-06-07 14:35:19		NO		IN FOCUS
181615187	https://volunteer.ala.org.au/validate/task/181615187	Valid		system	Tile_059-021-000_0-000.jpg		2021-06-07 14:09:19	2021-06-07 14:35:19		NO		IN FOCUS
181615187	https://volunteer.ala.org.au/validate/task/181615187	Valid		system	Tile_059-021-000_0-000.jpg			2021-06-07 14:35:19		NO		IN FOCUS
181615188	https://volunteer.ala.org.au/validate/task/181615188	Valid		system	Tile_059-022-000_0-000.jpg			2021-06-07 14:35:32		NO		IN FOCUS
181615188	https://volunteer.ala.org.au/validate/task/181615188	Valid		system	Tile_059-022-000_0-000.jpg		2021-06-07 14:34:32	2021-06-07 14:35:32		NO		IN FOCUS
181615188	https://volunteer.ala.org.au/validate/task/181615188	Valid		system	Tile_059-022-000_0-000.jpg		2021-06-07 14:09:43	2021-06-07 14:35:32		NO		IN FOCUS
181615188	https://volunteer.ala.org.au/validate/task/181615188	Valid		system	Tile_059-022-000_0-000.jpg		2021-06-07 14:35:32	2021-06-07 14:35:32		NO		IN FOCUS
181615189	https://volunteer.ala.org.au/validate/task/181615189	Valid		system	Tile_059-023-000_0-000.jpg		2021-06-07 14:35:44	2021-06-07 14:35:44		NO		IN FOCUS
181615189	https://volunteer.ala.org.au/validate/task/181615189	Valid		system	Tile_059-023-000_0-000.jpg			2021-06-07 14:35:44		NO		IN FOCUS
181615189	https://volunteer.ala.org.au/validate/task/181615189	Valid		system	Tile_059-023-000_0-000.jpg		2021-06-07 14:34:46	2021-06-07 14:35:44		NO		IN FOCUS
181615189	https://volunteer.ala.org.au/validate/task/181615189	Valid		system	Tile_059-023-000_0-000.jpg		2021-06-07 14:10:08	2021-06-07 14:35:44		NO		IN FOCUS
181615178	https://volunteer.ala.org.au/validate/task/181615178	Valid		system	Tile_059-012-000_0-000.jpg		2021-06-07 14:36:00	2021-06-07 14:36:01		NO		IN FOCUS
181615178	https://volunteer.ala.org.au/validate/task/181615178	Valid		system	Tile_059-012-000_0-000.jpg		2021-06-07 14:29:33	2021-06-07 14:36:01		NO		IN FOCUS
181615178	https://volunteer.ala.org.au/validate/task/181615178	Valid		system	Tile_059-012-000_0-000.jpg			2021-06-07 14:36:01		NO		IN FOCUS
181615178	https://volunteer.ala.org.au/validate/task/181615178	Valid		system	Tile_059-012-000_0-000.jpg		2021-06-07 14:06:07	2021-06-07 14:36:01		NO		IN FOCUS
181615191	https://volunteer.ala.org.au/validate/task/181615191	Valid		system	Tile_059-025-000_0-000.jpg		2021-06-07 14:35:32	2021-06-07 14:36:23		NO		IN FOCUS
181615191	https://volunteer.ala.org.au/validate/task/181615191	Valid		system	Tile_059-025-000_0-000.jpg		2021-06-07 14:11:08	2021-06-07 14:36:23		NO		IN FOCUS
181615191	https://volunteer.ala.org.au/validate/task/181615191	Valid		system	Tile_059-025-000_0-000.jpg		2021-06-07 14:36:22	2021-06-07 14:36:23		NO		IN FOCUS
181615191	https://volunteer.ala.org.au/validate/task/181615191	Valid		system	Tile_059-025-000_0-000.jpg			2021-06-07 14:36:23		NO		IN FOCUS
181615180	https://volunteer.ala.org.au/validate/task/181615180	Valid		system	Tile_059-014-000_0-000.jpg		2021-06-07 14:07:04	2021-06-07 14:37:19		NO		IN FOCUS
181615180	https://volunteer.ala.org.au/validate/task/181615180	Valid		system	Tile_059-014-000_0-000.jpg		2021-06-07 14:37:19	2021-06-07 14:37:19		NO		IN FOCUS
181615180	https://volunteer.ala.org.au/validate/task/181615180	Valid		system	Tile_059-014-000_0-000.jpg		2021-06-07 14:31:18	2021-06-07 14:37:19		NO		IN FOCUS
181615180	https://volunteer.ala.org.au/validate/task/181615180	Valid		system	Tile_059-014-000_0-000.jpg			2021-06-07 14:37:19		NO		IN FOCUS
181615186	https://volunteer.ala.org.au/validate/task/181615186	Valid		system	Tile_059-020-000_0-000.jpg		2021-06-07 14:09:07	2021-06-07 14:40:51		NO		IN FOCUS
181615186	https://volunteer.ala.org.au/validate/task/181615186	Valid		system	Tile_059-020-000_0-000.jpg		2021-06-07 14:33:53	2021-06-07 14:40:51		NO		IN FOCUS
181615186	https://volunteer.ala.org.au/validate/task/181615186	Valid		system	Tile_059-020-000_0-000.jpg			2021-06-07 14:40:51		NO		IN FOCUS
181615186	https://volunteer.ala.org.au/validate/task/181615186	Valid		system	Tile_059-020-000_0-000.jpg		2021-06-07 14:40:51	2021-06-07 14:40:51		NO		IN FOCUS
181615200	https://volunteer.ala.org.au/validate/task/181615200	Valid		system	Tile_059-034-000_0-000.jpg		2021-06-07 14:39:11	2021-06-07 14:41:12		NO		IN FOCUS
181615200	https://volunteer.ala.org.au/validate/task/181615200	Valid		system	Tile_059-034-000_0-000.jpg		2021-06-07 14:15:11	2021-06-07 14:41:12		NO		IN FOCUS
181615200	https://volunteer.ala.org.au/validate/task/181615200	Valid		system	Tile_059-034-000_0-000.jpg			2021-06-07 14:41:12		NO		IN FOCUS
181615200	https://volunteer.ala.org.au/validate/task/181615200	Valid		system	Tile_059-034-000_0-000.jpg		2021-06-07 14:41:11	2021-06-07 14:41:12		NO		IN FOCUS
181615201	https://volunteer.ala.org.au/validate/task/181615201	Valid		system	Tile_059-035-000_0-000.jpg		2021-06-07 14:15:48	2021-06-07 14:42:22		NO		IN FOCUS
181615201	https://volunteer.ala.org.au/validate/task/181615201	Valid		system	Tile_059-035-000_0-000.jpg		2021-06-07 14:42:21	2021-06-07 14:42:22		NO		IN FOCUS
181615201	https://volunteer.ala.org.au/validate/task/181615201	Valid		system	Tile_059-035-000_0-000.jpg			2021-06-07 14:42:22		NO		IN FOCUS
[truncated: 616 more rows]
