# Supplementary material for: Inferring the age and environmental characteristics of fossil sites using citizen science
Source: PLoS One. 2023 Apr 17;18(4):e0284388. doi: 10.1371/journal.pone.0284388 (PMC10109468; doi:10.1371/journal.pone.0284388)
Supplement: S1 Data — (ZIP) [file pone.0284388.s004.zip › S1_Data Expedition data-all-raw/Exp13-Raw Project-174816269-DwC.xlsx]

## Sheet: All transcribed
taskID	taskURL	validationStatus		validatorID	externalIdentifier		dateTranscribed	dateValidated	individualCount	occurrenceID	occurrenceRemarks	occurrenceStatus		vernacularName
175005263	https://volunteer.ala.org.au/validate/task/175005263	Valid		system	Tile_001-001-000_0-000.jpg		2021-04-19 09:11:39	2021-04-19 09:38:46		NO		IN FOCUS
175005263	https://volunteer.ala.org.au/validate/task/175005263	Valid		system	Tile_001-001-000_0-000.jpg		2021-04-19 09:28:44	2021-04-19 09:38:46		NO		IN FOCUS
175005263	https://volunteer.ala.org.au/validate/task/175005263	Valid		system	Tile_001-001-000_0-000.jpg			2021-04-19 09:38:46		NO		IN FOCUS
175005263	https://volunteer.ala.org.au/validate/task/175005263	Valid		system	Tile_001-001-000_0-000.jpg		2021-04-19 09:38:46	2021-04-19 09:38:46		NO		IN FOCUS
175005264	https://volunteer.ala.org.au/validate/task/175005264	Valid		system	Tile_001-002-000_0-000.jpg		2021-04-19 09:28:58	2021-04-19 09:39:27		NO		IN FOCUS
175005264	https://volunteer.ala.org.au/validate/task/175005264	Valid		system	Tile_001-002-000_0-000.jpg			2021-04-19 09:39:27		NO		IN FOCUS
175005264	https://volunteer.ala.org.au/validate/task/175005264	Valid		system	Tile_001-002-000_0-000.jpg		2021-04-19 09:39:26	2021-04-19 09:39:27		NO		IN FOCUS
175005264	https://volunteer.ala.org.au/validate/task/175005264	Valid		system	Tile_001-002-000_0-000.jpg		2021-04-19 09:12:06	2021-04-19 09:39:27		NO		IN FOCUS
175005268	https://volunteer.ala.org.au/validate/task/175005268	Valid		system	Tile_001-006-000_0-000.jpg			2021-04-19 09:57:44		NO		IN FOCUS
175005268	https://volunteer.ala.org.au/validate/task/175005268	Valid		system	Tile_001-006-000_0-000.jpg		2021-04-19 09:26:14	2021-04-19 09:57:44		NO		IN FOCUS
175005268	https://volunteer.ala.org.au/validate/task/175005268	Valid		system	Tile_001-006-000_0-000.jpg		2021-04-19 09:29:51	2021-04-19 09:57:44		NO		IN FOCUS
175005268	https://volunteer.ala.org.au/validate/task/175005268	Valid		system	Tile_001-006-000_0-000.jpg		2021-04-19 09:57:43	2021-04-19 09:57:44		NO		IN FOCUS
175005269	https://volunteer.ala.org.au/validate/task/175005269	Valid		system	Tile_001-007-000_0-000.jpg			2021-04-19 09:58:36		NO		IN FOCUS
175005269	https://volunteer.ala.org.au/validate/task/175005269	Valid		system	Tile_001-007-000_0-000.jpg		2021-04-19 09:58:35	2021-04-19 09:58:36		NO		IN FOCUS
175005269	https://volunteer.ala.org.au/validate/task/175005269	Valid		system	Tile_001-007-000_0-000.jpg		2021-04-19 09:30:03	2021-04-19 09:58:36		NO		IN FOCUS
175005269	https://volunteer.ala.org.au/validate/task/175005269	Valid		system	Tile_001-007-000_0-000.jpg		2021-04-19 09:29:21	2021-04-19 09:58:36		NO		IN FOCUS
175005270	https://volunteer.ala.org.au/validate/task/175005270	Valid		system	Tile_001-008-000_0-000.jpg		2021-04-19 09:30:17	2021-04-19 09:58:53		NO		IN FOCUS
175005270	https://volunteer.ala.org.au/validate/task/175005270	Valid		system	Tile_001-008-000_0-000.jpg		2021-04-19 09:34:25	2021-04-19 09:58:53		NO		IN FOCUS
175005270	https://volunteer.ala.org.au/validate/task/175005270	Valid		system	Tile_001-008-000_0-000.jpg			2021-04-19 09:58:53		NO		IN FOCUS
175005270	https://volunteer.ala.org.au/validate/task/175005270	Valid		system	Tile_001-008-000_0-000.jpg		2021-04-19 09:58:53	2021-04-19 09:58:53		NO		IN FOCUS
175005273	https://volunteer.ala.org.au/validate/task/175005273	Valid		system	Tile_001-011-000_0-000.jpg		2021-04-19 10:00:08	2021-04-19 10:08:12		NO		IN FOCUS
175005273	https://volunteer.ala.org.au/validate/task/175005273	Valid		system	Tile_001-011-000_0-000.jpg			2021-04-19 10:08:12		NO		IN FOCUS
175005273	https://volunteer.ala.org.au/validate/task/175005273	Valid		system	Tile_001-011-000_0-000.jpg		2021-04-19 10:08:11	2021-04-19 10:08:12		NO		IN FOCUS
175005273	https://volunteer.ala.org.au/validate/task/175005273	Valid		system	Tile_001-011-000_0-000.jpg		2021-04-19 09:30:59	2021-04-19 10:08:12		NO		IN FOCUS
175005266	https://volunteer.ala.org.au/validate/task/175005266	Valid		system	Tile_001-004-000_0-000.jpg		2021-04-19 09:17:47	2021-04-19 10:24:51		NO		IN FOCUS
175005266	https://volunteer.ala.org.au/validate/task/175005266	Valid		system	Tile_001-004-000_0-000.jpg			2021-04-19 10:24:51		NO		IN FOCUS
175005266	https://volunteer.ala.org.au/validate/task/175005266	Valid		system	Tile_001-004-000_0-000.jpg		2021-04-19 09:29:25	2021-04-19 10:24:51		NO		IN FOCUS
175005266	https://volunteer.ala.org.au/validate/task/175005266	Valid		system	Tile_001-004-000_0-000.jpg		2021-04-19 10:24:51	2021-04-19 10:24:51		NO		IN FOCUS
175005267	https://volunteer.ala.org.au/validate/task/175005267	Valid		system	Tile_001-005-000_0-000.jpg			2021-04-19 10:26:44		NO		IN FOCUS
175005267	https://volunteer.ala.org.au/validate/task/175005267	Valid		system	Tile_001-005-000_0-000.jpg		2021-04-19 10:26:44	2021-04-19 10:26:44		NO		IN FOCUS
175005267	https://volunteer.ala.org.au/validate/task/175005267	Valid		system	Tile_001-005-000_0-000.jpg		2021-04-19 09:29:39	2021-04-19 10:26:44		NO		IN FOCUS
175005267	https://volunteer.ala.org.au/validate/task/175005267	Valid		system	Tile_001-005-000_0-000.jpg		2021-04-19 09:22:49	2021-04-19 10:26:44		NO		IN FOCUS
175005271	https://volunteer.ala.org.au/validate/task/175005271	Valid		system	Tile_001-009-000_0-000.jpg		2021-04-19 09:30:32	2021-04-19 10:27:30		NO		IN FOCUS
175005271	https://volunteer.ala.org.au/validate/task/175005271	Valid		system	Tile_001-009-000_0-000.jpg		2021-04-19 09:43:24	2021-04-19 10:27:30		NO		IN FOCUS
175005271	https://volunteer.ala.org.au/validate/task/175005271	Valid		system	Tile_001-009-000_0-000.jpg		2021-04-19 10:27:29	2021-04-19 10:27:30		NO		IN FOCUS
175005271	https://volunteer.ala.org.au/validate/task/175005271	Valid		system	Tile_001-009-000_0-000.jpg			2021-04-19 10:27:30		NO		IN FOCUS
175005271	https://volunteer.ala.org.au/validate/task/175005271	Valid		system	Tile_001-009-000_0-000.jpg		2021-04-19 10:05:41	2021-04-19 10:27:30	2	YES	MIDDLE	IN FOCUS		Unknown
175005274	https://volunteer.ala.org.au/validate/task/175005274	Valid		system	Tile_001-012-000_0-000.jpg		2021-04-19 10:24:37	2021-04-19 10:28:53				IN FOCUS
175005274	https://volunteer.ala.org.au/validate/task/175005274	Valid		system	Tile_001-012-000_0-000.jpg		2021-04-19 10:09:08	2021-04-19 10:28:53		NO		IN FOCUS
175005274	https://volunteer.ala.org.au/validate/task/175005274	Valid		system	Tile_001-012-000_0-000.jpg		2021-04-19 09:31:11	2021-04-19 10:28:53		NO		IN FOCUS
175005274	https://volunteer.ala.org.au/validate/task/175005274	Valid		system	Tile_001-012-000_0-000.jpg		2021-04-19 10:28:53	2021-04-19 10:28:53		NO		IN FOCUS
175005274	https://volunteer.ala.org.au/validate/task/175005274	Valid		system	Tile_001-012-000_0-000.jpg			2021-04-19 10:28:53		NO		IN FOCUS
175005275	https://volunteer.ala.org.au/validate/task/175005275	Valid		system	Tile_001-013-000_0-000.jpg		2021-04-19 10:29:21	2021-04-19 10:29:22		NO		IN FOCUS
175005275	https://volunteer.ala.org.au/validate/task/175005275	Valid		system	Tile_001-013-000_0-000.jpg		2021-04-19 10:25:58	2021-04-19 10:29:22				IN FOCUS
175005275	https://volunteer.ala.org.au/validate/task/175005275	Valid		system	Tile_001-013-000_0-000.jpg		2021-04-19 10:19:15	2021-04-19 10:29:22		NO		IN FOCUS
175005275	https://volunteer.ala.org.au/validate/task/175005275	Valid		system	Tile_001-013-000_0-000.jpg			2021-04-19 10:29:22		NO		IN FOCUS
175005275	https://volunteer.ala.org.au/validate/task/175005275	Valid		system	Tile_001-013-000_0-000.jpg		2021-04-19 09:31:24	2021-04-19 10:29:22		NO		IN FOCUS
175005276	https://volunteer.ala.org.au/validate/task/175005276	Valid		system	Tile_001-014-000_0-000.jpg		2021-04-19 10:20:59	2021-04-19 10:30:04		NO		IN FOCUS
175005276	https://volunteer.ala.org.au/validate/task/175005276	Valid		system	Tile_001-014-000_0-000.jpg		2021-04-19 09:31:39	2021-04-19 10:30:04		NO		IN FOCUS
175005276	https://volunteer.ala.org.au/validate/task/175005276	Valid		system	Tile_001-014-000_0-000.jpg			2021-04-19 10:30:04		NO		IN FOCUS
175005276	https://volunteer.ala.org.au/validate/task/175005276	Valid		system	Tile_001-014-000_0-000.jpg		2021-04-19 10:30:04	2021-04-19 10:30:04		NO		IN FOCUS
175005277	https://volunteer.ala.org.au/validate/task/175005277	Valid		system	Tile_001-015-000_0-000.jpg		2021-04-19 10:21:54	2021-04-19 10:30:47		NO		IN FOCUS
175005277	https://volunteer.ala.org.au/validate/task/175005277	Valid		system	Tile_001-015-000_0-000.jpg		2021-04-19 09:31:54	2021-04-19 10:30:47		NO		IN FOCUS
175005277	https://volunteer.ala.org.au/validate/task/175005277	Valid		system	Tile_001-015-000_0-000.jpg		2021-04-19 10:30:47	2021-04-19 10:30:47		NO		IN FOCUS
175005277	https://volunteer.ala.org.au/validate/task/175005277	Valid		system	Tile_001-015-000_0-000.jpg			2021-04-19 10:30:47		NO		IN FOCUS
175005279	https://volunteer.ala.org.au/validate/task/175005279	Valid		system	Tile_001-017-000_0-000.jpg		2021-04-19 09:32:18	2021-04-19 10:31:46		NO		IN FOCUS
175005279	https://volunteer.ala.org.au/validate/task/175005279	Valid		system	Tile_001-017-000_0-000.jpg			2021-04-19 10:31:46		NO		IN FOCUS
175005279	https://volunteer.ala.org.au/validate/task/175005279	Valid		system	Tile_001-017-000_0-000.jpg		2021-04-19 10:31:46	2021-04-19 10:31:46		NO		IN FOCUS
175005279	https://volunteer.ala.org.au/validate/task/175005279	Valid		system	Tile_001-017-000_0-000.jpg		2021-04-19 10:22:57	2021-04-19 10:31:46		NO		IN FOCUS
175005280	https://volunteer.ala.org.au/validate/task/175005280	Valid		system	Tile_001-018-000_0-000.jpg		2021-04-19 10:23:56	2021-04-19 10:32:13		NO		IN FOCUS
175005280	https://volunteer.ala.org.au/validate/task/175005280	Valid		system	Tile_001-018-000_0-000.jpg		2021-04-19 10:32:13	2021-04-19 10:32:13		NO		IN FOCUS
175005280	https://volunteer.ala.org.au/validate/task/175005280	Valid		system	Tile_001-018-000_0-000.jpg			2021-04-19 10:32:13		NO		IN FOCUS
175005280	https://volunteer.ala.org.au/validate/task/175005280	Valid		system	Tile_001-018-000_0-000.jpg		2021-04-19 09:32:31	2021-04-19 10:32:13		NO		IN FOCUS
175005283	https://volunteer.ala.org.au/validate/task/175005283	Valid		system	Tile_001-021-000_0-000.jpg		2021-04-19 09:33:12	2021-04-19 10:33:59		NO		IN FOCUS
175005283	https://volunteer.ala.org.au/validate/task/175005283	Valid		system	Tile_001-021-000_0-000.jpg		2021-04-19 10:32:20	2021-04-19 10:33:59		NO		IN FOCUS
175005283	https://volunteer.ala.org.au/validate/task/175005283	Valid		system	Tile_001-021-000_0-000.jpg			2021-04-19 10:33:59		NO		IN FOCUS
175005283	https://volunteer.ala.org.au/validate/task/175005283	Valid		system	Tile_001-021-000_0-000.jpg		2021-04-19 10:33:59	2021-04-19 10:33:59		NO		IN FOCUS
175005284	https://volunteer.ala.org.au/validate/task/175005284	Valid		system	Tile_001-022-000_0-000.jpg		2021-04-19 10:34:30	2021-04-19 10:34:30		NO		IN FOCUS
175005284	https://volunteer.ala.org.au/validate/task/175005284	Valid		system	Tile_001-022-000_0-000.jpg		2021-04-19 09:33:24	2021-04-19 10:34:30		NO		IN FOCUS
175005284	https://volunteer.ala.org.au/validate/task/175005284	Valid		system	Tile_001-022-000_0-000.jpg			2021-04-19 10:34:30		NO		IN FOCUS
175005284	https://volunteer.ala.org.au/validate/task/175005284	Valid		system	Tile_001-022-000_0-000.jpg		2021-04-19 10:32:48	2021-04-19 10:34:30		NO		IN FOCUS
175005286	https://volunteer.ala.org.au/validate/task/175005286	Valid		system	Tile_001-024-000_0-000.jpg		2021-04-19 10:34:06	2021-04-19 10:36:39		NO		IN FOCUS
175005286	https://volunteer.ala.org.au/validate/task/175005286	Valid		system	Tile_001-024-000_0-000.jpg		2021-04-19 09:34:04	2021-04-19 10:36:39		NO		IN FOCUS
175005286	https://volunteer.ala.org.au/validate/task/175005286	Valid		system	Tile_001-024-000_0-000.jpg			2021-04-19 10:36:39		NO		IN FOCUS
175005286	https://volunteer.ala.org.au/validate/task/175005286	Valid		system	Tile_001-024-000_0-000.jpg		2021-04-19 10:36:25	2021-04-19 10:36:39		NO		IN FOCUS
175005288	https://volunteer.ala.org.au/validate/task/175005288	Valid		system	Tile_001-026-000_0-000.jpg		2021-04-19 10:38:11	2021-04-19 10:38:11		NO		IN FOCUS
175005288	https://volunteer.ala.org.au/validate/task/175005288	Valid		system	Tile_001-026-000_0-000.jpg			2021-04-19 10:38:11		NO		IN FOCUS
175005288	https://volunteer.ala.org.au/validate/task/175005288	Valid		system	Tile_001-026-000_0-000.jpg		2021-04-19 09:34:29	2021-04-19 10:38:11		NO		IN FOCUS
175005288	https://volunteer.ala.org.au/validate/task/175005288	Valid		system	Tile_001-026-000_0-000.jpg		2021-04-19 10:35:00	2021-04-19 10:38:11		NO		IN FOCUS
175005289	https://volunteer.ala.org.au/validate/task/175005289	Valid		system	Tile_001-027-000_0-000.jpg		2021-04-19 09:34:43	2021-04-19 10:38:54		NO		IN FOCUS
175005289	https://volunteer.ala.org.au/validate/task/175005289	Valid		system	Tile_001-027-000_0-000.jpg			2021-04-19 10:38:54		NO		IN FOCUS
175005289	https://volunteer.ala.org.au/validate/task/175005289	Valid		system	Tile_001-027-000_0-000.jpg		2021-04-19 10:38:54	2021-04-19 10:38:54		NO		IN FOCUS
175005289	https://volunteer.ala.org.au/validate/task/175005289	Valid		system	Tile_001-027-000_0-000.jpg		2021-04-19 10:35:52	2021-04-19 10:38:54		NO		IN FOCUS
175005291	https://volunteer.ala.org.au/validate/task/175005291	Valid		system	Tile_001-029-000_0-000.jpg		2021-04-19 10:40:41	2021-04-19 10:40:41		NO		IN FOCUS
175005291	https://volunteer.ala.org.au/validate/task/175005291	Valid		system	Tile_001-029-000_0-000.jpg		2021-04-19 10:36:55	2021-04-19 10:40:41		NO		IN FOCUS
175005291	https://volunteer.ala.org.au/validate/task/175005291	Valid		system	Tile_001-029-000_0-000.jpg			2021-04-19 10:40:41		NO		IN FOCUS
175005291	https://volunteer.ala.org.au/validate/task/175005291	Valid		system	Tile_001-029-000_0-000.jpg		2021-04-19 09:35:09	2021-04-19 10:40:41		NO		IN FOCUS
175005292	https://volunteer.ala.org.au/validate/task/175005292	Valid		system	Tile_001-030-000_0-000.jpg			2021-04-19 10:41:08		NO		IN FOCUS
175005292	https://volunteer.ala.org.au/validate/task/175005292	Valid		system	Tile_001-030-000_0-000.jpg		2021-04-19 10:41:08	2021-04-19 10:41:08		NO		IN FOCUS
175005292	https://volunteer.ala.org.au/validate/task/175005292	Valid		system	Tile_001-030-000_0-000.jpg		2021-04-19 09:35:21	2021-04-19 10:41:08		NO		IN FOCUS
175005292	https://volunteer.ala.org.au/validate/task/175005292	Valid		system	Tile_001-030-000_0-000.jpg		2021-04-19 10:37:15	2021-04-19 10:41:08		NO		IN FOCUS
175005294	https://volunteer.ala.org.au/validate/task/175005294	Valid		system	Tile_001-032-000_0-000.jpg		2021-04-19 09:35:47	2021-04-19 10:44:35		NO		IN FOCUS
175005294	https://volunteer.ala.org.au/validate/task/175005294	Valid		system	Tile_001-032-000_0-000.jpg		2021-04-19 10:44:34	2021-04-19 10:44:35		NO		IN FOCUS
175005294	https://volunteer.ala.org.au/validate/task/175005294	Valid		system	Tile_001-032-000_0-000.jpg			2021-04-19 10:44:35		NO		IN FOCUS
175005294	https://volunteer.ala.org.au/validate/task/175005294	Valid		system	Tile_001-032-000_0-000.jpg		2021-04-19 10:39:01	2021-04-19 10:44:35		NO		IN FOCUS
175005295	https://volunteer.ala.org.au/validate/task/175005295	Valid		system	Tile_001-033-000_0-000.jpg		2021-04-19 09:36:00	2021-04-19 10:44:58		NO		IN FOCUS
175005295	https://volunteer.ala.org.au/validate/task/175005295	Valid		system	Tile_001-033-000_0-000.jpg		2021-04-19 10:44:58	2021-04-19 10:44:58		NO		IN FOCUS
175005295	https://volunteer.ala.org.au/validate/task/175005295	Valid		system	Tile_001-033-000_0-000.jpg		2021-04-19 10:39:23	2021-04-19 10:44:58		NO		IN FOCUS
175005295	https://volunteer.ala.org.au/validate/task/175005295	Valid		system	Tile_001-033-000_0-000.jpg			2021-04-19 10:44:58		NO		IN FOCUS
175005297	https://volunteer.ala.org.au/validate/task/175005297	Valid		system	Tile_001-035-000_0-000.jpg		2021-04-19 09:36:47	2021-04-19 10:47:45		NO		IN FOCUS
175005297	https://volunteer.ala.org.au/validate/task/175005297	Valid		system	Tile_001-035-000_0-000.jpg		2021-04-19 10:44:12	2021-04-19 10:47:45		NO		IN FOCUS
175005297	https://volunteer.ala.org.au/validate/task/175005297	Valid		system	Tile_001-035-000_0-000.jpg		2021-04-19 10:47:44	2021-04-19 10:47:45		NO		IN FOCUS
175005297	https://volunteer.ala.org.au/validate/task/175005297	Valid		system	Tile_001-035-000_0-000.jpg			2021-04-19 10:47:45		NO		IN FOCUS
175005278	https://volunteer.ala.org.au/validate/task/175005278	Valid		system	Tile_001-016-000_0-000.jpg		2021-04-19 09:32:07	2021-04-19 10:48:14		NO		IN FOCUS
175005278	https://volunteer.ala.org.au/validate/task/175005278	Valid		system	Tile_001-016-000_0-000.jpg		2021-04-19 10:31:17	2021-04-19 10:48:14		NO		IN FOCUS
175005278	https://volunteer.ala.org.au/validate/task/175005278	Valid		system	Tile_001-016-000_0-000.jpg		2021-04-19 10:48:14	2021-04-19 10:48:14		NO		IN FOCUS
175005278	https://volunteer.ala.org.au/validate/task/175005278	Valid		system	Tile_001-016-000_0-000.jpg			2021-04-19 10:48:14		NO		IN FOCUS
175005299	https://volunteer.ala.org.au/validate/task/175005299	Valid		system	Tile_001-037-000_0-000.jpg			2021-04-19 10:49:25		NO		IN FOCUS
175005299	https://volunteer.ala.org.au/validate/task/175005299	Valid		system	Tile_001-037-000_0-000.jpg		2021-04-19 09:37:32	2021-04-19 10:49:25		NO		IN FOCUS
175005299	https://volunteer.ala.org.au/validate/task/175005299	Valid		system	Tile_001-037-000_0-000.jpg		2021-04-19 10:49:13	2021-04-19 10:49:25		NO		IN FOCUS
175005299	https://volunteer.ala.org.au/validate/task/175005299	Valid		system	Tile_001-037-000_0-000.jpg		2021-04-19 10:49:25	2021-04-19 10:49:25		NO		IN FOCUS
175005300	https://volunteer.ala.org.au/validate/task/175005300	Valid		system	Tile_001-038-000_0-000.jpg		2021-04-19 09:37:43	2021-04-19 10:50:07		NO		IN FOCUS
175005300	https://volunteer.ala.org.au/validate/task/175005300	Valid		system	Tile_001-038-000_0-000.jpg			2021-04-19 10:50:07		NO		IN FOCUS
175005300	https://volunteer.ala.org.au/validate/task/175005300	Valid		system	Tile_001-038-000_0-000.jpg		2021-04-19 10:50:07	2021-04-19 10:50:07		NO		IN FOCUS
175005300	https://volunteer.ala.org.au/validate/task/175005300	Valid		system	Tile_001-038-000_0-000.jpg		2021-04-19 10:49:32	2021-04-19 10:50:07		NO		IN FOCUS
175005301	https://volunteer.ala.org.au/validate/task/175005301	Valid		system	Tile_001-039-000_0-000.jpg		2021-04-19 10:50:34	2021-04-19 10:50:34		NO		IN FOCUS
175005301	https://volunteer.ala.org.au/validate/task/175005301	Valid		system	Tile_001-039-000_0-000.jpg			2021-04-19 10:50:34		NO		IN FOCUS
175005301	https://volunteer.ala.org.au/validate/task/175005301	Valid		system	Tile_001-039-000_0-000.jpg		2021-04-19 10:49:56	2021-04-19 10:50:34		NO		IN FOCUS
175005301	https://volunteer.ala.org.au/validate/task/175005301	Valid		system	Tile_001-039-000_0-000.jpg		2021-04-19 09:37:55	2021-04-19 10:50:34		NO		IN FOCUS
175005302	https://volunteer.ala.org.au/validate/task/175005302	Valid		system	Tile_001-040-000_0-000.jpg			2021-04-19 10:51:05		NO		IN FOCUS
175005302	https://volunteer.ala.org.au/validate/task/175005302	Valid		system	Tile_001-040-000_0-000.jpg		2021-04-19 09:38:12	2021-04-19 10:51:05		NO		IN FOCUS
175005302	https://volunteer.ala.org.au/validate/task/175005302	Valid		system	Tile_001-040-000_0-000.jpg		2021-04-19 10:50:29	2021-04-19 10:51:05		NO		IN FOCUS
175005302	https://volunteer.ala.org.au/validate/task/175005302	Valid		system	Tile_001-040-000_0-000.jpg		2021-04-19 10:51:05	2021-04-19 10:51:05		NO		IN FOCUS
175005304	https://volunteer.ala.org.au/validate/task/175005304	Valid		system	Tile_001-042-000_0-000.jpg		2021-04-19 10:51:42	2021-04-19 10:52:42		NO		IN FOCUS
175005304	https://volunteer.ala.org.au/validate/task/175005304	Valid		system	Tile_001-042-000_0-000.jpg		2021-04-19 09:38:37	2021-04-19 10:52:42		NO		IN FOCUS
175005304	https://volunteer.ala.org.au/validate/task/175005304	Valid		system	Tile_001-042-000_0-000.jpg			2021-04-19 10:52:42		NO		IN FOCUS
175005304	https://volunteer.ala.org.au/validate/task/175005304	Valid		system	Tile_001-042-000_0-000.jpg		2021-04-19 10:52:41	2021-04-19 10:52:42		NO		IN FOCUS
175005305	https://volunteer.ala.org.au/validate/task/175005305	Valid		system	Tile_001-043-000_0-000.jpg		2021-04-19 10:53:12	2021-04-19 10:53:13		NO		IN FOCUS
175005305	https://volunteer.ala.org.au/validate/task/175005305	Valid		system	Tile_001-043-000_0-000.jpg			2021-04-19 10:53:13		NO		IN FOCUS
175005305	https://volunteer.ala.org.au/validate/task/175005305	Valid		system	Tile_001-043-000_0-000.jpg		2021-04-19 09:38:49	2021-04-19 10:53:13		NO		IN FOCUS
175005305	https://volunteer.ala.org.au/validate/task/175005305	Valid		system	Tile_001-043-000_0-000.jpg		2021-04-19 10:52:10	2021-04-19 10:53:13		NO		IN FOCUS
175005306	https://volunteer.ala.org.au/validate/task/175005306	Valid		system	Tile_001-044-000_0-000.jpg		2021-04-19 09:39:00	2021-04-19 10:54:05		NO		IN FOCUS
175005306	https://volunteer.ala.org.au/validate/task/175005306	Valid		system	Tile_001-044-000_0-000.jpg		2021-04-19 10:52:41	2021-04-19 10:54:05		NO		IN FOCUS
175005306	https://volunteer.ala.org.au/validate/task/175005306	Valid		system	Tile_001-044-000_0-000.jpg		2021-04-19 10:54:05	2021-04-19 10:54:05		NO		IN FOCUS
175005306	https://volunteer.ala.org.au/validate/task/175005306	Valid		system	Tile_001-044-000_0-000.jpg			2021-04-19 10:54:05		NO		IN FOCUS
175005307	https://volunteer.ala.org.au/validate/task/175005307	Valid		system	Tile_001-045-000_0-000.jpg		2021-04-19 10:55:34	2021-04-19 10:55:34		NO		IN FOCUS
175005307	https://volunteer.ala.org.au/validate/task/175005307	Valid		system	Tile_001-045-000_0-000.jpg			2021-04-19 10:55:34		NO		IN FOCUS
175005307	https://volunteer.ala.org.au/validate/task/175005307	Valid		system	Tile_001-045-000_0-000.jpg		2021-04-19 10:54:40	2021-04-19 10:55:34		NO		IN FOCUS
175005307	https://volunteer.ala.org.au/validate/task/175005307	Valid		system	Tile_001-045-000_0-000.jpg		2021-04-19 09:39:13	2021-04-19 10:55:34		NO		IN FOCUS
175005308	https://volunteer.ala.org.au/validate/task/175005308	Valid		system	Tile_001-046-000_0-000.jpg		2021-04-19 09:39:27	2021-04-19 10:56:28		NO		IN FOCUS
175005308	https://volunteer.ala.org.au/validate/task/175005308	Valid		system	Tile_001-046-000_0-000.jpg		2021-04-19 10:56:28	2021-04-19 10:56:28		NO		IN FOCUS
175005308	https://volunteer.ala.org.au/validate/task/175005308	Valid		system	Tile_001-046-000_0-000.jpg		2021-04-19 10:55:19	2021-04-19 10:56:28		NO		IN FOCUS
175005308	https://volunteer.ala.org.au/validate/task/175005308	Valid		system	Tile_001-046-000_0-000.jpg			2021-04-19 10:56:28		NO		IN FOCUS
175005309	https://volunteer.ala.org.au/validate/task/175005309	Valid		system	Tile_001-047-000_0-000.jpg		2021-04-19 10:57:31	2021-04-19 10:57:31	1	YES	EDGE	IN FOCUS		Nothofagus pollen
175005309	https://volunteer.ala.org.au/validate/task/175005309	Valid		system	Tile_001-047-000_0-000.jpg			2021-04-19 10:57:31	1	YES	EDGE	IN FOCUS		Nothofagus pollen
175005309	https://volunteer.ala.org.au/validate/task/175005309	Valid		system	Tile_001-047-000_0-000.jpg		2021-04-19 10:57:20	2021-04-19 10:57:31	1	YES	EDGE	IN FOCUS		Nothofagus pollen
175005309	https://volunteer.ala.org.au/validate/task/175005309	Valid		system	Tile_001-047-000_0-000.jpg		2021-04-19 09:40:01	2021-04-19 10:57:31	1	YES	EDGE	IN FOCUS		Nothofagus pollen
175005311	https://volunteer.ala.org.au/validate/task/175005311	Valid		system	Tile_001-049-000_0-000.jpg		2021-04-19 10:58:19	2021-04-19 10:58:43		NO		IN FOCUS
175005311	https://volunteer.ala.org.au/validate/task/175005311	Valid		system	Tile_001-049-000_0-000.jpg			2021-04-19 10:58:43		NO		IN FOCUS
175005311	https://volunteer.ala.org.au/validate/task/175005311	Valid		system	Tile_001-049-000_0-000.jpg		2021-04-19 10:58:43	2021-04-19 10:58:43		NO		IN FOCUS
175005311	https://volunteer.ala.org.au/validate/task/175005311	Valid		system	Tile_001-049-000_0-000.jpg		2021-04-19 09:40:48	2021-04-19 10:58:43		NO		IN FOCUS
175005312	https://volunteer.ala.org.au/validate/task/175005312	Valid		system	Tile_001-050-000_0-000.jpg		2021-04-19 10:58:50	2021-04-19 10:59:07		NO		IN FOCUS
175005312	https://volunteer.ala.org.au/validate/task/175005312	Valid		system	Tile_001-050-000_0-000.jpg		2021-04-19 09:41:02	2021-04-19 10:59:07		NO		IN FOCUS
175005312	https://volunteer.ala.org.au/validate/task/175005312	Valid		system	Tile_001-050-000_0-000.jpg			2021-04-19 10:59:07		NO		IN FOCUS
175005312	https://volunteer.ala.org.au/validate/task/175005312	Valid		system	Tile_001-050-000_0-000.jpg		2021-04-19 10:59:07	2021-04-19 10:59:07		NO		IN FOCUS
175005281	https://volunteer.ala.org.au/validate/task/175005281	Valid		system	Tile_001-019-000_0-000.jpg		2021-04-19 09:32:46	2021-04-19 10:59:44		NO		IN FOCUS
175005281	https://volunteer.ala.org.au/validate/task/175005281	Valid		system	Tile_001-019-000_0-000.jpg		2021-04-19 10:33:00	2021-04-19 10:59:44		NO		IN FOCUS
175005281	https://volunteer.ala.org.au/validate/task/175005281	Valid		system	Tile_001-019-000_0-000.jpg		2021-04-19 10:59:44	2021-04-19 10:59:44		NO		IN FOCUS
175005281	https://volunteer.ala.org.au/validate/task/175005281	Valid		system	Tile_001-019-000_0-000.jpg		2021-04-19 10:31:20	2021-04-19 10:59:44	1	YES	MIDDLE	IN FOCUS		Unknown
175005281	https://volunteer.ala.org.au/validate/task/175005281	Valid		system	Tile_001-019-000_0-000.jpg			2021-04-19 10:59:44		NO		IN FOCUS
175005313	https://volunteer.ala.org.au/validate/task/175005313	Valid		system	Tile_001-051-000_0-000.jpg		2021-04-19 11:00:01	2021-04-19 11:00:12		NO		IN FOCUS
175005313	https://volunteer.ala.org.au/validate/task/175005313	Valid		system	Tile_001-051-000_0-000.jpg			2021-04-19 11:00:12		NO		IN FOCUS
175005313	https://volunteer.ala.org.au/validate/task/175005313	Valid		system	Tile_001-051-000_0-000.jpg		2021-04-19 11:00:12	2021-04-19 11:00:12		NO		IN FOCUS
175005313	https://volunteer.ala.org.au/validate/task/175005313	Valid		system	Tile_001-051-000_0-000.jpg		2021-04-19 09:41:15	2021-04-19 11:00:12		NO		IN FOCUS
175005314	https://volunteer.ala.org.au/validate/task/175005314	Valid		system	Tile_001-052-000_0-000.jpg		2021-04-19 09:41:28	2021-04-19 11:00:38		NO		IN FOCUS
175005314	https://volunteer.ala.org.au/validate/task/175005314	Valid		system	Tile_001-052-000_0-000.jpg		2021-04-19 11:00:32	2021-04-19 11:00:38		NO		IN FOCUS
175005314	https://volunteer.ala.org.au/validate/task/175005314	Valid		system	Tile_001-052-000_0-000.jpg			2021-04-19 11:00:38		NO		IN FOCUS
175005314	https://volunteer.ala.org.au/validate/task/175005314	Valid		system	Tile_001-052-000_0-000.jpg		2021-04-19 11:00:37	2021-04-19 11:00:38		NO		IN FOCUS
175005315	https://volunteer.ala.org.au/validate/task/175005315	Valid		system	Tile_001-053-000_0-000.jpg			2021-04-19 11:01:06		NO		IN FOCUS
175005315	https://volunteer.ala.org.au/validate/task/175005315	Valid		system	Tile_001-053-000_0-000.jpg		2021-04-19 11:01:04	2021-04-19 11:01:06		NO		IN FOCUS
175005315	https://volunteer.ala.org.au/validate/task/175005315	Valid		system	Tile_001-053-000_0-000.jpg		2021-04-19 09:41:41	2021-04-19 11:01:06		NO		IN FOCUS
175005315	https://volunteer.ala.org.au/validate/task/175005315	Valid		system	Tile_001-053-000_0-000.jpg		2021-04-19 11:01:06	2021-04-19 11:01:06		NO		IN FOCUS
175005316	https://volunteer.ala.org.au/validate/task/175005316	Valid		system	Tile_001-054-000_0-000.jpg		2021-04-19 09:41:52	2021-04-19 11:01:49		NO		IN FOCUS
175005316	https://volunteer.ala.org.au/validate/task/175005316	Valid		system	Tile_001-054-000_0-000.jpg			2021-04-19 11:01:49		NO		IN FOCUS
175005316	https://volunteer.ala.org.au/validate/task/175005316	Valid		system	Tile_001-054-000_0-000.jpg		2021-04-19 11:01:49	2021-04-19 11:01:49		NO		IN FOCUS
175005316	https://volunteer.ala.org.au/validate/task/175005316	Valid		system	Tile_001-054-000_0-000.jpg		2021-04-19 11:01:32	2021-04-19 11:01:49		NO		IN FOCUS
175005317	https://volunteer.ala.org.au/validate/task/175005317	Valid		system	Tile_001-055-000_0-000.jpg		2021-04-19 11:02:44	2021-04-19 11:02:44		NO		IN FOCUS
175005317	https://volunteer.ala.org.au/validate/task/175005317	Valid		system	Tile_001-055-000_0-000.jpg		2021-04-19 11:02:10	2021-04-19 11:02:44		NO		IN FOCUS
175005317	https://volunteer.ala.org.au/validate/task/175005317	Valid		system	Tile_001-055-000_0-000.jpg			2021-04-19 11:02:44		NO		IN FOCUS
175005317	https://volunteer.ala.org.au/validate/task/175005317	Valid		system	Tile_001-055-000_0-000.jpg		2021-04-19 09:42:07	2021-04-19 11:02:44		NO		IN FOCUS
175005285	https://volunteer.ala.org.au/validate/task/175005285	Valid		system	Tile_001-023-000_0-000.jpg		2021-04-19 10:35:00	2021-04-19 11:13:20		NO		IN FOCUS
175005285	https://volunteer.ala.org.au/validate/task/175005285	Valid		system	Tile_001-023-000_0-000.jpg		2021-04-19 09:33:52	2021-04-19 11:13:20		NO		IN FOCUS
175005285	https://volunteer.ala.org.au/validate/task/175005285	Valid		system	Tile_001-023-000_0-000.jpg		2021-04-19 11:13:20	2021-04-19 11:13:20		NO		IN FOCUS
175005285	https://volunteer.ala.org.au/validate/task/175005285	Valid		system	Tile_001-023-000_0-000.jpg			2021-04-19 11:13:20		NO		IN FOCUS
175005282	https://volunteer.ala.org.au/validate/task/175005282	Valid		system	Tile_001-020-000_0-000.jpg			2021-04-19 11:15:39		NO		IN FOCUS
175005282	https://volunteer.ala.org.au/validate/task/175005282	Valid		system	Tile_001-020-000_0-000.jpg		2021-04-19 10:33:30	2021-04-19 11:15:39		NO		IN FOCUS
175005282	https://volunteer.ala.org.au/validate/task/175005282	Valid		system	Tile_001-020-000_0-000.jpg		2021-04-19 09:32:58	2021-04-19 11:15:39		NO		IN FOCUS
175005282	https://volunteer.ala.org.au/validate/task/175005282	Valid		system	Tile_001-020-000_0-000.jpg		2021-04-19 11:15:38	2021-04-19 11:15:39		NO		IN FOCUS
175005296	https://volunteer.ala.org.au/validate/task/175005296	Valid		system	Tile_001-034-000_0-000.jpg		2021-04-19 10:45:35	2021-04-19 11:20:27				IN FOCUS
175005296	https://volunteer.ala.org.au/validate/task/175005296	Valid		system	Tile_001-034-000_0-000.jpg		2021-04-19 10:43:34	2021-04-19 11:20:27		NO		IN FOCUS
175005296	https://volunteer.ala.org.au/validate/task/175005296	Valid		system	Tile_001-034-000_0-000.jpg		2021-04-19 11:20:27	2021-04-19 11:20:27		NO		IN FOCUS
175005296	https://volunteer.ala.org.au/validate/task/175005296	Valid		system	Tile_001-034-000_0-000.jpg			2021-04-19 11:20:27		NO		IN FOCUS
175005296	https://volunteer.ala.org.au/validate/task/175005296	Valid		system	Tile_001-034-000_0-000.jpg		2021-04-19 09:36:33	2021-04-19 11:20:27		NO		IN FOCUS
175005303	https://volunteer.ala.org.au/validate/task/175005303	Valid		system	Tile_001-041-000_0-000.jpg			2021-04-19 11:23:05		NO		IN FOCUS
175005303	https://volunteer.ala.org.au/validate/task/175005303	Valid		system	Tile_001-041-000_0-000.jpg		2021-04-19 10:52:16	2021-04-19 11:23:05		NO		IN FOCUS
175005303	https://volunteer.ala.org.au/validate/task/175005303	Valid		system	Tile_001-041-000_0-000.jpg		2021-04-19 11:23:04	2021-04-19 11:23:05		NO		IN FOCUS
175005303	https://volunteer.ala.org.au/validate/task/175005303	Valid		system	Tile_001-041-000_0-000.jpg		2021-04-19 09:38:26	2021-04-19 11:23:05		NO		IN FOCUS
175005310	https://volunteer.ala.org.au/validate/task/175005310	Valid		system	Tile_001-048-000_0-000.jpg		2021-04-19 09:40:34	2021-04-19 11:24:23	1	YES	EDGE	IN FOCUS		Nothofagus pollen
175005310	https://volunteer.ala.org.au/validate/task/175005310	Valid		system	Tile_001-048-000_0-000.jpg			2021-04-19 11:24:23		NO		IN FOCUS
175005310	https://volunteer.ala.org.au/validate/task/175005310	Valid		system	Tile_001-048-000_0-000.jpg		2021-04-19 10:57:58	2021-04-19 11:24:23		NO		IN FOCUS
175005310	https://volunteer.ala.org.au/validate/task/175005310	Valid		system	Tile_001-048-000_0-000.jpg		2021-04-19 11:24:22	2021-04-19 11:24:23		NO		IN FOCUS
175005310	https://volunteer.ala.org.au/validate/task/175005310	Valid		system	Tile_001-048-000_0-000.jpg		2021-04-19 10:57:52	2021-04-19 11:24:23		NO		IN FOCUS
175005318	https://volunteer.ala.org.au/validate/task/175005318	Valid		system	Tile_001-056-000_0-000.jpg		2021-04-19 11:03:13	2021-04-19 11:24:31		NO		IN FOCUS
175005318	https://volunteer.ala.org.au/validate/task/175005318	Valid		system	Tile_001-056-000_0-000.jpg			2021-04-19 11:24:31		NO		IN FOCUS
175005318	https://volunteer.ala.org.au/validate/task/175005318	Valid		system	Tile_001-056-000_0-000.jpg		2021-04-19 11:24:31	2021-04-19 11:24:31		NO		IN FOCUS
175005318	https://volunteer.ala.org.au/validate/task/175005318	Valid		system	Tile_001-056-000_0-000.jpg		2021-04-19 09:42:18	2021-04-19 11:24:31		NO		IN FOCUS
175005319	https://volunteer.ala.org.au/validate/task/175005319	Valid		system	Tile_001-057-000_0-000.jpg			2021-04-19 11:24:57		NO		IN FOCUS
175005319	https://volunteer.ala.org.au/validate/task/175005319	Valid		system	Tile_001-057-000_0-000.jpg		2021-04-19 09:42:30	2021-04-19 11:24:57		NO		IN FOCUS
175005319	https://volunteer.ala.org.au/validate/task/175005319	Valid		system	Tile_001-057-000_0-000.jpg		2021-04-19 11:24:56	2021-04-19 11:24:57		NO		IN FOCUS
175005319	https://volunteer.ala.org.au/validate/task/175005319	Valid		system	Tile_001-057-000_0-000.jpg		2021-04-19 11:03:43	2021-04-19 11:24:57		NO		IN FOCUS
175005320	https://volunteer.ala.org.au/validate/task/175005320	Valid		system	Tile_001-058-000_0-000.jpg			2021-04-19 11:26:26		NO		IN FOCUS
175005320	https://volunteer.ala.org.au/validate/task/175005320	Valid		system	Tile_001-058-000_0-000.jpg		2021-04-19 11:26:26	2021-04-19 11:26:26		NO		IN FOCUS
175005320	https://volunteer.ala.org.au/validate/task/175005320	Valid		system	Tile_001-058-000_0-000.jpg		2021-04-19 09:42:43	2021-04-19 11:26:26		NO		IN FOCUS
175005320	https://volunteer.ala.org.au/validate/task/175005320	Valid		system	Tile_001-058-000_0-000.jpg		2021-04-19 11:04:08	2021-04-19 11:26:26		NO		IN FOCUS
175005321	https://volunteer.ala.org.au/validate/task/175005321	Valid		system	Tile_001-059-000_0-000.jpg		2021-04-19 11:04:36	2021-04-19 11:27:24		NO		IN FOCUS
175005321	https://volunteer.ala.org.au/validate/task/175005321	Valid		system	Tile_001-059-000_0-000.jpg		2021-04-19 09:42:54	2021-04-19 11:27:24		NO		IN FOCUS
175005321	https://volunteer.ala.org.au/validate/task/175005321	Valid		system	Tile_001-059-000_0-000.jpg			2021-04-19 11:27:24		NO		IN FOCUS
175005321	https://volunteer.ala.org.au/validate/task/175005321	Valid		system	Tile_001-059-000_0-000.jpg		2021-04-19 11:27:24	2021-04-19 11:27:24		NO		IN FOCUS
175005321	https://volunteer.ala.org.au/validate/task/175005321	Valid		system	Tile_001-059-000_0-000.jpg		2021-04-19 11:28:26	2021-04-19 11:27:24		NO		IN FOCUS
175005322	https://volunteer.ala.org.au/validate/task/175005322	Valid		system	Tile_001-060-000_0-000.jpg		2021-04-19 09:43:07	2021-04-19 11:34:57		NO		IN FOCUS
175005322	https://volunteer.ala.org.au/validate/task/175005322	Valid		system	Tile_001-060-000_0-000.jpg		2021-04-19 11:38:36	2021-04-19 11:34:57	5 or more	YES	Both MIDDLE and EDGE	IN FOCUS		Unknown
175005322	https://volunteer.ala.org.au/validate/task/175005322	Valid		system	Tile_001-060-000_0-000.jpg		2021-04-19 11:05:32	2021-04-19 11:34:57		NO		IN FOCUS
175005322	https://volunteer.ala.org.au/validate/task/175005322	Valid		system	Tile_001-060-000_0-000.jpg			2021-04-19 11:34:57		NO		IN FOCUS
175005322	https://volunteer.ala.org.au/validate/task/175005322	Valid		system	Tile_001-060-000_0-000.jpg		2021-04-19 11:34:57	2021-04-19 11:34:57		NO		IN FOCUS
175005323	https://volunteer.ala.org.au/validate/task/175005323	Valid		system	Tile_002-001-000_0-000.jpg			2021-04-19 11:35:36		NO		IN FOCUS
175005323	https://volunteer.ala.org.au/validate/task/175005323	Valid		system	Tile_002-001-000_0-000.jpg		2021-04-19 11:36:04	2021-04-19 11:35:36		NO		IN FOCUS
175005323	https://volunteer.ala.org.au/validate/task/175005323	Valid		system	Tile_002-001-000_0-000.jpg		2021-04-19 11:35:35	2021-04-19 11:35:36		NO		IN FOCUS
175005323	https://volunteer.ala.org.au/validate/task/175005323	Valid		system	Tile_002-001-000_0-000.jpg		2021-04-19 11:30:18	2021-04-19 11:35:36		NO		IN FOCUS
175005323	https://volunteer.ala.org.au/validate/task/175005323	Valid		system	Tile_002-001-000_0-000.jpg		2021-04-19 11:06:11	2021-04-19 11:35:36		NO		IN FOCUS
175005324	https://volunteer.ala.org.au/validate/task/175005324	Valid		system	Tile_002-002-000_0-000.jpg		2021-04-19 11:06:40	2021-04-19 11:36:04		NO		IN FOCUS
175005324	https://volunteer.ala.org.au/validate/task/175005324	Valid		system	Tile_002-002-000_0-000.jpg		2021-04-19 11:32:15	2021-04-19 11:36:04		NO		IN FOCUS
175005324	https://volunteer.ala.org.au/validate/task/175005324	Valid		system	Tile_002-002-000_0-000.jpg			2021-04-19 11:36:04		NO		IN FOCUS
175005324	https://volunteer.ala.org.au/validate/task/175005324	Valid		system	Tile_002-002-000_0-000.jpg		2021-04-19 11:36:03	2021-04-19 11:36:04		NO		IN FOCUS
175005325	https://volunteer.ala.org.au/validate/task/175005325	Valid		system	Tile_002-003-000_0-000.jpg			2021-04-19 11:37:14		NO		IN FOCUS
175005325	https://volunteer.ala.org.au/validate/task/175005325	Valid		system	Tile_002-003-000_0-000.jpg		2021-04-19 11:37:14	2021-04-19 11:37:14		NO		IN FOCUS
175005325	https://volunteer.ala.org.au/validate/task/175005325	Valid		system	Tile_002-003-000_0-000.jpg		2021-04-19 11:37:39	2021-04-19 11:37:14		NO		IN FOCUS
175005325	https://volunteer.ala.org.au/validate/task/175005325	Valid		system	Tile_002-003-000_0-000.jpg		2021-04-19 11:35:58	2021-04-19 11:37:14		NO		IN FOCUS
175005325	https://volunteer.ala.org.au/validate/task/175005325	Valid		system	Tile_002-003-000_0-000.jpg		2021-04-19 11:07:06	2021-04-19 11:37:14		NO		IN FOCUS
175005326	https://volunteer.ala.org.au/validate/task/175005326	Valid		system	Tile_002-004-000_0-000.jpg			2021-04-19 11:37:28		NO		IN FOCUS
175005326	https://volunteer.ala.org.au/validate/task/175005326	Valid		system	Tile_002-004-000_0-000.jpg		2021-04-19 11:07:30	2021-04-19 11:37:28		NO		IN FOCUS
175005326	https://volunteer.ala.org.au/validate/task/175005326	Valid		system	Tile_002-004-000_0-000.jpg		2021-04-19 11:37:28	2021-04-19 11:37:28		NO		IN FOCUS
175005326	https://volunteer.ala.org.au/validate/task/175005326	Valid		system	Tile_002-004-000_0-000.jpg		2021-04-19 11:36:10	2021-04-19 11:37:28		NO		IN FOCUS
175005329	https://volunteer.ala.org.au/validate/task/175005329	Valid		system	Tile_002-007-000_0-000.jpg		2021-04-19 11:38:41	2021-04-19 11:38:41		NO		IN FOCUS
175005329	https://volunteer.ala.org.au/validate/task/175005329	Valid		system	Tile_002-007-000_0-000.jpg			2021-04-19 11:38:41		NO		IN FOCUS
175005329	https://volunteer.ala.org.au/validate/task/175005329	Valid		system	Tile_002-007-000_0-000.jpg		2021-04-19 11:38:06	2021-04-19 11:38:41		NO		IN FOCUS
175005329	https://volunteer.ala.org.au/validate/task/175005329	Valid		system	Tile_002-007-000_0-000.jpg		2021-04-19 11:09:13	2021-04-19 11:38:41		NO		IN FOCUS
175005330	https://volunteer.ala.org.au/validate/task/175005330	Valid		system	Tile_002-008-000_0-000.jpg			2021-04-19 11:38:53		NO		IN FOCUS
175005330	https://volunteer.ala.org.au/validate/task/175005330	Valid		system	Tile_002-008-000_0-000.jpg		2021-04-19 11:09:50	2021-04-19 11:38:53		NO		IN FOCUS
175005330	https://volunteer.ala.org.au/validate/task/175005330	Valid		system	Tile_002-008-000_0-000.jpg		2021-04-19 11:38:24	2021-04-19 11:38:53		NO		IN FOCUS
175005330	https://volunteer.ala.org.au/validate/task/175005330	Valid		system	Tile_002-008-000_0-000.jpg		2021-04-19 11:38:53	2021-04-19 11:38:53		NO		IN FOCUS
175005328	https://volunteer.ala.org.au/validate/task/175005328	Valid		system	Tile_002-006-000_0-000.jpg		2021-04-19 11:37:54	2021-04-19 11:39:04		NO		IN FOCUS
175005328	https://volunteer.ala.org.au/validate/task/175005328	Valid		system	Tile_002-006-000_0-000.jpg		2021-04-19 11:08:43	2021-04-19 11:39:04		NO		IN FOCUS
175005328	https://volunteer.ala.org.au/validate/task/175005328	Valid		system	Tile_002-006-000_0-000.jpg			2021-04-19 11:39:04		NO		IN FOCUS
175005328	https://volunteer.ala.org.au/validate/task/175005328	Valid		system	Tile_002-006-000_0-000.jpg		2021-04-19 11:39:04	2021-04-19 11:39:04		NO		IN FOCUS
175005332	https://volunteer.ala.org.au/validate/task/175005332	Valid		system	Tile_002-010-000_0-000.jpg		2021-04-19 11:39:13	2021-04-19 11:39:19		NO		IN FOCUS
175005332	https://volunteer.ala.org.au/validate/task/175005332	Valid		system	Tile_002-010-000_0-000.jpg		2021-04-19 11:39:19	2021-04-19 11:39:19		NO		IN FOCUS
175005332	https://volunteer.ala.org.au/validate/task/175005332	Valid		system	Tile_002-010-000_0-000.jpg		2021-04-19 11:10:52	2021-04-19 11:39:19		NO		IN FOCUS
175005332	https://volunteer.ala.org.au/validate/task/175005332	Valid		system	Tile_002-010-000_0-000.jpg			2021-04-19 11:39:19		NO		IN FOCUS
175005333	https://volunteer.ala.org.au/validate/task/175005333	Valid		system	Tile_002-011-000_0-000.jpg		2021-04-19 11:39:29	2021-04-19 11:39:33		NO		IN FOCUS
175005333	https://volunteer.ala.org.au/validate/task/175005333	Valid		system	Tile_002-011-000_0-000.jpg		2021-04-19 11:11:20	2021-04-19 11:39:33		NO		IN FOCUS
175005333	https://volunteer.ala.org.au/validate/task/175005333	Valid		system	Tile_002-011-000_0-000.jpg		2021-04-19 11:39:33	2021-04-19 11:39:33		NO		IN FOCUS
175005333	https://volunteer.ala.org.au/validate/task/175005333	Valid		system	Tile_002-011-000_0-000.jpg			2021-04-19 11:39:33		NO		IN FOCUS
175005334	https://volunteer.ala.org.au/validate/task/175005334	Valid		system	Tile_002-012-000_0-000.jpg		2021-04-19 11:11:43	2021-04-19 11:40:12		NO		IN FOCUS
175005334	https://volunteer.ala.org.au/validate/task/175005334	Valid		system	Tile_002-012-000_0-000.jpg			2021-04-19 11:40:12		NO		IN FOCUS
175005334	https://volunteer.ala.org.au/validate/task/175005334	Valid		system	Tile_002-012-000_0-000.jpg		2021-04-19 11:40:11	2021-04-19 11:40:12		NO		IN FOCUS
175005334	https://volunteer.ala.org.au/validate/task/175005334	Valid		system	Tile_002-012-000_0-000.jpg		2021-04-19 11:39:49	2021-04-19 11:40:12		NO		IN FOCUS
175005335	https://volunteer.ala.org.au/validate/task/175005335	Valid		system	Tile_002-013-000_0-000.jpg		2021-04-19 11:42:30	2021-04-19 11:42:31		NO		IN FOCUS
175005335	https://volunteer.ala.org.au/validate/task/175005335	Valid		system	Tile_002-013-000_0-000.jpg			2021-04-19 11:42:31		NO		IN FOCUS
175005335	https://volunteer.ala.org.au/validate/task/175005335	Valid		system	Tile_002-013-000_0-000.jpg		2021-04-19 11:12:13	2021-04-19 11:42:31		NO		IN FOCUS
175005335	https://volunteer.ala.org.au/validate/task/175005335	Valid		system	Tile_002-013-000_0-000.jpg		2021-04-19 11:41:15	2021-04-19 11:42:31		NO		IN FOCUS
175005336	https://volunteer.ala.org.au/validate/task/175005336	Valid		system	Tile_002-014-000_0-000.jpg		2021-04-19 11:41:57	2021-04-19 11:43:12		NO		IN FOCUS
175005336	https://volunteer.ala.org.au/validate/task/175005336	Valid		system	Tile_002-014-000_0-000.jpg			2021-04-19 11:43:12		NO		IN FOCUS
175005336	https://volunteer.ala.org.au/validate/task/175005336	Valid		system	Tile_002-014-000_0-000.jpg		2021-04-19 11:12:34	2021-04-19 11:43:12		NO		IN FOCUS
175005336	https://volunteer.ala.org.au/validate/task/175005336	Valid		system	Tile_002-014-000_0-000.jpg		2021-04-19 11:43:12	2021-04-19 11:43:12		NO		IN FOCUS
175005338	https://volunteer.ala.org.au/validate/task/175005338	Valid		system	Tile_002-016-000_0-000.jpg			2021-04-19 11:56:26		NO		IN FOCUS
175005338	https://volunteer.ala.org.au/validate/task/175005338	Valid		system	Tile_002-016-000_0-000.jpg		2021-04-19 11:56:26	2021-04-19 11:56:26		NO		IN FOCUS
175005338	https://volunteer.ala.org.au/validate/task/175005338	Valid		system	Tile_002-016-000_0-000.jpg		2021-04-19 11:43:07	2021-04-19 11:56:26		NO		IN FOCUS
175005338	https://volunteer.ala.org.au/validate/task/175005338	Valid		system	Tile_002-016-000_0-000.jpg		2021-04-19 11:13:35	2021-04-19 11:56:26		NO		IN FOCUS
175005341	https://volunteer.ala.org.au/validate/task/175005341	Valid		system	Tile_002-019-000_0-000.jpg		2021-04-19 12:00:17	2021-04-19 12:00:17		NO		IN FOCUS
175005341	https://volunteer.ala.org.au/validate/task/175005341	Valid		system	Tile_002-019-000_0-000.jpg		2021-04-19 11:51:53	2021-04-19 12:00:17		NO		IN FOCUS
175005341	https://volunteer.ala.org.au/validate/task/175005341	Valid		system	Tile_002-019-000_0-000.jpg			2021-04-19 12:00:17		NO		IN FOCUS
175005341	https://volunteer.ala.org.au/validate/task/175005341	Valid		system	Tile_002-019-000_0-000.jpg		2021-04-19 11:15:02	2021-04-19 12:00:17		NO		IN FOCUS
175005342	https://volunteer.ala.org.au/validate/task/175005342	Valid		system	Tile_002-020-000_0-000.jpg		2021-04-19 11:15:24	2021-04-19 12:00:45		NO		IN FOCUS
175005342	https://volunteer.ala.org.au/validate/task/175005342	Valid		system	Tile_002-020-000_0-000.jpg		2021-04-19 11:52:17	2021-04-19 12:00:45		NO		IN FOCUS
175005342	https://volunteer.ala.org.au/validate/task/175005342	Valid		system	Tile_002-020-000_0-000.jpg		2021-04-19 12:00:45	2021-04-19 12:00:45		NO		IN FOCUS
175005342	https://volunteer.ala.org.au/validate/task/175005342	Valid		system	Tile_002-020-000_0-000.jpg			2021-04-19 12:00:45		NO		IN FOCUS
175005343	https://volunteer.ala.org.au/validate/task/175005343	Valid		system	Tile_002-021-000_0-000.jpg		2021-04-19 12:01:15	2021-04-19 12:01:15		NO		IN FOCUS
175005343	https://volunteer.ala.org.au/validate/task/175005343	Valid		system	Tile_002-021-000_0-000.jpg			2021-04-19 12:01:15		NO		IN FOCUS
175005343	https://volunteer.ala.org.au/validate/task/175005343	Valid		system	Tile_002-021-000_0-000.jpg		2021-04-19 11:53:15	2021-04-19 12:01:15		NO		IN FOCUS
175005343	https://volunteer.ala.org.au/validate/task/175005343	Valid		system	Tile_002-021-000_0-000.jpg		2021-04-19 11:15:46	2021-04-19 12:01:15		NO		IN FOCUS
175005340	https://volunteer.ala.org.au/validate/task/175005340	Valid		system	Tile_002-018-000_0-000.jpg		2021-04-19 12:02:15	2021-04-19 12:02:16		NO		IN FOCUS
175005340	https://volunteer.ala.org.au/validate/task/175005340	Valid		system	Tile_002-018-000_0-000.jpg		2021-04-19 11:59:21	2021-04-19 12:02:16		NO		IN FOCUS
175005340	https://volunteer.ala.org.au/validate/task/175005340	Valid		system	Tile_002-018-000_0-000.jpg			2021-04-19 12:02:16		NO		IN FOCUS
175005340	https://volunteer.ala.org.au/validate/task/175005340	Valid		system	Tile_002-018-000_0-000.jpg		2021-04-19 11:14:27	2021-04-19 12:02:16		NO		IN FOCUS
175005340	https://volunteer.ala.org.au/validate/task/175005340	Valid		system	Tile_002-018-000_0-000.jpg		2021-04-19 11:51:25	2021-04-19 12:02:16	1	YES	MIDDLE	IN FOCUS		Fungal spores
175005344	https://volunteer.ala.org.au/validate/task/175005344	Valid		system	Tile_002-022-000_0-000.jpg		2021-04-19 12:02:26	2021-04-19 12:06:42		NO		IN FOCUS
175005344	https://volunteer.ala.org.au/validate/task/175005344	Valid		system	Tile_002-022-000_0-000.jpg			2021-04-19 12:06:42		NO		IN FOCUS
175005344	https://volunteer.ala.org.au/validate/task/175005344	Valid		system	Tile_002-022-000_0-000.jpg		2021-04-19 12:06:42	2021-04-19 12:06:42		NO		IN FOCUS
175005344	https://volunteer.ala.org.au/validate/task/175005344	Valid		system	Tile_002-022-000_0-000.jpg		2021-04-19 11:16:10	2021-04-19 12:06:42		NO		IN FOCUS
175005345	https://volunteer.ala.org.au/validate/task/175005345	Valid		system	Tile_002-023-000_0-000.jpg		2021-04-19 12:02:36	2021-04-19 12:07:28		NO		IN FOCUS
175005345	https://volunteer.ala.org.au/validate/task/175005345	Valid		system	Tile_002-023-000_0-000.jpg		2021-04-19 11:16:37	2021-04-19 12:07:28		NO		IN FOCUS
175005345	https://volunteer.ala.org.au/validate/task/175005345	Valid		system	Tile_002-023-000_0-000.jpg			2021-04-19 12:07:28		NO		IN FOCUS
175005345	https://volunteer.ala.org.au/validate/task/175005345	Valid		system	Tile_002-023-000_0-000.jpg		2021-04-19 12:07:28	2021-04-19 12:07:28		NO		IN FOCUS
175005346	https://volunteer.ala.org.au/validate/task/175005346	Valid		system	Tile_002-024-000_0-000.jpg		2021-04-19 11:17:01	2021-04-19 12:08:04		NO		IN FOCUS
175005346	https://volunteer.ala.org.au/validate/task/175005346	Valid		system	Tile_002-024-000_0-000.jpg			2021-04-19 12:08:04		NO		IN FOCUS
175005346	https://volunteer.ala.org.au/validate/task/175005346	Valid		system	Tile_002-024-000_0-000.jpg		2021-04-19 12:08:03	2021-04-19 12:08:04		NO		IN FOCUS
175005346	https://volunteer.ala.org.au/validate/task/175005346	Valid		system	Tile_002-024-000_0-000.jpg		2021-04-19 12:02:46	2021-04-19 12:08:04		NO		IN FOCUS
175005348	https://volunteer.ala.org.au/validate/task/175005348	Valid		system	Tile_002-026-000_0-000.jpg		2021-04-19 12:09:07	2021-04-19 12:09:08		NO		IN FOCUS
175005348	https://volunteer.ala.org.au/validate/task/175005348	Valid		system	Tile_002-026-000_0-000.jpg			2021-04-19 12:09:08		NO		IN FOCUS
175005348	https://volunteer.ala.org.au/validate/task/175005348	Valid		system	Tile_002-026-000_0-000.jpg		2021-04-19 11:17:54	2021-04-19 12:09:08		NO		IN FOCUS
175005348	https://volunteer.ala.org.au/validate/task/175005348	Valid		system	Tile_002-026-000_0-000.jpg		2021-04-19 12:03:04	2021-04-19 12:09:08		NO		IN FOCUS
175005349	https://volunteer.ala.org.au/validate/task/175005349	Valid		system	Tile_002-027-000_0-000.jpg		2021-04-19 11:18:16	2021-04-19 12:10:25		NO		IN FOCUS
175005349	https://volunteer.ala.org.au/validate/task/175005349	Valid		system	Tile_002-027-000_0-000.jpg		2021-04-19 12:03:14	2021-04-19 12:10:25		NO		IN FOCUS
175005349	https://volunteer.ala.org.au/validate/task/175005349	Valid		system	Tile_002-027-000_0-000.jpg		2021-04-19 12:10:25	2021-04-19 12:10:25		NO		IN FOCUS
175005349	https://volunteer.ala.org.au/validate/task/175005349	Valid		system	Tile_002-027-000_0-000.jpg			2021-04-19 12:10:25		NO		IN FOCUS
175005350	https://volunteer.ala.org.au/validate/task/175005350	Valid		system	Tile_002-028-000_0-000.jpg		2021-04-19 12:03:23	2021-04-19 12:11:06		NO		IN FOCUS
175005350	https://volunteer.ala.org.au/validate/task/175005350	Valid		system	Tile_002-028-000_0-000.jpg		2021-04-19 12:11:06	2021-04-19 12:11:06		NO		IN FOCUS
175005350	https://volunteer.ala.org.au/validate/task/175005350	Valid		system	Tile_002-028-000_0-000.jpg		2021-04-19 11:18:40	2021-04-19 12:11:06		NO		IN FOCUS
175005350	https://volunteer.ala.org.au/validate/task/175005350	Valid		system	Tile_002-028-000_0-000.jpg			2021-04-19 12:11:06		NO		IN FOCUS
175005351	https://volunteer.ala.org.au/validate/task/175005351	Valid		system	Tile_002-029-000_0-000.jpg		2021-04-19 12:03:46	2021-04-19 12:20:49		NO		IN FOCUS
175005351	https://volunteer.ala.org.au/validate/task/175005351	Valid		system	Tile_002-029-000_0-000.jpg		2021-04-19 12:11:38	2021-04-19 12:20:49		NO		IN FOCUS
175005351	https://volunteer.ala.org.au/validate/task/175005351	Valid		system	Tile_002-029-000_0-000.jpg		2021-04-19 12:20:49	2021-04-19 12:20:49		NO		IN FOCUS
175005351	https://volunteer.ala.org.au/validate/task/175005351	Valid		system	Tile_002-029-000_0-000.jpg			2021-04-19 12:20:49		NO		IN FOCUS
175005352	https://volunteer.ala.org.au/validate/task/175005352	Valid		system	Tile_002-030-000_0-000.jpg			2021-04-19 12:27:13		NO		IN FOCUS
175005352	https://volunteer.ala.org.au/validate/task/175005352	Valid		system	Tile_002-030-000_0-000.jpg		2021-04-19 12:27:13	2021-04-19 12:27:13		NO		IN FOCUS
175005352	https://volunteer.ala.org.au/validate/task/175005352	Valid		system	Tile_002-030-000_0-000.jpg		2021-04-19 12:03:57	2021-04-19 12:27:13		NO		IN FOCUS
175005352	https://volunteer.ala.org.au/validate/task/175005352	Valid		system	Tile_002-030-000_0-000.jpg		2021-04-19 12:23:00	2021-04-19 12:27:13		NO		IN FOCUS
175005353	https://volunteer.ala.org.au/validate/task/175005353	Valid		system	Tile_002-031-000_0-000.jpg		2021-04-19 12:24:04	2021-04-19 12:33:10		NO		IN FOCUS
175005353	https://volunteer.ala.org.au/validate/task/175005353	Valid		system	Tile_002-031-000_0-000.jpg		2021-04-19 12:33:09	2021-04-19 12:33:10		NO		IN FOCUS
175005353	https://volunteer.ala.org.au/validate/task/175005353	Valid		system	Tile_002-031-000_0-000.jpg			2021-04-19 12:33:10		NO		IN FOCUS
175005353	https://volunteer.ala.org.au/validate/task/175005353	Valid		system	Tile_002-031-000_0-000.jpg		2021-04-19 12:27:54	2021-04-19 12:33:10		NO		IN FOCUS
175005355	https://volunteer.ala.org.au/validate/task/175005355	Valid		system	Tile_002-033-000_0-000.jpg		2021-04-19 12:04:49	2021-04-19 12:33:29		NO		IN FOCUS
175005355	https://volunteer.ala.org.au/validate/task/175005355	Valid		system	Tile_002-033-000_0-000.jpg		2021-04-19 12:33:29	2021-04-19 12:33:29		NO		IN FOCUS
175005355	https://volunteer.ala.org.au/validate/task/175005355	Valid		system	Tile_002-033-000_0-000.jpg		2021-04-19 12:26:04	2021-04-19 12:33:29		NO		IN FOCUS
175005355	https://volunteer.ala.org.au/validate/task/175005355	Valid		system	Tile_002-033-000_0-000.jpg			2021-04-19 12:33:29		NO		IN FOCUS
175005356	https://volunteer.ala.org.au/validate/task/175005356	Valid		system	Tile_002-034-000_0-000.jpg		2021-04-19 12:06:39	2021-04-19 12:33:39		NO		IN FOCUS
175005356	https://volunteer.ala.org.au/validate/task/175005356	Valid		system	Tile_002-034-000_0-000.jpg		2021-04-19 12:26:31	2021-04-19 12:33:39		NO		IN FOCUS
175005356	https://volunteer.ala.org.au/validate/task/175005356	Valid		system	Tile_002-034-000_0-000.jpg		2021-04-19 12:33:39	2021-04-19 12:33:39		NO		IN FOCUS
175005356	https://volunteer.ala.org.au/validate/task/175005356	Valid		system	Tile_002-034-000_0-000.jpg			2021-04-19 12:33:39		NO		IN FOCUS
175005357	https://volunteer.ala.org.au/validate/task/175005357	Valid		system	Tile_002-035-000_0-000.jpg		2021-04-19 12:07:15	2021-04-19 12:33:50		NO		IN FOCUS
175005357	https://volunteer.ala.org.au/validate/task/175005357	Valid		system	Tile_002-035-000_0-000.jpg		2021-04-19 12:27:03	2021-04-19 12:33:50		NO		IN FOCUS
175005357	https://volunteer.ala.org.au/validate/task/175005357	Valid		system	Tile_002-035-000_0-000.jpg			2021-04-19 12:33:50		NO		IN FOCUS
175005357	https://volunteer.ala.org.au/validate/task/175005357	Valid		system	Tile_002-035-000_0-000.jpg		2021-04-19 12:33:50	2021-04-19 12:33:50		NO		IN FOCUS
175005360	https://volunteer.ala.org.au/validate/task/175005360	Valid		system	Tile_002-038-000_0-000.jpg		2021-04-19 12:34:54	2021-04-19 12:40:36		NO		IN FOCUS
175005360	https://volunteer.ala.org.au/validate/task/175005360	Valid		system	Tile_002-038-000_0-000.jpg		2021-04-19 12:40:35	2021-04-19 12:40:36		NO		IN FOCUS
175005360	https://volunteer.ala.org.au/validate/task/175005360	Valid		system	Tile_002-038-000_0-000.jpg		2021-04-19 12:10:21	2021-04-19 12:40:36		NO		IN FOCUS
175005360	https://volunteer.ala.org.au/validate/task/175005360	Valid		system	Tile_002-038-000_0-000.jpg			2021-04-19 12:40:36		NO		IN FOCUS
175005361	https://volunteer.ala.org.au/validate/task/175005361	Valid		system	Tile_002-039-000_0-000.jpg			2021-04-19 12:41:50		NO		IN FOCUS
175005361	https://volunteer.ala.org.au/validate/task/175005361	Valid		system	Tile_002-039-000_0-000.jpg		2021-04-19 12:10:31	2021-04-19 12:41:50		NO		IN FOCUS
175005361	https://volunteer.ala.org.au/validate/task/175005361	Valid		system	Tile_002-039-000_0-000.jpg		2021-04-19 12:35:07	2021-04-19 12:41:50		NO		IN FOCUS
175005361	https://volunteer.ala.org.au/validate/task/175005361	Valid		system	Tile_002-039-000_0-000.jpg		2021-04-19 12:41:50	2021-04-19 12:41:50		NO		IN FOCUS
175005362	https://volunteer.ala.org.au/validate/task/175005362	Valid		system	Tile_002-040-000_0-000.jpg		2021-04-19 12:42:18	2021-04-19 12:42:18		NO		IN FOCUS
175005362	https://volunteer.ala.org.au/validate/task/175005362	Valid		system	Tile_002-040-000_0-000.jpg		2021-04-19 12:35:18	2021-04-19 12:42:18		NO		IN FOCUS
175005362	https://volunteer.ala.org.au/validate/task/175005362	Valid		system	Tile_002-040-000_0-000.jpg			2021-04-19 12:42:18		NO		IN FOCUS
175005362	https://volunteer.ala.org.au/validate/task/175005362	Valid		system	Tile_002-040-000_0-000.jpg		2021-04-19 12:11:18	2021-04-19 12:42:18		NO		IN FOCUS
175005359	https://volunteer.ala.org.au/validate/task/175005359	Valid		system	Tile_002-037-000_0-000.jpg		2021-04-19 12:10:05	2021-04-19 13:02:36		NO		IN FOCUS
175005359	https://volunteer.ala.org.au/validate/task/175005359	Valid		system	Tile_002-037-000_0-000.jpg		2021-04-19 13:02:35	2021-04-19 13:02:36		NO		IN FOCUS
175005359	https://volunteer.ala.org.au/validate/task/175005359	Valid		system	Tile_002-037-000_0-000.jpg			2021-04-19 13:02:36		NO		IN FOCUS
175005359	https://volunteer.ala.org.au/validate/task/175005359	Valid		system	Tile_002-037-000_0-000.jpg		2021-04-19 12:34:44	2021-04-19 13:02:36		NO		IN FOCUS
175005363	https://volunteer.ala.org.au/validate/task/175005363	Valid		system	Tile_002-041-000_0-000.jpg			2021-04-19 13:03:09		NO		IN FOCUS
175005363	https://volunteer.ala.org.au/validate/task/175005363	Valid		system	Tile_002-041-000_0-000.jpg		2021-04-19 12:42:41	2021-04-19 13:03:09		NO		IN FOCUS
175005363	https://volunteer.ala.org.au/validate/task/175005363	Valid		system	Tile_002-041-000_0-000.jpg		2021-04-19 12:35:27	2021-04-19 13:03:09		NO		IN FOCUS
175005363	https://volunteer.ala.org.au/validate/task/175005363	Valid		system	Tile_002-041-000_0-000.jpg		2021-04-19 13:03:07	2021-04-19 13:03:09		NO		IN FOCUS
175005364	https://volunteer.ala.org.au/validate/task/175005364	Valid		system	Tile_002-042-000_0-000.jpg		2021-04-19 12:35:42	2021-04-19 13:04:15		NO		IN FOCUS
175005364	https://volunteer.ala.org.au/validate/task/175005364	Valid		system	Tile_002-042-000_0-000.jpg		2021-04-19 12:43:11	2021-04-19 13:04:15		NO		IN FOCUS
175005364	https://volunteer.ala.org.au/validate/task/175005364	Valid		system	Tile_002-042-000_0-000.jpg			2021-04-19 13:04:15		NO		IN FOCUS
175005364	https://volunteer.ala.org.au/validate/task/175005364	Valid		system	Tile_002-042-000_0-000.jpg		2021-04-19 13:04:15	2021-04-19 13:04:15		NO		IN FOCUS
175005367	https://volunteer.ala.org.au/validate/task/175005367	Valid		system	Tile_002-045-000_0-000.jpg			2021-04-19 13:07:26		NO		IN FOCUS
175005367	https://volunteer.ala.org.au/validate/task/175005367	Valid		system	Tile_002-045-000_0-000.jpg		2021-04-19 12:47:26	2021-04-19 13:07:26		NO		IN FOCUS
175005367	https://volunteer.ala.org.au/validate/task/175005367	Valid		system	Tile_002-045-000_0-000.jpg		2021-04-19 12:36:13	2021-04-19 13:07:26		NO		IN FOCUS
175005367	https://volunteer.ala.org.au/validate/task/175005367	Valid		system	Tile_002-045-000_0-000.jpg		2021-04-19 13:07:26	2021-04-19 13:07:26		NO		IN FOCUS
175005368	https://volunteer.ala.org.au/validate/task/175005368	Valid		system	Tile_002-046-000_0-000.jpg		2021-04-19 12:36:23	2021-04-19 13:08:25		NO		IN FOCUS
175005368	https://volunteer.ala.org.au/validate/task/175005368	Valid		system	Tile_002-046-000_0-000.jpg		2021-04-19 12:48:00	2021-04-19 13:08:25		NO		IN FOCUS
175005368	https://volunteer.ala.org.au/validate/task/175005368	Valid		system	Tile_002-046-000_0-000.jpg		2021-04-19 13:08:24	2021-04-19 13:08:25		NO		IN FOCUS
175005368	https://volunteer.ala.org.au/validate/task/175005368	Valid		system	Tile_002-046-000_0-000.jpg			2021-04-19 13:08:25		NO		IN FOCUS
175005369	https://volunteer.ala.org.au/validate/task/175005369	Valid		system	Tile_002-047-000_0-000.jpg		2021-04-19 12:48:50	2021-04-19 13:15:07	1	YES	EDGE	IN FOCUS		Nothofagus pollen
175005369	https://volunteer.ala.org.au/validate/task/175005369	Valid		system	Tile_002-047-000_0-000.jpg			2021-04-19 13:15:07	1	YES	EDGE	IN FOCUS		Nothofagus pollen
175005369	https://volunteer.ala.org.au/validate/task/175005369	Valid		system	Tile_002-047-000_0-000.jpg		2021-04-19 12:36:54	2021-04-19 13:15:07	1	YES	EDGE	IN FOCUS		Nothofagus pollen
175005369	https://volunteer.ala.org.au/validate/task/175005369	Valid		system	Tile_002-047-000_0-000.jpg		2021-04-19 13:15:07	2021-04-19 13:15:07	1	YES	EDGE	IN FOCUS		Nothofagus pollen
175005371	https://volunteer.ala.org.au/validate/task/175005371	Valid		system	Tile_002-049-000_0-000.jpg			2021-04-19 13:17:15		NO		IN FOCUS
175005371	https://volunteer.ala.org.au/validate/task/175005371	Valid		system	Tile_002-049-000_0-000.jpg		2021-04-19 13:17:15	2021-04-19 13:17:15		NO		IN FOCUS
175005371	https://volunteer.ala.org.au/validate/task/175005371	Valid		system	Tile_002-049-000_0-000.jpg		2021-04-19 12:53:34	2021-04-19 13:17:15		NO		IN FOCUS
175005371	https://volunteer.ala.org.au/validate/task/175005371	Valid		system	Tile_002-049-000_0-000.jpg		2021-04-19 12:37:31	2021-04-19 13:17:15		NO		IN FOCUS
175005372	https://volunteer.ala.org.au/validate/task/175005372	Valid		system	Tile_002-050-000_0-000.jpg		2021-04-19 12:37:42	2021-04-19 13:17:54		NO		IN FOCUS
175005372	https://volunteer.ala.org.au/validate/task/175005372	Valid		system	Tile_002-050-000_0-000.jpg			2021-04-19 13:17:54		NO		IN FOCUS
175005372	https://volunteer.ala.org.au/validate/task/175005372	Valid		system	Tile_002-050-000_0-000.jpg		2021-04-19 13:17:54	2021-04-19 13:17:54		NO		IN FOCUS
175005372	https://volunteer.ala.org.au/validate/task/175005372	Valid		system	Tile_002-050-000_0-000.jpg		2021-04-19 12:54:22	2021-04-19 13:17:54		NO		IN FOCUS
175005374	https://volunteer.ala.org.au/validate/task/175005374	Valid		system	Tile_002-052-000_0-000.jpg		2021-04-19 12:38:07	2021-04-19 13:19:59		NO		IN FOCUS
175005374	https://volunteer.ala.org.au/validate/task/175005374	Valid		system	Tile_002-052-000_0-000.jpg			2021-04-19 13:19:59		NO		IN FOCUS
175005374	https://volunteer.ala.org.au/validate/task/175005374	Valid		system	Tile_002-052-000_0-000.jpg		2021-04-19 13:19:59	2021-04-19 13:19:59		NO		IN FOCUS
175005374	https://volunteer.ala.org.au/validate/task/175005374	Valid		system	Tile_002-052-000_0-000.jpg		2021-04-19 12:59:43	2021-04-19 13:19:59		NO		IN FOCUS
175005377	https://volunteer.ala.org.au/validate/task/175005377	Valid		system	Tile_002-055-000_0-000.jpg			2021-04-19 13:26:13		NO		IN FOCUS
175005377	https://volunteer.ala.org.au/validate/task/175005377	Valid		system	Tile_002-055-000_0-000.jpg		2021-04-19 12:38:39	2021-04-19 13:26:13		NO		IN FOCUS
175005377	https://volunteer.ala.org.au/validate/task/175005377	Valid		system	Tile_002-055-000_0-000.jpg		2021-04-19 13:26:13	2021-04-19 13:26:13		NO		IN FOCUS
175005377	https://volunteer.ala.org.au/validate/task/175005377	Valid		system	Tile_002-055-000_0-000.jpg		2021-04-19 13:12:44	2021-04-19 13:26:13		NO		IN FOCUS
175005378	https://volunteer.ala.org.au/validate/task/175005378	Valid		system	Tile_002-056-000_0-000.jpg		2021-04-19 12:38:48	2021-04-19 13:26:52		NO		IN FOCUS
175005378	https://volunteer.ala.org.au/validate/task/175005378	Valid		system	Tile_002-056-000_0-000.jpg		2021-04-19 13:26:52	2021-04-19 13:26:52		NO		IN FOCUS
175005378	https://volunteer.ala.org.au/validate/task/175005378	Valid		system	Tile_002-056-000_0-000.jpg		2021-04-19 13:22:58	2021-04-19 13:26:52		NO		IN FOCUS
175005378	https://volunteer.ala.org.au/validate/task/175005378	Valid		system	Tile_002-056-000_0-000.jpg			2021-04-19 13:26:52		NO		IN FOCUS
175005373	https://volunteer.ala.org.au/validate/task/175005373	Valid		system	Tile_002-051-000_0-000.jpg			2021-04-19 14:06:52		NO		IN FOCUS
175005373	https://volunteer.ala.org.au/validate/task/175005373	Valid		system	Tile_002-051-000_0-000.jpg		2021-04-19 13:18:54	2021-04-19 14:06:52		NO		IN FOCUS
175005373	https://volunteer.ala.org.au/validate/task/175005373	Valid		system	Tile_002-051-000_0-000.jpg		2021-04-19 14:06:52	2021-04-19 14:06:52		NO		IN FOCUS
175005373	https://volunteer.ala.org.au/validate/task/175005373	Valid		system	Tile_002-051-000_0-000.jpg		2021-04-19 12:58:47	2021-04-19 14:06:52	5 or more	YES	MIDDLE	IN FOCUS		Fungal spores
175005373	https://volunteer.ala.org.au/validate/task/175005373	Valid		system	Tile_002-051-000_0-000.jpg		2021-04-19 12:37:52	2021-04-19 14:06:52		NO		IN FOCUS
175005379	https://volunteer.ala.org.au/validate/task/175005379	Valid		system	Tile_002-057-000_0-000.jpg			2021-04-19 14:12:00		NO		IN FOCUS
175005379	https://volunteer.ala.org.au/validate/task/175005379	Valid		system	Tile_002-057-000_0-000.jpg		2021-04-19 12:39:00	2021-04-19 14:12:00		NO		IN FOCUS
175005379	https://volunteer.ala.org.au/validate/task/175005379	Valid		system	Tile_002-057-000_0-000.jpg		2021-04-19 14:11:59	2021-04-19 14:12:00		NO		IN FOCUS
175005379	https://volunteer.ala.org.au/validate/task/175005379	Valid		system	Tile_002-057-000_0-000.jpg		2021-04-19 13:29:30	2021-04-19 14:12:00		NO		IN FOCUS
175005380	https://volunteer.ala.org.au/validate/task/175005380	Valid		system	Tile_002-058-000_0-000.jpg		2021-04-19 13:36:33	2021-04-19 14:12:45		NO		IN FOCUS
175005380	https://volunteer.ala.org.au/validate/task/175005380	Valid		system	Tile_002-058-000_0-000.jpg		2021-04-19 14:12:45	2021-04-19 14:12:45		NO		IN FOCUS
175005380	https://volunteer.ala.org.au/validate/task/175005380	Valid		system	Tile_002-058-000_0-000.jpg			2021-04-19 14:12:45		NO		IN FOCUS
175005380	https://volunteer.ala.org.au/validate/task/175005380	Valid		system	Tile_002-058-000_0-000.jpg		2021-04-19 12:39:11	2021-04-19 14:12:45		NO		IN FOCUS
175005381	https://volunteer.ala.org.au/validate/task/175005381	Valid		system	Tile_002-059-000_0-000.jpg		2021-04-19 12:39:21	2021-04-19 14:32:39		NO		IN FOCUS
175005381	https://volunteer.ala.org.au/validate/task/175005381	Valid		system	Tile_002-059-000_0-000.jpg			2021-04-19 14:32:39		NO		IN FOCUS
175005381	https://volunteer.ala.org.au/validate/task/175005381	Valid		system	Tile_002-059-000_0-000.jpg		2021-04-19 14:32:39	2021-04-19 14:32:39		NO		IN FOCUS
175005381	https://volunteer.ala.org.au/validate/task/175005381	Valid		system	Tile_002-059-000_0-000.jpg		2021-04-19 13:46:23	2021-04-19 14:32:39		NO		IN FOCUS
175005382	https://volunteer.ala.org.au/validate/task/175005382	Valid		system	Tile_002-060-000_0-000.jpg			2021-04-19 14:33:02		NO		IN FOCUS
175005382	https://volunteer.ala.org.au/validate/task/175005382	Valid		system	Tile_002-060-000_0-000.jpg		2021-04-19 12:39:32	2021-04-19 14:33:02		NO		IN FOCUS
175005382	https://volunteer.ala.org.au/validate/task/175005382	Valid		system	Tile_002-060-000_0-000.jpg		2021-04-19 14:16:28	2021-04-19 14:33:02		NO		IN FOCUS
175005382	https://volunteer.ala.org.au/validate/task/175005382	Valid		system	Tile_002-060-000_0-000.jpg		2021-04-19 14:33:02	2021-04-19 14:33:02		NO		IN FOCUS
175005383	https://volunteer.ala.org.au/validate/task/175005383	Valid		system	Tile_003-001-000_0-000.jpg		2021-04-19 14:33:15	2021-04-19 14:33:15		NO		IN FOCUS
175005383	https://volunteer.ala.org.au/validate/task/175005383	Valid		system	Tile_003-001-000_0-000.jpg			2021-04-19 14:33:15		NO		IN FOCUS
175005383	https://volunteer.ala.org.au/validate/task/175005383	Valid		system	Tile_003-001-000_0-000.jpg		2021-04-19 14:17:24	2021-04-19 14:33:15		NO		IN FOCUS
175005383	https://volunteer.ala.org.au/validate/task/175005383	Valid		system	Tile_003-001-000_0-000.jpg		2021-04-19 12:39:42	2021-04-19 14:33:15		NO		IN FOCUS
175005383	https://volunteer.ala.org.au/validate/task/175005383	Valid		system	Tile_003-001-000_0-000.jpg		2021-04-19 14:33:18	2021-04-19 14:33:15		NO		IN FOCUS
175005384	https://volunteer.ala.org.au/validate/task/175005384	Valid		system	Tile_003-002-000_0-000.jpg		2021-04-19 14:19:36	2021-04-19 14:33:28		NO		IN FOCUS
175005384	https://volunteer.ala.org.au/validate/task/175005384	Valid		system	Tile_003-002-000_0-000.jpg			2021-04-19 14:33:28		NO		IN FOCUS
175005384	https://volunteer.ala.org.au/validate/task/175005384	Valid		system	Tile_003-002-000_0-000.jpg		2021-04-19 14:33:29	2021-04-19 14:33:28		NO		IN FOCUS
175005384	https://volunteer.ala.org.au/validate/task/175005384	Valid		system	Tile_003-002-000_0-000.jpg		2021-04-19 12:39:55	2021-04-19 14:33:28		NO		IN FOCUS
175005384	https://volunteer.ala.org.au/validate/task/175005384	Valid		system	Tile_003-002-000_0-000.jpg		2021-04-19 14:33:28	2021-04-19 14:33:28		NO		IN FOCUS
175005387	https://volunteer.ala.org.au/validate/task/175005387	Valid		system	Tile_003-005-000_0-000.jpg		2021-04-19 12:40:21	2021-04-19 14:34:36		NO		IN FOCUS
175005387	https://volunteer.ala.org.au/validate/task/175005387	Valid		system	Tile_003-005-000_0-000.jpg		2021-04-19 14:34:36	2021-04-19 14:34:36		NO		IN FOCUS
175005387	https://volunteer.ala.org.au/validate/task/175005387	Valid		system	Tile_003-005-000_0-000.jpg			2021-04-19 14:34:36		NO		IN FOCUS
175005387	https://volunteer.ala.org.au/validate/task/175005387	Valid		system	Tile_003-005-000_0-000.jpg		2021-04-19 14:34:31	2021-04-19 14:34:36		NO		IN FOCUS
175005388	https://volunteer.ala.org.au/validate/task/175005388	Valid		system	Tile_003-006-000_0-000.jpg		2021-04-19 12:40:30	2021-04-19 14:35:36		NO		IN FOCUS
175005388	https://volunteer.ala.org.au/validate/task/175005388	Valid		system	Tile_003-006-000_0-000.jpg			2021-04-19 14:35:36		NO		IN FOCUS
175005388	https://volunteer.ala.org.au/validate/task/175005388	Valid		system	Tile_003-006-000_0-000.jpg		2021-04-19 14:34:47	2021-04-19 14:35:36		NO		IN FOCUS
175005388	https://volunteer.ala.org.au/validate/task/175005388	Valid		system	Tile_003-006-000_0-000.jpg		2021-04-19 14:35:36	2021-04-19 14:35:36		NO		IN FOCUS
175005389	https://volunteer.ala.org.au/validate/task/175005389	Valid		system	Tile_003-007-000_0-000.jpg		2021-04-19 12:40:41	2021-04-19 14:35:58		NO		IN FOCUS
175005389	https://volunteer.ala.org.au/validate/task/175005389	Valid		system	Tile_003-007-000_0-000.jpg		2021-04-19 14:35:58	2021-04-19 14:35:58		NO		IN FOCUS
175005389	https://volunteer.ala.org.au/validate/task/175005389	Valid		system	Tile_003-007-000_0-000.jpg		2021-04-19 14:34:59	2021-04-19 14:35:58		NO		IN FOCUS
175005389	https://volunteer.ala.org.au/validate/task/175005389	Valid		system	Tile_003-007-000_0-000.jpg			2021-04-19 14:35:58		NO		IN FOCUS
175005390	https://volunteer.ala.org.au/validate/task/175005390	Valid		system	Tile_003-008-000_0-000.jpg			2021-04-19 14:36:12		NO		IN FOCUS
175005390	https://volunteer.ala.org.au/validate/task/175005390	Valid		system	Tile_003-008-000_0-000.jpg		2021-04-19 14:36:12	2021-04-19 14:36:12		NO		IN FOCUS
175005390	https://volunteer.ala.org.au/validate/task/175005390	Valid		system	Tile_003-008-000_0-000.jpg		2021-04-19 14:35:11	2021-04-19 14:36:12		NO		IN FOCUS
175005390	https://volunteer.ala.org.au/validate/task/175005390	Valid		system	Tile_003-008-000_0-000.jpg		2021-04-19 12:40:50	2021-04-19 14:36:12		NO		IN FOCUS
175005391	https://volunteer.ala.org.au/validate/task/175005391	Valid		system	Tile_003-009-000_0-000.jpg		2021-04-19 12:41:02	2021-04-19 14:36:24		NO		IN FOCUS
175005391	https://volunteer.ala.org.au/validate/task/175005391	Valid		system	Tile_003-009-000_0-000.jpg		2021-04-19 14:36:23	2021-04-19 14:36:24		NO		IN FOCUS
175005391	https://volunteer.ala.org.au/validate/task/175005391	Valid		system	Tile_003-009-000_0-000.jpg			2021-04-19 14:36:24		NO		IN FOCUS
175005391	https://volunteer.ala.org.au/validate/task/175005391	Valid		system	Tile_003-009-000_0-000.jpg		2021-04-19 14:35:22	2021-04-19 14:36:24		NO		IN FOCUS
175005392	https://volunteer.ala.org.au/validate/task/175005392	Valid		system	Tile_003-010-000_0-000.jpg			2021-04-19 14:36:36		NO		IN FOCUS
175005392	https://volunteer.ala.org.au/validate/task/175005392	Valid		system	Tile_003-010-000_0-000.jpg		2021-04-19 14:36:36	2021-04-19 14:36:36		NO		IN FOCUS
175005392	https://volunteer.ala.org.au/validate/task/175005392	Valid		system	Tile_003-010-000_0-000.jpg		2021-04-19 12:41:14	2021-04-19 14:36:36		NO		IN FOCUS
175005392	https://volunteer.ala.org.au/validate/task/175005392	Valid		system	Tile_003-010-000_0-000.jpg		2021-04-19 14:35:44	2021-04-19 14:36:36		NO		IN FOCUS
175005393	https://volunteer.ala.org.au/validate/task/175005393	Valid		system	Tile_003-011-000_0-000.jpg		2021-04-19 14:36:50	2021-04-19 14:36:50		NO		IN FOCUS
175005393	https://volunteer.ala.org.au/validate/task/175005393	Valid		system	Tile_003-011-000_0-000.jpg		2021-04-19 14:36:10	2021-04-19 14:36:50		NO		IN FOCUS
175005393	https://volunteer.ala.org.au/validate/task/175005393	Valid		system	Tile_003-011-000_0-000.jpg		2021-04-19 12:41:23	2021-04-19 14:36:50		NO		IN FOCUS
175005393	https://volunteer.ala.org.au/validate/task/175005393	Valid		system	Tile_003-011-000_0-000.jpg			2021-04-19 14:36:50		NO		IN FOCUS
175005394	https://volunteer.ala.org.au/validate/task/175005394	Valid		system	Tile_003-012-000_0-000.jpg			2021-04-19 14:37:03		NO		IN FOCUS
175005394	https://volunteer.ala.org.au/validate/task/175005394	Valid		system	Tile_003-012-000_0-000.jpg		2021-04-19 14:37:03	2021-04-19 14:37:03		NO		IN FOCUS
175005394	https://volunteer.ala.org.au/validate/task/175005394	Valid		system	Tile_003-012-000_0-000.jpg		2021-04-19 14:36:22	2021-04-19 14:37:03		NO		IN FOCUS
175005394	https://volunteer.ala.org.au/validate/task/175005394	Valid		system	Tile_003-012-000_0-000.jpg		2021-04-19 12:41:33	2021-04-19 14:37:03		NO		IN FOCUS
175005396	https://volunteer.ala.org.au/validate/task/175005396	Valid		system	Tile_003-014-000_0-000.jpg			2021-04-19 14:37:29		NO		IN FOCUS
175005396	https://volunteer.ala.org.au/validate/task/175005396	Valid		system	Tile_003-014-000_0-000.jpg		2021-04-19 14:36:48	2021-04-19 14:37:29		NO		IN FOCUS
175005396	https://volunteer.ala.org.au/validate/task/175005396	Valid		system	Tile_003-014-000_0-000.jpg		2021-04-19 14:37:28	2021-04-19 14:37:29		NO		IN FOCUS
175005396	https://volunteer.ala.org.au/validate/task/175005396	Valid		system	Tile_003-014-000_0-000.jpg		2021-04-19 12:41:50	2021-04-19 14:37:29		NO		IN FOCUS
175005398	https://volunteer.ala.org.au/validate/task/175005398	Valid		system	Tile_003-016-000_0-000.jpg		2021-04-19 14:39:01	2021-04-19 14:39:01		NO		IN FOCUS
175005398	https://volunteer.ala.org.au/validate/task/175005398	Valid		system	Tile_003-016-000_0-000.jpg		2021-04-19 12:42:18	2021-04-19 14:39:01		NO		IN FOCUS
175005398	https://volunteer.ala.org.au/validate/task/175005398	Valid		system	Tile_003-016-000_0-000.jpg		2021-04-19 14:37:55	2021-04-19 14:39:01		NO		IN FOCUS
175005398	https://volunteer.ala.org.au/validate/task/175005398	Valid		system	Tile_003-016-000_0-000.jpg			2021-04-19 14:39:01		NO		IN FOCUS
175005399	https://volunteer.ala.org.au/validate/task/175005399	Valid		system	Tile_003-017-000_0-000.jpg		2021-04-19 12:42:31	2021-04-19 14:39:20		NO		IN FOCUS
175005399	https://volunteer.ala.org.au/validate/task/175005399	Valid		system	Tile_003-017-000_0-000.jpg			2021-04-19 14:39:20		NO		IN FOCUS
175005399	https://volunteer.ala.org.au/validate/task/175005399	Valid		system	Tile_003-017-000_0-000.jpg		2021-04-19 14:39:19	2021-04-19 14:39:20		NO		IN FOCUS
175005399	https://volunteer.ala.org.au/validate/task/175005399	Valid		system	Tile_003-017-000_0-000.jpg		2021-04-19 14:38:07	2021-04-19 14:39:20		NO		IN FOCUS
175005404	https://volunteer.ala.org.au/validate/task/175005404	Valid		system	Tile_003-022-000_0-000.jpg		2021-04-19 14:41:04	2021-04-19 14:41:58		NO		IN FOCUS
175005404	https://volunteer.ala.org.au/validate/task/175005404	Valid		system	Tile_003-022-000_0-000.jpg			2021-04-19 14:41:58		NO		IN FOCUS
175005404	https://volunteer.ala.org.au/validate/task/175005404	Valid		system	Tile_003-022-000_0-000.jpg		2021-04-19 14:41:58	2021-04-19 14:41:58		NO		IN FOCUS
175005404	https://volunteer.ala.org.au/validate/task/175005404	Valid		system	Tile_003-022-000_0-000.jpg		2021-04-19 12:43:36	2021-04-19 14:41:58		NO		IN FOCUS
175005405	https://volunteer.ala.org.au/validate/task/175005405	Valid		system	Tile_003-023-000_0-000.jpg		2021-04-19 12:43:49	2021-04-19 14:42:10		NO		IN FOCUS
175005405	https://volunteer.ala.org.au/validate/task/175005405	Valid		system	Tile_003-023-000_0-000.jpg		2021-04-19 14:42:10	2021-04-19 14:42:10		NO		IN FOCUS
175005405	https://volunteer.ala.org.au/validate/task/175005405	Valid		system	Tile_003-023-000_0-000.jpg		2021-04-19 14:41:15	2021-04-19 14:42:10		NO		IN FOCUS
175005405	https://volunteer.ala.org.au/validate/task/175005405	Valid		system	Tile_003-023-000_0-000.jpg			2021-04-19 14:42:10		NO		IN FOCUS
175005406	https://volunteer.ala.org.au/validate/task/175005406	Valid		system	Tile_003-024-000_0-000.jpg		2021-04-19 12:44:01	2021-04-19 14:42:22		NO		IN FOCUS
175005406	https://volunteer.ala.org.au/validate/task/175005406	Valid		system	Tile_003-024-000_0-000.jpg		2021-04-19 14:42:22	2021-04-19 14:42:22		NO		IN FOCUS
175005406	https://volunteer.ala.org.au/validate/task/175005406	Valid		system	Tile_003-024-000_0-000.jpg			2021-04-19 14:42:22		NO		IN FOCUS
175005406	https://volunteer.ala.org.au/validate/task/175005406	Valid		system	Tile_003-024-000_0-000.jpg		2021-04-19 14:41:26	2021-04-19 14:42:22		NO		IN FOCUS
175005407	https://volunteer.ala.org.au/validate/task/175005407	Valid		system	Tile_003-025-000_0-000.jpg		2021-04-19 14:42:33	2021-04-19 14:42:33		NO		IN FOCUS
175005407	https://volunteer.ala.org.au/validate/task/175005407	Valid		system	Tile_003-025-000_0-000.jpg		2021-04-19 12:44:13	2021-04-19 14:42:33		NO		IN FOCUS
175005407	https://volunteer.ala.org.au/validate/task/175005407	Valid		system	Tile_003-025-000_0-000.jpg		2021-04-19 14:41:36	2021-04-19 14:42:33		NO		IN FOCUS
175005407	https://volunteer.ala.org.au/validate/task/175005407	Valid		system	Tile_003-025-000_0-000.jpg			2021-04-19 14:42:33		NO		IN FOCUS
175005408	https://volunteer.ala.org.au/validate/task/175005408	Valid		system	Tile_003-026-000_0-000.jpg		2021-04-19 14:41:48	2021-04-19 14:42:47		NO		IN FOCUS
175005408	https://volunteer.ala.org.au/validate/task/175005408	Valid		system	Tile_003-026-000_0-000.jpg		2021-04-19 12:44:27	2021-04-19 14:42:47		NO		IN FOCUS
175005408	https://volunteer.ala.org.au/validate/task/175005408	Valid		system	Tile_003-026-000_0-000.jpg		2021-04-19 14:42:46	2021-04-19 14:42:47		NO		IN FOCUS
175005408	https://volunteer.ala.org.au/validate/task/175005408	Valid		system	Tile_003-026-000_0-000.jpg			2021-04-19 14:42:47		NO		IN FOCUS
175005411	https://volunteer.ala.org.au/validate/task/175005411	Valid		system	Tile_003-029-000_0-000.jpg		2021-04-19 14:43:29	2021-04-19 14:43:30		NO		IN FOCUS
175005411	https://volunteer.ala.org.au/validate/task/175005411	Valid		system	Tile_003-029-000_0-000.jpg		2021-04-19 14:42:28	2021-04-19 14:43:30		NO		IN FOCUS
175005411	https://volunteer.ala.org.au/validate/task/175005411	Valid		system	Tile_003-029-000_0-000.jpg			2021-04-19 14:43:30		NO		IN FOCUS
175005411	https://volunteer.ala.org.au/validate/task/175005411	Valid		system	Tile_003-029-000_0-000.jpg		2021-04-19 12:46:35	2021-04-19 14:43:30		NO		IN FOCUS
175005412	https://volunteer.ala.org.au/validate/task/175005412	Valid		system	Tile_003-030-000_0-000.jpg		2021-04-19 12:46:49	2021-04-19 14:43:44		NO		IN FOCUS
175005412	https://volunteer.ala.org.au/validate/task/175005412	Valid		system	Tile_003-030-000_0-000.jpg		2021-04-19 14:43:44	2021-04-19 14:43:44		NO		IN FOCUS
175005412	https://volunteer.ala.org.au/validate/task/175005412	Valid		system	Tile_003-030-000_0-000.jpg		2021-04-19 14:42:40	2021-04-19 14:43:44		NO		IN FOCUS
175005412	https://volunteer.ala.org.au/validate/task/175005412	Valid		system	Tile_003-030-000_0-000.jpg			2021-04-19 14:43:44		NO		IN FOCUS
175005413	https://volunteer.ala.org.au/validate/task/175005413	Valid		system	Tile_003-031-000_0-000.jpg		2021-04-19 14:42:54	2021-04-19 14:43:57		NO		IN FOCUS
175005413	https://volunteer.ala.org.au/validate/task/175005413	Valid		system	Tile_003-031-000_0-000.jpg			2021-04-19 14:43:57		NO		IN FOCUS
175005413	https://volunteer.ala.org.au/validate/task/175005413	Valid		system	Tile_003-031-000_0-000.jpg		2021-04-19 12:47:02	2021-04-19 14:43:57		NO		IN FOCUS
175005413	https://volunteer.ala.org.au/validate/task/175005413	Valid		system	Tile_003-031-000_0-000.jpg		2021-04-19 14:43:56	2021-04-19 14:43:57		NO		IN FOCUS
175005414	https://volunteer.ala.org.au/validate/task/175005414	Valid		system	Tile_003-032-000_0-000.jpg		2021-04-19 14:43:05	2021-04-19 14:44:11		NO		IN FOCUS
175005414	https://volunteer.ala.org.au/validate/task/175005414	Valid		system	Tile_003-032-000_0-000.jpg		2021-04-19 12:47:13	2021-04-19 14:44:11		NO		IN FOCUS
175005414	https://volunteer.ala.org.au/validate/task/175005414	Valid		system	Tile_003-032-000_0-000.jpg		2021-04-19 14:44:11	2021-04-19 14:44:11		NO		IN FOCUS
175005414	https://volunteer.ala.org.au/validate/task/175005414	Valid		system	Tile_003-032-000_0-000.jpg			2021-04-19 14:44:11		NO		IN FOCUS
175005416	https://volunteer.ala.org.au/validate/task/175005416	Valid		system	Tile_003-034-000_0-000.jpg		2021-04-19 14:44:38	2021-04-19 14:44:38		NO		IN FOCUS
175005416	https://volunteer.ala.org.au/validate/task/175005416	Valid		system	Tile_003-034-000_0-000.jpg		2021-04-19 14:43:32	2021-04-19 14:44:38		NO		IN FOCUS
175005416	https://volunteer.ala.org.au/validate/task/175005416	Valid		system	Tile_003-034-000_0-000.jpg			2021-04-19 14:44:38		NO		IN FOCUS
175005416	https://volunteer.ala.org.au/validate/task/175005416	Valid		system	Tile_003-034-000_0-000.jpg		2021-04-19 12:47:33	2021-04-19 14:44:38		NO		IN FOCUS
175005417	https://volunteer.ala.org.au/validate/task/175005417	Valid		system	Tile_003-035-000_0-000.jpg		2021-04-19 12:47:46	2021-04-19 14:44:51		NO		IN FOCUS
175005417	https://volunteer.ala.org.au/validate/task/175005417	Valid		system	Tile_003-035-000_0-000.jpg		2021-04-19 14:43:42	2021-04-19 14:44:51		NO		IN FOCUS
175005417	https://volunteer.ala.org.au/validate/task/175005417	Valid		system	Tile_003-035-000_0-000.jpg		2021-04-19 14:44:50	2021-04-19 14:44:51		NO		IN FOCUS
175005417	https://volunteer.ala.org.au/validate/task/175005417	Valid		system	Tile_003-035-000_0-000.jpg			2021-04-19 14:44:51		NO		IN FOCUS
175005418	https://volunteer.ala.org.au/validate/task/175005418	Valid		system	Tile_003-036-000_0-000.jpg			2021-04-19 14:45:05		NO		IN FOCUS
175005418	https://volunteer.ala.org.au/validate/task/175005418	Valid		system	Tile_003-036-000_0-000.jpg		2021-04-19 14:45:05	2021-04-19 14:45:05		NO		IN FOCUS
175005418	https://volunteer.ala.org.au/validate/task/175005418	Valid		system	Tile_003-036-000_0-000.jpg		2021-04-19 14:43:57	2021-04-19 14:45:05		NO		IN FOCUS
175005418	https://volunteer.ala.org.au/validate/task/175005418	Valid		system	Tile_003-036-000_0-000.jpg		2021-04-19 12:48:04	2021-04-19 14:45:05		NO		IN FOCUS
175005420	https://volunteer.ala.org.au/validate/task/175005420	Valid		system	Tile_003-038-000_0-000.jpg		2021-04-19 12:48:21	2021-04-19 14:45:36		NO		IN FOCUS
175005420	https://volunteer.ala.org.au/validate/task/175005420	Valid		system	Tile_003-038-000_0-000.jpg			2021-04-19 14:45:36		NO		IN FOCUS
175005420	https://volunteer.ala.org.au/validate/task/175005420	Valid		system	Tile_003-038-000_0-000.jpg		2021-04-19 14:45:36	2021-04-19 14:45:36		NO		IN FOCUS
175005420	https://volunteer.ala.org.au/validate/task/175005420	Valid		system	Tile_003-038-000_0-000.jpg		2021-04-19 14:44:20	2021-04-19 14:45:36		NO		IN FOCUS
175005421	https://volunteer.ala.org.au/validate/task/175005421	Valid		system	Tile_003-039-000_0-000.jpg		2021-04-19 14:44:31	2021-04-19 14:45:49		NO		IN FOCUS
175005421	https://volunteer.ala.org.au/validate/task/175005421	Valid		system	Tile_003-039-000_0-000.jpg		2021-04-19 12:48:46	2021-04-19 14:45:49		NO		IN FOCUS
175005421	https://volunteer.ala.org.au/validate/task/175005421	Valid		system	Tile_003-039-000_0-000.jpg			2021-04-19 14:45:49		NO		IN FOCUS
175005421	https://volunteer.ala.org.au/validate/task/175005421	Valid		system	Tile_003-039-000_0-000.jpg		2021-04-19 14:45:49	2021-04-19 14:45:49		NO		IN FOCUS
175005422	https://volunteer.ala.org.au/validate/task/175005422	Valid		system	Tile_003-040-000_0-000.jpg		2021-04-19 14:44:43	2021-04-19 14:46:02		NO		IN FOCUS
175005422	https://volunteer.ala.org.au/validate/task/175005422	Valid		system	Tile_003-040-000_0-000.jpg		2021-04-19 12:48:55	2021-04-19 14:46:02		NO		IN FOCUS
175005422	https://volunteer.ala.org.au/validate/task/175005422	Valid		system	Tile_003-040-000_0-000.jpg		2021-04-19 14:46:02	2021-04-19 14:46:02		NO		IN FOCUS
175005422	https://volunteer.ala.org.au/validate/task/175005422	Valid		system	Tile_003-040-000_0-000.jpg			2021-04-19 14:46:02		NO		IN FOCUS
175005423	https://volunteer.ala.org.au/validate/task/175005423	Valid		system	Tile_003-041-000_0-000.jpg		2021-04-19 14:44:55	2021-04-19 14:46:23		NO		IN FOCUS
175005423	https://volunteer.ala.org.au/validate/task/175005423	Valid		system	Tile_003-041-000_0-000.jpg		2021-04-19 12:49:05	2021-04-19 14:46:23		NO		IN FOCUS
175005423	https://volunteer.ala.org.au/validate/task/175005423	Valid		system	Tile_003-041-000_0-000.jpg		2021-04-19 14:46:22	2021-04-19 14:46:23		NO		IN FOCUS
175005423	https://volunteer.ala.org.au/validate/task/175005423	Valid		system	Tile_003-041-000_0-000.jpg			2021-04-19 14:46:23		NO		IN FOCUS
175005425	https://volunteer.ala.org.au/validate/task/175005425	Valid		system	Tile_003-043-000_0-000.jpg		2021-04-19 12:50:19	2021-04-19 14:46:48		NO		IN FOCUS
175005425	https://volunteer.ala.org.au/validate/task/175005425	Valid		system	Tile_003-043-000_0-000.jpg			2021-04-19 14:46:48		NO		IN FOCUS
175005425	https://volunteer.ala.org.au/validate/task/175005425	Valid		system	Tile_003-043-000_0-000.jpg		2021-04-19 14:46:48	2021-04-19 14:46:48		NO		IN FOCUS
175005425	https://volunteer.ala.org.au/validate/task/175005425	Valid		system	Tile_003-043-000_0-000.jpg		2021-04-19 14:45:19	2021-04-19 14:46:48		NO		IN FOCUS
175005426	https://volunteer.ala.org.au/validate/task/175005426	Valid		system	Tile_003-044-000_0-000.jpg			2021-04-19 14:47:00		NO		IN FOCUS
175005426	https://volunteer.ala.org.au/validate/task/175005426	Valid		system	Tile_003-044-000_0-000.jpg		2021-04-19 14:47:00	2021-04-19 14:47:00		NO		IN FOCUS
175005426	https://volunteer.ala.org.au/validate/task/175005426	Valid		system	Tile_003-044-000_0-000.jpg		2021-04-19 12:50:28	2021-04-19 14:47:00		NO		IN FOCUS
175005426	https://volunteer.ala.org.au/validate/task/175005426	Valid		system	Tile_003-044-000_0-000.jpg		2021-04-19 14:45:29	2021-04-19 14:47:00		NO		IN FOCUS
175005427	https://volunteer.ala.org.au/validate/task/175005427	Valid		system	Tile_003-045-000_0-000.jpg		2021-04-19 12:50:40	2021-04-19 14:47:16		NO		IN FOCUS
175005427	https://volunteer.ala.org.au/validate/task/175005427	Valid		system	Tile_003-045-000_0-000.jpg			2021-04-19 14:47:16		NO		IN FOCUS
175005427	https://volunteer.ala.org.au/validate/task/175005427	Valid		system	Tile_003-045-000_0-000.jpg		2021-04-19 14:45:43	2021-04-19 14:47:16		NO		IN FOCUS
175005427	https://volunteer.ala.org.au/validate/task/175005427	Valid		system	Tile_003-045-000_0-000.jpg		2021-04-19 14:47:16	2021-04-19 14:47:16		NO		IN FOCUS
175005429	https://volunteer.ala.org.au/validate/task/175005429	Valid		system	Tile_003-047-000_0-000.jpg		2021-04-19 14:46:08	2021-04-19 14:47:41		NO		IN FOCUS
175005429	https://volunteer.ala.org.au/validate/task/175005429	Valid		system	Tile_003-047-000_0-000.jpg		2021-04-19 12:50:56	2021-04-19 14:47:41		NO		IN FOCUS
175005429	https://volunteer.ala.org.au/validate/task/175005429	Valid		system	Tile_003-047-000_0-000.jpg		2021-04-19 14:47:41	2021-04-19 14:47:41		NO		IN FOCUS
175005429	https://volunteer.ala.org.au/validate/task/175005429	Valid		system	Tile_003-047-000_0-000.jpg			2021-04-19 14:47:41		NO		IN FOCUS
175005431	https://volunteer.ala.org.au/validate/task/175005431	Valid		system	Tile_003-049-000_0-000.jpg			2021-04-19 14:48:08		NO		IN FOCUS
175005431	https://volunteer.ala.org.au/validate/task/175005431	Valid		system	Tile_003-049-000_0-000.jpg		2021-04-19 12:51:14	2021-04-19 14:48:08		NO		IN FOCUS
175005431	https://volunteer.ala.org.au/validate/task/175005431	Valid		system	Tile_003-049-000_0-000.jpg		2021-04-19 14:48:08	2021-04-19 14:48:08		NO		IN FOCUS
175005431	https://volunteer.ala.org.au/validate/task/175005431	Valid		system	Tile_003-049-000_0-000.jpg		2021-04-19 14:46:36	2021-04-19 14:48:08		NO		IN FOCUS
175005432	https://volunteer.ala.org.au/validate/task/175005432	Valid		system	Tile_003-050-000_0-000.jpg		2021-04-19 12:51:26	2021-04-19 14:48:20		NO		IN FOCUS
175005432	https://volunteer.ala.org.au/validate/task/175005432	Valid		system	Tile_003-050-000_0-000.jpg			2021-04-19 14:48:20		NO		IN FOCUS
175005432	https://volunteer.ala.org.au/validate/task/175005432	Valid		system	Tile_003-050-000_0-000.jpg		2021-04-19 14:48:20	2021-04-19 14:48:20		NO		IN FOCUS
175005432	https://volunteer.ala.org.au/validate/task/175005432	Valid		system	Tile_003-050-000_0-000.jpg		2021-04-19 14:46:48	2021-04-19 14:48:20		NO		IN FOCUS
175005433	https://volunteer.ala.org.au/validate/task/175005433	Valid		system	Tile_003-051-000_0-000.jpg		2021-04-19 14:46:59	2021-04-19 14:48:32		NO		IN FOCUS
175005433	https://volunteer.ala.org.au/validate/task/175005433	Valid		system	Tile_003-051-000_0-000.jpg		2021-04-19 12:51:39	2021-04-19 14:48:32		NO		IN FOCUS
175005433	https://volunteer.ala.org.au/validate/task/175005433	Valid		system	Tile_003-051-000_0-000.jpg		2021-04-19 14:48:31	2021-04-19 14:48:32		NO		IN FOCUS
175005433	https://volunteer.ala.org.au/validate/task/175005433	Valid		system	Tile_003-051-000_0-000.jpg			2021-04-19 14:48:32		NO		IN FOCUS
175005434	https://volunteer.ala.org.au/validate/task/175005434	Valid		system	Tile_003-052-000_0-000.jpg		2021-04-19 14:47:10	2021-04-19 14:48:44		NO		IN FOCUS
175005434	https://volunteer.ala.org.au/validate/task/175005434	Valid		system	Tile_003-052-000_0-000.jpg			2021-04-19 14:48:44		NO		IN FOCUS
175005434	https://volunteer.ala.org.au/validate/task/175005434	Valid		system	Tile_003-052-000_0-000.jpg		2021-04-19 14:48:44	2021-04-19 14:48:44		NO		IN FOCUS
175005434	https://volunteer.ala.org.au/validate/task/175005434	Valid		system	Tile_003-052-000_0-000.jpg		2021-04-19 12:51:49	2021-04-19 14:48:44		NO		IN FOCUS
175005435	https://volunteer.ala.org.au/validate/task/175005435	Valid		system	Tile_003-053-000_0-000.jpg		2021-04-19 12:51:59	2021-04-19 14:48:56		NO		IN FOCUS
175005435	https://volunteer.ala.org.au/validate/task/175005435	Valid		system	Tile_003-053-000_0-000.jpg		2021-04-19 14:47:21	2021-04-19 14:48:56		NO		IN FOCUS
175005435	https://volunteer.ala.org.au/validate/task/175005435	Valid		system	Tile_003-053-000_0-000.jpg		2021-04-19 14:48:56	2021-04-19 14:48:56		NO		IN FOCUS
175005435	https://volunteer.ala.org.au/validate/task/175005435	Valid		system	Tile_003-053-000_0-000.jpg			2021-04-19 14:48:56		NO		IN FOCUS
175005436	https://volunteer.ala.org.au/validate/task/175005436	Valid		system	Tile_003-054-000_0-000.jpg		2021-04-19 14:47:35	2021-04-19 14:49:10		NO		IN FOCUS
175005436	https://volunteer.ala.org.au/validate/task/175005436	Valid		system	Tile_003-054-000_0-000.jpg		2021-04-19 12:52:10	2021-04-19 14:49:10		NO		IN FOCUS
175005436	https://volunteer.ala.org.au/validate/task/175005436	Valid		system	Tile_003-054-000_0-000.jpg		2021-04-19 14:49:10	2021-04-19 14:49:10		NO		IN FOCUS
175005436	https://volunteer.ala.org.au/validate/task/175005436	Valid		system	Tile_003-054-000_0-000.jpg			2021-04-19 14:49:10		NO		IN FOCUS
175005437	https://volunteer.ala.org.au/validate/task/175005437	Valid		system	Tile_003-055-000_0-000.jpg		2021-04-19 14:47:47	2021-04-19 14:49:23		NO		IN FOCUS
175005437	https://volunteer.ala.org.au/validate/task/175005437	Valid		system	Tile_003-055-000_0-000.jpg		2021-04-19 14:49:23	2021-04-19 14:49:23		NO		IN FOCUS
175005437	https://volunteer.ala.org.au/validate/task/175005437	Valid		system	Tile_003-055-000_0-000.jpg		2021-04-19 12:52:19	2021-04-19 14:49:23		NO		IN FOCUS
175005437	https://volunteer.ala.org.au/validate/task/175005437	Valid		system	Tile_003-055-000_0-000.jpg			2021-04-19 14:49:23		NO		IN FOCUS
175005438	https://volunteer.ala.org.au/validate/task/175005438	Valid		system	Tile_003-056-000_0-000.jpg			2021-04-19 14:49:36		NO		IN FOCUS
175005438	https://volunteer.ala.org.au/validate/task/175005438	Valid		system	Tile_003-056-000_0-000.jpg		2021-04-19 12:52:31	2021-04-19 14:49:36		NO		IN FOCUS
175005438	https://volunteer.ala.org.au/validate/task/175005438	Valid		system	Tile_003-056-000_0-000.jpg		2021-04-19 14:49:36	2021-04-19 14:49:36		NO		IN FOCUS
175005438	https://volunteer.ala.org.au/validate/task/175005438	Valid		system	Tile_003-056-000_0-000.jpg		2021-04-19 14:47:59	2021-04-19 14:49:36		NO		IN FOCUS
175005439	https://volunteer.ala.org.au/validate/task/175005439	Valid		system	Tile_003-057-000_0-000.jpg		2021-04-19 12:52:42	2021-04-19 14:49:48		NO		IN FOCUS
175005439	https://volunteer.ala.org.au/validate/task/175005439	Valid		system	Tile_003-057-000_0-000.jpg		2021-04-19 14:48:11	2021-04-19 14:49:48		NO		IN FOCUS
175005439	https://volunteer.ala.org.au/validate/task/175005439	Valid		system	Tile_003-057-000_0-000.jpg			2021-04-19 14:49:48		NO		IN FOCUS
175005439	https://volunteer.ala.org.au/validate/task/175005439	Valid		system	Tile_003-057-000_0-000.jpg		2021-04-19 14:49:48	2021-04-19 14:49:48		NO		IN FOCUS
175005442	https://volunteer.ala.org.au/validate/task/175005442	Valid		system	Tile_003-060-000_0-000.jpg		2021-04-19 14:50:26	2021-04-19 14:50:26		NO		IN FOCUS
175005442	https://volunteer.ala.org.au/validate/task/175005442	Valid		system	Tile_003-060-000_0-000.jpg			2021-04-19 14:50:26		NO		IN FOCUS
175005442	https://volunteer.ala.org.au/validate/task/175005442	Valid		system	Tile_003-060-000_0-000.jpg		2021-04-19 14:48:43	2021-04-19 14:50:26		NO		IN FOCUS
175005442	https://volunteer.ala.org.au/validate/task/175005442	Valid		system	Tile_003-060-000_0-000.jpg		2021-04-19 12:53:30	2021-04-19 14:50:26		NO		IN FOCUS
175005443	https://volunteer.ala.org.au/validate/task/175005443	Valid		system	Tile_004-001-000_0-000.jpg		2021-04-19 14:49:03	2021-04-19 14:51:25		NO		IN FOCUS
175005443	https://volunteer.ala.org.au/validate/task/175005443	Valid		system	Tile_004-001-000_0-000.jpg			2021-04-19 14:51:25		NO		IN FOCUS
175005443	https://volunteer.ala.org.au/validate/task/175005443	Valid		system	Tile_004-001-000_0-000.jpg		2021-04-19 14:51:25	2021-04-19 14:51:25		NO		IN FOCUS
175005443	https://volunteer.ala.org.au/validate/task/175005443	Valid		system	Tile_004-001-000_0-000.jpg		2021-04-19 12:53:43	2021-04-19 14:51:25		NO		IN FOCUS
175005444	https://volunteer.ala.org.au/validate/task/175005444	Valid		system	Tile_004-002-000_0-000.jpg		2021-04-19 14:49:23	2021-04-19 14:51:38		NO		IN FOCUS
175005444	https://volunteer.ala.org.au/validate/task/175005444	Valid		system	Tile_004-002-000_0-000.jpg			2021-04-19 14:51:38		NO		IN FOCUS
175005444	https://volunteer.ala.org.au/validate/task/175005444	Valid		system	Tile_004-002-000_0-000.jpg		2021-04-19 12:53:55	2021-04-19 14:51:38		NO		IN FOCUS
175005444	https://volunteer.ala.org.au/validate/task/175005444	Valid		system	Tile_004-002-000_0-000.jpg		2021-04-19 14:51:38	2021-04-19 14:51:38		NO		IN FOCUS
175005445	https://volunteer.ala.org.au/validate/task/175005445	Valid		system	Tile_004-003-000_0-000.jpg		2021-04-19 12:54:06	2021-04-19 14:51:51		NO		IN FOCUS
175005445	https://volunteer.ala.org.au/validate/task/175005445	Valid		system	Tile_004-003-000_0-000.jpg		2021-04-19 14:49:35	2021-04-19 14:51:51		NO		IN FOCUS
175005445	https://volunteer.ala.org.au/validate/task/175005445	Valid		system	Tile_004-003-000_0-000.jpg			2021-04-19 14:51:51		NO		IN FOCUS
175005445	https://volunteer.ala.org.au/validate/task/175005445	Valid		system	Tile_004-003-000_0-000.jpg		2021-04-19 14:51:50	2021-04-19 14:51:51		NO		IN FOCUS
175005446	https://volunteer.ala.org.au/validate/task/175005446	Valid		system	Tile_004-004-000_0-000.jpg		2021-04-19 14:52:03	2021-04-19 14:52:03		NO		IN FOCUS
175005446	https://volunteer.ala.org.au/validate/task/175005446	Valid		system	Tile_004-004-000_0-000.jpg			2021-04-19 14:52:03		NO		IN FOCUS
175005446	https://volunteer.ala.org.au/validate/task/175005446	Valid		system	Tile_004-004-000_0-000.jpg		2021-04-19 14:49:52	2021-04-19 14:52:03		NO		IN FOCUS
175005446	https://volunteer.ala.org.au/validate/task/175005446	Valid		system	Tile_004-004-000_0-000.jpg		2021-04-19 12:54:16	2021-04-19 14:52:03		NO		IN FOCUS
175005447	https://volunteer.ala.org.au/validate/task/175005447	Valid		system	Tile_004-005-000_0-000.jpg		2021-04-19 14:52:16	2021-04-19 14:52:16		NO		IN FOCUS
175005447	https://volunteer.ala.org.au/validate/task/175005447	Valid		system	Tile_004-005-000_0-000.jpg		2021-04-19 12:54:25	2021-04-19 14:52:16		NO		IN FOCUS
175005447	https://volunteer.ala.org.au/validate/task/175005447	Valid		system	Tile_004-005-000_0-000.jpg			2021-04-19 14:52:16		NO		IN FOCUS
175005447	https://volunteer.ala.org.au/validate/task/175005447	Valid		system	Tile_004-005-000_0-000.jpg		2021-04-19 14:50:03	2021-04-19 14:52:16		NO		IN FOCUS
175005448	https://volunteer.ala.org.au/validate/task/175005448	Valid		system	Tile_004-006-000_0-000.jpg		2021-04-19 14:50:15	2021-04-19 14:52:30		NO		IN FOCUS
175005448	https://volunteer.ala.org.au/validate/task/175005448	Valid		system	Tile_004-006-000_0-000.jpg			2021-04-19 14:52:30		NO		IN FOCUS
175005448	https://volunteer.ala.org.au/validate/task/175005448	Valid		system	Tile_004-006-000_0-000.jpg		2021-04-19 12:54:35	2021-04-19 14:52:30		NO		IN FOCUS
175005448	https://volunteer.ala.org.au/validate/task/175005448	Valid		system	Tile_004-006-000_0-000.jpg		2021-04-19 14:52:29	2021-04-19 14:52:30		NO		IN FOCUS
175005449	https://volunteer.ala.org.au/validate/task/175005449	Valid		system	Tile_004-007-000_0-000.jpg		2021-04-19 14:50:25	2021-04-19 14:52:42		NO		IN FOCUS
175005449	https://volunteer.ala.org.au/validate/task/175005449	Valid		system	Tile_004-007-000_0-000.jpg			2021-04-19 14:52:42		NO		IN FOCUS
175005449	https://volunteer.ala.org.au/validate/task/175005449	Valid		system	Tile_004-007-000_0-000.jpg		2021-04-19 14:52:41	2021-04-19 14:52:42		NO		IN FOCUS
175005449	https://volunteer.ala.org.au/validate/task/175005449	Valid		system	Tile_004-007-000_0-000.jpg		2021-04-19 12:54:44	2021-04-19 14:52:42		NO		IN FOCUS
175005451	https://volunteer.ala.org.au/validate/task/175005451	Valid		system	Tile_004-009-000_0-000.jpg		2021-04-19 14:50:49	2021-04-19 14:53:25		NO		IN FOCUS
175005451	https://volunteer.ala.org.au/validate/task/175005451	Valid		system	Tile_004-009-000_0-000.jpg		2021-04-19 12:55:05	2021-04-19 14:53:25		NO		IN FOCUS
175005451	https://volunteer.ala.org.au/validate/task/175005451	Valid		system	Tile_004-009-000_0-000.jpg			2021-04-19 14:53:25		NO		IN FOCUS
175005451	https://volunteer.ala.org.au/validate/task/175005451	Valid		system	Tile_004-009-000_0-000.jpg		2021-04-19 14:53:25	2021-04-19 14:53:25		NO		IN FOCUS
175005402	https://volunteer.ala.org.au/validate/task/175005402	Valid		system	Tile_003-020-000_0-000.jpg			2021-04-19 14:59:02		NO		IN FOCUS
175005402	https://volunteer.ala.org.au/validate/task/175005402	Valid		system	Tile_003-020-000_0-000.jpg		2021-04-19 14:59:02	2021-04-19 14:59:02		NO		IN FOCUS
175005402	https://volunteer.ala.org.au/validate/task/175005402	Valid		system	Tile_003-020-000_0-000.jpg		2021-04-19 14:40:40	2021-04-19 14:59:02		NO		IN FOCUS
175005402	https://volunteer.ala.org.au/validate/task/175005402	Valid		system	Tile_003-020-000_0-000.jpg		2021-04-19 14:41:35	2021-04-19 14:59:02		NO		IN FOCUS
175005403	https://volunteer.ala.org.au/validate/task/175005403	Valid		system	Tile_003-021-000_0-000.jpg		2021-04-19 14:40:52	2021-04-19 15:11:15		NO		IN FOCUS
175005403	https://volunteer.ala.org.au/validate/task/175005403	Valid		system	Tile_003-021-000_0-000.jpg		2021-04-19 14:41:46	2021-04-19 15:11:15		NO		IN FOCUS
175005403	https://volunteer.ala.org.au/validate/task/175005403	Valid		system	Tile_003-021-000_0-000.jpg			2021-04-19 15:11:15		NO		IN FOCUS
175005403	https://volunteer.ala.org.au/validate/task/175005403	Valid		system	Tile_003-021-000_0-000.jpg		2021-04-19 15:11:15	2021-04-19 15:11:15		NO		IN FOCUS
175005455	https://volunteer.ala.org.au/validate/task/175005455	Valid		system	Tile_004-013-000_0-000.jpg		2021-04-19 15:13:35	2021-04-19 15:13:35		NO		IN FOCUS
175005455	https://volunteer.ala.org.au/validate/task/175005455	Valid		system	Tile_004-013-000_0-000.jpg			2021-04-19 15:13:35		NO		IN FOCUS
175005455	https://volunteer.ala.org.au/validate/task/175005455	Valid		system	Tile_004-013-000_0-000.jpg		2021-04-19 12:57:58	2021-04-19 15:13:35		NO		IN FOCUS
175005455	https://volunteer.ala.org.au/validate/task/175005455	Valid		system	Tile_004-013-000_0-000.jpg		2021-04-19 14:51:45	2021-04-19 15:13:35		NO		IN FOCUS
175005456	https://volunteer.ala.org.au/validate/task/175005456	Valid		system	Tile_004-014-000_0-000.jpg		2021-04-19 15:13:47	2021-04-19 15:13:47		NO		IN FOCUS
175005456	https://volunteer.ala.org.au/validate/task/175005456	Valid		system	Tile_004-014-000_0-000.jpg			2021-04-19 15:13:47		NO		IN FOCUS
175005456	https://volunteer.ala.org.au/validate/task/175005456	Valid		system	Tile_004-014-000_0-000.jpg		2021-04-19 14:51:57	2021-04-19 15:13:47		NO		IN FOCUS
175005456	https://volunteer.ala.org.au/validate/task/175005456	Valid		system	Tile_004-014-000_0-000.jpg		2021-04-19 12:58:07	2021-04-19 15:13:47		NO		IN FOCUS
175005459	https://volunteer.ala.org.au/validate/task/175005459	Valid		system	Tile_004-017-000_0-000.jpg			2021-04-19 15:18:09		NO		IN FOCUS
175005459	https://volunteer.ala.org.au/validate/task/175005459	Valid		system	Tile_004-017-000_0-000.jpg		2021-04-19 15:18:09	2021-04-19 15:18:09		NO		IN FOCUS
175005459	https://volunteer.ala.org.au/validate/task/175005459	Valid		system	Tile_004-017-000_0-000.jpg		2021-04-19 14:52:34	2021-04-19 15:18:09		NO		IN FOCUS
175005459	https://volunteer.ala.org.au/validate/task/175005459	Valid		system	Tile_004-017-000_0-000.jpg		2021-04-19 12:58:26	2021-04-19 15:18:09		NO		IN FOCUS
175005462	https://volunteer.ala.org.au/validate/task/175005462	Valid		system	Tile_004-020-000_0-000.jpg		2021-04-19 15:20:19	2021-04-19 15:20:20		NO		IN FOCUS
175005462	https://volunteer.ala.org.au/validate/task/175005462	Valid		system	Tile_004-020-000_0-000.jpg			2021-04-19 15:20:20		NO		IN FOCUS
175005462	https://volunteer.ala.org.au/validate/task/175005462	Valid		system	Tile_004-020-000_0-000.jpg		2021-04-19 12:59:18	2021-04-19 15:20:20		NO		IN FOCUS
175005462	https://volunteer.ala.org.au/validate/task/175005462	Valid		system	Tile_004-020-000_0-000.jpg		2021-04-19 14:53:39	2021-04-19 15:20:20		NO		IN FOCUS
175005976	https://volunteer.ala.org.au/validate/task/175005976	Valid		system	Tile_004-021-000_0-000.jpg		2021-04-19 15:20:31	2021-04-19 15:20:32		NO		IN FOCUS
175005976	https://volunteer.ala.org.au/validate/task/175005976	Valid		system	Tile_004-021-000_0-000.jpg			2021-04-19 15:20:32		NO		IN FOCUS
175005976	https://volunteer.ala.org.au/validate/task/175005976	Valid		system	Tile_004-021-000_0-000.jpg		2021-04-19 12:59:27	2021-04-19 15:20:32		NO		IN FOCUS
175005976	https://volunteer.ala.org.au/validate/task/175005976	Valid		system	Tile_004-021-000_0-000.jpg		2021-04-19 14:53:57	2021-04-19 15:20:32		NO		IN FOCUS
175005977	https://volunteer.ala.org.au/validate/task/175005977	Valid		system	Tile_004-022-000_0-000.jpg		2021-04-19 14:54:17	2021-04-19 15:20:43		NO		IN FOCUS
175005977	https://volunteer.ala.org.au/validate/task/175005977	Valid		system	Tile_004-022-000_0-000.jpg		2021-04-19 15:20:42	2021-04-19 15:20:43		NO		IN FOCUS
175005977	https://volunteer.ala.org.au/validate/task/175005977	Valid		system	Tile_004-022-000_0-000.jpg		2021-04-19 12:59:37	2021-04-19 15:20:43		NO		IN FOCUS
175005977	https://volunteer.ala.org.au/validate/task/175005977	Valid		system	Tile_004-022-000_0-000.jpg			2021-04-19 15:20:43		NO		IN FOCUS
175005978	https://volunteer.ala.org.au/validate/task/175005978	Valid		system	Tile_004-023-000_0-000.jpg		2021-04-19 12:59:48	2021-04-19 15:21:06		NO		IN FOCUS
175005978	https://volunteer.ala.org.au/validate/task/175005978	Valid		system	Tile_004-023-000_0-000.jpg		2021-04-19 15:21:05	2021-04-19 15:21:06		NO		IN FOCUS
175005978	https://volunteer.ala.org.au/validate/task/175005978	Valid		system	Tile_004-023-000_0-000.jpg		2021-04-19 14:54:30	2021-04-19 15:21:06		NO		IN FOCUS
175005978	https://volunteer.ala.org.au/validate/task/175005978	Valid		system	Tile_004-023-000_0-000.jpg			2021-04-19 15:21:06		NO		IN FOCUS
175005979	https://volunteer.ala.org.au/validate/task/175005979	Valid		system	Tile_004-024-000_0-000.jpg		2021-04-19 15:21:17	2021-04-19 15:21:17		NO		IN FOCUS
175005979	https://volunteer.ala.org.au/validate/task/175005979	Valid		system	Tile_004-024-000_0-000.jpg			2021-04-19 15:21:17		NO		IN FOCUS
175005979	https://volunteer.ala.org.au/validate/task/175005979	Valid		system	Tile_004-024-000_0-000.jpg		2021-04-19 14:54:43	2021-04-19 15:21:17		NO		IN FOCUS
175005979	https://volunteer.ala.org.au/validate/task/175005979	Valid		system	Tile_004-024-000_0-000.jpg		2021-04-19 13:00:16	2021-04-19 15:21:17		NO		IN FOCUS
175005980	https://volunteer.ala.org.au/validate/task/175005980	Valid		system	Tile_004-025-000_0-000.jpg			2021-04-19 15:21:28		NO		IN FOCUS
175005980	https://volunteer.ala.org.au/validate/task/175005980	Valid		system	Tile_004-025-000_0-000.jpg		2021-04-19 13:00:27	2021-04-19 15:21:28		NO		IN FOCUS
175005980	https://volunteer.ala.org.au/validate/task/175005980	Valid		system	Tile_004-025-000_0-000.jpg		2021-04-19 14:54:57	2021-04-19 15:21:28		NO		IN FOCUS
175005980	https://volunteer.ala.org.au/validate/task/175005980	Valid		system	Tile_004-025-000_0-000.jpg		2021-04-19 15:21:28	2021-04-19 15:21:28		NO		IN FOCUS
175005981	https://volunteer.ala.org.au/validate/task/175005981	Valid		system	Tile_004-026-000_0-000.jpg			2021-04-19 15:21:39		NO		IN FOCUS
175005981	https://volunteer.ala.org.au/validate/task/175005981	Valid		system	Tile_004-026-000_0-000.jpg		2021-04-19 13:00:37	2021-04-19 15:21:39		NO		IN FOCUS
175005981	https://volunteer.ala.org.au/validate/task/175005981	Valid		system	Tile_004-026-000_0-000.jpg		2021-04-19 15:21:39	2021-04-19 15:21:39		NO		IN FOCUS
175005981	https://volunteer.ala.org.au/validate/task/175005981	Valid		system	Tile_004-026-000_0-000.jpg		2021-04-19 14:55:08	2021-04-19 15:21:39		NO		IN FOCUS
175005983	https://volunteer.ala.org.au/validate/task/175005983	Valid		system	Tile_004-028-000_0-000.jpg		2021-04-19 14:55:29	2021-04-19 15:22:14		NO		IN FOCUS
175005983	https://volunteer.ala.org.au/validate/task/175005983	Valid		system	Tile_004-028-000_0-000.jpg		2021-04-19 15:22:13	2021-04-19 15:22:14		NO		IN FOCUS
175005983	https://volunteer.ala.org.au/validate/task/175005983	Valid		system	Tile_004-028-000_0-000.jpg			2021-04-19 15:22:14		NO		IN FOCUS
175005983	https://volunteer.ala.org.au/validate/task/175005983	Valid		system	Tile_004-028-000_0-000.jpg		2021-04-19 13:00:54	2021-04-19 15:22:14		NO		IN FOCUS
175005984	https://volunteer.ala.org.au/validate/task/175005984	Valid		system	Tile_004-029-000_0-000.jpg		2021-04-19 15:22:27	2021-04-19 15:22:27		NO		IN FOCUS
175005984	https://volunteer.ala.org.au/validate/task/175005984	Valid		system	Tile_004-029-000_0-000.jpg			2021-04-19 15:22:27		NO		IN FOCUS
175005984	https://volunteer.ala.org.au/validate/task/175005984	Valid		system	Tile_004-029-000_0-000.jpg		2021-04-19 14:55:40	2021-04-19 15:22:27		NO		IN FOCUS
175005984	https://volunteer.ala.org.au/validate/task/175005984	Valid		system	Tile_004-029-000_0-000.jpg		2021-04-19 13:01:05	2021-04-19 15:22:27		NO		IN FOCUS
175005985	https://volunteer.ala.org.au/validate/task/175005985	Valid		system	Tile_004-030-000_0-000.jpg		2021-04-19 13:01:16	2021-04-19 15:22:38		NO		IN FOCUS
175005985	https://volunteer.ala.org.au/validate/task/175005985	Valid		system	Tile_004-030-000_0-000.jpg			2021-04-19 15:22:38		NO		IN FOCUS
175005985	https://volunteer.ala.org.au/validate/task/175005985	Valid		system	Tile_004-030-000_0-000.jpg		2021-04-19 15:22:38	2021-04-19 15:22:38		NO		IN FOCUS
175005985	https://volunteer.ala.org.au/validate/task/175005985	Valid		system	Tile_004-030-000_0-000.jpg		2021-04-19 14:55:52	2021-04-19 15:22:38		NO		IN FOCUS
175005986	https://volunteer.ala.org.au/validate/task/175005986	Valid		system	Tile_004-031-000_0-000.jpg		2021-04-19 14:56:05	2021-04-19 15:22:50		NO		IN FOCUS
175005986	https://volunteer.ala.org.au/validate/task/175005986	Valid		system	Tile_004-031-000_0-000.jpg			2021-04-19 15:22:50		NO		IN FOCUS
175005986	https://volunteer.ala.org.au/validate/task/175005986	Valid		system	Tile_004-031-000_0-000.jpg		2021-04-19 15:22:50	2021-04-19 15:22:50		NO		IN FOCUS
175005986	https://volunteer.ala.org.au/validate/task/175005986	Valid		system	Tile_004-031-000_0-000.jpg		2021-04-19 13:01:26	2021-04-19 15:22:50		NO		IN FOCUS
175005987	https://volunteer.ala.org.au/validate/task/175005987	Valid		system	Tile_004-032-000_0-000.jpg		2021-04-19 15:23:01	2021-04-19 15:23:01		NO		IN FOCUS
175005987	https://volunteer.ala.org.au/validate/task/175005987	Valid		system	Tile_004-032-000_0-000.jpg		2021-04-19 13:01:36	2021-04-19 15:23:01		NO		IN FOCUS
175005987	https://volunteer.ala.org.au/validate/task/175005987	Valid		system	Tile_004-032-000_0-000.jpg			2021-04-19 15:23:01		NO		IN FOCUS
175005987	https://volunteer.ala.org.au/validate/task/175005987	Valid		system	Tile_004-032-000_0-000.jpg		2021-04-19 14:56:18	2021-04-19 15:23:01		NO		IN FOCUS
175005988	https://volunteer.ala.org.au/validate/task/175005988	Valid		system	Tile_004-033-000_0-000.jpg		2021-04-19 13:01:51	2021-04-19 15:23:13		NO		IN FOCUS
175005988	https://volunteer.ala.org.au/validate/task/175005988	Valid		system	Tile_004-033-000_0-000.jpg		2021-04-19 15:23:13	2021-04-19 15:23:13		NO		IN FOCUS
175005988	https://volunteer.ala.org.au/validate/task/175005988	Valid		system	Tile_004-033-000_0-000.jpg		2021-04-19 14:56:28	2021-04-19 15:23:13		NO		IN FOCUS
175005988	https://volunteer.ala.org.au/validate/task/175005988	Valid		system	Tile_004-033-000_0-000.jpg			2021-04-19 15:23:13		NO		IN FOCUS
175005989	https://volunteer.ala.org.au/validate/task/175005989	Valid		system	Tile_004-034-000_0-000.jpg		2021-04-19 15:23:24	2021-04-19 15:23:24		NO		IN FOCUS
175005989	https://volunteer.ala.org.au/validate/task/175005989	Valid		system	Tile_004-034-000_0-000.jpg		2021-04-19 14:56:39	2021-04-19 15:23:24		NO		IN FOCUS
175005989	https://volunteer.ala.org.au/validate/task/175005989	Valid		system	Tile_004-034-000_0-000.jpg			2021-04-19 15:23:24		NO		IN FOCUS
175005989	https://volunteer.ala.org.au/validate/task/175005989	Valid		system	Tile_004-034-000_0-000.jpg		2021-04-19 13:02:00	2021-04-19 15:23:24		NO		IN FOCUS
175005990	https://volunteer.ala.org.au/validate/task/175005990	Valid		system	Tile_004-035-000_0-000.jpg		2021-04-19 13:02:10	2021-04-19 15:23:36		NO		IN FOCUS
175005990	https://volunteer.ala.org.au/validate/task/175005990	Valid		system	Tile_004-035-000_0-000.jpg		2021-04-19 14:56:52	2021-04-19 15:23:36		NO		IN FOCUS
175005990	https://volunteer.ala.org.au/validate/task/175005990	Valid		system	Tile_004-035-000_0-000.jpg			2021-04-19 15:23:36		NO		IN FOCUS
175005990	https://volunteer.ala.org.au/validate/task/175005990	Valid		system	Tile_004-035-000_0-000.jpg		2021-04-19 15:23:35	2021-04-19 15:23:36		NO		IN FOCUS
175005991	https://volunteer.ala.org.au/validate/task/175005991	Valid		system	Tile_004-036-000_0-000.jpg			2021-04-19 15:23:47		NO		IN FOCUS
175005991	https://volunteer.ala.org.au/validate/task/175005991	Valid		system	Tile_004-036-000_0-000.jpg		2021-04-19 15:23:47	2021-04-19 15:23:47		NO		IN FOCUS
175005991	https://volunteer.ala.org.au/validate/task/175005991	Valid		system	Tile_004-036-000_0-000.jpg		2021-04-19 13:02:20	2021-04-19 15:23:47		NO		IN FOCUS
175005991	https://volunteer.ala.org.au/validate/task/175005991	Valid		system	Tile_004-036-000_0-000.jpg		2021-04-19 14:57:02	2021-04-19 15:23:47		NO		IN FOCUS
175005994	https://volunteer.ala.org.au/validate/task/175005994	Valid		system	Tile_004-039-000_0-000.jpg		2021-04-19 14:57:42	2021-04-19 15:27:25		NO		IN FOCUS
175005994	https://volunteer.ala.org.au/validate/task/175005994	Valid		system	Tile_004-039-000_0-000.jpg		2021-04-19 13:02:39	2021-04-19 15:27:25		NO		IN FOCUS
175005994	https://volunteer.ala.org.au/validate/task/175005994	Valid		system	Tile_004-039-000_0-000.jpg			2021-04-19 15:27:25		NO		IN FOCUS
175005994	https://volunteer.ala.org.au/validate/task/175005994	Valid		system	Tile_004-039-000_0-000.jpg		2021-04-19 15:27:24	2021-04-19 15:27:25		NO		IN FOCUS
175005996	https://volunteer.ala.org.au/validate/task/175005996	Valid		system	Tile_004-041-000_0-000.jpg		2021-04-19 13:02:53	2021-04-19 15:29:00		NO		IN FOCUS
175005996	https://volunteer.ala.org.au/validate/task/175005996	Valid		system	Tile_004-041-000_0-000.jpg		2021-04-19 15:29:00	2021-04-19 15:29:00		NO		IN FOCUS
175005996	https://volunteer.ala.org.au/validate/task/175005996	Valid		system	Tile_004-041-000_0-000.jpg			2021-04-19 15:29:00		NO		IN FOCUS
175005996	https://volunteer.ala.org.au/validate/task/175005996	Valid		system	Tile_004-041-000_0-000.jpg		2021-04-19 14:58:07	2021-04-19 15:29:00		NO		IN FOCUS
175005997	https://volunteer.ala.org.au/validate/task/175005997	Valid		system	Tile_004-042-000_0-000.jpg			2021-04-19 15:30:17		NO		IN FOCUS
175005997	https://volunteer.ala.org.au/validate/task/175005997	Valid		system	Tile_004-042-000_0-000.jpg		2021-04-19 14:58:19	2021-04-19 15:30:17		NO		IN FOCUS
175005997	https://volunteer.ala.org.au/validate/task/175005997	Valid		system	Tile_004-042-000_0-000.jpg		2021-04-19 15:30:17	2021-04-19 15:30:17		NO		IN FOCUS
175005997	https://volunteer.ala.org.au/validate/task/175005997	Valid		system	Tile_004-042-000_0-000.jpg		2021-04-19 13:03:03	2021-04-19 15:30:17		NO		IN FOCUS
175005410	https://volunteer.ala.org.au/validate/task/175005410	Valid		system	Tile_003-028-000_0-000.jpg		2021-04-19 14:42:16	2021-04-19 15:30:34		NO		IN FOCUS
175005410	https://volunteer.ala.org.au/validate/task/175005410	Valid		system	Tile_003-028-000_0-000.jpg		2021-04-19 14:43:15	2021-04-19 15:30:34		NO		IN FOCUS
175005410	https://volunteer.ala.org.au/validate/task/175005410	Valid		system	Tile_003-028-000_0-000.jpg		2021-04-19 15:30:33	2021-04-19 15:30:34		NO		IN FOCUS
175005410	https://volunteer.ala.org.au/validate/task/175005410	Valid		system	Tile_003-028-000_0-000.jpg			2021-04-19 15:30:34		NO		IN FOCUS
175005415	https://volunteer.ala.org.au/validate/task/175005415	Valid		system	Tile_003-033-000_0-000.jpg		2021-04-19 14:44:25	2021-04-19 15:32:18		NO		IN FOCUS
175005415	https://volunteer.ala.org.au/validate/task/175005415	Valid		system	Tile_003-033-000_0-000.jpg		2021-04-19 15:32:17	2021-04-19 15:32:18		NO		IN FOCUS
175005415	https://volunteer.ala.org.au/validate/task/175005415	Valid		system	Tile_003-033-000_0-000.jpg			2021-04-19 15:32:18		NO		IN FOCUS
175005415	https://volunteer.ala.org.au/validate/task/175005415	Valid		system	Tile_003-033-000_0-000.jpg		2021-04-19 14:43:20	2021-04-19 15:32:18		NO		IN FOCUS
175006000	https://volunteer.ala.org.au/validate/task/175006000	Valid		system	Tile_004-045-000_0-000.jpg		2021-04-19 15:32:22	2021-04-19 15:32:22		NO		IN FOCUS
175006000	https://volunteer.ala.org.au/validate/task/175006000	Valid		system	Tile_004-045-000_0-000.jpg			2021-04-19 15:32:22		NO		IN FOCUS
175006000	https://volunteer.ala.org.au/validate/task/175006000	Valid		system	Tile_004-045-000_0-000.jpg		2021-04-19 14:58:54	2021-04-19 15:32:22		NO		IN FOCUS
175006000	https://volunteer.ala.org.au/validate/task/175006000	Valid		system	Tile_004-045-000_0-000.jpg		2021-04-19 13:03:37	2021-04-19 15:32:22		NO		IN FOCUS
175006002	https://volunteer.ala.org.au/validate/task/175006002	Valid		system	Tile_004-047-000_0-000.jpg		2021-04-19 14:59:18	2021-04-19 15:33:07		NO		IN FOCUS
175006002	https://volunteer.ala.org.au/validate/task/175006002	Valid		system	Tile_004-047-000_0-000.jpg		2021-04-19 15:33:06	2021-04-19 15:33:07		NO		IN FOCUS
175006002	https://volunteer.ala.org.au/validate/task/175006002	Valid		system	Tile_004-047-000_0-000.jpg			2021-04-19 15:33:07		NO		IN FOCUS
175006002	https://volunteer.ala.org.au/validate/task/175006002	Valid		system	Tile_004-047-000_0-000.jpg		2021-04-19 13:03:55	2021-04-19 15:33:07		NO		IN FOCUS
175006003	https://volunteer.ala.org.au/validate/task/175006003	Valid		system	Tile_004-048-000_0-000.jpg		2021-04-19 14:59:29	2021-04-19 15:33:17		NO		IN FOCUS
175006003	https://volunteer.ala.org.au/validate/task/175006003	Valid		system	Tile_004-048-000_0-000.jpg		2021-04-19 13:04:05	2021-04-19 15:33:17		NO		IN FOCUS
175006003	https://volunteer.ala.org.au/validate/task/175006003	Valid		system	Tile_004-048-000_0-000.jpg		2021-04-19 15:33:17	2021-04-19 15:33:17		NO		IN FOCUS
175006003	https://volunteer.ala.org.au/validate/task/175006003	Valid		system	Tile_004-048-000_0-000.jpg			2021-04-19 15:33:17		NO		IN FOCUS
175005424	https://volunteer.ala.org.au/validate/task/175005424	Valid		system	Tile_003-042-000_0-000.jpg		2021-04-19 14:46:36	2021-04-19 15:33:27		NO		IN FOCUS
175005424	https://volunteer.ala.org.au/validate/task/175005424	Valid		system	Tile_003-042-000_0-000.jpg		2021-04-19 14:45:08	2021-04-19 15:33:27		NO		IN FOCUS
175005424	https://volunteer.ala.org.au/validate/task/175005424	Valid		system	Tile_003-042-000_0-000.jpg		2021-04-19 15:33:27	2021-04-19 15:33:27		NO		IN FOCUS
175005424	https://volunteer.ala.org.au/validate/task/175005424	Valid		system	Tile_003-042-000_0-000.jpg			2021-04-19 15:33:27		NO		IN FOCUS
175005424	https://volunteer.ala.org.au/validate/task/175005424	Valid		system	Tile_003-042-000_0-000.jpg		2021-04-19 12:49:34	2021-04-19 15:33:27	1	YES	MIDDLE	IN FOCUS		Unknown
175006004	https://volunteer.ala.org.au/validate/task/175006004	Valid		system	Tile_004-049-000_0-000.jpg			2021-04-19 15:33:28		NO		IN FOCUS
175006004	https://volunteer.ala.org.au/validate/task/175006004	Valid		system	Tile_004-049-000_0-000.jpg		2021-04-19 15:33:28	2021-04-19 15:33:28		NO		IN FOCUS
175006004	https://volunteer.ala.org.au/validate/task/175006004	Valid		system	Tile_004-049-000_0-000.jpg		2021-04-19 14:59:39	2021-04-19 15:33:28		NO		IN FOCUS
175006004	https://volunteer.ala.org.au/validate/task/175006004	Valid		system	Tile_004-049-000_0-000.jpg		2021-04-19 13:04:15	2021-04-19 15:33:28		NO		IN FOCUS
175006008	https://volunteer.ala.org.au/validate/task/175006008	Valid		system	Tile_004-053-000_0-000.jpg			2021-04-19 15:34:15		NO		IN FOCUS
175006008	https://volunteer.ala.org.au/validate/task/175006008	Valid		system	Tile_004-053-000_0-000.jpg		2021-04-19 15:00:29	2021-04-19 15:34:15		NO		IN FOCUS
175006008	https://volunteer.ala.org.au/validate/task/175006008	Valid		system	Tile_004-053-000_0-000.jpg		2021-04-19 15:34:15	2021-04-19 15:34:15		NO		IN FOCUS
175006008	https://volunteer.ala.org.au/validate/task/175006008	Valid		system	Tile_004-053-000_0-000.jpg		2021-04-19 13:05:09	2021-04-19 15:34:15		NO		IN FOCUS
175006009	https://volunteer.ala.org.au/validate/task/175006009	Valid		system	Tile_004-054-000_0-000.jpg		2021-04-19 13:05:19	2021-04-19 15:34:27		NO		IN FOCUS
175006009	https://volunteer.ala.org.au/validate/task/175006009	Valid		system	Tile_004-054-000_0-000.jpg		2021-04-19 15:00:54	2021-04-19 15:34:27		NO		IN FOCUS
175006009	https://volunteer.ala.org.au/validate/task/175006009	Valid		system	Tile_004-054-000_0-000.jpg		2021-04-19 15:34:27	2021-04-19 15:34:27		NO		IN FOCUS
175006009	https://volunteer.ala.org.au/validate/task/175006009	Valid		system	Tile_004-054-000_0-000.jpg			2021-04-19 15:34:27		NO		IN FOCUS
175006010	https://volunteer.ala.org.au/validate/task/175006010	Valid		system	Tile_004-055-000_0-000.jpg			2021-04-19 15:34:39		NO		IN FOCUS
175006010	https://volunteer.ala.org.au/validate/task/175006010	Valid		system	Tile_004-055-000_0-000.jpg		2021-04-19 15:34:39	2021-04-19 15:34:39		NO		IN FOCUS
175006010	https://volunteer.ala.org.au/validate/task/175006010	Valid		system	Tile_004-055-000_0-000.jpg		2021-04-19 15:01:05	2021-04-19 15:34:39		NO		IN FOCUS
175006010	https://volunteer.ala.org.au/validate/task/175006010	Valid		system	Tile_004-055-000_0-000.jpg		2021-04-19 13:05:31	2021-04-19 15:34:39		NO		IN FOCUS
175005428	https://volunteer.ala.org.au/validate/task/175005428	Valid		system	Tile_003-046-000_0-000.jpg		2021-04-19 14:45:55	2021-04-19 15:34:42		NO		IN FOCUS
175005428	https://volunteer.ala.org.au/validate/task/175005428	Valid		system	Tile_003-046-000_0-000.jpg			2021-04-19 15:34:42		NO		IN FOCUS
175005428	https://volunteer.ala.org.au/validate/task/175005428	Valid		system	Tile_003-046-000_0-000.jpg		2021-04-19 14:47:28	2021-04-19 15:34:42		NO		IN FOCUS
175005428	https://volunteer.ala.org.au/validate/task/175005428	Valid		system	Tile_003-046-000_0-000.jpg		2021-04-19 15:34:42	2021-04-19 15:34:42		NO		IN FOCUS
175005430	https://volunteer.ala.org.au/validate/task/175005430	Valid		system	Tile_003-048-000_0-000.jpg		2021-04-19 14:46:25	2021-04-19 15:38:59		NO		IN FOCUS
175005430	https://volunteer.ala.org.au/validate/task/175005430	Valid		system	Tile_003-048-000_0-000.jpg		2021-04-19 14:47:55	2021-04-19 15:38:59		NO		IN FOCUS
175005430	https://volunteer.ala.org.au/validate/task/175005430	Valid		system	Tile_003-048-000_0-000.jpg		2021-04-19 15:38:58	2021-04-19 15:38:59		NO		IN FOCUS
175005430	https://volunteer.ala.org.au/validate/task/175005430	Valid		system	Tile_003-048-000_0-000.jpg			2021-04-19 15:38:59		NO		IN FOCUS
175005452	https://volunteer.ala.org.au/validate/task/175005452	Valid		system	Tile_004-010-000_0-000.jpg		2021-04-19 16:24:01	2021-04-19 16:24:01		NO		IN FOCUS
175005452	https://volunteer.ala.org.au/validate/task/175005452	Valid		system	Tile_004-010-000_0-000.jpg		2021-04-19 14:50:59	2021-04-19 16:24:01		NO		IN FOCUS
175005452	https://volunteer.ala.org.au/validate/task/175005452	Valid		system	Tile_004-010-000_0-000.jpg		2021-04-19 14:53:38	2021-04-19 16:24:01		NO		IN FOCUS
175005452	https://volunteer.ala.org.au/validate/task/175005452	Valid		system	Tile_004-010-000_0-000.jpg			2021-04-19 16:24:01		NO		IN FOCUS
175005453	https://volunteer.ala.org.au/validate/task/175005453	Valid		system	Tile_004-011-000_0-000.jpg		2021-04-19 14:51:09	2021-04-19 16:24:41		NO		IN FOCUS
175005453	https://volunteer.ala.org.au/validate/task/175005453	Valid		system	Tile_004-011-000_0-000.jpg		2021-04-19 14:53:49	2021-04-19 16:24:41		NO		IN FOCUS
175005453	https://volunteer.ala.org.au/validate/task/175005453	Valid		system	Tile_004-011-000_0-000.jpg			2021-04-19 16:24:41		NO		IN FOCUS
175005453	https://volunteer.ala.org.au/validate/task/175005453	Valid		system	Tile_004-011-000_0-000.jpg		2021-04-19 16:24:41	2021-04-19 16:24:41		NO		IN FOCUS
175005457	https://volunteer.ala.org.au/validate/task/175005457	Valid		system	Tile_004-015-000_0-000.jpg		2021-04-19 16:25:24	2021-04-19 16:25:24		NO		IN FOCUS
175005457	https://volunteer.ala.org.au/validate/task/175005457	Valid		system	Tile_004-015-000_0-000.jpg			2021-04-19 16:25:24		NO		IN FOCUS
175005457	https://volunteer.ala.org.au/validate/task/175005457	Valid		system	Tile_004-015-000_0-000.jpg		2021-04-19 15:17:45	2021-04-19 16:25:24		NO		IN FOCUS
175005457	https://volunteer.ala.org.au/validate/task/175005457	Valid		system	Tile_004-015-000_0-000.jpg		2021-04-19 14:52:08	2021-04-19 16:25:24		NO		IN FOCUS
175005458	https://volunteer.ala.org.au/validate/task/175005458	Valid		system	Tile_004-016-000_0-000.jpg		2021-04-19 15:17:58	2021-04-19 16:25:42		NO		IN FOCUS
175005458	https://volunteer.ala.org.au/validate/task/175005458	Valid		system	Tile_004-016-000_0-000.jpg			2021-04-19 16:25:42		NO		IN FOCUS
175005458	https://volunteer.ala.org.au/validate/task/175005458	Valid		system	Tile_004-016-000_0-000.jpg		2021-04-19 16:25:41	2021-04-19 16:25:42		NO		IN FOCUS
175005458	https://volunteer.ala.org.au/validate/task/175005458	Valid		system	Tile_004-016-000_0-000.jpg		2021-04-19 14:52:20	2021-04-19 16:25:42		NO		IN FOCUS
175005995	https://volunteer.ala.org.au/validate/task/175005995	Valid		system	Tile_004-040-000_0-000.jpg		2021-04-19 14:57:55	2021-04-19 16:26:46		NO		IN FOCUS
175005995	https://volunteer.ala.org.au/validate/task/175005995	Valid		system	Tile_004-040-000_0-000.jpg		2021-04-19 15:28:41	2021-04-19 16:26:46		NO		IN FOCUS
175005995	https://volunteer.ala.org.au/validate/task/175005995	Valid		system	Tile_004-040-000_0-000.jpg		2021-04-19 16:26:46	2021-04-19 16:26:46		NO		IN FOCUS
175005995	https://volunteer.ala.org.au/validate/task/175005995	Valid		system	Tile_004-040-000_0-000.jpg			2021-04-19 16:26:46		NO		IN FOCUS
175005998	https://volunteer.ala.org.au/validate/task/175005998	Valid		system	Tile_004-043-000_0-000.jpg			2021-04-19 16:27:00		NO		IN FOCUS
175005998	https://volunteer.ala.org.au/validate/task/175005998	Valid		system	Tile_004-043-000_0-000.jpg		2021-04-19 16:26:59	2021-04-19 16:27:00		NO		IN FOCUS
175005998	https://volunteer.ala.org.au/validate/task/175005998	Valid		system	Tile_004-043-000_0-000.jpg		2021-04-19 14:58:32	2021-04-19 16:27:00		NO		IN FOCUS
175005998	https://volunteer.ala.org.au/validate/task/175005998	Valid		system	Tile_004-043-000_0-000.jpg		2021-04-19 15:31:26	2021-04-19 16:27:00		NO		IN FOCUS
175006005	https://volunteer.ala.org.au/validate/task/175006005	Valid		system	Tile_004-050-000_0-000.jpg		2021-04-19 13:04:49	2021-04-19 16:27:33	1	YES	MIDDLE	IN FOCUS		Nothofagus pollen
175006005	https://volunteer.ala.org.au/validate/task/175006005	Valid		system	Tile_004-050-000_0-000.jpg		2021-04-19 14:59:50	2021-04-19 16:27:33		NO		IN FOCUS
175006005	https://volunteer.ala.org.au/validate/task/175006005	Valid		system	Tile_004-050-000_0-000.jpg		2021-04-19 16:27:33	2021-04-19 16:27:33		NO		IN FOCUS
175006005	https://volunteer.ala.org.au/validate/task/175006005	Valid		system	Tile_004-050-000_0-000.jpg			2021-04-19 16:27:33		NO		IN FOCUS
175006005	https://volunteer.ala.org.au/validate/task/175006005	Valid		system	Tile_004-050-000_0-000.jpg		2021-04-19 15:33:39	2021-04-19 16:27:33		NO		IN FOCUS
175006006	https://volunteer.ala.org.au/validate/task/175006006	Valid		system	Tile_004-051-000_0-000.jpg			2021-04-19 16:27:48		NO		IN FOCUS
175006006	https://volunteer.ala.org.au/validate/task/175006006	Valid		system	Tile_004-051-000_0-000.jpg		2021-04-19 15:00:06	2021-04-19 16:27:48		NO		IN FOCUS
175006006	https://volunteer.ala.org.au/validate/task/175006006	Valid		system	Tile_004-051-000_0-000.jpg		2021-04-19 16:27:48	2021-04-19 16:27:48		NO		IN FOCUS
175006006	https://volunteer.ala.org.au/validate/task/175006006	Valid		system	Tile_004-051-000_0-000.jpg		2021-04-19 15:33:52	2021-04-19 16:27:48		NO		IN FOCUS
175006007	https://volunteer.ala.org.au/validate/task/175006007	Valid		system	Tile_004-052-000_0-000.jpg		2021-04-19 15:00:18	2021-04-19 16:27:59		NO		IN FOCUS
175006007	https://volunteer.ala.org.au/validate/task/175006007	Valid		system	Tile_004-052-000_0-000.jpg		2021-04-19 15:34:04	2021-04-19 16:27:59		NO		IN FOCUS
175006007	https://volunteer.ala.org.au/validate/task/175006007	Valid		system	Tile_004-052-000_0-000.jpg		2021-04-19 16:27:59	2021-04-19 16:27:59		NO		IN FOCUS
175006007	https://volunteer.ala.org.au/validate/task/175006007	Valid		system	Tile_004-052-000_0-000.jpg			2021-04-19 16:27:59		NO		IN FOCUS
175006011	https://volunteer.ala.org.au/validate/task/175006011	Valid		system	Tile_004-056-000_0-000.jpg		2021-04-19 13:05:40	2021-04-19 16:28:10		NO		IN FOCUS
175006011	https://volunteer.ala.org.au/validate/task/175006011	Valid		system	Tile_004-056-000_0-000.jpg			2021-04-19 16:28:10		NO		IN FOCUS
175006011	https://volunteer.ala.org.au/validate/task/175006011	Valid		system	Tile_004-056-000_0-000.jpg		2021-04-19 15:34:51	2021-04-19 16:28:10		NO		IN FOCUS
175006011	https://volunteer.ala.org.au/validate/task/175006011	Valid		system	Tile_004-056-000_0-000.jpg		2021-04-19 16:28:10	2021-04-19 16:28:10		NO		IN FOCUS
175006012	https://volunteer.ala.org.au/validate/task/175006012	Valid		system	Tile_004-057-000_0-000.jpg			2021-04-19 16:28:21		NO		IN FOCUS
175006012	https://volunteer.ala.org.au/validate/task/175006012	Valid		system	Tile_004-057-000_0-000.jpg		2021-04-19 13:05:51	2021-04-19 16:28:21		NO		IN FOCUS
175006012	https://volunteer.ala.org.au/validate/task/175006012	Valid		system	Tile_004-057-000_0-000.jpg		2021-04-19 15:35:02	2021-04-19 16:28:21		NO		IN FOCUS
175006012	https://volunteer.ala.org.au/validate/task/175006012	Valid		system	Tile_004-057-000_0-000.jpg		2021-04-19 16:28:20	2021-04-19 16:28:21		NO		IN FOCUS
175006013	https://volunteer.ala.org.au/validate/task/175006013	Valid		system	Tile_004-058-000_0-000.jpg		2021-04-19 16:28:32	2021-04-19 16:28:33		NO		IN FOCUS
175006013	https://volunteer.ala.org.au/validate/task/175006013	Valid		system	Tile_004-058-000_0-000.jpg			2021-04-19 16:28:33		NO		IN FOCUS
175006013	https://volunteer.ala.org.au/validate/task/175006013	Valid		system	Tile_004-058-000_0-000.jpg		2021-04-19 13:06:02	2021-04-19 16:28:33		NO		IN FOCUS
175006013	https://volunteer.ala.org.au/validate/task/175006013	Valid		system	Tile_004-058-000_0-000.jpg		2021-04-19 15:35:13	2021-04-19 16:28:33		NO		IN FOCUS
175006016	https://volunteer.ala.org.au/validate/task/175006016	Valid		system	Tile_005-001-000_0-000.jpg		2021-04-19 13:07:00	2021-04-19 16:28:58		NO		IN FOCUS
175006016	https://volunteer.ala.org.au/validate/task/175006016	Valid		system	Tile_005-001-000_0-000.jpg		2021-04-19 16:28:58	2021-04-19 16:28:58		NO		IN FOCUS
175006016	https://volunteer.ala.org.au/validate/task/175006016	Valid		system	Tile_005-001-000_0-000.jpg			2021-04-19 16:28:58		NO		IN FOCUS
175006016	https://volunteer.ala.org.au/validate/task/175006016	Valid		system	Tile_005-001-000_0-000.jpg		2021-04-19 15:43:47	2021-04-19 16:28:58		NO		IN FOCUS
175006017	https://volunteer.ala.org.au/validate/task/175006017	Valid		system	Tile_005-002-000_0-000.jpg		2021-04-19 13:07:13	2021-04-19 16:29:08		NO		IN FOCUS
175006017	https://volunteer.ala.org.au/validate/task/175006017	Valid		system	Tile_005-002-000_0-000.jpg			2021-04-19 16:29:08		NO		IN FOCUS
175006017	https://volunteer.ala.org.au/validate/task/175006017	Valid		system	Tile_005-002-000_0-000.jpg		2021-04-19 16:29:08	2021-04-19 16:29:08		NO		IN FOCUS
175006017	https://volunteer.ala.org.au/validate/task/175006017	Valid		system	Tile_005-002-000_0-000.jpg		2021-04-19 15:44:10	2021-04-19 16:29:08		NO		IN FOCUS
175006018	https://volunteer.ala.org.au/validate/task/175006018	Valid		system	Tile_005-003-000_0-000.jpg		2021-04-19 13:07:26	2021-04-19 16:35:41		NO		IN FOCUS
175006018	https://volunteer.ala.org.au/validate/task/175006018	Valid		system	Tile_005-003-000_0-000.jpg		2021-04-19 15:44:25	2021-04-19 16:35:41		NO		IN FOCUS
175006018	https://volunteer.ala.org.au/validate/task/175006018	Valid		system	Tile_005-003-000_0-000.jpg			2021-04-19 16:35:41		NO		IN FOCUS
175006018	https://volunteer.ala.org.au/validate/task/175006018	Valid		system	Tile_005-003-000_0-000.jpg		2021-04-19 16:35:41	2021-04-19 16:35:41		NO		IN FOCUS
175006019	https://volunteer.ala.org.au/validate/task/175006019	Valid		system	Tile_005-004-000_0-000.jpg			2021-04-19 16:35:58		NO		IN FOCUS
175006019	https://volunteer.ala.org.au/validate/task/175006019	Valid		system	Tile_005-004-000_0-000.jpg		2021-04-19 16:35:58	2021-04-19 16:35:58		NO		IN FOCUS
175006019	https://volunteer.ala.org.au/validate/task/175006019	Valid		system	Tile_005-004-000_0-000.jpg		2021-04-19 15:44:36	2021-04-19 16:35:58		NO		IN FOCUS
175006019	https://volunteer.ala.org.au/validate/task/175006019	Valid		system	Tile_005-004-000_0-000.jpg		2021-04-19 13:07:36	2021-04-19 16:35:58		NO		IN FOCUS
175006020	https://volunteer.ala.org.au/validate/task/175006020	Valid		system	Tile_005-005-000_0-000.jpg		2021-04-19 13:07:46	2021-04-19 16:36:16		NO		IN FOCUS
175006020	https://volunteer.ala.org.au/validate/task/175006020	Valid		system	Tile_005-005-000_0-000.jpg		2021-04-19 15:44:47	2021-04-19 16:36:16		NO		IN FOCUS
175006020	https://volunteer.ala.org.au/validate/task/175006020	Valid		system	Tile_005-005-000_0-000.jpg			2021-04-19 16:36:16		NO		IN FOCUS
175006020	https://volunteer.ala.org.au/validate/task/175006020	Valid		system	Tile_005-005-000_0-000.jpg		2021-04-19 16:36:15	2021-04-19 16:36:16		NO		IN FOCUS
175006022	https://volunteer.ala.org.au/validate/task/175006022	Valid		system	Tile_005-007-000_0-000.jpg		2021-04-19 15:45:10	2021-04-19 16:36:59		NO		IN FOCUS
175006022	https://volunteer.ala.org.au/validate/task/175006022	Valid		system	Tile_005-007-000_0-000.jpg		2021-04-19 16:36:58	2021-04-19 16:36:59		NO		IN FOCUS
175006022	https://volunteer.ala.org.au/validate/task/175006022	Valid		system	Tile_005-007-000_0-000.jpg			2021-04-19 16:36:59		NO		IN FOCUS
175006022	https://volunteer.ala.org.au/validate/task/175006022	Valid		system	Tile_005-007-000_0-000.jpg		2021-04-19 13:30:39	2021-04-19 16:36:59		NO		IN FOCUS
175006025	https://volunteer.ala.org.au/validate/task/175006025	Valid		system	Tile_005-010-000_0-000.jpg			2021-04-19 16:38:00		NO		IN FOCUS
175006025	https://volunteer.ala.org.au/validate/task/175006025	Valid		system	Tile_005-010-000_0-000.jpg		2021-04-19 13:31:10	2021-04-19 16:38:00		NO		IN FOCUS
175006025	https://volunteer.ala.org.au/validate/task/175006025	Valid		system	Tile_005-010-000_0-000.jpg		2021-04-19 15:45:44	2021-04-19 16:38:00		NO		IN FOCUS
175006025	https://volunteer.ala.org.au/validate/task/175006025	Valid		system	Tile_005-010-000_0-000.jpg		2021-04-19 16:38:00	2021-04-19 16:38:00		NO		IN FOCUS
175006026	https://volunteer.ala.org.au/validate/task/175006026	Valid		system	Tile_005-011-000_0-000.jpg		2021-04-19 15:45:54	2021-04-19 16:38:22		NO		IN FOCUS
175006026	https://volunteer.ala.org.au/validate/task/175006026	Valid		system	Tile_005-011-000_0-000.jpg		2021-04-19 16:38:21	2021-04-19 16:38:22		NO		IN FOCUS
175006026	https://volunteer.ala.org.au/validate/task/175006026	Valid		system	Tile_005-011-000_0-000.jpg			2021-04-19 16:38:22		NO		IN FOCUS
175006026	https://volunteer.ala.org.au/validate/task/175006026	Valid		system	Tile_005-011-000_0-000.jpg		2021-04-19 13:31:22	2021-04-19 16:38:22		NO		IN FOCUS
175006027	https://volunteer.ala.org.au/validate/task/175006027	Valid		system	Tile_005-012-000_0-000.jpg			2021-04-19 16:38:40		NO		IN FOCUS
175006027	https://volunteer.ala.org.au/validate/task/175006027	Valid		system	Tile_005-012-000_0-000.jpg		2021-04-19 15:46:06	2021-04-19 16:38:40		NO		IN FOCUS
175006027	https://volunteer.ala.org.au/validate/task/175006027	Valid		system	Tile_005-012-000_0-000.jpg		2021-04-19 16:38:40	2021-04-19 16:38:40		NO		IN FOCUS
175006027	https://volunteer.ala.org.au/validate/task/175006027	Valid		system	Tile_005-012-000_0-000.jpg		2021-04-19 13:31:34	2021-04-19 16:38:40		NO		IN FOCUS
175006028	https://volunteer.ala.org.au/validate/task/175006028	Valid		system	Tile_005-013-000_0-000.jpg		2021-04-19 13:31:48	2021-04-19 16:39:41		NO		IN FOCUS
175006028	https://volunteer.ala.org.au/validate/task/175006028	Valid		system	Tile_005-013-000_0-000.jpg			2021-04-19 16:39:41		NO		IN FOCUS
175006028	https://volunteer.ala.org.au/validate/task/175006028	Valid		system	Tile_005-013-000_0-000.jpg		2021-04-19 16:39:41	2021-04-19 16:39:41		NO		IN FOCUS
175006028	https://volunteer.ala.org.au/validate/task/175006028	Valid		system	Tile_005-013-000_0-000.jpg		2021-04-19 15:46:17	2021-04-19 16:39:41		NO		IN FOCUS
175006029	https://volunteer.ala.org.au/validate/task/175006029	Valid		system	Tile_005-014-000_0-000.jpg		2021-04-19 15:46:28	2021-04-19 16:40:02		NO		IN FOCUS
175006029	https://volunteer.ala.org.au/validate/task/175006029	Valid		system	Tile_005-014-000_0-000.jpg			2021-04-19 16:40:02		NO		IN FOCUS
175006029	https://volunteer.ala.org.au/validate/task/175006029	Valid		system	Tile_005-014-000_0-000.jpg		2021-04-19 16:40:02	2021-04-19 16:40:02		NO		IN FOCUS
175006029	https://volunteer.ala.org.au/validate/task/175006029	Valid		system	Tile_005-014-000_0-000.jpg		2021-04-19 13:32:00	2021-04-19 16:40:02		NO		IN FOCUS
175006030	https://volunteer.ala.org.au/validate/task/175006030	Valid		system	Tile_005-015-000_0-000.jpg			2021-04-19 16:40:26		NO		IN FOCUS
175006030	https://volunteer.ala.org.au/validate/task/175006030	Valid		system	Tile_005-015-000_0-000.jpg		2021-04-19 13:32:09	2021-04-19 16:40:26		NO		IN FOCUS
175006030	https://volunteer.ala.org.au/validate/task/175006030	Valid		system	Tile_005-015-000_0-000.jpg		2021-04-19 15:46:39	2021-04-19 16:40:26		NO		IN FOCUS
175006030	https://volunteer.ala.org.au/validate/task/175006030	Valid		system	Tile_005-015-000_0-000.jpg		2021-04-19 16:40:25	2021-04-19 16:40:26		NO		IN FOCUS
175006024	https://volunteer.ala.org.au/validate/task/175006024	Valid		system	Tile_005-009-000_0-000.jpg		2021-04-19 16:54:51	2021-04-19 16:54:52		NO		IN FOCUS
175006024	https://volunteer.ala.org.au/validate/task/175006024	Valid		system	Tile_005-009-000_0-000.jpg		2021-04-19 13:30:58	2021-04-19 16:54:52		NO		IN FOCUS
175006024	https://volunteer.ala.org.au/validate/task/175006024	Valid		system	Tile_005-009-000_0-000.jpg		2021-04-19 16:37:39	2021-04-19 16:54:52				IN FOCUS
175006024	https://volunteer.ala.org.au/validate/task/175006024	Valid		system	Tile_005-009-000_0-000.jpg		2021-04-19 15:45:33	2021-04-19 16:54:52		NO		IN FOCUS
175006024	https://volunteer.ala.org.au/validate/task/175006024	Valid		system	Tile_005-009-000_0-000.jpg			2021-04-19 16:54:52		NO		IN FOCUS
175006021	https://volunteer.ala.org.au/validate/task/175006021	Valid		system	Tile_005-006-000_0-000.jpg			2021-04-19 16:55:01		NO		IN FOCUS
175006021	https://volunteer.ala.org.au/validate/task/175006021	Valid		system	Tile_005-006-000_0-000.jpg		2021-04-19 16:55:00	2021-04-19 16:55:01		NO		IN FOCUS
175006021	https://volunteer.ala.org.au/validate/task/175006021	Valid		system	Tile_005-006-000_0-000.jpg		2021-04-19 16:36:41	2021-04-19 16:55:01		NO		IN FOCUS
175006021	https://volunteer.ala.org.au/validate/task/175006021	Valid		system	Tile_005-006-000_0-000.jpg		2021-04-19 15:44:59	2021-04-19 16:55:01		NO		IN FOCUS
175006032	https://volunteer.ala.org.au/validate/task/175006032	Valid		system	Tile_005-017-000_0-000.jpg		2021-04-19 15:47:04	2021-04-19 16:55:40		NO		IN FOCUS
175006032	https://volunteer.ala.org.au/validate/task/175006032	Valid		system	Tile_005-017-000_0-000.jpg		2021-04-19 16:41:16	2021-04-19 16:55:40		NO		IN FOCUS
175006032	https://volunteer.ala.org.au/validate/task/175006032	Valid		system	Tile_005-017-000_0-000.jpg			2021-04-19 16:55:40		NO		IN FOCUS
175006032	https://volunteer.ala.org.au/validate/task/175006032	Valid		system	Tile_005-017-000_0-000.jpg		2021-04-19 16:55:40	2021-04-19 16:55:40		NO		IN FOCUS
175006033	https://volunteer.ala.org.au/validate/task/175006033	Valid		system	Tile_005-018-000_0-000.jpg		2021-04-19 15:47:15	2021-04-19 16:56:24		NO		IN FOCUS
175006033	https://volunteer.ala.org.au/validate/task/175006033	Valid		system	Tile_005-018-000_0-000.jpg		2021-04-19 16:56:24	2021-04-19 16:56:24		NO		IN FOCUS
175006033	https://volunteer.ala.org.au/validate/task/175006033	Valid		system	Tile_005-018-000_0-000.jpg			2021-04-19 16:56:24		NO		IN FOCUS
175006033	https://volunteer.ala.org.au/validate/task/175006033	Valid		system	Tile_005-018-000_0-000.jpg		2021-04-19 16:41:43	2021-04-19 16:56:24		NO		IN FOCUS
175006034	https://volunteer.ala.org.au/validate/task/175006034	Valid		system	Tile_005-019-000_0-000.jpg		2021-04-19 16:42:03	2021-04-19 16:57:29		NO		IN FOCUS
175006034	https://volunteer.ala.org.au/validate/task/175006034	Valid		system	Tile_005-019-000_0-000.jpg		2021-04-19 15:47:26	2021-04-19 16:57:29		NO		IN FOCUS
175006034	https://volunteer.ala.org.au/validate/task/175006034	Valid		system	Tile_005-019-000_0-000.jpg			2021-04-19 16:57:29		NO		IN FOCUS
175006034	https://volunteer.ala.org.au/validate/task/175006034	Valid		system	Tile_005-019-000_0-000.jpg		2021-04-19 16:57:29	2021-04-19 16:57:29		NO		IN FOCUS
175006035	https://volunteer.ala.org.au/validate/task/175006035	Valid		system	Tile_005-020-000_0-000.jpg		2021-04-19 16:58:27	2021-04-19 16:58:28		NO		IN FOCUS
175006035	https://volunteer.ala.org.au/validate/task/175006035	Valid		system	Tile_005-020-000_0-000.jpg			2021-04-19 16:58:28		NO		IN FOCUS
175006035	https://volunteer.ala.org.au/validate/task/175006035	Valid		system	Tile_005-020-000_0-000.jpg		2021-04-19 16:42:23	2021-04-19 16:58:28		NO		IN FOCUS
175006035	https://volunteer.ala.org.au/validate/task/175006035	Valid		system	Tile_005-020-000_0-000.jpg		2021-04-19 15:47:37	2021-04-19 16:58:28		NO		IN FOCUS
175006036	https://volunteer.ala.org.au/validate/task/175006036	Valid		system	Tile_005-021-000_0-000.jpg		2021-04-19 16:43:21	2021-04-19 16:59:18		NO		IN FOCUS
175006036	https://volunteer.ala.org.au/validate/task/175006036	Valid		system	Tile_005-021-000_0-000.jpg		2021-04-19 15:47:49	2021-04-19 16:59:18		NO		IN FOCUS
175006036	https://volunteer.ala.org.au/validate/task/175006036	Valid		system	Tile_005-021-000_0-000.jpg		2021-04-19 16:59:17	2021-04-19 16:59:18		NO		IN FOCUS
175006036	https://volunteer.ala.org.au/validate/task/175006036	Valid		system	Tile_005-021-000_0-000.jpg			2021-04-19 16:59:18		NO		IN FOCUS
175006037	https://volunteer.ala.org.au/validate/task/175006037	Valid		system	Tile_005-022-000_0-000.jpg			2021-04-19 16:59:44		NO		IN FOCUS
175006037	https://volunteer.ala.org.au/validate/task/175006037	Valid		system	Tile_005-022-000_0-000.jpg		2021-04-19 16:59:44	2021-04-19 16:59:44		NO		IN FOCUS
175006037	https://volunteer.ala.org.au/validate/task/175006037	Valid		system	Tile_005-022-000_0-000.jpg		2021-04-19 16:43:41	2021-04-19 16:59:44		NO		IN FOCUS
175006037	https://volunteer.ala.org.au/validate/task/175006037	Valid		system	Tile_005-022-000_0-000.jpg		2021-04-19 15:48:00	2021-04-19 16:59:44		NO		IN FOCUS
175006038	https://volunteer.ala.org.au/validate/task/175006038	Valid		system	Tile_005-023-000_0-000.jpg		2021-04-19 16:44:25	2021-04-19 17:02:18	1	YES	MIDDLE	IN FOCUS		Nothofagus pollen
175006038	https://volunteer.ala.org.au/validate/task/175006038	Valid		system	Tile_005-023-000_0-000.jpg		2021-04-19 17:02:17	2021-04-19 17:02:18	1	YES	MIDDLE	IN FOCUS		Nothofagus pollen
175006038	https://volunteer.ala.org.au/validate/task/175006038	Valid		system	Tile_005-023-000_0-000.jpg			2021-04-19 17:02:18	1	YES	MIDDLE	IN FOCUS		Nothofagus pollen
175006038	https://volunteer.ala.org.au/validate/task/175006038	Valid		system	Tile_005-023-000_0-000.jpg		2021-04-19 17:03:24	2021-04-19 17:02:18	1	YES	MIDDLE	IN FOCUS		Nothofagus pollen
175006038	https://volunteer.ala.org.au/validate/task/175006038	Valid		system	Tile_005-023-000_0-000.jpg		2021-04-19 15:48:40	2021-04-19 17:02:18	1	YES	MIDDLE	IN FOCUS		Nothofagus pollen
175006039	https://volunteer.ala.org.au/validate/task/175006039	Valid		system	Tile_005-024-000_0-000.jpg		2021-04-19 15:48:54	2021-04-19 17:03:04		NO		IN FOCUS
175006039	https://volunteer.ala.org.au/validate/task/175006039	Valid		system	Tile_005-024-000_0-000.jpg		2021-04-19 17:03:04	2021-04-19 17:03:04		NO		IN FOCUS
175006039	https://volunteer.ala.org.au/validate/task/175006039	Valid		system	Tile_005-024-000_0-000.jpg			2021-04-19 17:03:04		NO		IN FOCUS
175006039	https://volunteer.ala.org.au/validate/task/175006039	Valid		system	Tile_005-024-000_0-000.jpg		2021-04-19 16:44:44	2021-04-19 17:03:04		NO		IN FOCUS
175006040	https://volunteer.ala.org.au/validate/task/175006040	Valid		system	Tile_005-025-000_0-000.jpg		2021-04-19 15:51:03	2021-04-19 17:03:36		NO		IN FOCUS
175006040	https://volunteer.ala.org.au/validate/task/175006040	Valid		system	Tile_005-025-000_0-000.jpg		2021-04-19 17:03:36	2021-04-19 17:03:36		NO		IN FOCUS
175006040	https://volunteer.ala.org.au/validate/task/175006040	Valid		system	Tile_005-025-000_0-000.jpg			2021-04-19 17:03:36		NO		IN FOCUS
175006040	https://volunteer.ala.org.au/validate/task/175006040	Valid		system	Tile_005-025-000_0-000.jpg		2021-04-19 16:45:08	2021-04-19 17:03:36		NO		IN FOCUS
175006041	https://volunteer.ala.org.au/validate/task/175006041	Valid		system	Tile_005-026-000_0-000.jpg		2021-04-19 17:04:21	2021-04-19 17:04:21		NO		IN FOCUS
175006041	https://volunteer.ala.org.au/validate/task/175006041	Valid		system	Tile_005-026-000_0-000.jpg		2021-04-19 16:45:25	2021-04-19 17:04:21		NO		IN FOCUS
175006041	https://volunteer.ala.org.au/validate/task/175006041	Valid		system	Tile_005-026-000_0-000.jpg		2021-04-19 15:51:14	2021-04-19 17:04:21		NO		IN FOCUS
175006041	https://volunteer.ala.org.au/validate/task/175006041	Valid		system	Tile_005-026-000_0-000.jpg		2021-04-19 17:04:22	2021-04-19 17:04:21		NO		IN FOCUS
175006041	https://volunteer.ala.org.au/validate/task/175006041	Valid		system	Tile_005-026-000_0-000.jpg			2021-04-19 17:04:21		NO		IN FOCUS
175006042	https://volunteer.ala.org.au/validate/task/175006042	Valid		system	Tile_005-027-000_0-000.jpg		2021-04-19 16:45:42	2021-04-19 17:05:01		NO		IN FOCUS
175006042	https://volunteer.ala.org.au/validate/task/175006042	Valid		system	Tile_005-027-000_0-000.jpg		2021-04-19 17:05:13	2021-04-19 17:05:01		NO		IN FOCUS
175006042	https://volunteer.ala.org.au/validate/task/175006042	Valid		system	Tile_005-027-000_0-000.jpg		2021-04-19 15:51:25	2021-04-19 17:05:01		NO		IN FOCUS
175006042	https://volunteer.ala.org.au/validate/task/175006042	Valid		system	Tile_005-027-000_0-000.jpg		2021-04-19 17:05:00	2021-04-19 17:05:01		NO		IN FOCUS
175006042	https://volunteer.ala.org.au/validate/task/175006042	Valid		system	Tile_005-027-000_0-000.jpg			2021-04-19 17:05:01		NO		IN FOCUS
175006043	https://volunteer.ala.org.au/validate/task/175006043	Valid		system	Tile_005-028-000_0-000.jpg			2021-04-19 17:05:36		NO		IN FOCUS
175006043	https://volunteer.ala.org.au/validate/task/175006043	Valid		system	Tile_005-028-000_0-000.jpg		2021-04-19 17:05:55	2021-04-19 17:05:36		NO		IN FOCUS
175006043	https://volunteer.ala.org.au/validate/task/175006043	Valid		system	Tile_005-028-000_0-000.jpg		2021-04-19 15:51:36	2021-04-19 17:05:36		NO		IN FOCUS
175006043	https://volunteer.ala.org.au/validate/task/175006043	Valid		system	Tile_005-028-000_0-000.jpg		2021-04-19 16:45:58	2021-04-19 17:05:36		NO		IN FOCUS
175006043	https://volunteer.ala.org.au/validate/task/175006043	Valid		system	Tile_005-028-000_0-000.jpg		2021-04-19 17:05:36	2021-04-19 17:05:36		NO		IN FOCUS
175006044	https://volunteer.ala.org.au/validate/task/175006044	Valid		system	Tile_005-029-000_0-000.jpg		2021-04-19 16:46:14	2021-04-19 17:06:27		NO		IN FOCUS
175006044	https://volunteer.ala.org.au/validate/task/175006044	Valid		system	Tile_005-029-000_0-000.jpg		2021-04-19 17:06:27	2021-04-19 17:06:27		NO		IN FOCUS
175006044	https://volunteer.ala.org.au/validate/task/175006044	Valid		system	Tile_005-029-000_0-000.jpg		2021-04-19 15:51:46	2021-04-19 17:06:27		NO		IN FOCUS
175006044	https://volunteer.ala.org.au/validate/task/175006044	Valid		system	Tile_005-029-000_0-000.jpg		2021-04-19 17:06:29	2021-04-19 17:06:27		NO		IN FOCUS
175006044	https://volunteer.ala.org.au/validate/task/175006044	Valid		system	Tile_005-029-000_0-000.jpg			2021-04-19 17:06:27		NO		IN FOCUS
175006045	https://volunteer.ala.org.au/validate/task/175006045	Valid		system	Tile_005-030-000_0-000.jpg		2021-04-19 17:06:53	2021-04-19 17:06:54		NO		IN FOCUS
175006045	https://volunteer.ala.org.au/validate/task/175006045	Valid		system	Tile_005-030-000_0-000.jpg		2021-04-19 15:51:56	2021-04-19 17:06:54		NO		IN FOCUS
175006045	https://volunteer.ala.org.au/validate/task/175006045	Valid		system	Tile_005-030-000_0-000.jpg			2021-04-19 17:06:54		NO		IN FOCUS
175006045	https://volunteer.ala.org.au/validate/task/175006045	Valid		system	Tile_005-030-000_0-000.jpg		2021-04-19 16:46:33	2021-04-19 17:06:54		NO		IN FOCUS
175006045	https://volunteer.ala.org.au/validate/task/175006045	Valid		system	Tile_005-030-000_0-000.jpg		2021-04-19 17:07:07	2021-04-19 17:06:54		NO		IN FOCUS
175006046	https://volunteer.ala.org.au/validate/task/175006046	Valid		system	Tile_005-031-000_0-000.jpg		2021-04-19 16:46:53	2021-04-19 17:07:31		NO		IN FOCUS
175006046	https://volunteer.ala.org.au/validate/task/175006046	Valid		system	Tile_005-031-000_0-000.jpg			2021-04-19 17:07:31		NO		IN FOCUS
175006046	https://volunteer.ala.org.au/validate/task/175006046	Valid		system	Tile_005-031-000_0-000.jpg		2021-04-19 17:07:37	2021-04-19 17:07:31		NO		IN FOCUS
175006046	https://volunteer.ala.org.au/validate/task/175006046	Valid		system	Tile_005-031-000_0-000.jpg		2021-04-19 15:52:08	2021-04-19 17:07:31		NO		IN FOCUS
175006046	https://volunteer.ala.org.au/validate/task/175006046	Valid		system	Tile_005-031-000_0-000.jpg		2021-04-19 17:07:30	2021-04-19 17:07:31		NO		IN FOCUS
175006047	https://volunteer.ala.org.au/validate/task/175006047	Valid		system	Tile_005-032-000_0-000.jpg		2021-04-19 16:47:19	2021-04-19 17:08:10		NO		IN FOCUS
175006047	https://volunteer.ala.org.au/validate/task/175006047	Valid		system	Tile_005-032-000_0-000.jpg			2021-04-19 17:08:10		NO		IN FOCUS
175006047	https://volunteer.ala.org.au/validate/task/175006047	Valid		system	Tile_005-032-000_0-000.jpg		2021-04-19 15:52:19	2021-04-19 17:08:10		NO		IN FOCUS
175006047	https://volunteer.ala.org.au/validate/task/175006047	Valid		system	Tile_005-032-000_0-000.jpg		2021-04-19 17:08:10	2021-04-19 17:08:10		NO		IN FOCUS
175006047	https://volunteer.ala.org.au/validate/task/175006047	Valid		system	Tile_005-032-000_0-000.jpg		2021-04-19 17:11:50	2021-04-19 17:08:10		NO		IN FOCUS
175006048	https://volunteer.ala.org.au/validate/task/175006048	Valid		system	Tile_005-033-000_0-000.jpg			2021-04-19 17:09:10		NO		IN FOCUS
175006048	https://volunteer.ala.org.au/validate/task/175006048	Valid		system	Tile_005-033-000_0-000.jpg		2021-04-19 17:09:10	2021-04-19 17:09:10		NO		IN FOCUS
175006048	https://volunteer.ala.org.au/validate/task/175006048	Valid		system	Tile_005-033-000_0-000.jpg		2021-04-19 16:47:40	2021-04-19 17:09:10		NO		IN FOCUS
175006048	https://volunteer.ala.org.au/validate/task/175006048	Valid		system	Tile_005-033-000_0-000.jpg		2021-04-19 15:52:30	2021-04-19 17:09:10		NO		IN FOCUS
175006049	https://volunteer.ala.org.au/validate/task/175006049	Valid		system	Tile_005-034-000_0-000.jpg		2021-04-19 15:52:42	2021-04-19 17:09:56		NO		IN FOCUS
175006049	https://volunteer.ala.org.au/validate/task/175006049	Valid		system	Tile_005-034-000_0-000.jpg		2021-04-19 16:47:59	2021-04-19 17:09:56		NO		IN FOCUS
175006049	https://volunteer.ala.org.au/validate/task/175006049	Valid		system	Tile_005-034-000_0-000.jpg		2021-04-19 17:09:56	2021-04-19 17:09:56		NO		IN FOCUS
175006049	https://volunteer.ala.org.au/validate/task/175006049	Valid		system	Tile_005-034-000_0-000.jpg			2021-04-19 17:09:56		NO		IN FOCUS
175006050	https://volunteer.ala.org.au/validate/task/175006050	Valid		system	Tile_005-035-000_0-000.jpg		2021-04-19 15:52:54	2021-04-19 17:11:01		NO		IN FOCUS
175006050	https://volunteer.ala.org.au/validate/task/175006050	Valid		system	Tile_005-035-000_0-000.jpg			2021-04-19 17:11:01		NO		IN FOCUS
175006050	https://volunteer.ala.org.au/validate/task/175006050	Valid		system	Tile_005-035-000_0-000.jpg		2021-04-19 16:48:29	2021-04-19 17:11:01		NO		IN FOCUS
175006050	https://volunteer.ala.org.au/validate/task/175006050	Valid		system	Tile_005-035-000_0-000.jpg		2021-04-19 17:11:01	2021-04-19 17:11:01		NO		IN FOCUS
175006051	https://volunteer.ala.org.au/validate/task/175006051	Valid		system	Tile_005-036-000_0-000.jpg		2021-04-19 16:48:48	2021-04-19 17:12:26		NO		IN FOCUS
175006051	https://volunteer.ala.org.au/validate/task/175006051	Valid		system	Tile_005-036-000_0-000.jpg			2021-04-19 17:12:26		NO		IN FOCUS
175006051	https://volunteer.ala.org.au/validate/task/175006051	Valid		system	Tile_005-036-000_0-000.jpg		2021-04-19 17:12:40	2021-04-19 17:12:26		NO		IN FOCUS
175006051	https://volunteer.ala.org.au/validate/task/175006051	Valid		system	Tile_005-036-000_0-000.jpg		2021-04-19 17:12:25	2021-04-19 17:12:26		NO		IN FOCUS
175006051	https://volunteer.ala.org.au/validate/task/175006051	Valid		system	Tile_005-036-000_0-000.jpg		2021-04-19 15:53:04	2021-04-19 17:12:26		NO		IN FOCUS
175006052	https://volunteer.ala.org.au/validate/task/175006052	Valid		system	Tile_005-037-000_0-000.jpg		2021-04-19 16:49:07	2021-04-19 17:12:53		NO		IN FOCUS
175006052	https://volunteer.ala.org.au/validate/task/175006052	Valid		system	Tile_005-037-000_0-000.jpg		2021-04-19 17:15:06	2021-04-19 17:12:53		NO		IN FOCUS
175006052	https://volunteer.ala.org.au/validate/task/175006052	Valid		system	Tile_005-037-000_0-000.jpg		2021-04-19 15:53:15	2021-04-19 17:12:53		NO		IN FOCUS
175006052	https://volunteer.ala.org.au/validate/task/175006052	Valid		system	Tile_005-037-000_0-000.jpg			2021-04-19 17:12:53		NO		IN FOCUS
175006052	https://volunteer.ala.org.au/validate/task/175006052	Valid		system	Tile_005-037-000_0-000.jpg		2021-04-19 17:12:52	2021-04-19 17:12:53		NO		IN FOCUS
175006053	https://volunteer.ala.org.au/validate/task/175006053	Valid		system	Tile_005-038-000_0-000.jpg		2021-04-19 15:53:27	2021-04-19 17:13:16		NO		IN FOCUS
175006053	https://volunteer.ala.org.au/validate/task/175006053	Valid		system	Tile_005-038-000_0-000.jpg		2021-04-19 17:13:16	2021-04-19 17:13:16		NO		IN FOCUS
175006053	https://volunteer.ala.org.au/validate/task/175006053	Valid		system	Tile_005-038-000_0-000.jpg		2021-04-19 16:49:35	2021-04-19 17:13:16		NO		IN FOCUS
175006053	https://volunteer.ala.org.au/validate/task/175006053	Valid		system	Tile_005-038-000_0-000.jpg			2021-04-19 17:13:16		NO		IN FOCUS
175006054	https://volunteer.ala.org.au/validate/task/175006054	Valid		system	Tile_005-039-000_0-000.jpg		2021-04-19 16:49:54	2021-04-19 17:13:39		NO		IN FOCUS
175006054	https://volunteer.ala.org.au/validate/task/175006054	Valid		system	Tile_005-039-000_0-000.jpg			2021-04-19 17:13:39		NO		IN FOCUS
175006054	https://volunteer.ala.org.au/validate/task/175006054	Valid		system	Tile_005-039-000_0-000.jpg		2021-04-19 17:13:39	2021-04-19 17:13:39		NO		IN FOCUS
175006054	https://volunteer.ala.org.au/validate/task/175006054	Valid		system	Tile_005-039-000_0-000.jpg		2021-04-19 15:53:39	2021-04-19 17:13:39		NO		IN FOCUS
175006055	https://volunteer.ala.org.au/validate/task/175006055	Valid		system	Tile_005-040-000_0-000.jpg		2021-04-19 16:50:17	2021-04-19 17:14:02		NO		IN FOCUS
175006055	https://volunteer.ala.org.au/validate/task/175006055	Valid		system	Tile_005-040-000_0-000.jpg		2021-04-19 15:53:50	2021-04-19 17:14:02		NO		IN FOCUS
175006055	https://volunteer.ala.org.au/validate/task/175006055	Valid		system	Tile_005-040-000_0-000.jpg		2021-04-19 17:14:02	2021-04-19 17:14:02		NO		IN FOCUS
175006055	https://volunteer.ala.org.au/validate/task/175006055	Valid		system	Tile_005-040-000_0-000.jpg			2021-04-19 17:14:02		NO		IN FOCUS
175006056	https://volunteer.ala.org.au/validate/task/175006056	Valid		system	Tile_005-041-000_0-000.jpg		2021-04-19 16:50:37	2021-04-19 17:14:29		NO		IN FOCUS
175006056	https://volunteer.ala.org.au/validate/task/175006056	Valid		system	Tile_005-041-000_0-000.jpg		2021-04-19 15:55:18	2021-04-19 17:14:29		NO		IN FOCUS
175006056	https://volunteer.ala.org.au/validate/task/175006056	Valid		system	Tile_005-041-000_0-000.jpg			2021-04-19 17:14:29		NO		IN FOCUS
175006056	https://volunteer.ala.org.au/validate/task/175006056	Valid		system	Tile_005-041-000_0-000.jpg		2021-04-19 17:14:28	2021-04-19 17:14:29		NO		IN FOCUS
175006060	https://volunteer.ala.org.au/validate/task/175006060	Valid		system	Tile_005-045-000_0-000.jpg		2021-04-19 17:17:01	2021-04-19 17:17:01		NO		IN FOCUS
175006060	https://volunteer.ala.org.au/validate/task/175006060	Valid		system	Tile_005-045-000_0-000.jpg			2021-04-19 17:17:01		NO		IN FOCUS
175006060	https://volunteer.ala.org.au/validate/task/175006060	Valid		system	Tile_005-045-000_0-000.jpg		2021-04-19 16:53:10	2021-04-19 17:17:01		NO		IN FOCUS
175006060	https://volunteer.ala.org.au/validate/task/175006060	Valid		system	Tile_005-045-000_0-000.jpg		2021-04-19 15:56:15	2021-04-19 17:17:01		NO		IN FOCUS
175006062	https://volunteer.ala.org.au/validate/task/175006062	Valid		system	Tile_005-047-000_0-000.jpg			2021-04-19 17:17:06		NO		IN FOCUS
175006062	https://volunteer.ala.org.au/validate/task/175006062	Valid		system	Tile_005-047-000_0-000.jpg		2021-04-19 15:56:41	2021-04-19 17:17:06		NO		IN FOCUS
175006062	https://volunteer.ala.org.au/validate/task/175006062	Valid		system	Tile_005-047-000_0-000.jpg		2021-04-19 17:17:06	2021-04-19 17:17:06		NO		IN FOCUS
175006062	https://volunteer.ala.org.au/validate/task/175006062	Valid		system	Tile_005-047-000_0-000.jpg		2021-04-19 16:53:59	2021-04-19 17:17:06		NO		IN FOCUS
175006061	https://volunteer.ala.org.au/validate/task/175006061	Valid		system	Tile_005-046-000_0-000.jpg		2021-04-19 17:17:33	2021-04-19 17:17:33		NO		IN FOCUS
175006061	https://volunteer.ala.org.au/validate/task/175006061	Valid		system	Tile_005-046-000_0-000.jpg			2021-04-19 17:17:33		NO		IN FOCUS
175006061	https://volunteer.ala.org.au/validate/task/175006061	Valid		system	Tile_005-046-000_0-000.jpg		2021-04-19 16:53:30	2021-04-19 17:17:33		NO		IN FOCUS
175006061	https://volunteer.ala.org.au/validate/task/175006061	Valid		system	Tile_005-046-000_0-000.jpg		2021-04-19 15:56:29	2021-04-19 17:17:33		NO		IN FOCUS
175006063	https://volunteer.ala.org.au/validate/task/175006063	Valid		system	Tile_005-048-000_0-000.jpg			2021-04-19 17:17:37		NO		IN FOCUS
175006063	https://volunteer.ala.org.au/validate/task/175006063	Valid		system	Tile_005-048-000_0-000.jpg		2021-04-19 17:17:37	2021-04-19 17:17:37		NO		IN FOCUS
175006063	https://volunteer.ala.org.au/validate/task/175006063	Valid		system	Tile_005-048-000_0-000.jpg		2021-04-19 15:56:52	2021-04-19 17:17:37		NO		IN FOCUS
175006063	https://volunteer.ala.org.au/validate/task/175006063	Valid		system	Tile_005-048-000_0-000.jpg		2021-04-19 17:17:43	2021-04-19 17:17:37		NO		IN FOCUS
175006063	https://volunteer.ala.org.au/validate/task/175006063	Valid		system	Tile_005-048-000_0-000.jpg		2021-04-19 16:54:16	2021-04-19 17:17:37		NO		IN FOCUS
175006064	https://volunteer.ala.org.au/validate/task/175006064	Valid		system	Tile_005-049-000_0-000.jpg		2021-04-19 15:57:04	2021-04-19 17:17:58		NO		IN FOCUS
175006064	https://volunteer.ala.org.au/validate/task/175006064	Valid		system	Tile_005-049-000_0-000.jpg		2021-04-19 17:20:51	2021-04-19 17:17:58		NO		IN FOCUS
175006064	https://volunteer.ala.org.au/validate/task/175006064	Valid		system	Tile_005-049-000_0-000.jpg		2021-04-19 17:17:57	2021-04-19 17:17:58		NO		IN FOCUS
175006064	https://volunteer.ala.org.au/validate/task/175006064	Valid		system	Tile_005-049-000_0-000.jpg		2021-04-19 16:54:35	2021-04-19 17:17:58		NO		IN FOCUS
175006064	https://volunteer.ala.org.au/validate/task/175006064	Valid		system	Tile_005-049-000_0-000.jpg			2021-04-19 17:17:58		NO		IN FOCUS
175006065	https://volunteer.ala.org.au/validate/task/175006065	Valid		system	Tile_005-050-000_0-000.jpg			2021-04-19 17:17:59		NO		IN FOCUS
175006065	https://volunteer.ala.org.au/validate/task/175006065	Valid		system	Tile_005-050-000_0-000.jpg		2021-04-19 17:17:59	2021-04-19 17:17:59		NO		IN FOCUS
175006065	https://volunteer.ala.org.au/validate/task/175006065	Valid		system	Tile_005-050-000_0-000.jpg		2021-04-19 15:57:15	2021-04-19 17:17:59		NO		IN FOCUS
175006065	https://volunteer.ala.org.au/validate/task/175006065	Valid		system	Tile_005-050-000_0-000.jpg		2021-04-19 16:54:53	2021-04-19 17:17:59		NO		IN FOCUS
175006066	https://volunteer.ala.org.au/validate/task/175006066	Valid		system	Tile_005-051-000_0-000.jpg		2021-04-19 17:18:32	2021-04-19 17:18:21		NO		IN FOCUS
175006066	https://volunteer.ala.org.au/validate/task/175006066	Valid		system	Tile_005-051-000_0-000.jpg		2021-04-19 15:57:25	2021-04-19 17:18:21		NO		IN FOCUS
175006066	https://volunteer.ala.org.au/validate/task/175006066	Valid		system	Tile_005-051-000_0-000.jpg		2021-04-19 16:55:13	2021-04-19 17:18:21		NO		IN FOCUS
175006066	https://volunteer.ala.org.au/validate/task/175006066	Valid		system	Tile_005-051-000_0-000.jpg		2021-04-19 17:18:21	2021-04-19 17:18:21		NO		IN FOCUS
175006066	https://volunteer.ala.org.au/validate/task/175006066	Valid		system	Tile_005-051-000_0-000.jpg			2021-04-19 17:18:21		NO		IN FOCUS
175006067	https://volunteer.ala.org.au/validate/task/175006067	Valid		system	Tile_005-052-000_0-000.jpg		2021-04-19 17:18:36	2021-04-19 17:18:36		NO		IN FOCUS
175006067	https://volunteer.ala.org.au/validate/task/175006067	Valid		system	Tile_005-052-000_0-000.jpg			2021-04-19 17:18:36		NO		IN FOCUS
175006067	https://volunteer.ala.org.au/validate/task/175006067	Valid		system	Tile_005-052-000_0-000.jpg		2021-04-19 15:57:36	2021-04-19 17:18:36		NO		IN FOCUS
175006067	https://volunteer.ala.org.au/validate/task/175006067	Valid		system	Tile_005-052-000_0-000.jpg		2021-04-19 16:55:34	2021-04-19 17:18:36		NO		IN FOCUS
175006067	https://volunteer.ala.org.au/validate/task/175006067	Valid		system	Tile_005-052-000_0-000.jpg		2021-04-19 17:18:46	2021-04-19 17:18:36		NO		IN FOCUS
175006068	https://volunteer.ala.org.au/validate/task/175006068	Valid		system	Tile_005-053-000_0-000.jpg			2021-04-19 17:18:55		NO		IN FOCUS
175006068	https://volunteer.ala.org.au/validate/task/175006068	Valid		system	Tile_005-053-000_0-000.jpg		2021-04-19 17:18:55	2021-04-19 17:18:55		NO		IN FOCUS
175006068	https://volunteer.ala.org.au/validate/task/175006068	Valid		system	Tile_005-053-000_0-000.jpg		2021-04-19 15:57:47	2021-04-19 17:18:55		NO		IN FOCUS
175006068	https://volunteer.ala.org.au/validate/task/175006068	Valid		system	Tile_005-053-000_0-000.jpg		2021-04-19 16:55:51	2021-04-19 17:18:55		NO		IN FOCUS
175006069	https://volunteer.ala.org.au/validate/task/175006069	Valid		system	Tile_005-054-000_0-000.jpg			2021-04-19 17:19:19		NO		IN FOCUS
175006069	https://volunteer.ala.org.au/validate/task/175006069	Valid		system	Tile_005-054-000_0-000.jpg		2021-04-19 17:19:18	2021-04-19 17:19:19		NO		IN FOCUS
175006069	https://volunteer.ala.org.au/validate/task/175006069	Valid		system	Tile_005-054-000_0-000.jpg		2021-04-19 16:56:10	2021-04-19 17:19:19		NO		IN FOCUS
175006069	https://volunteer.ala.org.au/validate/task/175006069	Valid		system	Tile_005-054-000_0-000.jpg		2021-04-19 16:00:57	2021-04-19 17:19:19		NO		IN FOCUS
175006069	https://volunteer.ala.org.au/validate/task/175006069	Valid		system	Tile_005-054-000_0-000.jpg		2021-04-19 17:19:18	2021-04-19 17:19:19		NO		IN FOCUS
175006070	https://volunteer.ala.org.au/validate/task/175006070	Valid		system	Tile_005-055-000_0-000.jpg			2021-04-19 17:20:03		NO		IN FOCUS
175006070	https://volunteer.ala.org.au/validate/task/175006070	Valid		system	Tile_005-055-000_0-000.jpg		2021-04-19 16:56:29	2021-04-19 17:20:03		NO		IN FOCUS
175006070	https://volunteer.ala.org.au/validate/task/175006070	Valid		system	Tile_005-055-000_0-000.jpg		2021-04-19 16:01:21	2021-04-19 17:20:03		NO		IN FOCUS
175006070	https://volunteer.ala.org.au/validate/task/175006070	Valid		system	Tile_005-055-000_0-000.jpg		2021-04-19 17:20:58	2021-04-19 17:20:03	2	YES	MIDDLE	IN FOCUS		Unknown
175006070	https://volunteer.ala.org.au/validate/task/175006070	Valid		system	Tile_005-055-000_0-000.jpg		2021-04-19 17:20:02	2021-04-19 17:20:03		NO		IN FOCUS
175006071	https://volunteer.ala.org.au/validate/task/175006071	Valid		system	Tile_005-056-000_0-000.jpg		2021-04-19 17:20:23	2021-04-19 17:20:23		NO		IN FOCUS
175006071	https://volunteer.ala.org.au/validate/task/175006071	Valid		system	Tile_005-056-000_0-000.jpg			2021-04-19 17:20:23		NO		IN FOCUS
175006071	https://volunteer.ala.org.au/validate/task/175006071	Valid		system	Tile_005-056-000_0-000.jpg		2021-04-19 16:01:33	2021-04-19 17:20:23		NO		IN FOCUS
175006071	https://volunteer.ala.org.au/validate/task/175006071	Valid		system	Tile_005-056-000_0-000.jpg		2021-04-19 16:56:49	2021-04-19 17:20:23		NO		IN FOCUS
175006072	https://volunteer.ala.org.au/validate/task/175006072	Valid		system	Tile_005-057-000_0-000.jpg		2021-04-19 16:57:09	2021-04-19 17:20:44		NO		IN FOCUS
175006072	https://volunteer.ala.org.au/validate/task/175006072	Valid		system	Tile_005-057-000_0-000.jpg		2021-04-19 16:21:45	2021-04-19 17:20:44		NO		IN FOCUS
175006072	https://volunteer.ala.org.au/validate/task/175006072	Valid		system	Tile_005-057-000_0-000.jpg		2021-04-19 17:20:44	2021-04-19 17:20:44		NO		IN FOCUS
175006072	https://volunteer.ala.org.au/validate/task/175006072	Valid		system	Tile_005-057-000_0-000.jpg			2021-04-19 17:20:44		NO		IN FOCUS
175006073	https://volunteer.ala.org.au/validate/task/175006073	Valid		system	Tile_005-058-000_0-000.jpg		2021-04-19 16:22:03	2021-04-19 17:20:58		NO		IN FOCUS
175006073	https://volunteer.ala.org.au/validate/task/175006073	Valid		system	Tile_005-058-000_0-000.jpg			2021-04-19 17:20:58		NO		IN FOCUS
175006073	https://volunteer.ala.org.au/validate/task/175006073	Valid		system	Tile_005-058-000_0-000.jpg		2021-04-19 16:57:28	2021-04-19 17:20:58		NO		IN FOCUS
175006073	https://volunteer.ala.org.au/validate/task/175006073	Valid		system	Tile_005-058-000_0-000.jpg		2021-04-19 17:20:57	2021-04-19 17:20:58		NO		IN FOCUS
175006074	https://volunteer.ala.org.au/validate/task/175006074	Valid		system	Tile_005-059-000_0-000.jpg		2021-04-19 16:22:16	2021-04-19 17:21:26		NO		IN FOCUS
175006074	https://volunteer.ala.org.au/validate/task/175006074	Valid		system	Tile_005-059-000_0-000.jpg		2021-04-19 16:57:45	2021-04-19 17:21:26		NO		IN FOCUS
175006074	https://volunteer.ala.org.au/validate/task/175006074	Valid		system	Tile_005-059-000_0-000.jpg		2021-04-19 17:21:25	2021-04-19 17:21:26		NO		IN FOCUS
175006074	https://volunteer.ala.org.au/validate/task/175006074	Valid		system	Tile_005-059-000_0-000.jpg			2021-04-19 17:21:26		NO		IN FOCUS
175006074	https://volunteer.ala.org.au/validate/task/175006074	Valid		system	Tile_005-059-000_0-000.jpg		2021-04-19 17:23:26	2021-04-19 17:21:26		NO		IN FOCUS
175006075	https://volunteer.ala.org.au/validate/task/175006075	Valid		system	Tile_005-060-000_0-000.jpg		2021-04-19 16:58:05	2021-04-19 17:21:48		NO		IN FOCUS
175006075	https://volunteer.ala.org.au/validate/task/175006075	Valid		system	Tile_005-060-000_0-000.jpg		2021-04-19 16:22:29	2021-04-19 17:21:48		NO		IN FOCUS
175006075	https://volunteer.ala.org.au/validate/task/175006075	Valid		system	Tile_005-060-000_0-000.jpg			2021-04-19 17:21:48		NO		IN FOCUS
175006075	https://volunteer.ala.org.au/validate/task/175006075	Valid		system	Tile_005-060-000_0-000.jpg		2021-04-19 17:21:48	2021-04-19 17:21:48		NO		IN FOCUS
175006076	https://volunteer.ala.org.au/validate/task/175006076	Valid		system	Tile_006-001-000_0-000.jpg		2021-04-19 16:22:41	2021-04-19 17:22:57		NO		IN FOCUS
175006076	https://volunteer.ala.org.au/validate/task/175006076	Valid		system	Tile_006-001-000_0-000.jpg		2021-04-19 16:58:24	2021-04-19 17:22:57		NO		IN FOCUS
175006076	https://volunteer.ala.org.au/validate/task/175006076	Valid		system	Tile_006-001-000_0-000.jpg			2021-04-19 17:22:57		NO		IN FOCUS
175006076	https://volunteer.ala.org.au/validate/task/175006076	Valid		system	Tile_006-001-000_0-000.jpg		2021-04-19 17:22:57	2021-04-19 17:22:57		NO		IN FOCUS
175006076	https://volunteer.ala.org.au/validate/task/175006076	Valid		system	Tile_006-001-000_0-000.jpg		2021-04-19 17:23:06	2021-04-19 17:22:57		NO		IN FOCUS
175006077	https://volunteer.ala.org.au/validate/task/175006077	Valid		system	Tile_006-002-000_0-000.jpg			2021-04-19 17:23:25		NO		IN FOCUS
175006077	https://volunteer.ala.org.au/validate/task/175006077	Valid		system	Tile_006-002-000_0-000.jpg		2021-04-19 16:22:54	2021-04-19 17:23:25		NO		IN FOCUS
175006077	https://volunteer.ala.org.au/validate/task/175006077	Valid		system	Tile_006-002-000_0-000.jpg		2021-04-19 16:58:48	2021-04-19 17:23:25		NO		IN FOCUS
175006077	https://volunteer.ala.org.au/validate/task/175006077	Valid		system	Tile_006-002-000_0-000.jpg		2021-04-19 17:25:11	2021-04-19 17:23:25	1	YES	MIDDLE	IN FOCUS		Unknown
175006077	https://volunteer.ala.org.au/validate/task/175006077	Valid		system	Tile_006-002-000_0-000.jpg		2021-04-19 17:23:25	2021-04-19 17:23:25		NO		IN FOCUS
175006078	https://volunteer.ala.org.au/validate/task/175006078	Valid		system	Tile_006-003-000_0-000.jpg		2021-04-19 17:23:41	2021-04-19 17:23:41		NO		IN FOCUS
175006078	https://volunteer.ala.org.au/validate/task/175006078	Valid		system	Tile_006-003-000_0-000.jpg		2021-04-19 16:59:08	2021-04-19 17:23:41		NO		IN FOCUS
175006078	https://volunteer.ala.org.au/validate/task/175006078	Valid		system	Tile_006-003-000_0-000.jpg		2021-04-19 16:23:06	2021-04-19 17:23:41		NO		IN FOCUS
175006078	https://volunteer.ala.org.au/validate/task/175006078	Valid		system	Tile_006-003-000_0-000.jpg			2021-04-19 17:23:41		NO		IN FOCUS
175006078	https://volunteer.ala.org.au/validate/task/175006078	Valid		system	Tile_006-003-000_0-000.jpg		2021-04-19 17:25:11	2021-04-19 17:23:41		NO		IN FOCUS
175006079	https://volunteer.ala.org.au/validate/task/175006079	Valid		system	Tile_006-004-000_0-000.jpg		2021-04-19 16:59:27	2021-04-19 17:23:54		NO		IN FOCUS
175006079	https://volunteer.ala.org.au/validate/task/175006079	Valid		system	Tile_006-004-000_0-000.jpg			2021-04-19 17:23:54		NO		IN FOCUS
175006079	https://volunteer.ala.org.au/validate/task/175006079	Valid		system	Tile_006-004-000_0-000.jpg		2021-04-19 17:23:54	2021-04-19 17:23:54		NO		IN FOCUS
175006079	https://volunteer.ala.org.au/validate/task/175006079	Valid		system	Tile_006-004-000_0-000.jpg		2021-04-19 16:23:21	2021-04-19 17:23:54		NO		IN FOCUS
175006080	https://volunteer.ala.org.au/validate/task/175006080	Valid		system	Tile_006-005-000_0-000.jpg		2021-04-19 17:24:16	2021-04-19 17:24:16		NO		IN FOCUS
175006080	https://volunteer.ala.org.au/validate/task/175006080	Valid		system	Tile_006-005-000_0-000.jpg			2021-04-19 17:24:16		NO		IN FOCUS
175006080	https://volunteer.ala.org.au/validate/task/175006080	Valid		system	Tile_006-005-000_0-000.jpg		2021-04-19 16:23:34	2021-04-19 17:24:16		NO		IN FOCUS
175006080	https://volunteer.ala.org.au/validate/task/175006080	Valid		system	Tile_006-005-000_0-000.jpg		2021-04-19 16:59:48	2021-04-19 17:24:16		NO		IN FOCUS
175006081	https://volunteer.ala.org.au/validate/task/175006081	Valid		system	Tile_006-006-000_0-000.jpg		2021-04-19 17:00:07	2021-04-19 17:24:28		NO		IN FOCUS
175006081	https://volunteer.ala.org.au/validate/task/175006081	Valid		system	Tile_006-006-000_0-000.jpg			2021-04-19 17:24:28		NO		IN FOCUS
175006081	https://volunteer.ala.org.au/validate/task/175006081	Valid		system	Tile_006-006-000_0-000.jpg		2021-04-19 17:24:28	2021-04-19 17:24:28		NO		IN FOCUS
175006081	https://volunteer.ala.org.au/validate/task/175006081	Valid		system	Tile_006-006-000_0-000.jpg		2021-04-19 16:23:47	2021-04-19 17:24:28		NO		IN FOCUS
175006083	https://volunteer.ala.org.au/validate/task/175006083	Valid		system	Tile_006-008-000_0-000.jpg		2021-04-19 17:26:22	2021-04-19 17:26:22		NO		IN FOCUS
175006083	https://volunteer.ala.org.au/validate/task/175006083	Valid		system	Tile_006-008-000_0-000.jpg			2021-04-19 17:26:22		NO		IN FOCUS
175006083	https://volunteer.ala.org.au/validate/task/175006083	Valid		system	Tile_006-008-000_0-000.jpg		2021-04-19 16:24:54	2021-04-19 17:26:22		NO		IN FOCUS
175006083	https://volunteer.ala.org.au/validate/task/175006083	Valid		system	Tile_006-008-000_0-000.jpg		2021-04-19 17:26:38	2021-04-19 17:26:22		NO		IN FOCUS
175006083	https://volunteer.ala.org.au/validate/task/175006083	Valid		system	Tile_006-008-000_0-000.jpg		2021-04-19 17:25:38	2021-04-19 17:26:22		NO		IN FOCUS
175006084	https://volunteer.ala.org.au/validate/task/175006084	Valid		system	Tile_006-009-000_0-000.jpg			2021-04-19 17:26:55		NO		IN FOCUS
175006084	https://volunteer.ala.org.au/validate/task/175006084	Valid		system	Tile_006-009-000_0-000.jpg		2021-04-19 16:25:07	2021-04-19 17:26:55		NO		IN FOCUS
175006084	https://volunteer.ala.org.au/validate/task/175006084	Valid		system	Tile_006-009-000_0-000.jpg		2021-04-19 17:26:55	2021-04-19 17:26:55		NO		IN FOCUS
175006084	https://volunteer.ala.org.au/validate/task/175006084	Valid		system	Tile_006-009-000_0-000.jpg		2021-04-19 17:27:01	2021-04-19 17:26:55		NO		IN FOCUS
175006084	https://volunteer.ala.org.au/validate/task/175006084	Valid		system	Tile_006-009-000_0-000.jpg		2021-04-19 17:25:50	2021-04-19 17:26:55		NO		IN FOCUS
175006085	https://volunteer.ala.org.au/validate/task/175006085	Valid		system	Tile_006-010-000_0-000.jpg		2021-04-19 16:25:21	2021-04-19 17:27:13		NO		IN FOCUS
175006085	https://volunteer.ala.org.au/validate/task/175006085	Valid		system	Tile_006-010-000_0-000.jpg		2021-04-19 17:27:52	2021-04-19 17:27:13		NO		IN FOCUS
175006085	https://volunteer.ala.org.au/validate/task/175006085	Valid		system	Tile_006-010-000_0-000.jpg			2021-04-19 17:27:13		NO		IN FOCUS
175006085	https://volunteer.ala.org.au/validate/task/175006085	Valid		system	Tile_006-010-000_0-000.jpg		2021-04-19 17:27:12	2021-04-19 17:27:13		NO		IN FOCUS
175006085	https://volunteer.ala.org.au/validate/task/175006085	Valid		system	Tile_006-010-000_0-000.jpg		2021-04-19 17:26:02	2021-04-19 17:27:13		NO		IN FOCUS
175006086	https://volunteer.ala.org.au/validate/task/175006086	Valid		system	Tile_006-011-000_0-000.jpg		2021-04-19 17:26:15	2021-04-19 17:27:26		NO		IN FOCUS
175006086	https://volunteer.ala.org.au/validate/task/175006086	Valid		system	Tile_006-011-000_0-000.jpg		2021-04-19 16:25:35	2021-04-19 17:27:26		NO		IN FOCUS
175006086	https://volunteer.ala.org.au/validate/task/175006086	Valid		system	Tile_006-011-000_0-000.jpg		2021-04-19 17:27:26	2021-04-19 17:27:26		NO		IN FOCUS
175006086	https://volunteer.ala.org.au/validate/task/175006086	Valid		system	Tile_006-011-000_0-000.jpg			2021-04-19 17:27:26		NO		IN FOCUS
175006088	https://volunteer.ala.org.au/validate/task/175006088	Valid		system	Tile_006-013-000_0-000.jpg		2021-04-19 17:28:02	2021-04-19 17:28:02		NO		IN FOCUS
175006088	https://volunteer.ala.org.au/validate/task/175006088	Valid		system	Tile_006-013-000_0-000.jpg			2021-04-19 17:28:02		NO		IN FOCUS
175006088	https://volunteer.ala.org.au/validate/task/175006088	Valid		system	Tile_006-013-000_0-000.jpg		2021-04-19 17:27:26	2021-04-19 17:28:02		NO		IN FOCUS
175006088	https://volunteer.ala.org.au/validate/task/175006088	Valid		system	Tile_006-013-000_0-000.jpg		2021-04-19 16:26:39	2021-04-19 17:28:02		NO		IN FOCUS
175006091	https://volunteer.ala.org.au/validate/task/175006091	Valid		system	Tile_006-016-000_0-000.jpg			2021-04-19 17:30:00		NO		IN FOCUS
175006091	https://volunteer.ala.org.au/validate/task/175006091	Valid		system	Tile_006-016-000_0-000.jpg		2021-04-19 17:28:15	2021-04-19 17:30:00		NO		IN FOCUS
175006091	https://volunteer.ala.org.au/validate/task/175006091	Valid		system	Tile_006-016-000_0-000.jpg		2021-04-19 17:30:00	2021-04-19 17:30:00		NO		IN FOCUS
175006091	https://volunteer.ala.org.au/validate/task/175006091	Valid		system	Tile_006-016-000_0-000.jpg		2021-04-19 16:27:14	2021-04-19 17:30:00		NO		IN FOCUS
175006092	https://volunteer.ala.org.au/validate/task/175006092	Valid		system	Tile_006-017-000_0-000.jpg		2021-04-19 16:27:26	2021-04-19 17:30:27		NO		IN FOCUS
175006092	https://volunteer.ala.org.au/validate/task/175006092	Valid		system	Tile_006-017-000_0-000.jpg		2021-04-19 17:28:33	2021-04-19 17:30:27		NO		IN FOCUS
175006092	https://volunteer.ala.org.au/validate/task/175006092	Valid		system	Tile_006-017-000_0-000.jpg		2021-04-19 17:30:26	2021-04-19 17:30:27		NO		IN FOCUS
175006092	https://volunteer.ala.org.au/validate/task/175006092	Valid		system	Tile_006-017-000_0-000.jpg			2021-04-19 17:30:27		NO		IN FOCUS
175006093	https://volunteer.ala.org.au/validate/task/175006093	Valid		system	Tile_006-018-000_0-000.jpg		2021-04-19 17:28:46	2021-04-19 17:31:17		NO		IN FOCUS
175006093	https://volunteer.ala.org.au/validate/task/175006093	Valid		system	Tile_006-018-000_0-000.jpg			2021-04-19 17:31:17		NO		IN FOCUS
175006093	https://volunteer.ala.org.au/validate/task/175006093	Valid		system	Tile_006-018-000_0-000.jpg		2021-04-19 17:31:17	2021-04-19 17:31:17		NO		IN FOCUS
175006093	https://volunteer.ala.org.au/validate/task/175006093	Valid		system	Tile_006-018-000_0-000.jpg		2021-04-19 16:27:37	2021-04-19 17:31:17		NO		IN FOCUS
175006094	https://volunteer.ala.org.au/validate/task/175006094	Valid		system	Tile_006-019-000_0-000.jpg			2021-04-19 17:31:29		NO		IN FOCUS
175006094	https://volunteer.ala.org.au/validate/task/175006094	Valid		system	Tile_006-019-000_0-000.jpg		2021-04-19 17:28:57	2021-04-19 17:31:29		NO		IN FOCUS
175006094	https://volunteer.ala.org.au/validate/task/175006094	Valid		system	Tile_006-019-000_0-000.jpg		2021-04-19 16:27:49	2021-04-19 17:31:29		NO		IN FOCUS
175006094	https://volunteer.ala.org.au/validate/task/175006094	Valid		system	Tile_006-019-000_0-000.jpg		2021-04-19 17:31:29	2021-04-19 17:31:29		NO		IN FOCUS
175006089	https://volunteer.ala.org.au/validate/task/175006089	Valid		system	Tile_006-014-000_0-000.jpg			2021-04-19 17:31:57		NO		IN FOCUS
175006089	https://volunteer.ala.org.au/validate/task/175006089	Valid		system	Tile_006-014-000_0-000.jpg		2021-04-19 17:28:53	2021-04-19 17:31:57		NO		IN FOCUS
175006089	https://volunteer.ala.org.au/validate/task/175006089	Valid		system	Tile_006-014-000_0-000.jpg		2021-04-19 16:26:51	2021-04-19 17:31:57		NO		IN FOCUS
175006089	https://volunteer.ala.org.au/validate/task/175006089	Valid		system	Tile_006-014-000_0-000.jpg		2021-04-19 17:31:57	2021-04-19 17:31:57		NO		IN FOCUS
175006095	https://volunteer.ala.org.au/validate/task/175006095	Valid		system	Tile_006-020-000_0-000.jpg		2021-04-19 17:32:03	2021-04-19 17:32:04		NO		IN FOCUS
175006095	https://volunteer.ala.org.au/validate/task/175006095	Valid		system	Tile_006-020-000_0-000.jpg			2021-04-19 17:32:04		NO		IN FOCUS
175006095	https://volunteer.ala.org.au/validate/task/175006095	Valid		system	Tile_006-020-000_0-000.jpg		2021-04-19 16:28:02	2021-04-19 17:32:04		NO		IN FOCUS
175006095	https://volunteer.ala.org.au/validate/task/175006095	Valid		system	Tile_006-020-000_0-000.jpg		2021-04-19 17:29:09	2021-04-19 17:32:04		NO		IN FOCUS
175006090	https://volunteer.ala.org.au/validate/task/175006090	Valid		system	Tile_006-015-000_0-000.jpg		2021-04-19 17:29:39	2021-04-19 17:32:33		NO		IN FOCUS
175006090	https://volunteer.ala.org.au/validate/task/175006090	Valid		system	Tile_006-015-000_0-000.jpg		2021-04-19 16:27:03	2021-04-19 17:32:33		NO		IN FOCUS
175006090	https://volunteer.ala.org.au/validate/task/175006090	Valid		system	Tile_006-015-000_0-000.jpg		2021-04-19 17:32:33	2021-04-19 17:32:33		NO		IN FOCUS
175006090	https://volunteer.ala.org.au/validate/task/175006090	Valid		system	Tile_006-015-000_0-000.jpg			2021-04-19 17:32:33		NO		IN FOCUS
175006096	https://volunteer.ala.org.au/validate/task/175006096	Valid		system	Tile_006-021-000_0-000.jpg		2021-04-19 17:33:02	2021-04-19 17:33:03		NO		IN FOCUS
175006096	https://volunteer.ala.org.au/validate/task/175006096	Valid		system	Tile_006-021-000_0-000.jpg		2021-04-19 17:32:32	2021-04-19 17:33:03		NO		IN FOCUS
175006096	https://volunteer.ala.org.au/validate/task/175006096	Valid		system	Tile_006-021-000_0-000.jpg			2021-04-19 17:33:03		NO		IN FOCUS
175006096	https://volunteer.ala.org.au/validate/task/175006096	Valid		system	Tile_006-021-000_0-000.jpg		2021-04-19 17:29:47	2021-04-19 17:33:03	1	YES	MIDDLE	IN FOCUS		Fungal spores
175006096	https://volunteer.ala.org.au/validate/task/175006096	Valid		system	Tile_006-021-000_0-000.jpg		2021-04-19 16:28:14	2021-04-19 17:33:03		NO		IN FOCUS
175006097	https://volunteer.ala.org.au/validate/task/175006097	Valid		system	Tile_006-022-000_0-000.jpg		2021-04-19 16:28:27	2021-04-19 17:33:25		NO		IN FOCUS
175006097	https://volunteer.ala.org.au/validate/task/175006097	Valid		system	Tile_006-022-000_0-000.jpg			2021-04-19 17:33:25		NO		IN FOCUS
175006097	https://volunteer.ala.org.au/validate/task/175006097	Valid		system	Tile_006-022-000_0-000.jpg		2021-04-19 17:33:24	2021-04-19 17:33:25		NO		IN FOCUS
175006097	https://volunteer.ala.org.au/validate/task/175006097	Valid		system	Tile_006-022-000_0-000.jpg		2021-04-19 17:33:33	2021-04-19 17:33:25		NO		IN FOCUS
175006097	https://volunteer.ala.org.au/validate/task/175006097	Valid		system	Tile_006-022-000_0-000.jpg		2021-04-19 17:30:03	2021-04-19 17:33:25		NO		IN FOCUS
175006098	https://volunteer.ala.org.au/validate/task/175006098	Valid		system	Tile_006-023-000_0-000.jpg		2021-04-19 17:33:44	2021-04-19 17:33:44		NO		IN FOCUS
175006098	https://volunteer.ala.org.au/validate/task/175006098	Valid		system	Tile_006-023-000_0-000.jpg		2021-04-19 17:34:08	2021-04-19 17:33:44		NO		IN FOCUS
175006098	https://volunteer.ala.org.au/validate/task/175006098	Valid		system	Tile_006-023-000_0-000.jpg			2021-04-19 17:33:44		NO		IN FOCUS
175006098	https://volunteer.ala.org.au/validate/task/175006098	Valid		system	Tile_006-023-000_0-000.jpg		2021-04-19 16:28:39	2021-04-19 17:33:44		NO		IN FOCUS
175006098	https://volunteer.ala.org.au/validate/task/175006098	Valid		system	Tile_006-023-000_0-000.jpg		2021-04-19 17:30:16	2021-04-19 17:33:44		NO		IN FOCUS
175006100	https://volunteer.ala.org.au/validate/task/175006100	Valid		system	Tile_006-025-000_0-000.jpg		2021-04-19 17:32:06	2021-04-19 17:34:46		NO		IN FOCUS
175006100	https://volunteer.ala.org.au/validate/task/175006100	Valid		system	Tile_006-025-000_0-000.jpg			2021-04-19 17:34:46		NO		IN FOCUS
175006100	https://volunteer.ala.org.au/validate/task/175006100	Valid		system	Tile_006-025-000_0-000.jpg		2021-04-19 17:34:46	2021-04-19 17:34:46		NO		IN FOCUS
175006100	https://volunteer.ala.org.au/validate/task/175006100	Valid		system	Tile_006-025-000_0-000.jpg		2021-04-19 16:29:09	2021-04-19 17:34:46		NO		IN FOCUS
175006101	https://volunteer.ala.org.au/validate/task/175006101	Valid		system	Tile_006-026-000_0-000.jpg		2021-04-19 16:29:24	2021-04-19 17:35:25		NO		IN FOCUS
175006101	https://volunteer.ala.org.au/validate/task/175006101	Valid		system	Tile_006-026-000_0-000.jpg		2021-04-19 17:32:18	2021-04-19 17:35:25		NO		IN FOCUS
175006101	https://volunteer.ala.org.au/validate/task/175006101	Valid		system	Tile_006-026-000_0-000.jpg		2021-04-19 17:35:25	2021-04-19 17:35:25		NO		IN FOCUS
175006101	https://volunteer.ala.org.au/validate/task/175006101	Valid		system	Tile_006-026-000_0-000.jpg			2021-04-19 17:35:25		NO		IN FOCUS
175006101	https://volunteer.ala.org.au/validate/task/175006101	Valid		system	Tile_006-026-000_0-000.jpg		2021-04-19 17:35:42	2021-04-19 17:35:25		NO		IN FOCUS
175006102	https://volunteer.ala.org.au/validate/task/175006102	Valid		system	Tile_006-027-000_0-000.jpg		2021-04-19 17:32:30	2021-04-19 17:35:57		NO		IN FOCUS
175006102	https://volunteer.ala.org.au/validate/task/175006102	Valid		system	Tile_006-027-000_0-000.jpg		2021-04-19 17:36:29	2021-04-19 17:35:57		NO		IN FOCUS
175006102	https://volunteer.ala.org.au/validate/task/175006102	Valid		system	Tile_006-027-000_0-000.jpg		2021-04-19 16:29:35	2021-04-19 17:35:57		NO		IN FOCUS
175006102	https://volunteer.ala.org.au/validate/task/175006102	Valid		system	Tile_006-027-000_0-000.jpg			2021-04-19 17:35:57		NO		IN FOCUS
175006102	https://volunteer.ala.org.au/validate/task/175006102	Valid		system	Tile_006-027-000_0-000.jpg		2021-04-19 17:35:56	2021-04-19 17:35:57		NO		IN FOCUS
175006103	https://volunteer.ala.org.au/validate/task/175006103	Valid		system	Tile_006-028-000_0-000.jpg		2021-04-19 17:32:43	2021-04-19 17:36:30		NO		IN FOCUS
175006103	https://volunteer.ala.org.au/validate/task/175006103	Valid		system	Tile_006-028-000_0-000.jpg		2021-04-19 17:36:30	2021-04-19 17:36:30		NO		IN FOCUS
175006103	https://volunteer.ala.org.au/validate/task/175006103	Valid		system	Tile_006-028-000_0-000.jpg			2021-04-19 17:36:30		NO		IN FOCUS
175006103	https://volunteer.ala.org.au/validate/task/175006103	Valid		system	Tile_006-028-000_0-000.jpg		2021-04-19 16:29:46	2021-04-19 17:36:30		NO		IN FOCUS
175006104	https://volunteer.ala.org.au/validate/task/175006104	Valid		system	Tile_006-029-000_0-000.jpg		2021-04-19 17:32:54	2021-04-19 17:36:53		NO		IN FOCUS
175006104	https://volunteer.ala.org.au/validate/task/175006104	Valid		system	Tile_006-029-000_0-000.jpg		2021-04-19 17:36:57	2021-04-19 17:36:53		NO		IN FOCUS
175006104	https://volunteer.ala.org.au/validate/task/175006104	Valid		system	Tile_006-029-000_0-000.jpg		2021-04-19 17:36:53	2021-04-19 17:36:53		NO		IN FOCUS
175006104	https://volunteer.ala.org.au/validate/task/175006104	Valid		system	Tile_006-029-000_0-000.jpg			2021-04-19 17:36:53		NO		IN FOCUS
175006104	https://volunteer.ala.org.au/validate/task/175006104	Valid		system	Tile_006-029-000_0-000.jpg		2021-04-19 16:30:00	2021-04-19 17:36:53		NO		IN FOCUS
175006105	https://volunteer.ala.org.au/validate/task/175006105	Valid		system	Tile_006-030-000_0-000.jpg		2021-04-19 17:37:16	2021-04-19 17:37:17		NO		IN FOCUS
175006105	https://volunteer.ala.org.au/validate/task/175006105	Valid		system	Tile_006-030-000_0-000.jpg		2021-04-19 16:30:11	2021-04-19 17:37:17		NO		IN FOCUS
175006105	https://volunteer.ala.org.au/validate/task/175006105	Valid		system	Tile_006-030-000_0-000.jpg		2021-04-19 17:37:25	2021-04-19 17:37:17		NO		IN FOCUS
175006105	https://volunteer.ala.org.au/validate/task/175006105	Valid		system	Tile_006-030-000_0-000.jpg			2021-04-19 17:37:17		NO		IN FOCUS
175006105	https://volunteer.ala.org.au/validate/task/175006105	Valid		system	Tile_006-030-000_0-000.jpg		2021-04-19 17:33:06	2021-04-19 17:37:17		NO		IN FOCUS
175006107	https://volunteer.ala.org.au/validate/task/175006107	Valid		system	Tile_006-032-000_0-000.jpg		2021-04-19 17:33:19	2021-04-19 17:37:44		NO		IN FOCUS
175006107	https://volunteer.ala.org.au/validate/task/175006107	Valid		system	Tile_006-032-000_0-000.jpg		2021-04-19 16:30:35	2021-04-19 17:37:44		NO		IN FOCUS
175006107	https://volunteer.ala.org.au/validate/task/175006107	Valid		system	Tile_006-032-000_0-000.jpg			2021-04-19 17:37:44		NO		IN FOCUS
175006107	https://volunteer.ala.org.au/validate/task/175006107	Valid		system	Tile_006-032-000_0-000.jpg		2021-04-19 17:37:43	2021-04-19 17:37:44		NO		IN FOCUS
175006106	https://volunteer.ala.org.au/validate/task/175006106	Valid		system	Tile_006-031-000_0-000.jpg		2021-04-19 17:37:32	2021-04-19 17:38:10		NO		IN FOCUS
175006106	https://volunteer.ala.org.au/validate/task/175006106	Valid		system	Tile_006-031-000_0-000.jpg		2021-04-19 17:38:10	2021-04-19 17:38:10		NO		IN FOCUS
175006106	https://volunteer.ala.org.au/validate/task/175006106	Valid		system	Tile_006-031-000_0-000.jpg			2021-04-19 17:38:10		NO		IN FOCUS
175006106	https://volunteer.ala.org.au/validate/task/175006106	Valid		system	Tile_006-031-000_0-000.jpg		2021-04-19 16:30:22	2021-04-19 17:38:10		NO		IN FOCUS
175006108	https://volunteer.ala.org.au/validate/task/175006108	Valid		system	Tile_006-033-000_0-000.jpg		2021-04-19 17:33:32	2021-04-19 17:38:25		NO		IN FOCUS
175006108	https://volunteer.ala.org.au/validate/task/175006108	Valid		system	Tile_006-033-000_0-000.jpg		2021-04-19 17:38:36	2021-04-19 17:38:25		NO		IN FOCUS
175006108	https://volunteer.ala.org.au/validate/task/175006108	Valid		system	Tile_006-033-000_0-000.jpg			2021-04-19 17:38:25		NO		IN FOCUS
175006108	https://volunteer.ala.org.au/validate/task/175006108	Valid		system	Tile_006-033-000_0-000.jpg		2021-04-19 16:30:46	2021-04-19 17:38:25		NO		IN FOCUS
175006108	https://volunteer.ala.org.au/validate/task/175006108	Valid		system	Tile_006-033-000_0-000.jpg		2021-04-19 17:38:25	2021-04-19 17:38:25		NO		IN FOCUS
175006109	https://volunteer.ala.org.au/validate/task/175006109	Valid		system	Tile_006-034-000_0-000.jpg		2021-04-19 16:30:58	2021-04-19 17:38:45		NO		IN FOCUS
175006109	https://volunteer.ala.org.au/validate/task/175006109	Valid		system	Tile_006-034-000_0-000.jpg			2021-04-19 17:38:45		NO		IN FOCUS
175006109	https://volunteer.ala.org.au/validate/task/175006109	Valid		system	Tile_006-034-000_0-000.jpg		2021-04-19 17:39:25	2021-04-19 17:38:45		NO		IN FOCUS
175006109	https://volunteer.ala.org.au/validate/task/175006109	Valid		system	Tile_006-034-000_0-000.jpg		2021-04-19 17:38:45	2021-04-19 17:38:45		NO		IN FOCUS
175006109	https://volunteer.ala.org.au/validate/task/175006109	Valid		system	Tile_006-034-000_0-000.jpg		2021-04-19 17:33:43	2021-04-19 17:38:45		NO		IN FOCUS
175006110	https://volunteer.ala.org.au/validate/task/175006110	Valid		system	Tile_006-035-000_0-000.jpg		2021-04-19 16:31:11	2021-04-19 17:39:00		NO		IN FOCUS
175006110	https://volunteer.ala.org.au/validate/task/175006110	Valid		system	Tile_006-035-000_0-000.jpg			2021-04-19 17:39:00		NO		IN FOCUS
175006110	https://volunteer.ala.org.au/validate/task/175006110	Valid		system	Tile_006-035-000_0-000.jpg		2021-04-19 17:39:00	2021-04-19 17:39:00		NO		IN FOCUS
175006110	https://volunteer.ala.org.au/validate/task/175006110	Valid		system	Tile_006-035-000_0-000.jpg		2021-04-19 17:34:05	2021-04-19 17:39:00		NO		IN FOCUS
175006111	https://volunteer.ala.org.au/validate/task/175006111	Valid		system	Tile_006-036-000_0-000.jpg			2021-04-19 17:39:25		NO		IN FOCUS
175006111	https://volunteer.ala.org.au/validate/task/175006111	Valid		system	Tile_006-036-000_0-000.jpg		2021-04-19 17:39:25	2021-04-19 17:39:25		NO		IN FOCUS
175006111	https://volunteer.ala.org.au/validate/task/175006111	Valid		system	Tile_006-036-000_0-000.jpg		2021-04-19 17:34:17	2021-04-19 17:39:25		NO		IN FOCUS
175006111	https://volunteer.ala.org.au/validate/task/175006111	Valid		system	Tile_006-036-000_0-000.jpg		2021-04-19 16:35:35	2021-04-19 17:39:25		NO		IN FOCUS
175006112	https://volunteer.ala.org.au/validate/task/175006112	Valid		system	Tile_006-037-000_0-000.jpg		2021-04-19 17:39:43	2021-04-19 17:39:43		NO		IN FOCUS
175006112	https://volunteer.ala.org.au/validate/task/175006112	Valid		system	Tile_006-037-000_0-000.jpg			2021-04-19 17:39:43		NO		IN FOCUS
175006112	https://volunteer.ala.org.au/validate/task/175006112	Valid		system	Tile_006-037-000_0-000.jpg		2021-04-19 16:35:53	2021-04-19 17:39:43		NO		IN FOCUS
175006112	https://volunteer.ala.org.au/validate/task/175006112	Valid		system	Tile_006-037-000_0-000.jpg		2021-04-19 17:40:20	2021-04-19 17:39:43		NO		IN FOCUS
175006112	https://volunteer.ala.org.au/validate/task/175006112	Valid		system	Tile_006-037-000_0-000.jpg		2021-04-19 17:34:30	2021-04-19 17:39:43		NO		IN FOCUS
175006113	https://volunteer.ala.org.au/validate/task/175006113	Valid		system	Tile_006-038-000_0-000.jpg		2021-04-19 16:36:05	2021-04-19 17:40:09		NO		IN FOCUS
175006113	https://volunteer.ala.org.au/validate/task/175006113	Valid		system	Tile_006-038-000_0-000.jpg			2021-04-19 17:40:09		NO		IN FOCUS
175006113	https://volunteer.ala.org.au/validate/task/175006113	Valid		system	Tile_006-038-000_0-000.jpg		2021-04-19 17:40:08	2021-04-19 17:40:09		NO		IN FOCUS
175006113	https://volunteer.ala.org.au/validate/task/175006113	Valid		system	Tile_006-038-000_0-000.jpg		2021-04-19 17:34:44	2021-04-19 17:40:09		NO		IN FOCUS
175006115	https://volunteer.ala.org.au/validate/task/175006115	Valid		system	Tile_006-040-000_0-000.jpg		2021-04-19 17:41:10	2021-04-19 17:41:10		NO		IN FOCUS
175006115	https://volunteer.ala.org.au/validate/task/175006115	Valid		system	Tile_006-040-000_0-000.jpg			2021-04-19 17:41:10		NO		IN FOCUS
175006115	https://volunteer.ala.org.au/validate/task/175006115	Valid		system	Tile_006-040-000_0-000.jpg		2021-04-19 16:36:30	2021-04-19 17:41:10		NO		IN FOCUS
175006115	https://volunteer.ala.org.au/validate/task/175006115	Valid		system	Tile_006-040-000_0-000.jpg		2021-04-19 17:35:31	2021-04-19 17:41:10		NO		IN FOCUS
175006116	https://volunteer.ala.org.au/validate/task/175006116	Valid		system	Tile_006-041-000_0-000.jpg		2021-04-19 17:35:43	2021-04-19 17:41:24		NO		IN FOCUS
175006116	https://volunteer.ala.org.au/validate/task/175006116	Valid		system	Tile_006-041-000_0-000.jpg		2021-04-19 16:36:43	2021-04-19 17:41:24		NO		IN FOCUS
175006116	https://volunteer.ala.org.au/validate/task/175006116	Valid		system	Tile_006-041-000_0-000.jpg			2021-04-19 17:41:24		NO		IN FOCUS
175006116	https://volunteer.ala.org.au/validate/task/175006116	Valid		system	Tile_006-041-000_0-000.jpg		2021-04-19 17:41:23	2021-04-19 17:41:24		NO		IN FOCUS
175006117	https://volunteer.ala.org.au/validate/task/175006117	Valid		system	Tile_006-042-000_0-000.jpg			2021-04-19 17:41:38		NO		IN FOCUS
175006117	https://volunteer.ala.org.au/validate/task/175006117	Valid		system	Tile_006-042-000_0-000.jpg		2021-04-19 16:39:04	2021-04-19 17:41:38		NO		IN FOCUS
175006117	https://volunteer.ala.org.au/validate/task/175006117	Valid		system	Tile_006-042-000_0-000.jpg		2021-04-19 17:35:57	2021-04-19 17:41:38		NO		IN FOCUS
175006117	https://volunteer.ala.org.au/validate/task/175006117	Valid		system	Tile_006-042-000_0-000.jpg		2021-04-19 17:41:38	2021-04-19 17:41:38		NO		IN FOCUS
175006118	https://volunteer.ala.org.au/validate/task/175006118	Valid		system	Tile_006-043-000_0-000.jpg		2021-04-19 17:36:12	2021-04-19 17:41:56		NO		IN FOCUS
175006118	https://volunteer.ala.org.au/validate/task/175006118	Valid		system	Tile_006-043-000_0-000.jpg		2021-04-19 17:41:56	2021-04-19 17:41:56		NO		IN FOCUS
175006118	https://volunteer.ala.org.au/validate/task/175006118	Valid		system	Tile_006-043-000_0-000.jpg		2021-04-19 16:39:15	2021-04-19 17:41:56		NO		IN FOCUS
175006118	https://volunteer.ala.org.au/validate/task/175006118	Valid		system	Tile_006-043-000_0-000.jpg			2021-04-19 17:41:56		NO		IN FOCUS
175006119	https://volunteer.ala.org.au/validate/task/175006119	Valid		system	Tile_006-044-000_0-000.jpg		2021-04-19 16:39:27	2021-04-19 17:42:12		NO		IN FOCUS
175006119	https://volunteer.ala.org.au/validate/task/175006119	Valid		system	Tile_006-044-000_0-000.jpg		2021-04-19 17:42:12	2021-04-19 17:42:12		NO		IN FOCUS
175006119	https://volunteer.ala.org.au/validate/task/175006119	Valid		system	Tile_006-044-000_0-000.jpg			2021-04-19 17:42:12		NO		IN FOCUS
175006119	https://volunteer.ala.org.au/validate/task/175006119	Valid		system	Tile_006-044-000_0-000.jpg		2021-04-19 17:36:26	2021-04-19 17:42:12		NO		IN FOCUS
175006120	https://volunteer.ala.org.au/validate/task/175006120	Valid		system	Tile_006-045-000_0-000.jpg		2021-04-19 17:42:36	2021-04-19 17:42:36		NO		IN FOCUS
175006120	https://volunteer.ala.org.au/validate/task/175006120	Valid		system	Tile_006-045-000_0-000.jpg			2021-04-19 17:42:36		NO		IN FOCUS
175006120	https://volunteer.ala.org.au/validate/task/175006120	Valid		system	Tile_006-045-000_0-000.jpg		2021-04-19 17:36:41	2021-04-19 17:42:36		NO		IN FOCUS
175006120	https://volunteer.ala.org.au/validate/task/175006120	Valid		system	Tile_006-045-000_0-000.jpg		2021-04-19 16:39:39	2021-04-19 17:42:36		NO		IN FOCUS
175006121	https://volunteer.ala.org.au/validate/task/175006121	Valid		system	Tile_006-046-000_0-000.jpg		2021-04-19 17:36:55	2021-04-19 17:43:01		NO		IN FOCUS
175006121	https://volunteer.ala.org.au/validate/task/175006121	Valid		system	Tile_006-046-000_0-000.jpg		2021-04-19 16:39:52	2021-04-19 17:43:01		NO		IN FOCUS
175006121	https://volunteer.ala.org.au/validate/task/175006121	Valid		system	Tile_006-046-000_0-000.jpg			2021-04-19 17:43:01		NO		IN FOCUS
175006121	https://volunteer.ala.org.au/validate/task/175006121	Valid		system	Tile_006-046-000_0-000.jpg		2021-04-19 17:43:01	2021-04-19 17:43:01		NO		IN FOCUS
175006122	https://volunteer.ala.org.au/validate/task/175006122	Valid		system	Tile_006-047-000_0-000.jpg		2021-04-19 17:37:07	2021-04-19 17:43:24		NO		IN FOCUS
175006122	https://volunteer.ala.org.au/validate/task/175006122	Valid		system	Tile_006-047-000_0-000.jpg		2021-04-19 17:43:24	2021-04-19 17:43:24		NO		IN FOCUS
175006122	https://volunteer.ala.org.au/validate/task/175006122	Valid		system	Tile_006-047-000_0-000.jpg			2021-04-19 17:43:24		NO		IN FOCUS
175006122	https://volunteer.ala.org.au/validate/task/175006122	Valid		system	Tile_006-047-000_0-000.jpg		2021-04-19 16:40:04	2021-04-19 17:43:24		NO		IN FOCUS
175006123	https://volunteer.ala.org.au/validate/task/175006123	Valid		system	Tile_006-048-000_0-000.jpg		2021-04-19 16:40:37	2021-04-19 17:43:58		NO		IN FOCUS
175006123	https://volunteer.ala.org.au/validate/task/175006123	Valid		system	Tile_006-048-000_0-000.jpg		2021-04-19 17:43:57	2021-04-19 17:43:58		NO		IN FOCUS
175006123	https://volunteer.ala.org.au/validate/task/175006123	Valid		system	Tile_006-048-000_0-000.jpg		2021-04-19 17:37:20	2021-04-19 17:43:58		NO		IN FOCUS
175006123	https://volunteer.ala.org.au/validate/task/175006123	Valid		system	Tile_006-048-000_0-000.jpg			2021-04-19 17:43:58		NO		IN FOCUS
175006124	https://volunteer.ala.org.au/validate/task/175006124	Valid		system	Tile_006-049-000_0-000.jpg		2021-04-19 17:37:35	2021-04-19 17:44:08		NO		IN FOCUS
175006124	https://volunteer.ala.org.au/validate/task/175006124	Valid		system	Tile_006-049-000_0-000.jpg		2021-04-19 17:44:07	2021-04-19 17:44:08		NO		IN FOCUS
175006124	https://volunteer.ala.org.au/validate/task/175006124	Valid		system	Tile_006-049-000_0-000.jpg			2021-04-19 17:44:08		NO		IN FOCUS
175006124	https://volunteer.ala.org.au/validate/task/175006124	Valid		system	Tile_006-049-000_0-000.jpg		2021-04-19 16:40:48	2021-04-19 17:44:08		NO		IN FOCUS
175006125	https://volunteer.ala.org.au/validate/task/175006125	Valid		system	Tile_006-050-000_0-000.jpg		2021-04-19 16:41:00	2021-04-19 17:44:31		NO		IN FOCUS
175006125	https://volunteer.ala.org.au/validate/task/175006125	Valid		system	Tile_006-050-000_0-000.jpg		2021-04-19 17:45:20	2021-04-19 17:44:31		NO		IN FOCUS
175006125	https://volunteer.ala.org.au/validate/task/175006125	Valid		system	Tile_006-050-000_0-000.jpg		2021-04-19 17:37:48	2021-04-19 17:44:31		NO		IN FOCUS
175006125	https://volunteer.ala.org.au/validate/task/175006125	Valid		system	Tile_006-050-000_0-000.jpg			2021-04-19 17:44:31		NO		IN FOCUS
175006125	https://volunteer.ala.org.au/validate/task/175006125	Valid		system	Tile_006-050-000_0-000.jpg		2021-04-19 17:44:31	2021-04-19 17:44:31		NO		IN FOCUS
175006126	https://volunteer.ala.org.au/validate/task/175006126	Valid		system	Tile_006-051-000_0-000.jpg		2021-04-19 16:41:14	2021-04-19 17:44:49		NO		IN FOCUS
175006126	https://volunteer.ala.org.au/validate/task/175006126	Valid		system	Tile_006-051-000_0-000.jpg			2021-04-19 17:44:49		NO		IN FOCUS
175006126	https://volunteer.ala.org.au/validate/task/175006126	Valid		system	Tile_006-051-000_0-000.jpg		2021-04-19 17:37:59	2021-04-19 17:44:49		NO		IN FOCUS
175006126	https://volunteer.ala.org.au/validate/task/175006126	Valid		system	Tile_006-051-000_0-000.jpg		2021-04-19 17:44:48	2021-04-19 17:44:49		NO		IN FOCUS
175006127	https://volunteer.ala.org.au/validate/task/175006127	Valid		system	Tile_006-052-000_0-000.jpg			2021-04-19 17:45:04		NO		IN FOCUS
175006127	https://volunteer.ala.org.au/validate/task/175006127	Valid		system	Tile_006-052-000_0-000.jpg		2021-04-19 17:45:04	2021-04-19 17:45:04		NO		IN FOCUS
175006127	https://volunteer.ala.org.au/validate/task/175006127	Valid		system	Tile_006-052-000_0-000.jpg		2021-04-19 17:38:11	2021-04-19 17:45:04		NO		IN FOCUS
175006127	https://volunteer.ala.org.au/validate/task/175006127	Valid		system	Tile_006-052-000_0-000.jpg		2021-04-19 16:56:28	2021-04-19 17:45:04		NO		IN FOCUS
175006128	https://volunteer.ala.org.au/validate/task/175006128	Valid		system	Tile_006-053-000_0-000.jpg			2021-04-19 17:45:47		NO		IN FOCUS
175006128	https://volunteer.ala.org.au/validate/task/175006128	Valid		system	Tile_006-053-000_0-000.jpg		2021-04-19 17:45:46	2021-04-19 17:45:47		NO		IN FOCUS
175006128	https://volunteer.ala.org.au/validate/task/175006128	Valid		system	Tile_006-053-000_0-000.jpg		2021-04-19 17:46:39	2021-04-19 17:45:47		NO		IN FOCUS
175006128	https://volunteer.ala.org.au/validate/task/175006128	Valid		system	Tile_006-053-000_0-000.jpg		2021-04-19 17:38:23	2021-04-19 17:45:47		NO		IN FOCUS
175006128	https://volunteer.ala.org.au/validate/task/175006128	Valid		system	Tile_006-053-000_0-000.jpg		2021-04-19 16:56:39	2021-04-19 17:45:47		NO		IN FOCUS
175006129	https://volunteer.ala.org.au/validate/task/175006129	Valid		system	Tile_006-054-000_0-000.jpg		2021-04-19 16:56:52	2021-04-19 17:46:10		NO		IN FOCUS
175006129	https://volunteer.ala.org.au/validate/task/175006129	Valid		system	Tile_006-054-000_0-000.jpg		2021-04-19 17:38:34	2021-04-19 17:46:10		NO		IN FOCUS
175006129	https://volunteer.ala.org.au/validate/task/175006129	Valid		system	Tile_006-054-000_0-000.jpg			2021-04-19 17:46:10		NO		IN FOCUS
175006129	https://volunteer.ala.org.au/validate/task/175006129	Valid		system	Tile_006-054-000_0-000.jpg		2021-04-19 17:46:09	2021-04-19 17:46:10		NO		IN FOCUS
175006130	https://volunteer.ala.org.au/validate/task/175006130	Valid		system	Tile_006-055-000_0-000.jpg		2021-04-19 17:38:45	2021-04-19 17:46:32		NO		IN FOCUS
175006130	https://volunteer.ala.org.au/validate/task/175006130	Valid		system	Tile_006-055-000_0-000.jpg			2021-04-19 17:46:32		NO		IN FOCUS
175006130	https://volunteer.ala.org.au/validate/task/175006130	Valid		system	Tile_006-055-000_0-000.jpg		2021-04-19 16:57:04	2021-04-19 17:46:32		NO		IN FOCUS
175006130	https://volunteer.ala.org.au/validate/task/175006130	Valid		system	Tile_006-055-000_0-000.jpg		2021-04-19 17:46:32	2021-04-19 17:46:32		NO		IN FOCUS
175006131	https://volunteer.ala.org.au/validate/task/175006131	Valid		system	Tile_006-056-000_0-000.jpg		2021-04-19 17:46:52	2021-04-19 17:46:52		NO		IN FOCUS
175006131	https://volunteer.ala.org.au/validate/task/175006131	Valid		system	Tile_006-056-000_0-000.jpg		2021-04-19 17:47:31	2021-04-19 17:46:52		NO		IN FOCUS
175006131	https://volunteer.ala.org.au/validate/task/175006131	Valid		system	Tile_006-056-000_0-000.jpg		2021-04-19 16:57:17	2021-04-19 17:46:52		NO		IN FOCUS
175006131	https://volunteer.ala.org.au/validate/task/175006131	Valid		system	Tile_006-056-000_0-000.jpg		2021-04-19 17:38:58	2021-04-19 17:46:52		NO		IN FOCUS
175006131	https://volunteer.ala.org.au/validate/task/175006131	Valid		system	Tile_006-056-000_0-000.jpg			2021-04-19 17:46:52		NO		IN FOCUS
175006132	https://volunteer.ala.org.au/validate/task/175006132	Valid		system	Tile_006-057-000_0-000.jpg		2021-04-19 16:57:29	2021-04-19 17:47:12		NO		IN FOCUS
175006132	https://volunteer.ala.org.au/validate/task/175006132	Valid		system	Tile_006-057-000_0-000.jpg		2021-04-19 17:39:15	2021-04-19 17:47:12		NO		IN FOCUS
175006132	https://volunteer.ala.org.au/validate/task/175006132	Valid		system	Tile_006-057-000_0-000.jpg			2021-04-19 17:47:12		NO		IN FOCUS
175006132	https://volunteer.ala.org.au/validate/task/175006132	Valid		system	Tile_006-057-000_0-000.jpg		2021-04-19 17:47:11	2021-04-19 17:47:12		NO		IN FOCUS
175006133	https://volunteer.ala.org.au/validate/task/175006133	Valid		system	Tile_006-058-000_0-000.jpg		2021-04-19 17:47:40	2021-04-19 17:47:41		NO		IN FOCUS
175006133	https://volunteer.ala.org.au/validate/task/175006133	Valid		system	Tile_006-058-000_0-000.jpg			2021-04-19 17:47:41		NO		IN FOCUS
175006133	https://volunteer.ala.org.au/validate/task/175006133	Valid		system	Tile_006-058-000_0-000.jpg		2021-04-19 16:57:42	2021-04-19 17:47:41		NO		IN FOCUS
175006133	https://volunteer.ala.org.au/validate/task/175006133	Valid		system	Tile_006-058-000_0-000.jpg		2021-04-19 17:47:54	2021-04-19 17:47:41		NO		IN FOCUS
175006133	https://volunteer.ala.org.au/validate/task/175006133	Valid		system	Tile_006-058-000_0-000.jpg		2021-04-19 17:39:27	2021-04-19 17:47:41		NO		IN FOCUS
175006134	https://volunteer.ala.org.au/validate/task/175006134	Valid		system	Tile_006-059-000_0-000.jpg		2021-04-19 17:39:46	2021-04-19 17:48:02		NO		IN FOCUS
175006134	https://volunteer.ala.org.au/validate/task/175006134	Valid		system	Tile_006-059-000_0-000.jpg		2021-04-19 17:48:01	2021-04-19 17:48:02		NO		IN FOCUS
175006134	https://volunteer.ala.org.au/validate/task/175006134	Valid		system	Tile_006-059-000_0-000.jpg		2021-04-19 17:48:36	2021-04-19 17:48:02		NO		IN FOCUS
175006134	https://volunteer.ala.org.au/validate/task/175006134	Valid		system	Tile_006-059-000_0-000.jpg			2021-04-19 17:48:02		NO		IN FOCUS
175006134	https://volunteer.ala.org.au/validate/task/175006134	Valid		system	Tile_006-059-000_0-000.jpg		2021-04-19 16:57:55	2021-04-19 17:48:02		NO		IN FOCUS
175006135	https://volunteer.ala.org.au/validate/task/175006135	Valid		system	Tile_006-060-000_0-000.jpg		2021-04-19 16:58:09	2021-04-19 17:48:27		NO		IN FOCUS
175006135	https://volunteer.ala.org.au/validate/task/175006135	Valid		system	Tile_006-060-000_0-000.jpg		2021-04-19 17:39:58	2021-04-19 17:48:27		NO		IN FOCUS
175006135	https://volunteer.ala.org.au/validate/task/175006135	Valid		system	Tile_006-060-000_0-000.jpg		2021-04-19 17:48:26	2021-04-19 17:48:27		NO		IN FOCUS
175006135	https://volunteer.ala.org.au/validate/task/175006135	Valid		system	Tile_006-060-000_0-000.jpg			2021-04-19 17:48:27		NO		IN FOCUS
175006136	https://volunteer.ala.org.au/validate/task/175006136	Valid		system	Tile_007-001-000_0-000.jpg			2021-04-19 17:48:43		NO		IN FOCUS
175006136	https://volunteer.ala.org.au/validate/task/175006136	Valid		system	Tile_007-001-000_0-000.jpg		2021-04-19 17:48:43	2021-04-19 17:48:43		NO		IN FOCUS
175006136	https://volunteer.ala.org.au/validate/task/175006136	Valid		system	Tile_007-001-000_0-000.jpg		2021-04-19 17:40:11	2021-04-19 17:48:43		NO		IN FOCUS
175006136	https://volunteer.ala.org.au/validate/task/175006136	Valid		system	Tile_007-001-000_0-000.jpg		2021-04-19 16:58:21	2021-04-19 17:48:43		NO		IN FOCUS
175006136	https://volunteer.ala.org.au/validate/task/175006136	Valid		system	Tile_007-001-000_0-000.jpg		2021-04-19 17:49:01	2021-04-19 17:48:43		NO		IN FOCUS
175006137	https://volunteer.ala.org.au/validate/task/175006137	Valid		system	Tile_007-002-000_0-000.jpg		2021-04-19 17:40:26	2021-04-19 17:49:17		NO		IN FOCUS
175006137	https://volunteer.ala.org.au/validate/task/175006137	Valid		system	Tile_007-002-000_0-000.jpg		2021-04-19 16:58:33	2021-04-19 17:49:17		NO		IN FOCUS
175006137	https://volunteer.ala.org.au/validate/task/175006137	Valid		system	Tile_007-002-000_0-000.jpg		2021-04-19 17:49:16	2021-04-19 17:49:17		NO		IN FOCUS
175006137	https://volunteer.ala.org.au/validate/task/175006137	Valid		system	Tile_007-002-000_0-000.jpg		2021-04-19 17:49:24	2021-04-19 17:49:17		NO		IN FOCUS
175006137	https://volunteer.ala.org.au/validate/task/175006137	Valid		system	Tile_007-002-000_0-000.jpg			2021-04-19 17:49:17		NO		IN FOCUS
175006138	https://volunteer.ala.org.au/validate/task/175006138	Valid		system	Tile_007-003-000_0-000.jpg			2021-04-19 17:50:06		NO		IN FOCUS
175006138	https://volunteer.ala.org.au/validate/task/175006138	Valid		system	Tile_007-003-000_0-000.jpg		2021-04-19 17:50:05	2021-04-19 17:50:06		NO		IN FOCUS
175006138	https://volunteer.ala.org.au/validate/task/175006138	Valid		system	Tile_007-003-000_0-000.jpg		2021-04-19 16:58:45	2021-04-19 17:50:06		NO		IN FOCUS
175006138	https://volunteer.ala.org.au/validate/task/175006138	Valid		system	Tile_007-003-000_0-000.jpg		2021-04-19 17:40:40	2021-04-19 17:50:06		NO		IN FOCUS
175006139	https://volunteer.ala.org.au/validate/task/175006139	Valid		system	Tile_007-004-000_0-000.jpg		2021-04-19 17:40:56	2021-04-19 17:51:18		NO		IN FOCUS
175006139	https://volunteer.ala.org.au/validate/task/175006139	Valid		system	Tile_007-004-000_0-000.jpg		2021-04-19 16:58:59	2021-04-19 17:51:18		NO		IN FOCUS
175006139	https://volunteer.ala.org.au/validate/task/175006139	Valid		system	Tile_007-004-000_0-000.jpg			2021-04-19 17:51:18		NO		IN FOCUS
175006139	https://volunteer.ala.org.au/validate/task/175006139	Valid		system	Tile_007-004-000_0-000.jpg		2021-04-19 17:51:17	2021-04-19 17:51:18		NO		IN FOCUS
175006139	https://volunteer.ala.org.au/validate/task/175006139	Valid		system	Tile_007-004-000_0-000.jpg		2021-04-19 17:52:31	2021-04-19 17:51:18		NO		IN FOCUS
175006140	https://volunteer.ala.org.au/validate/task/175006140	Valid		system	Tile_007-005-000_0-000.jpg		2021-04-19 17:41:13	2021-04-19 17:51:34		NO		IN FOCUS
175006140	https://volunteer.ala.org.au/validate/task/175006140	Valid		system	Tile_007-005-000_0-000.jpg		2021-04-19 16:59:13	2021-04-19 17:51:34		NO		IN FOCUS
175006140	https://volunteer.ala.org.au/validate/task/175006140	Valid		system	Tile_007-005-000_0-000.jpg		2021-04-19 17:51:34	2021-04-19 17:51:34		NO		IN FOCUS
175006140	https://volunteer.ala.org.au/validate/task/175006140	Valid		system	Tile_007-005-000_0-000.jpg			2021-04-19 17:51:34		NO		IN FOCUS
175006141	https://volunteer.ala.org.au/validate/task/175006141	Valid		system	Tile_007-006-000_0-000.jpg		2021-04-19 17:52:15	2021-04-19 17:52:16		NO		IN FOCUS
175006141	https://volunteer.ala.org.au/validate/task/175006141	Valid		system	Tile_007-006-000_0-000.jpg			2021-04-19 17:52:16		NO		IN FOCUS
175006141	https://volunteer.ala.org.au/validate/task/175006141	Valid		system	Tile_007-006-000_0-000.jpg		2021-04-19 17:41:25	2021-04-19 17:52:16		NO		IN FOCUS
175006141	https://volunteer.ala.org.au/validate/task/175006141	Valid		system	Tile_007-006-000_0-000.jpg		2021-04-19 16:59:24	2021-04-19 17:52:16		NO		IN FOCUS
175006142	https://volunteer.ala.org.au/validate/task/175006142	Valid		system	Tile_007-007-000_0-000.jpg			2021-04-19 17:52:37		NO		IN FOCUS
175006142	https://volunteer.ala.org.au/validate/task/175006142	Valid		system	Tile_007-007-000_0-000.jpg		2021-04-19 17:52:37	2021-04-19 17:52:37		NO		IN FOCUS
175006142	https://volunteer.ala.org.au/validate/task/175006142	Valid		system	Tile_007-007-000_0-000.jpg		2021-04-19 16:59:38	2021-04-19 17:52:37		NO		IN FOCUS
175006142	https://volunteer.ala.org.au/validate/task/175006142	Valid		system	Tile_007-007-000_0-000.jpg		2021-04-19 17:41:36	2021-04-19 17:52:37		NO		IN FOCUS
175006146	https://volunteer.ala.org.au/validate/task/175006146	Valid		system	Tile_007-011-000_0-000.jpg		2021-04-19 17:42:51	2021-04-19 17:53:54		NO		IN FOCUS
175006146	https://volunteer.ala.org.au/validate/task/175006146	Valid		system	Tile_007-011-000_0-000.jpg		2021-04-19 17:00:27	2021-04-19 17:53:54		NO		IN FOCUS
175006146	https://volunteer.ala.org.au/validate/task/175006146	Valid		system	Tile_007-011-000_0-000.jpg			2021-04-19 17:53:54		NO		IN FOCUS
175006146	https://volunteer.ala.org.au/validate/task/175006146	Valid		system	Tile_007-011-000_0-000.jpg		2021-04-19 17:53:54	2021-04-19 17:53:54		NO		IN FOCUS
175006147	https://volunteer.ala.org.au/validate/task/175006147	Valid		system	Tile_007-012-000_0-000.jpg		2021-04-19 17:54:10	2021-04-19 17:54:10		NO		IN FOCUS
175006147	https://volunteer.ala.org.au/validate/task/175006147	Valid		system	Tile_007-012-000_0-000.jpg			2021-04-19 17:54:10		NO		IN FOCUS
175006147	https://volunteer.ala.org.au/validate/task/175006147	Valid		system	Tile_007-012-000_0-000.jpg		2021-04-19 17:43:05	2021-04-19 17:54:10		NO		IN FOCUS
175006147	https://volunteer.ala.org.au/validate/task/175006147	Valid		system	Tile_007-012-000_0-000.jpg		2021-04-19 17:00:40	2021-04-19 17:54:10		NO		IN FOCUS
175006148	https://volunteer.ala.org.au/validate/task/175006148	Valid		system	Tile_007-013-000_0-000.jpg		2021-04-19 17:00:52	2021-04-19 17:54:29		NO		IN FOCUS
175006148	https://volunteer.ala.org.au/validate/task/175006148	Valid		system	Tile_007-013-000_0-000.jpg		2021-04-19 17:43:20	2021-04-19 17:54:29		NO		IN FOCUS
175006148	https://volunteer.ala.org.au/validate/task/175006148	Valid		system	Tile_007-013-000_0-000.jpg			2021-04-19 17:54:29		NO		IN FOCUS
175006148	https://volunteer.ala.org.au/validate/task/175006148	Valid		system	Tile_007-013-000_0-000.jpg		2021-04-19 17:54:29	2021-04-19 17:54:29		NO		IN FOCUS
175006149	https://volunteer.ala.org.au/validate/task/175006149	Valid		system	Tile_007-014-000_0-000.jpg		2021-04-19 17:43:32	2021-04-19 17:54:47		NO		IN FOCUS
175006149	https://volunteer.ala.org.au/validate/task/175006149	Valid		system	Tile_007-014-000_0-000.jpg			2021-04-19 17:54:47		NO		IN FOCUS
175006149	https://volunteer.ala.org.au/validate/task/175006149	Valid		system	Tile_007-014-000_0-000.jpg		2021-04-19 17:01:04	2021-04-19 17:54:47		NO		IN FOCUS
175006149	https://volunteer.ala.org.au/validate/task/175006149	Valid		system	Tile_007-014-000_0-000.jpg		2021-04-19 17:54:46	2021-04-19 17:54:47		NO		IN FOCUS
175006152	https://volunteer.ala.org.au/validate/task/175006152	Valid		system	Tile_007-017-000_0-000.jpg		2021-04-19 17:44:50	2021-04-19 17:55:31		NO		IN FOCUS
175006152	https://volunteer.ala.org.au/validate/task/175006152	Valid		system	Tile_007-017-000_0-000.jpg		2021-04-19 17:01:42	2021-04-19 17:55:31		NO		IN FOCUS
175006152	https://volunteer.ala.org.au/validate/task/175006152	Valid		system	Tile_007-017-000_0-000.jpg			2021-04-19 17:55:31		NO		IN FOCUS
175006152	https://volunteer.ala.org.au/validate/task/175006152	Valid		system	Tile_007-017-000_0-000.jpg		2021-04-19 17:55:30	2021-04-19 17:55:31		NO		IN FOCUS
175006143	https://volunteer.ala.org.au/validate/task/175006143	Valid		system	Tile_007-008-000_0-000.jpg		2021-04-19 17:42:16	2021-04-19 17:55:34	1	YES	EDGE	IN FOCUS		Unknown
175006143	https://volunteer.ala.org.au/validate/task/175006143	Valid		system	Tile_007-008-000_0-000.jpg		2021-04-19 16:59:51	2021-04-19 17:55:34		NO		IN FOCUS
175006143	https://volunteer.ala.org.au/validate/task/175006143	Valid		system	Tile_007-008-000_0-000.jpg		2021-04-19 17:52:57	2021-04-19 17:55:34		NO		IN FOCUS
175006143	https://volunteer.ala.org.au/validate/task/175006143	Valid		system	Tile_007-008-000_0-000.jpg			2021-04-19 17:55:34		NO		IN FOCUS
175006143	https://volunteer.ala.org.au/validate/task/175006143	Valid		system	Tile_007-008-000_0-000.jpg		2021-04-19 17:55:34	2021-04-19 17:55:34		NO		IN FOCUS
175006153	https://volunteer.ala.org.au/validate/task/175006153	Valid		system	Tile_007-018-000_0-000.jpg		2021-04-19 17:55:44	2021-04-19 17:55:44		NO		IN FOCUS
175006153	https://volunteer.ala.org.au/validate/task/175006153	Valid		system	Tile_007-018-000_0-000.jpg			2021-04-19 17:55:44		NO		IN FOCUS
175006153	https://volunteer.ala.org.au/validate/task/175006153	Valid		system	Tile_007-018-000_0-000.jpg		2021-04-19 17:01:54	2021-04-19 17:55:44		NO		IN FOCUS
175006153	https://volunteer.ala.org.au/validate/task/175006153	Valid		system	Tile_007-018-000_0-000.jpg		2021-04-19 17:45:02	2021-04-19 17:55:44		NO		IN FOCUS
175006154	https://volunteer.ala.org.au/validate/task/175006154	Valid		system	Tile_007-019-000_0-000.jpg		2021-04-19 17:45:20	2021-04-19 17:56:21		NO		IN FOCUS
175006154	https://volunteer.ala.org.au/validate/task/175006154	Valid		system	Tile_007-019-000_0-000.jpg		2021-04-19 17:56:21	2021-04-19 17:56:21		NO		IN FOCUS
175006154	https://volunteer.ala.org.au/validate/task/175006154	Valid		system	Tile_007-019-000_0-000.jpg		2021-04-19 17:02:05	2021-04-19 17:56:21		NO		IN FOCUS
175006154	https://volunteer.ala.org.au/validate/task/175006154	Valid		system	Tile_007-019-000_0-000.jpg			2021-04-19 17:56:21		NO		IN FOCUS
175006155	https://volunteer.ala.org.au/validate/task/175006155	Valid		system	Tile_007-020-000_0-000.jpg		2021-04-19 17:02:18	2021-04-19 17:56:35		NO		IN FOCUS
175006155	https://volunteer.ala.org.au/validate/task/175006155	Valid		system	Tile_007-020-000_0-000.jpg		2021-04-19 17:45:31	2021-04-19 17:56:35		NO		IN FOCUS
175006155	https://volunteer.ala.org.au/validate/task/175006155	Valid		system	Tile_007-020-000_0-000.jpg		2021-04-19 17:56:35	2021-04-19 17:56:35		NO		IN FOCUS
175006155	https://volunteer.ala.org.au/validate/task/175006155	Valid		system	Tile_007-020-000_0-000.jpg			2021-04-19 17:56:35		NO		IN FOCUS
175006156	https://volunteer.ala.org.au/validate/task/175006156	Valid		system	Tile_007-021-000_0-000.jpg		2021-04-19 17:45:43	2021-04-19 17:57:07		NO		IN FOCUS
175006156	https://volunteer.ala.org.au/validate/task/175006156	Valid		system	Tile_007-021-000_0-000.jpg		2021-04-19 17:02:30	2021-04-19 17:57:07		NO		IN FOCUS
175006156	https://volunteer.ala.org.au/validate/task/175006156	Valid		system	Tile_007-021-000_0-000.jpg		2021-04-19 17:57:06	2021-04-19 17:57:07		NO		IN FOCUS
175006156	https://volunteer.ala.org.au/validate/task/175006156	Valid		system	Tile_007-021-000_0-000.jpg			2021-04-19 17:57:07		NO		IN FOCUS
175006158	https://volunteer.ala.org.au/validate/task/175006158	Valid		system	Tile_007-023-000_0-000.jpg		2021-04-19 17:02:56	2021-04-19 17:58:03		NO		IN FOCUS
175006158	https://volunteer.ala.org.au/validate/task/175006158	Valid		system	Tile_007-023-000_0-000.jpg		2021-04-19 17:58:03	2021-04-19 17:58:03		NO		IN FOCUS
175006158	https://volunteer.ala.org.au/validate/task/175006158	Valid		system	Tile_007-023-000_0-000.jpg			2021-04-19 17:58:03		NO		IN FOCUS
175006158	https://volunteer.ala.org.au/validate/task/175006158	Valid		system	Tile_007-023-000_0-000.jpg		2021-04-19 17:46:13	2021-04-19 17:58:03		NO		IN FOCUS
175006159	https://volunteer.ala.org.au/validate/task/175006159	Valid		system	Tile_007-024-000_0-000.jpg		2021-04-19 17:03:07	2021-04-19 17:58:16		NO		IN FOCUS
175006159	https://volunteer.ala.org.au/validate/task/175006159	Valid		system	Tile_007-024-000_0-000.jpg		2021-04-19 17:46:26	2021-04-19 17:58:16		NO		IN FOCUS
175006159	https://volunteer.ala.org.au/validate/task/175006159	Valid		system	Tile_007-024-000_0-000.jpg			2021-04-19 17:58:16		NO		IN FOCUS
175006159	https://volunteer.ala.org.au/validate/task/175006159	Valid		system	Tile_007-024-000_0-000.jpg		2021-04-19 17:58:16	2021-04-19 17:58:16		NO		IN FOCUS
175006160	https://volunteer.ala.org.au/validate/task/175006160	Valid		system	Tile_007-025-000_0-000.jpg		2021-04-19 17:58:31	2021-04-19 17:58:31		NO		IN FOCUS
175006160	https://volunteer.ala.org.au/validate/task/175006160	Valid		system	Tile_007-025-000_0-000.jpg			2021-04-19 17:58:31		NO		IN FOCUS
175006160	https://volunteer.ala.org.au/validate/task/175006160	Valid		system	Tile_007-025-000_0-000.jpg		2021-04-19 17:03:20	2021-04-19 17:58:31		NO		IN FOCUS
175006160	https://volunteer.ala.org.au/validate/task/175006160	Valid		system	Tile_007-025-000_0-000.jpg		2021-04-19 17:46:40	2021-04-19 17:58:31		NO		IN FOCUS
175006161	https://volunteer.ala.org.au/validate/task/175006161	Valid		system	Tile_007-026-000_0-000.jpg		2021-04-19 17:46:52	2021-04-19 17:58:54		NO		IN FOCUS
175006161	https://volunteer.ala.org.au/validate/task/175006161	Valid		system	Tile_007-026-000_0-000.jpg		2021-04-19 17:03:31	2021-04-19 17:58:54		NO		IN FOCUS
175006161	https://volunteer.ala.org.au/validate/task/175006161	Valid		system	Tile_007-026-000_0-000.jpg		2021-04-19 17:58:54	2021-04-19 17:58:54		NO		IN FOCUS
175006161	https://volunteer.ala.org.au/validate/task/175006161	Valid		system	Tile_007-026-000_0-000.jpg			2021-04-19 17:58:54		NO		IN FOCUS
175006162	https://volunteer.ala.org.au/validate/task/175006162	Valid		system	Tile_007-027-000_0-000.jpg		2021-04-19 17:03:43	2021-04-19 17:59:12		NO		IN FOCUS
175006162	https://volunteer.ala.org.au/validate/task/175006162	Valid		system	Tile_007-027-000_0-000.jpg		2021-04-19 17:59:12	2021-04-19 17:59:12		NO		IN FOCUS
175006162	https://volunteer.ala.org.au/validate/task/175006162	Valid		system	Tile_007-027-000_0-000.jpg		2021-04-19 17:47:06	2021-04-19 17:59:12		NO		IN FOCUS
175006162	https://volunteer.ala.org.au/validate/task/175006162	Valid		system	Tile_007-027-000_0-000.jpg			2021-04-19 17:59:12		NO		IN FOCUS
175006163	https://volunteer.ala.org.au/validate/task/175006163	Valid		system	Tile_007-028-000_0-000.jpg		2021-04-19 17:03:55	2021-04-19 17:59:34		NO		IN FOCUS
175006163	https://volunteer.ala.org.au/validate/task/175006163	Valid		system	Tile_007-028-000_0-000.jpg			2021-04-19 17:59:34		NO		IN FOCUS
175006163	https://volunteer.ala.org.au/validate/task/175006163	Valid		system	Tile_007-028-000_0-000.jpg		2021-04-19 17:47:19	2021-04-19 17:59:34		NO		IN FOCUS
175006163	https://volunteer.ala.org.au/validate/task/175006163	Valid		system	Tile_007-028-000_0-000.jpg		2021-04-19 17:59:34	2021-04-19 17:59:34		NO		IN FOCUS
175006164	https://volunteer.ala.org.au/validate/task/175006164	Valid		system	Tile_007-029-000_0-000.jpg		2021-04-19 17:04:07	2021-04-19 17:59:55		NO		IN FOCUS
175006164	https://volunteer.ala.org.au/validate/task/175006164	Valid		system	Tile_007-029-000_0-000.jpg		2021-04-19 17:47:31	2021-04-19 17:59:55		NO		IN FOCUS
175006164	https://volunteer.ala.org.au/validate/task/175006164	Valid		system	Tile_007-029-000_0-000.jpg		2021-04-19 17:59:55	2021-04-19 17:59:55		NO		IN FOCUS
175006164	https://volunteer.ala.org.au/validate/task/175006164	Valid		system	Tile_007-029-000_0-000.jpg			2021-04-19 17:59:55		NO		IN FOCUS
175006165	https://volunteer.ala.org.au/validate/task/175006165	Valid		system	Tile_007-030-000_0-000.jpg		2021-04-19 18:00:13	2021-04-19 18:00:14		NO		IN FOCUS
175006165	https://volunteer.ala.org.au/validate/task/175006165	Valid		system	Tile_007-030-000_0-000.jpg			2021-04-19 18:00:14		NO		IN FOCUS
175006165	https://volunteer.ala.org.au/validate/task/175006165	Valid		system	Tile_007-030-000_0-000.jpg		2021-04-19 17:47:43	2021-04-19 18:00:14		NO		IN FOCUS
175006165	https://volunteer.ala.org.au/validate/task/175006165	Valid		system	Tile_007-030-000_0-000.jpg		2021-04-19 17:04:18	2021-04-19 18:00:14		NO		IN FOCUS
175006166	https://volunteer.ala.org.au/validate/task/175006166	Valid		system	Tile_007-031-000_0-000.jpg		2021-04-19 17:04:29	2021-04-19 18:00:28		NO		IN FOCUS
175006166	https://volunteer.ala.org.au/validate/task/175006166	Valid		system	Tile_007-031-000_0-000.jpg		2021-04-19 17:47:54	2021-04-19 18:00:28		NO		IN FOCUS
175006166	https://volunteer.ala.org.au/validate/task/175006166	Valid		system	Tile_007-031-000_0-000.jpg			2021-04-19 18:00:28		NO		IN FOCUS
175006166	https://volunteer.ala.org.au/validate/task/175006166	Valid		system	Tile_007-031-000_0-000.jpg		2021-04-19 18:00:28	2021-04-19 18:00:28		NO		IN FOCUS
175006167	https://volunteer.ala.org.au/validate/task/175006167	Valid		system	Tile_007-032-000_0-000.jpg		2021-04-19 17:04:42	2021-04-19 18:00:43		NO		IN FOCUS
175006167	https://volunteer.ala.org.au/validate/task/175006167	Valid		system	Tile_007-032-000_0-000.jpg			2021-04-19 18:00:43		NO		IN FOCUS
175006167	https://volunteer.ala.org.au/validate/task/175006167	Valid		system	Tile_007-032-000_0-000.jpg		2021-04-19 18:00:43	2021-04-19 18:00:43		NO		IN FOCUS
175006167	https://volunteer.ala.org.au/validate/task/175006167	Valid		system	Tile_007-032-000_0-000.jpg		2021-04-19 17:48:05	2021-04-19 18:00:43		NO		IN FOCUS
175006168	https://volunteer.ala.org.au/validate/task/175006168	Valid		system	Tile_007-033-000_0-000.jpg		2021-04-19 17:48:18	2021-04-19 18:01:07		NO		IN FOCUS
175006168	https://volunteer.ala.org.au/validate/task/175006168	Valid		system	Tile_007-033-000_0-000.jpg		2021-04-19 18:01:07	2021-04-19 18:01:07		NO		IN FOCUS
175006168	https://volunteer.ala.org.au/validate/task/175006168	Valid		system	Tile_007-033-000_0-000.jpg			2021-04-19 18:01:07		NO		IN FOCUS
175006168	https://volunteer.ala.org.au/validate/task/175006168	Valid		system	Tile_007-033-000_0-000.jpg		2021-04-19 17:04:55	2021-04-19 18:01:07		NO		IN FOCUS
175006169	https://volunteer.ala.org.au/validate/task/175006169	Valid		system	Tile_007-034-000_0-000.jpg		2021-04-19 17:48:30	2021-04-19 18:01:36		NO		IN FOCUS
175006169	https://volunteer.ala.org.au/validate/task/175006169	Valid		system	Tile_007-034-000_0-000.jpg		2021-04-19 17:05:06	2021-04-19 18:01:36		NO		IN FOCUS
175006169	https://volunteer.ala.org.au/validate/task/175006169	Valid		system	Tile_007-034-000_0-000.jpg		2021-04-19 18:01:35	2021-04-19 18:01:36		NO		IN FOCUS
175006169	https://volunteer.ala.org.au/validate/task/175006169	Valid		system	Tile_007-034-000_0-000.jpg			2021-04-19 18:01:36		NO		IN FOCUS
175006170	https://volunteer.ala.org.au/validate/task/175006170	Valid		system	Tile_007-035-000_0-000.jpg		2021-04-19 18:01:57	2021-04-19 18:01:58		NO		IN FOCUS
175006170	https://volunteer.ala.org.au/validate/task/175006170	Valid		system	Tile_007-035-000_0-000.jpg			2021-04-19 18:01:58		NO		IN FOCUS
175006170	https://volunteer.ala.org.au/validate/task/175006170	Valid		system	Tile_007-035-000_0-000.jpg		2021-04-19 17:05:20	2021-04-19 18:01:58		NO		IN FOCUS
175006170	https://volunteer.ala.org.au/validate/task/175006170	Valid		system	Tile_007-035-000_0-000.jpg		2021-04-19 17:48:54	2021-04-19 18:01:58		NO		IN FOCUS
175006171	https://volunteer.ala.org.au/validate/task/175006171	Valid		system	Tile_007-036-000_0-000.jpg		2021-04-19 18:02:26	2021-04-19 18:02:26		NO		IN FOCUS
175006171	https://volunteer.ala.org.au/validate/task/175006171	Valid		system	Tile_007-036-000_0-000.jpg			2021-04-19 18:02:26		NO		IN FOCUS
175006171	https://volunteer.ala.org.au/validate/task/175006171	Valid		system	Tile_007-036-000_0-000.jpg		2021-04-19 17:05:31	2021-04-19 18:02:26		NO		IN FOCUS
175006171	https://volunteer.ala.org.au/validate/task/175006171	Valid		system	Tile_007-036-000_0-000.jpg		2021-04-19 17:49:06	2021-04-19 18:02:26		NO		IN FOCUS
175006172	https://volunteer.ala.org.au/validate/task/175006172	Valid		system	Tile_007-037-000_0-000.jpg		2021-04-19 17:05:43	2021-04-19 18:02:51		NO		IN FOCUS
175006172	https://volunteer.ala.org.au/validate/task/175006172	Valid		system	Tile_007-037-000_0-000.jpg			2021-04-19 18:02:51		NO		IN FOCUS
175006172	https://volunteer.ala.org.au/validate/task/175006172	Valid		system	Tile_007-037-000_0-000.jpg		2021-04-19 18:02:51	2021-04-19 18:02:51		NO		IN FOCUS
175006172	https://volunteer.ala.org.au/validate/task/175006172	Valid		system	Tile_007-037-000_0-000.jpg		2021-04-19 17:49:18	2021-04-19 18:02:51		NO		IN FOCUS
175006173	https://volunteer.ala.org.au/validate/task/175006173	Valid		system	Tile_007-038-000_0-000.jpg		2021-04-19 17:49:31	2021-04-19 18:03:16		NO		IN FOCUS
175006173	https://volunteer.ala.org.au/validate/task/175006173	Valid		system	Tile_007-038-000_0-000.jpg		2021-04-19 17:05:56	2021-04-19 18:03:16		NO		IN FOCUS
175006173	https://volunteer.ala.org.au/validate/task/175006173	Valid		system	Tile_007-038-000_0-000.jpg			2021-04-19 18:03:16		NO		IN FOCUS
175006173	https://volunteer.ala.org.au/validate/task/175006173	Valid		system	Tile_007-038-000_0-000.jpg		2021-04-19 18:03:16	2021-04-19 18:03:16		NO		IN FOCUS
175006174	https://volunteer.ala.org.au/validate/task/175006174	Valid		system	Tile_007-039-000_0-000.jpg			2021-04-19 18:03:43		NO		IN FOCUS
175006174	https://volunteer.ala.org.au/validate/task/175006174	Valid		system	Tile_007-039-000_0-000.jpg		2021-04-19 18:03:43	2021-04-19 18:03:43		NO		IN FOCUS
175006174	https://volunteer.ala.org.au/validate/task/175006174	Valid		system	Tile_007-039-000_0-000.jpg		2021-04-19 17:06:08	2021-04-19 18:03:43		NO		IN FOCUS
175006174	https://volunteer.ala.org.au/validate/task/175006174	Valid		system	Tile_007-039-000_0-000.jpg		2021-04-19 17:49:42	2021-04-19 18:03:43		NO		IN FOCUS
175006175	https://volunteer.ala.org.au/validate/task/175006175	Valid		system	Tile_007-040-000_0-000.jpg		2021-04-19 17:06:21	2021-04-19 18:04:15		NO		IN FOCUS
175006175	https://volunteer.ala.org.au/validate/task/175006175	Valid		system	Tile_007-040-000_0-000.jpg		2021-04-19 18:04:14	2021-04-19 18:04:15		NO		IN FOCUS
175006175	https://volunteer.ala.org.au/validate/task/175006175	Valid		system	Tile_007-040-000_0-000.jpg		2021-04-19 17:49:53	2021-04-19 18:04:15		NO		IN FOCUS
175006175	https://volunteer.ala.org.au/validate/task/175006175	Valid		system	Tile_007-040-000_0-000.jpg			2021-04-19 18:04:15		NO		IN FOCUS
175006558	https://volunteer.ala.org.au/validate/task/175006558	Valid		system	Tile_007-041-000_0-000.jpg		2021-04-19 17:06:34	2021-04-19 18:04:47		NO		IN FOCUS
175006558	https://volunteer.ala.org.au/validate/task/175006558	Valid		system	Tile_007-041-000_0-000.jpg		2021-04-19 18:04:46	2021-04-19 18:04:47		NO		IN FOCUS
175006558	https://volunteer.ala.org.au/validate/task/175006558	Valid		system	Tile_007-041-000_0-000.jpg			2021-04-19 18:04:47		NO		IN FOCUS
175006558	https://volunteer.ala.org.au/validate/task/175006558	Valid		system	Tile_007-041-000_0-000.jpg		2021-04-19 17:50:05	2021-04-19 18:04:47		NO		IN FOCUS
175006559	https://volunteer.ala.org.au/validate/task/175006559	Valid		system	Tile_007-042-000_0-000.jpg		2021-04-19 17:06:47	2021-04-19 18:05:11		NO		IN FOCUS
175006559	https://volunteer.ala.org.au/validate/task/175006559	Valid		system	Tile_007-042-000_0-000.jpg		2021-04-19 18:05:10	2021-04-19 18:05:11		NO		IN FOCUS
175006559	https://volunteer.ala.org.au/validate/task/175006559	Valid		system	Tile_007-042-000_0-000.jpg		2021-04-19 17:50:17	2021-04-19 18:05:11		NO		IN FOCUS
175006559	https://volunteer.ala.org.au/validate/task/175006559	Valid		system	Tile_007-042-000_0-000.jpg			2021-04-19 18:05:11		NO		IN FOCUS
175006560	https://volunteer.ala.org.au/validate/task/175006560	Valid		system	Tile_007-043-000_0-000.jpg		2021-04-19 17:07:00	2021-04-19 18:05:28		NO		IN FOCUS
175006560	https://volunteer.ala.org.au/validate/task/175006560	Valid		system	Tile_007-043-000_0-000.jpg		2021-04-19 17:50:30	2021-04-19 18:05:28		NO		IN FOCUS
175006560	https://volunteer.ala.org.au/validate/task/175006560	Valid		system	Tile_007-043-000_0-000.jpg			2021-04-19 18:05:28		NO		IN FOCUS
175006560	https://volunteer.ala.org.au/validate/task/175006560	Valid		system	Tile_007-043-000_0-000.jpg		2021-04-19 18:05:28	2021-04-19 18:05:28		NO		IN FOCUS
175006561	https://volunteer.ala.org.au/validate/task/175006561	Valid		system	Tile_007-044-000_0-000.jpg		2021-04-19 17:07:12	2021-04-19 18:05:45		NO		IN FOCUS
175006561	https://volunteer.ala.org.au/validate/task/175006561	Valid		system	Tile_007-044-000_0-000.jpg		2021-04-19 17:50:43	2021-04-19 18:05:45		NO		IN FOCUS
175006561	https://volunteer.ala.org.au/validate/task/175006561	Valid		system	Tile_007-044-000_0-000.jpg			2021-04-19 18:05:45		NO		IN FOCUS
175006561	https://volunteer.ala.org.au/validate/task/175006561	Valid		system	Tile_007-044-000_0-000.jpg		2021-04-19 18:05:44	2021-04-19 18:05:45		NO		IN FOCUS
175006563	https://volunteer.ala.org.au/validate/task/175006563	Valid		system	Tile_007-046-000_0-000.jpg		2021-04-19 18:06:53	2021-04-19 18:06:53		NO		IN FOCUS
175006563	https://volunteer.ala.org.au/validate/task/175006563	Valid		system	Tile_007-046-000_0-000.jpg		2021-04-19 17:07:38	2021-04-19 18:06:53		NO		IN FOCUS
175006563	https://volunteer.ala.org.au/validate/task/175006563	Valid		system	Tile_007-046-000_0-000.jpg		2021-04-19 17:51:35	2021-04-19 18:06:53		NO		IN FOCUS
175006563	https://volunteer.ala.org.au/validate/task/175006563	Valid		system	Tile_007-046-000_0-000.jpg			2021-04-19 18:06:53		NO		IN FOCUS
175006564	https://volunteer.ala.org.au/validate/task/175006564	Valid		system	Tile_007-047-000_0-000.jpg		2021-04-19 18:07:13	2021-04-19 18:07:14		NO		IN FOCUS
175006564	https://volunteer.ala.org.au/validate/task/175006564	Valid		system	Tile_007-047-000_0-000.jpg			2021-04-19 18:07:14		NO		IN FOCUS
175006564	https://volunteer.ala.org.au/validate/task/175006564	Valid		system	Tile_007-047-000_0-000.jpg		2021-04-19 17:51:48	2021-04-19 18:07:14		NO		IN FOCUS
175006564	https://volunteer.ala.org.au/validate/task/175006564	Valid		system	Tile_007-047-000_0-000.jpg		2021-04-19 17:07:50	2021-04-19 18:07:14		NO		IN FOCUS
175006565	https://volunteer.ala.org.au/validate/task/175006565	Valid		system	Tile_007-048-000_0-000.jpg			2021-04-19 18:07:38		NO		IN FOCUS
175006565	https://volunteer.ala.org.au/validate/task/175006565	Valid		system	Tile_007-048-000_0-000.jpg		2021-04-19 17:52:02	2021-04-19 18:07:38		NO		IN FOCUS
175006565	https://volunteer.ala.org.au/validate/task/175006565	Valid		system	Tile_007-048-000_0-000.jpg		2021-04-19 17:08:01	2021-04-19 18:07:38		NO		IN FOCUS
175006565	https://volunteer.ala.org.au/validate/task/175006565	Valid		system	Tile_007-048-000_0-000.jpg		2021-04-19 18:07:38	2021-04-19 18:07:38		NO		IN FOCUS
175006566	https://volunteer.ala.org.au/validate/task/175006566	Valid		system	Tile_007-049-000_0-000.jpg		2021-04-19 17:08:13	2021-04-19 18:08:03		NO		IN FOCUS
175006566	https://volunteer.ala.org.au/validate/task/175006566	Valid		system	Tile_007-049-000_0-000.jpg		2021-04-19 17:52:14	2021-04-19 18:08:03		NO		IN FOCUS
175006566	https://volunteer.ala.org.au/validate/task/175006566	Valid		system	Tile_007-049-000_0-000.jpg		2021-04-19 18:08:03	2021-04-19 18:08:03		NO		IN FOCUS
175006566	https://volunteer.ala.org.au/validate/task/175006566	Valid		system	Tile_007-049-000_0-000.jpg			2021-04-19 18:08:03		NO		IN FOCUS
175006567	https://volunteer.ala.org.au/validate/task/175006567	Valid		system	Tile_007-050-000_0-000.jpg			2021-04-19 18:08:16		NO		IN FOCUS
175006567	https://volunteer.ala.org.au/validate/task/175006567	Valid		system	Tile_007-050-000_0-000.jpg		2021-04-19 18:08:15	2021-04-19 18:08:16		NO		IN FOCUS
175006567	https://volunteer.ala.org.au/validate/task/175006567	Valid		system	Tile_007-050-000_0-000.jpg		2021-04-19 17:52:27	2021-04-19 18:08:16		NO		IN FOCUS
175006567	https://volunteer.ala.org.au/validate/task/175006567	Valid		system	Tile_007-050-000_0-000.jpg		2021-04-19 17:08:24	2021-04-19 18:08:16		NO		IN FOCUS
175006569	https://volunteer.ala.org.au/validate/task/175006569	Valid		system	Tile_007-052-000_0-000.jpg			2021-04-19 18:08:46		NO		IN FOCUS
175006569	https://volunteer.ala.org.au/validate/task/175006569	Valid		system	Tile_007-052-000_0-000.jpg		2021-04-19 18:08:46	2021-04-19 18:08:46		NO		IN FOCUS
175006569	https://volunteer.ala.org.au/validate/task/175006569	Valid		system	Tile_007-052-000_0-000.jpg		2021-04-19 17:52:53	2021-04-19 18:08:46		NO		IN FOCUS
175006569	https://volunteer.ala.org.au/validate/task/175006569	Valid		system	Tile_007-052-000_0-000.jpg		2021-04-19 17:08:48	2021-04-19 18:08:46		NO		IN FOCUS
175006570	https://volunteer.ala.org.au/validate/task/175006570	Valid		system	Tile_007-053-000_0-000.jpg			2021-04-19 18:09:05		NO		IN FOCUS
175006570	https://volunteer.ala.org.au/validate/task/175006570	Valid		system	Tile_007-053-000_0-000.jpg		2021-04-19 18:09:05	2021-04-19 18:09:05		NO		IN FOCUS
175006570	https://volunteer.ala.org.au/validate/task/175006570	Valid		system	Tile_007-053-000_0-000.jpg		2021-04-19 17:09:00	2021-04-19 18:09:05		NO		IN FOCUS
175006570	https://volunteer.ala.org.au/validate/task/175006570	Valid		system	Tile_007-053-000_0-000.jpg		2021-04-19 17:53:06	2021-04-19 18:09:05		NO		IN FOCUS
175006571	https://volunteer.ala.org.au/validate/task/175006571	Valid		system	Tile_007-054-000_0-000.jpg		2021-04-19 17:53:18	2021-04-19 18:09:27		NO		IN FOCUS
175006571	https://volunteer.ala.org.au/validate/task/175006571	Valid		system	Tile_007-054-000_0-000.jpg		2021-04-19 18:09:27	2021-04-19 18:09:27		NO		IN FOCUS
175006571	https://volunteer.ala.org.au/validate/task/175006571	Valid		system	Tile_007-054-000_0-000.jpg		2021-04-19 17:09:13	2021-04-19 18:09:27		NO		IN FOCUS
175006571	https://volunteer.ala.org.au/validate/task/175006571	Valid		system	Tile_007-054-000_0-000.jpg			2021-04-19 18:09:27		NO		IN FOCUS
175006572	https://volunteer.ala.org.au/validate/task/175006572	Valid		system	Tile_007-055-000_0-000.jpg		2021-04-19 17:09:25	2021-04-19 18:09:44		NO		IN FOCUS
175006572	https://volunteer.ala.org.au/validate/task/175006572	Valid		system	Tile_007-055-000_0-000.jpg		2021-04-19 18:09:44	2021-04-19 18:09:44		NO		IN FOCUS
175006572	https://volunteer.ala.org.au/validate/task/175006572	Valid		system	Tile_007-055-000_0-000.jpg			2021-04-19 18:09:44		NO		IN FOCUS
175006572	https://volunteer.ala.org.au/validate/task/175006572	Valid		system	Tile_007-055-000_0-000.jpg		2021-04-19 17:53:30	2021-04-19 18:09:44		NO		IN FOCUS
175006573	https://volunteer.ala.org.au/validate/task/175006573	Valid		system	Tile_007-056-000_0-000.jpg			2021-04-19 18:10:10		NO		IN FOCUS
175006573	https://volunteer.ala.org.au/validate/task/175006573	Valid		system	Tile_007-056-000_0-000.jpg		2021-04-19 18:10:09	2021-04-19 18:10:10		NO		IN FOCUS
175006573	https://volunteer.ala.org.au/validate/task/175006573	Valid		system	Tile_007-056-000_0-000.jpg		2021-04-19 17:09:37	2021-04-19 18:10:10		NO		IN FOCUS
175006573	https://volunteer.ala.org.au/validate/task/175006573	Valid		system	Tile_007-056-000_0-000.jpg		2021-04-19 17:53:44	2021-04-19 18:10:10		NO		IN FOCUS
175006574	https://volunteer.ala.org.au/validate/task/175006574	Valid		system	Tile_007-057-000_0-000.jpg			2021-04-19 18:10:26		NO		IN FOCUS
175006574	https://volunteer.ala.org.au/validate/task/175006574	Valid		system	Tile_007-057-000_0-000.jpg		2021-04-19 17:09:48	2021-04-19 18:10:26		NO		IN FOCUS
175006574	https://volunteer.ala.org.au/validate/task/175006574	Valid		system	Tile_007-057-000_0-000.jpg		2021-04-19 18:10:25	2021-04-19 18:10:26		NO		IN FOCUS
175006574	https://volunteer.ala.org.au/validate/task/175006574	Valid		system	Tile_007-057-000_0-000.jpg		2021-04-19 17:53:59	2021-04-19 18:10:26		NO		IN FOCUS
175006575	https://volunteer.ala.org.au/validate/task/175006575	Valid		system	Tile_007-058-000_0-000.jpg			2021-04-19 18:10:43		NO		IN FOCUS
175006575	https://volunteer.ala.org.au/validate/task/175006575	Valid		system	Tile_007-058-000_0-000.jpg		2021-04-19 18:10:43	2021-04-19 18:10:43		NO		IN FOCUS
175006575	https://volunteer.ala.org.au/validate/task/175006575	Valid		system	Tile_007-058-000_0-000.jpg		2021-04-19 17:54:12	2021-04-19 18:10:43		NO		IN FOCUS
175006575	https://volunteer.ala.org.au/validate/task/175006575	Valid		system	Tile_007-058-000_0-000.jpg		2021-04-19 17:10:00	2021-04-19 18:10:43		NO		IN FOCUS
175006576	https://volunteer.ala.org.au/validate/task/175006576	Valid		system	Tile_007-059-000_0-000.jpg		2021-04-19 18:11:01	2021-04-19 18:11:01		NO		IN FOCUS
175006576	https://volunteer.ala.org.au/validate/task/175006576	Valid		system	Tile_007-059-000_0-000.jpg			2021-04-19 18:11:01		NO		IN FOCUS
175006576	https://volunteer.ala.org.au/validate/task/175006576	Valid		system	Tile_007-059-000_0-000.jpg		2021-04-19 17:10:11	2021-04-19 18:11:01		NO		IN FOCUS
175006576	https://volunteer.ala.org.au/validate/task/175006576	Valid		system	Tile_007-059-000_0-000.jpg		2021-04-19 17:54:22	2021-04-19 18:11:01		NO		IN FOCUS
175006577	https://volunteer.ala.org.au/validate/task/175006577	Valid		system	Tile_007-060-000_0-000.jpg		2021-04-19 17:10:25	2021-04-19 18:11:16		NO		IN FOCUS
175006577	https://volunteer.ala.org.au/validate/task/175006577	Valid		system	Tile_007-060-000_0-000.jpg			2021-04-19 18:11:16		NO		IN FOCUS
175006577	https://volunteer.ala.org.au/validate/task/175006577	Valid		system	Tile_007-060-000_0-000.jpg		2021-04-19 18:11:16	2021-04-19 18:11:16		NO		IN FOCUS
175006577	https://volunteer.ala.org.au/validate/task/175006577	Valid		system	Tile_007-060-000_0-000.jpg		2021-04-19 17:54:40	2021-04-19 18:11:16		NO		IN FOCUS
175006578	https://volunteer.ala.org.au/validate/task/175006578	Valid		system	Tile_008-001-000_0-000.jpg		2021-04-19 18:11:30	2021-04-19 18:11:30		NO		IN FOCUS
175006578	https://volunteer.ala.org.au/validate/task/175006578	Valid		system	Tile_008-001-000_0-000.jpg			2021-04-19 18:11:30		NO		IN FOCUS
175006578	https://volunteer.ala.org.au/validate/task/175006578	Valid		system	Tile_008-001-000_0-000.jpg		2021-04-19 17:10:37	2021-04-19 18:11:30		NO		IN FOCUS
175006578	https://volunteer.ala.org.au/validate/task/175006578	Valid		system	Tile_008-001-000_0-000.jpg		2021-04-19 17:54:51	2021-04-19 18:11:30		NO		IN FOCUS
175006580	https://volunteer.ala.org.au/validate/task/175006580	Valid		system	Tile_008-003-000_0-000.jpg		2021-04-19 17:55:38	2021-04-19 18:12:15		NO		IN FOCUS
175006580	https://volunteer.ala.org.au/validate/task/175006580	Valid		system	Tile_008-003-000_0-000.jpg		2021-04-19 17:11:01	2021-04-19 18:12:15		NO		IN FOCUS
175006580	https://volunteer.ala.org.au/validate/task/175006580	Valid		system	Tile_008-003-000_0-000.jpg		2021-04-19 18:12:15	2021-04-19 18:12:15		NO		IN FOCUS
175006580	https://volunteer.ala.org.au/validate/task/175006580	Valid		system	Tile_008-003-000_0-000.jpg			2021-04-19 18:12:15		NO		IN FOCUS
175006581	https://volunteer.ala.org.au/validate/task/175006581	Valid		system	Tile_008-004-000_0-000.jpg		2021-04-19 17:11:13	2021-04-19 18:12:33		NO		IN FOCUS
175006581	https://volunteer.ala.org.au/validate/task/175006581	Valid		system	Tile_008-004-000_0-000.jpg		2021-04-19 18:12:33	2021-04-19 18:12:33		NO		IN FOCUS
175006581	https://volunteer.ala.org.au/validate/task/175006581	Valid		system	Tile_008-004-000_0-000.jpg			2021-04-19 18:12:33		NO		IN FOCUS
175006581	https://volunteer.ala.org.au/validate/task/175006581	Valid		system	Tile_008-004-000_0-000.jpg		2021-04-19 17:55:51	2021-04-19 18:12:33		NO		IN FOCUS
175006582	https://volunteer.ala.org.au/validate/task/175006582	Valid		system	Tile_008-005-000_0-000.jpg		2021-04-19 17:56:02	2021-04-19 18:12:53		NO		IN FOCUS
175006582	https://volunteer.ala.org.au/validate/task/175006582	Valid		system	Tile_008-005-000_0-000.jpg		2021-04-19 17:11:26	2021-04-19 18:12:53		NO		IN FOCUS
175006582	https://volunteer.ala.org.au/validate/task/175006582	Valid		system	Tile_008-005-000_0-000.jpg		2021-04-19 18:12:53	2021-04-19 18:12:53		NO		IN FOCUS
175006582	https://volunteer.ala.org.au/validate/task/175006582	Valid		system	Tile_008-005-000_0-000.jpg			2021-04-19 18:12:53		NO		IN FOCUS
175006583	https://volunteer.ala.org.au/validate/task/175006583	Valid		system	Tile_008-006-000_0-000.jpg		2021-04-19 18:13:13	2021-04-19 18:13:14		NO		IN FOCUS
175006583	https://volunteer.ala.org.au/validate/task/175006583	Valid		system	Tile_008-006-000_0-000.jpg		2021-04-19 17:56:14	2021-04-19 18:13:14		NO		IN FOCUS
175006583	https://volunteer.ala.org.au/validate/task/175006583	Valid		system	Tile_008-006-000_0-000.jpg			2021-04-19 18:13:14		NO		IN FOCUS
175006583	https://volunteer.ala.org.au/validate/task/175006583	Valid		system	Tile_008-006-000_0-000.jpg		2021-04-19 17:11:39	2021-04-19 18:13:14		NO		IN FOCUS
175006584	https://volunteer.ala.org.au/validate/task/175006584	Valid		system	Tile_008-007-000_0-000.jpg			2021-04-19 18:13:30		NO		IN FOCUS
175006584	https://volunteer.ala.org.au/validate/task/175006584	Valid		system	Tile_008-007-000_0-000.jpg		2021-04-19 18:13:30	2021-04-19 18:13:30		NO		IN FOCUS
175006584	https://volunteer.ala.org.au/validate/task/175006584	Valid		system	Tile_008-007-000_0-000.jpg		2021-04-19 17:56:27	2021-04-19 18:13:30		NO		IN FOCUS
175006584	https://volunteer.ala.org.au/validate/task/175006584	Valid		system	Tile_008-007-000_0-000.jpg		2021-04-19 17:11:51	2021-04-19 18:13:30		NO		IN FOCUS
175006586	https://volunteer.ala.org.au/validate/task/175006586	Valid		system	Tile_008-009-000_0-000.jpg		2021-04-19 17:12:18	2021-04-19 18:14:04		NO		IN FOCUS
175006586	https://volunteer.ala.org.au/validate/task/175006586	Valid		system	Tile_008-009-000_0-000.jpg		2021-04-19 18:14:04	2021-04-19 18:14:04		NO		IN FOCUS
175006586	https://volunteer.ala.org.au/validate/task/175006586	Valid		system	Tile_008-009-000_0-000.jpg		2021-04-19 17:58:38	2021-04-19 18:14:04		NO		IN FOCUS
175006586	https://volunteer.ala.org.au/validate/task/175006586	Valid		system	Tile_008-009-000_0-000.jpg			2021-04-19 18:14:04		NO		IN FOCUS
175006587	https://volunteer.ala.org.au/validate/task/175006587	Valid		system	Tile_008-010-000_0-000.jpg		2021-04-19 17:12:31	2021-04-19 18:14:33		NO		IN FOCUS
175006587	https://volunteer.ala.org.au/validate/task/175006587	Valid		system	Tile_008-010-000_0-000.jpg		2021-04-19 18:14:33	2021-04-19 18:14:33		NO		IN FOCUS
175006587	https://volunteer.ala.org.au/validate/task/175006587	Valid		system	Tile_008-010-000_0-000.jpg			2021-04-19 18:14:33		NO		IN FOCUS
175006587	https://volunteer.ala.org.au/validate/task/175006587	Valid		system	Tile_008-010-000_0-000.jpg		2021-04-19 17:58:52	2021-04-19 18:14:33		NO		IN FOCUS
175006588	https://volunteer.ala.org.au/validate/task/175006588	Valid		system	Tile_008-011-000_0-000.jpg		2021-04-19 18:14:58	2021-04-19 18:14:58		NO		IN FOCUS
175006588	https://volunteer.ala.org.au/validate/task/175006588	Valid		system	Tile_008-011-000_0-000.jpg			2021-04-19 18:14:58		NO		IN FOCUS
175006588	https://volunteer.ala.org.au/validate/task/175006588	Valid		system	Tile_008-011-000_0-000.jpg		2021-04-19 17:59:06	2021-04-19 18:14:58		NO		IN FOCUS
175006588	https://volunteer.ala.org.au/validate/task/175006588	Valid		system	Tile_008-011-000_0-000.jpg		2021-04-19 17:12:44	2021-04-19 18:14:58		NO		IN FOCUS
175006589	https://volunteer.ala.org.au/validate/task/175006589	Valid		system	Tile_008-012-000_0-000.jpg		2021-04-19 17:12:56	2021-04-19 18:15:22		NO		IN FOCUS
175006589	https://volunteer.ala.org.au/validate/task/175006589	Valid		system	Tile_008-012-000_0-000.jpg		2021-04-19 18:15:22	2021-04-19 18:15:22		NO		IN FOCUS
175006589	https://volunteer.ala.org.au/validate/task/175006589	Valid		system	Tile_008-012-000_0-000.jpg			2021-04-19 18:15:22		NO		IN FOCUS
175006589	https://volunteer.ala.org.au/validate/task/175006589	Valid		system	Tile_008-012-000_0-000.jpg		2021-04-19 17:59:25	2021-04-19 18:15:22		NO		IN FOCUS
175006590	https://volunteer.ala.org.au/validate/task/175006590	Valid		system	Tile_008-013-000_0-000.jpg		2021-04-19 17:59:39	2021-04-19 18:15:43		NO		IN FOCUS
175006590	https://volunteer.ala.org.au/validate/task/175006590	Valid		system	Tile_008-013-000_0-000.jpg			2021-04-19 18:15:43		NO		IN FOCUS
175006590	https://volunteer.ala.org.au/validate/task/175006590	Valid		system	Tile_008-013-000_0-000.jpg		2021-04-19 17:13:09	2021-04-19 18:15:43		NO		IN FOCUS
175006590	https://volunteer.ala.org.au/validate/task/175006590	Valid		system	Tile_008-013-000_0-000.jpg		2021-04-19 18:15:43	2021-04-19 18:15:43		NO		IN FOCUS
175006591	https://volunteer.ala.org.au/validate/task/175006591	Valid		system	Tile_008-014-000_0-000.jpg			2021-04-19 18:15:58		NO		IN FOCUS
175006591	https://volunteer.ala.org.au/validate/task/175006591	Valid		system	Tile_008-014-000_0-000.jpg		2021-04-19 17:59:53	2021-04-19 18:15:58		NO		IN FOCUS
175006591	https://volunteer.ala.org.au/validate/task/175006591	Valid		system	Tile_008-014-000_0-000.jpg		2021-04-19 17:13:26	2021-04-19 18:15:58		NO		IN FOCUS
175006591	https://volunteer.ala.org.au/validate/task/175006591	Valid		system	Tile_008-014-000_0-000.jpg		2021-04-19 18:15:57	2021-04-19 18:15:58		NO		IN FOCUS
175006157	https://volunteer.ala.org.au/validate/task/175006157	Valid		system	Tile_007-022-000_0-000.jpg		2021-04-19 17:57:47	2021-04-19 18:33:30		NO		IN FOCUS
175006157	https://volunteer.ala.org.au/validate/task/175006157	Valid		system	Tile_007-022-000_0-000.jpg			2021-04-19 18:33:30		NO		IN FOCUS
175006157	https://volunteer.ala.org.au/validate/task/175006157	Valid		system	Tile_007-022-000_0-000.jpg		2021-04-19 17:02:43	2021-04-19 18:33:30		NO		IN FOCUS
175006157	https://volunteer.ala.org.au/validate/task/175006157	Valid		system	Tile_007-022-000_0-000.jpg		2021-04-19 18:33:30	2021-04-19 18:33:30		NO		IN FOCUS
175006568	https://volunteer.ala.org.au/validate/task/175006568	Valid		system	Tile_007-051-000_0-000.jpg		2021-04-19 17:08:37	2021-04-19 18:35:24		NO		IN FOCUS
175006568	https://volunteer.ala.org.au/validate/task/175006568	Valid		system	Tile_007-051-000_0-000.jpg			2021-04-19 18:35:24		NO		IN FOCUS
175006568	https://volunteer.ala.org.au/validate/task/175006568	Valid		system	Tile_007-051-000_0-000.jpg		2021-04-19 18:35:23	2021-04-19 18:35:24		NO		IN FOCUS
175006568	https://volunteer.ala.org.au/validate/task/175006568	Valid		system	Tile_007-051-000_0-000.jpg		2021-04-19 18:08:28	2021-04-19 18:35:24		NO		IN FOCUS
175006579	https://volunteer.ala.org.au/validate/task/175006579	Valid		system	Tile_008-002-000_0-000.jpg		2021-04-19 18:11:52	2021-04-19 18:35:39		NO		IN FOCUS
175006579	https://volunteer.ala.org.au/validate/task/175006579	Valid		system	Tile_008-002-000_0-000.jpg		2021-04-19 17:55:27	2021-04-19 18:35:39	1	YES	MIDDLE	IN FOCUS		Unknown
175006579	https://volunteer.ala.org.au/validate/task/175006579	Valid		system	Tile_008-002-000_0-000.jpg		2021-04-19 18:35:38	2021-04-19 18:35:39		NO		IN FOCUS
175006579	https://volunteer.ala.org.au/validate/task/175006579	Valid		system	Tile_008-002-000_0-000.jpg			2021-04-19 18:35:39		NO		IN FOCUS
175006579	https://volunteer.ala.org.au/validate/task/175006579	Valid		system	Tile_008-002-000_0-000.jpg		2021-04-19 17:10:49	2021-04-19 18:35:39		NO		IN FOCUS
175006594	https://volunteer.ala.org.au/validate/task/175006594	Valid		system	Tile_008-017-000_0-000.jpg		2021-04-19 18:37:56	2021-04-19 18:38:16		NO		IN FOCUS
175006594	https://volunteer.ala.org.au/validate/task/175006594	Valid		system	Tile_008-017-000_0-000.jpg		2021-04-19 18:38:15	2021-04-19 18:38:16		NO		IN FOCUS
175006594	https://volunteer.ala.org.au/validate/task/175006594	Valid		system	Tile_008-017-000_0-000.jpg		2021-04-19 18:16:56	2021-04-19 18:38:16		NO		IN FOCUS
175006594	https://volunteer.ala.org.au/validate/task/175006594	Valid		system	Tile_008-017-000_0-000.jpg			2021-04-19 18:38:16		NO		IN FOCUS
175006595	https://volunteer.ala.org.au/validate/task/175006595	Valid		system	Tile_008-018-000_0-000.jpg		2021-04-19 18:17:12	2021-04-19 18:38:38		NO		IN FOCUS
175006595	https://volunteer.ala.org.au/validate/task/175006595	Valid		system	Tile_008-018-000_0-000.jpg		2021-04-19 18:38:38	2021-04-19 18:38:38		NO		IN FOCUS
175006595	https://volunteer.ala.org.au/validate/task/175006595	Valid		system	Tile_008-018-000_0-000.jpg		2021-04-19 18:38:34	2021-04-19 18:38:38		NO		IN FOCUS
175006595	https://volunteer.ala.org.au/validate/task/175006595	Valid		system	Tile_008-018-000_0-000.jpg			2021-04-19 18:38:38		NO		IN FOCUS
175006597	https://volunteer.ala.org.au/validate/task/175006597	Valid		system	Tile_008-020-000_0-000.jpg		2021-04-19 18:18:06	2021-04-19 18:39:21		NO		IN FOCUS
175006597	https://volunteer.ala.org.au/validate/task/175006597	Valid		system	Tile_008-020-000_0-000.jpg		2021-04-19 18:39:36	2021-04-19 18:39:21		NO		IN FOCUS
175006597	https://volunteer.ala.org.au/validate/task/175006597	Valid		system	Tile_008-020-000_0-000.jpg			2021-04-19 18:39:21		NO		IN FOCUS
175006597	https://volunteer.ala.org.au/validate/task/175006597	Valid		system	Tile_008-020-000_0-000.jpg		2021-04-19 18:38:54	2021-04-19 18:39:21		NO		IN FOCUS
175006597	https://volunteer.ala.org.au/validate/task/175006597	Valid		system	Tile_008-020-000_0-000.jpg		2021-04-19 18:39:21	2021-04-19 18:39:21		NO		IN FOCUS
175006598	https://volunteer.ala.org.au/validate/task/175006598	Valid		system	Tile_008-021-000_0-000.jpg		2021-04-19 18:39:07	2021-04-19 18:39:38		NO		IN FOCUS
175006598	https://volunteer.ala.org.au/validate/task/175006598	Valid		system	Tile_008-021-000_0-000.jpg		2021-04-19 18:18:25	2021-04-19 18:39:38		NO		IN FOCUS
175006598	https://volunteer.ala.org.au/validate/task/175006598	Valid		system	Tile_008-021-000_0-000.jpg			2021-04-19 18:39:38		NO		IN FOCUS
175006598	https://volunteer.ala.org.au/validate/task/175006598	Valid		system	Tile_008-021-000_0-000.jpg		2021-04-19 18:39:37	2021-04-19 18:39:38		NO		IN FOCUS
175006602	https://volunteer.ala.org.au/validate/task/175006602	Valid		system	Tile_008-025-000_0-000.jpg		2021-04-19 18:39:42	2021-04-19 18:40:08		NO		IN FOCUS
175006602	https://volunteer.ala.org.au/validate/task/175006602	Valid		system	Tile_008-025-000_0-000.jpg		2021-04-19 18:40:07	2021-04-19 18:40:08		NO		IN FOCUS
175006602	https://volunteer.ala.org.au/validate/task/175006602	Valid		system	Tile_008-025-000_0-000.jpg			2021-04-19 18:40:08		NO		IN FOCUS
175006602	https://volunteer.ala.org.au/validate/task/175006602	Valid		system	Tile_008-025-000_0-000.jpg		2021-04-19 18:20:05	2021-04-19 18:40:08		NO		IN FOCUS
175006606	https://volunteer.ala.org.au/validate/task/175006606	Valid		system	Tile_008-029-000_0-000.jpg		2021-04-19 18:41:04	2021-04-19 18:41:16		NO		IN FOCUS
175006606	https://volunteer.ala.org.au/validate/task/175006606	Valid		system	Tile_008-029-000_0-000.jpg		2021-04-19 18:41:16	2021-04-19 18:41:16		NO		IN FOCUS
175006606	https://volunteer.ala.org.au/validate/task/175006606	Valid		system	Tile_008-029-000_0-000.jpg			2021-04-19 18:41:16		NO		IN FOCUS
175006606	https://volunteer.ala.org.au/validate/task/175006606	Valid		system	Tile_008-029-000_0-000.jpg		2021-04-19 18:21:53	2021-04-19 18:41:16		NO		IN FOCUS
175006607	https://volunteer.ala.org.au/validate/task/175006607	Valid		system	Tile_008-030-000_0-000.jpg			2021-04-19 18:41:37		NO		IN FOCUS
175006607	https://volunteer.ala.org.au/validate/task/175006607	Valid		system	Tile_008-030-000_0-000.jpg		2021-04-19 18:22:18	2021-04-19 18:41:37		NO		IN FOCUS
175006607	https://volunteer.ala.org.au/validate/task/175006607	Valid		system	Tile_008-030-000_0-000.jpg		2021-04-19 18:41:35	2021-04-19 18:41:37		NO		IN FOCUS
175006607	https://volunteer.ala.org.au/validate/task/175006607	Valid		system	Tile_008-030-000_0-000.jpg		2021-04-19 18:41:37	2021-04-19 18:41:37		NO		IN FOCUS
175006608	https://volunteer.ala.org.au/validate/task/175006608	Valid		system	Tile_008-031-000_0-000.jpg		2021-04-19 18:42:28	2021-04-19 18:42:28		NO		IN FOCUS
175006608	https://volunteer.ala.org.au/validate/task/175006608	Valid		system	Tile_008-031-000_0-000.jpg		2021-04-19 18:42:14	2021-04-19 18:42:28		NO		IN FOCUS
175006608	https://volunteer.ala.org.au/validate/task/175006608	Valid		system	Tile_008-031-000_0-000.jpg		2021-04-19 18:22:47	2021-04-19 18:42:28		NO		IN FOCUS
175006608	https://volunteer.ala.org.au/validate/task/175006608	Valid		system	Tile_008-031-000_0-000.jpg			2021-04-19 18:42:28		NO		IN FOCUS
175006609	https://volunteer.ala.org.au/validate/task/175006609	Valid		system	Tile_008-032-000_0-000.jpg		2021-04-19 18:23:09	2021-04-19 18:42:53		NO		IN FOCUS
175006609	https://volunteer.ala.org.au/validate/task/175006609	Valid		system	Tile_008-032-000_0-000.jpg			2021-04-19 18:42:53		NO		IN FOCUS
175006609	https://volunteer.ala.org.au/validate/task/175006609	Valid		system	Tile_008-032-000_0-000.jpg		2021-04-19 18:42:53	2021-04-19 18:42:53		NO		IN FOCUS
175006609	https://volunteer.ala.org.au/validate/task/175006609	Valid		system	Tile_008-032-000_0-000.jpg		2021-04-19 18:42:40	2021-04-19 18:42:53		NO		IN FOCUS
175006601	https://volunteer.ala.org.au/validate/task/175006601	Valid		system	Tile_008-024-000_0-000.jpg		2021-04-19 18:19:40	2021-04-19 18:43:13		NO		IN FOCUS
175006601	https://volunteer.ala.org.au/validate/task/175006601	Valid		system	Tile_008-024-000_0-000.jpg			2021-04-19 18:43:13		NO		IN FOCUS
175006601	https://volunteer.ala.org.au/validate/task/175006601	Valid		system	Tile_008-024-000_0-000.jpg		2021-04-19 18:43:13	2021-04-19 18:43:13		NO		IN FOCUS
175006601	https://volunteer.ala.org.au/validate/task/175006601	Valid		system	Tile_008-024-000_0-000.jpg		2021-04-19 18:39:29	2021-04-19 18:43:13		NO		IN FOCUS
175006603	https://volunteer.ala.org.au/validate/task/175006603	Valid		system	Tile_008-026-000_0-000.jpg		2021-04-19 18:20:32	2021-04-19 18:44:37		NO		IN FOCUS
175006603	https://volunteer.ala.org.au/validate/task/175006603	Valid		system	Tile_008-026-000_0-000.jpg		2021-04-19 18:40:20	2021-04-19 18:44:37		NO		IN FOCUS
175006603	https://volunteer.ala.org.au/validate/task/175006603	Valid		system	Tile_008-026-000_0-000.jpg		2021-04-19 18:44:37	2021-04-19 18:44:37		NO		IN FOCUS
175006603	https://volunteer.ala.org.au/validate/task/175006603	Valid		system	Tile_008-026-000_0-000.jpg			2021-04-19 18:44:37		NO		IN FOCUS
175006605	https://volunteer.ala.org.au/validate/task/175006605	Valid		system	Tile_008-028-000_0-000.jpg		2021-04-19 18:40:50	2021-04-19 18:45:18		NO		IN FOCUS
175006605	https://volunteer.ala.org.au/validate/task/175006605	Valid		system	Tile_008-028-000_0-000.jpg		2021-04-19 18:21:16	2021-04-19 18:45:18		NO		IN FOCUS
175006605	https://volunteer.ala.org.au/validate/task/175006605	Valid		system	Tile_008-028-000_0-000.jpg		2021-04-19 18:45:18	2021-04-19 18:45:18		NO		IN FOCUS
175006605	https://volunteer.ala.org.au/validate/task/175006605	Valid		system	Tile_008-028-000_0-000.jpg			2021-04-19 18:45:18		NO		IN FOCUS
175006604	https://volunteer.ala.org.au/validate/task/175006604	Valid		system	Tile_008-027-000_0-000.jpg			2021-04-19 18:45:26		NO		IN FOCUS
175006604	https://volunteer.ala.org.au/validate/task/175006604	Valid		system	Tile_008-027-000_0-000.jpg		2021-04-19 18:20:54	2021-04-19 18:45:26		NO		IN FOCUS
175006604	https://volunteer.ala.org.au/validate/task/175006604	Valid		system	Tile_008-027-000_0-000.jpg		2021-04-19 18:45:26	2021-04-19 18:45:26		NO		IN FOCUS
175006604	https://volunteer.ala.org.au/validate/task/175006604	Valid		system	Tile_008-027-000_0-000.jpg		2021-04-19 18:40:34	2021-04-19 18:45:26		NO		IN FOCUS
175006610	https://volunteer.ala.org.au/validate/task/175006610	Valid		system	Tile_008-033-000_0-000.jpg			2021-04-19 18:45:27		NO		IN FOCUS
175006610	https://volunteer.ala.org.au/validate/task/175006610	Valid		system	Tile_008-033-000_0-000.jpg		2021-04-19 18:42:52	2021-04-19 18:45:27		NO		IN FOCUS
175006610	https://volunteer.ala.org.au/validate/task/175006610	Valid		system	Tile_008-033-000_0-000.jpg		2021-04-19 18:23:52	2021-04-19 18:45:27		NO		IN FOCUS
175006610	https://volunteer.ala.org.au/validate/task/175006610	Valid		system	Tile_008-033-000_0-000.jpg		2021-04-19 18:45:27	2021-04-19 18:45:27		NO		IN FOCUS
175006611	https://volunteer.ala.org.au/validate/task/175006611	Valid		system	Tile_008-034-000_0-000.jpg		2021-04-19 18:24:20	2021-04-19 18:45:36		NO		IN FOCUS
175006611	https://volunteer.ala.org.au/validate/task/175006611	Valid		system	Tile_008-034-000_0-000.jpg			2021-04-19 18:45:36		NO		IN FOCUS
175006611	https://volunteer.ala.org.au/validate/task/175006611	Valid		system	Tile_008-034-000_0-000.jpg		2021-04-19 18:45:36	2021-04-19 18:45:36		NO		IN FOCUS
175006611	https://volunteer.ala.org.au/validate/task/175006611	Valid		system	Tile_008-034-000_0-000.jpg		2021-04-19 18:43:10	2021-04-19 18:45:36		NO		IN FOCUS
175006614	https://volunteer.ala.org.au/validate/task/175006614	Valid		system	Tile_008-037-000_0-000.jpg			2021-04-19 18:45:58		NO		IN FOCUS
175006614	https://volunteer.ala.org.au/validate/task/175006614	Valid		system	Tile_008-037-000_0-000.jpg		2021-04-19 18:43:40	2021-04-19 18:45:58		NO		IN FOCUS
175006614	https://volunteer.ala.org.au/validate/task/175006614	Valid		system	Tile_008-037-000_0-000.jpg		2021-04-19 18:45:57	2021-04-19 18:45:58		NO		IN FOCUS
175006614	https://volunteer.ala.org.au/validate/task/175006614	Valid		system	Tile_008-037-000_0-000.jpg		2021-04-19 18:25:31	2021-04-19 18:45:58		NO		IN FOCUS
175006618	https://volunteer.ala.org.au/validate/task/175006618	Valid		system	Tile_008-041-000_0-000.jpg		2021-04-19 18:46:05	2021-04-19 18:46:06		NO		IN FOCUS
175006618	https://volunteer.ala.org.au/validate/task/175006618	Valid		system	Tile_008-041-000_0-000.jpg		2021-04-19 18:27:07	2021-04-19 18:46:06		NO		IN FOCUS
175006618	https://volunteer.ala.org.au/validate/task/175006618	Valid		system	Tile_008-041-000_0-000.jpg			2021-04-19 18:46:06		NO		IN FOCUS
175006618	https://volunteer.ala.org.au/validate/task/175006618	Valid		system	Tile_008-041-000_0-000.jpg		2021-04-19 18:44:54	2021-04-19 18:46:06		NO		IN FOCUS
175006616	https://volunteer.ala.org.au/validate/task/175006616	Valid		system	Tile_008-039-000_0-000.jpg			2021-04-19 18:46:13		NO		IN FOCUS
175006616	https://volunteer.ala.org.au/validate/task/175006616	Valid		system	Tile_008-039-000_0-000.jpg		2021-04-19 18:46:13	2021-04-19 18:46:13		NO		IN FOCUS
175006616	https://volunteer.ala.org.au/validate/task/175006616	Valid		system	Tile_008-039-000_0-000.jpg		2021-04-19 18:44:28	2021-04-19 18:46:13		NO		IN FOCUS
175006616	https://volunteer.ala.org.au/validate/task/175006616	Valid		system	Tile_008-039-000_0-000.jpg		2021-04-19 18:26:22	2021-04-19 18:46:13		NO		IN FOCUS
175006613	https://volunteer.ala.org.au/validate/task/175006613	Valid		system	Tile_008-036-000_0-000.jpg		2021-04-19 18:24:56	2021-04-19 18:46:26		NO		IN FOCUS
175006613	https://volunteer.ala.org.au/validate/task/175006613	Valid		system	Tile_008-036-000_0-000.jpg		2021-04-19 18:43:28	2021-04-19 18:46:26		NO		IN FOCUS
175006613	https://volunteer.ala.org.au/validate/task/175006613	Valid		system	Tile_008-036-000_0-000.jpg			2021-04-19 18:46:26		NO		IN FOCUS
175006613	https://volunteer.ala.org.au/validate/task/175006613	Valid		system	Tile_008-036-000_0-000.jpg		2021-04-19 18:46:26	2021-04-19 18:46:26		NO		IN FOCUS
175006620	https://volunteer.ala.org.au/validate/task/175006620	Valid		system	Tile_008-043-000_0-000.jpg		2021-04-19 18:45:31	2021-04-19 18:46:26		NO		IN FOCUS
175006620	https://volunteer.ala.org.au/validate/task/175006620	Valid		system	Tile_008-043-000_0-000.jpg		2021-04-19 18:27:39	2021-04-19 18:46:26		NO		IN FOCUS
175006620	https://volunteer.ala.org.au/validate/task/175006620	Valid		system	Tile_008-043-000_0-000.jpg		2021-04-19 18:46:25	2021-04-19 18:46:26		NO		IN FOCUS
175006620	https://volunteer.ala.org.au/validate/task/175006620	Valid		system	Tile_008-043-000_0-000.jpg			2021-04-19 18:46:26		NO		IN FOCUS
175006617	https://volunteer.ala.org.au/validate/task/175006617	Valid		system	Tile_008-040-000_0-000.jpg			2021-04-19 18:46:28		NO		IN FOCUS
175006617	https://volunteer.ala.org.au/validate/task/175006617	Valid		system	Tile_008-040-000_0-000.jpg		2021-04-19 18:44:42	2021-04-19 18:46:28		NO		IN FOCUS
175006617	https://volunteer.ala.org.au/validate/task/175006617	Valid		system	Tile_008-040-000_0-000.jpg		2021-04-19 18:46:28	2021-04-19 18:46:28		NO		IN FOCUS
175006617	https://volunteer.ala.org.au/validate/task/175006617	Valid		system	Tile_008-040-000_0-000.jpg		2021-04-19 18:26:53	2021-04-19 18:46:28		NO		IN FOCUS
175006619	https://volunteer.ala.org.au/validate/task/175006619	Valid		system	Tile_008-042-000_0-000.jpg		2021-04-19 18:27:23	2021-04-19 18:46:37		NO		IN FOCUS
175006619	https://volunteer.ala.org.au/validate/task/175006619	Valid		system	Tile_008-042-000_0-000.jpg		2021-04-19 18:45:20	2021-04-19 18:46:37		NO		IN FOCUS
175006619	https://volunteer.ala.org.au/validate/task/175006619	Valid		system	Tile_008-042-000_0-000.jpg			2021-04-19 18:46:37		NO		IN FOCUS
175006619	https://volunteer.ala.org.au/validate/task/175006619	Valid		system	Tile_008-042-000_0-000.jpg		2021-04-19 18:46:37	2021-04-19 18:46:37		NO		IN FOCUS
175006621	https://volunteer.ala.org.au/validate/task/175006621	Valid		system	Tile_008-044-000_0-000.jpg		2021-04-19 18:28:00	2021-04-19 18:46:42		NO		IN FOCUS
175006621	https://volunteer.ala.org.au/validate/task/175006621	Valid		system	Tile_008-044-000_0-000.jpg		2021-04-19 18:45:42	2021-04-19 18:46:42		NO		IN FOCUS
175006621	https://volunteer.ala.org.au/validate/task/175006621	Valid		system	Tile_008-044-000_0-000.jpg		2021-04-19 18:46:41	2021-04-19 18:46:42		NO		IN FOCUS
175006621	https://volunteer.ala.org.au/validate/task/175006621	Valid		system	Tile_008-044-000_0-000.jpg			2021-04-19 18:46:42		NO		IN FOCUS
175006621	https://volunteer.ala.org.au/validate/task/175006621	Valid		system	Tile_008-044-000_0-000.jpg		2021-04-19 18:46:45	2021-04-19 18:46:42		NO		IN FOCUS
175006623	https://volunteer.ala.org.au/validate/task/175006623	Valid		system	Tile_008-046-000_0-000.jpg		2021-04-19 18:28:36	2021-04-19 18:47:12		NO		IN FOCUS
175006623	https://volunteer.ala.org.au/validate/task/175006623	Valid		system	Tile_008-046-000_0-000.jpg		2021-04-19 18:46:54	2021-04-19 18:47:12		NO		IN FOCUS
175006623	https://volunteer.ala.org.au/validate/task/175006623	Valid		system	Tile_008-046-000_0-000.jpg			2021-04-19 18:47:12		NO		IN FOCUS
175006623	https://volunteer.ala.org.au/validate/task/175006623	Valid		system	Tile_008-046-000_0-000.jpg		2021-04-19 18:47:11	2021-04-19 18:47:12		NO		IN FOCUS
175006624	https://volunteer.ala.org.au/validate/task/175006624	Valid		system	Tile_008-047-000_0-000.jpg		2021-04-19 18:47:03	2021-04-19 18:47:24		NO		IN FOCUS
175006624	https://volunteer.ala.org.au/validate/task/175006624	Valid		system	Tile_008-047-000_0-000.jpg			2021-04-19 18:47:24		NO		IN FOCUS
175006624	https://volunteer.ala.org.au/validate/task/175006624	Valid		system	Tile_008-047-000_0-000.jpg		2021-04-19 18:28:56	2021-04-19 18:47:24		NO		IN FOCUS
175006624	https://volunteer.ala.org.au/validate/task/175006624	Valid		system	Tile_008-047-000_0-000.jpg		2021-04-19 18:47:23	2021-04-19 18:47:24		NO		IN FOCUS
175006626	https://volunteer.ala.org.au/validate/task/175006626	Valid		system	Tile_008-049-000_0-000.jpg		2021-04-19 18:48:32	2021-04-19 18:48:33		NO		IN FOCUS
175006626	https://volunteer.ala.org.au/validate/task/175006626	Valid		system	Tile_008-049-000_0-000.jpg		2021-04-19 18:29:32	2021-04-19 18:48:33		NO		IN FOCUS
175006626	https://volunteer.ala.org.au/validate/task/175006626	Valid		system	Tile_008-049-000_0-000.jpg			2021-04-19 18:48:33		NO		IN FOCUS
175006626	https://volunteer.ala.org.au/validate/task/175006626	Valid		system	Tile_008-049-000_0-000.jpg		2021-04-19 18:47:19	2021-04-19 18:48:33		NO		IN FOCUS
175006627	https://volunteer.ala.org.au/validate/task/175006627	Valid		system	Tile_008-050-000_0-000.jpg			2021-04-19 18:48:46		NO		IN FOCUS
175006627	https://volunteer.ala.org.au/validate/task/175006627	Valid		system	Tile_008-050-000_0-000.jpg		2021-04-19 18:29:46	2021-04-19 18:48:46		NO		IN FOCUS
175006627	https://volunteer.ala.org.au/validate/task/175006627	Valid		system	Tile_008-050-000_0-000.jpg		2021-04-19 18:48:46	2021-04-19 18:48:46		NO		IN FOCUS
175006627	https://volunteer.ala.org.au/validate/task/175006627	Valid		system	Tile_008-050-000_0-000.jpg		2021-04-19 18:47:28	2021-04-19 18:48:46		NO		IN FOCUS
175006628	https://volunteer.ala.org.au/validate/task/175006628	Valid		system	Tile_008-051-000_0-000.jpg		2021-04-19 18:47:38	2021-04-19 18:48:58		NO		IN FOCUS
175006628	https://volunteer.ala.org.au/validate/task/175006628	Valid		system	Tile_008-051-000_0-000.jpg		2021-04-19 18:30:01	2021-04-19 18:48:58		NO		IN FOCUS
175006628	https://volunteer.ala.org.au/validate/task/175006628	Valid		system	Tile_008-051-000_0-000.jpg			2021-04-19 18:48:58		NO		IN FOCUS
175006628	https://volunteer.ala.org.au/validate/task/175006628	Valid		system	Tile_008-051-000_0-000.jpg		2021-04-19 18:48:58	2021-04-19 18:48:58		NO		IN FOCUS
175006633	https://volunteer.ala.org.au/validate/task/175006633	Valid		system	Tile_008-056-000_0-000.jpg		2021-04-19 18:49:59	2021-04-19 18:49:59		NO		IN FOCUS
175006633	https://volunteer.ala.org.au/validate/task/175006633	Valid		system	Tile_008-056-000_0-000.jpg			2021-04-19 18:49:59		NO		IN FOCUS
175006633	https://volunteer.ala.org.au/validate/task/175006633	Valid		system	Tile_008-056-000_0-000.jpg		2021-04-19 18:48:16	2021-04-19 18:49:59		NO		IN FOCUS
175006633	https://volunteer.ala.org.au/validate/task/175006633	Valid		system	Tile_008-056-000_0-000.jpg		2021-04-19 18:31:14	2021-04-19 18:49:59		NO		IN FOCUS
175006635	https://volunteer.ala.org.au/validate/task/175006635	Valid		system	Tile_008-058-000_0-000.jpg		2021-04-19 18:48:34	2021-04-19 18:50:28		NO		IN FOCUS
175006635	https://volunteer.ala.org.au/validate/task/175006635	Valid		system	Tile_008-058-000_0-000.jpg			2021-04-19 18:50:28		NO		IN FOCUS
175006635	https://volunteer.ala.org.au/validate/task/175006635	Valid		system	Tile_008-058-000_0-000.jpg		2021-04-19 18:31:45	2021-04-19 18:50:28		NO		IN FOCUS
175006635	https://volunteer.ala.org.au/validate/task/175006635	Valid		system	Tile_008-058-000_0-000.jpg		2021-04-19 18:50:28	2021-04-19 18:50:28		NO		IN FOCUS
175006636	https://volunteer.ala.org.au/validate/task/175006636	Valid		system	Tile_008-059-000_0-000.jpg		2021-04-19 18:50:39	2021-04-19 18:50:39		NO		IN FOCUS
175006636	https://volunteer.ala.org.au/validate/task/175006636	Valid		system	Tile_008-059-000_0-000.jpg		2021-04-19 18:48:46	2021-04-19 18:50:39		NO		IN FOCUS
175006636	https://volunteer.ala.org.au/validate/task/175006636	Valid		system	Tile_008-059-000_0-000.jpg			2021-04-19 18:50:39		NO		IN FOCUS
175006636	https://volunteer.ala.org.au/validate/task/175006636	Valid		system	Tile_008-059-000_0-000.jpg		2021-04-19 18:31:58	2021-04-19 18:50:39		NO		IN FOCUS
175006638	https://volunteer.ala.org.au/validate/task/175006638	Valid		system	Tile_009-001-000_0-000.jpg		2021-04-19 18:33:24	2021-04-19 18:51:03		NO		IN FOCUS
175006638	https://volunteer.ala.org.au/validate/task/175006638	Valid		system	Tile_009-001-000_0-000.jpg		2021-04-19 18:49:01	2021-04-19 18:51:03		NO		IN FOCUS
175006638	https://volunteer.ala.org.au/validate/task/175006638	Valid		system	Tile_009-001-000_0-000.jpg		2021-04-19 18:51:03	2021-04-19 18:51:03		NO		IN FOCUS
175006638	https://volunteer.ala.org.au/validate/task/175006638	Valid		system	Tile_009-001-000_0-000.jpg			2021-04-19 18:51:03		NO		IN FOCUS
175006639	https://volunteer.ala.org.au/validate/task/175006639	Valid		system	Tile_009-002-000_0-000.jpg		2021-04-19 18:33:39	2021-04-19 18:51:42		NO		IN FOCUS
175006639	https://volunteer.ala.org.au/validate/task/175006639	Valid		system	Tile_009-002-000_0-000.jpg		2021-04-19 18:49:25	2021-04-19 18:51:42		NO		IN FOCUS
175006639	https://volunteer.ala.org.au/validate/task/175006639	Valid		system	Tile_009-002-000_0-000.jpg		2021-04-19 18:51:42	2021-04-19 18:51:42		NO		IN FOCUS
175006639	https://volunteer.ala.org.au/validate/task/175006639	Valid		system	Tile_009-002-000_0-000.jpg			2021-04-19 18:51:42		NO		IN FOCUS
175006629	https://volunteer.ala.org.au/validate/task/175006629	Valid		system	Tile_008-052-000_0-000.jpg		2021-04-19 18:30:14	2021-04-19 18:51:56		NO		IN FOCUS
175006629	https://volunteer.ala.org.au/validate/task/175006629	Valid		system	Tile_008-052-000_0-000.jpg			2021-04-19 18:51:56		NO		IN FOCUS
175006629	https://volunteer.ala.org.au/validate/task/175006629	Valid		system	Tile_008-052-000_0-000.jpg		2021-04-19 18:51:56	2021-04-19 18:51:56		NO		IN FOCUS
175006629	https://volunteer.ala.org.au/validate/task/175006629	Valid		system	Tile_008-052-000_0-000.jpg		2021-04-19 18:49:13	2021-04-19 18:51:56		NO		IN FOCUS
175006641	https://volunteer.ala.org.au/validate/task/175006641	Valid		system	Tile_009-004-000_0-000.jpg			2021-04-19 18:52:16		NO		IN FOCUS
175006641	https://volunteer.ala.org.au/validate/task/175006641	Valid		system	Tile_009-004-000_0-000.jpg		2021-04-19 18:49:44	2021-04-19 18:52:16		NO		IN FOCUS
175006641	https://volunteer.ala.org.au/validate/task/175006641	Valid		system	Tile_009-004-000_0-000.jpg		2021-04-19 18:34:09	2021-04-19 18:52:16		NO		IN FOCUS
175006641	https://volunteer.ala.org.au/validate/task/175006641	Valid		system	Tile_009-004-000_0-000.jpg		2021-04-19 18:52:14	2021-04-19 18:52:16		NO		IN FOCUS
175006630	https://volunteer.ala.org.au/validate/task/175006630	Valid		system	Tile_008-053-000_0-000.jpg		2021-04-19 18:30:28	2021-04-19 18:52:52		NO		IN FOCUS
175006630	https://volunteer.ala.org.au/validate/task/175006630	Valid		system	Tile_008-053-000_0-000.jpg		2021-04-19 18:47:53	2021-04-19 18:52:52		NO		IN FOCUS
175006630	https://volunteer.ala.org.au/validate/task/175006630	Valid		system	Tile_008-053-000_0-000.jpg			2021-04-19 18:52:52		NO		IN FOCUS
175006630	https://volunteer.ala.org.au/validate/task/175006630	Valid		system	Tile_008-053-000_0-000.jpg		2021-04-19 18:52:52	2021-04-19 18:52:52		NO		IN FOCUS
175006644	https://volunteer.ala.org.au/validate/task/175006644	Valid		system	Tile_009-007-000_0-000.jpg		2021-04-19 18:52:53	2021-04-19 18:52:53		NO		IN FOCUS
175006644	https://volunteer.ala.org.au/validate/task/175006644	Valid		system	Tile_009-007-000_0-000.jpg			2021-04-19 18:52:53		NO		IN FOCUS
175006644	https://volunteer.ala.org.au/validate/task/175006644	Valid		system	Tile_009-007-000_0-000.jpg		2021-04-19 18:35:01	2021-04-19 18:52:53		NO		IN FOCUS
175006644	https://volunteer.ala.org.au/validate/task/175006644	Valid		system	Tile_009-007-000_0-000.jpg		2021-04-19 18:50:03	2021-04-19 18:52:53		NO		IN FOCUS
175006647	https://volunteer.ala.org.au/validate/task/175006647	Valid		system	Tile_009-010-000_0-000.jpg		2021-04-19 18:50:26	2021-04-19 18:53:55		NO		IN FOCUS
175006647	https://volunteer.ala.org.au/validate/task/175006647	Valid		system	Tile_009-010-000_0-000.jpg			2021-04-19 18:53:55		NO		IN FOCUS
175006647	https://volunteer.ala.org.au/validate/task/175006647	Valid		system	Tile_009-010-000_0-000.jpg		2021-04-19 18:53:55	2021-04-19 18:53:55		NO		IN FOCUS
175006647	https://volunteer.ala.org.au/validate/task/175006647	Valid		system	Tile_009-010-000_0-000.jpg		2021-04-19 18:36:11	2021-04-19 18:53:55		NO		IN FOCUS
175006648	https://volunteer.ala.org.au/validate/task/175006648	Valid		system	Tile_009-011-000_0-000.jpg			2021-04-19 18:54:07		NO		IN FOCUS
175006648	https://volunteer.ala.org.au/validate/task/175006648	Valid		system	Tile_009-011-000_0-000.jpg		2021-04-19 18:54:07	2021-04-19 18:54:07		NO		IN FOCUS
175006648	https://volunteer.ala.org.au/validate/task/175006648	Valid		system	Tile_009-011-000_0-000.jpg		2021-04-19 18:50:36	2021-04-19 18:54:07		NO		IN FOCUS
175006648	https://volunteer.ala.org.au/validate/task/175006648	Valid		system	Tile_009-011-000_0-000.jpg		2021-04-19 18:36:40	2021-04-19 18:54:07		NO		IN FOCUS
175006632	https://volunteer.ala.org.au/validate/task/175006632	Valid		system	Tile_008-055-000_0-000.jpg		2021-04-19 18:48:07	2021-04-19 18:54:44		NO		IN FOCUS
175006632	https://volunteer.ala.org.au/validate/task/175006632	Valid		system	Tile_008-055-000_0-000.jpg			2021-04-19 18:54:44		NO		IN FOCUS
175006632	https://volunteer.ala.org.au/validate/task/175006632	Valid		system	Tile_008-055-000_0-000.jpg		2021-04-19 18:54:44	2021-04-19 18:54:44		NO		IN FOCUS
175006632	https://volunteer.ala.org.au/validate/task/175006632	Valid		system	Tile_008-055-000_0-000.jpg		2021-04-19 18:31:01	2021-04-19 18:54:44		NO		IN FOCUS
175006634	https://volunteer.ala.org.au/validate/task/175006634	Valid		system	Tile_008-057-000_0-000.jpg		2021-04-19 18:48:25	2021-04-19 18:55:36		NO		IN FOCUS
175006634	https://volunteer.ala.org.au/validate/task/175006634	Valid		system	Tile_008-057-000_0-000.jpg		2021-04-19 18:55:36	2021-04-19 18:55:36		NO		IN FOCUS
175006634	https://volunteer.ala.org.au/validate/task/175006634	Valid		system	Tile_008-057-000_0-000.jpg		2021-04-19 18:31:28	2021-04-19 18:55:36		NO		IN FOCUS
175006634	https://volunteer.ala.org.au/validate/task/175006634	Valid		system	Tile_008-057-000_0-000.jpg			2021-04-19 18:55:36		NO		IN FOCUS
175006653	https://volunteer.ala.org.au/validate/task/175006653	Valid		system	Tile_009-016-000_0-000.jpg		2021-04-19 18:38:23	2021-04-19 18:55:47		NO		IN FOCUS
175006653	https://volunteer.ala.org.au/validate/task/175006653	Valid		system	Tile_009-016-000_0-000.jpg			2021-04-19 18:55:47		NO		IN FOCUS
175006653	https://volunteer.ala.org.au/validate/task/175006653	Valid		system	Tile_009-016-000_0-000.jpg		2021-04-19 18:55:46	2021-04-19 18:55:47		NO		IN FOCUS
175006653	https://volunteer.ala.org.au/validate/task/175006653	Valid		system	Tile_009-016-000_0-000.jpg		2021-04-19 18:51:23	2021-04-19 18:55:47		NO		IN FOCUS
175006654	https://volunteer.ala.org.au/validate/task/175006654	Valid		system	Tile_009-017-000_0-000.jpg		2021-04-19 18:51:32	2021-04-19 18:56:01		NO		IN FOCUS
175006654	https://volunteer.ala.org.au/validate/task/175006654	Valid		system	Tile_009-017-000_0-000.jpg			2021-04-19 18:56:01		NO		IN FOCUS
175006654	https://volunteer.ala.org.au/validate/task/175006654	Valid		system	Tile_009-017-000_0-000.jpg		2021-04-19 18:38:39	2021-04-19 18:56:01		NO		IN FOCUS
175006654	https://volunteer.ala.org.au/validate/task/175006654	Valid		system	Tile_009-017-000_0-000.jpg		2021-04-19 18:56:01	2021-04-19 18:56:01		NO		IN FOCUS
175006656	https://volunteer.ala.org.au/validate/task/175006656	Valid		system	Tile_009-019-000_0-000.jpg			2021-04-19 18:56:26		NO		IN FOCUS
175006656	https://volunteer.ala.org.au/validate/task/175006656	Valid		system	Tile_009-019-000_0-000.jpg		2021-04-19 18:51:48	2021-04-19 18:56:26		NO		IN FOCUS
175006656	https://volunteer.ala.org.au/validate/task/175006656	Valid		system	Tile_009-019-000_0-000.jpg		2021-04-19 18:56:25	2021-04-19 18:56:26		NO		IN FOCUS
175006656	https://volunteer.ala.org.au/validate/task/175006656	Valid		system	Tile_009-019-000_0-000.jpg		2021-04-19 18:39:11	2021-04-19 18:56:26		NO		IN FOCUS
175006659	https://volunteer.ala.org.au/validate/task/175006659	Valid		system	Tile_009-022-000_0-000.jpg		2021-04-19 18:39:55	2021-04-19 18:56:49		NO		IN FOCUS
175006659	https://volunteer.ala.org.au/validate/task/175006659	Valid		system	Tile_009-022-000_0-000.jpg		2021-04-19 18:52:07	2021-04-19 18:56:49		NO		IN FOCUS
175006659	https://volunteer.ala.org.au/validate/task/175006659	Valid		system	Tile_009-022-000_0-000.jpg			2021-04-19 18:56:49		NO		IN FOCUS
175006659	https://volunteer.ala.org.au/validate/task/175006659	Valid		system	Tile_009-022-000_0-000.jpg		2021-04-19 18:56:49	2021-04-19 18:56:49		NO		IN FOCUS
175006640	https://volunteer.ala.org.au/validate/task/175006640	Valid		system	Tile_009-003-000_0-000.jpg		2021-04-19 18:33:53	2021-04-19 18:56:53		NO		IN FOCUS
175006640	https://volunteer.ala.org.au/validate/task/175006640	Valid		system	Tile_009-003-000_0-000.jpg		2021-04-19 18:56:53	2021-04-19 18:56:53		NO		IN FOCUS
175006640	https://volunteer.ala.org.au/validate/task/175006640	Valid		system	Tile_009-003-000_0-000.jpg		2021-04-19 18:49:35	2021-04-19 18:56:53		NO		IN FOCUS
175006640	https://volunteer.ala.org.au/validate/task/175006640	Valid		system	Tile_009-003-000_0-000.jpg			2021-04-19 18:56:53		NO		IN FOCUS
175006666	https://volunteer.ala.org.au/validate/task/175006666	Valid		system	Tile_009-029-000_0-000.jpg			2021-04-19 18:58:15		NO		IN FOCUS
175006666	https://volunteer.ala.org.au/validate/task/175006666	Valid		system	Tile_009-029-000_0-000.jpg		2021-04-19 18:42:28	2021-04-19 18:58:15		NO		IN FOCUS
175006666	https://volunteer.ala.org.au/validate/task/175006666	Valid		system	Tile_009-029-000_0-000.jpg		2021-04-19 18:58:15	2021-04-19 18:58:15		NO		IN FOCUS
175006666	https://volunteer.ala.org.au/validate/task/175006666	Valid		system	Tile_009-029-000_0-000.jpg		2021-04-19 18:53:01	2021-04-19 18:58:15		NO		IN FOCUS
175006667	https://volunteer.ala.org.au/validate/task/175006667	Valid		system	Tile_009-030-000_0-000.jpg		2021-04-19 18:42:43	2021-04-19 18:58:33		NO		IN FOCUS
175006667	https://volunteer.ala.org.au/validate/task/175006667	Valid		system	Tile_009-030-000_0-000.jpg		2021-04-19 18:58:33	2021-04-19 18:58:33		NO		IN FOCUS
175006667	https://volunteer.ala.org.au/validate/task/175006667	Valid		system	Tile_009-030-000_0-000.jpg			2021-04-19 18:58:33		NO		IN FOCUS
175006667	https://volunteer.ala.org.au/validate/task/175006667	Valid		system	Tile_009-030-000_0-000.jpg		2021-04-19 18:53:10	2021-04-19 18:58:33		NO		IN FOCUS
175006668	https://volunteer.ala.org.au/validate/task/175006668	Valid		system	Tile_009-031-000_0-000.jpg			2021-04-19 18:58:47		NO		IN FOCUS
175006668	https://volunteer.ala.org.au/validate/task/175006668	Valid		system	Tile_009-031-000_0-000.jpg		2021-04-19 18:58:47	2021-04-19 18:58:47		NO		IN FOCUS
175006668	https://volunteer.ala.org.au/validate/task/175006668	Valid		system	Tile_009-031-000_0-000.jpg		2021-04-19 18:43:02	2021-04-19 18:58:47		NO		IN FOCUS
175006668	https://volunteer.ala.org.au/validate/task/175006668	Valid		system	Tile_009-031-000_0-000.jpg		2021-04-19 18:53:19	2021-04-19 18:58:47		NO		IN FOCUS
175006669	https://volunteer.ala.org.au/validate/task/175006669	Valid		system	Tile_009-032-000_0-000.jpg		2021-04-19 18:53:28	2021-04-19 18:59:06		NO		IN FOCUS
175006669	https://volunteer.ala.org.au/validate/task/175006669	Valid		system	Tile_009-032-000_0-000.jpg			2021-04-19 18:59:06		NO		IN FOCUS
175006669	https://volunteer.ala.org.au/validate/task/175006669	Valid		system	Tile_009-032-000_0-000.jpg		2021-04-19 18:43:15	2021-04-19 18:59:06		NO		IN FOCUS
175006669	https://volunteer.ala.org.au/validate/task/175006669	Valid		system	Tile_009-032-000_0-000.jpg		2021-04-19 18:59:05	2021-04-19 18:59:06		NO		IN FOCUS
175006674	https://volunteer.ala.org.au/validate/task/175006674	Valid		system	Tile_009-037-000_0-000.jpg			2021-04-19 19:00:57		NO		IN FOCUS
175006674	https://volunteer.ala.org.au/validate/task/175006674	Valid		system	Tile_009-037-000_0-000.jpg		2021-04-19 18:45:05	2021-04-19 19:00:57		NO		IN FOCUS
175006674	https://volunteer.ala.org.au/validate/task/175006674	Valid		system	Tile_009-037-000_0-000.jpg		2021-04-19 19:00:57	2021-04-19 19:00:57		NO		IN FOCUS
175006674	https://volunteer.ala.org.au/validate/task/175006674	Valid		system	Tile_009-037-000_0-000.jpg		2021-04-19 18:54:03	2021-04-19 19:00:57		NO		IN FOCUS
175006646	https://volunteer.ala.org.au/validate/task/175006646	Valid		system	Tile_009-009-000_0-000.jpg			2021-04-19 19:01:55		NO		IN FOCUS
175006646	https://volunteer.ala.org.au/validate/task/175006646	Valid		system	Tile_009-009-000_0-000.jpg		2021-04-19 19:01:54	2021-04-19 19:01:55		NO		IN FOCUS
175006646	https://volunteer.ala.org.au/validate/task/175006646	Valid		system	Tile_009-009-000_0-000.jpg		2021-04-19 18:35:53	2021-04-19 19:01:55		NO		IN FOCUS
175006646	https://volunteer.ala.org.au/validate/task/175006646	Valid		system	Tile_009-009-000_0-000.jpg		2021-04-19 18:50:17	2021-04-19 19:01:55		NO		IN FOCUS
175006650	https://volunteer.ala.org.au/validate/task/175006650	Valid		system	Tile_009-013-000_0-000.jpg			2021-04-19 19:05:29		NO		IN FOCUS
175006650	https://volunteer.ala.org.au/validate/task/175006650	Valid		system	Tile_009-013-000_0-000.jpg		2021-04-19 19:05:29	2021-04-19 19:05:29		NO		IN FOCUS
175006650	https://volunteer.ala.org.au/validate/task/175006650	Valid		system	Tile_009-013-000_0-000.jpg		2021-04-19 18:37:14	2021-04-19 19:05:29		NO		IN FOCUS
175006650	https://volunteer.ala.org.au/validate/task/175006650	Valid		system	Tile_009-013-000_0-000.jpg		2021-04-19 18:50:55	2021-04-19 19:05:29		NO		IN FOCUS
175006651	https://volunteer.ala.org.au/validate/task/175006651	Valid		system	Tile_009-014-000_0-000.jpg		2021-04-19 18:51:04	2021-04-19 19:06:40		NO		IN FOCUS
175006651	https://volunteer.ala.org.au/validate/task/175006651	Valid		system	Tile_009-014-000_0-000.jpg		2021-04-19 19:06:40	2021-04-19 19:06:40		NO		IN FOCUS
175006651	https://volunteer.ala.org.au/validate/task/175006651	Valid		system	Tile_009-014-000_0-000.jpg			2021-04-19 19:06:40		NO		IN FOCUS
175006651	https://volunteer.ala.org.au/validate/task/175006651	Valid		system	Tile_009-014-000_0-000.jpg		2021-04-19 18:37:36	2021-04-19 19:06:40		NO		IN FOCUS
175006660	https://volunteer.ala.org.au/validate/task/175006660	Valid		system	Tile_009-023-000_0-000.jpg		2021-04-19 19:10:43	2021-04-19 19:10:43		NO		IN FOCUS
175006660	https://volunteer.ala.org.au/validate/task/175006660	Valid		system	Tile_009-023-000_0-000.jpg		2021-04-19 18:40:22	2021-04-19 19:10:43		NO		IN FOCUS
175006660	https://volunteer.ala.org.au/validate/task/175006660	Valid		system	Tile_009-023-000_0-000.jpg		2021-04-19 18:52:16	2021-04-19 19:10:43		NO		IN FOCUS
175006660	https://volunteer.ala.org.au/validate/task/175006660	Valid		system	Tile_009-023-000_0-000.jpg			2021-04-19 19:10:43		NO		IN FOCUS
175006661	https://volunteer.ala.org.au/validate/task/175006661	Valid		system	Tile_009-024-000_0-000.jpg		2021-04-19 18:40:43	2021-04-19 19:11:33		NO		IN FOCUS
175006661	https://volunteer.ala.org.au/validate/task/175006661	Valid		system	Tile_009-024-000_0-000.jpg			2021-04-19 19:11:33		NO		IN FOCUS
175006661	https://volunteer.ala.org.au/validate/task/175006661	Valid		system	Tile_009-024-000_0-000.jpg		2021-04-19 19:11:32	2021-04-19 19:11:33		NO		IN FOCUS
175006661	https://volunteer.ala.org.au/validate/task/175006661	Valid		system	Tile_009-024-000_0-000.jpg		2021-04-19 18:52:26	2021-04-19 19:11:33		NO		IN FOCUS
175006663	https://volunteer.ala.org.au/validate/task/175006663	Valid		system	Tile_009-026-000_0-000.jpg		2021-04-19 18:41:22	2021-04-19 19:13:39		NO		IN FOCUS
175006663	https://volunteer.ala.org.au/validate/task/175006663	Valid		system	Tile_009-026-000_0-000.jpg		2021-04-19 19:13:39	2021-04-19 19:13:39		NO		IN FOCUS
175006663	https://volunteer.ala.org.au/validate/task/175006663	Valid		system	Tile_009-026-000_0-000.jpg			2021-04-19 19:13:39		NO		IN FOCUS
175006663	https://volunteer.ala.org.au/validate/task/175006663	Valid		system	Tile_009-026-000_0-000.jpg		2021-04-19 18:57:45	2021-04-19 19:13:39		NO		IN FOCUS
175006664	https://volunteer.ala.org.au/validate/task/175006664	Valid		system	Tile_009-027-000_0-000.jpg		2021-04-19 18:41:53	2021-04-19 19:14:31		NO		IN FOCUS
175006664	https://volunteer.ala.org.au/validate/task/175006664	Valid		system	Tile_009-027-000_0-000.jpg		2021-04-19 19:14:31	2021-04-19 19:14:31		NO		IN FOCUS
175006664	https://volunteer.ala.org.au/validate/task/175006664	Valid		system	Tile_009-027-000_0-000.jpg			2021-04-19 19:14:31		NO		IN FOCUS
175006664	https://volunteer.ala.org.au/validate/task/175006664	Valid		system	Tile_009-027-000_0-000.jpg		2021-04-19 18:52:45	2021-04-19 19:14:31		NO		IN FOCUS
175006670	https://volunteer.ala.org.au/validate/task/175006670	Valid		system	Tile_009-033-000_0-000.jpg			2021-04-19 19:16:26		NO		IN FOCUS
175006670	https://volunteer.ala.org.au/validate/task/175006670	Valid		system	Tile_009-033-000_0-000.jpg		2021-04-19 19:16:26	2021-04-19 19:16:26		NO		IN FOCUS
175006670	https://volunteer.ala.org.au/validate/task/175006670	Valid		system	Tile_009-033-000_0-000.jpg		2021-04-19 18:53:37	2021-04-19 19:16:26		NO		IN FOCUS
175006670	https://volunteer.ala.org.au/validate/task/175006670	Valid		system	Tile_009-033-000_0-000.jpg		2021-04-19 18:43:37	2021-04-19 19:16:26		NO		IN FOCUS
175006676	https://volunteer.ala.org.au/validate/task/175006676	Valid		system	Tile_009-039-000_0-000.jpg		2021-04-19 19:02:31	2021-04-19 19:21:00		NO		IN FOCUS
175006676	https://volunteer.ala.org.au/validate/task/175006676	Valid		system	Tile_009-039-000_0-000.jpg		2021-04-19 18:46:05	2021-04-19 19:21:00		NO		IN FOCUS
175006676	https://volunteer.ala.org.au/validate/task/175006676	Valid		system	Tile_009-039-000_0-000.jpg			2021-04-19 19:21:00		NO		IN FOCUS
175006676	https://volunteer.ala.org.au/validate/task/175006676	Valid		system	Tile_009-039-000_0-000.jpg		2021-04-19 19:21:00	2021-04-19 19:21:00		NO		IN FOCUS
175006677	https://volunteer.ala.org.au/validate/task/175006677	Valid		system	Tile_009-040-000_0-000.jpg		2021-04-19 19:21:46	2021-04-19 19:21:47		NO		IN FOCUS
175006677	https://volunteer.ala.org.au/validate/task/175006677	Valid		system	Tile_009-040-000_0-000.jpg			2021-04-19 19:21:47		NO		IN FOCUS
175006677	https://volunteer.ala.org.au/validate/task/175006677	Valid		system	Tile_009-040-000_0-000.jpg		2021-04-19 18:46:21	2021-04-19 19:21:47		NO		IN FOCUS
175006677	https://volunteer.ala.org.au/validate/task/175006677	Valid		system	Tile_009-040-000_0-000.jpg		2021-04-19 18:54:29	2021-04-19 19:21:47		NO		IN FOCUS
175006678	https://volunteer.ala.org.au/validate/task/175006678	Valid		system	Tile_009-041-000_0-000.jpg		2021-04-19 18:54:37	2021-04-19 19:22:20		NO		IN FOCUS
175006678	https://volunteer.ala.org.au/validate/task/175006678	Valid		system	Tile_009-041-000_0-000.jpg			2021-04-19 19:22:20		NO		IN FOCUS
175006678	https://volunteer.ala.org.au/validate/task/175006678	Valid		system	Tile_009-041-000_0-000.jpg		2021-04-19 18:46:44	2021-04-19 19:22:20		NO		IN FOCUS
175006678	https://volunteer.ala.org.au/validate/task/175006678	Valid		system	Tile_009-041-000_0-000.jpg		2021-04-19 19:22:20	2021-04-19 19:22:20		NO		IN FOCUS
175006679	https://volunteer.ala.org.au/validate/task/175006679	Valid		system	Tile_009-042-000_0-000.jpg		2021-04-19 18:46:59	2021-04-19 19:22:40		NO		IN FOCUS
175006679	https://volunteer.ala.org.au/validate/task/175006679	Valid		system	Tile_009-042-000_0-000.jpg		2021-04-19 18:54:49	2021-04-19 19:22:40		NO		IN FOCUS
175006679	https://volunteer.ala.org.au/validate/task/175006679	Valid		system	Tile_009-042-000_0-000.jpg		2021-04-19 19:22:39	2021-04-19 19:22:40		NO		IN FOCUS
175006679	https://volunteer.ala.org.au/validate/task/175006679	Valid		system	Tile_009-042-000_0-000.jpg			2021-04-19 19:22:40		NO		IN FOCUS
175006680	https://volunteer.ala.org.au/validate/task/175006680	Valid		system	Tile_009-043-000_0-000.jpg		2021-04-19 18:47:14	2021-04-19 19:23:00		NO		IN FOCUS
175006680	https://volunteer.ala.org.au/validate/task/175006680	Valid		system	Tile_009-043-000_0-000.jpg		2021-04-19 18:54:57	2021-04-19 19:23:00		NO		IN FOCUS
175006680	https://volunteer.ala.org.au/validate/task/175006680	Valid		system	Tile_009-043-000_0-000.jpg		2021-04-19 19:23:00	2021-04-19 19:23:00		NO		IN FOCUS
175006680	https://volunteer.ala.org.au/validate/task/175006680	Valid		system	Tile_009-043-000_0-000.jpg			2021-04-19 19:23:00		NO		IN FOCUS
175006681	https://volunteer.ala.org.au/validate/task/175006681	Valid		system	Tile_009-044-000_0-000.jpg		2021-04-19 18:55:19	2021-04-19 19:23:24		NO		IN FOCUS
175006681	https://volunteer.ala.org.au/validate/task/175006681	Valid		system	Tile_009-044-000_0-000.jpg		2021-04-19 18:47:30	2021-04-19 19:23:24		NO		IN FOCUS
175006681	https://volunteer.ala.org.au/validate/task/175006681	Valid		system	Tile_009-044-000_0-000.jpg		2021-04-19 19:23:24	2021-04-19 19:23:24		NO		IN FOCUS
175006681	https://volunteer.ala.org.au/validate/task/175006681	Valid		system	Tile_009-044-000_0-000.jpg			2021-04-19 19:23:24		NO		IN FOCUS
175006687	https://volunteer.ala.org.au/validate/task/175006687	Valid		system	Tile_009-050-000_0-000.jpg		2021-04-19 19:27:42	2021-04-19 19:27:42		NO		IN FOCUS
175006687	https://volunteer.ala.org.au/validate/task/175006687	Valid		system	Tile_009-050-000_0-000.jpg			2021-04-19 19:27:42		NO		IN FOCUS
175006687	https://volunteer.ala.org.au/validate/task/175006687	Valid		system	Tile_009-050-000_0-000.jpg		2021-04-19 19:04:39	2021-04-19 19:27:42		NO		IN FOCUS
175006687	https://volunteer.ala.org.au/validate/task/175006687	Valid		system	Tile_009-050-000_0-000.jpg		2021-04-19 18:48:43	2021-04-19 19:27:42		NO		IN FOCUS
175006685	https://volunteer.ala.org.au/validate/task/175006685	Valid		system	Tile_009-048-000_0-000.jpg		2021-04-19 19:28:39	2021-04-19 19:28:39		NO		IN FOCUS
175006685	https://volunteer.ala.org.au/validate/task/175006685	Valid		system	Tile_009-048-000_0-000.jpg		2021-04-19 19:26:58	2021-04-19 19:28:39		NO		IN FOCUS
175006685	https://volunteer.ala.org.au/validate/task/175006685	Valid		system	Tile_009-048-000_0-000.jpg		2021-04-19 18:48:21	2021-04-19 19:28:39		NO		IN FOCUS
175006685	https://volunteer.ala.org.au/validate/task/175006685	Valid		system	Tile_009-048-000_0-000.jpg			2021-04-19 19:28:39		NO		IN FOCUS
175006689	https://volunteer.ala.org.au/validate/task/175006689	Valid		system	Tile_009-052-000_0-000.jpg		2021-04-19 19:05:10	2021-04-19 19:29:02		NO		IN FOCUS
175006689	https://volunteer.ala.org.au/validate/task/175006689	Valid		system	Tile_009-052-000_0-000.jpg			2021-04-19 19:29:02		NO		IN FOCUS
175006689	https://volunteer.ala.org.au/validate/task/175006689	Valid		system	Tile_009-052-000_0-000.jpg		2021-04-19 19:29:01	2021-04-19 19:29:02		NO		IN FOCUS
175006689	https://volunteer.ala.org.au/validate/task/175006689	Valid		system	Tile_009-052-000_0-000.jpg		2021-04-19 18:49:05	2021-04-19 19:29:02		NO		IN FOCUS
175006692	https://volunteer.ala.org.au/validate/task/175006692	Valid		system	Tile_009-055-000_0-000.jpg		2021-04-19 19:06:01	2021-04-19 19:31:01		NO		IN FOCUS
175006692	https://volunteer.ala.org.au/validate/task/175006692	Valid		system	Tile_009-055-000_0-000.jpg		2021-04-19 19:31:00	2021-04-19 19:31:01		NO		IN FOCUS
175006692	https://volunteer.ala.org.au/validate/task/175006692	Valid		system	Tile_009-055-000_0-000.jpg			2021-04-19 19:31:01		NO		IN FOCUS
175006692	https://volunteer.ala.org.au/validate/task/175006692	Valid		system	Tile_009-055-000_0-000.jpg		2021-04-19 18:49:56	2021-04-19 19:31:01		NO		IN FOCUS
175006695	https://volunteer.ala.org.au/validate/task/175006695	Valid		system	Tile_009-058-000_0-000.jpg		2021-04-19 19:33:52	2021-04-19 19:33:53		NO		IN FOCUS
175006695	https://volunteer.ala.org.au/validate/task/175006695	Valid		system	Tile_009-058-000_0-000.jpg		2021-04-19 18:51:47	2021-04-19 19:33:53		NO		IN FOCUS
175006695	https://volunteer.ala.org.au/validate/task/175006695	Valid		system	Tile_009-058-000_0-000.jpg			2021-04-19 19:33:53		NO		IN FOCUS
175006695	https://volunteer.ala.org.au/validate/task/175006695	Valid		system	Tile_009-058-000_0-000.jpg		2021-04-19 19:06:33	2021-04-19 19:33:53		NO		IN FOCUS
175006696	https://volunteer.ala.org.au/validate/task/175006696	Valid		system	Tile_009-059-000_0-000.jpg		2021-04-19 19:06:45	2021-04-19 19:34:19		NO		IN FOCUS
175006696	https://volunteer.ala.org.au/validate/task/175006696	Valid		system	Tile_009-059-000_0-000.jpg			2021-04-19 19:34:19		NO		IN FOCUS
175006696	https://volunteer.ala.org.au/validate/task/175006696	Valid		system	Tile_009-059-000_0-000.jpg		2021-04-19 18:52:23	2021-04-19 19:34:19		NO		IN FOCUS
175006696	https://volunteer.ala.org.au/validate/task/175006696	Valid		system	Tile_009-059-000_0-000.jpg		2021-04-19 19:34:19	2021-04-19 19:34:19		NO		IN FOCUS
175006700	https://volunteer.ala.org.au/validate/task/175006700	Valid		system	Tile_010-003-000_0-000.jpg		2021-04-19 19:37:54	2021-04-19 19:37:54		NO		IN FOCUS
175006700	https://volunteer.ala.org.au/validate/task/175006700	Valid		system	Tile_010-003-000_0-000.jpg			2021-04-19 19:37:54		NO		IN FOCUS
175006700	https://volunteer.ala.org.au/validate/task/175006700	Valid		system	Tile_010-003-000_0-000.jpg		2021-04-19 19:09:44	2021-04-19 19:37:54		NO		IN FOCUS
175006700	https://volunteer.ala.org.au/validate/task/175006700	Valid		system	Tile_010-003-000_0-000.jpg		2021-04-19 18:53:46	2021-04-19 19:37:54		NO		IN FOCUS
175006705	https://volunteer.ala.org.au/validate/task/175006705	Valid		system	Tile_010-008-000_0-000.jpg		2021-04-19 19:11:04	2021-04-19 19:41:20		NO		IN FOCUS
175006705	https://volunteer.ala.org.au/validate/task/175006705	Valid		system	Tile_010-008-000_0-000.jpg			2021-04-19 19:41:20		NO		IN FOCUS
175006705	https://volunteer.ala.org.au/validate/task/175006705	Valid		system	Tile_010-008-000_0-000.jpg		2021-04-19 18:55:02	2021-04-19 19:41:20		NO		IN FOCUS
175006705	https://volunteer.ala.org.au/validate/task/175006705	Valid		system	Tile_010-008-000_0-000.jpg		2021-04-19 19:41:20	2021-04-19 19:41:20		NO		IN FOCUS
175006706	https://volunteer.ala.org.au/validate/task/175006706	Valid		system	Tile_010-009-000_0-000.jpg		2021-04-19 18:55:17	2021-04-19 19:42:18		NO		IN FOCUS
175006706	https://volunteer.ala.org.au/validate/task/175006706	Valid		system	Tile_010-009-000_0-000.jpg		2021-04-19 19:42:17	2021-04-19 19:42:18		NO		IN FOCUS
175006706	https://volunteer.ala.org.au/validate/task/175006706	Valid		system	Tile_010-009-000_0-000.jpg			2021-04-19 19:42:18		NO		IN FOCUS
175006706	https://volunteer.ala.org.au/validate/task/175006706	Valid		system	Tile_010-009-000_0-000.jpg		2021-04-19 19:11:15	2021-04-19 19:42:18		NO		IN FOCUS
175006708	https://volunteer.ala.org.au/validate/task/175006708	Valid		system	Tile_010-011-000_0-000.jpg		2021-04-19 18:55:45	2021-04-19 19:43:18		NO		IN FOCUS
175006708	https://volunteer.ala.org.au/validate/task/175006708	Valid		system	Tile_010-011-000_0-000.jpg			2021-04-19 19:43:18		NO		IN FOCUS
175006708	https://volunteer.ala.org.au/validate/task/175006708	Valid		system	Tile_010-011-000_0-000.jpg		2021-04-19 19:11:33	2021-04-19 19:43:18		NO		IN FOCUS
175006708	https://volunteer.ala.org.au/validate/task/175006708	Valid		system	Tile_010-011-000_0-000.jpg		2021-04-19 19:43:18	2021-04-19 19:43:18		NO		IN FOCUS
175006714	https://volunteer.ala.org.au/validate/task/175006714	Valid		system	Tile_010-017-000_0-000.jpg		2021-04-19 18:57:24	2021-04-19 19:46:19		NO		IN FOCUS
175006714	https://volunteer.ala.org.au/validate/task/175006714	Valid		system	Tile_010-017-000_0-000.jpg			2021-04-19 19:46:19		NO		IN FOCUS
175006714	https://volunteer.ala.org.au/validate/task/175006714	Valid		system	Tile_010-017-000_0-000.jpg		2021-04-19 19:13:01	2021-04-19 19:46:19		NO		IN FOCUS
175006714	https://volunteer.ala.org.au/validate/task/175006714	Valid		system	Tile_010-017-000_0-000.jpg		2021-04-19 19:46:19	2021-04-19 19:46:19		NO		IN FOCUS
175006694	https://volunteer.ala.org.au/validate/task/175006694	Valid		system	Tile_009-057-000_0-000.jpg		2021-04-19 20:06:04	2021-04-19 20:06:04		NO		IN FOCUS
175006694	https://volunteer.ala.org.au/validate/task/175006694	Valid		system	Tile_009-057-000_0-000.jpg			2021-04-19 20:06:04		NO		IN FOCUS
175006694	https://volunteer.ala.org.au/validate/task/175006694	Valid		system	Tile_009-057-000_0-000.jpg		2021-04-19 19:33:06	2021-04-19 20:06:04		NO		IN FOCUS
175006694	https://volunteer.ala.org.au/validate/task/175006694	Valid		system	Tile_009-057-000_0-000.jpg		2021-04-19 18:51:25	2021-04-19 20:06:04		NO		IN FOCUS
175006698	https://volunteer.ala.org.au/validate/task/175006698	Valid		system	Tile_010-001-000_0-000.jpg		2021-04-19 19:36:43	2021-04-19 20:06:53		NO		IN FOCUS
175006698	https://volunteer.ala.org.au/validate/task/175006698	Valid		system	Tile_010-001-000_0-000.jpg		2021-04-19 18:53:00	2021-04-19 20:06:53		NO		IN FOCUS
175006698	https://volunteer.ala.org.au/validate/task/175006698	Valid		system	Tile_010-001-000_0-000.jpg		2021-04-19 20:06:52	2021-04-19 20:06:53		NO		IN FOCUS
175006698	https://volunteer.ala.org.au/validate/task/175006698	Valid		system	Tile_010-001-000_0-000.jpg			2021-04-19 20:06:53		NO		IN FOCUS
175006699	https://volunteer.ala.org.au/validate/task/175006699	Valid		system	Tile_010-002-000_0-000.jpg		2021-04-19 20:07:11	2021-04-19 20:07:12		NO		IN FOCUS
175006699	https://volunteer.ala.org.au/validate/task/175006699	Valid		system	Tile_010-002-000_0-000.jpg			2021-04-19 20:07:12		NO		IN FOCUS
175006699	https://volunteer.ala.org.au/validate/task/175006699	Valid		system	Tile_010-002-000_0-000.jpg		2021-04-19 18:53:21	2021-04-19 20:07:12		NO		IN FOCUS
175006699	https://volunteer.ala.org.au/validate/task/175006699	Valid		system	Tile_010-002-000_0-000.jpg		2021-04-19 19:37:21	2021-04-19 20:07:12		NO		IN FOCUS
175006701	https://volunteer.ala.org.au/validate/task/175006701	Valid		system	Tile_010-004-000_0-000.jpg			2021-04-19 20:07:25		NO		IN FOCUS
175006701	https://volunteer.ala.org.au/validate/task/175006701	Valid		system	Tile_010-004-000_0-000.jpg		2021-04-19 19:38:27	2021-04-19 20:07:25		NO		IN FOCUS
175006701	https://volunteer.ala.org.au/validate/task/175006701	Valid		system	Tile_010-004-000_0-000.jpg		2021-04-19 20:07:24	2021-04-19 20:07:25		NO		IN FOCUS
175006701	https://volunteer.ala.org.au/validate/task/175006701	Valid		system	Tile_010-004-000_0-000.jpg		2021-04-19 18:53:59	2021-04-19 20:07:25		NO		IN FOCUS
175006702	https://volunteer.ala.org.au/validate/task/175006702	Valid		system	Tile_010-005-000_0-000.jpg		2021-04-19 18:54:12	2021-04-19 20:08:00		NO		IN FOCUS
175006702	https://volunteer.ala.org.au/validate/task/175006702	Valid		system	Tile_010-005-000_0-000.jpg		2021-04-19 20:08:00	2021-04-19 20:08:00		NO		IN FOCUS
175006702	https://volunteer.ala.org.au/validate/task/175006702	Valid		system	Tile_010-005-000_0-000.jpg			2021-04-19 20:08:00		NO		IN FOCUS
175006702	https://volunteer.ala.org.au/validate/task/175006702	Valid		system	Tile_010-005-000_0-000.jpg		2021-04-19 19:38:51	2021-04-19 20:08:00		NO		IN FOCUS
175006704	https://volunteer.ala.org.au/validate/task/175006704	Valid		system	Tile_010-007-000_0-000.jpg		2021-04-19 20:08:49	2021-04-19 20:08:49		NO		IN FOCUS
175006704	https://volunteer.ala.org.au/validate/task/175006704	Valid		system	Tile_010-007-000_0-000.jpg			2021-04-19 20:08:49		NO		IN FOCUS
175006704	https://volunteer.ala.org.au/validate/task/175006704	Valid		system	Tile_010-007-000_0-000.jpg		2021-04-19 19:40:54	2021-04-19 20:08:49		NO		IN FOCUS
175006704	https://volunteer.ala.org.au/validate/task/175006704	Valid		system	Tile_010-007-000_0-000.jpg		2021-04-19 18:54:46	2021-04-19 20:08:49		NO		IN FOCUS
175006707	https://volunteer.ala.org.au/validate/task/175006707	Valid		system	Tile_010-010-000_0-000.jpg		2021-04-19 19:42:39	2021-04-19 20:08:58		NO		IN FOCUS
175006707	https://volunteer.ala.org.au/validate/task/175006707	Valid		system	Tile_010-010-000_0-000.jpg		2021-04-19 20:08:58	2021-04-19 20:08:58		NO		IN FOCUS
175006707	https://volunteer.ala.org.au/validate/task/175006707	Valid		system	Tile_010-010-000_0-000.jpg		2021-04-19 18:55:28	2021-04-19 20:08:58		NO		IN FOCUS
175006707	https://volunteer.ala.org.au/validate/task/175006707	Valid		system	Tile_010-010-000_0-000.jpg			2021-04-19 20:08:58		NO		IN FOCUS
175006709	https://volunteer.ala.org.au/validate/task/175006709	Valid		system	Tile_010-012-000_0-000.jpg		2021-04-19 20:09:05	2021-04-19 20:09:05		NO		IN FOCUS
175006709	https://volunteer.ala.org.au/validate/task/175006709	Valid		system	Tile_010-012-000_0-000.jpg			2021-04-19 20:09:05		NO		IN FOCUS
175006709	https://volunteer.ala.org.au/validate/task/175006709	Valid		system	Tile_010-012-000_0-000.jpg		2021-04-19 19:43:39	2021-04-19 20:09:05		NO		IN FOCUS
175006709	https://volunteer.ala.org.au/validate/task/175006709	Valid		system	Tile_010-012-000_0-000.jpg		2021-04-19 18:56:07	2021-04-19 20:09:05		NO		IN FOCUS
175006710	https://volunteer.ala.org.au/validate/task/175006710	Valid		system	Tile_010-013-000_0-000.jpg		2021-04-19 18:56:20	2021-04-19 20:09:10		NO		IN FOCUS
175006710	https://volunteer.ala.org.au/validate/task/175006710	Valid		system	Tile_010-013-000_0-000.jpg			2021-04-19 20:09:10		NO		IN FOCUS
175006710	https://volunteer.ala.org.au/validate/task/175006710	Valid		system	Tile_010-013-000_0-000.jpg		2021-04-19 19:44:06	2021-04-19 20:09:10		NO		IN FOCUS
175006710	https://volunteer.ala.org.au/validate/task/175006710	Valid		system	Tile_010-013-000_0-000.jpg		2021-04-19 20:09:10	2021-04-19 20:09:10		NO		IN FOCUS
175006711	https://volunteer.ala.org.au/validate/task/175006711	Valid		system	Tile_010-014-000_0-000.jpg			2021-04-19 20:09:17		NO		IN FOCUS
175006711	https://volunteer.ala.org.au/validate/task/175006711	Valid		system	Tile_010-014-000_0-000.jpg		2021-04-19 18:56:30	2021-04-19 20:09:17		NO		IN FOCUS
175006711	https://volunteer.ala.org.au/validate/task/175006711	Valid		system	Tile_010-014-000_0-000.jpg		2021-04-19 20:09:17	2021-04-19 20:09:17		NO		IN FOCUS
175006711	https://volunteer.ala.org.au/validate/task/175006711	Valid		system	Tile_010-014-000_0-000.jpg		2021-04-19 19:44:35	2021-04-19 20:09:17		NO		IN FOCUS
175006713	https://volunteer.ala.org.au/validate/task/175006713	Valid		system	Tile_010-016-000_0-000.jpg		2021-04-19 19:45:46	2021-04-19 20:09:30		NO		IN FOCUS
175006713	https://volunteer.ala.org.au/validate/task/175006713	Valid		system	Tile_010-016-000_0-000.jpg		2021-04-19 18:57:11	2021-04-19 20:09:30		NO		IN FOCUS
175006713	https://volunteer.ala.org.au/validate/task/175006713	Valid		system	Tile_010-016-000_0-000.jpg		2021-04-19 20:09:30	2021-04-19 20:09:30		NO		IN FOCUS
175006713	https://volunteer.ala.org.au/validate/task/175006713	Valid		system	Tile_010-016-000_0-000.jpg			2021-04-19 20:09:30		NO		IN FOCUS
175006718	https://volunteer.ala.org.au/validate/task/175006718	Valid		system	Tile_010-021-000_0-000.jpg		2021-04-19 20:09:46	2021-04-19 20:09:46		NO		IN FOCUS
175006718	https://volunteer.ala.org.au/validate/task/175006718	Valid		system	Tile_010-021-000_0-000.jpg			2021-04-19 20:09:46		NO		IN FOCUS
175006718	https://volunteer.ala.org.au/validate/task/175006718	Valid		system	Tile_010-021-000_0-000.jpg		2021-04-19 19:48:22	2021-04-19 20:09:46		NO		IN FOCUS
175006718	https://volunteer.ala.org.au/validate/task/175006718	Valid		system	Tile_010-021-000_0-000.jpg		2021-04-19 18:59:22	2021-04-19 20:09:46		NO		IN FOCUS
175006719	https://volunteer.ala.org.au/validate/task/175006719	Valid		system	Tile_010-022-000_0-000.jpg		2021-04-19 20:09:56	2021-04-19 20:09:57		NO		IN FOCUS
175006719	https://volunteer.ala.org.au/validate/task/175006719	Valid		system	Tile_010-022-000_0-000.jpg			2021-04-19 20:09:57		NO		IN FOCUS
175006719	https://volunteer.ala.org.au/validate/task/175006719	Valid		system	Tile_010-022-000_0-000.jpg		2021-04-19 18:59:42	2021-04-19 20:09:57		NO		IN FOCUS
175006719	https://volunteer.ala.org.au/validate/task/175006719	Valid		system	Tile_010-022-000_0-000.jpg		2021-04-19 19:49:00	2021-04-19 20:09:57		NO		IN FOCUS
175006722	https://volunteer.ala.org.au/validate/task/175006722	Valid		system	Tile_010-025-000_0-000.jpg			2021-04-19 20:10:21		NO		IN FOCUS
175006722	https://volunteer.ala.org.au/validate/task/175006722	Valid		system	Tile_010-025-000_0-000.jpg		2021-04-19 20:10:21	2021-04-19 20:10:21		NO		IN FOCUS
175006722	https://volunteer.ala.org.au/validate/task/175006722	Valid		system	Tile_010-025-000_0-000.jpg		2021-04-19 19:51:13	2021-04-19 20:10:21		NO		IN FOCUS
175006722	https://volunteer.ala.org.au/validate/task/175006722	Valid		system	Tile_010-025-000_0-000.jpg		2021-04-19 19:15:09	2021-04-19 20:10:21		NO		IN FOCUS
175006723	https://volunteer.ala.org.au/validate/task/175006723	Valid		system	Tile_010-026-000_0-000.jpg		2021-04-19 19:51:37	2021-04-19 20:10:33		NO		IN FOCUS
175006723	https://volunteer.ala.org.au/validate/task/175006723	Valid		system	Tile_010-026-000_0-000.jpg		2021-04-19 20:10:33	2021-04-19 20:10:33		NO		IN FOCUS
175006723	https://volunteer.ala.org.au/validate/task/175006723	Valid		system	Tile_010-026-000_0-000.jpg		2021-04-19 20:10:27	2021-04-19 20:10:33		NO		IN FOCUS
175006723	https://volunteer.ala.org.au/validate/task/175006723	Valid		system	Tile_010-026-000_0-000.jpg			2021-04-19 20:10:33		NO		IN FOCUS
175006724	https://volunteer.ala.org.au/validate/task/175006724	Valid		system	Tile_010-027-000_0-000.jpg			2021-04-19 20:10:46		NO		IN FOCUS
175006724	https://volunteer.ala.org.au/validate/task/175006724	Valid		system	Tile_010-027-000_0-000.jpg		2021-04-19 20:10:46	2021-04-19 20:10:46		NO		IN FOCUS
175006724	https://volunteer.ala.org.au/validate/task/175006724	Valid		system	Tile_010-027-000_0-000.jpg		2021-04-19 20:10:39	2021-04-19 20:10:46		NO		IN FOCUS
175006724	https://volunteer.ala.org.au/validate/task/175006724	Valid		system	Tile_010-027-000_0-000.jpg		2021-04-19 19:52:16	2021-04-19 20:10:46		NO		IN FOCUS
175006725	https://volunteer.ala.org.au/validate/task/175006725	Valid		system	Tile_010-028-000_0-000.jpg		2021-04-19 20:11:11	2021-04-19 20:10:50		NO		IN FOCUS
175006725	https://volunteer.ala.org.au/validate/task/175006725	Valid		system	Tile_010-028-000_0-000.jpg		2021-04-19 19:15:39	2021-04-19 20:10:50		NO		IN FOCUS
175006725	https://volunteer.ala.org.au/validate/task/175006725	Valid		system	Tile_010-028-000_0-000.jpg			2021-04-19 20:10:50		NO		IN FOCUS
175006725	https://volunteer.ala.org.au/validate/task/175006725	Valid		system	Tile_010-028-000_0-000.jpg		2021-04-19 20:10:50	2021-04-19 20:10:50		NO		IN FOCUS
175006725	https://volunteer.ala.org.au/validate/task/175006725	Valid		system	Tile_010-028-000_0-000.jpg		2021-04-19 19:52:47	2021-04-19 20:10:50		NO		IN FOCUS
175006726	https://volunteer.ala.org.au/validate/task/175006726	Valid		system	Tile_010-029-000_0-000.jpg		2021-04-19 20:11:00	2021-04-19 20:11:00		NO		IN FOCUS
175006726	https://volunteer.ala.org.au/validate/task/175006726	Valid		system	Tile_010-029-000_0-000.jpg		2021-04-19 19:15:53	2021-04-19 20:11:00		NO		IN FOCUS
175006726	https://volunteer.ala.org.au/validate/task/175006726	Valid		system	Tile_010-029-000_0-000.jpg			2021-04-19 20:11:00		NO		IN FOCUS
175006726	https://volunteer.ala.org.au/validate/task/175006726	Valid		system	Tile_010-029-000_0-000.jpg		2021-04-19 19:53:22	2021-04-19 20:11:00		NO		IN FOCUS
175006728	https://volunteer.ala.org.au/validate/task/175006728	Valid		system	Tile_010-031-000_0-000.jpg		2021-04-19 19:54:24	2021-04-19 20:11:22		NO		IN FOCUS
175006728	https://volunteer.ala.org.au/validate/task/175006728	Valid		system	Tile_010-031-000_0-000.jpg			2021-04-19 20:11:22		NO		IN FOCUS
175006728	https://volunteer.ala.org.au/validate/task/175006728	Valid		system	Tile_010-031-000_0-000.jpg		2021-04-19 20:11:22	2021-04-19 20:11:22		NO		IN FOCUS
175006728	https://volunteer.ala.org.au/validate/task/175006728	Valid		system	Tile_010-031-000_0-000.jpg		2021-04-19 19:16:19	2021-04-19 20:11:22		NO		IN FOCUS
175006727	https://volunteer.ala.org.au/validate/task/175006727	Valid		system	Tile_010-030-000_0-000.jpg		2021-04-19 20:11:11	2021-04-19 20:11:25		NO		IN FOCUS
175006727	https://volunteer.ala.org.au/validate/task/175006727	Valid		system	Tile_010-030-000_0-000.jpg		2021-04-19 20:11:25	2021-04-19 20:11:25		NO		IN FOCUS
175006727	https://volunteer.ala.org.au/validate/task/175006727	Valid		system	Tile_010-030-000_0-000.jpg		2021-04-19 19:53:58	2021-04-19 20:11:25		NO		IN FOCUS
175006727	https://volunteer.ala.org.au/validate/task/175006727	Valid		system	Tile_010-030-000_0-000.jpg			2021-04-19 20:11:25		NO		IN FOCUS
175006729	https://volunteer.ala.org.au/validate/task/175006729	Valid		system	Tile_010-032-000_0-000.jpg		2021-04-19 19:55:13	2021-04-19 20:11:33		NO		IN FOCUS
175006729	https://volunteer.ala.org.au/validate/task/175006729	Valid		system	Tile_010-032-000_0-000.jpg		2021-04-19 20:11:37	2021-04-19 20:11:33		NO		IN FOCUS
175006729	https://volunteer.ala.org.au/validate/task/175006729	Valid		system	Tile_010-032-000_0-000.jpg		2021-04-19 19:16:44	2021-04-19 20:11:33		NO		IN FOCUS
175006729	https://volunteer.ala.org.au/validate/task/175006729	Valid		system	Tile_010-032-000_0-000.jpg			2021-04-19 20:11:33		NO		IN FOCUS
175006729	https://volunteer.ala.org.au/validate/task/175006729	Valid		system	Tile_010-032-000_0-000.jpg		2021-04-19 20:11:33	2021-04-19 20:11:33		NO		IN FOCUS
175006730	https://volunteer.ala.org.au/validate/task/175006730	Valid		system	Tile_010-033-000_0-000.jpg		2021-04-19 19:55:55	2021-04-19 20:11:42		NO		IN FOCUS
175006730	https://volunteer.ala.org.au/validate/task/175006730	Valid		system	Tile_010-033-000_0-000.jpg		2021-04-19 20:11:42	2021-04-19 20:11:42		NO		IN FOCUS
175006730	https://volunteer.ala.org.au/validate/task/175006730	Valid		system	Tile_010-033-000_0-000.jpg			2021-04-19 20:11:42		NO		IN FOCUS
175006730	https://volunteer.ala.org.au/validate/task/175006730	Valid		system	Tile_010-033-000_0-000.jpg		2021-04-19 19:17:16	2021-04-19 20:11:42		NO		IN FOCUS
175006730	https://volunteer.ala.org.au/validate/task/175006730	Valid		system	Tile_010-033-000_0-000.jpg		2021-04-19 20:11:48	2021-04-19 20:11:42		NO		IN FOCUS
175006733	https://volunteer.ala.org.au/validate/task/175006733	Valid		system	Tile_010-036-000_0-000.jpg		2021-04-19 20:12:12	2021-04-19 20:12:13		NO		IN FOCUS
175006733	https://volunteer.ala.org.au/validate/task/175006733	Valid		system	Tile_010-036-000_0-000.jpg		2021-04-19 19:57:52	2021-04-19 20:12:13		NO		IN FOCUS
175006733	https://volunteer.ala.org.au/validate/task/175006733	Valid		system	Tile_010-036-000_0-000.jpg			2021-04-19 20:12:13		NO		IN FOCUS
175006733	https://volunteer.ala.org.au/validate/task/175006733	Valid		system	Tile_010-036-000_0-000.jpg		2021-04-19 20:12:13	2021-04-19 20:12:13		NO		IN FOCUS
175006734	https://volunteer.ala.org.au/validate/task/175006734	Valid		system	Tile_010-037-000_0-000.jpg			2021-04-19 20:12:28		NO		IN FOCUS
175006734	https://volunteer.ala.org.au/validate/task/175006734	Valid		system	Tile_010-037-000_0-000.jpg		2021-04-19 20:12:26	2021-04-19 20:12:28		NO		IN FOCUS
175006734	https://volunteer.ala.org.au/validate/task/175006734	Valid		system	Tile_010-037-000_0-000.jpg		2021-04-19 19:58:28	2021-04-19 20:12:28		NO		IN FOCUS
175006734	https://volunteer.ala.org.au/validate/task/175006734	Valid		system	Tile_010-037-000_0-000.jpg		2021-04-19 20:12:28	2021-04-19 20:12:28		NO		IN FOCUS
175006735	https://volunteer.ala.org.au/validate/task/175006735	Valid		system	Tile_010-038-000_0-000.jpg			2021-04-19 20:12:38		NO		IN FOCUS
175006735	https://volunteer.ala.org.au/validate/task/175006735	Valid		system	Tile_010-038-000_0-000.jpg		2021-04-19 20:12:40	2021-04-19 20:12:38		NO		IN FOCUS
175006735	https://volunteer.ala.org.au/validate/task/175006735	Valid		system	Tile_010-038-000_0-000.jpg		2021-04-19 19:59:07	2021-04-19 20:12:38		NO		IN FOCUS
175006735	https://volunteer.ala.org.au/validate/task/175006735	Valid		system	Tile_010-038-000_0-000.jpg		2021-04-19 19:18:55	2021-04-19 20:12:38		NO		IN FOCUS
175006735	https://volunteer.ala.org.au/validate/task/175006735	Valid		system	Tile_010-038-000_0-000.jpg		2021-04-19 20:12:38	2021-04-19 20:12:38		NO		IN FOCUS
175006736	https://volunteer.ala.org.au/validate/task/175006736	Valid		system	Tile_010-039-000_0-000.jpg		2021-04-19 20:12:51	2021-04-19 20:12:52		NO		IN FOCUS
175006736	https://volunteer.ala.org.au/validate/task/175006736	Valid		system	Tile_010-039-000_0-000.jpg		2021-04-19 19:59:49	2021-04-19 20:12:52		NO		IN FOCUS
175006736	https://volunteer.ala.org.au/validate/task/175006736	Valid		system	Tile_010-039-000_0-000.jpg			2021-04-19 20:12:52		NO		IN FOCUS
175006736	https://volunteer.ala.org.au/validate/task/175006736	Valid		system	Tile_010-039-000_0-000.jpg		2021-04-19 20:12:49	2021-04-19 20:12:52		NO		IN FOCUS
175006737	https://volunteer.ala.org.au/validate/task/175006737	Valid		system	Tile_010-040-000_0-000.jpg		2021-04-19 20:13:02	2021-04-19 20:13:04		NO		IN FOCUS
175006737	https://volunteer.ala.org.au/validate/task/175006737	Valid		system	Tile_010-040-000_0-000.jpg		2021-04-19 20:00:25	2021-04-19 20:13:04		NO		IN FOCUS
175006737	https://volunteer.ala.org.au/validate/task/175006737	Valid		system	Tile_010-040-000_0-000.jpg			2021-04-19 20:13:04		NO		IN FOCUS
175006737	https://volunteer.ala.org.au/validate/task/175006737	Valid		system	Tile_010-040-000_0-000.jpg		2021-04-19 20:13:01	2021-04-19 20:13:04		NO		IN FOCUS
175006732	https://volunteer.ala.org.au/validate/task/175006732	Valid		system	Tile_010-035-000_0-000.jpg		2021-04-19 20:13:08	2021-04-19 20:13:08		NO		IN FOCUS
[truncated: 2,132 more rows]
